# Supplementary material for: Poly(p‐phenylene phosphaborene): A Modified Poly(p‐phenylene vinylene) with π‐Conjugated B═P Linkages
Source: Angew Chem Int Ed Engl. 2025 Aug 6;64(38):e202510272. doi: 10.1002/anie.202510272 (PMC12435409; doi:10.1002/anie.202510272)
Supplement: Supplementary file 2 — Supporting Information [file ANIE-64-e202510272-s001.zip]

Archive with 9 entries (8 files):
- anie202510272-sup-0002-SuppMat.zip/
- anie202510272-sup-0002-SuppMat.zip/cmpd_1Mes.cif
- anie202510272-sup-0002-SuppMat.zip/cmpd_1sMes.cif
- anie202510272-sup-0002-SuppMat.zip/cmpd_1Tip.cif
- anie202510272-sup-0002-SuppMat.zip/cmpd_2a.cif
- anie202510272-sup-0002-SuppMat.zip/cmpd_2b.cif
- anie202510272-sup-0002-SuppMat.zip/cmpd_4.cif
- anie202510272-sup-0002-SuppMat.zip/cmpd_7H.cif
- anie202510272-sup-0002-SuppMat.zip/cmpd_8.cif
