# Supplementary material for: Poly(p‐phenylene phosphaborene): A Modified Poly(p‐phenylene vinylene) with π‐Conjugated B═P Linkages
Source: Angew Chem Int Ed Engl. 2025 Aug 6;64(38):e202510272. doi: 10.1002/anie.202510272 (PMC12435409; doi:10.1002/anie.202510272)
Supplement: Supplementary file 2 — Supporting Information [file ANIE-64-e202510272-s001.zip › anie202510272-sup-0002-SuppMat.zip/cmpd_1Mes.cif]

data_cmpd_1Mes

# 1. Submission Details

_publ_contact_author_name         'Prof. Dr. Holger Helten'
_publ_contact_author_address
;
Institute of Inorganic Chemistry
University of Wuerzburg
Am Hubland
97074 Wuerzburg, Germany
;
_publ_contact_author_email        'holger.helten@uni-wuerzburg.de'
_publ_contact_author_phone        '+49-931-31-84086'
_publ_contact_author_id_orcid     0000-0003-1273-3685 

_publ_requested_journal           ''
_publ_section_title               ''
_publ_section_abstract            ''

loop_
_publ_author_name
_publ_author_address
      'Glock, Julian'
;     Institute of Inorganic Chemistry
      University of Wuerzburg
      Am Hubland
      97074 Wuerzburg, Germany
;
      'Klopf, Jonas'
;     Institute of Inorganic Chemistry
      University of Wuerzburg
      Am Hubland
      97074 Wuerzburg, Germany
;
      'Crumbach, Merian'
;     Institute of Inorganic Chemistry
      University of Wuerzburg
      Am Hubland
      97074 Wuerzburg, Germany
;
      'Schneider, Johannes S.'
;     Institute of Inorganic Chemistry
      University of Wuerzburg
      Am Hubland
      97074 Wuerzburg, Germany
;
     'Friedrich, Alexandra'
;     Institute of Inorganic Chemistry
      University of Wuerzburg
      Am Hubland
      97074 Wuerzburg, Germany
;
      'Buchsteiner, Emilia'
;     Rigaku Europe SE
      Hugenottenallee 167
      63263 Neu-Isenburg, Germany
;
      'Bischof, Tobias'
;     Institute of Inorganic Chemistry
      University of Wuerzburg
      Am Hubland
      97074 Wuerzburg, Germany
;
      'Finze, Maik'
;     Institute of Inorganic Chemistry
      University of Wuerzburg
      Am Hubland
      97074 Wuerzburg, Germany
;
      'Engels, Bernd'
;     Institute of Physical and Theoretical Chemistry
      University of Wuerzburg
      Emil-Fischer-Str. 42
      97074 Wuerzburg, Germany
;
      'Helten, Holger'
;     Institute of Inorganic Chemistry
      University of Wuerzburg
      Am Hubland
      97074 Wuerzburg, Germany
; 


_publ_section_references
;
 SHELXT - Integrated space-group and crystal-structure determination, G. M. Sheldrick, Acta Cryst. (2015) A71, 3-8
 Crystal structure refinement with SHELXL, G. M. Sheldrick, Acta Cryst. (2015) C71, 3-8
 Comparison of silver and molybdenum microfocus X-ray sources for single-crystal structure determination, L. Krause, R. Herbst-Irmer, G.M. Sheldrick & D. Stalke, J. Appl. Cryst. 48 (2015) 3-10
;

_audit_creation_method            'CIF-fill 1.4t (K.Radacki, 2005-23)'
_audit_creation_date              2024-04-04
_audit_update_record
;
 2024-02-06    SHELXL-2019/1
;
_shelx_SHELXL_version_number      2019/1
_chemical_formula_moiety          'C30 H32 B P'
_chemical_formula_sum             'C30 H32 B P'
_chemical_formula_weight          434.33
loop_
 _atom_type_symbol
 _atom_type_description
 _atom_type_scat_dispersion_real
 _atom_type_scat_dispersion_imag
 _atom_type_scat_source
  C C 0.0033 0.0016 'International Tables Vol C Tables 4.2.6.8 and 6.1.1.4'
  H H 0.0000 0.0000 'International Tables Vol C Tables 4.2.6.8 and 6.1.1.4'
  B B 0.0013 0.0007 'International Tables Vol C Tables 4.2.6.8 and 6.1.1.4'
  P P 0.1023 0.0942 'International Tables Vol C Tables 4.2.6.8 and 6.1.1.4'

_space_group_crystal_system       monoclinic
_space_group_IT_number            14
_space_group_name_H-M_alt         'P 21/n'
_space_group_name_Hall            '-P 2yn'
_shelx_space_group_comment
;
 The symmetry employed for this shelxl refinement is uniquely defined by the 
 following loop, which should always be used as a source of symmetry 
 information in preference to the above space-group names. They are only 
 intended as comments.
;
loop_
 _space_group_symop_operation_xyz
  'x, y, z'
  '-x+1/2, y+1/2, -z+1/2'
  '-x, -y, -z'
  'x-1/2, -y-1/2, z-1/2'


_cell_length_a                    7.0692(15)
_cell_length_b                    9.0541(13)
_cell_length_c                    18.975(4)
_cell_angle_alpha                 90
_cell_angle_beta                  93.140(6)
_cell_angle_gamma                 90
_cell_volume                      1212.7(4)
_cell_formula_units_Z             2
_cell_measurement_temperature     100(2)
_cell_measurement_reflns_used     8510
_cell_measurement_theta_min       3.02
_cell_measurement_theta_max       28.19
_cell_special_details
;
 Uncertainties of the unit cell parameters were calculated as standard 
 deviations of 32 cells obtained from a subset of all reflections. These sets 
 of reflections were selected using the Monte Carlo method.
;

_exptl_crystal_description        block
_exptl_crystal_colour             yellow
_exptl_crystal_density_diffrn     1.190
_exptl_crystal_F_000              464
_exptl_crystal_size_max           0.363
_exptl_crystal_size_mid           0.227
_exptl_crystal_size_min           0.168
_exptl_absorpt_coefficient_mu     0.129
_exptl_absorpt_correction_type    multi-scan
_exptl_absorpt_correction_T_min   0.6845
_exptl_absorpt_correction_T_max   0.7457
_exptl_absorpt_process_details    'SADABS 2016/2 (Bruker AXS)'
_exptl_absorpt_special_details
;
 Incident beam scaling, empirical absorption correction using spherical 
 harmonics, and outlier rejection was employed as implemented in SADABS. 
 Additional spherical absorption correction with mu*r value set to 0.2 was 
 applied.
;
_exptl_crystal_preparation
;
 For data collection the crystal was immersed in a film of perfluoropolyether 
 oil, mounted on a polyimide loop and transferred to stream of cold nitrogen 
 (Oxford Cryostream 800).
;
_shelx_estimated_absorpt_T_min    0.955
_shelx_estimated_absorpt_T_max    0.979
_diffrn_ambient_temperature       100(2)
_diffrn_ambient_environment       N~2~
_diffrn_radiation_probe           x-ray
_diffrn_radiation_wavelength      0.71073
_diffrn_radiation_type            MoK\a
_diffrn_radiation_xray_symbol     K-L~2,3~
_diffrn_radiation_monochromator   'multi-layer mirror'
_diffrn_source                    'micro-focus sealed X-ray tube'
_diffrn_source_type               'Incoatec ImS 2.0'
_diffrn_measurement_device        'four-circle diffractometer'
_diffrn_measurement_device_type   'Bruker D8-Quest'
_diffrn_measurement_method        '\f and \w scans'
_diffrn_orient_matrix_type
;
 Sparks R.A., Computational Crystallography p1-18 (Clarendon Press, 1982)
;
_diffrn_orient_matrix_UB_11      -0.1276024
_diffrn_orient_matrix_UB_12       0.0306018
_diffrn_orient_matrix_UB_13       0.0150427
_diffrn_orient_matrix_UB_21       0.0512234
_diffrn_orient_matrix_UB_22       0.0055532
_diffrn_orient_matrix_UB_23       0.0501141
_diffrn_orient_matrix_UB_31       0.0341586
_diffrn_orient_matrix_UB_32       0.1059883
_diffrn_orient_matrix_UB_33      -0.0069690
_diffrn_detector                  CPA
_diffrn_detector_type             'Photon II'
_diffrn_detector_area_resol_mean  7.5
_diffrn_reflns_number             19209
_diffrn_reflns_av_unetI/netI      0.0388
_diffrn_reflns_av_R_equivalents   0.0622
_diffrn_reflns_limit_h_min       -9
_diffrn_reflns_limit_h_max        9
_diffrn_reflns_limit_k_min       -12
_diffrn_reflns_limit_k_max        9
_diffrn_reflns_limit_l_min       -25
_diffrn_reflns_limit_l_max        25
_diffrn_reflns_theta_min          2.150
_diffrn_reflns_theta_max          28.323
_diffrn_reflns_theta_full         26.000
_diffrn_measured_fraction_theta_max   0.998
_diffrn_measured_fraction_theta_full    0.999
_diffrn_reflns_Laue_measured_fraction_max     0.998
_diffrn_reflns_Laue_measured_fraction_full    0.999
_diffrn_reflns_point_group_measured_fraction_max    0.998
_diffrn_reflns_point_group_measured_fraction_full     0.999
_diffrn_standards_number          0
_reflns_number_total              3016
_reflns_number_gt                 2576
_reflns_threshold_expression      'I > 2\s(I)'
_reflns_Friedel_coverage          0.000
_reflns_Friedel_fraction_max      .
_reflns_Friedel_fraction_full     .
_reflns_special_details
;
 Reflections were merged by SHELXL according to the crystal class for the 
 calculation of statistics and refinement. _reflns_Friedel_fraction is 
 defined as the number of unique Friedel pairs measured divided by the number 
 that would be possible theoretically, ignoring centric projections and 
 systematic absences.
;

_computing_data_collection        'BIS 6.2.14 / APEX4 ver. 2021.10 (Bruker AXS)'
_computing_cell_refinement        'Saint+ ver. 8.40B (Bruker AXS)'
_computing_data_reduction         'Saint+ ver. 8.40B (Bruker AXS)'
_computing_structure_solution     'SHELXT 2018/2 (Sheldrick, 2018)''
_computing_structure_refinement   'SHELXL-2019/1 (Sheldrick, 2019)'
_computing_molecular_graphics     'ShelXLe (Huebschle et all, 2011)'
_computing_publication_material   'SHELXL-2019/1 (Sheldrick, 2019)'

_refine_special_details
;
 The atomic displacement parameters of atoms XXX were restraint with RIGU 
 keyword in ShelXL input ('enhanced rigid bond' restraint for all bonds in 
 the connectivity list). The displacement parameters of atoms XXX and XXX of 
 the residue YYY were restrained to the same value with similarity restraint 
 SIMU. The U~ii~ displacement parameters of atoms XXX and YYY were restrained 
 with ISOR keyword to approximate isotropic behavior.
;
_refine_ls_structure_factor_coef  Fsqd
_refine_ls_matrix_type            full
_refine_ls_weighting_scheme       calc
_refine_ls_weighting_details
;
 w=1/[\s^2^(Fo^2^)+(0.0758P)^2^+0.9310P] where P=(Fo^2^+2Fc^2^)/3
;
_atom_sites_solution_primary      dual
_atom_sites_solution_secondary    difmap
_atom_sites_solution_hydrogens    geom
_refine_ls_hydrogen_treatment     constr
_refine_ls_extinction_method      none
_refine_ls_extinction_coef        .
_refine_ls_number_reflns          3016
_refine_ls_number_parameters      299
_refine_ls_number_restraints      648
_refine_ls_R_factor_all           0.0676
_refine_ls_R_factor_gt            0.0579
_refine_ls_wR_factor_ref          0.1603
_refine_ls_wR_factor_gt           0.1511
_refine_ls_goodness_of_fit_ref    1.040
_refine_ls_restrained_S_all       0.995
_refine_ls_shift/su_max           0.000
_refine_ls_shift/su_mean          0.000
_refine_diff_density_max          0.702
_refine_diff_density_min         -0.605
_refine_diff_density_rms          0.068
_geom_special_details
;
 All esds (except the esd in the dihedral angle between two l.s. planes)
 are estimated using the full covariance matrix.  The cell esds are taken
 into account individually in the estimation of esds in distances, angles
 and torsion angles; correlations between esds in cell parameters are only
 used when they are defined by crystal symmetry.  An approximate (isotropic)
 treatment of cell esds is used for estimating esds involving l.s. planes.
;

loop_
 _atom_site_label
 _atom_site_type_symbol
 _atom_site_fract_x
 _atom_site_fract_y
 _atom_site_fract_z
 _atom_site_U_iso_or_equiv
 _atom_site_adp_type
 _atom_site_occupancy
 _atom_site_site_symmetry_order
 _atom_site_calc_flag
 _atom_site_refinement_flags_posn
 _atom_site_refinement_flags_adp
 _atom_site_refinement_flags_occupancy
 _atom_site_disorder_assembly
 _atom_site_disorder_group
  B1 B 0.6016(6) 0.9233(4) 0.49535(19) 0.0213(6) Uani 0.5 1 d . U P A -1
  C2_1 C 0.3515(14) 1.1187(13) 0.5870(5) 0.0239(13) Uani 0.5 1 d . U P A -1
  C3_1 C 0.388(2) 1.049(2) 0.6518(6) 0.0237(15) Uani 0.5 1 d . U P A -1
  H3_1 H 0.481414 0.973845 0.657871 0.028 Uiso 0.5 1 calc R U P A -1
  C4_1 C 0.2760(19) 1.0959(15) 0.7092(8) 0.0220(15) Uani 0.5 1 d . U P A -1
  H4_1 H 0.296223 1.049591 0.753854 0.026 Uiso 0.5 1 calc R U P A -1
  C5_1 C 0.141(2) 1.2058(14) 0.7016(7) 0.0224(15) Uani 0.5 1 d . U P A -1
  H5_1 H 0.073077 1.238639 0.740538 0.027 Uiso 0.5 1 calc R U P A -1
  C6_1 C 0.108(2) 1.2651(17) 0.6361(5) 0.0232(15) Uani 0.5 1 d . U P A -1
  H6_1 H 0.009653 1.335863 0.628987 0.028 Uiso 0.5 1 calc R U P A -1
  C7_1 C 0.2118(15) 1.2265(14) 0.5799(7) 0.0222(15) Uani 0.5 1 d . U P A -1
  H7_1 H 0.187981 1.274062 0.535692 0.027 Uiso 0.5 1 calc R U P A -1
  C8_2 C 0.6000(8) 0.7888(8) 0.5536(5) 0.0191(10) Uani 0.5 1 d . U P A -1
  C9_2 C 0.4525(12) 0.6859(7) 0.5575(4) 0.0198(11) Uani 0.5 1 d . U P A -1
  C10_2 C 0.4659(13) 0.5727(9) 0.6064(4) 0.0204(12) Uani 0.5 1 d . U P A -1
  H10_2 H 0.363935 0.504615 0.608016 0.024 Uiso 0.5 1 calc R U P A -1
  C11_2 C 0.6220(12) 0.5542(13) 0.6533(6) 0.0182(12) Uani 0.5 1 d . U P A -1
  C12_2 C 0.768(2) 0.6571(10) 0.6498(8) 0.0186(13) Uani 0.5 1 d . U P A -1
  H12_2 H 0.876849 0.646784 0.680992 0.022 Uiso 0.5 1 calc R U P A -1
  C13_2 C 0.7598(12) 0.7748(13) 0.6021(6) 0.0193(12) Uani 0.5 1 d . U P A -1
  C14_2 C 0.2801(6) 0.6935(6) 0.5069(2) 0.0299(9) Uani 0.5 1 d . U P A -1
  H14A_2 H 0.187711 0.618954 0.519949 0.045 Uiso 0.5 1 calc R U P A -1
  H14B_2 H 0.317690 0.674541 0.458791 0.045 Uiso 0.5 1 calc R U P A -1
  H14C_2 H 0.222983 0.791884 0.509174 0.045 Uiso 0.5 1 calc R U P A -1
  C15_2 C 0.6419(10) 0.4291(11) 0.7047(5) 0.0288(15) Uani 0.5 1 d . U P A -1
  H15A_2 H 0.735797 0.454933 0.742620 0.043 Uiso 0.5 1 calc R U P A -1
  H15B_2 H 0.683374 0.340319 0.680378 0.043 Uiso 0.5 1 calc R U P A -1
  H15C_2 H 0.519447 0.410118 0.724839 0.043 Uiso 0.5 1 calc R U P A -1
  C16_2 C 0.9211(8) 0.8870(7) 0.5997(4) 0.0289(12) Uani 0.5 1 d . U P A -1
  H16A_2 H 1.033294 0.848676 0.626350 0.043 Uiso 0.5 1 calc R U P A -1
  H16B_2 H 0.882105 0.980285 0.620745 0.043 Uiso 0.5 1 calc R U P A -1
  H16C_2 H 0.951273 0.903871 0.550590 0.043 Uiso 0.5 1 calc R U P A -1
  C8_3 C 0.4409(9) 1.2277(8) 0.4454(4) 0.0206(10) Uani 0.5 1 d . U P A -1
  C9_3 C 0.2713(12) 1.2141(12) 0.4038(5) 0.0193(12) Uani 0.5 1 d . U P A -1
  C10_3 C 0.226(2) 1.3206(10) 0.3520(8) 0.0174(13) Uani 0.5 1 d . U P A -1
  H10_3 H 0.110469 1.312351 0.323997 0.021 Uiso 0.5 1 calc R U P A -1
  C11_3 C 0.3465(11) 1.4374(14) 0.3414(6) 0.0171(12) Uani 0.5 1 d . U P A -1
  C12_3 C 0.5157(13) 1.4486(9) 0.3824(4) 0.0191(11) Uani 0.5 1 d . U P A -1
  H12_3 H 0.599737 1.527976 0.374393 0.023 Uiso 0.5 1 calc R U P A -1
  C13_3 C 0.5640(12) 1.3459(7) 0.4349(4) 0.0196(11) Uani 0.5 1 d . U P A -1
  C14_3 C 0.1369(8) 1.0865(7) 0.4091(4) 0.0276(11) Uani 0.5 1 d . U P A -1
  H14A_3 H 0.023588 1.104231 0.378163 0.041 Uiso 0.5 1 calc R U P A -1
  H14B_3 H 0.100536 1.076601 0.457965 0.041 Uiso 0.5 1 calc R U P A -1
  H14C_3 H 0.199006 0.995537 0.394588 0.041 Uiso 0.5 1 calc R U P A -1
  C15_3 C 0.3080(10) 1.5560(11) 0.2850(5) 0.0275(14) Uani 0.5 1 d . U P A -1
  H15A_3 H 0.329684 1.653902 0.305919 0.041 Uiso 0.5 1 calc R U P A -1
  H15B_3 H 0.176388 1.548490 0.266303 0.041 Uiso 0.5 1 calc R U P A -1
  H15C_3 H 0.393448 1.541510 0.246602 0.041 Uiso 0.5 1 calc R U P A -1
  C16_3 C 0.7477(6) 1.3665(6) 0.4792(2) 0.0305(9) Uani 0.5 1 d . U P A -1
  H16A_3 H 0.842874 1.411656 0.450308 0.046 Uiso 0.5 1 calc R U P A -1
  H16B_3 H 0.793653 1.270249 0.496476 0.046 Uiso 0.5 1 calc R U P A -1
  H16C_3 H 0.725189 1.430849 0.519411 0.046 Uiso 0.5 1 calc R U P A -1
  C2_4 C 0.6736(13) 0.8708(12) 0.4200(5) 0.0198(12) Uani 0.5 1 d . U P A -1
  C3_4 C 0.8136(14) 0.7604(13) 0.4164(7) 0.0193(13) Uani 0.5 1 d . U P A -1
  H3_4 H 0.850767 0.707172 0.458033 0.023 Uiso 0.5 1 calc R U P A -1
  C4_4 C 0.900(2) 0.7267(16) 0.3539(5) 0.0211(13) Uani 0.5 1 d . U P A -1
  H4_4 H 0.991756 0.650582 0.352392 0.025 Uiso 0.5 1 calc R U P A -1
  C5_4 C 0.845(2) 0.8095(15) 0.2925(7) 0.0226(15) Uani 0.5 1 d . U P A -1
  H5_4 H 0.904873 0.790650 0.249828 0.027 Uiso 0.5 1 calc R U P A -1
  C6_4 C 0.705(2) 0.9181(15) 0.2938(8) 0.0233(15) Uani 0.5 1 d . U P A -1
  H6_4 H 0.665696 0.971218 0.252364 0.028 Uiso 0.5 1 calc R U P A -1
  C7_4 C 0.627(2) 0.9451(19) 0.3562(6) 0.0230(14) Uani 0.5 1 d . U P A -1
  H7_4 H 0.533904 1.020427 0.357039 0.028 Uiso 0.5 1 calc R U P A -1
  P1 P 0.50435(17) 1.09479(10) 0.51358(5) 0.0291(2) Uani 0.5 1 d . U P A -1

loop_
 _atom_site_aniso_label
 _atom_site_aniso_U_11
 _atom_site_aniso_U_22
 _atom_site_aniso_U_33
 _atom_site_aniso_U_23
 _atom_site_aniso_U_13
 _atom_site_aniso_U_12
  B1 0.0170(9) 0.0270(10) 0.0201(9) 0.0054(8) 0.0025(8) 0.0031(8)
  C2_1 0.032(2) 0.022(2) 0.017(2) -0.0054(16) 0.0044(17) 0.0017(18)
  C3_1 0.030(3) 0.025(2) 0.016(2) -0.0009(19) -0.0006(18) 0.001(2)
  C4_1 0.025(3) 0.027(3) 0.015(2) -0.0025(19) 0.0059(17) -0.001(2)
  C5_1 0.022(2) 0.024(3) 0.021(3) -0.0030(19) 0.0047(18) 0.001(2)
  C6_1 0.026(2) 0.024(2) 0.019(3) -0.002(2) 0.003(2) -0.0040(19)
  C7_1 0.028(3) 0.025(3) 0.0146(19) -0.0029(17) 0.0079(19) -0.005(2)
  C8_2 0.0209(19) 0.0172(17) 0.0195(16) 0.0001(13) 0.0038(16) -0.0001(14)
  C9_2 0.0207(18) 0.019(2) 0.0194(19) 0.0017(16) 0.0005(14) 0.0012(16)
  C10_2 0.0184(19) 0.020(2) 0.022(2) -0.0005(17) -0.0003(16) -0.0028(16)
  C11_2 0.019(2) 0.0170(18) 0.019(2) -0.0002(15) 0.0064(19) -0.0034(18)
  C12_2 0.020(2) 0.018(2) 0.017(2) 0.0004(19) 0.0017(16) 0.001(2)
  C13_2 0.020(2) 0.019(2) 0.019(2) -0.0032(16) -0.0007(16) -0.0012(16)
  C14_2 0.0256(18) 0.031(2) 0.032(2) 0.0040(17) -0.0027(15) -0.0011(17)
  C15_2 0.028(3) 0.029(3) 0.030(3) 0.010(2) 0.004(2) 0.004(2)
  C16_2 0.029(3) 0.025(3) 0.033(3) 0.0005(18) 0.001(2) -0.010(2)
  C8_3 0.026(2) 0.0189(19) 0.0168(15) 0.0011(13) 0.0022(17) 0.0042(16)
  C9_3 0.025(2) 0.0161(19) 0.017(2) 0.0027(15) 0.0027(18) -0.0005(18)
  C10_3 0.0163(19) 0.019(2) 0.017(2) -0.002(2) 0.0029(15) -0.002(2)
  C11_3 0.016(2) 0.021(2) 0.0145(18) 0.0003(15) 0.0010(17) 0.0031(18)
  C12_3 0.021(2) 0.019(2) 0.017(2) 0.0047(15) 0.0033(15) -0.0002(15)
  C13_3 0.0209(18) 0.020(2) 0.0181(19) -0.0016(17) 0.0014(14) 0.0017(17)
  C14_3 0.030(3) 0.026(2) 0.027(2) -0.0010(18) 0.001(2) -0.008(2)
  C15_3 0.031(3) 0.029(2) 0.022(2) 0.0092(18) 0.002(2) 0.000(2)
  C16_3 0.0262(19) 0.034(2) 0.030(2) 0.0021(18) -0.0084(15) -0.0002(18)
  C2_4 0.023(2) 0.0185(19) 0.018(2) 0.0032(14) 0.0026(15) -0.0010(16)
  C3_4 0.020(2) 0.016(2) 0.022(2) -0.0012(16) 0.0027(17) 0.0014(17)
  C4_4 0.022(2) 0.024(2) 0.018(3) -0.0035(19) 0.0100(19) -0.0017(16)
  C5_4 0.026(3) 0.026(3) 0.017(2) 0.0042(17) 0.0063(18) -0.002(2)
  C6_4 0.025(3) 0.023(3) 0.022(2) 0.0003(18) 0.0012(18) 0.0019(19)
  C7_4 0.024(2) 0.021(2) 0.024(3) 0.000(2) 0.003(2) 0.0008(19)
  P1 0.0466(6) 0.0217(4) 0.0197(4) 0.0024(3) 0.0078(4) 0.0038(4)

loop_
 _geom_bond_atom_site_label_1
 _geom_bond_atom_site_label_2
 _geom_bond_distance
 _geom_bond_site_symmetry_2
 _geom_bond_publ_flag
  B1 C2_4 1.615(11) . ?
  B1 C8_2 1.646(9) . ?
  B1 P1 1.741(4) . ?
  C2_1 C7_1 1.390(11) . ?
  C2_1 C3_1 1.393(12) . ?
  C2_1 P1 1.823(11) . ?
  C3_1 C4_1 1.445(18) . ?
  C3_1 H3_1 0.9500 . ?
  C4_1 C5_1 1.382(13) . ?
  C4_1 H4_1 0.9500 . ?
  C5_1 C6_1 1.362(14) . ?
  C5_1 H5_1 0.9500 . ?
  C6_1 C7_1 1.371(12) . ?
  C6_1 H6_1 0.9500 . ?
  C7_1 H7_1 0.9500 . ?
  C8_2 C9_2 1.404(7) . ?
  C8_2 C13_2 1.423(9) . ?
  C9_2 C10_2 1.382(7) . ?
  C9_2 C14_2 1.511(9) . ?
  C10_2 C11_2 1.390(9) . ?
  C10_2 H10_2 0.9500 . ?
  C11_2 C12_2 1.394(12) . ?
  C11_2 C15_2 1.496(14) . ?
  C12_2 C13_2 1.397(13) . ?
  C12_2 H12_2 0.9500 . ?
  C13_2 C16_2 1.530(11) . ?
  C14_2 H14A_2 0.9800 . ?
  C14_2 H14B_2 0.9800 . ?
  C14_2 H14C_2 0.9800 . ?
  C15_2 H15A_2 0.9800 . ?
  C15_2 H15B_2 0.9800 . ?
  C15_2 H15C_2 0.9800 . ?
  C16_2 H16A_2 0.9800 . ?
  C16_2 H16B_2 0.9800 . ?
  C16_2 H16C_2 0.9800 . ?
  C8_3 C13_3 1.400(7) . ?
  C8_3 C9_3 1.405(9) . ?
  C8_3 P1 1.805(8) . ?
  C9_3 C10_3 1.401(13) . ?
  C9_3 C14_3 1.502(12) . ?
  C10_3 C11_3 1.382(12) . ?
  C10_3 H10_3 0.9500 . ?
  C11_3 C12_3 1.395(9) . ?
  C11_3 C15_3 1.530(13) . ?
  C12_3 C13_3 1.390(7) . ?
  C12_3 H12_3 0.9500 . ?
  C13_3 C16_3 1.520(9) . ?
  C14_3 H14A_3 0.9800 . ?
  C14_3 H14B_3 0.9800 . ?
  C14_3 H14C_3 0.9800 . ?
  C15_3 H15A_3 0.9800 . ?
  C15_3 H15B_3 0.9800 . ?
  C15_3 H15C_3 0.9800 . ?
  C16_3 H16A_3 0.9800 . ?
  C16_3 H16B_3 0.9800 . ?
  C16_3 H16C_3 0.9800 . ?
  C2_4 C7_4 1.407(12) . ?
  C2_4 C3_4 1.411(11) . ?
  C3_4 C4_4 1.396(12) . ?
  C3_4 H3_4 0.9500 . ?
  C4_4 C5_4 1.420(15) . ?
  C4_4 H4_4 0.9500 . ?
  C5_4 C6_4 1.396(13) . ?
  C5_4 H5_4 0.9500 . ?
  C6_4 C7_4 1.355(18) . ?
  C6_4 H6_4 0.9500 . ?
  C7_4 H7_4 0.9500 . ?

loop_
 _geom_angle_atom_site_label_1
 _geom_angle_atom_site_label_2
 _geom_angle_atom_site_label_3
 _geom_angle
 _geom_angle_site_symmetry_1
 _geom_angle_site_symmetry_3
 _geom_angle_publ_flag
  C2_4 B1 C8_2 113.0(5) . . ?
  C2_4 B1 P1 125.8(4) . . ?
  C8_2 B1 P1 120.6(4) . . ?
  C7_1 C2_1 C3_1 120.0(10) . . ?
  C7_1 C2_1 P1 117.2(8) . . ?
  C3_1 C2_1 P1 122.2(8) . . ?
  C2_1 C3_1 C4_1 116.6(14) . . ?
  C2_1 C3_1 H3_1 121.7 . . ?
  C4_1 C3_1 H3_1 121.7 . . ?
  C5_1 C4_1 C3_1 122.6(15) . . ?
  C5_1 C4_1 H4_1 118.7 . . ?
  C3_1 C4_1 H4_1 118.7 . . ?
  C6_1 C5_1 C4_1 117.4(15) . . ?
  C6_1 C5_1 H5_1 121.3 . . ?
  C4_1 C5_1 H5_1 121.3 . . ?
  C5_1 C6_1 C7_1 122.5(14) . . ?
  C5_1 C6_1 H6_1 118.7 . . ?
  C7_1 C6_1 H6_1 118.7 . . ?
  C6_1 C7_1 C2_1 120.7(12) . . ?
  C6_1 C7_1 H7_1 119.6 . . ?
  C2_1 C7_1 H7_1 119.6 . . ?
  C9_2 C8_2 C13_2 118.2(8) . . ?
  C9_2 C8_2 B1 124.0(6) . . ?
  C13_2 C8_2 B1 117.8(6) . . ?
  C10_2 C9_2 C8_2 120.2(7) . . ?
  C10_2 C9_2 C14_2 118.9(6) . . ?
  C8_2 C9_2 C14_2 120.8(5) . . ?
  C9_2 C10_2 C11_2 122.8(9) . . ?
  C9_2 C10_2 H10_2 118.6 . . ?
  C11_2 C10_2 H10_2 118.6 . . ?
  C10_2 C11_2 C12_2 116.9(12) . . ?
  C10_2 C11_2 C15_2 123.5(8) . . ?
  C12_2 C11_2 C15_2 119.6(9) . . ?
  C11_2 C12_2 C13_2 122.5(14) . . ?
  C11_2 C12_2 H12_2 118.8 . . ?
  C13_2 C12_2 H12_2 118.8 . . ?
  C12_2 C13_2 C8_2 119.3(11) . . ?
  C12_2 C13_2 C16_2 121.4(8) . . ?
  C8_2 C13_2 C16_2 119.2(8) . . ?
  C9_2 C14_2 H14A_2 109.5 . . ?
  C9_2 C14_2 H14B_2 109.5 . . ?
  H14A_2 C14_2 H14B_2 109.5 . . ?
  C9_2 C14_2 H14C_2 109.5 . . ?
  H14A_2 C14_2 H14C_2 109.5 . . ?
  H14B_2 C14_2 H14C_2 109.5 . . ?
  C11_2 C15_2 H15A_2 109.5 . . ?
  C11_2 C15_2 H15B_2 109.5 . . ?
  H15A_2 C15_2 H15B_2 109.5 . . ?
  C11_2 C15_2 H15C_2 109.5 . . ?
  H15A_2 C15_2 H15C_2 109.5 . . ?
  H15B_2 C15_2 H15C_2 109.5 . . ?
  C13_2 C16_2 H16A_2 109.5 . . ?
  C13_2 C16_2 H16B_2 109.5 . . ?
  H16A_2 C16_2 H16B_2 109.5 . . ?
  C13_2 C16_2 H16C_2 109.5 . . ?
  H16A_2 C16_2 H16C_2 109.5 . . ?
  H16B_2 C16_2 H16C_2 109.5 . . ?
  C13_3 C8_3 C9_3 120.3(8) . . ?
  C13_3 C8_3 P1 118.7(5) . . ?
  C9_3 C8_3 P1 121.0(6) . . ?
  C10_3 C9_3 C8_3 119.4(11) . . ?
  C10_3 C9_3 C14_3 117.0(8) . . ?
  C8_3 C9_3 C14_3 123.6(7) . . ?
  C11_3 C10_3 C9_3 120.5(13) . . ?
  C11_3 C10_3 H10_3 119.8 . . ?
  C9_3 C10_3 H10_3 119.8 . . ?
  C10_3 C11_3 C12_3 119.6(12) . . ?
  C10_3 C11_3 C15_3 123.5(8) . . ?
  C12_3 C11_3 C15_3 117.0(8) . . ?
  C13_3 C12_3 C11_3 121.3(9) . . ?
  C13_3 C12_3 H12_3 119.3 . . ?
  C11_3 C12_3 H12_3 119.3 . . ?
  C12_3 C13_3 C8_3 118.9(8) . . ?
  C12_3 C13_3 C16_3 118.9(6) . . ?
  C8_3 C13_3 C16_3 122.2(6) . . ?
  C9_3 C14_3 H14A_3 109.5 . . ?
  C9_3 C14_3 H14B_3 109.5 . . ?
  H14A_3 C14_3 H14B_3 109.5 . . ?
  C9_3 C14_3 H14C_3 109.5 . . ?
  H14A_3 C14_3 H14C_3 109.5 . . ?
  H14B_3 C14_3 H14C_3 109.5 . . ?
  C11_3 C15_3 H15A_3 109.5 . . ?
  C11_3 C15_3 H15B_3 109.5 . . ?
  H15A_3 C15_3 H15B_3 109.5 . . ?
  C11_3 C15_3 H15C_3 109.5 . . ?
  H15A_3 C15_3 H15C_3 109.5 . . ?
  H15B_3 C15_3 H15C_3 109.5 . . ?
  C13_3 C16_3 H16A_3 109.5 . . ?
  C13_3 C16_3 H16B_3 109.5 . . ?
  H16A_3 C16_3 H16B_3 109.5 . . ?
  C13_3 C16_3 H16C_3 109.5 . . ?
  H16A_3 C16_3 H16C_3 109.5 . . ?
  H16B_3 C16_3 H16C_3 109.5 . . ?
  C7_4 C2_4 C3_4 115.3(10) . . ?
  C7_4 C2_4 B1 123.4(8) . . ?
  C3_4 C2_4 B1 120.5(7) . . ?
  C4_4 C3_4 C2_4 122.3(11) . . ?
  C4_4 C3_4 H3_4 118.8 . . ?
  C2_4 C3_4 H3_4 118.8 . . ?
  C3_4 C4_4 C5_4 118.0(13) . . ?
  C3_4 C4_4 H4_4 121.0 . . ?
  C5_4 C4_4 H4_4 121.0 . . ?
  C6_4 C5_4 C4_4 121.3(15) . . ?
  C6_4 C5_4 H5_4 119.4 . . ?
  C4_4 C5_4 H5_4 119.4 . . ?
  C7_4 C6_4 C5_4 117.6(16) . . ?
  C7_4 C6_4 H6_4 121.2 . . ?
  C5_4 C6_4 H6_4 121.2 . . ?
  C6_4 C7_4 C2_4 125.4(14) . . ?
  C6_4 C7_4 H7_4 117.3 . . ?
  C2_4 C7_4 H7_4 117.3 . . ?
  B1 P1 C8_3 122.5(3) . . ?
  B1 P1 C2_1 121.0(4) . . ?
  C8_3 P1 C2_1 109.5(4) . . ?

loop_
 _geom_torsion_atom_site_label_1
 _geom_torsion_atom_site_label_2
 _geom_torsion_atom_site_label_3
 _geom_torsion_atom_site_label_4
 _geom_torsion
 _geom_torsion_site_symmetry_1
 _geom_torsion_site_symmetry_2
 _geom_torsion_site_symmetry_3
 _geom_torsion_site_symmetry_4
 _geom_torsion_publ_flag
  C7_1 C2_1 C3_1 C4_1 -0.8(19) . . . . ?
  P1 C2_1 C3_1 C4_1 169.7(12) . . . . ?
  C2_1 C3_1 C4_1 C5_1 -1(2) . . . . ?
  C3_1 C4_1 C5_1 C6_1 3(2) . . . . ?
  C4_1 C5_1 C6_1 C7_1 -4(2) . . . . ?
  C5_1 C6_1 C7_1 C2_1 2.9(19) . . . . ?
  C3_1 C2_1 C7_1 C6_1 -0.2(16) . . . . ?
  P1 C2_1 C7_1 C6_1 -171.2(10) . . . . ?
  C2_4 B1 C8_2 C9_2 -82.7(8) . . . . ?
  P1 B1 C8_2 C9_2 89.5(7) . . . . ?
  C2_4 B1 C8_2 C13_2 96.1(8) . . . . ?
  P1 B1 C8_2 C13_2 -91.6(7) . . . . ?
  C13_2 C8_2 C9_2 C10_2 -1.4(11) . . . . ?
  B1 C8_2 C9_2 C10_2 177.5(7) . . . . ?
  C13_2 C8_2 C9_2 C14_2 -179.2(7) . . . . ?
  B1 C8_2 C9_2 C14_2 -0.4(10) . . . . ?
  C8_2 C9_2 C10_2 C11_2 -0.1(12) . . . . ?
  C14_2 C9_2 C10_2 C11_2 177.8(8) . . . . ?
  C9_2 C10_2 C11_2 C12_2 0.6(14) . . . . ?
  C9_2 C10_2 C11_2 C15_2 -177.7(9) . . . . ?
  C10_2 C11_2 C12_2 C13_2 0.5(17) . . . . ?
  C15_2 C11_2 C12_2 C13_2 178.8(11) . . . . ?
  C11_2 C12_2 C13_2 C8_2 -2.0(17) . . . . ?
  C11_2 C12_2 C13_2 C16_2 179.5(10) . . . . ?
  C9_2 C8_2 C13_2 C12_2 2.4(13) . . . . ?
  B1 C8_2 C13_2 C12_2 -176.5(9) . . . . ?
  C9_2 C8_2 C13_2 C16_2 -179.1(8) . . . . ?
  B1 C8_2 C13_2 C16_2 2.0(11) . . . . ?
  C13_3 C8_3 C9_3 C10_3 -0.6(13) . . . . ?
  P1 C8_3 C9_3 C10_3 179.2(9) . . . . ?
  C13_3 C8_3 C9_3 C14_3 176.5(8) . . . . ?
  P1 C8_3 C9_3 C14_3 -3.7(12) . . . . ?
  C8_3 C9_3 C10_3 C11_3 0.5(16) . . . . ?
  C14_3 C9_3 C10_3 C11_3 -176.8(10) . . . . ?
  C9_3 C10_3 C11_3 C12_3 0.4(16) . . . . ?
  C9_3 C10_3 C11_3 C15_3 178.7(11) . . . . ?
  C10_3 C11_3 C12_3 C13_3 -1.2(14) . . . . ?
  C15_3 C11_3 C12_3 C13_3 -179.7(8) . . . . ?
  C11_3 C12_3 C13_3 C8_3 1.2(11) . . . . ?
  C11_3 C12_3 C13_3 C16_3 -178.3(8) . . . . ?
  C9_3 C8_3 C13_3 C12_3 -0.3(11) . . . . ?
  P1 C8_3 C13_3 C12_3 -180.0(6) . . . . ?
  C9_3 C8_3 C13_3 C16_3 179.1(8) . . . . ?
  P1 C8_3 C13_3 C16_3 -0.6(9) . . . . ?
  C8_2 B1 C2_4 C7_4 156.9(9) . . . . ?
  P1 B1 C2_4 C7_4 -14.9(11) . . . . ?
  C8_2 B1 C2_4 C3_4 -33.7(10) . . . . ?
  P1 B1 C2_4 C3_4 154.5(7) . . . . ?
  C7_4 C2_4 C3_4 C4_4 -0.3(15) . . . . ?
  B1 C2_4 C3_4 C4_4 -170.6(10) . . . . ?
  C2_4 C3_4 C4_4 C5_4 1.3(17) . . . . ?
  C3_4 C4_4 C5_4 C6_4 -2.2(19) . . . . ?
  C4_4 C5_4 C6_4 C7_4 2(2) . . . . ?
  C5_4 C6_4 C7_4 C2_4 -1(2) . . . . ?
  C3_4 C2_4 C7_4 C6_4 0(2) . . . . ?
  B1 C2_4 C7_4 C6_4 170.2(15) . . . . ?
  C2_4 B1 P1 C8_3 9.1(7) . . . . ?
  C8_2 B1 P1 C8_3 -162.1(4) . . . . ?
  C2_4 B1 P1 C2_1 156.9(8) . . . . ?
  C8_2 B1 P1 C2_1 -14.3(6) . . . . ?
  C13_3 C8_3 P1 B1 -100.9(6) . . . . ?
  C9_3 C8_3 P1 B1 79.4(7) . . . . ?
  C13_3 C8_3 P1 C2_1 108.1(7) . . . . ?
  C9_3 C8_3 P1 C2_1 -71.6(8) . . . . ?
  C7_1 C2_1 P1 B1 -149.7(8) . . . . ?
  C3_1 C2_1 P1 B1 39.5(11) . . . . ?
  C7_1 C2_1 P1 C8_3 1.8(10) . . . . ?
  C3_1 C2_1 P1 C8_3 -169.0(9) . . . . ?


_shelx_res_file
;
TITL JuGl016_0m_a.res in P2(1)/n
    JuGl016_0m_a.res
    created by SHELXL-2019/1 at 12:54:52 on 06-Feb-2024
REM Old TITL JuGl016_0m in P2(1)/n
REM SHELXT solution in P2(1)/n: R1 0.225, Rweak 0.012, Alpha 0.032
REM <I/s>   0.810 for  166 systematic absences,  Orientation as input
REM Formula found by SHELXT:  C16
CELL  0.71073   7.0692   9.0541  18.9746   90.000   93.140   90.000
ZERR    2.000   0.0015   0.0013   0.0040    0.000    0.006    0.000
LATT  1
SYMM 1/2-X, 1/2+Y, 1/2-Z
SFAC  C  H  B  P
UNIT 60 64 2 2
REM Restraints for Fragment cjpoy, fragment JuGl016 from: ShelXle DSR GUI.
REM Please cite https://doi.org/10.1107/S1600576718004508
SIMU 0.04 0.08 1
TEMP -173.150
SIZE 0.168 0.227 0.363
L.S. 10
LIST 4
conf
BOND $H
FMAP 2
acta 52
PLAN 40
SIMU 0.004 B1 > P1
RIGU 0.004 B1 > P1
ISOR 0.016 C2_1 > P1
ISOR 0.001 B1
WGHT    0.075800    0.931000
FVAR       1.04475   0.74658   1.00000   0.61448   0.74658
PART -1 10.5
B1    3    0.601615    0.923290    0.495347    10.50000    0.01698    0.02696 =
         0.02008    0.00537    0.00247    0.00307
RESI 1 PH
C2    1    0.351549    1.118673    0.587043    10.50000    0.03240    0.02235 =
         0.01719   -0.00535    0.00440    0.00167
C3    1    0.387846    1.048751    0.651768    10.50000    0.02953    0.02500 =
         0.01646   -0.00087   -0.00056    0.00089
AFIX  43
H3    2    0.481414    0.973845    0.657871    10.50000   -1.20000
AFIX   0
C4    1    0.275973    1.095921    0.709155    10.50000    0.02477    0.02713 =
         0.01464   -0.00254    0.00588   -0.00110
AFIX  43
H4    2    0.296223    1.049591    0.753854    10.50000   -1.20000
AFIX   0
C5    1    0.140702    1.205761    0.701573    10.50000    0.02245    0.02402 =
         0.02101   -0.00297    0.00472    0.00064
AFIX  43
H5    2    0.073077    1.238639    0.740538    10.50000   -1.20000
AFIX   0
C6    1    0.108070    1.265082    0.636054    10.50000    0.02606    0.02439 =
         0.01927   -0.00176    0.00260   -0.00395
AFIX  43
H6    2    0.009653    1.335863    0.628987    10.50000   -1.20000
AFIX   0
C7    1    0.211817    1.226546    0.579928    10.50000    0.02821    0.02453 =
         0.01457   -0.00286    0.00794   -0.00474
AFIX  43
H7    2    0.187981    1.274062    0.535692    10.50000   -1.20000
AFIX   0
RESI 2 MESI
C8    1    0.600002    0.788777    0.553632    10.50000    0.02087    0.01719 =
         0.01953    0.00007    0.00378   -0.00007
C9    1    0.452466    0.685852    0.557514    10.50000    0.02070    0.01909 =
         0.01942    0.00173    0.00053    0.00119
C10   1    0.465867    0.572693    0.606403    10.50000    0.01842    0.02037 =
         0.02216   -0.00053   -0.00030   -0.00279
AFIX  43
H10   2    0.363935    0.504615    0.608016    10.50000   -1.20000
AFIX   0
C11   1    0.622009    0.554189    0.653307    10.50000    0.01914    0.01697 =
         0.01903   -0.00016    0.00644   -0.00338

C12   1    0.767870    0.657096    0.649803    10.50000    0.02016    0.01820 =
         0.01750    0.00037    0.00167    0.00131
AFIX  43
H12   2    0.876849    0.646784    0.680992    10.50000   -1.20000
AFIX   0
C13   1    0.759776    0.774830    0.602139    10.50000    0.01951    0.01900 =
         0.01926   -0.00322   -0.00067   -0.00121
C14   1    0.280061    0.693478    0.506910    10.50000    0.02557    0.03131 =
         0.03230    0.00400   -0.00269   -0.00114
AFIX 137
H14A  2    0.187711    0.618954    0.519949    10.50000   -1.50000
H14B  2    0.317690    0.674541    0.458791    10.50000   -1.50000
H14C  2    0.222983    0.791884    0.509174    10.50000   -1.50000
AFIX   0
C15   1    0.641870    0.429098    0.704722    10.50000    0.02765    0.02865 =
         0.03044    0.00980    0.00445    0.00396
AFIX 137
H15A  2    0.735797    0.454933    0.742620    10.50000   -1.50000
H15B  2    0.683374    0.340319    0.680378    10.50000   -1.50000
H15C  2    0.519447    0.410118    0.724839    10.50000   -1.50000
AFIX   0
C16   1    0.921104    0.886990    0.599741    10.50000    0.02899    0.02459 =
         0.03317    0.00045    0.00104   -0.01016
AFIX 137
H16A  2    1.033294    0.848676    0.626350    10.50000   -1.50000
H16B  2    0.882105    0.980285    0.620745    10.50000   -1.50000
H16C  2    0.951273    0.903871    0.550590    10.50000   -1.50000
AFIX   0
RESI 0
RESI 3 MESI
C8    1    0.440893    1.227744    0.445432    10.50000    0.02629    0.01889 =
         0.01681    0.00105    0.00225    0.00423
C9    1    0.271251    1.214132    0.403808    10.50000    0.02482    0.01612 =
         0.01710    0.00267    0.00270   -0.00049
C10   1    0.225516    1.320572    0.352029    10.50000    0.01628    0.01897 =
         0.01726   -0.00203    0.00285   -0.00236
AFIX  43
H10   2    0.110469    1.312351    0.323997    10.50000   -1.20000
AFIX   0
C11   1    0.346486    1.437389    0.341438    10.50000    0.01567    0.02104 =
         0.01448    0.00031    0.00102    0.00308
C12   1    0.515736    1.448589    0.382440    10.50000    0.02064    0.01942 =
         0.01741    0.00470    0.00329   -0.00018
AFIX  43
H12   2    0.599737    1.527976    0.374393    10.50000   -1.20000
AFIX   0
C13   1    0.563970    1.345889    0.434853    10.50000    0.02088    0.01999 =
         0.01806   -0.00163    0.00139    0.00172
C14   1    0.136920    1.086535    0.409090    10.50000    0.02985    0.02611 =
         0.02696   -0.00096    0.00150   -0.00816
AFIX 137
H14A  2    0.023588    1.104231    0.378163    10.50000   -1.50000
H14B  2    0.100536    1.076601    0.457965    10.50000   -1.50000
H14C  2    0.199006    0.995537    0.394588    10.50000   -1.50000
AFIX   0
C15   1    0.308045    1.555986    0.284990    10.50000    0.03127    0.02911 =
         0.02224    0.00925    0.00201    0.00007
AFIX 137
H15A  2    0.329684    1.653902    0.305919    10.50000   -1.50000
H15B  2    0.176388    1.548490    0.266303    10.50000   -1.50000
H15C  2    0.393448    1.541510    0.246602    10.50000   -1.50000
AFIX   0
C16   1    0.747748    1.366491    0.479202    10.50000    0.02617    0.03436 =
         0.02998    0.00212   -0.00840   -0.00020
AFIX 137
H16A  2    0.842874    1.411656    0.450308    10.50000   -1.50000
H16B  2    0.793653    1.270249    0.496476    10.50000   -1.50000
H16C  2    0.725189    1.430849    0.519411    10.50000   -1.50000
AFIX   0
REM #####
RESI 4 PH
C2    1    0.673628    0.870846    0.420003    10.50000    0.02313    0.01847 =
         0.01808    0.00322    0.00263   -0.00099
C3    1    0.813632    0.760443    0.416413    10.50000    0.01993    0.01626 =
         0.02182   -0.00116    0.00266    0.00140
AFIX  43
H3    2    0.850767    0.707172    0.458033    10.50000   -1.20000
AFIX   0
C4    1    0.899550    0.726690    0.353867    10.50000    0.02193    0.02380 =
         0.01843   -0.00350    0.01004   -0.00166
AFIX  43
H4    2    0.991756    0.650582    0.352392    10.50000   -1.20000
AFIX   0
C5    1    0.845000    0.809510    0.292534    10.50000    0.02592    0.02554 =
         0.01699    0.00417    0.00625   -0.00216
AFIX  43
H5    2    0.904873    0.790650    0.249828    10.50000   -1.20000
AFIX   0
C6    1    0.705052    0.918129    0.293795    10.50000    0.02472    0.02293 =
         0.02214    0.00031    0.00123    0.00186
AFIX  43
H6    2    0.665696    0.971218    0.252364    10.50000   -1.20000
AFIX   0
C7    1    0.627346    0.945124    0.356250    10.50000    0.02402    0.02141 =
         0.02362   -0.00035    0.00261    0.00084
AFIX  43
H7    2    0.533904    1.020427    0.357039    10.50000   -1.20000
AFIX   0
RESI 0
P1    4    0.504346    1.094789    0.513579    10.50000    0.04655    0.02169 =
         0.01974    0.00241    0.00780    0.00383
PART 0

HKLF 4


REM  JuGl016_0m_a.res in P2(1)/n
REM wR2 = 0.1603, GooF = S = 1.040, Restrained GooF = 0.995 for all data
REM R1 = 0.0579 for 2576 Fo > 4sig(Fo) and 0.0676 for all 3016 data
REM 299 parameters refined using 648 restraints

END

WGHT      0.0758      0.9309

REM Highest difference peak  0.702,  deepest hole -0.605,  1-sigma level  0.068
Q1    1   0.6269  0.9834  0.5057  11.00000  0.05    0.70
Q2    1   0.6007  0.8760  0.4850  11.00000  0.05    0.45
Q3    1   0.5481  0.9987  0.5495  11.00000  0.05    0.28
Q4    1   0.3432  1.0591  0.6056  11.00000  0.05    0.27
Q5    1   0.5000  1.0000  0.5000  10.50000  0.05    0.25
Q6    1   0.5622  1.0406  0.4674  11.00000  0.05    0.24
Q7    1   0.2373  1.1562  0.5790  11.00000  0.05    0.23
Q8    1   0.2428  1.2734  0.3685  11.00000  0.05    0.21
Q9    1   0.4370  1.1823  0.4168  11.00000  0.05    0.21
Q10   1   0.5235  0.7007  0.5477  11.00000  0.05    0.21
Q11   1   0.4011  0.8746  0.3568  11.00000  0.05    0.19
Q12   1   0.8503  0.7741  0.3906  11.00000  0.05    0.19
Q13   1   0.9028  0.6828  0.3586  11.00000  0.05    0.18
Q14   1   0.7262  0.5945  0.8101  11.00000  0.05    0.18
Q15   1   0.7079  1.6262  0.3463  11.00000  0.05    0.18
Q16   1  -0.0149  1.3821  0.6308  11.00000  0.05    0.17
Q17   1   0.8029  1.2801  0.4680  11.00000  0.05    0.17
Q18   1   0.4259  0.9826  0.3601  11.00000  0.05    0.17
Q19   1   0.8519  0.7653  0.3333  11.00000  0.05    0.17
Q20   1   0.2841  0.8983  0.3684  11.00000  0.05    0.17
Q21   1   0.5529  0.4063  0.7481  11.00000  0.05    0.17
Q22   1   0.8950  0.5624  0.3617  11.00000  0.05    0.16
Q23   1   0.9833  0.8171  0.2628  11.00000  0.05    0.16
Q24   1   0.6989  0.6192  0.6528  11.00000  0.05    0.16
Q25   1   0.3889  0.6605  0.5308  11.00000  0.05    0.16
Q26   1   0.8248  0.5538  0.5973  11.00000  0.05    0.16
Q27   1   0.3555  1.0945  0.6779  11.00000  0.05    0.15
Q28   1   0.7763  0.6054  0.6453  11.00000  0.05    0.15
Q29   1   0.2927  0.7472  0.4651  11.00000  0.05    0.15
Q30   1   0.8595  0.6654  0.5768  11.00000  0.05    0.15
Q31   1   0.3462  1.0317  0.6760  11.00000  0.05    0.14
Q32   1   0.1910  1.4163  0.6288  11.00000  0.05    0.14
Q33   1   0.5759  1.1105  0.3535  11.00000  0.05    0.14
Q34   1   0.5277  1.5222  0.2380  11.00000  0.05    0.14
Q35   1   0.2302  0.9043  0.5611  11.00000  0.05    0.14
Q36   1   0.0535  1.0142  0.4923  11.00000  0.05    0.14
Q37   1   1.0392  0.8057  0.5316  11.00000  0.05    0.14
Q38   1  -0.0146  1.4798  0.6060  11.00000  0.05    0.14
Q39   1   0.1478  0.8654  0.5635  11.00000  0.05    0.14
Q40   1   1.1634  0.9460  0.5464  11.00000  0.05    0.14
;
_shelx_res_checksum               83285

_shelx_hkl_file
;
  -1   0   0   -0.30    0.30
   1   0   0    0.00    0.40
   1   0   0   -0.20    0.30
   1   0   0    0.30    0.50
  -1   0   0    0.20    0.40
  -1   0   0    0.40    0.40
   2   0   0 1214.88   78.59
   2   0   0 1118.89   78.59
   2   0   0 1198.48   78.49
  -2   0   0 1260.27   78.59
  -3   0   0    0.10    1.00
   3   0   0   -0.70    1.10
  -3   0   0    0.30    1.40
   3   0   0    0.10    1.10
  -3   0   0   -0.70    0.80
   4   0   0    1.80    1.50
  -4   0   0    1.90    1.60
  -4   0   0    2.50    1.50
   4   0   0    1.40    1.70
  -4   0   0    4.10    1.60
   4   0   0    2.20    1.60
   5   0   0    2.70    2.10
   5   0   0    0.10    2.00
  -5   0   0    2.40    1.80
   5   0   0    2.00    2.20
   6   0   0    6.50    3.10
   6   0   0   11.50    3.60
  -6   0   0    6.50    2.50
  -6   0   0    3.80    2.40
  -7   0   0    0.80    2.00
  -7   0   0   -2.10    2.50
  -8   0   0  142.69   14.30
  -8   0   0  158.18   13.70
   8   0   0  141.69   14.10
  -9   0   0   -4.20    4.30
  -9   0   0    0.30    3.30
   9   0   0   -5.60    3.40
   0  -1   0    0.30    0.20
   0  -1   0    0.30    0.20
   1  -1   0  112.89    7.80
  -1  -1   0  112.89    8.10
  -1  -1   0  109.09    8.20
   1  -1   0  109.79    7.90
  -1  -1   0  125.09    8.30
  -1   1   0  110.39    7.80
   1   1   0  124.39    8.10
  -1   1   0  100.09    7.90
  -1   1   0  114.69    7.70
   1   1   0  130.39    8.30
   1   1   0  129.19    8.30
   2  -1   0 1573.14  102.19
  -2  -1   0 1554.14  102.39
   2  -1   0 1688.63  102.49
  -2  -1   0 1456.75  102.59
   2   1   0 1651.73  102.79
  -2   1   0 1478.95  102.29
  -2   1   0 1656.13  102.09
  -2   1   0 1494.45  102.09
   3  -1   0    6.80    2.50
   3  -1   0    8.50    2.10
   3  -1   0   10.40    2.50
  -3  -1   0    5.90    1.90
  -3  -1   0    7.60    2.60
  -3  -1   0    7.50    2.10
  -3   1   0   11.40    2.20
  -3   1   0   10.20    2.20
   3   1   0   10.70    2.80
   3   1   0    9.50    2.40
   3   1   0    9.90    2.90
  -3   1   0    4.60    2.10
   4  -1   0    0.60    1.50
  -4  -1   0    2.50    1.70
  -4  -1   0    2.90    1.90
   4  -1   0    2.40    1.50
   4  -1   0    6.80    2.10
  -4   1   0    2.60    1.70
  -4   1   0    6.50    1.70
   4   1   0    2.30    1.60
  -4   1   0    3.90    1.70
   4   1   0    3.30    2.00
   5  -1   0   47.60    5.90
  -5  -1   0   44.40    5.40
   5  -1   0   51.39    5.80
  -5  -1   0   45.60    6.30
  -5  -1   0   40.70    5.10
   5  -1   0   41.70    6.20
  -5   1   0   48.60    5.60
   5   1   0   52.39    7.00
   5   1   0   35.30    6.30
  -5   1   0   44.50    4.90
  -5   1   0   41.30    5.70
   5   1   0   47.90    5.50
  -6  -1   0   98.49    9.70
   6  -1   0   87.49   10.00
  -6  -1   0  102.79    9.30
   6  -1   0   92.59    9.20
  -6   1   0   81.19    9.20
  -6   1   0   83.79    8.50
  -6   1   0   81.59    8.30
   6   1   0  101.59    9.50
   6   1   0   86.99   10.90
  -7  -1   0   15.20    4.30
  -7  -1   0    2.60    2.50
   7  -1   0    7.10    3.70
   7   1   0    5.70    3.20
  -7   1   0    5.50    4.10
  -7   1   0    5.90    2.80
  -8  -1   0   -1.50    2.90
  -8  -1   0   -1.70    2.90
   8  -1   0   -0.20    3.30
   8   1   0    1.20    2.90
  -8   1   0   -3.00    2.20
  -8   1   0    3.90    3.50
   9  -1   0   73.49   11.10
  -9  -1   0  116.59   11.70
  -9  -1   0   85.79   10.20
   9   1   0   78.49   12.80
  -9   1   0   79.59    9.70
  -9   1   0   91.59   12.60
   0  -2   0  696.43   46.70
   0  -2   0  740.23   46.70
  -1  -2   0 6237.88  403.56
   2  -2   0 1054.19   71.59
   2  -2   0 1140.49   71.59
   2  -2   0 1059.09   71.79
  -2  -2   0 1079.39   72.29
  -2  -2   0 1195.58   72.49
  -2   2   0 1042.50   71.29
   2   2   0 1142.19   72.49
  -2   2   0 1115.19   71.39
   2   2   0 1055.89   72.09
   3  -2   0  300.27   20.50
   3  -2   0  300.47   20.30
  -3  -2   0  290.27   20.90
   3  -2   0  306.87   20.20
  -3  -2   0  295.37   20.80
   3   2   0  327.87   21.30
   3   2   0  273.37   20.60
  -3   2   0  284.07   19.80
  -3   2   0  281.77   19.70
   3   2   0  289.57   21.10
  -3   2   0  254.77   20.10
  -4  -2   0   93.59    7.90
  -4  -2   0   73.89    7.60
  -4  -2   0   89.69    7.70
   4  -2   0   90.89    8.00
   4  -2   0   99.59    7.70
   4  -2   0   72.59    7.30
   4   2   0   98.09    8.10
  -4   2   0   86.39    7.00
  -4   2   0   74.49    7.30
  -4   2   0   84.19    6.90
   4   2   0   77.69    8.20
  -5  -2   0    1.90    2.10
  -5  -2   0    4.40    2.60
   5  -2   0    1.80    2.10
  -5  -2   0    2.20    1.90
   5  -2   0    1.00    2.00
   5  -2   0    2.40    2.00
  -5   2   0    1.90    1.40
   5   2   0   -0.20    1.70
   5   2   0    2.30    3.00
  -5   2   0    0.70    2.20
  -6  -2   0  341.87   24.50
   6  -2   0  307.07   24.20
  -6  -2   0  341.77   24.90
   6  -2   0  300.47   24.80
   6   2   0  347.47   24.80
  -6   2   0  323.87   23.20
  -6   2   0  298.17   23.90
  -7  -2   0    3.40    3.00
   7  -2   0    0.80    2.60
  -7  -2   0    2.70    3.00
   7  -2   0    5.30    4.40
   7   2   0    2.30    3.00
  -7   2   0    2.50    2.20
  -7   2   0    6.80    3.30
  -8  -2   0   28.40    6.70
  -8  -2   0   42.20    7.30
   8   2   0   31.40    6.70
  -8   2   0   34.60    5.60
  -8   2   0   42.40    7.50
  -9  -2   0    2.70    3.60
  -9  -2   0    1.10    4.00
   9  -2   0    2.10    4.30
  -9   2   0    1.50    3.20
  -9   2   0    9.60    5.80
   0  -3   0    2.30    0.60
   0  -3   0    2.60    0.70
   1  -3   0   10.30    1.30
  -1  -3   0    8.20    1.70
  -1  -3   0   14.20    2.20
  -1  -3   0    9.90    1.70
   1   3   0   13.70    1.60
   1   3   0   10.90    1.50
  -1   3   0   12.10    1.10
   1   3   0   13.10    2.20
   2  -3   0 1297.97   87.59
   2  -3   0 1337.37   87.39
   2  -3   0 1305.37   87.19
  -2  -3   0 1395.86   88.39
  -2  -3   0 1309.77   88.09
   2   3   0 1212.78   87.89
   2   3   0 1426.66   88.49
   2   3   0 1473.05   88.79
   3  -3   0   31.70    3.20
  -3  -3   0   33.30    4.00
   3  -3   0   24.20    2.90
  -3  -3   0   26.80    4.10
   3  -3   0   29.40    3.90
  -3  -3   0   31.20    3.60
  -3   3   0   20.30    3.00
  -3   3   0   23.90    2.30
   3   3   0   29.70    4.60
  -3   3   0   26.40    2.30
   3   3   0   27.80    3.70
   3   3   0   23.90    4.10
  -4  -3   0  593.74   44.60
   4  -3   0  705.73   44.90
  -4  -3   0  655.63   45.10
   4  -3   0  661.13   44.40
  -4  -3   0  705.43   45.40
  -4   3   0  643.64   43.50
   4   3   0  607.34   44.70
   4   3   0  628.94   46.60
  -4   3   0  628.34   43.30
   4   3   0  733.23   45.90
  -4   3   0  665.63   44.30
  -5  -3   0   42.20    6.60
   5  -3   0   40.90    8.80
   5  -3   0   40.20    4.90
   5  -3   0   38.60    6.00
  -5  -3   0   38.50    6.00
  -5   3   0   44.10    4.30
   5   3   0   33.60    5.50
   5   3   0   43.30    9.40
  -5   3   0   33.70    5.20
   5   3   0   23.40    5.30
  -5   3   0   36.60    3.90
  -6  -3   0  101.29    9.80
   6  -3   0   95.69    9.30
  -6  -3   0  110.89   10.20
   6  -3   0   72.79    9.50
  -6   3   0   91.59    9.30
  -6   3   0   92.29    7.90
  -6   3   0   88.99    8.30
   6   3   0  105.59   10.00
  -7  -3   0    8.60    4.00
   7  -3   0   -2.90    3.80
   7  -3   0    2.00    3.00
  -7  -3   0    4.00    3.10
  -7   3   0    1.30    2.20
   7   3   0    4.10    3.40
  -7   3   0    3.00    2.90
  -7   3   0    3.60    3.50
   8  -3   0   66.89    9.80
  -8  -3   0   57.39    9.50
  -8  -3   0   51.69    8.50
   8   3   0   57.89    9.60
  -8   3   0   68.69    9.30
  -8   3   0   76.69    7.30
  -9  -3   0   27.10    6.40
  -9  -3   0   38.70    8.60
   9  -3   0   31.70    6.90
  -9   3   0   32.70    5.60
   9   3   0   34.40    8.20
  -9   3   0   39.10    8.60
   0  -4   0   55.99    4.00
   0  -4   0   49.90    4.00
  -1  -4   0   64.59    5.40
  -1  -4   0   65.69    5.10
  -1  -4   0   65.39    5.30
   1   4   0   57.99    5.60
  -2  -4   0  110.69    8.70
   2  -4   0  100.89    7.50
  -2  -4   0   99.69    8.40
  -2  -4   0  121.89    8.50
   2  -4   0   98.79    7.30
   2  -4   0  107.59    7.20
   2   4   0  109.39    8.00
   2   4   0   97.49    8.30
  -2   4   0   99.79    7.40
   2   4   0  100.09    8.80
  -3  -4   0    2.30    1.70
  -3  -4   0    0.30    1.40
   3  -4   0    1.50    1.20
  -3  -4   0    3.10    1.50
   3  -4   0    0.40    1.00
   3   4   0    0.00    1.70
   3   4   0   -0.30    1.40
  -3   4   0    3.40    1.10
   3   4   0    2.10    1.60
  -4  -4   0  201.58   15.30
  -4  -4   0  163.48   15.10
   4  -4   0  182.08   14.20
   4  -4   0  198.28   14.80
  -4  -4   0  194.88   15.00
   4  -4   0  205.38   14.30
  -4   4   0  193.18   14.20
   4   4   0  196.08   15.00
   4   4   0  182.48   15.50
   4   4   0  205.28   16.00
   5  -4   0    3.60    2.60
   5  -4   0    7.00    2.20
  -5  -4   0    1.60    2.00
  -5  -4   0    6.90    2.70
   5   4   0    3.90    2.60
  -5   4   0    2.20    2.20
  -5   4   0    3.80    1.30
   5   4   0    7.40    3.30
  -5   4   0    4.00    1.20
  -6  -4   0   34.50    6.20
  -6  -4   0   23.10    5.50
   6  -4   0   37.60    6.50
   6  -4   0   30.70    5.40
  -6   4   0   33.10    3.50
   6   4   0   26.30    5.20
  -6   4   0   32.80    3.80
  -6   4   0   28.80    5.00
   7  -4   0    7.00    4.70
  -7  -4   0   13.80    4.30
  -7  -4   0   10.30    3.80
   7  -4   0   17.40    4.40
   7   4   0   12.90    4.20
  -7   4   0   14.10    4.40
  -7   4   0   11.60    3.00
   8  -4   0    3.20    6.70
  -8  -4   0    7.40    3.70
   8  -4   0    0.80    3.60
  -8  -4   0    6.10    4.20
  -8   4   0    3.30    2.60
  -8   4   0   -5.30    4.20
   8   4   0    4.70    3.80
  -8   4   0   -3.80    4.40
   0  -5   0    0.60    0.60
   0  -5   0    1.20    0.60
   0  -5   0    0.50    0.50
  -1  -5   0   56.29    5.10
  -1  -5   0   67.29    5.30
  -1  -5   0   62.49    5.10
  -1  -5   0   63.99    5.50
   2  -5   0   49.50    3.80
   2  -5   0   45.90    3.60
   2  -5   0   54.89    3.60
  -2  -5   0   52.59    5.50
  -2  -5   0   42.60    4.70
   2   5   0   46.90    4.30
   2   5   0   41.40    5.40
   2   5   0   50.79    4.20
   3  -5   0    1.30    0.90
   3  -5   0    1.60    1.10
   3  -5   0   -0.60    1.10
  -3  -5   0   -1.10    1.40
  -3  -5   0    1.80    1.80
  -3  -5   0   -2.80    2.60
   3   5   0    2.90    1.60
  -3   5   0    1.60    0.90
   3   5   0   -0.80    1.50
   3   5   0    3.30    2.40
  -4  -5   0   74.29    7.80
  -4  -5   0   58.59    6.90
  -4  -5   0   70.79    7.30
   4  -5   0   78.79    6.90
   4  -5   0   72.69    6.40
   4  -5   0   69.29    6.30
   4   5   0   76.99    7.10
  -4   5   0   73.69    6.40
   4   5   0   75.79    8.10
  -5  -5   0  406.36   29.20
   5  -5   0  397.16   27.70
  -5  -5   0  390.76   28.80
   5  -5   0  395.16   28.10
  -5   5   0  391.46   27.40
   5   5   0  370.76   28.30
   5   5   0  372.46   29.10
  -6  -5   0    3.10    3.10
  -6  -5   0    4.40    2.90
   6  -5   0    8.10    3.10
   6   5   0   -0.60    2.60
  -6   5   0    4.30    2.40
  -7  -5   0   21.80    5.40
   7  -5   0   17.50    5.20
   7  -5   0   27.20    5.50
  -7  -5   0   30.20    6.20
   7   5   0   29.10    5.90
  -7   5   0   27.70    5.60
  -8  -5   0   27.30    6.60
   8  -5   0   22.60    5.20
  -8  -5   0   31.10    6.20
  -8   5   0   24.80    5.80
   8   5   0   15.10    5.60
   0  -6   0 1622.94  111.19
   0  -6   0 1781.52  111.49
   0  -6   0 1744.23  111.09
   0  -6   0 1706.13  111.19
  -1  -6   0  176.98   12.60
  -1  -6   0  156.98   12.80
  -1  -6   0  191.38   12.80
  -2  -6   0   84.49    7.30
  -2  -6   0   83.09    7.20
   3  -6   0   18.30    2.10
  -3  -6   0   17.60    3.40
  -3  -6   0   15.90    3.50
   3  -6   0   20.80    2.50
   3  -6   0   14.80    2.40
  -3  -6   0   11.70    2.70
   3   6   0   12.60    2.60
   3   6   0   15.70    3.40
   3   6   0   18.50    3.10
   4  -6   0    9.30    2.30
  -4  -6   0   11.50    3.50
  -4  -6   0   12.70    3.50
   4  -6   0   10.70    2.40
   4  -6   0   19.60    3.20
  -4   6   0    9.60    2.20
   4   6   0   10.30    3.50
   4   6   0   14.40    4.20
  -5  -6   0   27.20    5.30
  -5  -6   0   35.70    6.00
   5  -6   0   21.70    4.00
   5  -6   0   28.20    4.70
   5   6   0   29.40    5.10
   5   6   0   32.70    6.40
  -5   6   0   27.30    4.00
  -6  -6   0   50.19    8.10
   6  -6   0   66.19    8.80
  -6  -6   0   56.09    8.30
   6  -6   0   58.49    7.10
   6   6   0   64.79    7.90
  -6   6   0   63.19    6.80
  -7  -6   0    8.60    3.80
   7  -6   0   15.30    5.50
   7  -6   0    3.20    5.40
  -7  -6   0    6.80    4.20
   7   6   0    8.70    4.00
  -7   6   0    8.50    3.90
  -8  -6   0   22.60    5.90
  -8  -6   0   20.90    5.40
   8  -6   0   21.30    5.60
   8   6   0   17.40    6.00
   0  -7   0    2.60    1.10
   0  -7   0    1.70    1.00
  -1  -7   0    9.30    2.00
  -1  -7   0    8.50    2.00
  -1  -7   0    8.40    1.80
  -1  -7   0   11.50    2.50
  -2  -7   0   12.70    2.90
  -2  -7   0    9.70    2.30
  -2  -7   0    7.70    2.20
  -3  -7   0  158.18   13.30
  -3  -7   0  176.98   13.30
   3  -7   0  144.59   11.60
   3  -7   0  184.38   12.00
  -3  -7   0  164.68   13.70
  -3  -7   0  164.38   13.50
   3   7   0  179.58   11.60
   3   7   0  160.88   11.60
   4  -7   0   43.30    4.40
  -4  -7   0   34.90    6.30
  -4  -7   0   30.00    5.40
   4  -7   0   29.30    3.90
  -4   7   0   28.40    3.60
   4   7   0   34.40    4.80
  -4   7   0   32.20    3.40
   4   7   0   38.20    5.50
   5  -7   0   88.89    8.50
  -5  -7   0   91.89    9.70
   5  -7   0   95.99    8.70
  -5  -7   0   73.39    9.40
   5   7   0  110.09    9.60
  -5   7   0   85.89    7.90
   5   7   0   89.49    9.60
   6  -7   0  106.69   12.00
   6  -7   0  122.19   11.60
  -6  -7   0  130.19   13.30
  -6  -7   0  141.59   13.00
   6   7   0  148.99   12.50
   7  -7   0   92.59   13.30
  -7  -7   0   57.39   10.00
  -7  -7   0   90.19   10.20
   7   7   0   93.99   11.20
   0  -8   0  281.17   18.70
   0  -8   0  261.37   19.00
  -1  -8   0  365.76   25.50
  -1  -8   0  384.86   25.20
  -1  -8   0  375.66   25.70
   1  -8   0  372.16   24.60
  -1  -8   0  359.36   26.20
  -2  -8   0    0.20    1.50
  -2  -8   0   -0.10    1.60
  -2  -8   0   -0.50    2.10
  -2  -8   0    0.40    2.00
  -3  -8   0   69.99    7.70
  -3  -8   0   69.89    8.10
   3  -8   0   72.19    6.00
  -3  -8   0   80.99    7.80
   3  -8   0   69.39    5.70
  -3  -8   0   85.39    7.40
  -4  -8   0   17.10    4.20
   4  -8   0   24.10    3.50
   4  -8   0   19.50    3.10
  -4  -8   0   17.10    6.20
  -4  -8   0   13.60    4.10
   4   8   0   16.20    2.70
   4   8   0   13.00    2.50
  -5  -8   0   12.20    4.20
  -5  -8   0   19.70    5.10
   5  -8   0   11.10    3.50
  -5  -8   0   26.30    5.10
   5  -8   0   18.50    3.90
   5   8   0   20.40    4.30
  -5   8   0   15.80    3.90
  -5   8   0    6.90    3.10
   5   8   0   16.90    4.80
  -6  -8   0   12.80    4.30
   6  -8   0   12.00    3.70
  -6  -8   0   10.90    4.20
  -6   8   0    8.20    4.10
   6   8   0   12.60    4.60
  -7  -8   0    5.60    4.10
   7  -8   0   20.50    5.10
   7   8   0   10.40    5.60
   0  -9   0    1.60    1.40
   0  -9   0   -0.40    1.60
  -1  -9   0  277.57   21.20
   1  -9   0  313.97   20.50
   1  -9   0  299.57   20.20
  -1  -9   0  318.77   20.70
  -1  -9   0  298.17   20.30
  -1  -9   0  287.57   21.70
  -2  -9   0   13.90    2.90
  -2  -9   0   22.00    4.00
  -2  -9   0   18.40    4.20
  -2  -9   0   18.70    3.90
  -3  -9   0   27.60    5.10
   3  -9   0   30.90    3.50
  -3  -9   0   30.70    5.40
  -3  -9   0   27.40    4.40
   4  -9   0    0.80    2.20
  -4  -9   0   -0.80    3.60
   4  -9   0    0.90    2.00
  -4  -9   0    2.70    2.70
  -4  -9   0    2.40    2.80
   5  -9   0   -2.20    2.90
  -5  -9   0    2.00    2.80
  -5  -9   0    7.30    4.00
   6  -9   0   11.50    4.90
  -6  -9   0   10.60    7.10
  -6  -9   0   17.00    5.00
   6   9   0    5.90    4.10
   0 -10   0    3.10    2.20
   0 -10   0    5.50    2.40
   1 -10   0   67.19    6.30
  -1 -10   0   81.89    7.20
   1 -10   0   72.89    5.80
   2 -10   0   29.20    3.10
  -2 -10   0   24.90    4.70
  -2 -10   0   22.00    3.40
  -2 -10   0   24.10    4.10
  -2 -10   0   24.30    5.30
  -3 -10   0   95.39    9.00
   3 -10   0   77.09    6.80
  -3 -10   0   81.59    8.00
  -3 -10   0   88.59    9.20
   3 -10   0   80.79    6.40
   4 -10   0   54.39    6.10
  -4 -10   0   44.00    6.80
  -4 -10   0   48.00    7.60
  -5 -10   0    0.10    3.80
   5 -10   0   -1.70    3.30
  -5 -10   0    2.50    3.50
   0 -11   0   -4.00    2.40
   1 -11   0   -6.70    2.10
  -1 -11   0    3.70    3.10
  -2 -11   0    4.90    1.70
  -2 -11   0   -6.10    3.40
  -2 -11   0    7.10    2.50
  -3 -11   0   33.80    5.10
  -3 -11   0   42.40    7.20
  -1 -12   0    0.60    3.70
   9   0  -1    6.40    4.00
  -9   0   1    1.20    4.60
  -9   0   1   -3.30    3.30
  -8   0   1   -1.70    2.90
  -8   0   1    0.60    3.50
   8   0  -1    0.40    2.90
  -7   0   1    3.40    2.50
  -7   0   1   -0.70    2.60
  -6   0   1    5.10    2.60
   6   0  -1   16.80    4.20
  -6   0   1    4.40    2.20
   5   0  -1  132.79   11.20
   5   0  -1   94.19   10.10
  -5   0   1  134.79   10.90
   5   0  -1  119.69   10.20
  -5   0   1   97.59    9.50
   4   0  -1    0.40    1.40
   4   0  -1   -1.50    1.50
  -4   0   1    0.30    1.40
   4   0  -1   -0.90    1.40
  -4   0   1    2.90    1.60
  -4   0   1    0.10    1.10
   3   0  -1   17.00    3.30
  -3   0   1   24.60    2.90
   3   0  -1   21.60    3.20
  -3   0   1   21.80    3.20
  -3   0   1   20.10    3.40
  -2   0   1    0.10    0.70
  -2   0   1   -0.40    1.00
  -2   0   1    2.90    1.00
   2   0  -1   -0.30    0.70
   2   0  -1   -0.60    0.80
   2   0  -1    0.50    0.80
   1   0   1 6740.13  440.66
   2   0   1   -1.10    0.80
   2   0   1   -0.30    0.90
  -2   0  -1   -0.30    0.90
  -2   0  -1    0.70    1.10
   2   0   1   -1.10    0.80
  -2   0  -1    0.80    1.00
   3   0   1 1909.81  123.59
  -3   0  -1 1855.41  123.29
  -3   0  -1 2097.89  123.29
   3   0   1 1673.73  123.19
   4   0   1    1.40    1.60
   4   0   1   -0.90    1.20
  -4   0  -1    0.90    1.30
  -4   0  -1    1.50    1.30
  -4   0  -1   -1.00    1.10
   4   0   1    1.70    1.50
  -5   0  -1    1.70    1.90
  -5   0  -1    6.80    2.60
   5   0   1    2.80    2.20
   5   0   1    5.40    2.00
   5   0   1    5.90    2.70
   6   0   1   -0.20    2.70
   6   0   1   -0.50    2.30
  -6   0  -1    1.00    2.20
  -6   0  -1    0.80    1.80
  -7   0  -1  129.59   11.90
  -7   0  -1  108.89   10.80
   8   0   1    3.80    3.60
  -8   0  -1   -3.60    3.40
  -8   0  -1    3.10    3.30
  -9   0  -1   -4.10    3.00
  -9   0  -1   -9.80    4.30
   9   0   1   11.40    5.70
  -9  -1   1    3.00    3.60
  -9  -1   1   -1.70    4.10
   9  -1  -1    1.40    4.00
  -9   1   1    1.30    3.70
   9   1  -1    4.40    4.70
  -9   1   1    2.90    5.30
  -8  -1   1   34.10    6.10
   8  -1  -1   27.50    6.30
  -8  -1   1   18.70    5.80
   8   1  -1   14.80    5.00
  -8   1   1   24.10    5.70
  -8   1   1   18.20    5.50
  -7  -1   1  195.68   15.30
   7  -1  -1  155.68   14.60
   7  -1  -1  113.29   18.20
  -7  -1   1  139.99   13.70
   7   1  -1  154.28   15.60
  -7   1   1  182.68   15.00
  -7   1   1  167.08   13.70
  -6  -1   1  205.68   16.40
   6  -1  -1  221.78   17.20
   6  -1  -1  156.98   15.20
  -6  -1   1  182.48   15.40
  -6   1   1  186.98   15.80
  -6   1   1  199.78   15.10
   6   1  -1  195.78   16.00
  -6   1   1  181.18   14.90
   6   1  -1  194.28   16.90
  -5  -1   1    2.50    1.90
  -5  -1   1    1.80    1.90
   5  -1  -1   -0.80    1.60
   5  -1  -1   -0.60    2.10
  -5  -1   1   -0.50    1.80
   5  -1  -1    4.40    2.10
   5   1  -1    0.40    2.20
   5   1  -1    2.00    1.40
  -5   1   1   -2.50    1.30
  -5   1   1    1.90    1.80
  -5   1   1    1.60    1.40
   4  -1  -1   38.50    4.50
  -4  -1   1   34.50    4.30
   4  -1  -1   34.70    5.20
   4  -1  -1   54.99    5.60
  -4  -1   1   39.50    5.00
   4   1  -1   46.60    5.50
  -4   1   1   49.80    4.50
  -4   1   1   36.70    4.70
   4   1  -1   32.00    5.10
  -4   1   1   38.40    4.20
   3  -1  -1   42.70    4.50
   3  -1  -1   34.50    4.50
   3  -1  -1   43.60    4.20
  -3  -1   1   44.00    4.40
  -3  -1   1   33.70    4.90
  -3  -1   1   43.60    4.70
  -3   1   1   40.60    4.10
  -3   1   1   42.50    4.10
   3   1  -1   37.10    5.30
   3   1  -1   51.29    4.60
  -3   1   1   34.80    4.40
   3   1  -1   37.00    4.60
   2  -1  -1 1097.99   72.89
   2  -1  -1 1020.90   72.89
  -2  -1   1 1166.18   73.49
   2  -1  -1 1261.67   73.39
  -2  -1   1 1002.50   72.99
   2   1  -1 1256.67   73.79
  -2   1   1 1134.49   72.79
  -2   1   1 1012.10   72.69
  -2   1   1 1091.09   72.99
   1  -1  -1 1705.43  107.69
  -1  -1   1 1592.44  108.19
   1  -1  -1 1704.63  107.89
  -1  -1   1 1601.34  107.89
   1   1  -1 1826.52  108.29
  -1   1   1 1580.84  107.79
  -1   1   1 1778.32  107.59
  -1   1   1 1666.03  107.59
   1   1  -1 1600.34  107.89
   1   1  -1 1569.74  108.19
   0  -1  -1  715.43   46.50
   0  -1   1  660.93   46.50
   0  -1   1  678.33   46.50
   0  -1   1  744.33   46.60
   0   1  -1  730.73   46.40
   0   1   1  731.93   46.40
   0   1  -1  754.82   46.50
  -1  -1  -1 7673.93  517.05
  -1   1  -1 7510.45  515.75
   1   1   1 8567.14  517.35
   2  -1   1 4366.36  266.77
  -2  -1  -1 3809.12  266.77
  -2  -1  -1 4447.25  266.87
   2   1   1 4001.60  266.77
  -2   1  -1 3728.83  266.57
   2   1   1 4346.96  267.07
  -3  -1  -1  123.79    9.60
   3  -1   1  115.19    9.40
  -3  -1  -1  117.09    9.30
   3  -1   1  112.19    9.10
  -3   1  -1  116.19    9.30
   3   1   1  115.69    9.70
   3   1   1  113.19    9.30
  -3   1  -1  122.99    9.10
  -3   1  -1  116.49    8.90
   4  -1   1  598.64   43.30
  -4  -1  -1  712.53   43.60
   4  -1   1  677.43   43.90
  -4  -1  -1  696.63   43.90
  -4   1  -1  575.94   42.90
   4   1   1  593.84   43.80
  -4   1  -1  685.73   43.10
  -4   1  -1  618.54   43.30
   4   1   1  593.34   43.70
   4   1   1  626.24   44.00
   5  -1   1  360.96   25.90
  -5  -1  -1  375.46   25.50
  -5  -1  -1  353.76   25.60
   5  -1   1  315.87   25.10
  -5  -1  -1  324.97   25.10
  -5   1  -1  385.36   25.10
   5   1   1  343.07   26.20
   5   1   1  382.96   25.80
  -5   1  -1  338.57   24.70
  -5   1  -1  312.97   25.10
  -6  -1  -1    6.50    2.70
   6  -1   1   11.90    4.40
   6  -1   1   11.60    3.60
  -6  -1  -1    8.00    3.50
  -6   1  -1   12.90    3.50
   6   1   1    9.70    3.20
  -6   1  -1    7.60    2.70
  -6   1  -1    9.80    3.30
  -7  -1  -1   24.50    5.20
   7  -1   1   28.80    9.10
  -7  -1  -1   42.70    7.20
  -7   1  -1   21.20    5.50
   7   1   1   18.80    4.60
  -7   1  -1   27.00    4.90
  -8  -1  -1   -1.00    3.20
  -8  -1  -1    3.60    3.20
   8  -1   1    6.90    4.10
  -8   1  -1    4.30    3.00
  -8   1  -1    2.80    3.50
   8   1   1   -5.20    3.00
  -9  -1  -1   34.80    8.10
  -9  -1  -1   43.20    7.20
   9  -1   1   44.20    8.60
  -9   1  -1   49.50    9.30
   9   1   1   53.49   14.60
  -9   1  -1   58.49    8.00
   9  -2  -1   25.10    6.40
  -9  -2   1   23.60    6.40
  -9  -2   1   32.00    7.50
  -9   2   1   21.40    5.00
  -9   2   1   26.30    7.40
   8  -2  -1    9.10    4.60
  -8  -2   1    0.80    3.50
  -8  -2   1    0.70    3.10
   8   2  -1    5.30    3.70
  -8   2   1    8.60    3.90
  -8   2   1    0.40    2.60
   7  -2  -1   94.49   10.50
  -7  -2   1  108.99   11.20
  -7  -2   1   96.49   10.90
   7  -2  -1  127.69   12.60
  -7   2   1  104.19   10.90
   7   2  -1  123.89   11.60
  -7   2   1  105.09    9.60
   6  -2  -1  104.09   10.20
  -6  -2   1  105.19   10.30
   6  -2  -1   92.59   10.60
  -6  -2   1  116.29   10.90
  -6   2   1  109.79    9.50
  -6   2   1  102.59   11.30
   6   2  -1  131.49   11.30
  -5  -2   1  135.69   11.50
   5  -2  -1  143.89   11.10
   5  -2  -1  126.49   11.50
  -5  -2   1  117.59   11.10
   5  -2  -1  137.99   11.70
  -5  -2   1  127.29   10.90
   5   2  -1  116.69   11.80
  -5   2   1  128.79   10.80
   5   2  -1  118.99   11.00
   5   2  -1  109.89   11.40
  -5   2   1  124.29   10.10
  -5   2   1  119.49    9.90
  -4  -2   1   21.80    4.00
  -4  -2   1   27.80    4.20
   4  -2  -1   31.40    4.20
   4  -2  -1   17.20    3.20
  -4  -2   1   17.00    3.50
   4  -2  -1   25.10    4.20
   4   2  -1   20.10    4.00
  -4   2   1   22.70    3.60
  -4   2   1   24.30    3.30
   4   2  -1   29.70    5.30
   4   2  -1   23.40    3.90
  -4   2   1   23.80    3.00
  -3  -2   1   32.10    3.80
   3  -2  -1   23.40    2.90
  -3  -2   1   26.90    3.40
  -3  -2   1   29.00    4.10
   3  -2  -1   31.30    4.20
   3  -2  -1   24.70    3.40
   3   2  -1   20.30    3.80
   3   2  -1   30.80    4.60
  -3   2   1   25.70    3.20
  -3   2   1   28.60    2.70
   3   2  -1   24.10    3.70
  -3   2   1   28.60    2.80
   2  -2  -1   73.89    6.20
  -2  -2   1   90.49    6.90
  -2  -2   1   69.19    6.50
   2  -2  -1   75.69    5.80
   2  -2  -1   80.29    5.90
   2   2  -1   81.29    6.70
  -2   2   1   81.59    5.50
   2   2  -1   72.49    6.70
  -2   2   1   76.79    5.50
  -2   2   1   77.29    6.00
   2   2  -1   74.89    6.30
  -1  -2   1 2052.89  122.89
  -1  -2   1 1715.93  122.79
   1  -2  -1 2025.60  122.19
  -1   2   1 1953.30  122.19
   1   2  -1 1763.22  122.69
   1   2  -1 1781.22  122.89
   1   2  -1 1905.91  122.39
   0  -2   1 2484.45  167.68
   0  -2   1 2563.04  167.58
   0  -2   1 2625.34  167.88
   0  -2  -1 2666.83  167.58
   0   2   1 2626.24  167.58
   1  -2   1  234.38   14.50
  -1  -2  -1  211.38   14.70
   1  -2   1  209.08   14.20
  -1  -2  -1  213.08   14.70
  -1  -2  -1  218.18   14.80
   1   2   1  206.58   14.60
   1   2   1  222.98   14.90
   1   2   1  209.98   14.80
   2  -2   1 2232.08  139.09
  -2  -2  -1 1895.71  139.49
  -2  -2  -1 2189.88  139.59
   2  -2   1 2191.38  138.89
   2  -2   1 2199.88  139.19
   2   2   1 2143.69  139.69
  -2   2  -1 2077.89  138.69
  -2   2  -1 2115.39  138.79
  -2   2  -1 2286.17  139.19
   2   2   1 1924.81  139.29
   2   2   1 2288.17  139.79
   3  -2   1  973.20   68.49
   3  -2   1 1006.20   68.39
   3  -2   1  996.50   68.29
  -3  -2  -1 1148.99   69.09
  -3  -2  -1 1014.20   68.79
  -3  -2  -1 1049.40   68.89
  -3   2  -1 1140.69   68.49
  -3   2  -1 1005.80   67.99
  -3   2  -1 1008.40   67.79
   3   2   1 1143.59   68.89
   3   2   1  996.00   69.09
   3   2   1  960.50   68.99
   4  -2   1    6.00    1.90
   4  -2   1    2.30    1.70
  -4  -2  -1    4.60    1.90
  -4  -2  -1    5.90    2.30
  -4  -2  -1    4.70    1.90
  -4   2  -1    5.00    1.80
   4   2   1    1.90    2.00
  -4   2  -1    4.80    1.60
  -4   2  -1    4.30    1.50
   4   2   1    6.70    2.10
   4   2   1    5.30    2.60
   5  -2   1  634.94   40.60
  -5  -2  -1  572.54   40.20
   5  -2   1  600.74   39.90
   5  -2   1  646.74   40.20
  -5  -2  -1  543.45   39.80
   5   2   1  484.85   40.30
  -5   2  -1  535.75   39.50
   5   2   1  556.04   40.50
  -5   2  -1  579.04   39.10
  -6  -2  -1   19.00    4.30
   6  -2   1   21.30    5.10
   6  -2   1   13.90    4.10
  -6  -2  -1   19.90    4.60
  -6   2  -1   24.60    4.80
  -6   2  -1   22.90    4.10
   6   2   1   23.60    4.90
  -6   2  -1   21.20    4.20
   7  -2   1   17.30    4.80
  -7  -2  -1   18.10    4.90
  -7  -2  -1   29.50    6.10
   7  -2   1   19.30    5.90
  -7   2  -1   22.80    4.00
  -7   2  -1   22.70    5.00
   7   2   1   15.40    4.80
  -8  -2  -1   74.99    8.80
  -8  -2  -1   68.39    9.80
   8  -2   1   50.49    8.30
  -8   2  -1   62.69    9.30
  -8   2  -1   52.19    6.80
   8   2   1   68.79   10.10
   9  -2   1   46.40    8.70
  -9  -2  -1   45.20    8.30
  -9  -2  -1   33.70    6.50
  -9   2  -1   55.19    9.00
  -9   2  -1   37.90    6.70
   9  -3  -1   -5.00    4.00
  -9  -3   1    5.40    4.10
  -9  -3   1   -1.60    3.90
  -9   3   1    0.80    3.60
  -9   3   1   -4.90    4.80
   9   3  -1   14.60    5.80
   8  -3  -1    1.60    3.60
  -8  -3   1    1.30    3.60
  -8  -3   1    1.20    3.00
   8   3  -1   -1.70    3.60
  -8   3   1   -1.40    2.30
  -8   3   1    6.70    4.60
  -7  -3   1   45.90    7.90
   7  -3  -1   50.69    7.80
   7  -3  -1   60.99    9.60
  -7  -3   1   76.49   10.00
  -7   3   1   52.29    6.20
  -7   3   1   66.59    8.60
  -7   3   1   57.59    6.00
   7   3  -1   49.99    7.90
   6  -3  -1   92.09    9.90
  -6  -3   1   85.19    9.60
  -6  -3   1   98.69    9.60
   6  -3  -1   88.49    8.90
  -6   3   1  111.09    9.70
  -6   3   1   84.09    7.90
  -6   3   1   89.19    7.90
   6   3  -1   91.49    9.50
   5  -3  -1  332.37   24.60
   5  -3  -1  289.67   24.90
  -5  -3   1  330.27   25.40
  -5   3   1  364.16   23.50
   5   3  -1  379.76   25.60
   5   3  -1  346.17   27.60
  -5   3   1  354.26   24.70
  -5   3   1  329.67   23.50
   5   3  -1  342.47   25.90
   4  -3  -1  166.48   12.90
  -4  -3   1  208.58   14.40
  -4  -3   1  148.69   13.30
   4  -3  -1  169.28   13.50
   4  -3  -1  165.78   13.00
  -4  -3   1  174.38   14.10
  -4   3   1  177.38   13.10
  -4   3   1  182.08   12.20
  -4   3   1  187.68   12.20
   4   3  -1  151.08   13.80
   4   3  -1  137.99   14.50
   3  -3  -1  542.55   37.20
  -3  -3   1  567.04   37.90
  -3  -3   1  531.75   37.80
   3  -3  -1  545.45   36.70
  -3  -3   1  518.85   37.30
   3   3  -1  576.84   37.50
   3   3  -1  544.65   38.20
  -3   3   1  534.45   36.80
  -3   3   1  547.05   35.90
  -3   3   1  576.84   35.90
   2  -3  -1 1030.30   67.89
  -2  -3   1 1138.69   68.79
   2  -3  -1 1048.00   68.29
  -2  -3   1  945.11   68.89
  -2  -3   1 1093.49   69.29
   2  -3  -1  982.40   67.79
   2   3  -1 1136.79   69.59
   2   3  -1 1009.80   69.09
   2   3  -1 1014.40   68.59
  -1  -3   1  883.61   56.89
  -1  -3   1  860.31   56.79
  -1  -3   1  968.50   56.49
   1   3  -1  818.42   56.19
   1   3  -1  777.22   56.29
   0  -3   1    5.40    1.00
   0  -3   1    4.40    0.70
   0  -3   1    4.60    0.80
   1  -3   1 2135.29  132.79
  -1  -3  -1 2083.39  133.49
  -1  -3  -1 2039.40  133.39
   1  -3   1 2112.49  132.99
   1  -3   1 2022.50  132.79
   1   3   1 1974.60  133.59
  -1   3  -1 2020.20  133.09
   1   3   1 2043.50  133.19
   2  -3   1  410.46   26.20
  -2  -3  -1  418.06   26.80
  -2  -3  -1  383.96   26.80
   2  -3   1  357.16   25.80
   2  -3   1  386.36   26.10
  -2  -3  -1  428.06   27.10
  -2   3  -1  380.06   26.10
   2   3   1  391.76   27.10
   2   3   1  373.66   26.50
  -3  -3  -1 2208.28  132.29
  -3  -3  -1 1956.10  131.99
   3  -3   1 1986.10  131.19
   3  -3   1 1960.10  131.39
   3  -3   1 1972.60  131.59
  -3   3  -1 1907.31  131.29
  -3   3  -1 2120.69  130.69
  -3   3  -1 2013.00  130.69
   3   3   1 1895.91  132.29
   3   3   1 2121.49  132.09
  -4  -3  -1   -1.10    1.40
   4  -3   1    0.60    1.10
  -4  -3  -1    0.20    2.00
   4  -3   1    0.30    1.10
   4  -3   1    1.10    1.70
  -4  -3  -1   -0.60    1.50
  -4   3  -1    0.40    1.30
   4   3   1   -1.30    1.50
  -4   3  -1    0.50    0.80
   4   3   1   -1.10    1.70
   5  -3   1  220.78   17.10
  -5  -3  -1  188.38   17.10
  -5  -3  -1  233.28   17.80
   5  -3   1  249.68   17.40
   5  -3   1  211.18   17.30
  -5   3  -1  214.88   16.10
  -5   3  -1  218.38   17.00
  -5   3  -1  254.47   16.20
   5   3   1  212.18   18.00
   5   3   1  220.38   17.60
  -6  -3  -1   98.89    9.50
   6  -3   1   82.49    9.60
  -6  -3  -1   94.39    9.70
   6  -3   1   86.99    9.10
  -6   3  -1   89.19    8.20
  -6   3  -1  110.29    9.60
   6   3   1   81.89    9.30
  -6   3  -1   96.29    8.00
  -7  -3  -1    4.60    3.20
  -7  -3  -1   -3.20    2.30
   7  -3   1   -3.60    2.40
   7   3   1    2.40    3.20
  -7   3  -1   -2.80    2.50
  -7   3  -1   -4.50    1.80
  -7   3  -1    0.80    2.80
  -8  -3  -1    5.30    3.00
   8  -3   1    5.50    3.60
  -8  -3  -1    2.60    3.80
  -8   3  -1   -1.10    3.50
   8   3   1    5.30    3.90
  -8   3  -1    8.80    3.10
  -9  -3  -1   29.90    6.70
   9  -3   1   24.00    7.40
  -9  -3  -1   30.70    7.90
   9   3   1   26.10    6.70
  -9   3  -1   22.50    7.20
  -8  -4   1   39.60    7.50
  -8  -4   1   53.79    9.10
   8  -4  -1   68.19    9.60
   8  -4  -1   51.19   10.50
  -8   4   1   50.89    5.80
   8   4  -1   48.20    8.50
  -8   4   1   54.09    8.50
  -8   4   1   42.10    6.10
   7  -4  -1    2.10    2.60
  -7  -4   1   -0.70    2.80
   7  -4  -1    0.80    3.80
  -7  -4   1    1.40    3.10
  -7   4   1   -1.10    3.30
   7   4  -1   -1.40    3.00
  -7   4   1    2.00    1.80
  -7   4   1   -3.30    2.40
  -6  -4   1   50.69    7.70
   6  -4  -1   35.20    6.60
   6  -4  -1   50.59    7.00
  -6  -4   1   37.70    6.80
  -6   4   1   51.39    6.20
  -6   4   1   44.50    4.40
   6   4  -1   38.00    6.50
  -6   4   1   45.60    4.30
   5  -4  -1   42.50    5.20
   5  -4  -1   51.39    7.10
  -5  -4   1   51.09    7.30
  -5  -4   1   37.40    6.40
   5  -4  -1   54.09    6.20
   5   4  -1   51.49    7.20
  -5   4   1   48.00    3.80
   5   4  -1   58.09    6.20
  -5   4   1   40.80    5.30
  -5   4   1   42.00    3.90
  -4  -4   1   16.90    3.60
   4  -4  -1   16.00    2.80
  -4  -4   1   15.70    3.80
  -4  -4   1   16.10    3.10
   4  -4  -1   13.80    2.80
   4  -4  -1   12.60    2.80
  -4   4   1   14.30    2.50
   4   4  -1   15.50    3.10
   4   4  -1   15.40    3.50
   4   4  -1   14.80    3.60
  -3  -4   1   41.10    4.90
   3  -4  -1   37.40    3.60
  -3  -4   1   37.90    4.70
   3  -4  -1   39.30    3.60
  -3  -4   1   43.80    4.50
   3  -4  -1   39.00    4.00
   3   4  -1   30.50    4.90
   3   4  -1   41.20    4.30
  -3   4   1   36.70    3.60
   3   4  -1   34.70    5.40
   2  -4  -1   12.00    1.30
  -2  -4   1   11.90    2.30
   2  -4  -1   12.90    1.40
  -2  -4   1   11.60    2.60
  -2  -4   1   12.60    2.70
   2   4  -1   17.90    3.40
   2   4  -1   15.50    2.40
   2   4  -1    9.20    2.20
  -2   4   1   15.50    1.50
  -1  -4   1  264.47   18.90
  -1  -4   1  271.67   18.90
  -1  -4   1  283.57   18.70
   0  -4   1   36.30    3.10
   0  -4   1   42.80    3.20
   0  -4  -1   40.50    3.00
   0  -4   1   41.70    3.30
   0  -4   1   37.60    3.40
  -1  -4  -1  107.39    8.00
  -1  -4  -1  111.69    8.10
  -1  -4  -1  119.49    8.40
  -1   4  -1  100.89    7.50
   1   4   1  111.29    8.40
   2  -4   1  525.15   33.40
  -2  -4  -1  495.75   34.60
  -2  -4  -1  499.35   34.30
   2  -4   1  500.15   33.60
   2  -4   1  533.55   33.60
  -2  -4  -1  503.85   34.40
  -2   4  -1  522.15   34.30
   2   4   1  493.45   34.80
   2   4   1  492.55   34.00
   2   4   1  505.95   34.40
  -3  -4  -1  318.27   22.10
   3  -4   1  310.87   21.00
   3  -4   1  295.37   21.30
   3  -4   1  304.87   21.20
  -3  -4  -1  325.47   22.40
  -3  -4  -1  298.87   22.00
   3   4   1  301.97   22.20
  -3   4  -1  299.67   21.10
   3   4   1  310.57   21.80
   3   4   1  307.87   22.60
   4  -4   1   27.50    3.80
   4  -4   1   25.70    4.00
  -4  -4  -1   31.80    5.00
  -4  -4  -1   37.30    5.50
   4  -4   1   33.60    4.60
   4   4   1   35.30    5.70
   4   4   1   27.20    4.30
   4   4   1   32.80    5.50
  -4   4  -1   33.00    3.90
   5  -4   1  196.58   17.80
  -5  -4  -1  238.18   18.70
   5  -4   1  254.17   18.00
  -5  -4  -1  249.78   18.70
   5  -4   1  220.78   18.10
  -5   4  -1  227.88   16.20
  -5   4  -1  254.47   16.20
   5   4   1  228.18   18.30
  -5   4  -1  226.98   17.50
  -6  -4  -1    7.00    3.10
   6  -4   1    5.10    2.40
   6  -4   1    8.90    3.40
  -6  -4  -1    3.80    2.80
  -6   4  -1    3.70    1.90
   6   4   1    3.80    3.00
  -6   4  -1    1.10    1.70
  -6   4  -1    0.80    2.40
  -7  -4  -1   42.20    7.60
  -7  -4  -1   44.80    7.80
   7  -4   1   49.70    8.40
   7  -4   1   39.00    7.10
   7   4   1   30.60    6.50
  -7   4  -1   46.90    6.10
  -7   4  -1   36.70    5.10
   8  -4   1    0.00    7.30
  -8  -4  -1    5.40    3.30
  -8  -4  -1    4.40    3.90
   8  -4   1    4.30    3.50
  -8   4  -1    0.70    2.60
  -8   4  -1   -1.90    3.70
   8   4   1    0.50    3.90
  -8  -5   1   -4.30    3.60
  -8  -5   1    0.00    3.50
   8  -5  -1    7.60    3.70
   8   5  -1    4.10    4.40
  -8   5   1   -4.20    4.10
  -7  -5   1   48.50    8.10
  -7  -5   1   36.80    7.10
   7  -5  -1   50.79    7.60
   7  -5  -1   56.59    9.00
  -7   5   1   44.10    6.80
   7   5  -1   38.00    7.20
  -6  -5   1   15.40    4.50
   6  -5  -1   26.10    5.40
  -6  -5   1   16.90    4.90
   6  -5  -1   22.10    4.60
  -6   5   1   24.60    4.10
   6   5  -1   13.30    4.20
   5  -5  -1   -1.80    1.90
   5  -5  -1   -0.70    1.50
  -5  -5   1   -0.70    2.10
   5  -5  -1   -1.20    1.80
  -5  -5   1    0.40    2.50
   5   5  -1   -0.80    2.80
   5   5  -1    3.30    2.40
  -5   5   1   -0.50    1.80
   4  -5  -1  213.78   16.70
   4  -5  -1  239.48   16.90
   4  -5  -1  218.38   17.20
  -4  -5   1  229.48   18.40
  -4  -5   1  243.98   18.00
  -4  -5   1  247.68   18.30
   4   5  -1  250.37   17.90
   4   5  -1  227.48   18.40
  -4   5   1  243.48   16.80
   3  -5  -1   73.09    5.90
  -3  -5   1   76.69    7.00
  -3  -5   1   69.29    7.20
  -3  -5   1   67.39    7.50
   3  -5  -1   73.79    6.30
   3  -5  -1   71.69    5.80
   3   5  -1   86.29    7.00
   3   5  -1   86.99    7.40
   3   5  -1   72.89    7.90
  -3   5   1   76.89    5.90
  -2  -5   1   68.29    6.30
  -2  -5   1   72.79    6.20
  -2  -5   1   66.19    6.50
   2   5  -1   74.19    5.90
   2   5  -1   72.59    5.70
  -1  -5   1  186.08   14.30
  -1  -5   1  186.68   14.10
  -1  -5   1  221.18   14.60
  -1  -5   1  220.08   14.80
   0  -5   1  437.36   30.90
   0  -5   1  456.35   31.20
   0  -5   1  455.85   31.20
   0  -5  -1  470.55   30.90
   0  -5  -1  479.05   30.80
   0  -5   1  527.35   31.30
  -1  -5  -1 1054.89   68.49
  -1  -5  -1  990.70   68.09
  -1  -5  -1 1034.10   68.09
   1   5   1 1075.89   68.69
   2  -5   1 1731.03  114.69
  -2  -5  -1 1783.32  115.69
  -2  -5  -1 1686.73  116.29
   2  -5   1 1752.32  114.59
  -2  -5  -1 1915.21  116.19
   2  -5   1 1759.02  114.69
   2   5   1 1833.52  116.39
   2   5   1 1738.23  115.09
  -2   5  -1 1714.53  114.69
   2   5   1 1758.82  114.99
  -3  -5  -1  127.39   10.20
   3  -5   1  122.49    9.10
  -3  -5  -1  121.39   12.00
   3  -5   1  124.99    9.30
  -3  -5  -1  132.09   10.30
   3  -5   1  107.39    9.10
   3   5   1  132.79   11.00
   3   5   1  129.39    9.80
   3   5   1  109.09   10.00
   4  -5   1   56.89    5.50
   4  -5   1   59.49    5.80
  -4  -5  -1   52.29    6.20
  -4  -5  -1   64.19    6.70
  -4  -5  -1   67.99    7.10
   4  -5   1   56.19    5.80
   4   5   1   63.49    7.20
   4   5   1   65.49    6.40
  -5  -5  -1    2.90    2.40
  -5  -5  -1    5.50    3.20
   5  -5   1    6.50    2.50
   5  -5   1    9.50    2.80
   5  -5   1   10.10    3.30
   5   5   1    7.60    3.80
   5   5   1   11.00    3.50
  -5   5  -1    9.80    2.70
  -6  -5  -1   49.99    8.10
   6  -5   1   61.09    8.20
   6  -5   1   71.09    7.30
  -6  -5  -1   69.29    9.80
   6   5   1   51.79    8.00
  -6   5  -1   60.39    7.10
   7  -5   1   43.00   10.40
   7  -5   1   41.80    8.20
  -7  -5  -1   42.50    7.50
  -7  -5  -1   47.50    7.90
  -7   5  -1   44.10    6.70
   7   5   1   43.70    7.70
  -8  -5  -1   -4.20    3.00
   8  -5   1    0.10    4.50
  -8  -5  -1    2.70    3.40
  -8   5  -1   -7.30    4.40
   8   5   1   -2.70    3.50
  -8  -6   1   -2.50    4.00
   8  -6  -1   -0.60    4.00
  -8  -6   1   -2.10    3.90
  -8   6   1   -4.10    5.50
   8   6  -1   -3.90    4.70
  -7  -6   1   47.30    8.60
  -7  -6   1   77.39    9.10
   7  -6  -1   73.09    8.30
   7   6  -1   69.99   10.00
  -7   6   1   63.79    8.10
  -6  -6   1   76.89    8.80
   6  -6  -1   80.59    7.70
   6  -6  -1   77.19    8.60
  -6  -6   1   53.89    8.90
  -6   6   1   70.29    7.40
   6   6  -1   61.49    9.00
  -5  -6   1    3.50    3.00
   5  -6  -1    1.70    2.00
   5  -6  -1    0.80    2.10
  -5  -6   1    2.40    2.90
   5  -6  -1    3.00    2.20
  -5   6   1    0.80    2.00
   5   6  -1    0.10    3.60
   5   6  -1    0.20    2.40
   4  -6  -1   39.00    4.30
   4  -6  -1   33.40    4.20
  -4  -6   1   30.30    5.70
   4  -6  -1   30.70    3.90
  -4  -6   1   32.10    5.60
   4   6  -1   49.40    5.20
  -4   6   1   35.90    4.10
  -4   6   1   35.60    3.70
   4   6  -1   30.10    5.20
  -3  -6   1  357.76   28.90
  -3  -6   1  371.66   28.50
   3  -6  -1  413.96   27.10
   3  -6  -1  385.16   27.10
  -3  -6   1  453.15   30.30
  -3  -6   1  418.66   28.80
   3   6  -1  467.05   28.50
  -3   6   1  398.96   26.80
   3   6  -1  353.46   29.30
   3   6  -1  436.76   27.90
  -2  -6   1  193.78   14.40
  -2  -6   1  195.08   14.20
  -2  -6   1  185.78   14.40
  -2  -6   1  192.68   14.80
  -1  -6   1   15.40    2.50
  -1  -6   1   18.30    2.70
  -1  -6   1   17.30    2.90
  -1  -6   1   17.80    3.10
   0  -6   1   26.20    2.70
   0  -6   1   27.80    2.70
   0  -6   1   27.30    2.80
   0  -6  -1   27.70    2.60
   0  -6   1   29.20    2.70
   0  -6  -1   29.20    2.50
  -1  -6  -1  321.37   21.70
  -1  -6  -1  311.67   21.20
  -1  -6  -1  311.97   21.50
  -1  -6  -1  298.17   22.80
   2  -6   1    2.90    0.80
  -2  -6  -1    4.20    1.50
  -2  -6  -1    1.10    1.40
  -2  -6  -1    3.00    1.70
   2  -6   1    1.50    0.70
   2   6   1    1.60    2.00
  -3  -6  -1   20.00    3.90
   3  -6   1   19.10    2.70
  -3  -6  -1   15.10    3.40
   3  -6   1   16.80    2.50
  -3  -6  -1    8.60    2.70
   3  -6   1   14.90    2.40
   3   6   1   16.80    3.80
  -3   6  -1   20.00    2.30
   3   6   1   14.90    2.70
   3   6   1   27.00    4.50
  -4  -6  -1  415.76   28.20
   4  -6   1  386.46   26.90
   4  -6   1  377.66   26.50
  -4  -6  -1  383.06   28.40
   4  -6   1  384.36   26.90
   4   6   1  367.96   27.90
   5  -6   1  188.58   15.40
  -5  -6  -1  201.98   16.50
  -5  -6  -1  207.48   16.70
   5  -6   1  202.08   15.40
   5  -6   1  197.48   15.20
   5   6   1  204.68   16.00
   5   6   1  172.28   16.40
  -6  -6  -1    1.30    3.20
  -6  -6  -1    5.10    2.90
   6  -6   1   -0.70    2.90
   6  -6   1    1.60    2.60
  -6   6  -1    5.90    2.60
   6   6   1    5.90    3.10
  -7  -6  -1    6.70    4.10
  -7  -6  -1   16.80    4.50
   7  -6   1   22.60    5.70
   7   6   1   23.10    6.10
  -7   6  -1   11.50    4.20
  -8  -6  -1   38.30    8.10
   8  -6   1   46.70    8.40
  -8  -6  -1   48.60    8.30
   8   6   1   43.80    8.30
  -7  -7   1   67.79   10.50
  -7  -7   1   52.99    9.00
   7   7  -1   73.09   10.10
   6  -7  -1   12.50    4.00
  -6  -7   1   18.40    5.40
  -6  -7   1    8.20    3.80
   6   7  -1   13.90    4.30
   5  -7  -1   18.20    3.30
   5  -7  -1   25.90    5.10
  -5  -7   1   14.00    4.20
  -5  -7   1   20.50    4.90
  -5  -7   1   27.20    5.60
   5   7  -1   26.50    5.00
   5   7  -1   19.50    4.80
  -5   7   1   20.90    3.50
  -4  -7   1   84.69    9.10
   4  -7  -1   85.49    7.40
   4  -7  -1   98.89    7.80
  -4  -7   1  103.99    9.90
  -4  -7   1   93.09    9.10
   4   7  -1   89.39    8.60
  -4   7   1   93.39    6.90
  -4   7   1   83.69    6.90
   4   7  -1  103.79    8.50
   3  -7  -1   45.00    3.90
  -3  -7   1   53.19    6.10
   3  -7  -1   44.30    4.00
  -3  -7   1   48.00    5.40
  -3  -7   1   59.59    6.10
  -3  -7   1   50.29    6.00
   3   7  -1   40.60    4.20
  -2  -7   1  143.39   11.50
  -2  -7   1  155.58   11.80
  -2  -7   1  145.09   11.60
  -1  -7   1  181.48   13.50
  -1  -7   1  178.68   13.50
  -1  -7   1  207.48   14.20
  -1  -7   1  179.18   13.30
   0  -7   1  311.47   20.70
   0  -7   1  312.27   20.00
   0  -7  -1  280.97   20.30
   0  -7   1  296.87   19.80
   0  -7   1  296.47   20.20
   0  -7  -1  290.87   20.00
   1  -7   1   18.30    1.80
  -1  -7  -1   15.90    2.80
  -1  -7  -1   19.90    2.90
   1  -7   1   18.70    2.00
  -1  -7  -1   19.10    3.30
  -2  -7  -1   26.10    4.10
  -2  -7  -1   28.40    3.80
   2  -7   1   20.80    2.30
  -2  -7  -1   27.10    4.30
   2  -7   1   26.30    2.60
  -2  -7  -1   23.70    3.80
   3  -7   1    6.00    1.40
  -3  -7  -1    8.90    2.60
  -3  -7  -1    3.80    2.10
   3  -7   1    8.10    2.10
  -3  -7  -1   14.70    3.60
   4  -7   1    8.90    2.40
  -4  -7  -1   13.10    3.60
   4  -7   1    8.50    2.30
   4  -7   1    6.60    2.40
  -4  -7  -1   22.80    5.00
   4   7   1    8.80    2.60
   4   7   1   10.40    2.90
  -4   7  -1    9.10    2.20
  -5  -7  -1    6.80    3.40
   5  -7   1    1.50    2.40
  -5  -7  -1    3.80    3.30
   5  -7   1    7.30    2.50
   5  -7   1    4.70    2.50
   5   7   1   11.00    4.70
   5   7   1    7.90    3.30
  -5   7  -1    2.70    2.60
   6  -7   1  109.39   11.10
   6  -7   1  121.09   11.60
  -6  -7  -1  119.99   12.00
  -6  -7  -1  148.59   13.10
  -6   7  -1  112.29   10.50
  -7  -7  -1   -4.50    3.20
  -7  -7  -1   -2.80    3.20
   7  -7   1    1.20    3.40
  -7   7  -1   -8.60    3.90
   7   7   1   -2.50    4.90
  -7  -8   1    5.80    3.80
   7   8  -1   10.30    5.60
  -6  -8   1   16.00    5.10
   6  -8  -1   18.00    4.30
  -6  -8   1   20.20    5.60
  -6   8   1   15.80    4.40
   6   8  -1   18.40    4.80
  -5  -8   1   55.29    8.50
   5  -8  -1   47.30    5.80
  -5  -8   1   37.20    7.20
  -5  -8   1   54.09    7.50
   5   8  -1   40.50    6.70
   5   8  -1   51.09    6.40
  -4  -8   1   49.60    7.60
   4  -8  -1   55.99    5.50
  -4  -8   1   69.59    7.70
  -4  -8   1   55.39    8.00
   4  -8  -1   51.39    5.70
   4   8  -1   61.39    5.70
   4   8  -1   61.09    5.40
  -3  -8   1   18.40    3.70
   3  -8  -1   11.20    1.90
  -3  -8   1   16.70    3.80
  -3  -8   1   21.90    4.90
   3  -8  -1   11.90    1.80
  -3  -8   1   12.10    3.60
  -2  -8   1    7.40    2.40
  -2  -8   1    0.90    1.70
  -2  -8   1    3.50    2.20
  -2  -8   1    3.00    2.40
  -1  -8   1  301.87   23.00
  -1  -8   1  327.87   22.10
  -1  -8   1  334.27   22.60
   0  -8  -1   56.59    5.00
   0  -8  -1   51.49    4.60
   0  -8   1   59.69    5.30
  -1  -8  -1   18.10    2.40
   1  -8   1   16.80    2.40
  -1  -8  -1   16.60    3.00
  -1  -8  -1   18.20    2.80
   1  -8   1   16.50    2.10
   2  -8   1    8.70    1.60
   2  -8   1    4.80    1.10
  -2  -8  -1    5.40    2.10
  -2  -8  -1    2.80    2.10
  -2  -8  -1    6.80    1.90
  -3  -8  -1   11.60    2.70
   3  -8   1   11.50    1.90
  -3  -8  -1   17.40    3.90
  -3  -8  -1    8.70    2.80
   3  -8   1   14.40    2.60
  -3  -8  -1   16.30    3.70
  -4  -8  -1    1.20    2.60
   4  -8   1    1.40    1.80
   4  -8   1    0.00    2.10
  -4  -8  -1    0.60    2.80
   4   8   1    1.80    1.70
   5  -8   1   10.30    3.30
  -5  -8  -1   16.40    4.10
  -5  -8  -1   15.40    4.00
   5  -8   1   18.50    3.80
   5   8   1   22.20    4.80
   5   8   1   17.70    5.00
  -5   8  -1   15.70    3.70
  -6  -8  -1   98.69   10.70
  -6  -8  -1   94.09   10.40
   6  -8   1  104.79   10.00
   6   8   1   85.89    9.70
  -7  -8  -1    0.20    3.50
   7  -8   1    3.00    4.10
   7   8   1    0.50    4.50
  -6  -9   1   14.60    4.90
   6  -9  -1    9.10    4.50
  -6  -9   1   21.10    8.20
   6   9  -1   14.70    4.50
   5  -9  -1   -0.60    3.00
  -5  -9   1    2.10    2.90
  -5  -9   1   -1.10    3.80
  -4  -9   1   19.90    5.10
  -4  -9   1   25.60    5.50
   4  -9  -1   26.20    3.90
  -4  -9   1   23.80    5.00
  -3  -9   1   -0.90    1.90
   3  -9  -1   -0.30    1.30
  -3  -9   1   -2.70    2.60
   3  -9  -1    2.40    1.50
  -3  -9   1    2.60    2.50
  -2  -9   1   54.29    5.50
  -2  -9   1   48.10    5.70
  -2  -9   1   55.19    6.00
  -1  -9   1    1.90    2.00
  -1  -9   1    3.10    1.40
  -1  -9   1    3.10    1.50
  -1  -9   1    4.10    2.10
   0  -9   1  767.52   50.19
   0  -9  -1  723.93   49.70
   0  -9   1  760.72   49.50
   0  -9  -1  730.93   49.40
  -1  -9  -1    1.30    1.80
   1  -9   1   -1.10    1.10
  -1  -9  -1    0.80    0.90
  -1  -9  -1   -0.10    2.00
   1  -9   1   -1.70    1.30
  -1  -9  -1    1.90    1.30
  -2  -9  -1    3.60    3.10
   2  -9   1    5.70    1.40
  -2  -9  -1    4.10    1.90
  -2  -9  -1    4.30    2.30
  -2  -9  -1    3.90    2.60
   2  -9   1    4.00    1.60
  -3  -9  -1   -4.10    1.80
  -3  -9  -1   -3.90    2.60
   3  -9   1    2.40    1.70
  -3  -9  -1    0.20    2.50
   3  -9   1   -3.00    1.20
  -4  -9  -1  177.18   15.00
  -4  -9  -1  162.28   13.90
   4  -9   1  143.69   12.30
  -4  -9  -1  202.28   15.20
   4  -9   1  164.28   13.00
   5  -9   1   -0.10    3.20
  -5  -9  -1    2.00    2.90
  -5  -9  -1   10.90    4.00
   6  -9   1   39.30    6.90
  -6  -9  -1   33.00    7.00
  -6  -9  -1   39.30   11.40
  -5 -10   1  129.49   12.20
   5 -10  -1  124.69   11.40
  -5 -10   1  132.39   13.50
   4 -10  -1   24.60    4.10
  -4 -10   1   20.20    4.60
  -4 -10   1   29.70    6.30
   3 -10  -1   83.09    6.60
  -3 -10   1   92.59    8.40
  -3 -10   1   94.49    9.60
  -3 -10   1   96.89    9.50
   3 -10  -1   82.09    6.90
  -2 -10   1    7.60    2.30
  -2 -10   1   11.40    3.90
   1 -10  -1    2.80    1.30
   1 -10  -1    0.60    1.40
  -1 -10   1   -3.40    2.50
  -1 -10   1   -4.00    2.40
   0 -10  -1   88.29    7.80
   0 -10   1   89.19    7.70
   0 -10   1   83.99    8.20
   0 -10  -1   96.29    7.60
  -1 -10  -1   54.09    6.10
   1 -10   1   55.69    5.50
  -1 -10  -1   49.70    6.10
   1 -10   1   55.19    5.00
  -2 -10  -1    8.70    2.30
  -2 -10  -1   14.40    3.80
  -2 -10  -1    8.70    2.80
   2 -10   1   11.10    2.40
  -2 -10  -1   10.10    3.40
  -3 -10  -1    3.10    3.20
   3 -10   1   -0.60    2.10
  -3 -10  -1   -1.80    2.90
  -3 -10  -1    1.80    2.10
   3 -10   1    1.90    1.60
  -4 -10  -1   13.70    4.50
   4 -10   1    9.40    3.50
  -4 -10  -1   13.00    4.00
  -5 -10  -1   16.80    4.50
   5 -10   1   18.70    5.20
  -5 -10  -1   26.80    5.80
  -3 -11   1   65.09    9.50
  -3 -11   1   59.09    6.60
  -2 -11   1  227.78   15.90
  -2 -11   1  214.78   17.90
  -2 -11   1  224.38   16.30
   1 -11  -1    2.90    2.00
   0 -11   1    0.80    2.70
   0 -11  -1   -1.30    2.40
   1 -11   1   -2.20    2.40
  -1 -11  -1    1.30    2.80
  -2 -11  -1   18.90    3.20
  -2 -11  -1   20.40    4.80
   2 -11   1   15.60    3.20
  -2 -11  -1   16.90    2.60
  -3 -11  -1    3.50    2.30
   3 -11   1   -0.10    2.40
  -3 -11  -1    0.30    3.30
  -9   0   2    6.40    5.10
  -9   0   2   -6.20    3.30
   9   0  -2    2.70    4.20
  -8   0   2    5.20    3.40
  -8   0   2    6.00    4.20
   8   0  -2    3.70    3.60
  -7   0   2    1.00    2.20
  -7   0   2   -1.60    2.60
   7   0  -2   -2.20    4.50
   6   0  -2  252.87   19.60
   6   0  -2  221.08   20.30
  -6   0   2  265.87   19.40
  -6   0   2  252.77   19.80
  -5   0   2    0.10    1.80
  -5   0   2   -0.60    1.50
   5   0  -2   -0.40    1.80
   5   0  -2    2.60    1.90
   5   0  -2    1.10    2.00
   4   0  -2  252.17   17.60
  -4   0   2  210.18   17.20
   4   0  -2  203.58   17.80
  -4   0   2  262.57   17.40
  -4   0   2  250.17   17.90
   3   0  -2   -0.40    1.10
  -3   0   2    1.80    1.50
   3   0  -2    4.50    1.80
  -3   0   2    0.50    1.10
  -3   0   2    1.50    1.70
  -2   0   2 1051.99   68.59
  -2   0   2 1023.30   68.29
  -2   0   2  987.30   67.99
   2   0  -2 1052.99   68.69
   2   0  -2 1080.39   68.19
  -1   0   2    0.00    0.40
  -1   0   2   -0.10    0.60
  -1   0   2    0.00    0.50
   1   0  -2   -0.30    0.40
  -1   0   2    0.00    0.50
   1   0  -2    0.30    0.60
   0   0  -2 2919.11  189.08
   1   0   2    1.00    0.60
   1   0   2    0.00    0.40
  -1   0  -2   -0.10    0.50
   1   0   2    0.60    0.60
  -1   0  -2    2.80    0.80
  -1   0  -2    0.40    0.40
  -2   0  -2 1818.12  104.59
   2   0   2 1467.75  104.39
  -2   0  -2 1517.35  104.39
   3   0   2    2.40    1.40
   3   0   2    0.60    1.50
  -3   0  -2    0.60    1.20
   3   0   2   -0.50    1.30
  -3   0  -2    0.30    1.50
  -3   0  -2   -0.70    1.30
   4   0   2 1263.67   88.39
   4   0   2 1297.17   88.29
  -4   0  -2 1335.37   87.89
  -4   0  -2 1420.06   88.29
  -5   0  -2   -0.80    1.50
   5   0   2    1.90    2.20
  -5   0  -2    1.30    1.40
   5   0   2   -0.40    1.70
   5   0   2   -1.00    1.50
  -7   0  -2    2.30    2.80
   7   0   2   -2.30    2.50
  -7   0  -2    1.40    2.50
  -8   0  -2   -2.10    2.40
   8   0   2   -6.00    3.30
   9   0   2    4.10    7.80
  -9   0  -2    6.60    3.90
  -9   0  -2   -1.90    4.90
   9  -1  -2    2.40    4.90
  -9  -1   2    0.70    3.80
  -9  -1   2    0.00    4.30
  -9   1   2   -8.90    3.20
  -9   1   2   -8.20    4.40
   9   1  -2   -5.50    3.70
  -8  -1   2   -6.00    3.00
  -8  -1   2   -6.10    2.40
   8  -1  -2   -1.60    3.00
   8   1  -2    2.10    3.60
  -8   1   2   -2.60    2.80
  -8   1   2   -5.80    3.20
   7  -1  -2  297.67   26.10
  -7  -1   2  299.57   23.10
  -7  -1   2  290.07   23.60
   7  -1  -2  314.37   23.80
   7   1  -2  239.78   23.80
  -7   1   2  293.37   22.30
  -7   1   2  341.87   23.90
  -6  -1   2    7.10    3.30
  -6  -1   2   11.70    3.10
   6   1  -2    7.70    3.40
   6   1  -2    9.20    3.60
  -5  -1   2  500.95   31.80
   5  -1  -2  416.86   31.80
   5  -1  -2  401.16   30.90
  -5  -1   2  401.26   30.70
  -5  -1   2  436.16   31.60
  -5   1   2  452.55   30.60
  -5   1   2  431.66   30.50
   5   1  -2  491.95   31.60
   5   1  -2  449.76   32.30
   5   1  -2  411.86   31.80
  -5   1   2  428.96   31.20
   4  -1  -2  514.85   37.10
   4  -1  -2  596.74   36.70
  -4  -1   2  497.95   36.40
  -4  -1   2  507.05   37.10
   4   1  -2  582.44   37.90
   4   1  -2  454.85   37.30
   4   1  -2  552.24   37.50
  -4   1   2  517.05   36.80
  -4   1   2  540.95   36.30
  -4   1   2  561.14   36.30
  -3  -1   2  133.99   11.50
   3  -1  -2  156.98   11.40
  -3  -1   2  158.28   11.70
   3  -1  -2  153.28   11.10
   3  -1  -2  133.69   11.50
  -3   1   2  135.99   10.80
   3   1  -2  142.99   11.30
  -3   1   2  147.69   11.40
   3   1  -2  169.78   12.00
   3   1  -2  170.68   12.30
  -3   1   2  138.29   10.90
   2  -1  -2  124.09    8.40
  -2  -1   2  109.39    8.80
  -2  -1   2  123.29    8.40
   2  -1  -2  106.59    8.10
   2  -1  -2  107.09    8.60
  -2  -1   2  102.69    8.70
   2   1  -2  101.09    8.90
  -2   1   2   98.69    8.40
   2   1  -2  121.59    8.80
   2   1  -2  118.89    8.50
  -2   1   2   99.79    8.10
  -2   1   2  113.49    8.00
  -1  -1   2  258.37   19.00
   1  -1  -2  277.77   18.30
  -1  -1   2  312.27   18.90
   1  -1  -2  254.67   18.40
  -1  -1   2  266.27   18.90
  -1   1   2  290.17   18.40
  -1   1   2  272.17   18.50
   1   1  -2  263.97   18.90
  -1   1   2  293.17   18.80
  -1   1   2  295.17   18.30
   1   1  -2  261.37   18.60
   0  -1  -2  147.29    9.70
   0  -1   2  145.19    9.80
   0  -1  -2  144.29    9.50
   0  -1   2  132.39    9.60
   0   1   2  147.79    9.60
   0   1  -2  142.99    9.70
   0   1   2  144.59    9.50
   0   1   2  141.59    9.60
   0   1  -2  150.68    9.90
   0   1  -2  130.29    9.60
   1  -1   2 4561.04  280.27
  -1  -1  -2 4162.48  280.27
  -1  -1  -2 4414.76  280.37
   1   1   2 4095.59  280.27
  -1   1  -2 4699.73  280.07
   1   1   2 4056.19  280.27
   2  -1   2  658.63   48.80
   2  -1   2  789.52   48.80
  -2  -1  -2  690.33   49.00
  -2  -1  -2  795.72   49.20
   2  -1   2  807.82   49.00
  -2   1  -2  770.92   48.90
   2   1   2  731.93   49.10
  -2   1  -2  677.83   48.80
   2   1   2  741.23   49.10
  -3  -1  -2   96.89    7.90
  -3  -1  -2   91.89    7.90
  -3  -1  -2   96.09    8.00
   3  -1   2  105.69    8.00
   3  -1   2  100.69    8.00
  -3   1  -2   93.19    7.80
   3   1   2   85.79    8.00
   3   1   2  114.19    8.30
  -3   1  -2  103.29    7.60
  -3   1  -2   81.69    7.50
   3   1   2   85.69    7.90
   4  -1   2  756.52   51.89
   4  -1   2  679.13   51.69
  -4  -1  -2  725.23   51.79
  -4  -1  -2  757.02   52.09
   4  -1   2  744.43   52.09
   4   1   2  846.32   52.69
  -4   1  -2  751.22   51.39
  -4   1  -2  768.72   51.59
  -4   1  -2  748.03   51.79
   4   1   2  831.52   52.19
   4   1   2  859.01   52.59
   5  -1   2  298.57   21.30
  -5  -1  -2  264.47   20.90
   5  -1   2  304.17   21.70
  -5  -1  -2  265.97   21.20
   5  -1   2  283.87   21.30
   5   1   2  260.97   21.10
  -5   1  -2  324.07   21.40
  -5   1  -2  250.87   20.20
  -5   1  -2  304.67   20.90
   5   1   2  281.67   21.50
   6  -1   2  786.52   53.89
  -6  -1  -2  734.13   53.79
  -6   1  -2  847.02   53.49
   6   1   2  695.83   53.79
  -6   1  -2  827.92   53.99
  -7  -1  -2   76.89   10.60
  -7  -1  -2   66.19    8.10
  -7   1  -2   63.39    6.70
  -7   1  -2   52.69    8.40
   7   1   2   45.80    8.00
  -8  -1  -2   12.10    4.10
   8  -1   2   11.40    4.70
  -8  -1  -2   -1.50    3.50
   8   1   2    7.50    4.80
  -8   1  -2    4.40    3.30
  -8   1  -2    6.40    4.00
  -9  -1  -2   -4.20    4.30
  -9  -1  -2    3.40    3.70
   9  -1   2    1.90    6.00
  -9   1  -2    5.00    5.40
  -9   1  -2    1.90    3.50
  -9  -2   2   16.20    6.30
   9  -2  -2   10.40    5.30
  -9  -2   2   19.80    5.50
  -9   2   2   17.30    4.40
   8  -2  -2   87.79    9.80
  -8  -2   2   77.39    9.00
  -8  -2   2   58.29    9.90
  -8   2   2   76.89   10.60
   8   2  -2   81.39    9.80
  -8   2   2   70.89    7.80
   7  -2  -2   -0.20    4.00
  -7  -2   2   -0.10    2.80
  -7  -2   2    1.00    2.70
   7  -2  -2   -1.10    2.50
   7   2  -2    0.90    2.80
  -7   2   2    1.40    2.50
  -7   2   2    1.00    3.00
  -6  -2   2   59.29    6.90
   6  -2  -2   53.99    6.60
  -6  -2   2   59.79    7.20
   6  -2  -2   42.40    7.60
  -6   2   2   55.89    6.10
  -6   2   2   61.39    7.10
   6   2  -2   49.50    7.40
   5  -2  -2   31.80    5.00
   5  -2  -2   31.30    5.90
  -5  -2   2   45.60    6.10
  -5  -2   2   40.20    5.60
   5  -2  -2   32.00    5.90
  -5  -2   2   46.00    6.60
   5   2  -2   38.40    5.50
  -5   2   2   31.30    4.30
  -5   2   2   33.40    4.00
   5   2  -2   29.50    5.50
   5   2  -2   20.00    4.80
  -5   2   2   23.20    4.40
  -4  -2   2   87.69    7.40
  -4  -2   2   91.59    8.10
   4  -2  -2   77.19    7.00
   4  -2  -2   72.69    7.00
  -4  -2   2   91.99    8.00
   4  -2  -2   68.89    7.30
  -4   2   2   71.69    6.90
  -4   2   2   71.69    6.40
   4   2  -2   74.79    7.70
  -4   2   2   80.59    6.50
   4   2  -2   79.89    8.30
   4   2  -2   80.39    7.40
   3  -2  -2  133.49   10.50
  -3  -2   2  143.69   10.40
   3  -2  -2  129.09   10.10
  -3  -2   2  126.29   10.80
   3  -2  -2  128.49    9.90
  -3  -2   2  123.39   10.70
   3   2  -2  145.99   10.60
   3   2  -2  138.49   10.90
  -3   2   2  129.69    9.50
   3   2  -2  133.29   11.10
  -3   2   2  124.79   10.10
  -3   2   2  134.29    9.50
  -2  -2   2  251.17   17.80
   2  -2  -2  234.28   17.20
   2  -2  -2  212.88   16.70
  -2  -2   2  256.67   17.30
   2  -2  -2  234.48   16.70
  -2  -2   2  249.18   17.70
  -2   2   2  255.57   16.40
   2   2  -2  274.47   17.40
  -2   2   2  246.58   17.00
  -2   2   2  259.97   16.40
   2   2  -2  237.68   18.20
   2   2  -2  243.18   17.90
  -1  -2   2 5472.65  321.97
  -1  -2   2 4979.20  321.97
  -1  -2   2 4468.95  321.27
   1  -2  -2 4877.21  320.77
   1   2  -2 5023.60  321.37
  -1   2   2 4991.20  321.07
   0  -2  -2 1745.63  110.89
   0  -2   2 1682.13  111.09
   0  -2   2 1639.74  110.99
   0  -2   2 1664.23  111.19
   0  -2  -2 1746.83  110.79
   0  -2  -2 1631.04  110.69
   0   2  -2 1794.52  110.89
   0   2  -2 1800.22  111.29
   0   2   2 1707.03  110.89
  -1  -2  -2 1619.64  103.49
   1  -2   2 1553.64  103.19
   1  -2   2 1614.44  103.29
  -1  -2  -2 1440.46  103.39
  -1  -2  -2 1654.43  103.49
   1   2   2 1731.23  103.59
  -1   2  -2 1734.53  103.59
   1   2   2 1576.34  103.39
  -1   2  -2 1506.35  102.99
  -1   2  -2 1555.14  103.39
   1   2   2 1512.45  103.39
   2  -2   2 5034.20  309.07
  -2  -2  -2 5095.69  309.47
  -2  -2  -2 5071.29  309.47
   2  -2   2 4550.64  308.77
  -2  -2  -2 4583.84  309.37
   2  -2   2 4956.20  309.07
   2   2   2 4601.94  309.27
   2   2   2 4780.52  309.47
  -2   2  -2 5151.18  309.07
  -2   2  -2 4424.46  308.67
   2   2   2 4246.28  309.37
   3  -2   2   56.49    5.10
   3  -2   2   51.69    5.10
  -3  -2  -2   57.89    5.50
  -3  -2  -2   58.49    5.40
  -3  -2  -2   60.49    5.50
   3   2   2   54.39    5.50
   3   2   2   50.59    5.20
  -3   2  -2   49.10    4.50
  -3   2  -2   49.50    4.80
  -3   2  -2   52.39    5.10
   3   2   2   49.80    5.40
  -4  -2  -2    2.70    1.60
  -4  -2  -2    3.90    1.90
  -4  -2  -2    4.60    1.90
   4  -2   2    5.80    1.70
   4  -2   2    4.90    2.20
   4  -2   2    3.50    1.90
   4   2   2    3.90    2.20
   4   2   2    6.30    2.20
   4   2   2    1.00    1.90
  -4   2  -2    2.10    1.30
  -4   2  -2    4.60    1.40
  -4   2  -2    2.80    1.50
   5  -2   2  210.38   15.90
   5  -2   2  218.68   15.90
  -5  -2  -2  174.38   15.40
  -5  -2  -2  177.48   15.60
   5  -2   2  213.08   16.20
  -5  -2  -2  189.78   15.90
   5   2   2  181.78   16.00
  -5   2  -2  209.08   14.90
  -5   2  -2  195.88   15.00
  -5   2  -2  216.98   15.90
   5   2   2  181.68   16.30
   5   2   2  219.98   16.30
  -6  -2  -2    9.50    3.30
   6  -2   2   15.60    4.00
   6  -2   2   10.10    3.60
  -6  -2  -2    3.10    2.70
  -6   2  -2   11.40    3.70
  -6   2  -2   11.60    3.30
  -6   2  -2   11.60    2.90
   6   2   2   10.40    3.60
   7  -2   2  131.59   14.00
  -7  -2  -2  162.78   13.40
  -7  -2  -2  131.99   13.10
  -7   2  -2  125.69   13.00
   7   2   2  138.19   13.70
  -7   2  -2  146.29   11.90
   8  -2   2    3.90    3.90
  -8  -2  -2   15.50    5.10
  -8  -2  -2    8.20    4.00
  -8   2  -2   12.20    3.70
   8   2   2   12.20    4.50
  -8   2  -2   11.10    4.60
   9  -2   2    1.90    6.00
  -9  -2  -2    2.30    4.60
  -9  -2  -2   -4.30    3.00
  -9   2  -2    1.70    3.90
  -9   2  -2   -1.90    4.60
   9   2   2   -0.70    4.20
  -9  -3   2   -6.30    3.90
  -9  -3   2    9.60    3.80
   9  -3  -2   11.50    5.30
  -9   3   2    6.60    3.80
  -9   3   2   -2.30    5.40
   9   3  -2    0.30    4.60
  -8  -3   2    2.40    2.70
  -8  -3   2    2.90    3.80
   8  -3  -2   -1.60    3.50
   8   3  -2   -5.30    3.10
  -8   3   2    4.10    2.80
  -8   3   2    2.80    4.50
   7  -3  -2   23.20    5.90
  -7  -3   2    7.10    3.80
  -7  -3   2   17.10    4.50
   7  -3  -2   11.80    4.30
  -7   3   2   11.90    4.20
  -7   3   2   21.20    3.60
   7   3  -2   12.10    3.70
  -7   3   2   18.50    3.90
  -6  -3   2   20.40    4.80
   6  -3  -2   19.40    4.20
  -6  -3   2   20.10    4.60
   6  -3  -2   17.50    4.70
   6   3  -2   15.10    4.10
  -6   3   2   25.00    3.70
  -6   3   2   18.20    4.20
   5  -3  -2    3.90    2.20
   5  -3  -2    2.50    2.50
  -5  -3   2    4.40    2.60
  -5  -3   2    4.90    2.50
   5   3  -2    0.30    3.10
  -5   3   2    5.10    2.60
   5   3  -2    4.60    3.60
  -5   3   2    5.90    1.70
  -5   3   2    4.20    1.60
   5   3  -2    3.20    2.40
   4  -3  -2    8.10    2.20
   4  -3  -2    8.70    2.40
  -4  -3   2    4.40    2.40
  -4  -3   2    7.50    2.70
   4  -3  -2    7.80    2.30
  -4  -3   2    7.60    2.90
   4   3  -2    6.60    2.30
  -4   3   2    5.10    1.30
  -4   3   2    6.30    2.20
  -4   3   2    6.50    1.30
   4   3  -2    6.10    2.80
   4   3  -2    5.00    3.10
  -3  -3   2  359.16   24.30
   3  -3  -2  357.96   23.60
  -3  -3   2  311.67   23.50
   3  -3  -2  316.57   22.90
   3  -3  -2  341.27   23.70
  -3   3   2  344.97   22.10
   3   3  -2  327.97   23.60
  -3   3   2  323.87   22.00
  -3   3   2  337.17   23.10
   3   3  -2  351.36   24.40
   3   3  -2  326.47   24.50
  -2  -3   2  929.91   64.59
   2  -3  -2 1031.70   63.79
  -2  -3   2 1003.50   65.19
  -2  -3   2  902.31   65.09
   2  -3  -2  984.90   63.79
   2  -3  -2 1035.90   64.49
   2   3  -2  929.11   65.39
   2   3  -2 1004.10   64.59
  -1  -3   2    1.30    0.70
  -1  -3   2   -0.50    0.80
  -1  -3   2    0.30    1.00
  -1  -3   2   -0.10    0.80
   1   3  -2    1.10    0.70
   1   3  -2   -0.20    0.60
   0  -3   2  181.98   12.50
   0  -3   2  178.68   12.80
   0  -3  -2  190.38   12.40
   0  -3   2  182.28   12.70
   0   3   2  192.18   12.40
   1  -3   2   64.99    4.90
  -1  -3  -2   69.29    5.30
  -1  -3  -2   65.99    5.20
   1  -3   2   68.29    4.80
  -1  -3  -2   65.99    5.20
   1  -3   2   57.89    4.80
   1   3   2   68.59    5.10
   1   3   2   67.09    4.90
   2  -3   2   93.19    6.10
  -2  -3  -2   81.49    6.80
   2  -3   2   78.89    6.20
  -2  -3  -2   74.69    6.60
   2  -3   2   79.99    6.20
  -2  -3  -2   74.19    6.50
   2   3   2   86.09    6.60
   2   3   2   82.29    6.90
  -2   3  -2   79.59    6.20
  -2   3  -2   76.59    5.50
   2   3   2   71.59    6.60
   3  -3   2  582.64   40.70
  -3  -3  -2  555.14   41.10
   3  -3   2  628.84   40.50
  -3  -3  -2  670.53   41.60
   3  -3   2  621.34   40.80
  -3  -3  -2  583.84   41.20
  -3   3  -2  597.24   40.00
  -3   3  -2  640.14   40.80
   3   3   2  582.04   41.10
   3   3   2  570.04   41.50
  -3   3  -2  638.44   40.10
   4  -3   2  269.07   20.90
   4  -3   2  298.87   21.30
  -4  -3  -2  300.87   21.90
   4  -3   2  301.97   21.50
  -4  -3  -2  323.97   22.10
  -4   3  -2  280.37   21.10
   4   3   2  290.37   21.70
  -4   3  -2  310.57   20.60
   4   3   2  286.87   23.10
  -4   3  -2  299.97   20.40
   5  -3   2   50.19    5.70
   5  -3   2   46.40    5.80
   5  -3   2   41.60    5.20
  -5  -3  -2   50.69    7.00
  -5  -3  -2   44.60    6.20
  -5   3  -2   39.20    4.70
   5   3   2   43.80    6.60
  -5   3  -2   50.19    4.70
  -6  -3  -2   18.90    4.30
  -6  -3  -2   18.80    4.50
   6  -3   2   10.00    3.80
   6  -3   2   20.60    4.70
  -6   3  -2   17.10    3.60
   6   3   2   17.70    4.40
  -6   3  -2   15.50    3.10
  -6   3  -2   16.80    4.10
   7  -3   2  170.58   16.10
  -7  -3  -2  207.98   16.30
  -7  -3  -2  174.18   15.60
  -7   3  -2  173.08   15.10
  -7   3  -2  169.48   14.00
  -7   3  -2  148.89   13.40
   7   3   2  189.78   16.00
   8  -3   2    3.00    4.10
  -8  -3  -2    6.30    3.40
  -8  -3  -2    9.20    4.60
  -8   3  -2    8.10    4.00
   8   3   2    3.10    3.70
  -8   3  -2    3.50    3.00
  -9  -3  -2    1.10    5.80
  -9  -3  -2   -1.50    4.10
   9   3   2    5.30    4.80
  -9   3  -2    2.50    3.80
  -9   3  -2   -8.30    4.70
  -8  -4   2   81.69   10.10
   8  -4  -2   77.69    9.70
   8  -4  -2   66.49   13.80
  -8  -4   2  102.59   10.50
  -8   4   2   98.09   11.20
  -8   4   2   83.49    7.60
   8   4  -2   66.79   10.30
  -8   4   2   80.79    8.60
   7  -4  -2   11.00    5.70
   7  -4  -2   15.50    4.60
  -7  -4   2   20.60    5.10
  -7  -4   2   14.50    4.80
   7   4  -2   20.40    5.30
  -7   4   2   17.40    3.30
  -7   4   2    8.20    3.80
  -6  -4   2    4.10    2.90
  -6  -4   2    2.30    2.90
   6  -4  -2    6.50    3.10
   6  -4  -2    0.70    1.80
  -6   4   2    3.70    1.50
  -6   4   2    8.30    2.60
  -6   4   2    5.90    2.80
   6   4  -2    2.30    2.50
   5  -4  -2   82.39    8.70
  -5  -4   2   82.29    9.10
  -5  -4   2   95.39    9.30
   5  -4  -2   90.89    8.00
   5  -4  -2   81.69    8.20
  -5   4   2   90.59    6.30
   5   4  -2  108.09    9.20
   5   4  -2   71.19    9.00
  -5   4   2   83.59    6.40
  -5   4   2   84.09    8.00
  -4  -4   2    9.80    2.90
  -4  -4   2    5.10    2.30
  -4  -4   2    7.80    2.60
   4  -4  -2    7.70    1.90
   4  -4  -2    6.40    2.30
   4  -4  -2    7.80    2.10
   4   4  -2    8.20    2.80
   4   4  -2    9.90    3.50
  -4   4   2    4.30    1.50
   4   4  -2    5.00    2.10
  -3  -4   2   55.79    5.80
  -3  -4   2   42.50    5.40
  -3  -4   2   41.10    4.90
   3  -4  -2   43.50    4.20
   3  -4  -2   58.59    5.00
   3  -4  -2   54.79    4.40
   3   4  -2   60.39    6.00
   3   4  -2   54.49    6.20
  -3   4   2   40.40    4.20
   3   4  -2   52.29    5.10
  -2  -4   2  336.77   22.60
   2  -4  -2  315.97   21.00
  -2  -4   2  311.27   22.20
   2  -4  -2  318.47   21.10
  -2  -4   2  310.57   22.60
  -2   4   2  324.97   21.20
   2   4  -2  319.57   22.00
  -1  -4   2   54.29    5.00
  -1  -4   2   49.99    4.90
  -1  -4   2   53.19    4.80
  -1  -4   2   55.39    4.50
   1   4  -2   48.40    4.10
   1   4  -2   56.09    4.10
   0  -4   2  200.68   14.00
   0  -4   2  192.78   14.30
   0  -4  -2  206.88   13.80
   0  -4   2  227.38   14.30
   0   4   2  208.38   13.90
   1  -4   2 3024.60  200.88
  -1  -4  -2 3250.17  201.38
  -1  -4  -2 3305.27  201.58
   1  -4   2 2960.50  200.98
   1  -4   2 2968.60  200.98
  -1  -4  -2 3128.79  201.38
  -1   4  -2 3191.18  201.18
   1   4   2 3016.40  201.58
  -2  -4  -2 2486.35  175.58
   2  -4   2 2837.02  174.68
   2  -4   2 2636.84  174.88
   2  -4   2 2747.63  174.88
  -2  -4  -2 2574.84  175.48
  -2  -4  -2 2609.34  175.48
   2   4   2 2643.14  175.78
   2   4   2 2754.62  175.18
   2   4   2 2959.10  175.68
   3  -4   2  803.82   56.09
  -3  -4  -2  945.11   57.39
   3  -4   2  786.72   56.39
   3  -4   2  941.81   56.69
  -3  -4  -2  846.22   57.19
  -3  -4  -2  826.72   57.29
  -3   4  -2  879.71   57.09
   3   4   2  854.01   57.39
   3   4   2  831.52   57.59
   3   4   2  811.42   56.89
   4  -4   2   18.50    3.10
  -4  -4  -2   14.90    3.70
   4  -4   2   16.90    3.40
  -4  -4  -2   14.30    3.50
  -4  -4  -2   23.90    4.40
   4  -4   2   14.70    2.90
   4   4   2   17.40    4.20
   4   4   2   19.90    4.10
   4   4   2   19.20    3.60
  -4   4  -2   18.90    3.10
  -4   4  -2   17.30    1.90
  -4   4  -2   17.40    1.80
   5  -4   2  345.07   24.20
   5  -4   2  311.67   23.70
  -5  -4  -2  332.27   24.70
  -5  -4  -2  354.26   24.90
   5   4   2  305.17   24.40
  -5   4  -2  309.17   23.70
  -5   4  -2  347.07   22.50
  -6  -4  -2   63.79    7.80
  -6  -4  -2   45.70    7.60
   6  -4   2   72.99    7.60
   6  -4   2   65.39    8.80
  -6   4  -2   60.39    5.90
  -6   4  -2   68.99    7.40
   6   4   2   70.69    7.90
  -6   4  -2   66.99    5.90
  -7  -4  -2   31.20    6.30
  -7  -4  -2   32.20    6.40
   7  -4   2   32.90    6.40
   7   4   2   28.80    5.30
  -7   4  -2   30.60    4.50
  -7   4  -2   30.70    4.40
  -7   4  -2   45.30    7.00
   8  -4   2    1.00    3.50
  -8  -4  -2    3.10    3.20
  -8  -4  -2   -0.50    3.20
   8   4   2   -0.80    3.60
  -8   4  -2   -4.80    3.90
  -8   4  -2    2.50    5.10
  -8   4  -2   -2.10    2.40
   8  -5  -2   10.90    4.70
  -8  -5   2   22.80    5.40
  -8  -5   2   15.20    4.80
  -8   5   2   16.00    6.30
   8   5  -2   13.10    5.10
  -7  -5   2   37.50    7.20
   7  -5  -2   32.30    7.30
   7  -5  -2   31.40    5.90
  -7  -5   2   37.00    7.30
   7   5  -2   32.60    6.40
  -7   5   2   37.20    6.40
   6  -5  -2   83.69    8.20
   6  -5  -2   82.29    9.30
  -6  -5   2   66.29    8.60
  -6  -5   2   71.69    8.70
  -6   5   2   82.89    7.90
   6   5  -2   64.29    8.30
   5  -5  -2   73.59    8.70
  -5  -5   2   94.69    9.70
   5  -5  -2   78.89    8.10
  -5  -5   2   92.59    9.30
   5  -5  -2   89.19    8.10
   5   5  -2   89.29    8.70
  -5   5   2   99.39    8.10
   5   5  -2   89.89   10.10
   4  -5  -2   36.20    4.70
   4  -5  -2   36.40    4.00
  -4  -5   2   27.30    4.70
  -4  -5   2   39.60    5.90
   4  -5  -2   34.40    4.10
  -4  -5   2   55.59    6.10
   4   5  -2   42.50    5.10
  -4   5   2   36.60    4.20
  -4   5   2   41.10    4.20
   4   5  -2   47.60    6.70
  -3  -5   2  158.38   13.40
  -3  -5   2  158.98   13.10
   3  -5  -2  160.18   11.70
  -3  -5   2  158.48   13.30
  -3  -5   2  176.18   13.10
   3   5  -2  183.28   12.70
  -3   5   2  163.18   11.60
   3   5  -2  155.18   13.90
  -3   5   2  176.98   11.90
   3   5  -2  156.68   12.90
  -2  -5   2   91.39    8.00
  -2  -5   2   71.79    6.80
  -2  -5   2   71.29    7.10
  -2  -5   2   84.79    7.50
   2   5  -2   84.89    6.60
   2   5  -2   93.79    6.80
  -1  -5   2    0.40    0.90
  -1  -5   2    0.90    1.00
  -1  -5   2    0.40    1.10
   0  -5  -2  106.39    7.30
   0  -5   2  110.09    7.90
   0  -5   2  102.19    7.90
   0  -5  -2  106.99    7.30
   0  -5   2  106.19    7.90
   0  -5   2  102.29    7.60
  -1  -5  -2  455.25   30.20
   1  -5   2  443.86   29.70
  -1  -5  -2  431.96   30.30
  -1  -5  -2  456.35   30.10
   1  -5   2  452.75   29.60
   1   5   2  479.55   30.60
  -1   5  -2  433.76   29.80
  -2  -5  -2   95.59    8.10
   2  -5   2  111.29    7.50
  -2  -5  -2  104.39    8.40
   2  -5   2  103.09    7.30
   2  -5   2   96.99    7.10
   2   5   2   98.89    7.40
  -2   5  -2   93.09    7.40
   2   5   2   94.19    8.40
   2   5   2   95.29    7.50
  -3  -5  -2  211.48   16.60
   3  -5   2  217.98   15.60
  -3  -5  -2  220.38   16.70
   3  -5   2  235.98   16.00
   3  -5   2  243.28   16.00
  -3  -5  -2  214.28   17.20
   3   5   2  235.38   17.50
   3   5   2  192.78   16.40
   3   5   2  238.28   16.50
   4  -5   2  243.38   17.80
  -4  -5  -2  236.38   18.40
   4  -5   2  227.58   17.50
  -4  -5  -2  260.77   18.70
  -4  -5  -2  245.98   18.80
   4  -5   2  228.58   17.30
   4   5   2  260.57   19.00
   4   5   2  252.67   18.30
  -4   5  -2  229.08   17.40
   5  -5   2  118.49    9.80
  -5  -5  -2  101.29   10.20
   5  -5   2   97.79    9.00
  -5  -5  -2   93.79    9.90
   5  -5   2  104.79    9.20
  -5   5  -2  100.79    9.10
   5   5   2  119.29   11.00
   5   5   2   96.09    9.70
   6  -5   2  103.79   10.10
  -6  -5  -2  117.99   11.00
   6  -5   2   98.99   10.80
  -6  -5  -2   98.09   10.50
   6   5   2  108.49   10.60
  -6   5  -2  100.39    9.80
  -7  -5  -2    0.40    3.00
   7  -5   2    4.50    4.30
  -7  -5  -2    6.70    3.80
   7  -5   2   -7.80    3.20
  -7   5  -2    4.00    3.80
   7   5   2    0.60    3.70
  -8  -5  -2    0.70    3.60
   8  -5   2    7.60    4.30
  -8  -5  -2    5.80    3.30
   8   5   2   12.00    4.50
  -8   5  -2    0.00    4.30
   8  -6  -2    9.90    4.50
  -8  -6   2   -4.60    3.60
  -8  -6   2    6.90    4.70
  -8   6   2   -0.80    5.90
   8   6  -2   -0.10    4.10
  -7  -6   2   19.00    5.00
   7  -6  -2   33.10    5.80
  -7  -6   2   21.50    6.30
  -7   6   2   28.30    5.50
   7   6  -2   26.10    6.10
  -6  -6   2   64.29    9.10
   6  -6  -2   71.69    7.30
  -6  -6   2   68.29    9.80
  -6   6   2   64.49    7.10
   6   6  -2   54.79    8.20
   5  -6  -2   11.20    3.00
   5  -6  -2    8.30    2.90
  -5  -6   2   10.50    3.70
  -5  -6   2   10.40    3.70
  -5   6   2    4.30    2.20
   5   6  -2    7.20    3.10
   5   6  -2    3.40    3.40
  -4  -6   2   15.60    3.70
   4  -6  -2   14.90    2.70
   4  -6  -2   15.40    2.80
  -4  -6   2   13.00    3.60
  -4  -6   2   12.30    3.50
   4   6  -2   15.20    3.50
  -4   6   2    9.20    2.20
   4   6  -2    8.50    3.20
  -4   6   2   14.20    2.30
   3  -6  -2   41.80    3.80
  -3  -6   2   50.59    6.20
   3  -6  -2   41.00    3.80
  -3  -6   2   47.90    5.60
  -3  -6   2   42.20    7.70
   3   6  -2   56.09    5.30
   3   6  -2   39.90    4.70
  -2  -6   2  509.25   34.60
  -2  -6   2  477.95   34.40
  -2  -6   2  479.55   34.80
  -2  -6   2  498.95   34.20
   2   6  -2  494.45   32.80
   2   6  -2  529.55   33.00
  -1  -6   2   15.10    2.90
  -1  -6   2   14.10    2.50
  -1  -6   2   15.00    2.50
  -1  -6   2   14.10    2.60
   0  -6  -2   55.89    4.30
   0  -6   2   62.19    4.90
   0  -6   2   54.29    4.90
   0  -6  -2   58.79    4.50
   0  -6   2   56.39    4.70
   0  -6   2   59.49    4.80
   1  -6   2   17.50    2.00
  -1  -6  -2   18.70    2.30
  -1  -6  -2   23.20    3.10
   1  -6   2   20.40    1.90
   1  -6   2   20.60    2.00
   1  -6   2   20.60    2.20
   1   6   2   21.90    3.20
   2  -6   2   21.10    2.30
  -2  -6  -2   24.60    2.90
  -2  -6  -2   15.80    3.20
  -2  -6  -2   24.30    3.80
   2  -6   2   20.10    2.20
   2  -6   2   23.80    2.60
  -2   6  -2   25.60    2.40
   2   6   2   27.50    4.00
   3  -6   2   37.30    3.60
  -3  -6  -2   35.50    5.40
   3  -6   2   34.20    3.90
   3  -6   2   37.00    3.80
  -3  -6  -2   33.00    4.90
  -3  -6  -2   39.80    5.30
   3   6   2   35.70    5.50
   3   6   2   37.30    4.10
  -3   6  -2   43.30    4.00
  -4  -6  -2   80.79    8.20
  -4  -6  -2   71.59    7.70
   4  -6   2   93.09    7.40
   4  -6   2   71.79    6.50
   4  -6   2   79.49    7.00
   4   6   2   59.39    7.70
   5  -6   2  249.08   17.70
  -5  -6  -2  252.67   18.80
   5  -6   2  218.58   17.30
  -5  -6  -2  228.38   18.30
   5  -6   2  206.38   16.80
  -5   6  -2  209.98   16.90
   5   6   2  227.78   17.90
   6  -6   2    4.70    3.40
   6  -6   2    6.00    3.00
  -6  -6  -2    6.00    3.70
  -6  -6  -2    9.40    3.60
   6   6   2    3.50    2.80
  -6   6  -2    2.90    3.10
   7  -6   2   47.10    7.20
   7  -6   2   32.00    6.60
  -7  -6  -2   37.90    7.30
  -7  -6  -2   35.40    7.30
  -7   6  -2   35.40    6.50
   7   6   2   33.10    7.10
  -8  -6  -2   46.50    8.70
  -8  -6  -2   35.90    6.90
   8  -6   2   37.70    7.70
   8   6   2   55.69    8.80
  -7  -7   2    3.80    3.90
  -7  -7   2    6.40    4.10
  -7   7   2   -2.40    4.40
   7   7  -2   -0.60    4.50
  -6  -7   2   -5.80    2.70
   6  -7  -2    1.70    2.50
  -6  -7   2    1.50    3.20
   6   7  -2   -0.90    3.20
   5  -7  -2   32.40    4.80
  -5  -7   2   35.70    6.80
  -5  -7   2   22.80    5.30
  -5  -7   2   35.80    6.70
   5  -7  -2   34.50    5.10
   5   7  -2   17.60    4.60
  -5   7   2   28.30    3.80
   5   7  -2   34.30    6.10
  -4  -7   2  174.68   14.40
  -4  -7   2  173.98   14.20
   4  -7  -2  156.98   12.00
  -4  -7   2  164.08   13.80
   4  -7  -2  162.08   12.00
   4   7  -2  135.99   12.80
   4   7  -2  163.68   12.70
  -3  -7   2    8.00    2.60
  -3  -7   2    4.80    2.90
  -3  -7   2    4.50    2.50
  -3  -7   2    4.60    2.50
   3  -7  -2    6.00    1.30
   3  -7  -2    5.20    1.30
   3   7  -2    7.90    1.80
   3   7  -2    4.00    1.80
  -2  -7   2   13.00    2.90
  -2  -7   2   13.60    3.10
  -2  -7   2   15.90    3.00
  -2  -7   2   15.50    3.10
  -1  -7   2  192.78   14.10
  -1  -7   2  209.68   14.20
  -1  -7   2  179.28   14.20
   0  -7   2  276.07   18.60
   0  -7   2  275.87   18.40
   0  -7   2  262.67   18.30
   0  -7  -2  266.07   18.40
   0  -7   2  263.57   18.90
   0  -7  -2  269.67   18.10
   1  -7   2  175.58   11.10
  -1  -7  -2  143.69   11.30
  -1  -7  -2  150.88   11.60
  -1  -7  -2  139.89   11.20
   1  -7   2  153.68   10.70
   2  -7   2   12.60    1.80
  -2  -7  -2    8.80    2.40
  -2  -7  -2    9.20    2.20
  -2  -7  -2   12.00    2.90
   2  -7   2    8.00    1.70
   2   7   2   12.00    3.50
   3  -7   2   23.70    2.90
  -3  -7  -2   22.10    3.90
   3  -7   2   20.60    2.60
  -3  -7  -2   17.70    3.90
  -3  -7  -2   12.30    3.40
   3  -7   2   18.90    3.20
  -3   7  -2   19.80    2.50
   4  -7   2    4.40    1.80
   4  -7   2    2.10    2.20
  -4  -7  -2    7.20    2.90
  -4  -7  -2    3.40    2.40
   4   7   2    0.10    2.40
  -4   7  -2    0.30    1.80
   4   7   2    2.10    2.10
   5  -7   2  168.48   13.90
  -5  -7  -2  159.48   15.20
  -5  -7  -2  166.68   14.90
   5  -7   2  187.28   14.30
   5  -7   2  170.08   13.70
   5   7   2  192.58   14.50
   6  -7   2   27.20    5.30
  -6  -7  -2   36.10    6.60
  -6  -7  -2   28.00    5.70
   6  -7   2   35.20    5.80
   6   7   2   29.00    5.60
  -7  -7  -2   23.00    5.70
   7  -7   2   24.80    6.50
  -7  -7  -2   28.50    6.60
   7   7   2   22.70    6.30
  -7  -8   2   21.70    6.00
   7  -8  -2   19.90    6.00
   7   8  -2   18.60    6.20
  -6  -8   2  135.99   12.70
   6  -8  -2  120.59   11.20
  -6  -8   2  101.79   12.20
  -6   8   2  121.19   11.60
   6   8  -2  125.99   11.90
   5  -8  -2    4.70    2.70
  -5  -8   2   -1.00    2.50
  -5  -8   2    0.70    3.30
   5  -8  -2   -1.50    3.30
  -5  -8   2    7.60    4.30
   5   8  -2   -2.80    3.60
   5   8  -2   -0.10    2.60
  -4  -8   2   -2.10    2.80
  -4  -8   2   -0.80    2.40
   4  -8  -2    3.20    1.90
  -4  -8   2    2.30    2.60
   4  -8  -2    1.40    2.10
   4   8  -2   -0.10    1.80
   3  -8  -2   20.90    2.40
  -3  -8   2   25.50    4.80
   3  -8  -2   21.50    2.50
  -3  -8   2   21.70    4.10
  -3  -8   2   26.90    5.40
  -2  -8   2   87.79    7.50
  -2  -8   2   70.79    7.60
  -2  -8   2   87.19    7.60
  -2  -8   2   78.79    8.10
  -1  -8   2   -0.30    1.30
  -1  -8   2    2.60    1.60
  -1  -8   2    0.20    1.50
  -1  -8   2    1.60    1.90
   0  -8   2  186.28   12.60
   0  -8  -2  179.08   13.20
   0  -8   2  194.58   13.90
   0  -8   2  181.58   13.20
   0  -8   2  192.28   12.70
   0  -8  -2  173.48   12.90
  -1  -8  -2    2.70    1.80
  -1  -8  -2    0.20    1.60
   1  -8   2    3.80    1.20
  -1  -8  -2    2.20    1.20
   1  -8   2    2.50    1.40
  -2  -8  -2   53.99    5.30
   2  -8   2   45.70    4.30
  -2  -8  -2   53.39    5.40
  -2  -8  -2   41.90    4.70
   2  -8   2   40.60    3.90
   3  -8   2   15.40    2.70
  -3  -8  -2   10.00    2.90
   3  -8   2   12.40    2.10
  -3  -8  -2   18.20    3.90
  -3  -8  -2   11.70    3.50
  -4  -8  -2   99.79    9.20
   4  -8   2   83.39    7.80
   4  -8   2   78.59    6.80
  -4  -8  -2   82.49    8.80
   4  -8   2   84.49    7.30
   5  -8   2    4.70    2.70
  -5  -8  -2    2.40    2.40
  -5  -8  -2    1.30    2.80
   5  -8   2    3.20    2.70
   5  -8   2    2.00    2.70
  -5   8  -2    2.70    2.50
   5   8   2    7.60    3.80
  -6  -8  -2    4.40    3.70
   6  -8   2    1.70    3.20
   6  -8   2    6.80    4.40
  -6  -8  -2    2.50    3.00
  -6   8  -2   -5.60    3.60
   6   8   2    6.30    3.70
  -6  -9   2   28.00    6.40
   6  -9  -2   18.20    5.00
   6   9  -2   36.10    6.00
  -5  -9   2    4.30    4.20
  -5  -9   2    0.00    2.60
   5  -9  -2   -0.60    2.80
   5   9  -2    2.50    2.40
  -4  -9   2   35.10    5.80
   4  -9  -2   32.90    4.10
  -4  -9   2   35.40    6.50
  -4  -9   2   26.70    5.80
   4  -9  -2   31.40    4.20
  -3  -9   2  163.38   13.40
   3  -9  -2  134.99   10.10
  -3  -9   2  149.88   11.90
  -3  -9   2  144.59   12.60
   3  -9  -2  137.89   10.00
  -2  -9   2   10.60    3.40
  -2  -9   2    9.50    2.30
  -2  -9   2   12.40    3.10
  -2  -9   2   15.60    3.70
  -1  -9   2  459.95   34.00
  -1  -9   2  528.45   35.10
  -1  -9   2  516.45   33.80
  -1  -9   2  491.95   33.50
   0  -9   2   42.90    5.70
   0  -9   2   45.30    4.60
  -1  -9  -2   18.10    2.20
   1  -9   2   13.20    2.80
  -1  -9  -2   19.90    3.60
   1  -9   2   22.00    2.90
  -1  -9  -2   21.70    3.60
   2  -9   2    2.00    1.30
  -2  -9  -2    4.80    2.20
  -2  -9  -2    1.90    3.40
   2  -9   2    2.00    1.40
  -2  -9  -2   -2.10    1.80
  -2  -9  -2    1.10    1.60
   3  -9   2   21.00    3.10
  -3  -9  -2   20.10    4.20
  -3  -9  -2   24.90    4.80
  -3  -9  -2   26.90    4.30
   3  -9   2   26.70    3.90
  -4  -9  -2   14.70    4.30
  -4  -9  -2    5.80    3.70
  -4  -9  -2    4.20    2.90
   4  -9   2    7.00    2.40
   4  -9   2    7.70    3.00
  -5  -9  -2    2.70    3.10
  -5  -9  -2   -3.00    2.80
  -6  -9  -2   13.10    4.60
   6  -9   2   17.10    5.00
  -5 -10   2    9.90    4.90
  -5 -10   2   15.10    4.40
   5 -10  -2   12.60    4.20
   4 -10  -2   39.50    5.20
  -4 -10   2   38.80    6.20
  -4 -10   2   41.80    7.60
  -3 -10   2   29.40    5.90
  -3 -10   2   37.30    5.50
  -3 -10   2   35.90    5.80
  -2 -10   2   36.80    6.30
  -2 -10   2   52.79    5.20
  -1 -10   2   25.50    3.10
  -1 -10   2   22.20    2.80
  -1 -10   2   26.40    4.90
  -1 -10   2   20.50    5.40
   0 -10  -2   74.79    7.00
   0 -10   2   89.39    8.10
   0 -10  -2   82.39    7.30
   0 -10   2   88.59    7.40
  -1 -10  -2   93.99    8.50
   1 -10   2   92.69    7.70
   1 -10   2  102.19    8.40
  -1 -10  -2   88.09    8.40
  -2 -10  -2   74.49    7.20
   2 -10   2   84.09    7.10
  -2 -10  -2   85.89    8.50
   2 -10   2   73.29    6.30
  -2 -10  -2   71.09    8.20
  -2 -10  -2   76.69    6.60
  -3 -10  -2    4.90    3.00
  -3 -10  -2    1.50    2.00
   3 -10   2    3.50    2.00
  -3 -10  -2    0.40    3.10
  -4 -10  -2    2.60    3.30
  -4 -10  -2   -0.20    2.50
   5 -10   2    3.90    3.80
  -5 -10  -2   -2.10    3.00
  -5 -10  -2    9.10    4.10
  -3 -11   2  110.39    9.80
  -2 -11   2   30.00    3.80
  -2 -11   2   30.40    5.70
  -2 -11   2   24.40    4.20
  -1 -11   2   14.00    3.80
   0 -11  -2   12.50    3.10
   1 -11   2   13.30    3.60
  -1 -11  -2   11.90    3.80
  -2 -11  -2    6.70    1.80
   2 -11   2   11.90    3.10
  -2 -11  -2    6.90    3.60
  -3 -11  -2   14.30    4.20
   3 -11   2   11.50    3.40
  -3 -11  -2    6.70    2.30
   0 -12   2   -2.80    3.50
  -9   0   3   59.29    8.40
  -9   0   3   56.29   10.30
   9   0  -3   70.59   10.80
  -8   0   3    2.10    3.60
  -8   0   3   -2.80    3.00
   8   0  -3    2.70    3.50
  -7   0   3  401.96   29.00
  -7   0   3  352.56   27.70
  -5   0   3   51.29    6.00
   5   0  -3   50.79    7.40
   5   0  -3   55.19    6.30
   5   0  -3   61.59    8.40
  -4   0   3    3.20    1.50
  -4   0   3   -1.30    1.10
   4   0  -3    0.20    1.70
  -4   0   3    0.10    1.10
   4   0  -3    1.30    1.80
   4   0  -3    1.00    1.60
   3   0  -3  147.09   10.20
  -3   0   3  137.29    9.80
  -3   0   3  115.49    9.90
   3   0  -3  120.89   10.70
   3   0  -3  122.99   10.30
  -3   0   3  115.29   10.30
  -2   0   3    1.50    1.10
   2   0  -3    1.60    1.30
   2   0  -3    1.50    1.00
  -2   0   3    1.50    1.00
  -2   0   3   -0.20    0.80
   2   0  -3   -2.30    0.80
  -2   0   3   -1.40    1.00
  -1   0   3  923.61   57.49
  -1   0   3  818.82   57.29
   1   0  -3  843.62   57.29
   1   0  -3  888.41   57.49
   1   0  -3  871.91   57.09
  -1   0   3  896.51   57.09
   0   0   3    0.30    0.50
   0   0   3    1.40    0.70
   0   0  -3    1.10    0.50
   0   0   3    0.00    0.30
   0   0  -3   -0.10    0.50
   0   0  -3    0.40    0.40
  -1   0  -3 1307.17   77.09
   1   0   3 1142.69   77.09
   1   0   3 1229.58   76.89
  -1   0  -3 1043.30   76.79
  -2   0  -3    0.30    0.80
   2   0   3    0.60    0.80
   2   0   3    1.20    0.90
  -2   0  -3    0.30    0.70
  -2   0  -3    0.80    0.80
   2   0   3   -0.70    0.80
   3   0   3 1503.95   91.89
  -3   0  -3 1449.85   91.49
   3   0   3 1281.57   91.69
  -3   0  -3 1303.47   91.59
  -3   0  -3 1424.56   91.69
  -4   0  -3   -1.10    1.30
   4   0   3    0.60    1.40
   4   0   3   -0.10    1.60
   4   0   3    2.10    2.10
  -4   0  -3    0.00    1.30
   5   0   3   27.60    5.00
   5   0   3   22.30    4.20
  -5   0  -3   25.10    4.50
  -5   0  -3   19.90    3.90
   5   0   3   24.90    4.50
  -5   0  -3   24.40    4.30
  -6   0  -3    0.10    1.80
   6   0   3    2.30    2.80
  -6   0  -3    6.00    2.80
   6   0   3    1.90    2.30
  -7   0  -3   50.59    7.10
  -7   0  -3   64.29    8.70
   7   0   3   57.39    9.10
  -8   0  -3    1.50    4.10
  -8   0  -3   -0.60    2.50
   8   0   3    2.10    3.40
  -9   0  -3    7.00    5.10
  -9   0  -3   10.60    4.50
   9  -1  -3   57.39    9.90
  -9  -1   3   55.39   10.20
  -9  -1   3   58.99    8.50
   9   1  -3   36.90    9.60
  -9   1   3   45.10    9.30
  -9   1   3   62.19    8.60
   8  -1  -3    8.50    4.20
  -8  -1   3    3.40    3.30
  -8  -1   3    9.60    4.10
  -8   1   3   10.50    3.60
   8   1  -3    4.30    3.80
   7  -1  -3  440.56   37.00
  -7  -1   3  483.35   33.70
   7  -1  -3  441.26   33.90
  -7  -1   3  442.46   34.10
  -7   1   3  506.75   33.20
  -7   1   3  425.56   33.80
  -6  -1   3  670.53   48.50
  -6  -1   3  728.43   49.20
   6  -1  -3  730.53   48.80
   6  -1  -3  727.43   49.99
  -6   1   3  738.53   48.80
  -6   1   3  651.23   47.60
   6   1  -3  658.53   49.90
   6   1  -3  666.13   48.50
   5  -1  -3   63.39    7.60
   5  -1  -3   48.70    6.70
   5  -1  -3   68.89    6.90
  -5  -1   3   59.79    6.40
  -5  -1   3   74.29    7.40
  -5  -1   3   65.39    7.30
  -5   1   3   74.79    6.60
   5   1  -3   55.89    8.50
   5   1  -3   67.49    9.20
   5   1  -3   81.69    7.40
  -5   1   3   56.89    6.10
  -5   1   3   67.09    7.20
   4  -1  -3   58.49    6.40
  -4  -1   3   57.19    6.90
   4  -1  -3   57.39    6.60
   4  -1  -3   70.59    6.30
  -4  -1   3   68.29    6.20
  -4  -1   3   60.99    6.70
  -4   1   3   68.99    5.90
  -4   1   3   55.59    6.40
   4   1  -3   60.09    6.20
   4   1  -3   59.69    6.70
  -4   1   3   72.39    6.10
   4   1  -3   64.49    7.20
  -3  -1   3   19.90    3.80
   3  -1  -3   21.30    3.20
   3  -1  -3   23.10    3.20
  -3  -1   3   23.70    3.70
   3  -1  -3   18.90    3.70
  -3  -1   3   29.80    3.70
  -3   1   3   25.10    2.70
  -3   1   3   19.50    3.30
  -3   1   3   26.00    3.40
   3   1  -3   16.00    3.50
   3   1  -3   22.00    3.80
   3   1  -3   24.00    3.50
  -2  -1   3  410.86   26.00
   2  -1  -3  392.76   25.50
  -2   1   3  371.66   25.00
  -2   1   3  371.96   25.80
   2   1  -3  338.87   25.30
  -2   1   3  367.16   25.20
  -2   1   3  366.86   25.60
   1  -1  -3 9999.00  610.54
  -1  -1   3 9492.85  612.64
  -1   1   3 9022.20  610.24
   1   1  -3 8927.81  612.14
   0  -1  -3  875.41   59.89
   0  -1   3  846.82   59.89
   0  -1  -3  969.40   59.79
   0  -1   3  994.10   60.19
   0  -1  -3  968.10   59.99
   0   1   3  843.22   59.89
   0   1  -3 1004.40   59.99
   0   1  -3  936.61   60.09
   0   1   3  898.61   59.99
   0   1   3  870.61   59.69
   0   1  -3  902.11   60.19
   1  -1   3 2383.56  141.59
  -1  -1  -3 1992.80  141.59
   1  -1   3 2177.68  141.59
  -1  -1  -3 2063.59  141.59
  -1  -1  -3 2387.76  141.89
   1   1   3 2077.49  141.59
   1   1   3 2214.38  141.69
  -1   1  -3 2280.57  141.69
  -1   1  -3 2294.57  141.79
  -1   1  -3 1951.90  141.39
  -2  -1  -3 1296.97   82.69
   2  -1   3 1317.27   82.49
  -2  -1  -3 1189.88   82.49
  -2  -1  -3 1192.68   82.59
   2  -1   3 1362.96   82.39
   2  -1   3 1321.47   82.69
  -2   1  -3 1266.77   82.49
  -2   1  -3 1187.08   82.19
  -2   1  -3 1196.68   82.39
   3  -1   3  395.66   25.50
   3  -1   3  338.87   25.70
  -3   1  -3  352.06   24.80
  -3   1  -3  368.46   25.10
  -3   1  -3  337.17   25.10
   3   1   3  339.57   25.30
   3   1   3  415.76   25.70
  -4  -1  -3    0.60    1.40
   4  -1   3    3.90    2.80
   4  -1   3    3.90    1.90
   4  -1   3    1.00    1.40
  -4  -1  -3    2.10    1.70
  -4  -1  -3    2.70    1.60
  -4   1  -3    1.90    1.30
   4   1   3   -0.70    1.50
   4   1   3    2.70    1.60
  -4   1  -3    3.50    1.80
  -4   1  -3    1.30    1.20
   4   1   3    2.30    1.80
  -5  -1  -3    2.70    1.80
   5  -1   3   -1.00    1.90
  -5  -1  -3    6.10    2.40
  -5  -1  -3    4.10    1.90
   5  -1   3    6.60    2.30
   5  -1   3    4.10    2.20
  -5   1  -3    3.10    1.60
  -5   1  -3    3.70    2.10
   5   1   3   -0.70    1.80
   5   1   3    1.90    2.10
  -5   1  -3    2.50    2.00
   5   1   3    3.40    2.20
   6  -1   3   40.40    6.70
  -6  -1  -3   29.80    5.40
  -6  -1  -3   34.80    6.20
   6  -1   3   30.80    6.20
  -6   1  -3   32.10    5.90
   6   1   3   36.20    6.50
  -6   1  -3   41.80    5.00
  -7  -1  -3   25.90    5.70
   7  -1   3   34.80    6.80
  -7   1  -3   23.10    5.40
   7   1   3   22.70    5.80
  -7   1  -3   27.40    4.90
   8  -1   3   15.30    5.00
  -8  -1  -3   25.00    5.80
  -8  -1  -3   21.90    6.00
  -8   1  -3   31.90    6.40
   8   1   3   34.20    7.20
  -8   1  -3   23.10    4.80
  -9  -1  -3   16.30    4.90
  -9  -1  -3   19.40    6.50
  -9   1  -3   16.20    4.50
  -9   1  -3   12.50    6.50
   9   1   3    7.90    6.00
  -9  -2   3  102.59   12.50
   9  -2  -3   99.59   13.80
  -9  -2   3  110.59   11.90
  -9   2   3   97.79   10.30
   8  -2  -3    2.30    3.40
  -8  -2   3    0.80    3.30
  -8  -2   3    0.40    2.80
  -8   2   3    0.50    3.60
   8   2  -3    1.80    3.50
  -8   2   3   -3.20    2.50
   7  -2  -3   15.40    5.50
  -7  -2   3   27.60    6.00
  -7  -2   3   14.40    4.30
   7  -2  -3   11.40    3.50
  -7   2   3   13.70    4.00
  -7   2   3   18.80    3.90
   7   2  -3   13.30    4.30
   6  -2  -3    7.40    3.70
   6  -2  -3    6.40    2.90
  -6  -2   3    4.30    2.40
  -6  -2   3    5.00    3.10
  -6   2   3    2.00    2.80
  -6   2   3    2.90    2.20
   6   2  -3    0.20    2.20
   5  -2  -3   11.30    3.70
  -5  -2   3   10.10    3.00
   5  -2  -3    9.90    2.80
  -5  -2   3   11.50    3.40
  -5  -2   3   12.30    3.40
   5  -2  -3    7.50    2.60
  -5   2   3   11.60    3.10
  -5   2   3    7.40    2.10
   5   2  -3    2.80    3.10
  -5   2   3   13.50    2.80
   5   2  -3    7.00    3.30
   5   2  -3   10.40    3.30
  -4  -2   3  168.88   13.40
   4  -2  -3  184.98   13.70
   4  -2  -3  166.38   13.80
  -4  -2   3  208.78   14.50
   4  -2  -3  168.58   13.20
  -4  -2   3  175.28   14.10
   4   2  -3  168.88   14.70
  -4   2   3  172.78   13.50
  -4   2   3  162.08   12.60
   4   2  -3  179.18   14.30
   4   2  -3  170.58   13.70
  -4   2   3  170.18   12.70
   3  -2  -3  714.83   44.00
  -3  -2   3  627.44   44.90
   3  -2  -3  667.13   44.70
   3   2  -3  598.14   44.20
  -3   2   3  667.13   43.50
  -3   2   3  644.94   43.50
  -3   2   3  682.73   44.30
  -2  -2   3   71.39    5.80
  -2  -2   3   62.29    6.30
   2  -2  -3   69.09    5.50
  -2  -2   3   83.59    6.70
   2  -2  -3   68.99    5.30
  -2  -2   3   61.39    6.00
   2   2  -3   66.09    6.20
  -2   2   3   66.89    5.00
   2   2  -3   74.99    6.00
  -2   2   3   67.39    5.00
  -2   2   3   76.49    6.10
   1  -2  -3 3667.13  240.78
   1  -2  -3 3788.52  240.58
   1  -2  -3 3603.74  240.88
  -1  -2   3 3868.01  241.58
   1   2  -3 3650.23  241.38
  -1   2   3 3654.03  240.88
   1   2  -3 3824.62  241.18
   0  -2   3  564.94   37.00
   0  -2  -3  558.04   36.40
   0  -2   3  566.24   36.70
   0  -2  -3  555.14   36.60
   0  -2  -3  551.84   36.60
   0  -2   3  537.95   36.90
   0   2   3  558.94   36.20
   0   2  -3  539.25   36.60
   0   2   3  535.05   36.50
   0   2  -3  613.74   36.80
  -1  -2  -3 1796.02  118.69
  -1  -2  -3 1811.32  118.69
  -1  -2  -3 1898.21  118.79
   1  -2   3 1875.91  118.49
   1  -2   3 1844.82  118.69
   1   2   3 1844.82  118.69
  -1   2  -3 1797.92  118.49
  -1   2  -3 1614.44  118.29
   1   2   3 1970.70  118.79
  -1   2  -3 1781.22  119.09
   1   2   3 1846.42  118.79
   2  -2   3   62.39    5.00
  -2  -2  -3   55.69    5.00
   2  -2   3   49.70    4.50
   2  -2   3   44.50    4.80
  -2  -2  -3   51.99    5.10
  -2  -2  -3   60.29    5.10
   2   2   3   45.80    4.90
  -2   2  -3   52.39    4.50
  -2   2  -3   53.89    4.80
   2   2   3   60.59    5.30
  -2   2  -3   60.59    4.50
   3  -2   3  906.21   62.09
   3  -2   3  982.50   62.19
  -3  -2  -3  858.11   62.09
   3  -2   3  918.61   61.79
  -3  -2  -3  956.90   62.39
  -3  -2  -3  826.02   62.09
   3   2   3  885.11   62.29
   3   2   3  996.20   62.69
  -3   2  -3 1031.00   61.69
  -3   2  -3  895.91   61.99
   3   2   3 1019.20   62.69
  -3   2  -3  940.71   61.69
  -4  -2  -3   -0.10    1.30
   4  -2   3   -0.60    1.40
   4  -2   3    0.90    1.50
  -4  -2  -3   -0.60    1.50
   4  -2   3   -0.20    1.40
  -4  -2  -3    1.60    1.90
  -4   2  -3    1.50    1.60
   4   2   3    2.60    1.80
   4   2   3   -0.30    1.40
   4   2   3   -1.20    1.60
  -4   2  -3    0.20    1.00
  -4   2  -3    1.70    1.30
   5  -2   3  101.09    9.70
  -5  -2  -3  121.09   10.30
   5  -2   3  116.59   10.60
   5  -2   3  111.59   10.20
  -5  -2  -3   89.49   10.50
  -5  -2  -3  133.99   10.70
   5   2   3  112.89   10.50
  -5   2  -3  109.49    9.60
   5   2   3  103.09   10.70
   5   2   3  119.19   10.60
  -5   2  -3  118.39   10.30
  -5   2  -3  121.39    9.40
  -6  -2  -3  238.18   19.00
  -6  -2  -3  254.47   19.50
   6  -2   3  254.47   19.40
   6  -2   3  221.28   19.30
  -6   2  -3  238.18   18.40
   6   2   3  223.08   19.20
  -6   2  -3  259.37   18.10
  -6   2  -3  240.08   19.00
  -7  -2  -3   11.20    3.20
   7  -2   3   10.80    4.60
   7  -2   3    6.20    4.50
   7   2   3    9.40    4.20
  -7   2  -3   11.00    4.10
  -7   2  -3    5.60    2.70
   8  -2   3    4.90    4.10
  -8  -2  -3    5.40    4.00
  -8  -2  -3    9.60    3.90
  -8   2  -3   10.30    4.20
  -8   2  -3    2.90    3.90
   8   2   3   11.90    4.60
  -9  -2  -3    9.60    4.80
   9   2   3   -1.40    4.30
  -9   2  -3   -2.70    5.10
  -9   2  -3    4.80    4.20
  -9  -3   3    6.00    4.10
   9  -3  -3   12.50    5.00
  -9  -3   3   13.10    5.40
   9   3  -3    1.40    4.50
  -9   3   3    0.70    5.60
  -9   3   3    4.10    3.60
   8  -3  -3   13.00    4.70
  -8  -3   3   17.80    4.60
  -8  -3   3   11.40    4.90
   8   3  -3   12.90    4.90
  -8   3   3   20.80    3.90
  -8   3   3   14.80    5.50
  -7  -3   3   10.60    3.90
   7  -3  -3    1.90    2.90
   7  -3  -3    9.90    4.70
  -7  -3   3    5.20    3.40
  -7   3   3    7.40    3.90
  -7   3   3    8.10    2.60
   7   3  -3    7.30    3.90
  -7   3   3    5.70    4.60
   6  -3  -3    2.50    3.60
  -6  -3   3   11.60    3.40
  -6  -3   3   11.80    3.80
   6  -3  -3   13.40    3.70
  -6   3   3   10.30    3.10
  -6   3   3    9.40    2.70
   6   3  -3    9.90    3.60
  -5  -3   3   41.40    6.80
   5  -3  -3   37.80    6.10
  -5  -3   3   36.80    6.00
   5  -3  -3   41.10    4.90
  -5   3   3   42.70    5.20
  -5   3   3   36.50    3.90
  -5   3   3   45.90    4.30
   5   3  -3   43.80    6.00
   5   3  -3   25.70    5.40
  -4  -3   3  171.58   13.90
  -4  -3   3  176.68   14.10
   4  -3  -3  166.88   12.70
   4  -3  -3  138.49   13.20
   4  -3  -3  180.28   13.10
  -4   3   3  152.78   12.70
   4   3  -3  159.88   13.80
  -4   3   3  171.48   11.80
  -4   3   3  159.88   11.70
   4   3  -3  195.38   13.70
   3  -3  -3   68.09    6.30
   3  -3  -3   75.69    6.20
  -3  -3   3   85.39    7.70
  -3  -3   3   76.79    6.80
   3  -3  -3   81.69    7.00
   3   3  -3   70.09    6.90
   3   3  -3   66.59    7.50
  -3   3   3   77.59    6.50
  -3   3   3   81.69    5.40
  -3   3   3   70.99    6.40
  -3   3   3   76.99    5.40
   3   3  -3   97.99    8.00
   2  -3  -3    5.50    1.10
  -2  -3   3    3.70    1.20
  -2  -3   3    2.70    1.60
   2  -3  -3    4.60    1.10
  -2  -3   3    7.70    2.20
  -2  -3   3    5.00    2.00
  -2   3   3    4.80    1.20
   2   3  -3    6.50    1.80
   2   3  -3    3.80    1.50
  -1  -3   3  214.48   15.40
  -1  -3   3  205.88   15.50
  -1  -3   3  203.88   15.70
   1  -3  -3  219.38   14.50
  -1  -3   3  216.28   15.10
   1   3  -3  225.88   15.00
   1   3  -3  224.78   15.20
  -1   3   3  219.48   14.50
   0  -3  -3   44.90    3.50
   0  -3   3   47.60    3.70
   0  -3  -3   48.30    3.60
   0  -3   3   51.39    4.10
   0  -3   3   45.70    4.00
   0   3  -3   44.80    3.50
   0   3  -3   44.30    3.40
   0   3  -3   42.50    4.00
   0   3   3   44.70    3.50
  -1  -3  -3  608.04   39.70
  -1  -3  -3  605.24   39.70
   1  -3   3  586.74   39.50
   1  -3   3  566.84   39.50
  -1  -3  -3  606.84   39.60
   1  -3   3  549.35   39.30
   1   3   3  631.14   39.50
   1   3   3  584.74   39.70
   1   3   3  638.44   39.50
  -1   3  -3  608.54   39.70
  -2  -3  -3  107.99    8.80
  -2  -3  -3  127.99    9.10
   2  -3   3  116.19    8.60
   2  -3   3  110.89    8.60
  -2  -3  -3  119.09    9.10
   2  -3   3  132.89    8.50
   2   3   3  106.59    8.80
   2   3   3  127.69    9.60
  -2   3  -3  111.29    8.00
  -2   3  -3  114.89    8.10
   2   3   3  111.09    9.00
  -2   3  -3   99.99    8.50
   3  -3   3  222.98   14.80
   3  -3   3  179.88   14.80
  -3  -3  -3  181.48   16.40
  -3  -3  -3  202.58   15.40
   3  -3   3  203.78   15.00
  -3  -3  -3  223.98   15.60
   3   3   3  214.18   15.50
  -3   3  -3  211.38   14.30
   3   3   3  212.88   15.60
   3   3   3  211.78   15.80
  -3   3  -3  206.78   15.00
  -3   3  -3  205.88   14.40
  -4  -3  -3   39.40    5.20
  -4  -3  -3   46.00    5.30
   4  -3   3   36.20    4.50
   4  -3   3   44.20    5.00
   4  -3   3   48.20    5.10
  -4  -3  -3   50.99    6.00
  -4   3  -3   41.80    4.20
  -4   3  -3   45.80    4.40
  -4   3  -3   39.80    4.80
   4   3   3   58.59    5.80
   4   3   3   51.69    5.90
   4   3   3   57.49    5.70
  -5  -3  -3   57.29    7.10
   5  -3   3   65.69    6.80
   5  -3   3   60.49    7.00
  -5  -3  -3   63.09    7.20
   5  -3   3   69.29    6.70
  -5   3  -3   65.19    6.90
  -5   3  -3   69.19    6.10
   5   3   3   68.09    7.80
   5   3   3   59.09    7.10
  -5   3  -3   55.79    5.70
  -6  -3  -3  120.29   11.50
  -6  -3  -3  149.19   12.40
   6  -3   3  123.99   11.90
   6  -3   3  118.19   11.90
  -6   3  -3  128.59   10.70
  -6   3  -3  127.09   10.40
  -6   3  -3  130.59   11.70
   6   3   3  126.19   12.10
  -7  -3  -3    4.30    3.30
   7  -3   3   -1.10    3.50
   7  -3   3    7.50    4.60
  -7  -3  -3    3.10    3.10
  -7   3  -3    3.80    3.10
   7   3   3    3.90    3.50
  -7   3  -3    0.70    2.90
  -7   3  -3    1.20    2.30
   8  -3   3   32.00    7.40
  -8  -3  -3   34.90    7.20
  -8  -3  -3   50.49    7.40
   8   3   3   31.40    7.10
  -8   3  -3   41.40    7.70
  -8   3  -3   50.39    6.30
   8  -4  -3    0.80    3.70
  -8  -4   3   -0.20    3.60
  -8  -4   3   -2.80    3.00
  -8   4   3    4.40    2.50
  -8   4   3    0.80    4.70
  -8   4   3    0.80    3.90
   8   4  -3   -2.00    3.30
  -7  -4   3   19.40    5.60
   7  -4  -3   13.10    4.20
   7  -4  -3    8.70    5.60
  -7  -4   3    9.00    4.20
   7   4  -3   12.80    4.60
  -7   4   3   12.60    4.20
  -7   4   3   14.30    3.10
  -7   4   3   16.80    2.90
  -6  -4   3   -2.50    2.50
   6  -4  -3    0.60    2.80
   6  -4  -3    5.30    2.30
  -6  -4   3    0.20    2.90
  -6   4   3   -2.60    2.50
   6   4  -3    0.40    2.40
  -6   4   3   -0.10    1.20
   5  -4  -3   57.19    6.90
  -5  -4   3   58.49    7.00
  -5  -4   3   48.50    7.40
   5  -4  -3   34.60    6.30
   5  -4  -3   57.79    5.70
   5   4  -3   44.50    8.10
  -5   4   3   52.19    4.00
  -5   4   3   52.09    4.00
  -5   4   3   49.00    5.70
   5   4  -3   55.39    6.40
  -4  -4   3    8.90    2.90
   4  -4  -3   10.60    2.40
   4  -4  -3   20.50    3.80
  -4  -4   3    8.20    3.00
  -4  -4   3   12.80    3.20
   4  -4  -3   11.70    2.60
   4   4  -3    7.90    3.00
  -4   4   3   13.10    2.60
   4   4  -3   13.90    3.20
  -4   4   3   14.10    2.70
   4   4  -3    8.50    3.30
  -3  -4   3  101.09    8.50
  -3  -4   3  115.39    9.30
   3  -4  -3   92.29    7.90
  -3  -4   3   89.19   10.30
  -3  -4   3   98.79    8.80
   3  -4  -3  106.09    7.50
  -3   4   3  103.09    7.80
   3   4  -3   94.99    8.30
   3   4  -3   85.59    8.70
  -3   4   3   93.59    7.60
  -2  -4   3    7.50    2.40
  -2  -4   3    6.60    2.00
  -2  -4   3    5.60    2.30
   2  -4  -3    7.10    1.10
   2  -4  -3    8.90    1.20
  -2  -4   3    9.40    1.80
  -2   4   3    6.10    1.20
  -2   4   3    9.40    1.40
   2   4  -3    9.60    2.20
   2   4  -3    6.70    1.80
  -1  -4   3   29.50    3.60
  -1  -4   3   30.70    3.40
  -1  -4   3   27.20    3.40
  -1  -4   3   31.60    3.50
   1   4  -3   30.40    2.90
   1   4  -3   34.30    3.10
   0  -4   3  600.14   41.10
   0  -4  -3  632.34   40.50
   0  -4   3  608.64   41.10
   0  -4  -3  627.94   40.60
   0  -4   3  640.04   40.90
   0   4  -3  614.34   41.10
   0   4   3  609.94   40.50
  -1  -4  -3  127.79   10.10
   1  -4   3  142.49   10.00
   1  -4   3  147.09   10.00
   1  -4   3  133.49    9.80
  -1  -4  -3  157.08   10.40
  -1  -4  -3  140.59   10.20
   1   4   3  140.39   10.30
  -2  -4  -3  366.56   25.90
   2  -4   3  398.26   25.60
   2  -4   3  393.06   25.50
   2  -4   3  386.46   25.30
  -2  -4  -3  344.67   25.90
  -2  -4  -3  374.86   25.90
  -2   4  -3  349.57   25.50
   2   4   3  377.56   25.90
   2   4   3  381.56   25.70
   2   4   3  394.16   26.30
  -3  -4  -3  221.58   18.30
   3  -4   3  227.88   17.50
   3  -4   3  250.27   18.00
  -3  -4  -3  266.57   18.80
  -3  -4  -3  260.07   18.50
   3  -4   3  255.97   17.90
   3   4   3  266.77   19.00
   3   4   3  274.77   18.50
  -3   4  -3  252.77   17.90
  -4  -4  -3   54.69    5.90
   4  -4   3   47.00    5.10
  -4  -4  -3   47.40    5.90
  -4  -4  -3   44.10    5.50
   4  -4   3   48.70    5.00
   4  -4   3   48.10    5.30
  -4   4  -3   59.09    5.40
   4   4   3   50.39    7.10
  -4   4  -3   46.80    4.20
   4   4   3   41.40    5.30
   4   4   3   54.19    6.10
  -4   4  -3   47.60    4.00
  -5  -4  -3  120.59   10.50
  -5  -4  -3  127.99   10.60
   5  -4   3  108.79    9.70
   5  -4   3  103.49    9.30
   5  -4   3  107.19   10.00
  -5   4  -3  100.39    8.30
  -5   4  -3  102.59    8.30
   5   4   3  136.39   11.60
   5   4   3   96.19    9.90
  -5   4  -3   98.89    9.60
  -6  -4  -3   87.99    9.90
   6  -4   3  110.79   10.30
  -6  -4  -3  109.09   10.60
   6  -4   3   87.69    9.70
  -6   4  -3   92.89    8.10
  -6   4  -3  106.89    8.40
  -6   4  -3  109.89   10.00
   6   4   3   94.59   10.20
   7  -4   3   18.20    5.00
  -7  -4  -3    3.00    3.00
  -7  -4  -3    8.90    3.70
   7  -4   3   23.60    5.50
  -7   4  -3    8.70    3.70
  -7   4  -3    3.00    3.00
  -7   4  -3    8.90    2.50
   7   4   3   10.30    3.50
  -8  -4  -3  115.89   12.90
   8  -4   3  139.59   13.20
  -8  -4  -3  143.59   13.20
  -8   4  -3  122.29   13.50
   8   4   3  101.79   12.30
  -8   4  -3  115.99   10.50
   8  -5  -3   25.70    6.10
  -8  -5   3   43.20    8.00
  -8  -5   3   34.80    7.10
   8   5  -3   40.70    7.70
  -7  -5   3   50.59    8.80
  -7  -5   3   44.80    8.40
   7  -5  -3   63.49    7.60
  -7   5   3   52.49    7.70
   7   5  -3   54.49    8.60
  -6  -5   3  194.48   15.40
   6  -5  -3  154.78   13.10
  -6  -5   3  156.68   14.40
   6   5  -3  146.19   13.50
  -6   5   3  136.09   12.50
  -5  -5   3    7.70    3.30
  -5  -5   3   19.90    4.00
   5  -5  -3    7.40    2.40
  -5  -5   3    6.20    3.50
   5  -5  -3   10.70    2.90
  -5   5   3    7.10    2.40
   5   5  -3   21.30    5.80
   5   5  -3    8.90    3.00
  -4  -5   3    4.60    2.70
  -4  -5   3    7.40    2.70
   4  -5  -3    4.20    1.80
  -4  -5   3    1.90    2.20
  -4  -5   3    4.90    2.50
   4  -5  -3    8.70    2.40
   4   5  -3    7.70    3.00
  -4   5   3    7.30    1.90
  -4   5   3    4.90    1.70
  -3  -5   3   -0.60    1.60
  -3  -5   3    0.00    1.40
  -3  -5   3    0.40    1.60
   3  -5  -3   -0.50    0.80
  -3  -5   3   -0.10    1.60
   3  -5  -3    0.30    1.00
   3   5  -3   -0.30    1.40
  -3   5   3    1.20    1.10
  -3   5   3   -0.10    0.90
   3   5  -3    0.90    1.70
  -2  -5   3   30.60    4.40
  -2  -5   3   23.60    3.60
  -2  -5   3   18.30    3.00
  -2  -5   3   17.90    3.30
   2   5  -3   18.60    3.00
   2   5  -3   19.40    2.70
  -1  -5   3  301.87   20.60
  -1  -5   3  267.07   20.30
  -1  -5   3  323.77   20.50
  -1  -5   3  262.47   19.80
   0  -5   3  245.08   16.30
   0  -5   3  229.58   16.20
   0  -5  -3  230.08   15.50
   0  -5  -3  216.08   15.50
   0  -5   3  242.18   16.00
   1  -5   3  235.98   15.40
  -1  -5  -3  224.38   15.80
  -1  -5  -3  243.68   15.80
  -1  -5  -3  244.68   16.00
   1  -5   3  215.88   15.40
   1  -5   3  220.68   15.60
   1   5   3  202.48   15.80
  -1   5  -3  220.18   15.70
  -2  -5  -3  757.32   50.79
   2  -5   3  834.22   50.29
  -2  -5  -3  740.23   50.89
  -2  -5  -3  789.92   50.79
   2  -5   3  705.83   49.90
   2   5   3  745.13   50.99
   2   5   3  743.93   50.09
   2   5   3  754.42   49.99
  -3  -5  -3  571.24   36.40
   3  -5   3  477.45   35.50
  -3  -5  -3  497.35   36.20
   3  -5   3  531.35   35.20
   3  -5   3  522.15   35.50
  -3  -5  -3  511.35   36.40
  -3   5  -3  517.15   35.60
   3   5   3  540.95   36.90
   3   5   3  537.65   36.30
   3   5   3  555.64   36.00
  -4  -5  -3   49.99    6.80
  -4  -5  -3   78.29    7.50
   4  -5   3   67.89    6.10
   4  -5   3   71.59    6.60
   4  -5   3   79.39    6.80
  -4  -5  -3   63.59    7.20
   4   5   3   59.89    6.90
  -4   5  -3   68.39    6.50
   4   5   3   74.29    7.50
   5  -5   3  547.15   40.50
   5  -5   3  618.14   41.20
  -5  -5  -3  528.55   41.30
  -5  -5  -3  609.34   41.80
   5  -5   3  620.44   41.20
   5   5   3  565.44   41.40
  -5   5  -3  617.54   40.80
   5   5   3  620.24   42.40
  -6  -5  -3  206.78   16.00
   6  -5   3  160.68   14.70
   6  -5   3  205.38   15.70
  -6  -5  -3  168.28   15.30
   6   5   3  184.38   15.50
  -6   5  -3  151.28   14.20
   7  -5   3    8.80    4.10
  -7  -5  -3   19.90    4.80
   7  -5   3   11.20    4.80
  -7  -5  -3   21.00    5.20
  -7   5  -3   16.30    4.70
   7   5   3   17.60    4.90
  -7   5  -3   15.20    2.20
  -7   5  -3   15.60    2.80
   8  -5   3   -6.90    3.40
  -8  -5  -3   -2.10    3.60
  -8  -5  -3    4.20    4.20
  -8   5  -3   -0.20    4.70
   8   5   3    1.80    4.10
  -8  -6   3    6.20    4.50
   8  -6  -3    3.90    3.90
  -8  -6   3    3.20    3.70
   8   6  -3    6.40    5.10
  -8   6   3   -9.30    5.90
  -7  -6   3    9.70    3.50
  -7  -6   3    4.10    3.70
   7  -6  -3    6.90    3.30
   7   6  -3   11.90    4.90
  -7   6   3    8.00    3.90
   6  -6  -3   13.40    3.50
  -6  -6   3    7.90    3.60
  -6  -6   3   22.70    5.10
   6   6  -3    7.20    3.60
  -6   6   3   11.50    3.40
  -5  -6   3    3.90    2.40
  -5  -6   3   10.00    3.80
   5  -6  -3    7.20    2.70
   5  -6  -3    7.90    2.70
   5   6  -3   12.80    4.10
   5   6  -3    5.90    2.90
  -5   6   3    1.90    2.10
  -4  -6   3    5.20    2.50
   4  -6  -3    4.20    1.70
   4  -6  -3    5.70    1.90
  -4  -6   3    2.70    2.60
  -4  -6   3    0.70    2.60
  -4   6   3    4.80    1.70
  -4   6   3    3.10    1.50
   4   6  -3    6.20    2.70
   4   6  -3    3.80    2.60
   3  -6  -3  443.26   28.80
  -3  -6   3  451.95   31.40
  -3  -6   3  423.46   30.80
  -3  -6   3  417.26   30.80
   3  -6  -3  426.96   28.90
  -3  -6   3  434.66   30.80
   3   6  -3  457.45   29.80
   3   6  -3  394.46   29.90
  -2  -6   3   89.89    7.90
  -2  -6   3   81.49    7.30
  -2  -6   3   78.99    7.90
  -2  -6   3   81.59    7.70
   2   6  -3   83.99    6.50
   2   6  -3   87.09    6.40
  -1  -6   3    7.60    2.40
  -1  -6   3   10.30    2.30
  -1  -6   3    9.50    2.40
  -1  -6   3    5.90    1.60
   0  -6   3  100.69    7.50
   0  -6   3   94.39    7.60
   0  -6  -3   93.99    6.80
   0  -6   3   96.99    7.60
   0  -6   3   90.19    7.20
  -1  -6  -3   11.30    2.20
  -1  -6  -3   10.50    2.40
   1  -6   3   10.40    1.70
   1  -6   3   10.90    1.90
  -1  -6  -3   10.60    1.90
   1   6   3    9.90    2.20
  -1   6  -3    8.40    1.60
  -2  -6  -3   13.90    2.90
   2  -6   3   12.50    1.80
  -2  -6  -3   17.60    3.30
   2  -6   3   14.30    2.40
  -2  -6  -3   12.70    2.50
  -2   6  -3   10.20    1.90
   2   6   3   16.90    3.40
   3  -6   3  233.48   18.10
  -3  -6  -3  257.97   18.90
  -3  -6  -3  253.87   19.70
   3  -6   3  259.87   17.80
   3  -6   3  240.78   17.80
  -3  -6  -3  283.47   19.30
   3   6   3  263.17   19.80
   3   6   3  251.77   18.10
  -3   6  -3  261.77   18.40
  -4  -6  -3   59.89    6.50
   4  -6   3   60.19    5.80
   4  -6   3   53.19    5.50
   4  -6   3   56.89    6.00
  -4  -6  -3   43.40    6.80
  -4   6  -3   58.09    5.70
   4   6   3   55.99    6.70
   5  -6   3  128.29   10.90
   5  -6   3  124.89   11.10
  -5  -6  -3  131.99   15.50
   5  -6   3  112.09   10.60
  -5  -6  -3  139.49   12.00
   5   6   3  113.19   12.30
  -5   6  -3  134.49   10.80
   5   6   3  125.49   11.30
  -6  -6  -3   10.00    4.10
   6  -6   3    7.90    3.60
   6  -6   3    8.30    3.70
  -6  -6  -3    4.20    3.40
  -6   6  -3    4.00    3.50
   6   6   3    8.90    3.50
  -7  -6  -3   54.19    8.30
  -7  -6  -3   38.20    7.30
   7  -6   3   38.00    9.60
   7  -6   3   49.80    8.10
  -7   6  -3   34.00    6.80
   7   6   3   52.09    8.20
  -8  -6  -3   36.70    7.80
   8  -6   3   38.00    7.50
  -8  -6  -3   48.70    8.00
   8   6   3   56.19    9.10
   7  -7  -3    9.10    6.20
  -7  -7   3   -5.60    3.10
  -7  -7   3   -2.70    3.40
   7   7  -3   -2.70    4.10
   6  -7  -3  131.19   11.20
  -6  -7   3  133.09   13.30
  -6  -7   3  116.09   12.50
   6   7  -3  122.49   11.90
   5  -7  -3   14.90    3.40
   5  -7  -3    8.20    3.30
  -5  -7   3   17.90    4.40
  -5  -7   3   12.70    4.60
   5   7  -3   11.30    4.50
   5   7  -3   11.60    3.60
  -5   7   3   16.10    3.00
  -4  -7   3   31.10    6.30
   4  -7  -3   46.60    4.60
  -4  -7   3   50.89    7.20
   4  -7  -3   46.60    4.80
  -4  -7   3   41.20    6.60
   4   7  -3   44.70    6.20
  -3  -7   3   78.49    7.70
   3  -7  -3   75.79    6.00
  -3  -7   3   66.49    8.10
   3  -7  -3   82.09    6.10
  -3  -7   3   79.19    8.10
   3   7  -3   78.59    6.50
   3   7  -3   85.79    6.90
  -2  -7   3  365.76   27.30
  -2  -7   3  394.66   27.20
  -2  -7   3  375.06   26.90
  -2  -7   3  408.46   31.50
  -1  -7   3  258.37   18.50
  -1  -7   3  267.87   18.30
  -1  -7   3  252.87   19.00
  -1  -7   3  246.08   18.50
   0  -7  -3  144.39   10.10
   0  -7   3  155.88   11.20
   0  -7   3  141.79   10.50
   0  -7   3  128.99   10.90
   1  -7   3    5.80    1.20
   1  -7   3    6.70    1.60
   1  -7   3    7.60    1.80
  -1  -7  -3    7.50    1.90
  -1  -7  -3    7.10    1.60
  -1  -7  -3    7.50    1.90
   1  -7   3    6.30    1.50
   2  -7   3  118.09    8.50
   2  -7   3  101.19    8.30
  -2  -7  -3  111.89    8.90
   2  -7   3  103.89    7.80
  -2  -7  -3  100.19    9.10
  -2  -7  -3   98.79    9.00
   2   7   3  118.59    9.70
  -2   7  -3  115.49    7.80
   3  -7   3   28.90    3.30
  -3  -7  -3   26.60    4.30
  -3  -7  -3   31.60    5.10
   3  -7   3   25.90    3.90
  -3  -7  -3   31.50    4.80
   3  -7   3   28.50    3.20
  -3   7  -3   25.10    3.30
   4  -7   3    5.70    2.70
   4  -7   3    3.30    1.90
  -4  -7  -3    3.30    2.50
   4  -7   3    4.50    2.10
  -4  -7  -3    8.80    3.10
   4   7   3    2.00    2.20
  -4   7  -3    6.60    2.40
   4   7   3    6.00    2.70
   5  -7   3    2.70    2.40
  -5  -7  -3    1.80    2.90
   5  -7   3    0.00    2.60
  -5  -7  -3    2.70    2.70
   5  -7   3   -0.70    2.30
   5   7   3    1.90    2.60
  -6  -7  -3   71.79    8.50
   6  -7   3   68.79    8.30
   6  -7   3   64.69    8.30
  -6  -7  -3   73.59    8.70
   6   7   3   72.49    8.80
  -6   7  -3   57.39    7.90
  -7  -7  -3   38.70    7.40
   7  -7   3   40.50    7.40
  -7  -7  -3   27.40    6.50
   7   7   3   22.80    6.60
  -7  -8   3   46.80    8.10
   7  -8  -3   53.19    8.90
  -7  -8   3   39.30   10.40
   7   8  -3   40.40    7.80
  -6  -8   3   59.19    9.70
  -6  -8   3   76.49    9.20
   6  -8  -3   62.29    7.50
   6   8  -3   62.59    8.50
   5  -8  -3   36.70    5.10
  -5  -8   3   40.40    7.20
  -5  -8   3   34.10    6.20
   5  -8  -3   39.00    5.90
  -5  -8   3   38.90    7.40
   5   8  -3   28.30    5.90
   5   8  -3   39.80    5.70
   4  -8  -3    2.90    1.80
  -4  -8   3    5.70    3.30
  -4  -8   3    3.50    3.20
   4  -8  -3    8.80    2.50
  -4  -8   3   14.80    4.60
   4   8  -3    5.70    2.60
   4   8  -3    5.10    2.50
   3  -8  -3    5.80    1.50
  -3  -8   3    8.70    3.20
  -3  -8   3   12.20    3.00
   3  -8  -3    6.50    1.50
  -2  -8   3   38.70    5.90
  -2  -8   3   39.90    4.90
  -2  -8   3   32.50    5.00
  -1  -8   3    0.80    1.50
  -1  -8   3    3.90    1.80
  -1  -8   3    3.30    2.10
  -1  -8   3   -0.40    1.40
   0  -8  -3  322.17   22.50
   0  -8  -3  307.67   22.60
   0  -8   3  323.07   23.60
   0  -8   3  328.37   22.60
   0  -8   3  377.36   22.70
   0  -8   3  338.57   23.00
  -1  -8  -3  291.97   19.60
   1  -8   3  269.97   19.60
  -1  -8  -3  282.17   20.30
  -1  -8  -3  267.77   19.70
   1  -8   3  307.17   20.30
  -1  -8  -3  303.77   20.30
   2  -8   3   10.00    2.50
   2  -8   3    8.00    1.90
  -2  -8  -3   13.10    2.50
  -2  -8  -3   11.60    2.80
  -2  -8  -3   13.10    3.20
   3  -8   3   79.69    6.50
  -3  -8  -3   68.49    6.70
  -3  -8  -3   76.79    8.20
  -3  -8  -3   57.49    6.90
   3  -8   3   52.79    5.40
  -4  -8  -3   11.80    3.90
  -4  -8  -3   10.30    3.20
   4  -8   3    8.60    2.30
   4  -8   3    7.90    2.60
  -4   8  -3   12.80    2.50
   5  -8   3  175.88   14.30
   5  -8   3  154.88   13.40
   5  -8   3  149.39   16.10
  -5  -8  -3  197.08   15.30
  -5   8  -3  181.08   13.30
   5   8   3  162.28   14.10
  -6  -8  -3   96.69   10.60
  -6  -8  -3  101.29   11.10
   6  -8   3  101.99   10.90
   6  -8   3   94.19   10.30
   6   8   3  108.09   10.40
   6  -9  -3    0.80    3.40
  -6  -9   3    6.30    4.60
   6   9  -3   -7.80    3.90
   5  -9  -3    1.40    2.70
  -5  -9   3   -0.30    3.40
  -5  -9   3   -0.20    3.10
   5   9  -3    2.70    2.80
  -4  -9   3   34.50    6.90
   4  -9  -3   25.80    3.80
  -4  -9   3   23.40    4.80
  -4  -9   3   28.60    6.70
   4  -9  -3   26.10    3.90
   3  -9  -3   21.20    2.60
  -3  -9   3   22.00    4.70
   3  -9  -3   21.70    2.40
  -3  -9   3   29.00    5.60
  -3  -9   3   21.30    5.00
  -2  -9   3   80.89    8.00
  -2  -9   3   90.09    7.90
  -2  -9   3   90.69    9.20
  -2  -9   3   86.59    8.40
  -1  -9   3    1.80    1.80
  -1  -9   3    1.70    1.90
  -1  -9   3    2.50    2.10
   0  -9   3    3.70    1.90
   0  -9  -3    4.60    1.60
   0  -9   3   -0.50    1.80
   1  -9   3   13.80    2.50
   1  -9   3   18.40    3.20
  -1  -9  -3   16.60    3.30
  -1  -9  -3   16.50    3.20
  -2  -9  -3  314.77   22.00
  -2  -9  -3  296.77   21.30
  -2  -9  -3  289.27   20.80
  -2  -9  -3  276.77   21.70
   2  -9   3  316.87   20.50
   2  -9   3  283.67   21.00
  -3  -9  -3   39.20    6.00
  -3  -9  -3   24.10    4.20
  -3  -9  -3   40.30    5.80
   3  -9   3   22.40    3.50
   3  -9   3   29.00    4.30
  -4  -9  -3    0.10    2.00
   4  -9   3   -0.20    2.30
  -4  -9  -3    4.80    3.20
   4  -9   3   -0.40    2.50
  -5  -9  -3    3.00    3.00
   5  -9   3    4.90    3.50
  -5  -9  -3    4.80    3.20
  -6  -9  -3    0.70    3.70
   6  -9   3   -4.30    3.90
  -6  -9  -3   -2.10    5.60
   5 -10  -3    1.20    3.00
  -5 -10   3   -3.10    3.00
  -5 -10   3   -3.80    3.70
  -4 -10   3   36.60    6.00
  -4 -10   3   37.60    6.60
   4 -10  -3   34.30    4.50
  -3 -10   3   18.80    4.50
  -3 -10   3    8.60    4.00
  -3 -10   3   14.60    3.40
  -2 -10   3   74.19    6.70
  -2 -10   3   66.59    7.30
  -2 -10   3   64.99    8.90
  -1 -10   3  667.13   43.50
  -1 -10   3  645.04   44.50
  -1 -10   3  664.33   43.30
  -1 -10   3  623.84   45.30
   0 -10   3   45.90    5.20
   0 -10  -3   38.70    4.70
   0 -10   3   44.20    6.00
   0 -10  -3   37.90    4.90
  -1 -10  -3    9.20    3.20
   1 -10   3   14.80    2.90
   1 -10   3   10.30    2.90
  -1 -10  -3   12.60    3.60
  -2 -10  -3   47.80    6.80
   2 -10   3   57.99    5.80
  -2 -10  -3   52.59    5.60
  -2 -10  -3   51.69    6.60
   2 -10   3   48.50    5.00
  -2 -10  -3   46.50    4.90
   3 -10   3    2.20    2.00
  -3 -10  -3    0.50    3.30
  -3 -10  -3    2.90    2.00
  -3 -10  -3    4.20    2.60
   3 -10   3    7.50    3.00
   4 -10   3   -5.70    2.80
  -4 -10  -3    4.10    3.30
  -4 -10  -3   -2.70    2.40
  -5 -10  -3    3.00    3.40
  -5 -10  -3    1.80    3.10
   5 -10   3    3.70    3.50
  -3 -11   3    3.70    4.20
  -3 -11   3    3.90    2.90
  -2 -11   3   11.50    3.10
  -1 -11   3   64.69    8.10
   0 -11  -3    4.90    2.50
   0 -11   3    4.70    3.10
   1 -11   3   41.60    5.80
  -1 -11  -3   35.50    5.40
   2 -11   3   12.80    3.40
  -2 -11  -3   12.00    3.70
  -3 -11  -3   11.40    3.80
   3 -11   3    7.30    3.80
  -3 -11  -3    9.10    3.00
  -9   0   4   -2.50    3.40
  -9   0   4    4.30    4.90
   9   0  -4    4.50    3.40
  -8   0   4  349.87   27.30
  -8   0   4  370.16   28.60
   7   0  -4   -4.40    4.40
  -7   0   4    1.20    2.90
  -7   0   4    2.00    2.90
   6   0  -4  526.65   40.30
  -6   0   4  596.34   39.70
   6   0  -4  515.55   38.90
   5   0  -4   -1.60    1.30
  -5   0   4    0.40    2.40
  -5   0   4    0.60    1.60
   5   0  -4   -1.90    2.20
   5   0  -4   -3.00    2.10
   4   0  -4  123.99   12.40
  -4   0   4  151.08   12.30
   4   0  -4  156.38   12.60
   4   0  -4  164.68   12.90
  -4   0   4  127.69   11.60
  -4   0   4  164.38   11.70
  -3   0   4   -1.10    0.90
  -3   0   4    1.30    1.00
  -3   0   4   -0.60    1.30
   3   0  -4   -1.10    1.00
  -3   0   4    0.40    1.10
   3   0  -4   -2.00    1.30
   3   0  -4    1.50    1.50
  -2   0   4 1298.07   80.49
  -2   0   4 1304.57   81.39
  -2   0   4 1081.79   80.69
  -1   0   4    0.20    0.80
  -1   0   4    0.40    0.70
   1   0  -4   -0.40    0.60
   1   0  -4    0.40    0.60
  -1   0   4    1.50    0.80
   1   0  -4    2.60    1.20
   0   0   4 2384.36  151.38
   0   0   4 2333.07  151.28
   0   0  -4 2187.68  151.28
   0   0  -4 2414.86  151.08
   0   0  -4 2416.16  151.38
   0   0   4 2237.68  150.98
  -1   0  -4    0.40    0.80
  -1   0  -4    0.60    0.50
   1   0   4   -0.60    0.60
  -1   0  -4    0.90    0.80
   1   0   4    0.00    0.60
   1   0   4    1.10    0.60
  -2   0  -4  931.11   68.99
   2   0   4 1109.19   69.09
  -2   0  -4 1105.39   68.89
   3   0   4    0.70    1.30
  -3   0  -4    0.90    1.20
  -3   0  -4    2.30    1.50
   3   0   4   -0.60    1.10
  -3   0  -4   -0.20    1.00
   3   0   4   -0.10    1.10
  -4   0  -4  663.83   41.00
   4   0   4  581.44   41.30
   4   0   4  624.64   41.40
  -4   0  -4  589.44   41.20
  -4   0  -4  589.74   41.10
   4   0   4  547.95   41.00
  -5   0  -4    0.70    1.80
   5   0   4    1.70    2.00
  -5   0  -4    1.20    2.00
   5   0   4    1.10    1.90
   5   0   4    1.70    1.80
  -5   0  -4    0.40    1.40
   6   0   4   25.20    5.30
  -6   0  -4   43.70    5.90
  -6   0  -4   35.60    5.90
   6   0   4   25.70    5.50
  -7   0  -4    0.90    2.80
   7   0   4   -1.00    2.50
  -7   0  -4   -2.10    1.90
   8   0   4  117.09   11.80
  -8   0  -4   88.39   11.30
  -8   0  -4  110.79   10.80
   9   0   4   -2.30    3.80
  -9   0  -4    1.70    4.50
  -9   0  -4   -0.90    3.20
  -9  -1   4   43.60    7.20
   9  -1  -4   46.30    8.70
  -9  -1   4   31.10    7.30
  -9   1   4   53.59    8.90
   9   1  -4   38.60   10.80
  -9   1   4   38.90    7.00
  -8  -1   4  119.89   11.60
   8  -1  -4   86.79   11.20
  -8  -1   4  106.59   12.10
  -8   1   4  111.09   11.60
  -8   1   4  107.89   11.50
   8   1  -4  106.69   11.70
  -7  -1   4   14.50    3.90
   7  -1  -4   19.20    6.60
   7  -1  -4    7.10    4.80
  -7  -1   4   18.60    5.30
  -7   1   4   17.30    4.90
   7   1  -4   19.20    4.90
  -7   1   4   11.70    3.90
   6  -1  -4  320.57   23.00
   6  -1  -4  302.67   21.30
  -6  -1   4  231.08   20.70
  -6   1   4  248.28   19.90
   6   1  -4  241.48   20.90
   6   1  -4  287.87   24.40
  -6   1   4  279.57   20.50
   5  -1  -4   88.19    9.40
  -5  -1   4   82.99    8.00
  -5  -1   4   81.59    8.60
  -5  -1   4   83.99    8.60
   5  -1  -4   85.29    8.70
   5  -1  -4   70.59    7.90
   5   1  -4  112.59   10.40
   5   1  -4   81.69    9.20
  -5   1   4   78.59    7.50
   5   1  -4   93.99    8.50
  -5   1   4  102.59    8.20
  -5   1   4   86.59    8.70
   4  -1  -4  250.07   20.10
   4  -1  -4  238.08   19.50
  -4  -1   4  291.87   20.20
   4   1  -4  259.77   20.50
  -4   1   4  277.57   18.80
  -4   1   4  261.97   19.60
   4   1  -4  257.57   20.00
  -3  -1   4 1139.39   80.29
   3  -1  -4 1228.18   79.39
   3  -1  -4 1265.47   79.99
  -3   1   4 1094.39   79.79
   3   1  -4 1287.07   80.49
  -3   1   4 1238.08   79.79
   3   1  -4 1281.47   80.89
  -3   1   4 1118.39   79.09
  -2  -1   4  106.79    7.80
  -2  -1   4  112.49    8.70
  -2  -1   4  109.79    8.70
  -2  -1   4   87.89    8.10
   2  -1  -4   89.09    7.40
   2  -1  -4   91.99    7.80
   2   1  -4  110.29    7.80
  -2   1   4   83.29    8.00
   2   1  -4   96.39    8.20
  -2   1   4  103.49    7.80
  -1  -1   4 6100.79  395.26
   0  -1  -4 3156.08  219.88
   0  -1   4 2984.50  220.38
   0  -1  -4 3578.04  220.38
   0  -1  -4 3082.39  220.18
   0  -1   4 3570.94  220.18
   0   1   4 3764.02  220.38
   0   1   4 3728.23  220.28
   0   1  -4 3551.24  220.48
   0   1   4 3178.18  219.88
  -1  -1  -4  699.63   47.40
  -1  -1  -4  700.23   47.50
   1  -1   4  713.13   47.50
   1  -1   4  706.73   47.20
   1  -1   4  787.12   47.50
  -1  -1  -4  804.12   47.40
  -1   1  -4  633.94   47.40
   1   1   4  808.72   47.70
   1   1   4  705.43   47.40
   1   1   4  630.94   47.20
  -2  -1  -4  816.52   49.30
  -2  -1  -4  644.14   48.70
  -2  -1  -4  761.92   49.10
   2  -1   4  820.72   49.20
   2  -1   4  735.13   48.70
   2  -1   4  754.32   49.00
  -2   1  -4  737.13   49.30
   2   1   4  650.03   48.90
  -2   1  -4  671.73   48.80
   2   1   4  791.32   49.30
  -3  -1  -4   90.99    7.50
   3  -1   4   93.29    7.40
  -3  -1  -4   84.09    7.60
  -3  -1  -4   71.59    7.40
   3  -1   4   94.89    7.70
   3  -1   4   99.09    7.90
  -3   1  -4   94.89    7.20
   3   1   4   96.19    8.00
  -3   1  -4  100.09    7.60
  -3   1  -4   83.19    7.50
   3   1   4   79.79    7.50
   4  -1   4    2.40    1.40
   4  -1   4    4.50    1.90
  -4  -1  -4   -0.50    1.20
  -4  -1  -4    0.10    1.50
   4  -1   4    2.10    1.50
   4   1   4    1.60    1.70
   4   1   4    1.20    1.90
  -4   1  -4    6.70    2.40
   4   1   4   -0.20    1.10
  -4   1  -4    4.20    1.80
  -4   1  -4   -0.50    1.10
   5  -1   4   30.90    5.20
  -5  -1  -4   35.70    5.10
  -5  -1  -4   24.70    4.70
   5  -1   4   25.70    4.80
  -5  -1  -4   18.30    4.10
   5  -1   4   30.80    5.10
   5   1   4   23.10    4.70
  -5   1  -4   29.30    4.90
   5   1   4   22.60    4.60
  -5   1  -4   30.00    4.40
   5   1   4   18.40    4.50
  -6  -1  -4   66.39    9.10
   6  -1   4   72.19    8.20
   6  -1   4   63.19    8.90
  -6  -1  -4   67.69    7.40
  -6   1  -4   83.89    8.40
  -6   1  -4   77.69    7.30
   6   1   4   55.99    8.50
   7  -1   4   39.70    7.10
  -7  -1  -4   37.40    6.70
  -7  -1  -4   39.70    6.50
   7   1   4   47.60    7.80
  -7   1  -4   43.90    6.90
  -7   1  -4   43.50    5.90
   8  -1   4   66.59    9.60
  -8  -1  -4   59.49    9.20
  -8  -1  -4   60.69    8.50
  -8   1  -4   49.60    7.40
  -8   1  -4   69.59    9.90
   8   1   4   65.59   10.20
   9  -1   4    3.50    4.50
  -9  -1  -4   12.10    4.20
  -9  -1  -4    7.00    4.90
  -9   1  -4    7.10    5.80
  -9   1  -4   11.10    4.30
   9   1   4    2.50    4.40
  -9  -2   4   79.29   11.30
  -9  -2   4   80.79   11.30
   9  -2  -4   70.09   10.60
   9   2  -4   56.99   14.10
  -9   2   4   70.59    8.30
  -8  -2   4    1.10    3.20
   8  -2  -4    4.70    3.80
  -8  -2   4   -1.50    3.10
  -8   2   4    1.80    3.00
   8   2  -4    1.70    3.20
  -8   2   4    1.00    3.80
  -7  -2   4   19.00    4.90
   7  -2  -4   13.30    5.30
   7  -2  -4   10.30    3.60
  -7  -2   4   28.10    6.20
   7   2  -4   16.80    4.40
  -7   2   4   18.30    3.90
  -7   2   4   11.60    4.20
  -6  -2   4  182.78   14.10
  -6  -2   4  157.98   13.90
   6  -2  -4  144.09   12.80
   6  -2  -4  148.49   14.40
  -6   2   4  121.89   13.80
  -6   2   4  148.89   12.20
   6   2  -4  148.69   13.40
   5  -2  -4   46.70    7.50
  -5  -2   4   56.09    7.70
  -5  -2   4   59.19    8.00
   5  -2  -4   42.60    5.50
  -5  -2   4   54.99    5.90
  -5   2   4   44.90    6.40
   5   2  -4   48.30    7.50
   5   2  -4   35.40    5.80
  -5   2   4   40.00    4.80
   5   2  -4   47.00    7.70
  -5   2   4   46.00    4.90
  -4  -2   4  480.65   33.00
   4  -2  -4  410.86   32.00
   4  -2  -4  446.96   31.80
   4  -2  -4  488.85   33.00
  -4  -2   4  404.06   31.80
  -4  -2   4  441.46   32.70
  -4   2   4  514.25   32.50
   4   2  -4  515.15   32.60
   4   2  -4  492.05   33.80
  -4   2   4  416.06   31.20
  -4   2   4  437.26   32.00
  -4   2   4  497.05   31.40
  -3  -2   4  369.96   25.50
   3  -2  -4  360.46   24.60
  -3  -2   4  315.27   25.60
  -3  -2   4  347.67   24.90
  -3   2   4  377.36   24.20
   3   2  -4  335.47   25.00
  -3   2   4  374.96   25.00
  -3   2   4  351.96   25.10
   3   2  -4  353.86   25.80
  -3   2   4  375.46   24.30
   2  -2  -4  980.60   70.19
  -2  -2   4 1086.59   71.19
   2  -2  -4  992.90   70.49
  -2  -2   4 1096.99   71.49
  -2  -2   4 1145.69   70.79
  -2  -2   4 1006.30   71.49
   2   2  -4 1095.89   70.79
  -2   2   4 1104.59   70.69
  -2   2   4 1108.29   69.99
  -2   2   4 1090.89   70.89
  -2   2   4 1095.79   69.89
   1  -2  -4 4230.68  266.37
  -1  -2   4 4609.04  266.87
  -1  -2   4 4011.00  267.27
   1  -2  -4 4099.39  266.67
   1  -2  -4 4071.59  266.67
   1   2  -4 3920.41  266.77
   1   2  -4 3792.52  267.07
  -1   2   4 4276.57  266.67
  -1   2   4 4045.10  265.97
   0  -2   4   72.29    6.00
   0  -2   4   62.59    5.60
   0  -2  -4   65.59    5.60
   0  -2   4   80.99    6.10
   0  -2  -4   74.49    5.40
   0  -2  -4   78.59    5.80
   0   2   4   72.49    5.30
   0   2  -4   78.29    5.70
   0   2   4   77.79    5.50
   0   2  -4   72.59    6.10
   0   2   4   84.09    5.70
  -1  -2  -4   33.30    3.00
  -1  -2  -4   28.80    3.00
  -1  -2  -4   25.90    3.00
   1  -2   4   33.80    2.90
   1  -2   4   27.10    3.00
   1  -2   4   30.20    3.00
   1   2   4   31.30    3.10
  -1   2  -4   33.70    3.00
   1   2   4   37.10    3.10
  -1   2  -4   32.40    3.20
  -1   2  -4   30.50    2.80
  -2  -2  -4   67.79    6.20
   2  -2   4   71.29    6.00
   2  -2   4   75.99    6.20
  -2  -2  -4   72.99    6.30
   2  -2   4   72.69    5.90
  -2  -2  -4   78.99    6.30
   2   2   4   76.69    6.30
   2   2   4   65.39    6.10
  -2   2  -4   78.89    5.90
  -2   2  -4   65.69    6.00
  -2   2  -4   80.29    6.00
   2   2   4   77.19    6.30
   3  -2   4  308.17   22.10
  -3  -2  -4  270.17   22.00
  -3  -2  -4  336.77   22.60
   3  -2   4  329.37   22.00
  -3  -2  -4  307.47   22.40
   3   2   4  358.46   22.70
   3   2   4  280.07   22.30
  -3   2  -4  323.27   21.70
  -3   2  -4  347.97   22.10
  -3   2  -4  296.87   22.10
   4  -2   4   39.10    4.60
  -4  -2  -4   44.90    5.20
   4  -2   4   42.00    4.80
   4  -2   4   40.90    4.90
  -4  -2  -4   51.39    5.20
  -4  -2  -4   49.80    5.90
  -4   2  -4   38.30    4.40
   4   2   4   36.40    5.30
  -4   2  -4   40.60    4.30
  -4   2  -4   35.90    4.60
   4   2   4   37.40    5.70
   4   2   4   45.90    6.20
  -5  -2  -4    0.40    1.50
   5  -2   4    0.80    2.10
   5  -2   4    4.00    2.20
   5  -2   4    2.20    1.90
  -5  -2  -4    1.90    2.30
   5   2   4    3.20    2.60
   5   2   4    3.30    2.50
  -5   2  -4    0.40    2.20
   5   2   4    9.00    3.50
  -5   2  -4   -0.20    1.50
  -5   2  -4    2.00    2.30
   6  -2   4   10.40    3.60
  -6  -2  -4    2.10    2.60
   6  -2   4    6.40    3.40
  -6  -2  -4    5.40    2.40
   6   2   4    3.70    2.90
  -6   2  -4    6.10    3.20
  -6   2  -4    6.30    2.90
  -6   2  -4    1.90    2.00
  -7  -2  -4  151.18   13.40
   7  -2   4  122.19   13.00
  -7   2  -4  156.38   12.40
   7   2   4  131.59   13.70
  -7   2  -4  155.08   13.70
   8  -2   4    0.80    3.50
  -8  -2  -4    6.40    3.70
  -8  -2  -4    4.60    3.80
  -8   2  -4    2.30    4.30
   8   2   4    3.00    3.20
  -8   2  -4    5.90    3.70
  -9  -2  -4    5.10    4.60
   9  -2   4   -0.30    4.50
  -9  -2  -4    0.20    4.60
   9   2   4   -2.10    4.50
  -9   2  -4    0.60    5.20
  -9   2  -4    0.70    3.80
   9  -3  -4    3.70    3.90
  -9  -3   4    1.80    4.00
  -9  -3   4    0.10    4.60
  -9   3   4   -0.30    5.00
  -9   3   4   -0.20    3.20
   9   3  -4    4.90    4.70
  -8  -3   4   10.20    4.40
  -8  -3   4   16.10    5.30
   8  -3  -4   13.80    5.10
  -8   3   4   16.70    3.70
   8   3  -4   15.80    4.90
  -8   3   4   12.50    5.90
   7  -3  -4    1.50    2.90
   7  -3  -4    3.40    4.20
  -7  -3   4    1.00    2.60
  -7  -3   4    4.60    3.50
   7   3  -4    6.30    3.50
  -7   3   4    2.00    2.30
  -7   3   4    0.20    3.10
   6  -3  -4   83.19    9.80
  -6  -3   4   83.79    9.30
  -6  -3   4   95.09    9.70
   6  -3  -4   79.99    8.20
  -6   3   4   79.89    7.30
   6   3  -4   60.29    8.20
  -6   3   4   83.69    8.40
   5  -3  -4   93.79    9.30
  -5  -3   4   96.59    9.90
   5  -3  -4   83.19    9.20
   5  -3  -4   99.89    8.60
  -5  -3   4   70.89    8.80
  -5   3   4   90.99    7.50
  -5   3   4   80.09    9.00
  -5   3   4   95.59    7.60
  -5   3   4  103.89    8.90
   5   3  -4  104.49   11.20
   5   3  -4   96.49    9.00
  -4  -3   4    1.10    1.90
  -4  -3   4    1.80    1.70
   4  -3  -4    4.20    1.90
  -4  -3   4   -0.40    1.40
  -4  -3   4   -0.10    1.80
   4  -3  -4    1.50    1.20
   4   3  -4    2.00    1.80
  -4   3   4    2.20    1.50
   4   3  -4   -2.50    2.20
   4   3  -4   -1.50    1.80
  -4   3   4    2.20    1.00
  -4   3   4    0.80    1.40
  -4   3   4    1.10    0.90
  -3  -3   4  242.28   17.00
  -3  -3   4  240.28   17.90
   3  -3  -4  228.08   16.30
  -3  -3   4  241.58   17.50
  -3   3   4  245.98   15.40
   3   3  -4  203.88   17.40
  -3   3   4  220.18   15.40
  -3   3   4  211.08   16.50
  -3   3   4  244.28   16.70
   3   3  -4  234.78   17.00
   2  -3  -4    3.80    1.00
  -2  -3   4    3.80    1.80
   2  -3  -4    4.80    1.20
  -2  -3   4    3.50    1.70
  -2  -3   4    2.40    1.40
  -2  -3   4    5.10    1.60
  -2   3   4    4.70    1.20
   2   3  -4    3.50    1.50
   2   3  -4    3.90    1.60
  -2   3   4    5.00    1.50
   1  -3  -4   36.20    3.10
   1  -3  -4   43.00    2.90
  -1  -3   4   31.80    3.90
  -1  -3   4   39.10    3.90
   1  -3  -4   36.30    3.30
   1   3  -4   35.00    3.90
   1   3  -4   35.90    3.60
  -1   3   4   40.80    3.30
   1   3  -4   34.70    3.70
   0  -3   4   14.80    2.10
   0  -3  -4   13.30    1.70
   0  -3   4   10.90    2.10
   0  -3   4   15.00    2.40
   0  -3  -4   14.80    2.00
   0  -3  -4   13.60    1.80
   0   3  -4   10.90    2.10
   0   3  -4   12.40    1.80
   0   3  -4   16.70    1.90
   1  -3   4  539.65   39.40
   1  -3   4  562.14   39.50
  -1  -3  -4  674.33   39.70
  -1  -3  -4  598.64   39.50
  -1  -3  -4  615.64   39.50
   1   3   4  632.14   39.40
  -1   3  -4  643.54   39.10
   1   3   4  582.04   39.40
  -1   3  -4  543.75   39.00
  -1   3  -4  563.14   39.60
   1   3   4  586.84   39.50
   2  -3   4 1003.20   73.99
  -2  -3  -4 1189.18   74.59
   2  -3   4 1167.48   74.29
  -2  -3  -4 1155.78   74.69
   2  -3   4 1205.68   74.49
  -2  -3  -4 1160.08   74.59
   2   3   4 1059.29   74.49
   2   3   4 1186.78   74.79
  -2   3  -4  990.30   74.29
  -2   3  -4 1210.98   73.89
   2   3   4 1160.78   74.69
  -2   3  -4 1086.59   73.89
  -3  -3  -4   64.59    6.40
  -3  -3  -4   69.69    6.70
   3  -3   4   76.49    6.10
   3  -3   4   78.49    6.40
  -3  -3  -4   75.89    6.80
   3  -3   4   70.69    6.30
   3   3   4   70.09    6.80
   3   3   4   74.19    6.80
  -3   3  -4   79.39    6.50
  -3   3  -4   65.59    5.70
  -3   3  -4   69.39    5.80
   3   3   4   64.19    6.60
   4  -3   4  108.89    9.90
  -4  -3  -4   96.29    9.40
   4  -3   4  123.59    9.10
  -4  -3  -4  120.39    9.70
  -4  -3  -4  104.69    9.60
   4  -3   4  112.79    9.80
  -4   3  -4  105.39    8.50
   4   3   4  116.79    9.70
   4   3   4  106.29    9.90
  -4   3  -4   92.49    8.20
  -4   3  -4  102.79    9.10
   5  -3   4  394.26   28.30
   5  -3   4  445.46   28.10
  -5  -3  -4  425.86   28.60
   5  -3   4  348.27   28.00
  -5  -3  -4  360.86   28.30
  -5   3  -4  386.46   27.70
   5   3   4  401.46   30.00
  -5   3  -4  374.46   27.20
  -5   3  -4  393.66   28.10
   5   3   4  367.86   28.40
  -6  -3  -4   79.99    8.50
   6  -3   4   75.09    9.00
   6  -3   4   93.69    9.20
  -6  -3  -4   80.79    9.00
   6   3   4   80.79    9.20
  -6   3  -4   85.49    7.70
  -7  -3  -4   17.20    5.40
   7  -3   4   23.00    5.40
   7  -3   4   14.10    5.00
  -7  -3  -4   21.20    5.40
   7   3   4    7.30    4.00
  -7   3  -4   11.00    3.20
  -7   3  -4   16.60    4.70
   8  -3   4   20.20    5.50
  -8  -3  -4   16.50    5.20
  -8  -3  -4   21.90    6.00
  -8   3  -4   36.10    5.50
   8   3   4   22.80    5.40
  -8   3  -4   32.30    6.80
   8  -4  -4   27.70    6.50
  -8  -4   4   33.10    6.70
  -8  -4   4   31.50    6.70
  -8   4   4   18.60    5.90
  -8   4   4   19.60    5.90
  -8   4   4   19.20    5.40
   8   4  -4   14.80    5.10
   7  -4  -4    4.60    3.40
  -7  -4   4   -0.90    3.00
  -7  -4   4    1.10    3.20
  -7   4   4    3.50    3.40
  -7   4   4   -1.40    2.20
  -7   4   4    0.60    1.80
   7   4  -4   -0.60    2.70
   6  -4  -4    8.90    3.10
  -6  -4   4   11.60    3.90
  -6  -4   4    6.40    3.00
   6   4  -4   10.00    3.70
  -6   4   4    7.30    3.30
   5  -4  -4   28.00    4.30
  -5  -4   4   31.50    5.80
  -5  -4   4   23.50    5.00
  -5  -4   4   19.50    4.80
  -5   4   4   20.30    2.00
  -5   4   4   18.00    1.90
  -5   4   4   19.00    3.70
   5   4  -4   24.10    4.50
  -4  -4   4   80.19    7.70
  -4  -4   4   51.89    6.50
  -4  -4   4   77.69    7.70
  -4  -4   4   57.99    6.90
   4  -4  -4   59.09    6.20
   4  -4  -4   70.39    6.10
  -4   4   4   61.99    6.10
   4   4  -4   58.99    7.40
  -4   4   4   69.09    6.40
   4   4  -4   73.59    6.70
   3  -4  -4    5.90    1.40
  -3  -4   4    8.30    2.60
  -3  -4   4    4.30    2.40
  -3  -4   4    7.20    2.50
  -3  -4   4    7.20    2.30
   3  -4  -4    8.50    2.00
   3   4  -4    2.10    1.90
  -3   4   4    5.40    1.70
  -3   4   4    4.90    1.60
   3   4  -4    7.40    1.90
  -2  -4   4  275.47   22.60
   2  -4  -4  325.97   21.20
  -2  -4   4  305.77   22.50
  -2  -4   4  326.97   23.00
   2  -4  -4  339.97   21.10
  -2  -4   4  321.47   22.10
   2   4  -4  300.07   22.30
  -2   4   4  308.27   21.30
  -2   4   4  327.77   21.30
   2   4  -4  306.97   21.90
   1  -4  -4   24.00    1.90
  -1  -4   4   26.30    4.00
  -1  -4   4   29.30    3.50
  -1  -4   4   28.50    3.00
   1  -4  -4   23.30    2.20
  -1  -4   4   19.20    3.20
   1  -4  -4   23.60    2.00
   1   4  -4   25.10    2.60
  -1   4   4   22.20    2.10
   1   4  -4   24.60    2.80
   0  -4   4  496.55   33.90
   0  -4   4  471.45   33.50
   0  -4  -4  522.75   33.30
   0  -4   4  556.04   34.10
   0  -4  -4  522.45   33.40
   0  -4  -4  508.55   33.20
   0   4  -4  467.65   33.10
   0   4   4  512.45   33.30
   0   4  -4  484.95   33.00
   1  -4   4    0.60    0.70
  -1  -4  -4   -0.20    0.80
   1  -4   4    0.60    0.90
  -1  -4  -4   -1.30    0.80
   1  -4   4    0.50    0.70
  -1  -4  -4   -0.30    0.90
   1   4   4    1.10    1.10
  -1   4  -4    1.80    1.10
  -2  -4  -4  355.96   24.70
  -2  -4  -4  396.56   24.90
   2  -4   4  318.07   24.30
  -2  -4  -4  385.66   24.80
   2  -4   4  325.07   24.00
   2  -4   4  377.96   24.30
   2   4   4  363.46   24.40
   2   4   4  367.26   24.60
  -2   4  -4  333.77   24.90
   2   4   4  336.47   24.80
  -3  -4  -4  453.55   30.30
   3  -4   4  427.36   29.50
   3  -4   4  445.66   29.80
  -3  -4  -4  414.46   30.00
   3  -4   4  474.15   29.30
  -3   4  -4  412.96   28.50
  -3   4  -4  416.26   28.50
   3   4   4  402.56   29.80
  -3   4  -4  445.26   29.70
   3   4   4  422.56   30.40
   4  -4   4  134.19   10.20
   4  -4   4  118.39   11.70
   4  -4   4  116.59   10.30
  -4  -4  -4  141.89   11.20
  -4  -4  -4  124.79   10.90
  -4  -4  -4  131.59   11.00
   4   4   4  120.29   10.70
   4   4   4  142.19   11.70
  -4   4  -4  121.19   10.40
  -4   4  -4  128.69    9.30
  -4   4  -4  123.99    9.40
  -5  -4  -4   26.10    5.20
  -5  -4  -4   36.10    5.80
   5  -4   4   25.70    4.80
   5  -4   4   39.80    5.40
   5  -4   4   32.40    5.30
  -5   4  -4   26.50    3.70
  -5   4  -4   32.60    4.20
  -5   4  -4   45.10    5.40
   5   4   4   31.10    5.50
   6  -4   4    1.40    2.80
   6  -4   4   -1.60    2.70
   6   4   4    3.10    2.90
  -6   4  -4   -0.30    2.10
  -6   4  -4   -1.40    2.30
   7  -4   4   -1.80    2.40
   7  -4   4    5.20    4.70
  -7  -4  -4    0.40    2.40
  -7  -4  -4    2.00    3.50
  -7   4  -4    1.90    3.80
   7   4   4   -3.70    2.90
  -7   4  -4    2.90    2.20
  -7   4  -4    1.50    3.60
   8  -4   4   79.29    9.10
  -8  -4  -4   60.19    9.30
  -8  -4  -4   76.29   10.70
  -8   4  -4   65.29    7.10
   8   4   4   49.40    9.20
  -8   4  -4   61.39    9.40
   8  -5  -4    3.50    3.60
  -8  -5   4    2.60    3.80
  -8  -5   4    5.30    4.40
   8   5  -4    0.20    4.20
  -7  -5   4   -1.30    3.00
   7  -5  -4   -2.00    2.90
  -7  -5   4    5.10    3.80
   7   5  -4    4.90    3.30
  -7   5   4    0.00    3.50
   6  -5  -4   46.60    6.70
  -6  -5   4   37.20    7.20
  -6   5   4   45.30    6.10
  -5  -5   4   59.09    7.50
  -5  -5   4   68.59    7.80
   5  -5  -4   63.69    7.30
   5  -5  -4   52.79    6.30
  -5  -5   4   69.09    8.40
  -5   5   4   72.29    6.60
   5   5  -4   64.89    7.30
  -4  -5   4   23.80    4.70
  -4  -5   4   40.80    6.10
   4  -5  -4   37.90    4.10
  -4  -5   4   39.90    6.30
  -4  -5   4   36.60    6.30
   4  -5  -4   33.50    4.60
   4   5  -4   50.19    7.00
  -4   5   4   32.40    3.90
   4   5  -4   33.90    5.10
  -3  -5   4   -0.40    1.70
   3  -5  -4    2.10    1.10
  -3  -5   4    0.70    1.60
  -3  -5   4    2.30    1.80
   3  -5  -4    2.30    1.20
  -3  -5   4    1.40    1.60
  -3   5   4    1.60    1.10
   3   5  -4   -0.20    1.70
  -3   5   4    0.80    1.20
   3   5  -4    1.20    1.60
  -2  -5   4   31.30    4.70
  -2  -5   4   25.80    3.60
   2  -5  -4   23.30    2.20
   2  -5  -4   21.40    2.10
  -2  -5   4   27.10    4.20
  -2  -5   4   31.20    4.50
   2   5  -4   26.00    3.10
   2   5  -4   27.30    4.00
  -1  -5   4  458.75   33.50
  -1  -5   4  529.65   34.00
  -1  -5   4  501.65   33.50
  -1  -5   4  538.25   33.20
   1   5  -4  459.55   32.20
   1   5  -4  458.05   32.20
   0  -5  -4  210.58   14.60
   0  -5   4  229.08   15.60
   0  -5   4  223.18   15.50
   0  -5   4  195.58   15.30
   0  -5  -4  220.58   14.70
   0  -5  -4  213.18   14.70
   0   5  -4  221.18   15.40
   0   5   4  216.38   14.70
  -1  -5  -4  938.31   65.79
   1  -5   4 1026.20   65.89
   1  -5   4 1045.20   65.79
  -1  -5  -4 1018.60   65.79
   1  -5   4  983.70   65.59
   1   5   4  987.30   65.89
  -2  -5  -4   40.40    4.60
  -2  -5  -4   43.70    4.70
   2  -5   4   47.80    4.10
  -2  -5  -4   40.80    4.60
   2  -5   4   43.90    4.10
   2  -5   4   43.80    4.40
   2   5   4   45.30    4.90
   2   5   4   39.20    4.00
   2   5   4   54.29    4.30
  -2   5  -4   46.80    4.50
   3  -5   4  181.38   13.70
  -3  -5  -4  171.48   14.00
  -3  -5  -4  196.18   14.30
   3  -5   4  181.78   13.20
   3  -5   4  172.08   13.40
  -3  -5  -4  187.18   14.20
   3   5   4  187.68   13.90
  -3   5  -4  169.98   14.10
   3   5   4  205.28   14.80
   3   5   4  182.18   14.10
  -4  -5  -4    3.00    2.50
  -4  -5  -4   -0.10    2.40
   4  -5   4    2.80    2.20
   4  -5   4    3.00    1.90
   4  -5   4    4.70    1.90
  -4  -5  -4    7.60    2.70
  -4   5  -4    2.10    1.90
   4   5   4    0.30    2.50
   4   5   4   -1.10    1.90
  -5  -5  -4   52.09    6.80
   5  -5   4   57.49    6.20
   5  -5   4   56.59    6.60
   5  -5   4   60.29    6.50
  -5  -5  -4   54.29    7.80
   5   5   4   56.09    7.00
   5   5   4   60.49    8.70
  -5   5  -4   49.80    6.20
  -6  -5  -4   12.90    4.10
   6  -5   4   22.20    4.70
   6  -5   4   14.50    4.30
  -6  -5  -4   10.50    4.10
  -6   5  -4   14.70    4.20
  -6   5  -4   15.00    2.20
  -6   5  -4   16.90    2.30
   6   5   4   14.20    4.60
  -7  -5  -4    1.70    3.30
  -7  -5  -4    4.50    3.10
   7  -5   4   -6.40    2.90
   7  -5   4    3.90    4.40
  -7   5  -4    1.60    2.00
  -7   5  -4    4.60    4.30
   7   5   4    4.90    4.50
   8  -5   4   22.00    6.30
  -8  -5  -4   22.90    7.00
   8   5   4   26.60    6.50
  -8   5  -4   28.40    7.10
   8  -6  -4    5.10    4.20
  -8  -6   4    0.90    3.70
  -8  -6   4   -0.30    4.20
   8   6  -4   -2.90    4.40
  -7  -6   4   18.80    6.10
  -7  -6   4   22.20    5.30
   7  -6  -4   12.50    4.20
   7   6  -4   14.30    5.40
  -7   6   4   14.70    4.10
   6  -6  -4  151.88   12.80
  -6  -6   4  146.79   14.10
  -6  -6   4  125.29   14.20
  -6   6   4  151.88   12.50
   6   6  -4  164.18   13.80
  -5  -6   4    3.20    4.90
   5  -6  -4    2.00    2.40
  -5  -6   4    3.90    3.40
   5  -6  -4    6.30    2.30
  -5  -6   4    3.60    3.20
  -5   6   4   -2.90    2.50
   5   6  -4    5.60    3.00
   4  -6  -4  178.18   13.70
  -4  -6   4  194.48   15.80
   4  -6  -4  160.78   13.80
  -4  -6   4  187.98   15.70
  -4  -6   4  182.78   15.90
   4   6  -4  225.98   16.00
  -4   6   4  188.38   14.10
  -4   6   4  199.18   13.50
   4   6  -4  181.58   14.60
   3  -6  -4  309.17   21.60
  -3  -6   4  312.27   23.50
  -3  -6   4  322.07   23.10
  -3  -6   4  311.07   23.50
   3  -6  -4  314.07   21.50
   3   6  -4  346.37   23.00
   3   6  -4  304.67   22.30
  -2  -6   4   45.20    5.40
  -2  -6   4   47.00    4.80
  -2  -6   4   45.80    5.40
  -2  -6   4   32.70    5.30
   2   6  -4   50.39    4.20
   2   6  -4   42.00    4.20
  -1  -6   4   56.09    5.90
  -1  -6   4   53.49    5.90
  -1  -6   4   70.09    6.40
  -1  -6   4   67.49    5.60
   0  -6   4    0.50    1.00
   0  -6  -4    0.70    0.80
   0  -6  -4   -0.90    0.70
   0  -6   4   -0.70    0.90
   0  -6   4    1.90    1.30
   0  -6  -4    0.00    0.70
   0  -6   4   -0.10    1.00
   0   6   4   -0.40    0.70
  -1  -6  -4  358.76   24.60
  -1  -6  -4  361.96   24.40
  -1  -6  -4  356.96   24.60
   1  -6   4  382.76   24.70
   1  -6   4  368.76   24.30
  -1   6  -4  333.17   24.40
   1   6   4  344.47   24.60
  -2  -6  -4   26.30    3.30
   2  -6   4   27.30    2.90
   2  -6   4   22.70    3.40
  -2  -6  -4   24.80    3.90
  -2  -6  -4   23.70    3.70
   2  -6   4   22.60    3.10
  -2   6  -4   22.20    3.30
  -3  -6  -4   44.70    5.10
   3  -6   4   40.10    4.60
  -3  -6  -4   37.40    7.90
   3  -6   4   43.10    4.20
  -3  -6  -4   42.10    5.80
   3  -6   4   42.10    4.30
   3   6   4   37.30    4.30
   4  -6   4  211.08   14.90
  -4  -6  -4  184.68   15.10
   4  -6   4  187.98   14.40
   4  -6   4  164.28   13.80
  -4  -6  -4  194.18   15.30
   4   6   4  214.98   17.50
   4   6   4  171.08   14.90
   5  -6   4  187.98   14.70
  -5  -6  -4  161.48   18.40
   5  -6   4  190.98   15.10
   5  -6   4  192.58   14.60
  -5  -6  -4  167.48   15.30
   5   6   4  191.38   15.20
   5   6   4  197.28   16.30
  -5   6  -4  166.48   14.40
  -6  -6  -4   41.00    7.30
   6  -6   4   49.20    7.50
  -6  -6  -4   71.79    9.40
   6   6   4   55.19    8.00
  -6   6  -4   51.89    7.10
   7  -6   4    0.70    3.40
  -7  -6  -4   -1.10    3.20
  -7  -6  -4    1.10    3.20
   7   6   4   -1.60    3.90
  -7   6  -4   -3.00    4.10
  -7  -7   4    7.00    4.60
  -7  -7   4    0.90    4.20
   7   7  -4   22.10    6.50
  -6  -7   4   15.60    5.50
   6  -7  -4   15.20    3.80
  -6  -7   4    7.50    4.10
   6   7  -4   17.70    4.90
  -6   7   4    8.80    3.80
  -5  -7   4   -1.10    2.70
   5  -7  -4    2.00    2.10
   5  -7  -4   -0.60    2.60
  -5  -7   4   -6.90    3.10
   5   7  -4   -0.60    4.10
  -5   7   4   -1.50    2.00
   5   7  -4    2.60    3.10
   4  -7  -4    5.80    2.00
  -4  -7   4   12.70    3.90
  -4  -7   4   13.30    4.40
   4  -7  -4    5.70    2.10
  -4  -7   4    9.90    3.90
   4   7  -4    4.90    2.80
   4   7  -4    8.90    2.70
  -3  -7   4  157.78   13.60
  -3  -7   4  138.59   12.50
   3  -7  -4  157.58   11.00
  -3  -7   4  136.99   12.80
  -3  -7   4  182.08   13.70
   3   7  -4  147.79   11.40
   3   7  -4  155.08   12.60
  -2  -7   4  334.97   25.60
  -2  -7   4  366.46   25.40
  -2  -7   4  373.76   25.90
  -2  -7   4  357.16   26.30
  -1  -7   4  649.14   45.90
  -1  -7   4  708.03   46.60
  -1  -7   4  712.43   45.70
  -1  -7   4  642.84   45.80
   0  -7  -4   63.89    5.20
   0  -7   4   68.89    5.60
   0  -7   4   60.79    6.00
   0  -7   4   57.49    5.80
   0  -7  -4   65.09    5.10
   0  -7   4   61.29    5.40
  -1  -7  -4   74.49    5.90
   1  -7   4   69.19    5.80
   1  -7   4   67.99    6.40
   1  -7   4   73.09    5.90
  -1  -7  -4   70.49    6.10
  -1  -7  -4   67.89    6.20
   1   7   4   76.99    6.40
  -2  -7  -4   59.19    6.50
  -2  -7  -4   73.39    6.70
  -2  -7  -4   73.49    6.50
   2  -7   4   73.39    5.70
   2  -7   4   68.59    5.80
   2  -7   4   71.09    6.30
   2   7   4   75.69    7.20
  -2   7  -4   71.49    5.90
  -3  -7  -4    2.80    2.00
   3  -7   4   -1.20    1.60
   3  -7   4    1.70    1.60
   3  -7   4    1.60    1.40
  -3  -7  -4   -0.80    2.20
  -3  -7  -4    2.60    1.80
  -3   7  -4    2.40    1.80
   4  -7   4    2.50    2.20
   4  -7   4    4.50    1.70
  -4  -7  -4    4.80    2.50
  -4  -7  -4    3.60    2.70
   4  -7   4    0.70    2.00
   4   7   4    2.10    2.00
   4   7   4   -1.00    2.50
   5  -7   4  260.37   19.40
  -5  -7  -4  245.78   19.80
   5  -7   4  225.08   18.70
  -5   7  -4  253.87   19.00
   5   7   4  259.57   19.30
  -6  -7  -4  180.18   15.50
   6  -7   4  180.78   14.80
  -6  -7  -4  162.48   15.30
   6  -7   4  157.48   14.50
  -6   7  -4  167.18   14.40
   6   7   4  167.18   14.90
   7  -7   4    7.00    4.10
  -7  -7  -4    4.50    4.80
  -7  -7  -4    9.10    4.30
  -7   7  -4   -0.60    4.40
   7   7   4    8.50    4.80
   6  -8  -4   14.40    4.10
  -6  -8   4    3.90    3.60
  -6  -8   4    8.80    4.20
   6   8  -4    9.50    4.30
  -5  -8   4   68.99    9.90
  -5  -8   4   63.99    9.00
   5  -8  -4   51.19    8.50
   5  -8  -4   58.49    6.30
   5   8  -4   66.39    7.30
   4  -8  -4   15.80    3.10
  -4  -8   4   13.40    3.90
   4  -8  -4   12.10    2.50
  -4  -8   4    9.20    4.20
  -4  -8   4   19.70    4.40
   4   8  -4   11.60    3.60
   4   8  -4   14.50    3.10
  -3  -8   4  175.98   14.60
   3  -8  -4  146.89   11.40
   3  -8  -4  167.48   11.30
  -3  -8   4  161.18   13.50
  -2  -8   4   66.69    7.40
  -2  -8   4   87.19    7.90
  -2  -8   4   87.79    8.10
  -2  -8   4  100.69    9.00
  -1  -8   4   34.40    4.50
  -1  -8   4   39.10    4.50
  -1  -8   4   40.70    4.50
  -1  -8   4   40.80    5.90
   0  -8   4    1.60    1.40
   0  -8  -4   -0.30    1.00
   0  -8   4    1.70    1.80
   0  -8   4    3.00    1.50
   0  -8  -4   -0.10    1.30
   0  -8   4    2.20    1.30
   1  -8   4   18.20    2.50
  -1  -8  -4   16.40    3.20
  -1  -8  -4   20.20    2.90
   1  -8   4   19.30    3.30
  -1  -8  -4   14.10    2.50
   1  -8   4   24.20    3.10
   1  -8   4   19.20    2.20
  -1  -8  -4   13.60    2.80
   2  -8   4    1.00    1.30
  -2  -8  -4    1.70    1.40
   2  -8   4    1.10    1.60
   2  -8   4    0.50    1.00
  -2  -8  -4    1.00    1.90
  -2  -8  -4   -0.80    1.80
  -3  -8  -4   46.50    6.40
   3  -8   4   47.10    5.00
   3  -8   4   41.20    4.10
  -3  -8  -4   38.30    5.00
   3  -8   4   40.60    4.30
  -3   8  -4   38.60    4.10
   4  -8   4   31.70    5.10
  -4  -8  -4   34.10    5.60
   4  -8   4   24.20    3.80
  -4  -8  -4   25.70    4.90
  -4   8  -4   22.50    3.90
   5  -8   4    4.10    3.00
   5  -8   4    0.60    3.10
  -5  -8  -4    0.70    2.60
  -5  -8  -4    1.70    2.70
  -5   8  -4   -2.90    3.00
   5   8   4   -5.40    3.50
   6  -8   4    3.90    3.60
  -6  -8  -4    3.90    3.60
  -6  -8  -4   -1.10    3.10
   6   8   4   -0.70    3.60
  -6  -9   4   10.50    5.60
   6  -9  -4   20.60    4.80
  -6  -9   4   10.00    6.40
   6   9  -4   18.10    5.20
  -5  -9   4  120.09   11.50
   5  -9  -4  110.99    9.90
  -5  -9   4  118.89   12.60
   5   9  -4  101.69    9.50
   4  -9  -4   41.80    5.20
   4  -9  -4   35.30    4.40
  -4  -9   4   54.59    8.50
  -4  -9   4   50.49    7.10
   3  -9  -4    1.60    1.60
  -3  -9   4   -3.50    2.00
  -3  -9   4   -1.00    2.50
  -3  -9   4   -1.00    2.90
  -2  -9   4   48.30    6.50
  -2  -9   4   53.79    6.50
  -2  -9   4   58.39    7.20
  -1  -9   4   30.70    4.80
  -1  -9   4   43.90    6.30
  -1  -9   4   33.70    4.70
  -1  -9   4   38.60    4.50
   0  -9  -4  150.38   10.50
   0  -9   4  138.29   10.10
   0  -9   4  135.69   11.60
   0  -9  -4  120.39   10.30
   0  -9   4  134.49   10.70
   0  -9   4  153.38   10.30
  -1  -9  -4  102.79    7.90
   1  -9   4  115.89    8.90
  -1  -9  -4  109.79    9.10
  -1  -9  -4  106.29    9.00
   1  -9   4  116.69    9.50
  -2  -9  -4   64.89    7.00
  -2  -9  -4   68.99    6.30
  -2  -9  -4   69.89    6.90
   2  -9   4   64.09    5.90
  -2  -9  -4   62.99    6.50
   2  -9   4   65.69    6.70
   3  -9   4    0.80    2.40
  -3  -9  -4   12.90    3.40
   3  -9   4    4.70    2.10
  -3  -9  -4    3.10    2.00
  -4  -9  -4    6.80    2.70
   4  -9   4   10.20    2.70
   4  -9   4    5.20    3.10
  -4  -9  -4   11.40    3.80
   5  -9   4    1.90    2.60
  -5  -9  -4    7.70    3.60
   5  -9   4   -5.00    3.20
  -5  -9  -4    5.70    3.50
  -6  -9  -4    7.90    4.00
   6  -9   4    9.90    4.90
  -6  -9  -4    9.30    4.40
  -5 -10   4    5.90    3.40
   5 -10  -4   -1.80    3.00
  -5 -10   4    1.30    3.90
  -4 -10   4   18.70    5.40
  -4 -10   4   19.60    4.50
   4 -10  -4   12.40    2.80
  -3 -10   4   33.20    5.50
  -3 -10   4   34.90    6.10
  -2 -10   4   35.60    5.70
  -2 -10   4   48.30    7.20
  -2 -10   4   45.30    5.30
  -1 -10   4  217.78   17.70
  -1 -10   4  216.18   15.80
  -1 -10   4  223.28   15.70
  -1 -10   4  213.48   16.50
   0 -10   4  317.27   22.60
   0 -10   4  285.97   21.10
   0 -10  -4  283.47   20.60
   0 -10  -4  295.37   20.50
   1 -10   4    0.70    2.20
   1 -10   4   -2.50    2.30
  -1 -10  -4    1.30    2.80
  -1 -10  -4    3.30    2.80
   2 -10   4   54.89    5.50
  -2 -10  -4   43.30    7.40
  -2 -10  -4   56.59    5.90
   2 -10   4   60.79    6.50
  -2 -10  -4   56.59    6.70
  -2 -10  -4   58.69    5.40
  -3 -10  -4   84.89    7.40
  -3 -10  -4   62.59    8.30
  -3 -10  -4   81.89    7.80
   3 -10   4   58.59    6.60
  -4 -10  -4    5.30    3.30
   4 -10   4    6.30    4.00
  -4 -10  -4    3.70    3.70
  -3 -11   4    8.90    4.50
  -3 -11   4   -0.30    2.80
  -2 -11   4    6.90    2.60
  -2 -11   4    2.70    3.80
  -1 -11   4  119.29   11.70
   0 -11  -4    7.50    2.40
   0 -11   4    9.10    3.90
   1 -11   4    9.50    4.00
  -1 -11  -4   19.30    3.80
  -2 -11  -4   23.10    4.50
  -3 -11  -4   27.10    5.50
   3 -11   4   19.40    4.80
  -3 -11  -4   16.20    3.60
  -9   0   5   67.89   10.50
   9   0  -5   48.70   10.30
  -8   0   5    0.60    3.10
  -8   0   5   -3.20    3.50
   8   0  -5    3.90    3.30
  -7   0   5  166.88   15.30
  -7   0   5  199.48   16.60
   7   0  -5  178.58   16.10
   6   0  -5   -3.20    3.70
  -6   0   5    0.90    2.20
   6   0  -5    5.50    2.50
  -6   0   5    5.40    3.20
   5   0  -5   58.09    6.80
  -5   0   5   58.59    6.40
   5   0  -5   61.09    8.60
   5   0  -5   74.09    8.40
  -5   0   5   73.19    7.60
  -5   0   5   68.49    7.70
  -5   0   5   87.19    7.60
   4   0  -5   -1.00    1.20
  -4   0   5   -0.10    1.50
  -4   0   5    1.80    1.40
  -4   0   5    1.10    1.40
  -4   0   5    0.60    1.20
   4   0  -5    0.50    1.70
  -3   0   5  792.42   55.59
   3   0  -5  856.71   56.09
  -3   0   5  729.03   54.89
  -3   0   5  887.71   56.29
   3   0  -5  884.31   55.39
   2   0  -5   -0.80    0.70
  -2   0   5    0.30    0.70
  -2   0   5   -0.40    0.70
  -2   0   5    0.50    1.20
  -2   0   5    1.20    1.00
   2   0  -5   -1.10    0.90
   2   0  -5    2.00    0.90
   1   0  -5  155.38   12.10
  -1   0   5  185.28   12.40
   1   0  -5  165.88   12.10
   1   0  -5  157.18   11.70
   0   0   5    2.20    0.80
   0   0  -5    1.70    1.00
   0   0   5    5.10    1.10
   0   0   5    2.50    1.00
   0   0  -5    2.90    0.90
  -1   0  -5 2431.36  158.68
   1   0   5 2795.02  159.28
  -1   0  -5 2464.95  159.08
  -1   0  -5 2269.07  158.88
   1   0   5 2262.07  158.78
   2   0   5    1.20    1.40
   2   0   5    1.70    1.20
  -2   0  -5    0.30    1.30
  -2   0  -5   -0.40    1.40
  -2   0  -5    0.50    1.00
   2   0   5    5.00    1.80
   3   0   5 1886.11  118.79
   3   0   5 1831.72  119.09
  -3   0  -5 1823.72  118.99
  -3   0  -5 1701.73  118.79
  -4   0  -5    3.00    2.00
  -4   0  -5    1.80    1.80
  -4   0  -5    2.20    1.50
   4   0   5    2.10    1.70
   4   0   5   -1.80    1.30
   4   0   5    0.10    1.80
   5   0   5  244.68   19.00
  -5   0  -5  253.97   18.40
  -5   0  -5  242.78   18.80
   5   0   5  279.57   22.80
  -5   0  -5  217.88   18.40
   6   0   5    0.00    2.20
  -6   0  -5   -0.90    2.10
  -6   0  -5   -0.60    1.90
   7   0   5    4.50    3.00
  -7   0  -5    3.60    3.30
   8   0   5    4.10    3.60
  -8   0  -5   -6.40    3.10
  -8   0  -5    0.00    2.50
  -9   0  -5  129.79   13.30
  -9   0  -5  151.18   15.60
   9   0   5  140.09   15.10
   9  -1  -5   -0.30    4.20
  -9  -1   5    1.60    4.70
  -9  -1   5    8.00    4.10
  -9   1   5   12.50    5.60
  -9   1   5    5.70    4.30
  -8  -1   5   28.00    6.60
   8  -1  -5   12.00    5.60
  -8  -1   5   31.40    6.10
   8   1  -5   21.30    5.70
  -8   1   5   36.60    7.20
  -8   1   5   18.60    5.10
  -7  -1   5  270.77   22.10
  -7  -1   5  295.47   21.90
   7   1  -5  259.57   21.60
  -7   1   5  258.17   20.50
  -7   1   5  246.28   21.50
   6  -1  -5   47.90    7.20
   6  -1  -5   37.70    6.90
  -6  -1   5   60.19    6.90
  -6  -1   5   53.89    8.20
  -6   1   5   36.20    5.90
  -6   1   5   36.10    5.70
   6   1  -5   49.70    7.40
  -6   1   5   54.79    7.80
   5  -1  -5   91.09    8.50
   5  -1  -5   80.59    8.90
  -5  -1   5   91.09    9.10
  -5  -1   5   80.29    8.60
   5  -1  -5   76.19    9.00
  -5  -1   5   87.69    8.20
  -5  -1   5   90.19    8.90
  -5   1   5   78.29    8.30
   5   1  -5   79.69    9.00
  -5   1   5   94.39    8.90
  -5   1   5   97.29    8.20
  -5   1   5   80.89    7.70
  -4  -1   5 1116.99   69.59
  -4  -1   5  979.50   68.79
  -4  -1   5 1138.29   69.29
  -4  -1   5 1011.00   68.19
  -4   1   5  934.11   67.99
   4   1  -5  994.30   68.39
  -4   1   5  993.00   68.49
  -4   1   5 1021.00   67.79
   3  -1  -5  431.06   32.90
   3  -1  -5  515.15   32.60
  -3  -1   5  416.86   33.30
  -3   1   5  491.15   33.00
   3   1  -5  460.85   33.50
  -3   1   5  462.35   33.20
   3   1  -5  506.95   32.90
  -3   1   5  521.95   32.40
  -2  -1   5 2628.54  186.98
  -2  -1   5 2613.94  185.98
  -2  -1   5 2655.63  186.48
   2  -1  -5 2875.41  186.18
  -2   1   5 2890.51  185.78
  -2   1   5 3202.88  186.48
   2   1  -5 2690.13  186.38
  -2   1   5 3152.98  186.98
   2   1  -5 3041.60  186.28
   1  -1  -5 2748.43  195.38
  -1  -1   5 3008.90  195.68
   1  -1  -5 3195.28  195.08
   1  -1  -5 2848.71  195.38
  -1  -1   5 3348.66  195.38
  -1   1   5 2959.20  194.88
   1   1  -5 2758.32  195.18
   1   1  -5 3202.48  195.88
   0  -1  -5    1.50    0.90
   0  -1   5    1.30    1.00
   0  -1   5    2.20    1.00
   0  -1   5    0.70    0.50
   0  -1  -5    0.80    0.70
   0  -1  -5    2.80    0.80
   0   1   5    0.60    0.60
   0   1  -5    0.40    0.80
   0   1   5    1.10    0.80
   0   1  -5    1.80    0.70
   0   1  -5    2.70    1.10
   1  -1   5 1011.00   72.79
  -1  -1  -5 1130.19   72.59
   1  -1   5 1181.28   72.69
  -1  -1  -5  996.00   72.79
   1   1   5 1172.58   72.69
  -1   1  -5 1104.49   72.59
   1   1   5 1205.58   72.89
   1   1   5 1088.79   72.99
  -1   1  -5 1091.09   72.89
  -2  -1  -5  346.67   24.80
  -2  -1  -5  368.66   24.90
  -2  -1  -5  387.46   24.70
   2  -1   5  325.67   24.60
   2  -1   5  342.97   24.90
   2   1   5  386.66   24.90
   2   1   5  349.96   24.60
  -2   1  -5  325.77   24.60
  -2   1  -5  404.66   25.00
   3  -1   5  497.85   30.90
  -3  -1  -5  429.26   30.50
  -3  -1  -5  442.26   30.80
   3  -1   5  429.06   30.80
  -3  -1  -5  513.45   31.10
  -3   1  -5  393.86   30.10
  -3   1  -5  421.36   30.60
  -3   1  -5  448.16   30.70
   3   1   5  404.86   30.50
   3   1   5  509.65   31.10
   3   1   5  416.76   30.90
  -4  -1  -5   74.29    7.90
  -4  -1  -5   84.29    8.10
   4  -1   5   87.79    7.80
   4  -1   5   83.69    8.10
  -4  -1  -5   67.29    7.40
   4  -1   5   90.99    8.20
   4   1   5   84.39    8.20
  -4   1  -5   88.29    7.90
   4   1   5   86.49    8.10
  -4   1  -5   99.99    8.30
   4   1   5  102.29    8.60
  -4   1  -5   92.69    7.50
  -5  -1  -5   13.80    3.30
   5  -1   5   18.80    4.20
  -5  -1  -5   16.00    3.80
  -5  -1  -5   17.90    4.30
   5  -1   5   27.30    4.80
  -5   1  -5   21.70    3.60
   5   1   5   22.10    5.10
   5   1   5   18.40    4.30
   6  -1   5  128.49   12.70
   6  -1   5  137.69   12.40
  -6  -1  -5  127.49   12.20
  -6  -1  -5  141.29   11.90
   6   1   5  112.99   12.00
  -6   1  -5  127.09   12.00
  -6   1  -5  156.98   11.70
  -7  -1  -5   52.79    8.10
   7  -1   5   68.09    9.20
  -7  -1  -5   59.49    7.30
   7   1   5   56.09    8.70
  -7   1  -5   51.09    8.20
  -7   1  -5   55.69    6.50
  -8  -1  -5   -2.80    2.80
  -8  -1  -5   -1.50    3.60
   8  -1   5   -2.40    2.80
   8   1   5   -2.00    3.20
  -8   1  -5   -3.00    2.70
   9  -1   5   -1.70    4.00
  -9  -1  -5   -0.60    4.80
  -9  -1  -5    5.10    3.80
   9   1   5    4.80    4.40
  -9   1  -5   -3.90    3.60
  -9   1  -5    0.20    4.70
   9  -2  -5   -4.10    3.70
  -9  -2   5   -3.50    4.20
  -9  -2   5    5.10    3.80
  -9   2   5   -4.00    3.40
  -9   2   5    1.00    8.30
   9   2  -5    7.70    4.80
  -8  -2   5  363.86   28.60
  -8  -2   5  369.16   27.80
   8   2  -5  374.76   28.30
  -8   2   5  321.67   27.50
  -8   2   5  336.97   25.80
  -7  -2   5  141.89   13.60
   7  -2  -5  134.49   14.80
  -7  -2   5  123.69   12.80
   7   2  -5  149.29   13.20
  -7   2   5  121.29   11.30
  -7   2   5  133.69   13.00
   6  -2  -5    7.10    3.10
  -6  -2   5   14.90    3.80
  -6  -2   5   17.80    5.00
  -6   2   5   13.50    3.30
   6   2  -5   10.70    3.30
  -5  -2   5    6.50    3.20
   5  -2  -5    3.50    2.70
  -5  -2   5    3.70    2.50
  -5  -2   5    2.70    2.40
  -5  -2   5    5.30    3.40
   5  -2  -5    9.60    2.70
   5   2  -5    5.60    2.60
  -5   2   5    1.80    1.70
  -5   2   5    4.00    2.60
  -5   2   5    6.40    2.80
   5   2  -5    2.10    3.40
  -5   2   5    3.60    2.10
  -4  -2   5   27.90    4.30
   4  -2  -5   22.00    4.00
   4  -2  -5   24.40    3.90
  -4  -2   5   16.10    3.70
  -4  -2   5   19.10    4.10
  -4  -2   5   18.60    4.10
   4   2  -5   18.70    3.80
  -4   2   5   24.20    3.30
   4   2  -5   26.10    5.00
  -4   2   5   22.80    3.60
  -4   2   5   28.30    4.50
  -4   2   5   26.90    3.70
  -3  -2   5  764.52   52.99
   3  -2  -5  809.72   52.09
  -3  -2   5  887.71   53.69
   3  -2  -5  755.62   52.59
  -3  -2   5  729.83   52.39
  -3   2   5  742.43   51.69
  -3   2   5  761.22   51.59
   3   2  -5  847.32   52.79
  -3   2   5  811.52   52.49
  -3   2   5  724.83   52.59
  -2  -2   5  318.87   23.30
   2  -2  -5  293.87   22.10
  -2  -2   5  282.37   22.70
  -2  -2   5  327.97   23.00
  -2  -2   5  348.97   22.30
   2  -2  -5  316.77   21.70
   2  -2  -5  312.37   22.00
   2   2  -5  339.97   22.30
  -2   2   5  290.27   21.50
  -2   2   5  343.97   22.20
  -2   2   5  307.27   22.50
   2   2  -5  320.57   22.80
  -2   2   5  336.67   21.40
  -1  -2   5  704.93   49.20
   1  -2  -5  692.13   48.70
   1  -2  -5  727.93   48.80
   1  -2  -5  745.33   48.40
  -1  -2   5  786.32   49.40
  -1   2   5  756.92   48.10
  -1   2   5  673.33   49.00
  -1   2   5  751.02   48.40
   1   2  -5  794.52   49.30
   0  -2  -5   10.40    1.80
   0  -2   5    8.90    1.90
   0  -2   5   11.40    2.20
   0  -2   5    8.30    1.60
   0  -2  -5    8.70    1.50
   0  -2  -5   12.10    2.00
   0   2  -5   10.10    1.80
   0   2  -5    8.30    1.90
   0   2  -5   14.80    2.30
   0   2   5   11.10    1.80
   0   2   5   10.30    1.40
   0   2   5   11.30    1.70
   1  -2   5    2.50    1.00
  -1  -2  -5    0.60    0.70
  -1  -2  -5    3.80    1.20
  -1  -2  -5    2.10    0.60
   1  -2   5    1.50    0.90
   1  -2   5    3.40    1.00
   1   2   5    2.40    1.10
  -1   2  -5    2.90    1.20
  -1   2  -5    1.00    0.80
   1   2   5    3.90    1.10
   1   2   5    1.60    1.10
  -1   2  -5    1.40    0.80
  -2  -2  -5  103.79    7.80
  -2  -2  -5   90.19    7.30
   2  -2   5   95.89    7.40
   2  -2   5   80.89    7.50
   2  -2   5  108.59    7.40
  -2  -2  -5   86.89    7.50
   2   2   5   93.59    7.50
  -2   2  -5   84.69    7.00
   2   2   5   93.29    7.60
  -2   2  -5   90.39    7.50
   2   2   5   81.69    7.50
   3  -2   5   15.50    2.80
   3  -2   5   21.80    3.60
  -3  -2  -5   20.40    3.60
  -3  -2  -5   22.00    3.30
  -3  -2  -5   20.00    3.60
  -3   2  -5   18.70    3.00
   3   2   5   14.80    3.10
  -3   2  -5   13.90    2.50
   3   2   5   18.10    3.30
  -3   2  -5   16.60    3.00
   3   2   5   31.10    4.30
  -4  -2  -5  189.08   16.90
   4  -2   5  215.48   16.60
   4  -2   5  255.67   17.50
  -4  -2  -5  262.37   17.60
   4  -2   5  248.58   17.20
  -4   2  -5  246.48   17.30
  -4   2  -5  208.88   16.50
   4   2   5  203.88   17.00
  -4   2  -5  209.38   16.20
  -5  -2  -5   61.99    6.90
   5  -2   5   57.49    6.90
   5  -2   5   69.29    7.20
   5  -2   5   59.39    6.80
  -5  -2  -5   74.99    7.50
  -5   2  -5   64.99    6.50
   5   2   5   56.79    7.10
  -5   2  -5   60.89    6.30
  -5   2  -5   76.89    7.40
   6  -2   5    3.90    3.60
  -6  -2  -5    4.30    2.80
  -6  -2  -5    2.70    2.80
   6  -2   5    4.30    2.60
  -6   2  -5    5.50    2.40
  -6   2  -5    3.00    2.90
  -6   2  -5   -1.30    2.70
   6   2   5    7.00    3.30
   7  -2   5   -3.40    2.60
  -7  -2  -5    1.10    3.30
  -7  -2  -5   -0.50    2.50
  -7   2  -5    0.60    2.10
  -7   2  -5   -1.50    2.90
   7   2   5    1.90    3.60
  -8  -2  -5   41.90    6.90
  -8  -2  -5   48.20    8.30
   8  -2   5   27.00    6.70
  -8   2  -5   45.10    6.70
  -8   2  -5   48.60    8.00
   8   2   5   55.59    8.80
   9  -2   5    7.10    5.00
   9   2   5    6.50    5.10
  -9  -3   5   33.10    8.50
   9  -3  -5   33.10    7.80
  -9  -3   5   31.90    7.00
  -9   3   5   47.80    9.20
  -9   3   5   32.50    5.60
   9   3  -5   45.80    8.50
   8  -3  -5   -0.40    3.30
  -8  -3   5    0.30    3.50
  -8  -3   5    1.80    3.30
   8   3  -5   -0.30    3.50
  -8   3   5   -0.30    2.50
  -8   3   5    7.20    4.50
  -7  -3   5    3.10    3.30
  -7  -3   5   10.40    4.20
   7  -3  -5    4.60    3.40
  -7   3   5    5.90    3.50
  -7   3   5    2.20    2.10
   7   3  -5    4.30    3.00
  -6  -3   5   98.29   11.00
   6  -3  -5  111.09   10.00
  -6  -3   5   87.59   10.40
   6   3  -5   87.99   10.10
  -6   3   5  115.69    9.00
  -6   3   5  115.99   10.40
  -5  -3   5 1202.18   83.69
  -5  -3   5 1215.98   83.89
   5  -3  -5 1183.28   82.89
  -5  -3   5 1123.19   83.39
   5  -3  -5 1309.97   82.59
  -5   3   5 1221.28   81.29
   5   3  -5 1210.18   83.09
  -5   3   5 1247.18   81.19
  -5   3   5 1389.76   83.09
   4  -3  -5   29.30    3.70
  -4  -3   5   30.20    5.10
   4  -3  -5   31.60    4.80
  -4  -3   5   29.50    4.70
  -4  -3   5   33.10    5.80
  -4  -3   5   30.50    5.40
   4   3  -5   28.30    5.60
  -4   3   5   35.80    3.20
  -4   3   5   25.50    4.40
  -4   3   5   29.30    3.10
   4   3  -5   28.70    4.60
  -4   3   5   36.40    5.00
   3  -3  -5  365.06   27.40
  -3  -3   5  401.86   28.80
  -3  -3   5  347.87   28.00
   3  -3  -5  406.06   27.10
  -3  -3   5  397.86   27.70
  -3   3   5  415.86   27.50
  -3   3   5  424.46   27.70
  -3   3   5  401.96   26.20
  -3   3   5  397.96   26.20
   3   3  -5  403.76   28.60
  -2  -3   5  197.18   14.60
   2  -3  -5  208.78   13.90
   2  -3  -5  208.78   14.30
  -2  -3   5  192.78   15.40
  -2  -3   5  178.98   15.30
  -2   3   5  194.08   14.50
  -2   3   5  195.28   14.20
   2   3  -5  211.98   14.70
  -1  -3   5 1267.57   93.19
   1  -3  -5 1508.95   93.09
  -1  -3   5 1509.85   93.99
   1  -3  -5 1402.86   92.59
   1  -3  -5 1390.16   92.99
  -1  -3   5 1455.45   94.09
   1   3  -5 1495.85   93.69
   1   3  -5 1439.16   93.29
   1   3  -5 1334.67   93.69
  -1   3   5 1451.75   92.99
   0  -3   5  296.77   19.70
   0  -3   5  256.17   19.60
   0  -3   5  289.17   19.30
   0  -3  -5  280.47   19.20
   0  -3  -5  272.47   19.10
   0  -3  -5  286.57   18.80
   0   3  -5  271.47   19.20
   0   3  -5  270.67   19.00
   0   3  -5  295.27   19.80
   0   3   5  282.37   19.00
  -1  -3  -5  235.48   17.00
  -1  -3  -5  258.07   17.30
  -1  -3  -5  269.17   17.80
   1  -3   5  262.77   17.40
   1  -3   5  247.68   17.40
   1  -3   5  242.48   17.40
   1   3   5  260.07   17.20
  -1   3  -5  214.48   16.70
   1   3   5  239.48   17.10
   1   3   5  251.77   17.00
  -1   3  -5  210.88   17.30
  -1   3  -5  270.87   17.00
  -2  -3  -5  116.99    8.80
  -2  -3  -5  107.79    8.60
   2  -3   5  115.19    8.60
  -2  -3  -5  106.99    8.90
   2  -3   5  108.59    8.30
   2  -3   5  113.69    8.80
   2   3   5  117.69    8.80
   2   3   5  109.99    8.70
  -2   3  -5  101.79    8.00
  -2   3  -5  109.99    8.70
  -2   3  -5   95.79    8.10
   2   3   5  117.49    8.90
   3  -3   5  195.08   14.30
  -3  -3  -5  202.98   15.00
   3  -3   5  183.88   14.70
  -3  -3  -5  216.28   15.10
   3   3   5  180.78   14.90
   3   3   5  193.68   15.00
  -3   3  -5  181.88   14.00
   3   3   5  225.58   15.20
  -3   3  -5  197.28   14.20
  -3   3  -5  206.18   14.80
   4  -3   5  508.75   35.40
  -4  -3  -5  521.65   35.90
   4  -3   5  457.65   34.90
   4  -3   5  550.64   35.90
   4   3   5  534.25   36.30
  -4   3  -5  505.05   34.60
   4   3   5  460.85   35.70
  -4   3  -5  469.25   35.30
   4   3   5  580.34   36.50
  -4   3  -5  537.05   34.90
   5  -3   5   14.00    3.80
   5  -3   5    8.70    3.10
  -5  -3  -5    5.90    3.00
   5  -3   5    9.10    2.90
  -5  -3  -5    9.30    2.90
  -5   3  -5    8.30    2.30
  -5   3  -5    4.90    2.80
   5   3   5    0.30    2.50
  -5   3  -5   10.40    2.50
   6  -3   5   -2.30    2.30
  -6  -3  -5    0.40    2.40
   6  -3   5   -0.60    2.70
  -6  -3  -5   -2.30    2.40
  -6   3  -5   -1.70    2.60
  -6   3  -5   -0.10    1.70
  -6   3  -5   -2.80    2.30
   6   3   5   -0.80    2.50
   7  -3   5   19.00    4.90
  -7  -3  -5   14.50    5.00
  -7  -3  -5   16.30    4.40
   7  -3   5   17.10    5.40
  -7   3  -5   14.00    3.40
  -7   3  -5   15.70    5.00
   7   3   5   16.40    5.20
  -8  -3  -5    3.80    2.90
  -8  -3  -5    7.80    4.70
   8  -3   5    8.00    4.10
  -8   3  -5    7.30    3.30
   8   3   5    4.70    4.20
  -8   3  -5   12.00    5.30
  -8  -4   5   29.40    7.20
  -8  -4   5   21.90    5.80
   8  -4  -5   11.40    4.70
  -8   4   5    4.50    5.10
   8   4  -5    9.10    5.10
  -7  -4   5   70.89   10.20
  -7  -4   5   55.79    8.80
   7  -4  -5   70.09    8.40
  -7   4   5   71.29    6.30
   7   4  -5   60.39    9.20
  -7   4   5   68.69    6.10
  -7   4   5   77.19    9.10
   6  -4  -5  121.79   10.50
  -6  -4   5  109.89   12.50
  -6  -4   5  106.79   11.70
  -6   4   5  101.79    8.40
  -6   4   5  126.89   10.90
   6   4  -5  127.99   11.40
  -5  -4   5   14.60    3.90
  -5  -4   5   17.70    4.20
  -5  -4   5    9.50    3.20
   5  -4  -5   15.10    3.20
  -5   4   5   11.20    1.50
   5   4  -5   10.60    3.60
  -5   4   5   12.90    1.60
  -5   4   5   18.90    3.60
  -4  -4   5  104.29   10.20
  -4  -4   5  110.89   10.00
  -4  -4   5  101.09    9.30
  -4  -4   5  112.79   10.60
   4  -4  -5  103.29    8.70
  -4   4   5   98.59    8.80
   4   4  -5  113.69    9.70
  -3  -4   5   14.90    3.60
  -3  -4   5   24.00    3.70
  -3  -4   5   20.00    3.70
  -3  -4   5   27.90    4.60
   3  -4  -5   23.60    3.10
   3   4  -5   18.70    3.90
  -3   4   5   21.00    3.20
   3   4  -5   21.00    3.60
  -3   4   5   17.10    2.80
  -2  -4   5  174.48   14.00
   2  -4  -5  167.08   12.10
   2  -4  -5  175.28   12.40
  -2  -4   5  194.98   13.80
  -2  -4   5  177.68   13.10
   2   4  -5  170.28   13.40
  -2   4   5  170.78   12.30
   2   4  -5  173.68   12.90
   1  -4  -5   50.69    4.20
  -1  -4   5   59.29    5.30
  -1  -4   5   43.20    4.50
   1  -4  -5   56.59    3.90
  -1  -4   5   42.60    5.10
   1  -4  -5   48.90    4.20
  -1   4   5   54.99    4.10
   1   4  -5   46.10    4.40
   1   4  -5   49.40    5.10
   1   4  -5   61.39    5.00
   0  -4   5  662.53   43.70
   0  -4   5  690.63   44.10
   0  -4  -5  641.34   43.40
   0  -4  -5  676.23   43.40
   0  -4   5  619.64   44.00
   0  -4  -5  656.03   43.10
   0   4   5  667.43   43.20
   0   4  -5  635.84   43.10
   0   4  -5  656.63   43.20
   1  -4   5 1097.39   66.69
  -1  -4  -5 1070.79   67.09
  -1  -4  -5 1005.20   66.29
  -1  -4  -5 1024.50   66.39
   1  -4   5 1032.30   66.59
   1  -4   5 1027.20   66.49
   1   4   5 1016.00   65.69
  -1   4  -5  957.30   66.59
   1   4   5  964.60   66.29
  -1   4  -5  964.20   65.59
  -1   4  -5  981.40   65.49
   1   4   5  960.20   65.69
   2  -4   5  755.72   50.69
   2  -4   5  785.22   50.99
  -2  -4  -5  753.92   51.69
  -2  -4  -5  789.52   51.09
  -2  -4  -5  825.42   51.29
   2  -4   5  693.93   50.39
  -2   4  -5  756.02   49.90
  -2   4  -5  766.32   49.90
  -2   4  -5  756.32   50.99
   2   4   5  732.93   50.79
   2   4   5  781.22   51.19
   3  -4   5  527.15   36.30
  -3  -4  -5  597.34   37.30
   3  -4   5  615.54   37.20
   3  -4   5  535.65   36.60
  -3  -4  -5  539.15   37.20
  -3  -4  -5  522.15   37.00
   3   4   5  508.75   38.20
   3   4   5  528.75   37.00
   3   4   5  517.15   37.10
  -3   4  -5  553.44   35.80
  -3   4  -5  490.75   36.70
  -3   4  -5  530.75   35.80
   4  -4   5  442.46   32.90
  -4  -4  -5  517.45   34.20
  -4  -4  -5  509.15   34.00
  -4  -4  -5  533.85   34.10
   4  -4   5  490.25   33.40
   4  -4   5  466.45   33.60
   4   4   5  503.55   34.30
   4   4   5  506.15   34.00
  -4   4  -5  420.26   32.10
  -4   4  -5  447.46   33.30
  -4   4  -5  471.65   32.40
   5  -4   5   30.00    5.10
  -5  -4  -5   27.10    4.80
   5  -4   5   32.50    5.30
  -5  -4  -5   25.80    5.40
   5  -4   5   31.20    5.20
  -5   4  -5   27.70    4.00
  -5   4  -5   30.40    3.60
  -5   4  -5   31.60    5.20
   5   4   5   25.20    5.00
  -6  -4  -5    9.10    3.80
   6  -4   5    3.30    3.30
  -6  -4  -5    9.30    3.90
   6  -4   5    7.50    3.30
  -6   4  -5    6.50    2.60
  -6   4  -5    7.60    2.30
  -6   4  -5    7.60    3.50
   6   4   5   11.10    3.90
  -7  -4  -5   11.80    4.70
  -7  -4  -5   12.50    4.10
   7  -4   5   16.00    5.40
   7  -4   5   14.80    4.90
  -7   4  -5   10.60    2.90
  -7   4  -5   17.70    3.90
   7   4   5   15.40    5.10
  -7   4  -5   10.70    4.10
  -8  -4  -5    0.70    3.30
  -8  -4  -5    4.30    3.80
   8  -4   5    1.20    4.00
  -8   4  -5    1.00    4.50
  -8   4  -5    2.80    3.10
   8   4   5   -1.50    3.80
  -8  -5   5   15.70    4.90
  -8  -5   5    7.00    4.40
   8  -5  -5    3.30    3.80
   8   5  -5    7.40    4.70
  -7  -5   5   -1.00    3.50
  -7  -5   5   -0.10    3.50
   7  -5  -5    5.40    3.40
  -7   5   5   -9.90    3.30
   7   5  -5    3.40    3.20
   6  -5  -5   10.10    3.40
  -6  -5   5   17.50    4.50
  -6  -5   5   13.90    4.70
  -6   5   5   16.30    3.80
   6   5  -5    5.10    3.70
  -5  -5   5   12.90    4.10
   5  -5  -5   10.90    3.20
  -5  -5   5   11.30    4.10
  -5  -5   5   12.90    4.00
   5   5  -5   13.30    3.40
  -5   5   5   15.30    3.20
  -4  -5   5  568.04   39.20
   4  -5  -5  487.45   37.50
   4  -5  -5  558.44   37.30
  -4  -5   5  573.14   39.40
  -4   5   5  542.25   37.50
   4   5  -5  550.64   38.30
  -4   5   5  566.14   37.20
   3  -5  -5   16.70    2.30
  -3  -5   5   16.20    3.90
  -3  -5   5   15.50    3.60
  -3  -5   5   16.90    4.10
  -3   5   5   14.40    2.30
   3   5  -5   13.20    2.90
   3   5  -5   14.30    3.20
  -3   5   5   16.70    2.60
   2  -5  -5  261.07   17.30
  -2  -5   5  241.98   19.10
  -2  -5   5  260.97   18.60
  -2  -5   5  268.47   19.70
  -2  -5   5  251.87   19.50
   2  -5  -5  231.98   17.60
  -2   5   5  271.17   17.40
   2   5  -5  259.77   18.30
  -2   5   5  271.27   17.40
   2   5  -5  253.47   18.50
   1  -5  -5    9.60    1.30
  -1  -5   5    9.40    1.80
   1  -5  -5    7.50    1.10
  -1  -5   5    7.50    2.20
  -1  -5   5    9.30    2.30
   1  -5  -5    9.10    1.40
   1   5  -5    9.40    1.60
  -1   5   5    8.10    1.10
   1   5  -5    7.20    1.40
   0  -5  -5  151.38    9.90
   0  -5   5  130.49   10.60
   0  -5  -5  143.39    9.70
   0  -5   5  138.29   10.20
   0  -5  -5  144.99    9.90
   0  -5   5  124.49   10.40
   0   5  -5  112.99   10.30
   0   5   5  139.49    9.70
   1  -5   5  293.07   19.20
   1  -5   5  236.68   18.50
  -1  -5  -5  281.17   18.90
  -1  -5  -5  269.47   18.90
   1  -5   5  300.17   19.00
  -1  -5  -5  266.17   18.70
   1   5   5  274.77   18.90
  -1   5  -5  245.18   19.00
  -2  -5  -5  247.28   17.30
   2  -5   5  233.58   16.60
   2  -5   5  233.68   16.80
  -2  -5  -5  260.57   17.60
   2  -5   5  250.97   17.20
  -2  -5  -5  221.68   17.10
   2   5   5  235.08   17.40
   2   5   5  242.88   16.70
   2   5   5  221.78   16.60
   3  -5   5   13.80    2.70
  -3  -5  -5   14.90    3.40
   3  -5   5   15.70    2.70
   3  -5   5   26.20    3.60
  -3  -5  -5   23.70    4.00
  -3  -5  -5   15.30    3.10
   3   5   5   17.70    3.30
   3   5   5   12.50    3.30
  -3   5  -5   10.40    2.60
   3   5   5   16.80    3.40
   4  -5   5 1166.88   79.49
  -4  -5  -5 1266.47   80.19
   4  -5   5 1172.68   78.89
  -4  -5  -5 1154.58   79.89
   4  -5   5 1139.19   79.09
   4   5   5 1158.68   80.09
   4   5   5 1162.68   79.69
  -4   5  -5 1308.67   79.69
  -5  -5  -5    4.90    2.80
   5  -5   5    2.40    2.30
  -5  -5  -5    3.30    2.50
   5  -5   5    2.60    2.60
  -5   5  -5    3.50    1.20
   5   5   5    2.70    2.80
  -5   5  -5    3.10    2.60
  -5   5  -5    5.70    1.40
  -6  -5  -5    6.40    3.20
  -6  -5  -5    7.30    3.60
   6  -5   5    9.30    3.90
   6  -5   5    5.60    3.30
  -6   5  -5    7.10    1.90
   6   5   5    1.60    3.10
  -6   5  -5    6.20    3.20
  -7  -5  -5    6.60    3.30
  -7  -5  -5    7.00    3.80
   7  -5   5    7.30    4.00
   7  -5   5    9.20    4.50
   7   5   5    9.70    4.70
  -7   5  -5    3.90    4.50
  -7   5  -5    4.40    2.70
  -7   5  -5    7.20    2.40
   8  -5   5   -9.40    3.60
  -8  -5  -5    1.40    4.00
   8   5   5   -2.00    4.00
  -8   5  -5   -2.50    4.80
  -8   5  -5    2.60    3.40
   8  -6  -5   11.70    4.80
  -8  -6   5   13.00    5.50
  -8  -6   5    9.70    5.40
   8   6  -5    9.60    6.10
  -7  -6   5    2.30    3.50
   7  -6  -5    5.60    4.30
  -7  -6   5    2.40    4.00
  -7   6   5   -2.50    3.00
   7   6  -5    3.50    3.80
  -6  -6   5   -1.40    2.90
   6  -6  -5    0.70    2.30
  -6  -6   5   -2.70    2.50
   6   6  -5   -6.90    2.50
  -6   6   5    1.70    2.80
  -5  -6   5  227.98   19.00
   5  -6  -5  237.18   16.80
  -5  -6   5  229.78   21.20
  -5  -6   5  201.88   18.30
   5   6  -5  205.08   17.40
   4  -6  -5    8.60    2.30
   4  -6  -5    6.20    2.50
  -4  -6   5    6.80    3.10
  -4  -6   5    4.30    3.10
   4   6  -5   10.40    3.20
   4   6  -5    6.40    3.20
  -4   6   5    8.90    2.00
  -3  -6   5    0.60    2.00
   3  -6  -5    2.70    1.20
  -3  -6   5    0.40    1.70
  -3  -6   5    2.40    2.40
  -3  -6   5    4.70    2.50
   3   6  -5    2.00    2.10
  -3   6   5    1.40    1.00
  -3   6   5    2.20    1.00
   3   6  -5    3.30    2.00
   2  -6  -5    8.60    1.20
  -2  -6   5    5.20    2.40
  -2  -6   5    6.40    2.50
  -2  -6   5    7.80    1.90
   2  -6  -5    6.40    1.30
  -2  -6   5    9.70    2.80
   2   6  -5    6.50    1.90
   2   6  -5   10.10    2.10
  -1  -6   5  896.51   62.49
  -1  -6   5  931.91   61.79
   1  -6  -5  888.61   60.69
  -1  -6   5 1042.80   62.59
   1  -6  -5  889.61   60.49
  -1  -6   5  945.81   62.69
   0  -6   5  532.55   37.00
   0  -6   5  522.25   37.20
   0  -6  -5  571.34   36.20
   0  -6  -5  551.54   36.30
   0  -6   5  536.15   36.70
   0  -6  -5  561.74   36.20
   0   6  -5  538.55   37.00
   0   6   5  549.25   36.10
  -1  -6  -5   99.19    9.10
  -1  -6  -5  101.59    7.80
   1  -6   5   95.49    7.50
   1  -6   5   94.39    7.60
  -1  -6  -5   93.99    7.60
   1   6   5   91.49    7.80
  -2  -6  -5    2.70    1.60
   2  -6   5    0.40    1.00
   2  -6   5    2.10    1.20
  -2  -6  -5    1.20    1.20
  -2  -6  -5    0.70    1.70
   2  -6   5    0.70    1.30
  -2   6  -5    0.20    2.10
   2   6   5    1.70    1.80
  -3  -6  -5  184.48   15.30
   3  -6   5  198.38   15.20
  -3  -6  -5  226.68   15.90
  -3  -6  -5  216.58   15.70
   3  -6   5  197.08   14.60
   3  -6   5  189.38   14.60
  -3   6  -5  194.48   15.10
   3   6   5  205.38   15.10
   3   6   5  205.18   14.80
   4  -6   5  172.68   14.60
  -4  -6  -5  182.68   15.20
   4  -6   5  181.48   14.20
  -4  -6  -5  203.68   15.50
   4   6   5  212.68   15.50
   4   6   5  178.18   14.60
  -4   6  -5  196.58   14.90
   5  -6   5   15.40    3.70
   5  -6   5   23.20    5.10
  -5  -6  -5   14.70    4.20
  -5  -6  -5   17.20    4.40
   5   6   5   10.10    4.60
   5   6   5   16.90    4.50
  -5   6  -5   17.40    4.10
  -6  -6  -5   26.30    5.50
  -6  -6  -5   23.10    5.50
   6  -6   5   29.50    5.70
   6  -6   5   18.70    4.90
  -6   6  -5   17.80    4.70
   6   6   5   27.20    5.80
  -7  -6  -5   10.20    4.00
   7  -6   5   14.00    4.50
  -7  -6  -5   16.70    4.30
  -7   6  -5    7.40    5.00
   7   6   5    8.50    4.50
  -7  -7   5    6.40    4.70
  -7  -7   5   18.70    4.90
   7   7  -5   20.70    6.10
  -6  -7   5    0.00    3.40
  -6  -7   5   -1.50    2.50
   6  -7  -5   -1.80    2.40
   6   7  -5   -4.30    3.30
  -6   7   5   -0.80    2.80
  -5  -7   5    9.50    4.40
  -5  -7   5    1.30    3.70
  -5  -7   5    6.30    3.60
   5  -7  -5    4.60    2.20
   5   7  -5    0.00    2.80
   5   7  -5    2.90    4.90
  -5   7   5    2.50    2.00
   4  -7  -5    3.70    1.80
  -4  -7   5   10.50    3.30
  -4  -7   5    4.60    3.10
   4   7  -5    5.50    3.00
   4   7  -5    4.30    2.40
  -3  -7   5   95.69    9.20
  -3  -7   5   80.09    8.40
  -3  -7   5   79.99    8.70
   3  -7  -5   81.39    6.30
   3   7  -5   76.39    7.40
   3   7  -5   81.09    7.10
  -2  -7   5  890.61   60.09
  -2  -7   5  918.31   60.29
  -2  -7   5  844.72   60.49
   1  -7  -5    8.40    1.50
  -1  -7   5    9.30    2.40
  -1  -7   5   11.20    2.80
  -1  -7   5    6.30    2.00
  -1  -7   5   10.80    2.90
   0  -7   5   43.50    4.70
   0  -7   5   55.39    4.90
   0  -7   5   47.20    5.30
   0  -7   5   51.29    5.40
   0  -7  -5   49.20    4.40
   0  -7  -5   46.40    4.20
  -1  -7  -5  399.06   27.00
  -1  -7  -5  400.36   26.80
   1  -7   5  383.36   26.80
   1  -7   5  382.26   27.40
  -1  -7  -5  395.16   27.10
   1  -7   5  399.36   26.70
   1   7   5  377.26   27.00
  -1   7  -5  402.56   26.90
   2  -7   5    5.30    1.60
   2  -7   5    6.30    2.10
  -2  -7  -5    4.90    1.80
  -2  -7  -5    2.80    2.30
   2  -7   5    6.30    1.80
   2   7   5    4.30    2.50
  -2   7  -5    5.80    1.80
   3  -7   5   73.59    6.70
   3  -7   5   60.69    5.90
  -3  -7  -5   60.79    6.50
  -3  -7  -5   63.99    6.70
   3  -7   5   74.89    6.10
  -3  -7  -5   61.29    7.00
  -3   7  -5   67.39    6.70
  -4  -7  -5   11.50    3.50
   4  -7   5    6.70    2.60
   4  -7   5   10.40    2.80
  -4  -7  -5   13.30    3.60
   4  -7   5    9.90    3.10
   4   7   5    4.90    2.50
   4   7   5   14.10    3.40
  -5  -7  -5   20.50    5.10
   5  -7   5   22.00    5.10
   5  -7   5   21.60    4.20
  -5  -7  -5   15.10    4.10
  -5   7  -5   24.30    4.60
   5   7   5   21.40    6.60
   5   7   5   23.60    4.90
   6  -7   5   92.99    9.50
  -6  -7  -5   74.39    9.30
  -6  -7  -5   93.09   10.10
   6  -7   5   82.19    9.50
   6   7   5   82.19    9.80
  -6   7  -5   81.39    9.30
   7  -7   5   -0.10    4.00
  -7  -7  -5   -0.80    3.90
   7   7   5    1.90    4.20
  -7   7  -5   -3.50    5.30
  -6  -8   5   17.20    5.90
  -6  -8   5   23.00    5.50
   6  -8  -5   18.00    4.50
   6   8  -5   17.10    5.40
   5  -8  -5   11.30    2.90
  -5  -8   5   15.80    5.40
  -5  -8   5   11.70    3.90
  -5  -8   5   16.10    4.60
   5   8  -5   11.00    4.00
   5   8  -5   11.00    4.50
  -4  -8   5   -0.80    2.70
   4  -8  -5    2.50    1.80
  -4  -8   5    2.30    3.50
  -4  -8   5   -0.80    2.40
   4   8  -5    2.40    2.90
   4   8  -5    1.00    2.30
   3  -8  -5  106.49    8.00
  -3  -8   5  101.29   10.80
  -3  -8   5  113.19   10.50
  -3  -8   5  114.29   10.90
  -2  -8   5   -0.20    2.50
  -2  -8   5   -0.10    1.60
  -2  -8   5    1.60    2.20
  -2  -8   5    3.00    1.90
  -1  -8   5   24.70    4.60
   1  -8  -5   18.50    2.20
   1  -8  -5   20.90    2.10
  -1  -8   5   17.20    3.40
  -1  -8   5   26.50    4.10
  -1  -8   5   21.20    3.70
   0  -8   5  113.09    9.10
   0  -8  -5  111.39    8.50
   0  -8   5  109.99   10.00
   0  -8   5  130.59    9.60
   0  -8   5  109.89    9.20
  -1  -8  -5   19.70    2.80
  -1  -8  -5   25.10    4.00
  -1  -8  -5   17.10    3.00
   1  -8   5   18.50    3.00
   1  -8   5   21.40    3.40
   1  -8   5   15.70    2.40
   1  -8   5   15.40    3.20
   1   8   5   15.40    3.50
   2  -8   5   66.59    5.70
  -2  -8  -5   52.49    6.00
  -2  -8  -5   66.69    6.00
  -2  -8  -5   59.79    6.50
   2  -8   5   63.29    5.20
   2  -8   5   65.09    6.40
  -2   8  -5   58.29    5.30
  -3  -8  -5   31.30    5.20
   3  -8   5   30.30    4.10
  -3  -8  -5   39.80    4.80
   3  -8   5   28.30    5.10
   3  -8   5   29.10    3.80
  -3   8  -5   38.20    4.20
  -4  -8  -5   30.00    5.10
   4  -8   5   26.40    4.20
   4  -8   5   28.70    4.80
  -4  -8  -5   26.60    4.90
  -4   8  -5   33.70    4.80
  -5  -8  -5    9.00    4.00
  -5  -8  -5    6.60    3.30
   5  -8   5   11.20    3.80
   5  -8   5    5.20    3.20
   5   8   5   10.50    4.20
  -5   8  -5    9.90    3.70
  -6  -8  -5   -1.20    2.90
   6  -8   5   -4.40    3.40
  -6  -8  -5    4.40    3.40
   6   8   5   -1.50    3.80
  -6  -9   5  143.89   15.20
  -6  -9   5  141.29   14.10
   6  -9  -5  144.29   12.70
   6   9  -5  130.79   13.00
  -5  -9   5    3.40    4.10
  -5  -9   5   10.40    4.20
   5  -9  -5   10.10    3.10
   5   9  -5    6.30    5.50
  -4  -9   5    6.70    4.60
  -4  -9   5    5.10    2.90
   4  -9  -5    7.30    2.30
  -4  -9   5   12.40    4.50
   4  -9  -5    3.80    2.70
  -3  -9   5    2.80    2.70
   3  -9  -5    4.80    1.40
  -3  -9   5    9.90    3.50
   3  -9  -5    3.00    1.70
  -3  -9   5   -1.00    3.30
  -2  -9   5   15.10    3.80
  -2  -9   5   11.90    4.40
  -2  -9   5   13.30    3.60
  -1  -9   5   90.39    8.00
   1  -9  -5   88.49    6.60
  -1  -9   5   89.19    7.90
  -1  -9   5   78.49    7.80
   1  -9  -5   89.29    6.40
  -1  -9   5   80.09    8.90
   0  -9   5   40.60    4.30
   0  -9  -5   38.30    4.10
   0  -9  -5   42.50    4.60
   0  -9   5   44.30    5.00
   0  -9   5   37.60    4.10
  -1  -9  -5   41.30    3.80
  -1  -9  -5   47.90    4.90
   1  -9   5   38.80    4.00
   1  -9   5   35.60    4.40
   1  -9   5   43.20    5.40
   1  -9   5   39.20    3.60
  -1  -9  -5   41.90    5.30
  -1  -9  -5   43.10    3.90
   2  -9   5   33.90    4.20
  -2  -9  -5   40.00    5.50
  -2  -9  -5   39.50    5.80
   2  -9   5   30.90    5.10
  -2  -9  -5   40.70    4.50
   3  -9   5    2.90    2.80
  -3  -9  -5    7.60    2.80
   3  -9   5   11.00    2.60
  -3  -9  -5    9.10    2.90
   4  -9   5    7.00    3.30
   4  -9   5   15.70    3.10
   4  -9   5    9.20    3.30
  -4  -9  -5   18.30    4.30
  -4  -9  -5   19.10    6.80
  -5  -9  -5    3.20    3.60
   5  -9   5    7.60    3.10
   5  -9   5    8.90    3.80
  -5  -9  -5    6.90    3.50
  -5 -10   5   16.80    5.90
  -5 -10   5   18.80    6.40
   5 -10  -5   10.10    3.50
   4 -10  -5    7.60    2.40
  -4 -10   5    8.60    3.60
  -4 -10   5    1.90    4.30
  -3 -10   5   84.99   10.40
  -3 -10   5  101.69   11.00
  -3 -10   5  112.59    9.90
  -2 -10   5  166.98   13.60
  -2 -10   5  154.28   14.60
  -1 -10   5   84.19    8.80
   1 -10  -5   71.49    6.30
  -1 -10   5   71.59    7.20
  -1 -10   5   94.09    9.20
  -1 -10   5   82.29    7.10
   1 -10  -5   78.29    5.90
   0 -10   5   46.40    4.30
   0 -10   5   61.29    7.00
   0 -10  -5   48.10    4.80
   0 -10   5   46.50    6.10
   0 -10   5   44.50    4.30
   0 -10  -5   40.80    5.30
  -1 -10  -5   34.30    6.00
   1 -10   5   34.70    4.70
  -1 -10  -5   35.90    5.40
   1 -10   5   37.60    6.40
   2 -10   5   14.40    4.00
  -2 -10  -5   12.00    2.60
  -2 -10  -5   12.30    3.20
  -2 -10  -5   10.90    3.20
   2 -10   5   17.30    3.10
  -3 -10  -5  135.89   11.70
  -3 -10  -5  125.79   11.60
  -3 -10  -5  134.09   11.00
   3 -10   5  110.49   11.30
   3 -10   5  139.59   13.00
   4 -10   5   40.00    6.70
  -4 -10  -5   31.70    6.10
  -4 -10  -5   33.90    5.70
  -3 -11   5    0.50    4.20
  -3 -11   5   -3.40    2.50
  -2 -11   5  160.38   14.60
  -2 -11   5  148.49   12.20
  -1 -11   5    7.30    2.20
   1 -11  -5    0.90    1.60
  -1 -11   5    0.50    3.60
  -1 -11   5    5.30    2.30
   0 -11  -5  229.98   16.60
   0 -11   5  233.88   18.80
   1 -11   5   -0.10    3.40
  -1 -11  -5    2.90    2.60
  -2 -11  -5   25.80    5.10
   2 -11   5   23.20    5.20
  -3 -11  -5    1.30    2.50
   3 -11   5   -0.80    3.80
  -9   0   6    4.60    3.70
  -9   0   6    0.40    4.70
  -8   0   6  680.13   51.89
  -8   0   6  648.34   48.50
   8   0  -6  732.23   49.90
   7   0  -6    1.20    2.90
  -7   0   6   -1.20    2.80
  -7   0   6    2.20    2.60
  -6   0   6   18.50    4.00
  -5   0   6   -1.20    1.80
  -5   0   6   -0.70    1.90
  -5   0   6   -0.10    1.70
   5   0  -6    1.80    2.50
   5   0  -6   -0.30    1.60
  -5   0   6   -0.60    1.80
  -4   0   6   25.00    4.70
   4   0  -6   25.40    4.80
  -4   0   6   33.60    4.80
   4   0  -6   30.60    4.50
  -4   0   6   28.80    4.70
  -4   0   6   34.50    4.00
  -3   0   6    1.30    1.90
   3   0  -6   -0.10    1.40
   3   0  -6    0.60    1.10
  -3   0   6    1.30    1.40
  -3   0   6    0.10    1.20
   2   0  -6 1284.27   88.99
   2   0  -6 1400.86   89.49
  -2   0   6 1295.87   88.49
   2   0  -6 1422.26   88.69
  -1   0   6    0.80    0.70
  -1   0   6    1.10    1.00
   1   0  -6    0.80    1.00
   1   0  -6    0.10    0.70
   0   0  -6   26.50    2.70
   0   0   6   24.30    2.90
   0   0   6   18.30    2.90
   0   0   6   21.20    2.40
   0   0  -6   22.00    2.80
   1   0   6    2.50    1.10
   1   0   6    1.90    1.10
   1   0   6    0.60    0.80
  -1   0  -6    1.30    1.10
  -1   0  -6    1.10    0.80
  -1   0  -6    1.70    1.10
  -2   0  -6  438.46   31.30
  -2   0  -6  438.86   31.70
   2   0   6  441.16   31.30
   2   0   6  487.55   32.00
   2   0   6  517.55   31.80
   3   0   6   -0.70    1.20
   3   0   6    0.10    1.10
  -3   0  -6    0.80    1.30
  -3   0  -6    0.10    1.10
  -3   0  -6   -0.20    1.10
   3   0   6    1.10    1.00
   4   0   6   11.30    3.20
  -4   0  -6   15.70    2.90
   4   0   6   24.50    4.30
  -4   0  -6   19.20    3.90
  -5   0  -6    1.80    2.30
  -5   0  -6    0.90    2.10
  -5   0  -6    0.30    1.30
   5   0   6   -1.30    2.10
   5   0   6    0.00    1.90
  -6   0  -6    7.30    2.60
   6   0   6    7.60    3.00
  -6   0  -6    3.50    2.90
   7   0   6    0.50    2.90
  -7   0  -6    1.50    2.50
  -7   0  -6   -2.70    2.80
  -8   0  -6   62.89    9.90
  -8   0  -6   65.99    7.80
   8   0   6   59.69    9.60
   9   0   6    2.50    4.80
  -9   0  -6    2.20    4.90
  -9   0  -6    7.30    4.20
  -9  -1   6   54.29    9.50
  -9  -1   6   48.90    8.40
  -9   1   6   57.49    8.30
  -9   1   6   65.39   10.70
   9   1  -6   40.00    7.90
   8  -1  -6   58.39    9.20
  -8  -1   6   51.29    9.80
  -8  -1   6   47.00    8.20
  -8   1   6   66.79    7.70
  -8   1   6   67.19   10.00
   8   1  -6   55.89    8.80
   7  -1  -6   65.99    9.20
  -7  -1   6   53.69    8.50
  -7   1   6   61.09    9.20
   7   1  -6   57.19    8.60
  -7   1   6   46.30    7.20
  -6  -1   6  129.59   14.10
   6  -1  -6  152.08   13.60
  -6  -1   6  169.88   14.30
   6   1  -6  178.08   14.20
  -6   1   6  193.18   15.00
  -6   1   6  127.39   12.70
  -6   1   6  164.88   13.00
  -5  -1   6    3.10    2.50
  -5  -1   6    4.00    2.30
  -5  -1   6    5.70    2.90
   5  -1  -6    6.00    2.90
   5  -1  -6    6.40    2.70
  -5  -1   6   11.50    3.20
   5   1  -6    4.80    2.20
   5   1  -6    3.00    3.00
  -5   1   6    3.40    1.70
  -5   1   6    8.60    2.30
  -5   1   6    6.70    3.10
  -5   1   6    5.90    2.90
   4  -1  -6  396.76   26.20
  -4  -1   6  328.67   26.50
  -4  -1   6  362.96   28.60
  -4  -1   6  361.46   26.70
  -4  -1   6  351.06   25.80
   4  -1  -6  392.76   27.00
  -4   1   6  335.17   25.50
  -4   1   6  370.86   26.10
  -4   1   6  358.96   26.40
   4   1  -6  364.56   27.10
   4   1  -6  388.16   26.40
  -4   1   6  392.36   27.10
  -3  -1   6  834.52   56.89
  -3  -1   6  772.02   56.09
   3  -1  -6  812.02   56.79
  -3  -1   6  969.50   57.59
   3   1  -6  926.21   57.49
  -3   1   6  852.41   57.09
  -3   1   6  747.03   56.39
  -2  -1   6  806.12   56.49
  -2  -1   6  773.82   55.89
   2  -1  -6  859.41   56.49
   2  -1  -6  951.20   55.99
   2  -1  -6  894.81   56.29
  -2  -1   6  914.01   56.99
   2   1  -6  771.12   56.49
   2   1  -6  808.42   56.39
  -2   1   6  854.21   56.29
  -2   1   6  794.12   56.09
   1  -1  -6  462.65   28.60
  -1  -1   6  366.46   29.00
   1  -1  -6  370.76   28.90
  -1   1   6  406.26   28.90
  -1   1   6  425.66   29.00
  -1   1   6  463.55   28.50
   1   1  -6  438.26   29.30
   1   1  -6  465.35   29.40
   0  -1  -6  492.75   33.40
   0  -1  -6  454.45   32.90
   0  -1  -6  557.34   33.60
   0   1  -6  521.45   33.20
   0   1   6  491.15   32.90
   0   1   6  489.05   33.40
   0   1  -6  504.05   33.60
   0   1  -6  451.95   33.40
  -1  -1  -6 2715.03  184.98
  -1  -1  -6 3012.50  185.58
   1  -1   6 3129.89  185.68
   1  -1   6 2648.24  184.88
  -1   1  -6 2747.63  184.98
  -2  -1  -6  988.20   64.69
   2  -1   6  952.20   64.19
  -2  -1  -6  864.71   64.49
  -2  -1  -6 1080.99   64.49
   2  -1   6 1085.19   64.99
   2   1   6  976.40   64.59
  -2   1  -6  895.71   64.39
  -2   1  -6  951.00   64.19
   3  -1   6  249.68   19.00
   3  -1   6  269.17   19.00
   3  -1   6  270.07   19.50
  -3  -1  -6  277.67   19.50
  -3  -1  -6  281.07   19.10
  -3  -1  -6  251.77   19.20
   3   1   6  301.97   19.40
   3   1   6  251.77   19.20
  -3   1  -6  272.57   18.80
   3   1   6  250.37   19.40
  -3   1  -6  232.88   18.90
  -3   1  -6  275.97   19.40
   4  -1   6   40.20    5.30
  -4  -1  -6   48.40    7.20
  -4  -1  -6   54.79    5.90
   4  -1   6   53.29    5.80
  -4  -1  -6   54.89    5.60
   4   1   6   48.10    5.80
   4   1   6   43.30    6.50
   4   1   6   58.79    6.20
  -4   1  -6   58.59    6.00
  -4   1  -6   45.00    5.30
  -4   1  -6   49.40    5.20
  -5  -1  -6   -0.50    1.80
   5  -1   6    3.60    2.60
   5  -1   6    0.60    2.10
  -5  -1  -6    0.40    1.70
  -5   1  -6   -1.10    1.60
  -5   1  -6    0.50    1.40
   5   1   6    0.90    2.10
   5   1   6   -1.20    2.10
  -5   1  -6    1.60    2.20
   6  -1   6   82.79    9.50
  -6  -1  -6   79.19    9.20
  -6  -1  -6  112.39    9.50
   6  -1   6   76.49    9.60
  -6   1  -6  101.39    9.80
  -6   1  -6   94.29    8.70
   6   1   6   90.19    9.80
  -7  -1  -6   21.30    4.50
   7  -1   6   25.50    5.60
  -7  -1  -6   12.30    4.50
  -7   1  -6   14.10    3.90
   7   1   6   26.80    6.00
  -7   1  -6   14.60    4.70
  -8  -1  -6    1.40    2.90
   8  -1   6    0.50    3.10
  -8  -1  -6   -0.80    3.80
  -8   1  -6   -0.10    3.10
  -8   1  -6    2.80    4.80
   8   1   6    5.30    3.40
  -9  -2   6    6.50    4.40
   9  -2  -6    5.90    7.20
  -9  -2   6    0.90    4.80
   9   2  -6    1.30    4.60
  -9   2   6   -7.10    4.80
  -9   2   6   -0.70    3.60
  -8  -2   6   10.00    5.00
   8  -2  -6    4.60    4.20
  -8  -2   6    4.70    3.50
  -8   2   6   10.00    4.40
  -8   2   6    5.10    3.30
   8   2  -6   -1.50    3.10
  -7  -2   6  330.27   24.30
  -7  -2   6  234.98   22.30
  -7   2   6  283.47   21.40
  -7   2   6  301.57   23.10
   7   2  -6  289.17   23.20
   6  -2  -6   -2.00    2.00
  -6  -2   6    1.40    2.80
  -6  -2   6   -1.30    2.30
  -6   2   6   -0.90    2.00
  -6   2   6   -1.80    2.20
   6   2  -6   -4.40    2.10
  -6   2   6   -2.00    2.60
  -5  -2   6  136.49   11.70
   5  -2  -6  137.79   10.90
   5  -2  -6  100.69   10.80
  -5  -2   6  112.89   11.40
  -5  -2   6  144.89   11.90
   5   2  -6  118.59   10.90
  -5   2   6  105.69    9.70
  -5   2   6  135.19   11.50
   4  -2  -6   90.19    7.80
  -4  -2   6   72.49    7.50
  -4  -2   6   78.59    8.40
  -4  -2   6   54.09    7.00
  -4  -2   6   82.09    8.20
  -4   2   6   61.19    6.40
  -4   2   6   81.99    7.80
  -4   2   6   73.59    6.30
   4   2  -6   65.89    7.10
  -3  -2   6   10.20    2.80
  -3  -2   6    4.90    2.70
  -3  -2   6   11.90    2.50
  -3  -2   6   12.90    3.30
   3  -2  -6   10.00    2.50
   3  -2  -6   13.60    2.50
  -3   2   6   11.70    2.70
   3   2  -6   12.70    3.20
  -3   2   6    8.40    2.30
   3   2  -6   10.90    2.40
  -3   2   6    8.10    2.00
  -3   2   6    9.50    2.60
   2  -2  -6   52.79    4.60
  -2  -2   6   47.80    5.40
  -2  -2   6   53.19    5.60
   2  -2  -6   48.50    4.90
  -2  -2   6   52.69    5.00
   2  -2  -6   47.40    5.00
   2   2  -6   58.09    5.70
  -2   2   6   57.89    4.30
  -2   2   6   51.59    4.60
   2   2  -6   43.00    4.80
   2   2  -6   55.69    5.50
  -2   2   6   53.39    5.00
   1  -2  -6 2947.51  186.28
   1  -2  -6 2886.21  186.18
   1  -2  -6 2785.42  185.58
  -1  -2   6 3133.79  186.78
   1   2  -6 2588.94  186.48
   1   2  -6 3043.20  186.18
  -1   2   6 2591.14  185.68
  -1   2   6 2915.11  185.38
  -1   2   6 2867.61  186.08
   0  -2  -6  926.11   57.69
   0  -2   6  890.91   58.59
   0  -2   6  880.71   57.99
   0  -2  -6  920.31   58.19
   0  -2   6  972.60   58.59
   0   2   6  842.42   57.99
   0   2  -6  802.92   57.89
   0   2  -6  834.62   58.39
   0   2   6  889.21   57.99
   0   2   6  878.01   57.49
   0   2  -6  832.42   58.19
   1  -2   6  262.87   16.60
  -1  -2  -6  252.27   16.00
   1  -2   6  245.18   16.30
  -1  -2  -6  209.08   16.20
  -1  -2  -6  227.38   16.20
   1   2   6  237.98   16.10
   1   2   6  222.08   16.20
  -1   2  -6  245.68   16.00
  -1   2  -6  195.88   16.20
  -1   2  -6  190.38   17.30
   1   2   6  205.98   15.70
  -2  -2  -6    3.90    1.40
  -2  -2  -6    5.00    1.80
   2  -2   6    3.40    1.30
   2  -2   6    5.70    1.80
  -2  -2  -6    4.80    1.60
   2  -2   6    5.00    1.70
  -2   2  -6    1.60    1.20
  -2   2  -6    4.20    1.20
  -2   2  -6    4.90    1.60
   2   2   6    5.20    1.80
   2   2   6    3.40    1.50
   2   2   6    1.60    1.40
   3  -2   6  438.26   30.40
   3  -2   6  441.46   30.60
   3  -2   6  466.55   31.10
  -3  -2  -6  422.06   30.90
  -3  -2  -6  488.65   32.00
  -3   2  -6  421.36   30.50
   3   2   6  448.96   31.00
   3   2   6  415.36   30.80
  -3   2  -6  461.25   31.00
   4  -2   6   70.99    7.50
  -4  -2  -6   72.79    7.60
  -4  -2  -6   85.19    7.50
   4  -2   6   68.69    7.20
  -4  -2  -6   67.99    7.40
  -4   2  -6   71.19    7.20
  -4   2  -6   75.69    7.80
   4   2   6   86.29    8.60
  -4   2  -6   77.79    7.20
   4   2   6   85.59    7.90
   4   2   6   74.89    7.60
  -5  -2  -6  227.18   15.80
   5  -2   6  186.78   15.70
   5  -2   6  216.98   15.90
  -5  -2  -6  209.78   16.10
  -5   2  -6  184.18   15.00
   5   2   6  171.28   15.70
  -5   2  -6  169.28   14.60
   6  -2   6    3.30    2.50
   6  -2   6    5.20    3.10
  -6  -2  -6    6.30    3.10
  -6  -2  -6    3.20    2.40
  -6   2  -6    0.00    2.90
  -6   2  -6    2.50    2.10
   6   2   6    3.60    3.00
   7  -2   6    8.80    3.90
  -7  -2  -6    4.90    3.00
  -7  -2  -6   11.70    4.50
  -7   2  -6    7.10    4.00
  -7   2  -6    8.40    2.90
   7   2   6    6.50    3.50
   8  -2   6   -0.90    3.70
  -8  -2  -6    0.10    3.10
  -8  -2  -6   -4.00    3.40
   8   2   6    0.00    3.80
  -8   2  -6    5.60    4.50
  -8   2  -6    4.10    3.00
   8  -3  -6   37.20    7.30
  -8  -3   6   35.60    7.70
  -8  -3   6   25.40    6.30
  -8   3   6   32.40    5.10
  -8   3   6   39.80    7.60
   8   3  -6   29.70    6.40
  -7  -3   6    4.90    3.50
  -7  -3   6    7.80    3.80
  -7   3   6    0.70    2.10
  -7   3   6   -0.80    3.10
   7   3  -6    6.70    3.60
  -6  -3   6   72.39    9.00
  -6  -3   6   74.69   10.70
   6  -3  -6   69.99    8.10
  -6   3   6   80.49    8.70
  -6   3   6   74.79    9.10
   6   3  -6   77.79    8.70
  -6   3   6   79.89    7.30
  -5  -3   6  211.38   17.50
   5  -3  -6  202.38   15.90
  -5  -3   6  202.98   17.20
   5  -3  -6  208.48   16.70
  -5  -3   6  190.98   17.20
  -5   3   6  209.98   16.50
  -5   3   6  199.98   14.80
  -5   3   6  199.38   14.90
   5   3  -6  225.68   16.90
   4  -3  -6  410.46   28.30
  -4  -3   6  396.56   28.00
  -4  -3   6  402.46   29.30
   4  -3  -6  419.76   27.60
   4   3  -6  406.36   28.10
  -4   3   6  378.46   27.90
   4   3  -6  346.17   28.80
  -4   3   6  387.56   26.60
  -4   3   6  406.76   28.00
  -4   3   6  373.76   26.50
  -3  -3   6   15.60    3.60
   3  -3  -6   20.90    2.70
  -3  -3   6   23.10    4.70
  -3  -3   6   25.50    4.00
   3  -3  -6   24.60    3.90
  -3  -3   6   20.20    4.10
   3   3  -6   25.90    4.40
  -3   3   6   19.80    3.60
   3   3  -6   31.20    5.00
  -3   3   6   23.60    3.60
  -3   3   6   20.00    2.10
  -3   3   6   24.10    2.30
  -2  -3   6 1776.22  124.59
   2  -3  -6 1901.31  123.39
  -2  -3   6 1760.02  124.79
   2  -3  -6 1927.91  123.09
   2  -3  -6 1915.91  123.59
   2   3  -6 2068.69  124.59
  -2   3   6 1890.01  123.39
   2   3  -6 1959.80  123.79
  -2   3   6 1797.52  122.09
   1  -3  -6   49.99    4.10
   1  -3  -6   54.49    4.70
  -1  -3   6   57.19    4.80
  -1  -3   6   63.69    5.50
  -1  -3   6   39.40    5.10
   1  -3  -6   45.30    4.50
   1   3  -6   43.60    4.90
   1   3  -6   56.79    4.90
  -1   3   6   54.69    4.60
   1   3  -6   49.20    5.10
   0  -3  -6 2327.27  149.49
   0  -3   6 2387.16  150.58
   0  -3  -6 2352.46  149.99
   0  -3  -6 2477.15  150.08
   0   3  -6 2137.89  149.69
   0   3   6 2383.66  149.19
   0   3   6 2293.87  149.69
   0   3   6 2308.87  149.39
   0   3  -6 2050.89  149.79
   1  -3   6    8.90    1.80
   1  -3   6   11.10    2.30
  -1  -3  -6   10.10    2.20
  -1  -3  -6    9.30    1.90
   1  -3   6   11.00    2.30
  -1  -3  -6   11.60    2.20
  -1   3  -6    7.10    1.60
  -1   3  -6    7.20    1.60
   1   3   6   11.70    2.00
  -1   3  -6    8.90    2.20
   1   3   6   10.20    1.90
   1   3   6    9.50    2.00
  -2  -3  -6   36.80    4.30
   2  -3   6   40.50    3.80
   2  -3   6   35.70    4.00
   2  -3   6   41.60    4.40
  -2  -3  -6   39.80    4.10
  -2  -3  -6   37.60    4.00
   2   3   6   33.40    3.80
   2   3   6   39.00    4.20
  -2   3  -6   38.50    3.60
  -2   3  -6   30.00    5.30
   2   3   6   36.10    4.10
  -2   3  -6   29.30    3.80
  -3  -3  -6  137.59   10.50
   3  -3   6  132.59   10.00
   3  -3   6  110.99   10.40
  -3  -3  -6  144.19   10.90
   3  -3   6  130.99   10.30
  -3  -3  -6  129.19   10.60
   3   3   6  146.29   10.90
   3   3   6  120.59   10.60
  -3   3  -6  117.79    9.70
  -3   3  -6  124.49   10.40
   3   3   6  129.99   10.60
  -3   3  -6  128.89    9.90
  -4  -3  -6   89.19    8.50
  -4  -3  -6   85.99    8.20
   4  -3   6   69.09    7.60
  -4  -3  -6   92.79    8.20
   4  -3   6   87.89    8.20
   4   3   6   70.19    8.50
   4   3   6   71.59    8.10
  -4   3  -6   90.59    7.50
   4   3   6   95.99    8.60
  -4   3  -6   85.79    7.20
  -4   3  -6   85.79    8.00
   5  -3   6  169.18   14.20
  -5  -3  -6  147.09   13.80
  -5  -3  -6  180.18   14.00
   5  -3   6  181.28   14.00
  -5   3  -6  158.18   13.70
   5   3   6  169.48   14.30
  -5   3  -6  147.49   12.50
  -5   3  -6  165.48   13.10
  -6  -3  -6  177.18   16.00
   6  -3   6  171.18   15.10
  -6  -3  -6  168.98   15.20
   6  -3   6  162.78   14.90
   6   3   6  183.38   15.60
  -6   3  -6  182.78   13.90
  -6   3  -6  198.28   15.40
  -6   3  -6  162.38   14.10
  -7  -3  -6   44.80    7.30
   7  -3   6   70.79    9.70
  -7  -3  -6   49.50    8.40
  -7   3  -6   49.10    7.80
   7   3   6   56.59    8.70
  -7   3  -6   46.30    6.40
  -8  -3  -6   11.70    3.90
  -8  -3  -6    3.40    4.30
   8  -3   6    1.90    3.80
   8   3   6   -0.70    3.90
  -8   3  -6    3.20    4.30
  -8   3  -6    5.70    3.20
  -8  -4   6    3.20    4.20
   8  -4  -6    6.50    4.50
  -8  -4   6    0.00    4.00
  -8   4   6   11.20    4.80
   8   4  -6    6.80    4.10
  -7  -4   6   46.60    8.60
   7  -4  -6   65.19   12.10
  -7  -4   6   61.89    9.40
  -7   4   6   59.29    8.50
  -7   4   6   55.49    5.20
  -7   4   6   50.49    5.60
   7   4  -6   75.49    8.90
   6  -4  -6   21.60    4.20
  -6  -4   6   20.50    5.40
   6   4  -6   28.40    5.30
  -6   4   6   18.90    4.40
  -6   4   6   19.00    2.60
  -5  -4   6   83.39    8.80
   5  -4  -6   76.59    6.80
  -5  -4   6   47.80    7.90
  -5  -4   6   67.89    8.10
   5  -4  -6   65.19    7.60
  -5   4   6   65.29    4.90
  -5   4   6   64.79    4.90
  -5   4   6   62.09    6.80
   5   4  -6   75.09    7.70
  -4  -4   6  805.42   50.29
  -4  -4   6  739.53   49.90
   4  -4  -6  734.43   47.80
  -4  -4   6  641.84   49.00
  -4   4   6  680.73   48.00
  -4   4   6  681.43   48.00
   4   4  -6  688.23   48.60
  -3  -4   6    0.50    1.70
  -3  -4   6    2.50    1.60
  -3  -4   6    2.50    1.60
   3  -4  -6    1.90    1.70
  -3  -4   6    2.10    1.90
   3  -4  -6    4.30    1.30
   3   4  -6    3.00    2.10
  -3   4   6    2.80    1.60
  -3   4   6    3.80    1.80
  -2  -4   6  150.28   12.70
   2  -4  -6  147.69   11.10
   2  -4  -6  152.18   10.70
  -2  -4   6  162.68   11.70
  -2  -4   6  148.69   12.20
   2   4  -6  158.08   11.60
   2   4  -6  134.19   11.70
  -2   4   6  146.19   11.00
  -1  -4   6   19.90    3.60
   1  -4  -6   19.90    2.70
  -1  -4   6   20.00    2.80
   1  -4  -6   19.00    2.00
   1  -4  -6   22.30    2.50
   1   4  -6   15.50    3.10
   1   4  -6   20.00    3.20
   1   4  -6   19.30    2.80
  -1   4   6   19.00    2.40
   0  -4   6  123.29    9.70
   0  -4  -6  124.49    9.20
   0  -4  -6  124.19    8.70
   0  -4  -6  124.89    9.10
   0  -4   6  123.19    9.20
   0  -4   6  125.49    9.60
   0   4  -6  114.89    8.80
   0   4  -6  117.29    9.60
   0   4  -6  115.89    9.00
   0   4   6  116.39    8.80
  -1  -4  -6  265.77   17.30
  -1  -4  -6  263.27   17.30
  -1  -4  -6  239.88   16.90
   1  -4   6  232.38   17.40
   1  -4   6  245.78   17.30
  -1   4  -6  208.38   17.30
  -1   4  -6  243.58   16.60
   1   4   6  228.18   16.50
  -1   4  -6  233.48   16.50
   1   4   6  259.17   17.10
   2  -4   6   25.90    3.50
   2  -4   6   24.10    3.80
  -2  -4  -6   17.80    3.50
   2  -4   6   23.50    2.80
  -2  -4  -6   24.40    3.50
  -2  -4  -6   23.20    3.50
   2   4   6   24.10    3.60
  -2   4  -6   28.60    2.70
   2   4   6   24.80    3.40
  -2   4  -6   27.20    4.00
   2   4   6   23.00    3.70
  -2   4  -6   22.40    2.50
   3  -4   6    1.10    1.00
  -3  -4  -6    1.50    1.70
  -3  -4  -6    1.20    1.40
   3  -4   6    1.80    1.60
   3  -4   6    0.50    1.50
  -3  -4  -6    1.90    1.50
   3   4   6    0.90    1.80
   3   4   6   -0.50    1.60
  -3   4  -6    1.50    1.10
  -3   4  -6    0.00    1.00
  -3   4  -6    1.70    1.40
   3   4   6    0.60    1.40
  -4  -4  -6  507.25   33.00
   4  -4   6  424.76   32.50
   4  -4   6  444.66   34.50
  -4  -4  -6  491.45   33.30
  -4  -4  -6  469.35   32.90
   4  -4   6  444.56   32.30
   4   4   6  460.95   32.90
  -4   4  -6  457.85   31.50
  -4   4  -6  481.55   32.80
  -4   4  -6  451.15   31.30
   5  -4   6  119.49   11.80
   5  -4   6  122.09   11.60
  -5  -4  -6  139.19   12.10
  -5  -4  -6  133.79   12.20
  -5   4  -6  134.39   11.90
   5   4   6  136.59   12.30
  -5   4  -6  160.08   10.90
  -5   4  -6  139.39   10.90
   6  -4   6   15.60    4.20
  -6  -4  -6   12.00    4.10
   6  -4   6   14.90    4.40
  -6  -4  -6    6.90    3.00
  -6   4  -6   12.90    2.90
   6   4   6   11.30    4.40
  -6   4  -6    8.00    2.60
  -7  -4  -6   54.09    8.50
  -7  -4  -6   41.80    7.30
   7  -4   6   40.50    8.20
   7  -4   6   39.30    7.40
  -7   4  -6   53.79    5.90
  -7   4  -6   52.09    7.70
  -7   4  -6   36.90    5.80
   7   4   6   52.79    8.30
  -8  -4  -6    3.20    3.90
  -8  -4  -6   -1.00    3.10
   8  -4   6    5.60    4.00
  -8   4  -6    4.30    3.40
  -8   4  -6    8.00    5.70
   8   4   6    7.90    4.50
   8  -5  -6    0.90    3.70
  -8  -5   6    3.00    7.90
  -8  -5   6   10.50    4.60
   8   5  -6   -1.40    4.00
  -7  -5   6    1.80    3.40
  -7  -5   6    2.90    3.50
   7   5  -6   -2.80    3.30
  -7   5   6    0.30    3.70
   6  -5  -6   37.70    5.60
  -6  -5   6   23.10    5.70
  -6  -5   6   25.10    6.00
   6   5  -6   28.00    5.50
  -6   5   6   25.50    4.70
   5  -5  -6   57.89    6.10
  -5  -5   6   47.30    7.50
   5  -5  -6   51.99    7.30
  -5  -5   6   60.59    7.50
  -5  -5   6   55.29    8.50
   5   5  -6   55.09    6.70
  -5   5   6   47.20    5.80
   4  -5  -6   25.20    4.30
  -4  -5   6   24.00    5.20
  -4  -5   6   33.70    6.00
  -4  -5   6   22.30    4.90
   4  -5  -6   27.10    3.70
   4   5  -6   23.80    4.30
  -4   5   6   21.40    3.40
  -4   5   6   25.00    4.00
   4   5  -6   21.30    5.00
  -3  -5   6  168.38   15.00
   3  -5  -6  182.18   13.80
   3  -5  -6  193.88   13.30
  -3  -5   6  174.28   15.30
  -3  -5   6  188.08   15.50
  -3  -5   6  172.68   14.30
  -3   5   6  187.68   13.50
   3   5  -6  210.48   15.20
   2  -5  -6  339.37   23.30
  -2  -5   6  333.07   24.50
  -2  -5   6  329.27   25.50
   2  -5  -6  354.76   23.80
  -2   5   6  350.26   23.40
   2   5  -6  396.26   24.90
  -2   5   6  337.07   23.60
   2   5  -6  345.07   24.20
  -1  -5   6   60.69    5.40
  -1  -5   6   53.79    5.80
   1  -5  -6   67.99    5.00
  -1  -5   6   62.09    6.30
   1  -5  -6   57.39    4.80
   1  -5  -6   54.19    4.40
   1   5  -6   56.59    4.90
   1   5  -6   57.89    6.00
  -1   5   6   54.09    4.50
   1   5  -6   62.29    5.20
   0  -5  -6  108.19    7.90
   0  -5   6   96.39    8.30
   0  -5  -6  114.39    8.30
   0  -5  -6  112.79    8.30
   0  -5   6   96.99    8.70
   0   5   6  116.39    8.10
   0   5  -6  102.29    7.60
   0   5  -6  111.09    9.00
   0   5  -6  110.19    7.70
  -1  -5  -6  294.37   19.60
   1  -5   6  246.38   19.20
  -1  -5  -6  290.77   19.60
   1  -5   6  274.97   19.50
   1  -5   6  260.77   19.80
  -1  -5  -6  271.67   19.20
   1   5   6  276.87   19.40
  -1   5  -6  301.87   20.00
   2  -5   6  354.76   26.20
  -2  -5  -6  336.87   25.90
   2  -5   6  352.26   25.60
   2  -5   6  389.96   25.90
  -2  -5  -6  394.86   26.20
  -2  -5  -6  388.46   26.40
  -2   5  -6  406.46   26.40
   2   5   6  386.66   25.70
   2   5   6  361.26   26.80
   2   5   6  373.86   25.60
   3  -5   6  221.68   17.00
   3  -5   6  210.98   16.50
  -3  -5  -6  236.78   18.10
  -3  -5  -6  204.68   17.00
   3  -5   6  239.78   16.60
  -3  -5  -6  251.57   17.50
   3   5   6  247.88   17.10
   3   5   6  223.08   17.10
  -3   5  -6  212.88   17.00
   3   5   6  239.38   17.70
   4  -5   6  549.54   39.60
  -4  -5  -6  590.94   40.60
  -4  -5  -6  573.74   40.60
   4  -5   6  647.74   40.20
  -4   5  -6  552.34   40.10
  -4   5  -6  572.54   38.20
   4   5   6  602.54   40.60
  -4   5  -6  586.64   38.20
   4   5   6  549.25   40.60
  -5  -5  -6   95.09    9.60
   5  -5   6  100.79    9.50
  -5  -5  -6   94.69    9.70
   5  -5   6   98.49    9.40
   5   5   6   97.89    9.70
  -5   5  -6   91.69    7.40
  -5   5  -6   95.19    7.50
  -5   5  -6  107.09    9.80
  -6  -5  -6   51.79    7.90
  -6  -5  -6   50.39    7.70
   6  -5   6   61.29    8.40
   6  -5   6   56.09    7.90
   6   5   6   46.10    7.30
  -6   5  -6   50.39    5.30
  -6   5  -6   52.49    5.00
  -6   5  -6   47.60    7.40
  -7  -5  -6   11.80    4.20
   7  -5   6    6.20    4.80
  -7  -5  -6   13.00    4.60
   7  -5   6   16.10    5.30
  -7   5  -6   10.40    3.50
  -7   5  -6   16.10    3.00
   7   5   6    6.20    4.50
  -7   5  -6   12.80    5.00
  -8  -5  -6    4.50    3.70
   8  -5   6    3.80    4.90
  -8  -5  -6    1.90    4.10
   8   5   6    5.80    4.80
  -8   5  -6    7.80    5.50
  -7  -6   6    7.80    3.50
  -7  -6   6    4.60    4.20
  -7   6   6    5.50    3.90
   7   6  -6    0.80    3.70
  -6  -6   6   33.30    7.60
   6  -6  -6   35.20    5.60
  -6  -6   6   30.80    6.70
  -6   6   6   37.40    5.70
   6   6  -6   41.80    7.40
  -5  -6   6   15.20    4.70
   5  -6  -6   12.40    3.60
   5  -6  -6   14.80    3.20
  -5  -6   6   12.60    4.40
  -5  -6   6   13.40    4.70
   5   6  -6   12.50    3.50
  -5   6   6   12.80    3.20
  -4  -6   6   32.20    6.30
  -4  -6   6   22.00    4.90
  -4  -6   6   20.20    4.90
   4  -6  -6   26.50    3.90
   4  -6  -6   24.40    4.00
  -4   6   6   29.80    3.70
   4   6  -6   24.70    5.40
   4   6  -6   20.70    4.50
  -4   6   6   25.90    3.50
  -3  -6   6  195.98   15.90
   3  -6  -6  211.58   14.60
  -3  -6   6  195.78   16.40
  -3  -6   6  211.28   17.00
   3  -6  -6  213.78   15.10
  -3  -6   6  220.78   17.30
  -3   6   6  205.28   14.20
   3   6  -6  217.08   15.60
  -3   6   6  190.38   14.20
  -2  -6   6  465.95   32.20
   2  -6  -6  440.36   30.00
   2  -6  -6  431.66   29.60
  -2  -6   6  431.16   31.00
  -2  -6   6  431.96   31.80
   2   6  -6  506.55   30.90
   2   6  -6  423.96   30.30
   1  -6  -6  766.12   48.30
   1  -6  -6  733.73   48.70
  -1  -6   6  722.83   50.49
  -1  -6   6  764.82   50.79
  -1  -6   6  725.13   50.09
  -1  -6   6  744.73   49.60
   1   6  -6  739.63   48.40
   1   6  -6  708.33   48.40
   0  -6  -6   -0.10    1.10
   0  -6   6    3.70    1.80
   0  -6  -6    1.90    1.00
   0  -6  -6    5.00    1.30
   0  -6   6    1.80    1.30
   0  -6   6    3.60    1.60
   0   6  -6    1.60    1.40
   0   6   6    3.30    1.00
  -1  -6  -6  182.68   13.80
  -1  -6  -6  204.58   14.00
   1  -6   6  175.38   13.90
   1  -6   6  208.08   14.00
   1  -6   6  191.58   14.50
  -1  -6  -6  185.78   14.00
  -1   6  -6  178.58   14.20
   1   6   6  199.18   14.10
   2  -6   6  406.46   27.20
   2  -6   6  379.76   27.60
  -2  -6  -6  380.46   27.60
  -2  -6  -6  370.06   27.70
  -2  -6  -6  420.56   27.70
   2  -6   6  442.16   27.30
  -2   6  -6  378.66   27.90
   2   6   6  379.16   27.80
   3  -6   6    1.10    1.30
  -3  -6  -6    4.10    2.10
   3  -6   6    3.40    2.20
  -3  -6  -6    2.70    2.30
  -3  -6  -6    1.80    1.60
   3  -6   6   -1.00    1.40
   3   6   6    5.30    2.00
   3   6   6    1.80    1.80
  -3   6  -6    4.90    2.10
   4  -6   6  185.18   14.70
  -4  -6  -6  189.18   15.50
   4  -6   6  184.08   15.30
   4  -6   6  187.08   14.50
   4   6   6  224.28   15.40
   4   6   6  183.18   15.40
   5  -6   6   75.79    8.20
  -5  -6  -6   82.29    8.80
  -5  -6  -6   89.49    8.80
   5  -6   6   72.69    8.50
   5   6   6   79.29    9.00
  -5   6  -6   70.39    8.10
   5   6   6   78.99    8.60
  -6  -6  -6    4.90    3.40
  -6  -6  -6    7.30    3.40
   6  -6   6    5.00    3.30
   6  -6   6    9.60    4.30
   6   6   6    6.90    3.80
  -6   6  -6    9.70    4.20
  -7  -6  -6   71.79   10.20
   7  -6   6   71.79    9.90
  -7  -6  -6   69.39    9.70
   7   6   6   53.09    9.10
  -7   6  -6   50.29    9.00
   7  -7  -6   10.90    4.30
  -7  -7   6   10.60    5.10
  -7  -7   6    4.10    5.90
   7   7  -6    8.70    5.70
  -6  -7   6   27.70    6.50
   6  -7  -6   24.20    4.50
  -6  -7   6   34.40    6.50
  -6   7   6   22.60    4.80
   6   7  -6   21.20    5.60
  -5  -7   6    9.10    4.20
   5  -7  -6   -3.10    2.80
  -5  -7   6    0.00    2.70
   5  -7  -6    2.60    2.20
  -5  -7   6   -2.00    3.30
  -5   7   6   -2.10    2.10
   5   7  -6    2.20    2.70
   4  -7  -6    1.70    1.60
  -4  -7   6    4.40    3.40
  -4  -7   6    0.90    2.50
  -4  -7   6    3.40    3.50
   4  -7  -6    1.20    2.20
   4   7  -6   -2.00    2.60
  -4   7   6    0.90    1.40
   4   7  -6   -1.50    2.20
   3  -7  -6   61.19    4.90
  -3  -7   6   57.59    7.00
  -3  -7   6   50.99    7.50
   3  -7  -6   52.59    5.30
  -3  -7   6   50.29    8.00
   3   7  -6   61.89    6.40
   3   7  -6   53.29    5.50
   2  -7  -6    2.40    0.90
   2  -7  -6    2.30    1.10
  -2  -7   6   -0.40    1.90
  -2  -7   6    1.50    1.90
  -2  -7   6    6.40    2.80
  -2  -7   6    0.90    2.30
   2   7  -6    1.50    1.20
   2   7  -6    1.40    1.20
  -1  -7   6   20.10    3.30
  -1  -7   6   21.50    3.70
  -1  -7   6   28.60    6.30
   1  -7  -6   22.40    2.30
  -1  -7   6   21.10    4.20
   1  -7  -6   22.80    2.70
   0  -7  -6    6.00    1.40
   0  -7   6    6.80    2.00
   0  -7  -6    6.10    1.40
   0  -7   6    7.10    2.00
   0  -7   6    5.80    2.20
   0   7   6    7.30    1.40
  -1  -7  -6  481.45   31.40
  -1  -7  -6  487.55   31.20
   1  -7   6  504.65   31.20
  -1  -7  -6  474.75   31.30
   1  -7   6  401.66   30.90
   1  -7   6  394.96   31.60
   1   7   6  448.76   31.80
  -2  -7  -6  135.39   10.30
  -2  -7  -6  118.99   10.20
  -2  -7  -6  123.49   10.00
   2  -7   6  117.19   10.20
   2  -7   6  118.79    9.50
   2   7   6  129.19   11.40
  -3  -7  -6   33.00    5.20
   3  -7   6   32.70    3.90
   3  -7   6   31.80    4.10
   3  -7   6   29.80    5.10
  -3  -7  -6   41.40    4.80
  -3  -7  -6   33.70    5.40
   4  -7   6   74.19    7.20
   4  -7   6   90.99    8.30
   4  -7   6   74.79    7.40
  -4  -7  -6   73.29    7.80
  -4  -7  -6   83.69   13.00
   4   7   6   83.29    7.70
   4   7   6   76.09    8.00
  -5  -7  -6   34.00    6.30
  -5  -7  -6   23.30    5.40
   5  -7   6   44.90    6.00
   5  -7   6   54.29    7.30
  -5   7  -6   33.00    5.90
   5   7   6   29.60    6.80
   5   7   6   36.50    6.10
   6  -7   6   47.50    7.90
  -6  -7  -6   47.70    7.70
  -6  -7  -6   48.10    7.70
   6  -7   6   47.30    7.20
   6   7   6   53.49    7.70
  -6   7  -6   48.00    7.20
  -7  -7  -6   12.70    9.40
  -7  -7  -6   24.70    6.30
   7  -7   6    7.60    5.40
   7   7   6   11.30    5.60
  -7   7  -6    4.80    7.40
  -6  -8   6    8.20    4.60
   6  -8  -6    6.50    3.40
  -6  -8   6   16.20    4.80
   6   8  -6    6.50    4.50
  -5  -8   6  123.89   12.80
   5  -8  -6  110.39    9.70
   5  -8  -6  102.79   10.50
  -5  -8   6  109.09   13.00
  -5  -8   6  111.89   11.80
   5   8  -6  122.29   10.90
   5   8  -6   91.29   11.30
   4  -8  -6  131.79   10.00
  -4  -8   6  149.29   13.20
  -4  -8   6  135.39   12.30
   4  -8  -6  111.79   10.50
   4   8  -6  118.89   13.10
   4   8  -6  124.89   11.20
  -3  -8   6    2.00    3.20
  -3  -8   6    5.60    3.20
  -3  -8   6    9.30    3.50
   3  -8  -6    6.10    1.60
   3  -8  -6    6.30    3.20
   3   8  -6    3.80    1.70
   3   8  -6    6.50    1.80
  -2  -8   6   -3.30    1.70
  -2  -8   6    4.70    2.60
  -2  -8   6    1.40    2.30
   2  -8  -6    1.20    0.80
  -2  -8   6    4.80    3.00
   2  -8  -6    2.20    1.20
  -1  -8   6   94.69    9.50
   1  -8  -6   94.49    7.10
   1  -8  -6   95.59    7.40
  -1  -8   6  104.19    8.90
  -1  -8   6  100.09    9.00
   0  -8  -6  229.38   16.30
   0  -8  -6  239.28   16.60
   0  -8   6  269.07   22.40
   0  -8   6  236.48   17.10
   0  -8   6  230.98   17.40
   0  -8   6  219.38   16.90
  -1  -8  -6   29.80    3.70
   1  -8   6   44.70    5.90
   1  -8   6   29.70    3.50
  -1  -8  -6   30.50    4.60
  -1  -8  -6   33.10    3.70
   1  -8   6   27.50    4.00
   1   8   6   31.80    4.20
  -2  -8  -6  244.78   20.30
  -2  -8  -6  243.78   18.10
   2  -8   6  259.47   17.90
  -2  -8  -6  257.37   18.50
   2  -8   6  225.88   18.40
  -2   8  -6  251.17   17.80
   3  -8   6   38.20    5.40
  -3  -8  -6   37.30    5.50
   3  -8   6   25.10    3.80
  -3  -8  -6   32.30    4.80
  -3   8  -6   27.50    4.30
   4  -8   6   16.90    3.60
   4  -8   6   14.40    3.50
  -4  -8  -6   18.80    4.50
   4  -8   6   17.70    4.20
  -4  -8  -6   11.40    3.70
  -4   8  -6   20.20    4.00
   5  -8   6   98.69    9.80
  -5  -8  -6  114.99   11.10
  -5  -8  -6  121.99   11.10
   5  -8   6  124.89   11.00
   5   8   6   93.89   10.40
   6  -8   6   35.60    6.90
  -6  -8  -6   32.70    6.30
  -6  -8  -6   39.50    7.50
   6   8   6   31.80    6.30
   6  -9  -6   -4.80    3.50
   6   9  -6   -2.90    3.90
  -5  -9   6   -1.20    3.10
   5  -9  -6   -1.50    2.80
  -5  -9   6    1.10    4.00
   4  -9  -6   13.30    3.40
   4  -9  -6    7.60    2.40
  -4  -9   6    4.90    4.40
  -4  -9   6    3.10    3.40
  -3  -9   6   11.40    4.40
  -3  -9   6    7.70    3.20
   3  -9  -6   10.50    1.90
  -3  -9   6    8.40    4.30
   2  -9  -6    1.10    0.90
  -2  -9   6    0.00    2.50
  -2  -9   6   -0.40    2.60
  -2  -9   6   -0.20    2.30
  -1  -9   6   32.80    5.00
   1  -9  -6   29.60    3.00
  -1  -9   6   25.10    4.50
   1  -9  -6   29.20    3.30
  -1  -9   6   29.90    5.80
  -1  -9   6   25.80    4.10
   0  -9  -6  221.58   16.90
   0  -9   6  246.48   19.60
   0  -9   6  262.17   18.80
   0  -9  -6  233.88   16.70
   0  -9   6  231.88   17.40
  -1  -9  -6   73.09    6.00
  -1  -9  -6   79.69    6.10
  -1  -9  -6   70.89    7.10
   1  -9   6   73.19    6.10
  -1  -9  -6   73.39    6.90
   1  -9   6   70.39    6.60
   1  -9   6   69.89    6.80
   1  -9   6   66.89    7.70
  -2  -9  -6   27.00    4.50
   2  -9   6   21.80    4.20
  -2  -9  -6   19.10    4.50
   2  -9   6   18.30    3.50
   2  -9   6   15.20    2.50
  -2  -9  -6   18.40    3.20
   3  -9   6    3.90    2.40
   3  -9   6    3.50    1.90
   3  -9   6    3.20    2.50
  -3  -9  -6    4.20    2.60
  -3  -9  -6    0.70    2.30
   4  -9   6    8.80    3.80
  -4  -9  -6    7.40    3.60
   4  -9   6    7.40    2.50
  -4  -9  -6    6.70    3.00
  -4   9  -6    7.20    4.00
  -5  -9  -6   -0.30    2.80
   5  -9   6    4.00    3.80
  -5  -9  -6    0.40    3.30
  -4 -10   6  191.88   16.00
  -4 -10   6  180.08   17.00
   4 -10  -6  180.18   13.60
  -3 -10   6    8.10    3.50
  -3 -10   6   -1.20    4.90
  -2 -10   6   75.79    8.30
  -2 -10   6   76.49    8.20
  -2 -10   6   93.59    9.80
  -1 -10   6  125.79   10.70
  -1 -10   6  121.29   10.40
  -1 -10   6  125.59   12.00
   1 -10  -6  130.49    9.20
   0 -10  -6   -0.50    1.70
   0 -10   6    2.80    2.80
   0 -10   6    1.70    2.70
   0 -10   6    0.70    1.70
   0 -10   6   -0.80    1.60
   0 -10  -6   -4.80    2.20
   1 -10   6    0.20    2.40
   1 -10   6    2.60    3.10
  -1 -10  -6    0.50    2.10
  -1 -10  -6    4.10    3.10
   2 -10   6   20.40    4.80
  -2 -10  -6   16.70    2.90
   2 -10   6   20.10    3.30
  -2 -10  -6   14.60    3.80
  -2 -10  -6   11.50    3.10
   3 -10   6    0.20    2.90
  -3 -10  -6    0.90    2.70
  -3 -10  -6    2.50    2.30
  -4 -10  -6   33.50    6.20
   4 -10   6   31.10    6.50
  -4 -10  -6   48.40    6.80
  -3 -11   6    8.20    3.20
  -2 -11   6   45.80    7.70
  -2 -11   6   39.10    5.50
  -1 -11   6   26.80    6.10
  -1 -11   6   21.90    3.60
  -1 -11   6   19.90    3.30
   1 -11  -6   18.70    2.70
   0 -11  -6    1.10    2.20
   0 -11   6    4.80    4.00
  -1 -11  -6   71.29    7.10
   1 -11   6   60.69    8.80
  -2 -11  -6   77.59    8.10
   2 -11   6   71.59    8.90
  -3 -11  -6   33.50    5.10
  -3 -11  -6   49.20    7.40
   3 -11   6   34.10    6.80
  -9   0   7   15.90    6.90
  -9   0   7   21.70    5.10
   9   0  -7   12.90    5.90
  -8   0   7    3.40    3.30
   8   0  -7    2.40    3.70
  -7   0   7  944.01   66.29
   6   0  -7   -1.00    2.20
  -6   0   7    4.10    3.40
  -6   0   7   -0.30    2.20
   5   0  -7   39.80    6.00
  -5   0   7   31.50    4.90
  -5   0   7   25.00    4.80
  -5   0   7   25.30    5.40
   4   0  -7   -1.40    1.70
  -4   0   7   -1.20    1.40
   4   0  -7    1.20    1.40
  -4   0   7    3.10    2.00
  -4   0   7   -0.80    1.30
  -4   0   7   -1.50    1.60
  -3   0   7  387.26   27.80
  -3   0   7  391.46   28.50
   3   0  -7  377.16   28.00
  -3   0   7  359.26   27.70
   3   0  -7  431.06   27.40
  -2   0   7   -1.10    1.10
   2   0  -7    1.70    1.00
   2   0  -7   -1.90    1.30
  -2   0   7   -0.40    0.80
   2   0  -7    0.40    0.90
  -2   0   7   -0.30    0.90
   1   0  -7    4.50    1.50
  -1   0   7    3.40    1.60
   1   0  -7    0.70    1.20
  -1   0   7   10.10    1.80
   1   0  -7    3.90    1.50
   0   0  -7    5.60    1.60
   0   0  -7    2.70    1.20
   0   0   7    6.70    1.70
   0   0   7    7.50    1.80
   0   0   7    5.50    1.20
   0   0  -7    7.00    1.40
   1   0   7  237.28   16.80
  -1   0  -7  232.58   16.80
   1   0   7  259.77   17.30
   1   0   7  243.58   17.40
  -1   0  -7  226.38   17.30
   2   0   7    2.50    1.40
  -2   0  -7    0.70    1.40
  -2   0  -7    2.00    1.50
   2   0   7   -0.30    0.70
  -2   0  -7    2.30    1.20
   2   0   7    0.70    1.20
   3   0   7  187.58   14.30
  -3   0  -7  174.18   14.40
  -3   0  -7  201.98   14.60
   3   0   7  193.48   17.10
   4   0   7    0.50    1.60
  -4   0  -7   -1.30    1.50
   4   0   7    2.00    2.00
  -4   0  -7    0.20    1.80
   4   0   7   -1.60    1.40
  -4   0  -7    0.50    1.40
   5   0   7   43.30    6.60
  -5   0  -7   44.10    5.10
  -5   0  -7   35.50    5.90
   5   0   7   42.10    6.50
   6   0   7    0.40    2.30
  -6   0  -7   -0.90    2.10
  -6   0  -7    1.70    2.00
   7   0   7   67.09    9.80
  -7   0  -7   64.79    7.60
  -7   0  -7   85.99    9.40
   8   0   7    4.00    4.00
  -8   0  -7   -4.40    3.00
  -8   0  -7   -1.70    4.10
  -9  -1   7   13.80    4.90
  -9  -1   7   18.30    6.00
   9  -1  -7   18.40    6.80
  -9   1   7   15.20    5.50
   9   1  -7   15.90    5.00
  -9   1   7   27.20    7.60
  -8  -1   7    3.40    3.50
   8  -1  -7    2.70    3.50
  -8  -1   7    0.20    3.90
   8   1  -7    2.80    3.20
  -8   1   7    2.60    3.20
  -8   1   7    4.70    4.20
  -7  -1   7   63.29   10.20
  -7  -1   7   68.99   11.00
   7   1  -7   95.69   10.10
  -6  -1   7   11.90    3.60
  -6  -1   7    6.50    3.50
   6  -1  -7    1.20    2.40
  -6   1   7    4.10    3.80
  -6   1   7    1.70    2.50
  -6   1   7    7.40    2.70
   6   1  -7    3.50    2.50
  -5  -1   7  282.17   22.10
  -5  -1   7  266.57   19.70
  -5  -1   7  253.47   21.00
   5  -1  -7  251.97   19.80
   5  -1  -7  275.57   21.10
  -5  -1   7  265.17   20.50
  -5   1   7  242.48   19.50
  -5   1   7  267.27   20.80
   5   1  -7  264.57   20.20
  -4  -1   7    6.00    2.70
  -4  -1   7    2.40    2.10
  -4  -1   7    0.60    1.80
   4  -1  -7    2.70    1.70
   4  -1  -7    0.60    1.90
  -4  -1   7   -0.80    1.50
   4   1  -7    0.70    1.40
  -4   1   7    0.30    1.40
  -4   1   7   -1.60    1.60
  -4   1   7    0.50    2.60
  -4   1   7   -2.40    1.40
  -3  -1   7  817.12   51.59
   3  -1  -7  758.82   50.59
  -3  -1   7  712.33   51.49
  -3  -1   7  791.82   52.29
   3  -1  -7  701.93   51.19
  -3  -1   7  752.12   50.69
   3   1  -7  814.22   50.99
   3   1  -7  771.82   51.79
  -3   1   7  721.73   51.59
  -3   1   7  745.43   51.09
  -3   1   7  698.03   50.69
  -2  -1   7 1452.35   86.49
  -2  -1   7 1173.98   85.39
  -2  -1   7 1426.86   86.79
   2  -1  -7 1230.68   85.79
   2   1  -7 1315.67   86.19
  -2   1   7 1304.57   85.99
  -2   1   7 1230.88   85.79
   2   1  -7 1279.97   85.69
   1  -1  -7  834.32   55.99
  -1  -1   7  832.82   56.19
  -1  -1   7  808.92   56.39
  -1  -1   7  818.52   55.59
   1  -1  -7  784.72   55.39
   1  -1  -7  854.61   56.19
   1   1  -7  905.91   56.39
   1   1  -7  955.90   56.49
  -1   1   7  824.82   55.89
  -1   1   7  745.83   55.59
  -1   1   7  882.91   56.19
   0  -1  -7  103.29    9.40
   0  -1   7  129.19    9.90
   0  -1  -7  117.59    9.60
   0  -1   7  124.69   10.30
   0  -1  -7  138.09    9.30
   0   1  -7  113.79    9.70
   0   1   7  138.59    9.70
   0   1  -7  116.89    9.70
   0   1  -7  120.19    9.30
   0   1   7  135.09    9.80
   1  -1   7  207.88   16.60
  -1  -1  -7  248.58   17.30
  -1  -1  -7  267.57   16.90
  -1  -1  -7  226.98   17.20
   1   1   7  240.28   17.40
   1   1   7  240.18   17.10
   1   1   7  247.68   16.80
  -2  -1  -7 1288.67   90.19
   2  -1   7 1356.66   90.49
   2  -1   7 1228.38   90.69
  -2  -1  -7 1540.25   90.89
   2   1   7 1371.66   90.29
   2   1   7 1506.45   90.99
  -2   1  -7 1277.87   90.59
  -2   1  -7 1373.76   90.59
   2   1   7 1424.86   90.49
  -3  -1  -7  135.79   11.90
  -3  -1  -7  165.48   11.80
   3  -1   7  140.09   11.50
   3  -1   7  140.69   11.80
  -3  -1  -7  161.28   12.20
   3   1   7  175.98   13.30
   3   1   7  151.68   12.00
  -3   1  -7  160.18   12.00
  -3   1  -7  155.98   11.60
   3   1   7  151.58   11.80
  -3   1  -7  131.39   11.80
  -4  -1  -7    5.80    2.50
   4  -1   7    5.90    2.90
   4  -1   7    9.60    2.70
  -4  -1  -7    6.70    2.50
  -4  -1  -7    2.90    1.80
   4  -1   7    7.50    2.30
   4   1   7    5.00    2.30
   4   1   7    3.00    1.90
  -4   1  -7    6.10    2.00
  -4   1  -7    4.80    2.10
  -4   1  -7    7.60    2.40
  -5  -1  -7   43.50    7.00
  -5  -1  -7   56.79    6.30
   5  -1   7   40.80    6.80
   5   1   7   46.30    7.40
  -5   1  -7   58.69    7.00
   5   1   7   55.79    6.80
  -5   1  -7   65.79    7.00
  -5   1  -7   73.49    6.60
  -6  -1  -7   24.50    5.00
  -6  -1  -7   11.10    4.00
   6  -1   7   15.00    4.00
   6   1   7    6.00    3.60
  -6   1  -7    8.20    3.60
  -6   1  -7   12.50    3.30
   7  -1   7   52.59    8.50
  -7  -1  -7   46.40    6.90
  -7  -1  -7   42.90    9.00
  -7   1  -7   60.39    8.70
   7   1   7   38.70    7.80
  -8  -1  -7    5.10    3.30
  -8  -1  -7   -1.30    3.80
   8  -1   7    5.10    4.40
  -8   1  -7    0.20    3.30
   8   1   7    3.00    3.80
  -8   1  -7   10.30    4.50
   9  -2  -7  172.18   25.50
  -9  -2   7  175.18   17.00
  -9   2   7  157.38   16.90
  -9   2   7  154.48   14.30
   9   2  -7  177.68   16.90
   8  -2  -7   14.50    4.60
  -8  -2   7    5.70    4.10
  -8  -2   7    5.70    4.30
  -8   2   7   11.30    3.60
   8   2  -7    6.30    3.50
  -8   2   7    7.40    4.50
   7  -2  -7   24.20    5.40
  -7  -2   7   17.90    5.40
  -7  -2   7   21.80    8.90
  -7   2   7   17.00    4.30
  -7   2   7   19.50    5.50
   7   2  -7   19.20    5.10
  -6  -2   7  108.09   12.10
  -6  -2   7  123.99   12.70
   6  -2  -7  127.19   11.60
   6   2  -7  127.69   12.00
  -6   2   7  128.49   10.80
  -6   2   7  133.09   12.30
  -6   2   7  125.09   10.70
  -5  -2   7  266.37   20.00
  -5  -2   7  234.98   19.50
   5  -2  -7  226.08   19.30
   5  -2  -7  257.97   18.80
  -5  -2   7  226.68   19.80
  -5   2   7  250.17   18.20
  -5   2   7  229.98   17.80
  -5   2   7  275.27   19.70
   5   2  -7  232.08   18.90
   4  -2  -7   65.09    6.30
  -4  -2   7   64.59    6.40
  -4  -2   7   43.00    5.20
   4  -2  -7   40.50    5.10
  -4  -2   7   54.99    6.70
   4   2  -7   38.80    6.40
  -4   2   7   41.70    4.60
   4   2  -7   44.90    5.60
  -4   2   7   51.59    6.40
  -4   2   7   48.20    5.00
  -4   2   7   52.99    5.80
  -3  -2   7   49.70    5.10
  -3  -2   7   31.30    6.40
  -3  -2   7   52.59    5.80
  -3  -2   7   62.99    6.30
   3  -2  -7   45.60    5.40
   3  -2  -7   47.90    4.80
   3   2  -7   56.09    6.00
  -3   2   7   42.30    5.50
  -3   2   7   48.30    4.80
  -3   2   7   45.90    4.40
   3   2  -7   52.79    6.20
  -3   2   7   56.49    5.40
  -2  -2   7  139.89   10.50
  -2  -2   7  117.89    9.30
   2  -2  -7  135.39    9.60
   2  -2  -7  105.29    9.30
   2  -2  -7  102.29    8.70
  -2  -2   7  100.29    9.50
  -2   2   7  112.39    8.40
  -2   2   7  126.39    9.50
   2   2  -7  107.49    9.60
  -1  -2   7 1844.82  124.89
   1  -2  -7 2007.40  123.29
   1  -2  -7 1854.21  123.79
  -1  -2   7 1928.91  124.59
   1   2  -7 1703.53  124.09
  -1   2   7 1954.50  122.99
   1   2  -7 1913.81  124.19
  -1   2   7 1857.81  123.59
  -1   2   7 1798.92  123.59
   1   2  -7 2040.70  123.69
   0  -2  -7 1017.00   64.09
   0  -2  -7  984.80   64.69
   0  -2  -7  950.50   64.59
   0  -2   7 1053.29   64.99
   0   2  -7  885.21   64.19
   0   2   7  963.50   63.89
   0   2   7 1027.00   64.59
   0   2  -7  909.11   64.89
   0   2   7  985.90   64.49
   1  -2   7  810.52   56.89
   1  -2   7  818.12   56.69
  -1  -2  -7  812.32   56.69
  -1  -2  -7  852.61   56.29
  -1  -2  -7  930.11   56.99
   1   2   7  881.41   56.89
   1   2   7  876.61   56.59
  -1   2  -7  884.91   56.69
  -1   2  -7  949.01   56.59
   1   2   7  744.73   56.09
  -1   2  -7  815.42   56.99
   2  -2   7    2.30    1.40
  -2  -2  -7    4.50    1.70
  -2  -2  -7    2.50    1.30
  -2  -2  -7    2.80    1.40
   2  -2   7    1.50    1.20
   2  -2   7    3.80    1.40
   2   2   7    1.80    1.20
   2   2   7    1.40    1.40
  -2   2  -7    1.40    1.20
  -2   2  -7    1.10    1.10
  -2   2  -7    1.50    1.30
   2   2   7    1.30    1.40
  -3  -2  -7  302.77   24.80
   3  -2   7  352.76   24.50
  -3  -2  -7  370.66   24.80
   3  -2   7  364.76   24.90
  -3  -2  -7  393.16   25.30
   3   2   7  369.86   26.20
   3   2   7  328.47   24.80
  -3   2  -7  370.16   24.50
   3   2   7  347.67   25.00
  -3   2  -7  310.67   24.50
  -4  -2  -7   15.90    3.30
   4  -2   7   14.00    3.20
   4  -2   7   12.30    3.50
  -4  -2  -7   14.00    3.60
  -4  -2  -7   17.40    3.70
   4  -2   7   17.70    3.50
  -4   2  -7   14.70    3.30
  -4   2  -7   15.80    2.80
   4   2   7    7.70    3.20
   4   2   7   10.60    3.50
   4   2   7   17.90    3.70
  -4   2  -7   10.80    2.80
   5  -2   7  405.56   28.30
  -5  -2  -7  426.36   28.10
  -5  -2  -7  357.56   28.20
   5  -2   7  354.06   28.20
  -5   2  -7  365.66   27.50
   5   2   7  445.66   29.20
  -5   2  -7  365.76   27.20
  -5   2  -7  366.96   28.00
   6  -2   7    8.30    3.90
  -6  -2  -7    7.60    3.20
  -6  -2  -7    6.50    3.10
   6  -2   7    2.90    2.90
   6   2   7   -1.10    2.50
  -6   2  -7   -0.40    1.80
  -6   2  -7    1.90    2.60
   7  -2   7   -1.10    3.10
  -7  -2  -7   -0.70    2.50
  -7  -2  -7    0.20    2.90
  -7   2  -7    4.20    2.80
   7   2   7    0.00    3.70
  -7   2  -7    0.70    3.10
   8  -2   7   92.09   11.70
  -8  -2  -7  109.59   12.20
  -8  -2  -7   98.29   11.00
   8   2   7   99.79   12.10
  -8   2  -7  124.19   10.90
   8  -3  -7    6.40    4.30
  -8  -3   7    2.50    4.10
  -8  -3   7    5.80    4.10
   8   3  -7    8.90    4.10
  -8   3   7   -0.70    3.80
  -8   3   7   -0.80    2.60
  -7  -3   7   -2.80    3.00
  -7  -3   7    1.20    3.00
   7  -3  -7   -2.70    2.90
   7   3  -7    4.10    3.60
  -7   3   7    4.00    2.40
  -7   3   7   -1.70    3.10
  -7   3   7   -1.20    3.40
  -6  -3   7    8.70    3.80
  -6  -3   7    7.60    3.10
   6  -3  -7   11.10    3.50
  -6   3   7    7.00    3.50
   6   3  -7    8.00    3.60
  -6   3   7    3.10    2.10
  -6   3   7    7.20    2.50
   5  -3  -7    5.10    3.10
  -5  -3   7    0.50    2.80
   5  -3  -7    2.30    2.00
  -5  -3   7    2.60    3.10
  -5  -3   7    5.50    2.90
   5   3  -7    5.20    2.60
  -5   3   7    4.50    2.60
  -5   3   7    3.50    1.70
  -5   3   7    2.20    1.60
  -4  -3   7   56.99    6.70
  -4  -3   7   70.59    8.30
   4  -3  -7   69.09    7.20
  -4  -3   7   85.89    8.40
  -4  -3   7   59.29    7.40
  -4   3   7   73.09    7.40
   4   3  -7   83.79    7.40
  -4   3   7   61.59    6.90
  -4   3   7   73.39    5.90
   4   3  -7   83.29    8.50
  -4   3   7   63.09    7.00
  -3  -3   7  838.82   53.49
  -3  -3   7  795.52   53.19
  -3  -3   7  810.22   51.89
   3  -3  -7  817.52   52.09
  -3  -3   7  819.92   52.89
   3  -3  -7  721.63   51.19
  -3   3   7  702.93   51.89
   3   3  -7  836.42   52.19
  -3   3   7  709.13   50.49
  -3   3   7  707.53   51.59
  -3   3   7  729.33   50.29
  -2  -3   7 2388.36  157.98
   2  -3  -7 2470.55  157.38
   2  -3  -7 2269.47  157.68
  -2  -3   7 2608.64  159.38
   2  -3  -7 2539.85  158.18
  -2   3   7 2504.75  156.78
   2   3  -7 2478.15  158.68
   2   3  -7 2400.56  157.98
   2   3  -7 2194.28  158.48
  -2   3   7 2339.07  157.78
  -2   3   7 2405.76  156.58
   1  -3  -7 1189.48   72.59
  -1  -3   7 1022.80   72.99
   1  -3  -7 1090.59   71.59
  -1  -3   7 1045.60   72.19
   1  -3  -7 1132.69   72.19
  -1  -3   7 1217.58   73.19
  -1   3   7 1143.19   72.09
   1   3  -7 1014.80   72.09
  -1   3   7 1095.49   71.09
   1   3  -7 1063.29   72.59
   1   3  -7 1012.80   72.69
   0  -3   7 1812.62  127.19
   0  -3  -7 2021.70  127.39
   0  -3  -7 1960.80  126.89
   0  -3  -7 1864.21  126.19
   0   3   7 1832.72  126.29
   0   3  -7 2020.50  126.89
   0   3   7 1963.10  126.59
   0   3   7 2039.70  125.99
   0   3  -7 1938.41  126.59
  -1  -3  -7   12.30    2.50
  -1  -3  -7   14.60    2.50
   1  -3   7   17.40    2.60
  -1  -3  -7   12.30    2.20
   1  -3   7   15.80    2.80
   1  -3   7   14.80    3.00
   1   3   7   13.40    2.50
   1   3   7    9.60    2.10
   1   3   7   12.30    2.30
  -1   3  -7    8.90    1.80
  -1   3  -7   12.20    2.40
  -1   3  -7   14.20    2.90
   2  -3   7  214.18   16.60
  -2  -3  -7  203.38   16.30
   2  -3   7  241.38   16.30
   2  -3   7  231.98   16.00
  -2  -3  -7  206.68   16.10
   2   3   7  217.08   16.30
  -2   3  -7  256.27   16.30
   2   3   7  228.88   16.50
   2   3   7  215.38   16.20
  -2   3  -7  222.58   16.60
  -2   3  -7  219.38   15.80
   3  -3   7  154.68   11.90
   3  -3   7  151.98   11.50
  -3  -3  -7  152.38   12.30
  -3  -3  -7  152.38   12.20
  -3  -3  -7  146.29   11.90
   3   3   7  144.29   12.00
  -3   3  -7  148.39   12.20
  -3   3  -7  139.29   11.30
  -3   3  -7  154.08   11.60
   3   3   7  159.98   13.90
  -4  -3  -7   15.20    4.00
  -4  -3  -7   16.10    3.70
   4  -3   7   17.90    3.80
   4  -3   7   17.90    3.60
   4  -3   7   22.00    3.80
  -4  -3  -7   20.00    4.10
   4   3   7   21.90    4.90
  -4   3  -7   18.70    4.00
  -4   3  -7   18.20    3.80
   4   3   7   15.60    3.70
   4   3   7   10.90    3.40
  -4   3  -7   23.30    3.80
   5  -3   7  180.28   15.90
   5  -3   7  224.18   16.80
  -5  -3  -7  225.58   16.40
  -5  -3  -7  198.38   16.50
  -5   3  -7  193.48   15.10
   5   3   7  193.88   16.50
  -5   3  -7  175.78   15.30
  -5   3  -7  215.58   16.60
   6  -3   7    9.40    3.50
   6  -3   7   15.20    4.80
  -6  -3  -7   12.50    3.90
  -6  -3  -7   21.70    7.60
  -6   3  -7    7.50    3.50
   6   3   7   12.20    4.10
  -6   3  -7    9.50    3.10
  -6   3  -7    8.60    3.70
  -7  -3  -7    8.80    4.00
   7  -3   7   11.20    4.30
  -7  -3  -7    7.80    4.30
  -7   3  -7   11.20    4.30
   7   3   7    9.40    4.00
  -7   3  -7    7.10    2.90
  -8  -3  -7   35.60    8.10
   8  -3   7   37.60    7.80
  -8  -3  -7   38.80    7.30
  -8   3  -7   49.50    7.10
  -8   3  -7   37.60    8.30
   8   3   7   42.10    8.20
  -8  -4   7    6.30    4.00
   8  -4  -7    0.20    3.70
  -8  -4   7    5.70    4.80
  -8   4   7   -0.80    4.10
   8   4  -7    6.60    4.70
   7  -4  -7   13.60    4.90
  -7  -4   7   27.40    6.30
  -7  -4   7   27.60    6.10
  -7   4   7   17.60    3.00
  -7   4   7   21.10    5.20
  -7   4   7   21.90    3.40
   7   4  -7   19.90    5.40
   6  -4  -7   21.60    4.40
  -6  -4   7    3.20    3.80
   6   4  -7   10.50    3.40
  -6   4   7   10.00    1.90
  -6   4   7    7.50    3.90
  -5  -4   7  147.79   13.40
  -5  -4   7  128.79   13.00
   5  -4  -7  116.69   12.00
  -5  -4   7  170.08   14.00
   5  -4  -7  144.59   11.80
  -5   4   7  154.78   12.30
  -5   4   7  133.99    9.70
   5   4  -7  144.79   12.70
  -5   4   7  137.99    9.70
   4  -4  -7  176.38   14.50
   4  -4  -7  196.08   13.90
  -4  -4   7  170.28   15.60
  -4  -4   7  182.58   15.80
  -4  -4   7  209.78   16.00
   4   4  -7  170.88   14.50
  -4   4   7  159.58   14.00
   4   4  -7  209.88   15.90
  -4   4   7  174.28   14.20
   3  -4  -7  102.19    8.00
  -3  -4   7   99.19    9.80
  -3  -4   7  115.49    9.70
   3  -4  -7   96.29    8.60
  -3  -4   7   94.99    8.70
  -3  -4   7   79.39    9.30
   3   4  -7   97.99    8.70
  -3   4   7  103.79    8.40
  -3   4   7  105.99    8.70
  -2  -4   7   78.29    7.90
   2  -4  -7   70.99    5.70
   2  -4  -7   74.89    6.30
  -2  -4   7   78.09    7.40
  -2  -4   7   70.19    6.50
   2  -4  -7   69.59    6.00
   2   4  -7   62.89    6.30
  -2   4   7   65.49    6.00
   2   4  -7   71.49    7.00
  -1  -4   7   25.60    4.20
  -1  -4   7   19.50    3.20
   1  -4  -7   18.30    2.20
   1  -4  -7   23.10    2.80
   1  -4  -7   19.50    2.90
  -1  -4   7   20.30    3.50
  -1   4   7   24.60    2.70
   1   4  -7   19.10    3.00
   1   4  -7   18.70    3.40
   1   4  -7   19.10    3.40
   0  -4  -7    5.50    1.30
   0  -4   7    2.70    1.70
   0  -4   7    2.30    1.30
   0  -4   7    6.80    1.90
   0  -4  -7    4.80    1.60
   0  -4  -7    4.30    1.50
   0   4   7    5.10    1.40
   0   4  -7    7.60    2.00
   0   4  -7    5.70    1.50
   1  -4   7   15.80    2.70
   1  -4   7   19.10    3.10
   1  -4   7   19.20    3.40
  -1  -4  -7   20.90    2.40
  -1  -4  -7   21.70    3.20
  -1  -4  -7   18.60    3.00
  -1   4  -7   15.80    3.10
   1   4   7   15.90    2.40
  -1   4  -7   15.90    2.10
   1   4   7   21.20    2.50
   1   4   7   16.90    2.80
  -1   4  -7   18.60    2.60
   2  -4   7  143.59   11.00
  -2  -4  -7  139.59   11.50
   2  -4   7  148.89   11.70
   2  -4   7  153.58   11.40
  -2  -4  -7  151.38   11.60
  -2  -4  -7  154.78   11.40
   2   4   7  127.39   11.10
   2   4   7  144.29   11.50
  -2   4  -7  157.48   12.00
  -2   4  -7  143.19   10.70
   2   4   7  162.58   11.60
  -2   4  -7  140.49   12.00
  -3  -4  -7  686.63   44.80
  -3  -4  -7  640.54   44.80
   3  -4   7  660.43   44.50
   3  -4   7  676.43   44.20
   3   4   7  624.24   44.80
  -3   4  -7  655.53   43.80
  -3   4  -7  599.54   44.70
   3   4   7  614.24   44.70
   3   4   7  737.63   45.10
  -3   4  -7  655.63   43.70
   4  -4   7 1116.79   76.59
  -4  -4  -7 1256.07   76.99
  -4  -4  -7 1155.88   76.49
   4  -4   7 1011.40   75.79
   4  -4   7 1170.98   75.89
  -4   4  -7 1057.59   76.39
   4   4   7 1069.79   76.59
  -4   4  -7 1275.97   75.39
   4   4   7 1037.50   76.49
  -4   4  -7 1221.48   75.39
  -5  -4  -7   48.90    7.40
   5  -4   7   58.89    8.00
   5  -4   7   48.40    6.90
  -5  -4  -7   55.49    6.50
  -5   4  -7   42.50    5.70
   5   4   7   44.20    6.80
  -5   4  -7   54.89    6.70
  -5   4  -7   42.10    7.30
  -6  -4  -7   55.59    8.50
   6  -4   7   46.20    7.80
   6  -4   7   57.19    8.40
  -6  -4  -7   71.19    7.80
   6   4   7   56.59    8.20
  -6   4  -7   63.19    6.30
  -6   4  -7   62.29    7.80
   7  -4   7    6.20    3.70
   7  -4   7    3.20    4.70
  -7  -4  -7    0.80    2.90
  -7  -4  -7    5.00    3.00
  -7   4  -7    1.70    2.50
   7   4   7    1.40    3.40
  -7   4  -7   -3.50    3.60
  -7   4  -7    1.20    3.80
  -8  -4  -7    0.60    3.60
   8  -4   7    2.60    4.10
  -8   4  -7    4.50    3.40
   8   4   7    3.00    4.40
  -8   4  -7    1.40    4.80
  -8  -5   7   55.69   10.00
  -8  -5   7   25.90   10.10
   8  -5  -7   42.20    7.70
   8   5  -7   38.60    7.40
  -7  -5   7   55.59    9.30
   7  -5  -7   49.50    7.70
  -7  -5   7   34.70    7.20
  -7   5   7   33.40    6.30
   7   5  -7   40.40    7.20
  -6  -5   7    1.60    2.90
   6  -5  -7    1.70    2.40
  -6  -5   7   -1.70    2.90
  -6   5   7    4.50    3.00
   6   5  -7    0.50    3.50
  -5  -5   7  179.98   16.00
   5  -5  -7  178.78   13.80
  -5  -5   7  157.98   15.30
  -5  -5   7  177.68   15.60
   5  -5  -7  162.28   14.30
  -5   5   7  165.68   13.70
   5   5  -7  180.28   14.70
  -4  -5   7    3.40    2.50
  -4  -5   7    2.30    2.40
   4  -5  -7    0.00    1.40
  -4  -5   7    1.30    2.30
   4  -5  -7   -0.30    2.00
   4   5  -7    2.50    2.90
   4   5  -7    1.80    2.20
  -4   5   7    1.10    2.00
  -3  -5   7  367.26   28.10
  -3  -5   7  438.96   29.80
  -3  -5   7  355.86   29.20
  -3  -5   7  402.26   29.20
   3  -5  -7  397.76   27.10
   3  -5  -7  393.96   27.80
   3   5  -7  408.16   28.20
   3   5  -7  418.56   28.90
  -3   5   7  394.76   27.30
  -2  -5   7   15.10    3.30
  -2  -5   7    9.40    3.00
   2  -5  -7    8.30    1.70
  -2  -5   7    5.10    2.70
  -2  -5   7    9.30    2.30
  -2   5   7    8.20    1.60
  -2   5   7    7.10    2.00
   2   5  -7    8.20    2.20
   2   5  -7    8.20    2.20
   1  -5  -7  262.87   18.80
   1  -5  -7  290.57   18.40
  -1  -5   7  262.47   19.30
   1  -5  -7  276.97   18.70
  -1  -5   7  255.67   19.80
  -1   5   7  259.17   18.30
   1   5  -7  262.17   19.00
   1   5  -7  286.77   18.90
   1   5  -7  253.27   19.70
   0  -5   7  600.74   40.50
   0  -5   7  649.64   40.00
   0  -5  -7  584.94   39.60
   0  -5  -7  573.44   39.10
   0  -5  -7  545.45   39.50
   0   5  -7  565.64   39.10
   0   5  -7  585.94   39.10
   0   5  -7  612.14   40.40
   0   5   7  592.34   39.20
  -1  -5  -7    0.30    1.00
   1  -5   7   -1.00    1.00
   1  -5   7   -1.00    1.10
   1  -5   7    1.40    1.20
  -1  -5  -7    1.20    1.10
  -1  -5  -7    1.20    1.20
  -1   5  -7    0.90    1.20
  -1   5  -7    0.80    0.80
  -1   5  -7    0.20    0.70
   1   5   7    1.60    1.40
   2  -5   7   90.69    7.30
  -2  -5  -7   83.69    7.60
  -2  -5  -7   79.89    7.40
   2  -5   7   88.49    7.80
  -2  -5  -7   90.69    7.90
   2  -5   7   84.99    7.40
   2   5   7   86.89    7.20
   2   5   7   77.59    7.10
   2   5   7   93.29    7.70
  -2   5  -7   86.79    6.30
  -2   5  -7   85.19    7.80
  -2   5  -7   87.89    6.30
  -3  -5  -7   71.69    7.40
  -3  -5  -7   77.69    7.70
  -3  -5  -7   89.09    7.60
   3  -5   7   67.69    7.30
   3  -5   7   81.89    7.20
   3  -5   7   78.89    6.90
  -3   5  -7   75.89    5.90
   3   5   7   77.99    7.40
  -3   5  -7   74.69    5.80
  -3   5  -7   73.49    7.60
   4  -5   7   34.80    4.90
  -4  -5  -7   33.40    5.60
   4  -5   7   41.00    6.20
  -4  -5  -7   46.00    6.60
  -4   5  -7   41.30    4.00
   4   5   7   39.70    5.90
  -4   5  -7   41.50    3.80
  -5  -5  -7  443.26   31.50
   5  -5   7  440.66   31.00
   5  -5   7  401.96   31.30
  -5   5  -7  431.26   29.10
  -5   5  -7  413.86   31.20
  -5   5  -7  438.96   29.20
   5   5   7  429.26   31.50
  -6  -5  -7    4.00    3.30
   6  -5   7    2.80    3.70
  -6  -5  -7   -1.90    2.70
   6  -5   7    7.50    3.40
  -6   5  -7   -0.30    2.30
  -6   5  -7    4.20    2.10
  -6   5  -7   -2.00    2.80
   6   5   7    1.40    3.00
  -7  -5  -7   33.80    7.20
  -7  -5  -7   28.80    5.90
   7  -5   7   19.90    6.20
   7  -5   7   26.00    6.90
  -7   5  -7   24.40    6.20
  -7   5  -7   27.10    4.70
   7   5   7   23.80    6.60
  -8  -5  -7   16.40    6.20
   8  -5   7   37.60    7.40
  -8  -5  -7   27.10    6.30
   8   5   7   19.60    7.00
  -8   5  -7   27.60    7.80
  -7  -6   7   67.39   10.20
  -7  -6   7   55.49    9.90
   7  -6  -7   76.59    9.10
   7   6  -7   89.59   10.00
   6  -6  -7   -0.50    2.20
  -6  -6   7   -4.80    3.00
  -6  -6   7   -3.80    2.70
  -6   6   7    2.00    2.90
  -5  -6   7   30.80    6.00
   5  -6  -7   34.00    5.60
   5  -6  -7   34.50    5.00
  -5  -6   7   44.30    7.50
   5   6  -7   40.20    6.60
  -5   6   7   39.80    5.00
  -4  -6   7  161.58   13.90
  -4  -6   7  152.88   13.40
   4  -6  -7  136.19   11.10
   4  -6  -7  136.49   11.60
  -4  -6   7  138.39   13.30
  -4   6   7  146.19   10.90
  -4   6   7  142.99   11.10
   4   6  -7  159.98   12.50
   4   6  -7  116.39   12.50
   3  -6  -7  213.68   16.80
   3  -6  -7  242.18   16.40
  -3  -6   7  231.88   18.80
  -3  -6   7  213.28   18.60
  -3  -6   7  234.38   18.60
   3   6  -7  229.38   17.60
  -3   6   7  235.28   16.10
   3   6  -7  209.48   17.50
  -3   6   7  247.08   16.20
  -2  -6   7    7.40    2.90
  -2  -6   7   11.50    2.90
  -2  -6   7    2.70    2.40
  -2  -6   7   10.70    3.30
   2  -6  -7    8.70    1.60
   2  -6  -7    5.50    1.80
   2   6  -7   11.30    2.70
  -2   6   7    8.40    1.40
   2   6  -7    6.90    2.30
  -2   6   7   12.10    1.90
  -1  -6   7  169.98   13.30
   1  -6  -7  172.68   11.80
   1  -6  -7  178.68   11.80
  -1  -6   7  156.48   12.70
   1  -6  -7  166.98   12.10
  -1   6   7  160.88   11.50
   1   6  -7  156.28   11.80
   1   6  -7  168.98   12.00
   1   6  -7  171.48   13.30
   0  -6   7    5.30    1.90
   0  -6   7   10.30    2.30
   0  -6  -7    8.90    2.20
   0  -6   7    9.00    2.80
   0  -6  -7    8.10    1.50
   0  -6  -7   10.70    2.50
   0   6  -7   10.60    2.60
   0   6   7   10.90    1.90
  -1  -6  -7  195.28   13.80
   1  -6   7  177.48   14.50
   1  -6   7  189.18   14.00
  -1  -6  -7  184.58   13.90
   1  -6   7  178.68   13.80
  -1  -6  -7  196.68   14.20
  -1   6  -7  188.18   14.40
   1   6   7  190.18   13.90
   2  -6   7  569.04   39.30
   2  -6   7  564.14   38.70
  -2  -6  -7  569.24   39.10
  -2  -6  -7  604.94   39.10
   2  -6   7  503.05   38.40
  -2  -6  -7  555.44   39.20
   2   6   7  608.14   39.40
  -2   6  -7  596.54   39.40
   3  -6   7    4.10    1.80
   3  -6   7    3.40    1.80
  -3  -6  -7    2.70    1.90
   3  -6   7    6.00    2.10
  -3  -6  -7    8.20    2.80
  -3  -6  -7   10.70    2.90
  -3   6  -7    4.60    2.10
   3   6   7    3.20    2.10
   3   6   7    8.20    2.50
  -4  -6  -7   -1.30    2.00
  -4  -6  -7   -2.00    2.00
   4  -6   7    0.40    1.80
   4  -6   7    1.10    1.90
   4  -6   7   -0.30    2.10
   4   6   7    4.80    2.30
  -4   6  -7    2.70    2.30
   4   6   7    6.70    2.80
  -5  -6  -7   11.50    3.90
   5  -6   7    6.90    3.20
   5  -6   7    9.90    3.40
  -5   6  -7    6.00    3.60
   5   6   7    9.90    3.20
   5   6   7    7.90    7.00
  -6  -6  -7    2.20    2.90
  -6  -6  -7    5.60    3.30
   6  -6   7   15.70    4.60
  -6   6  -7    7.50    4.40
   6   6   7    3.60    4.00
  -7  -6  -7   27.20    6.50
  -7  -6  -7   15.90    4.80
   7  -6   7   27.30    6.50
   7   6   7   34.90    6.90
  -7  -7   7   -3.20    7.70
  -7  -7   7   -1.50    4.50
   7  -7  -7    4.50    3.70
   7   7  -7    7.30    4.60
  -6  -7   7    5.90    4.20
   6  -7  -7    1.50    2.50
  -6  -7   7    4.60    3.30
  -5  -7   7    5.70    3.60
   5  -7  -7    4.50    3.90
  -5  -7   7   -1.40    4.30
  -5  -7   7   -1.80    2.60
   5  -7  -7   -0.60    2.40
   5   7  -7   -2.00    2.80
  -5   7   7    1.20    2.10
  -4  -7   7   65.69    9.10
  -4  -7   7   56.89    8.20
   4  -7  -7   48.70    5.90
   4  -7  -7   54.19    5.30
  -4  -7   7   51.89    8.40
   4   7  -7   48.10    6.10
  -4   7   7   47.50    4.40
  -3  -7   7   13.80    4.10
  -3  -7   7   20.70    4.80
   3  -7  -7   17.60    3.40
   3  -7  -7   17.20    2.70
  -3  -7   7   16.40    3.90
   3   7  -7   17.20    3.50
   3   7  -7   15.70    3.60
   2  -7  -7   -0.10    1.30
  -2  -7   7    2.00    2.20
  -2  -7   7    4.30    2.10
   2  -7  -7    1.00    0.90
  -2  -7   7   -1.50    1.90
   2   7  -7   -0.80    1.40
   2   7  -7    1.50    1.50
  -1  -7   7  207.98   15.00
  -1  -7   7  160.78   14.20
  -1  -7   7  171.38   15.10
  -1  -7   7  189.58   15.10
   1  -7  -7  196.28   13.10
   1  -7  -7  193.78   13.50
   0  -7   7   95.39   13.10
   0  -7  -7   71.39    6.00
   0  -7   7   69.69    6.50
   0  -7  -7   68.49    5.70
   0  -7  -7   69.69    6.20
   0  -7   7   67.69    6.40
   0   7   7   68.79    5.60
   0   7  -7   72.59    6.80
  -1  -7  -7  431.16   30.10
  -1  -7  -7  401.86   30.20
   1  -7   7  443.46   30.30
   1  -7   7  483.75   30.50
   1  -7   7  463.75   31.30
  -1  -7  -7  445.66   30.20
   1   7   7  420.06   30.10
  -1   7  -7  432.96   30.70
  -2  -7  -7   76.69    6.70
  -2  -7  -7   71.89    7.10
   2  -7   7   52.29    5.80
  -2  -7  -7   61.39    6.30
   2  -7   7   69.19    6.20
  -2   7  -7   65.09    6.60
   3  -7   7    1.20    1.70
  -3  -7  -7   -1.20    1.60
   3  -7   7    0.70    2.00
  -3  -7  -7    1.70    2.00
  -4  -7  -7    3.50    2.10
  -4  -7  -7    6.80    2.60
   4  -7   7    1.60    2.30
   4  -7   7    4.30    2.60
   4   7   7    0.70    2.90
  -4   7  -7    5.30    3.10
   4   7   7    4.30    2.60
  -5  -7  -7   30.60    6.10
  -5  -7  -7   35.00    6.60
   5  -7   7   35.20    6.00
   5  -7   7   35.30    6.00
   5   7   7   50.69    6.90
   5   7   7   57.49    7.90
  -5   7  -7   53.89    7.70
   6  -7   7   61.79    9.60
  -6  -7  -7   89.09    9.40
  -6  -7  -7   92.09    9.70
  -6   7  -7   81.19    9.60
   6   7   7   65.79    9.20
  -7  -7  -7   15.60    5.60
  -7  -7  -7   19.60    6.30
   7  -7   7   15.80    5.70
   7   7   7   13.90    6.00
  -6  -8   7    6.00    3.90
   6  -8  -7   11.70    3.90
  -6  -8   7    2.70    4.40
   6   8  -7    8.10    4.30
   5  -8  -7   23.40    4.30
  -5  -8   7   39.20    7.60
  -5  -8   7   31.40    6.40
  -5  -8   7    9.00    6.20
   5  -8  -7   20.50    5.40
   5   8  -7   23.90    5.20
   5   8  -7   24.30    6.30
  -4  -8   7   86.29   10.40
   4  -8  -7   84.39    8.40
  -4  -8   7   86.39    9.80
   4  -8  -7   83.59    7.40
   4   8  -7   81.69    8.60
   4   8  -7  108.89    9.50
  -3  -8   7   52.59    7.80
   3  -8  -7   42.30    4.80
  -3  -8   7   35.70    6.70
   3  -8  -7   39.30    4.20
   3   8  -7   41.80    4.40
   3   8  -7   52.49    6.90
  -2  -8   7   29.70    5.40
  -2  -8   7   22.70    4.90
   2  -8  -7   28.10    3.60
  -2  -8   7   25.80    4.80
   2  -8  -7   28.30    2.80
  -1  -8   7   50.19    6.40
  -1  -8   7   52.99    5.90
   1  -8  -7   52.59    4.40
  -1  -8   7   55.69    6.90
  -1  -8   7   52.99    6.10
   0  -8   7   45.20    6.40
   0  -8   7   37.70    6.00
   0  -8   7   41.10    4.80
   0  -8  -7   39.10    4.40
   0  -8   7   39.70    4.70
   0  -8  -7   38.10    4.00
   1  -8   7   65.39    6.50
  -1  -8  -7   76.29    6.80
   1  -8   7   90.19    7.10
   1  -8   7   72.99    7.60
  -1  -8  -7   74.79    7.10
  -1  -8  -7   75.99    6.60
   1   8   7   74.59    7.00
  -2  -8  -7   15.70    3.60
  -2  -8  -7   14.60    3.10
  -2  -8  -7    7.70    2.60
   2  -8   7   13.60    2.70
   2  -8   7    7.50    2.10
   2  -8   7    5.60    2.90
  -2   8  -7    3.10    2.50
   3  -8   7   41.40    5.30
   3  -8   7   52.69    5.40
   3  -8   7   45.30    6.60
  -3  -8  -7   54.39    6.20
  -3  -8  -7   50.59    5.90
  -3   8  -7   53.39    8.20
  -4  -8  -7   16.90    3.90
   4  -8   7   21.20    4.00
  -4  -8  -7   21.70    4.50
   4  -8   7   15.50    4.20
  -5  -8  -7  112.99   10.50
  -5  -8  -7  105.59   10.70
   5  -8   7  113.99   10.00
  -5   8  -7   91.79   11.10
   5   8   7   81.09   10.40
   6  -8   7   48.10    7.90
  -6  -8  -7   46.00    7.70
  -6  -8  -7   32.20    7.10
   6   8   7   43.00    6.80
  -5  -9   7   20.30    5.80
   5  -9  -7   28.80    4.60
  -5  -9   7   28.60    6.50
   5   9  -7   17.50    4.70
   4  -9  -7  225.88   16.50
  -4  -9   7  242.18   19.20
  -4  -9   7  230.08   19.70
   4  -9  -7  212.48   17.00
  -3  -9   7   35.20    6.10
   3  -9  -7   21.70    3.00
  -3  -9   7   22.10    5.40
  -3  -9   7   21.30    5.40
   3  -9  -7   14.80    3.60
  -2  -9   7  147.59   14.20
  -2  -9   7  135.79   12.20
   2  -9  -7  115.59   10.00
   2  -9  -7  138.89    9.70
  -2  -9   7  161.08   13.40
   1  -9  -7   -0.60    1.60
  -1  -9   7    0.10    2.20
   1  -9  -7    1.00    1.20
  -1  -9   7    1.80    2.50
  -1  -9   7   -0.90    2.10
   0  -9   7  185.28   14.20
   0  -9   7  156.38   13.40
   0  -9  -7  185.78   13.10
   0  -9   7  188.38   14.20
   0  -9   7  190.38   15.20
   0  -9  -7  170.68   13.40
  -1  -9  -7   48.90    6.30
   1  -9   7   37.20    5.50
  -1  -9  -7   46.20    6.10
  -1  -9  -7   51.79    4.70
   1  -9   7   49.20    5.60
   1  -9   7   59.09    7.70
   1  -9   7   54.19    5.80
   2  -9   7   15.80    3.20
   2  -9   7   10.90    2.50
  -2  -9  -7   15.40    3.50
  -2  -9  -7   20.30    3.50
  -2  -9  -7   17.00    4.50
   2  -9   7   13.20    3.60
  -2   9  -7   15.10    3.00
  -3  -9  -7   34.30    5.30
   3  -9   7   28.80    3.80
  -3  -9  -7   25.40    4.50
   3  -9   7   29.30    5.60
   3  -9   7   18.00    3.70
  -3   9  -7   26.90    4.10
  -4  -9  -7   16.20    4.40
  -4  -9  -7   23.40    4.60
   4  -9   7   20.70    3.80
   4  -9   7   18.40    4.60
  -4   9  -7   24.50    5.00
  -5  -9  -7   12.10    3.90
   5  -9   7    9.90    4.20
  -5  -9  -7    1.40    3.80
  -4 -10   7   29.70    5.70
   4 -10  -7   17.70    3.60
  -3 -10   7   44.20    8.20
  -3 -10   7   47.20    7.20
   3 -10  -7   34.20    4.00
   2 -10  -7    1.90    1.30
  -2 -10   7   -1.20    3.20
  -2 -10   7    3.90    2.70
   2 -10  -7   -0.30    2.00
  -2 -10   7    1.20    3.00
   1 -10  -7    2.10    1.70
  -1 -10   7    3.40    2.50
  -1 -10   7    6.00    3.10
   1 -10  -7    2.40    2.00
  -1 -10   7    3.30    2.60
   0 -10  -7    7.60    2.40
   0 -10   7    7.40    2.50
   0 -10   7   12.90    4.50
   0 -10  -7   12.90    3.30
   0 -10   7   15.50    3.20
   1 -10   7   84.19    6.80
  -1 -10  -7   76.89    7.70
   1 -10   7   80.49    9.20
  -1 -10  -7   75.89    8.40
   1 -10   7   96.09    7.30
  -2 -10  -7   11.10    2.80
  -2 -10  -7   10.60    3.10
   2 -10   7    1.10    2.80
   2 -10   7    7.10    3.40
  -3 -10  -7   27.40    4.60
  -3 -10  -7   26.60    5.00
   3 -10   7   23.30    6.00
  -4 -10  -7   31.10    5.30
  -4 -10  -7   22.20    5.00
   4 -10   7   21.80    5.50
  -3 -11   7    5.50    4.30
  -3 -11   7   11.40    4.00
  -2 -11   7   83.99   12.20
  -2 -11   7  109.09    9.80
   1 -11  -7  222.28   15.20
  -1 -11   7  223.08   16.20
  -1 -11   7  192.98   18.30
   0 -11   7   89.69    9.80
   0 -11   7   77.89    6.80
   0 -11  -7   77.99    7.20
   0 -11   7   87.09    6.90
  -1 -11  -7   56.09    6.30
   1 -11   7   40.60    7.20
   2 -11   7   48.30    8.00
  -2 -11  -7   51.99    6.80
   9   0  -8    1.10    4.40
  -9   0   8   -1.50    5.30
  -9   0   8   -2.00    4.10
  -8   0   8  395.16   30.60
  -8   0   8  385.76   28.30
   8   0  -8  320.87   28.40
   7   0  -8    3.40    3.50
  -7   0   8    5.40    4.20
   6   0  -8   35.00    6.50
  -6   0   8   50.29    7.20
  -6   0   8   53.89    8.00
  -5   0   8   -3.00    2.30
  -5   0   8    1.40    2.00
   5   0  -8    2.70    2.10
  -5   0   8   -0.80    1.80
  -4   0   8 1009.70   68.69
   4   0  -8  989.90   68.99
  -4   0   8  951.90   68.99
   4   0  -8 1010.10   67.99
  -4   0   8 1088.79   67.89
  -3   0   8    5.50    1.70
  -3   0   8    1.50    1.60
   3   0  -8   -2.10    1.60
   3   0  -8    1.40    2.00
  -3   0   8   -0.30    1.20
  -3   0   8    0.20    1.40
  -2   0   8 1005.00   63.39
  -2   0   8  898.81   62.39
  -2   0   8  926.51   63.39
  -1   0   8   -1.90    1.10
   1   0  -8   -2.60    1.10
  -1   0   8   -1.00    0.80
   1   0  -8   -1.10    1.10
  -1   0   8    0.10    1.30
   1   0  -8   -0.40    0.90
   0   0  -8  133.69   11.10
   0   0  -8  167.68   12.00
   0   0   8  131.49   11.60
   0   0   8  167.68   11.80
   0   0   8  160.88   11.20
   1   0   8   -1.00    0.70
   1   0   8    0.30    0.90
  -1   0  -8    0.40    0.80
  -1   0  -8   -0.50    0.90
  -1   0  -8   -1.30    0.90
   1   0   8    0.30    0.90
   2   0   8   -0.60    0.90
   2   0   8   -0.10    1.10
  -2   0  -8    0.70    1.30
  -2   0  -8   -0.60    1.10
  -2   0  -8    0.00    1.00
   2   0   8    2.50    1.30
   3   0   8    0.40    1.30
  -3   0  -8   -1.50    1.60
   3   0   8   -3.10    1.10
  -3   0  -8    1.90    1.40
  -3   0  -8   -0.10    1.00
   3   0   8    0.80    1.60
  -4   0  -8   55.59    5.80
  -4   0  -8   53.69    7.10
   4   0   8   51.39    6.00
   4   0   8   47.10    5.70
  -4   0  -8   58.69    6.10
   4   0   8   46.80    5.90
  -5   0  -8    0.30    1.60
  -5   0  -8    2.90    2.50
   5   0   8    4.90    2.70
   5   0   8    2.50    2.40
   6   0   8    1.70    2.40
  -6   0  -8    0.80    2.50
  -6   0  -8    0.20    2.10
   7   0   8    0.80    3.60
  -7   0  -8   -2.70    2.30
  -7   0  -8    0.00    3.10
  -8   0  -8   56.19    8.30
  -8   0  -8   65.79   10.00
   8   0   8   59.89   10.00
  -9  -1   8    4.10    4.30
  -9  -1   8    5.00    5.20
   9  -1  -8    4.30    4.60
   9   1  -8    6.60    5.00
  -9   1   8    7.90    4.90
  -9   1   8   -3.30    5.20
  -8  -1   8  135.59   12.50
  -8  -1   8  121.09   13.40
   8  -1  -8  126.39   13.00
   8   1  -8   96.79   11.90
  -8   1   8  117.99   11.40
  -8   1   8   97.09   12.30
  -7  -1   8  134.39   13.70
   7  -1  -8  130.49   12.60
  -7  -1   8  113.29   12.20
  -7   1   8  137.39   12.00
   7   1  -8  131.79   12.90
  -7   1   8  127.69   13.30
  -6  -1   8   56.29    8.50
   6  -1  -8   81.79    8.50
  -6  -1   8   83.09   11.00
   6   1  -8   70.29    8.40
  -6   1   8   76.39    8.00
  -6   1   8   79.09    9.40
  -5  -1   8    9.20    3.00
   5  -1  -8    8.00    2.80
  -5  -1   8    5.50    3.40
   5   1  -8    2.00    2.30
  -5   1   8    1.50    2.20
  -5   1   8    8.80    3.00
  -4  -1   8    7.50    2.40
  -4  -1   8    7.10    2.70
  -4  -1   8   10.30    3.50
   4  -1  -8    9.50    2.70
  -4   1   8    9.40    2.60
  -4   1   8    6.80    3.40
   4   1  -8    3.80    1.70
   4   1  -8    6.20    3.30
  -4   1   8    8.00    2.20
  -4   1   8    7.10    2.30
  -3  -1   8  352.26   24.30
   3  -1  -8  335.77   22.90
  -3  -1   8  311.37   24.30
  -3  -1   8  316.47   22.90
  -3  -1   8  317.97   23.70
  -3   1   8  346.07   23.60
   3   1  -8  303.57   22.90
   3   1  -8  286.97   23.60
  -3   1   8  318.17   24.10
  -3   1   8  326.57   22.50
   2  -1  -8  849.91   57.29
  -2  -1   8  784.42   57.69
  -2  -1   8  792.52   56.79
   2  -1  -8  947.11   56.99
  -2  -1   8  833.62   57.59
   2  -1  -8  769.02   57.29
   2   1  -8  930.51   57.79
  -2   1   8  760.72   57.09
  -2   1   8  893.71   56.49
  -2   1   8  857.91   57.29
   2   1  -8  950.60   57.09
   1  -1  -8  156.38   12.20
   1  -1  -8  165.58   12.30
  -1  -1   8  165.68   12.40
   1  -1  -8  142.69   11.50
  -1  -1   8  146.99   12.40
  -1   1   8  148.09   11.30
   1   1  -8  157.38   12.30
  -1   1   8  176.28   12.30
   1   1  -8  161.88   12.50
   0  -1  -8  543.55   39.50
   0  -1   8  638.64   39.80
   0  -1  -8  579.64   39.60
   0  -1  -8  601.84   39.10
   0   1  -8  533.95   39.70
   0   1  -8  567.24   39.10
   0   1   8  639.84   38.90
   0   1   8  543.35   39.20
   0   1   8  635.94   39.80
   0   1  -8  533.95   39.50
  -1  -1  -8  105.99    9.70
   1  -1   8  128.09   10.20
  -1  -1  -8  115.29    9.30
   1  -1   8  132.79    9.50
  -1  -1  -8  132.09   10.10
   1  -1   8  126.39    9.90
   1   1   8  127.89    9.80
   1   1   8  126.99    9.40
   1   1   8  123.69   10.00
  -1   1  -8  107.19    9.30
  -1   1  -8  128.69    9.90
  -2  -1  -8  933.11   60.59
   2  -1   8  909.21   59.89
  -2  -1  -8 1011.40   60.69
   2  -1   8  869.31   60.19
  -2  -1  -8  820.22   59.79
   2  -1   8 1018.80   60.89
  -2   1  -8  931.51   59.99
  -2   1  -8  914.31   60.29
   2   1   8  930.81   59.99
  -2   1  -8  849.52   60.39
   2   1   8  806.02   60.29
   2   1   8  831.32   60.09
   3  -1   8  296.47   24.70
  -3  -1  -8  358.66   24.50
   3  -1   8  289.47   24.10
  -3  -1  -8  361.36   25.00
   3  -1   8  367.06   24.80
  -3   1  -8  346.97   24.70
   3   1   8  374.06   25.30
  -3   1  -8  381.86   25.20
  -3   1  -8  344.47   24.30
  -4  -1  -8   22.30    4.00
  -4  -1  -8   17.40    3.80
  -4  -1  -8   16.60    3.40
   4  -1   8   15.80    3.60
   4  -1   8   10.40    3.00
   4  -1   8   10.90    3.40
   4   1   8   14.90    3.70
  -4   1  -8   16.10    3.40
  -4   1  -8   11.50    3.30
   4   1   8   15.60    3.50
  -4   1  -8   15.10    3.10
   4   1   8   18.80    4.20
  -5  -1  -8   10.80    3.70
   5  -1   8   18.40    4.40
   5  -1   8    9.50    2.90
  -5  -1  -8   14.10    3.40
  -5   1  -8    7.50    2.40
   5   1   8    4.50    2.70
  -5   1  -8   17.90    4.10
   6  -1   8   12.20    4.00
  -6  -1  -8   13.60    4.40
  -6  -1  -8    7.00    3.20
   6   1   8    9.10    3.90
  -6   1  -8   11.50    3.80
  -6   1  -8    6.20    2.60
   7  -1   8    4.60    3.50
  -7  -1  -8    7.50    3.80
  -7  -1  -8   -0.60    2.80
   7   1   8   12.60    4.60
  -7   1  -8    9.10    4.30
  -7   1  -8    1.40    2.70
   8  -1   8    6.50    4.30
  -8  -1  -8    2.80    3.80
  -8  -1  -8   -7.40    3.60
   8   1   8   -5.40    3.80
  -8   1  -8   -0.80    3.10
  -8   1  -8    0.60    3.80
   8  -2  -8    4.20    3.10
  -8  -2   8    9.20    4.30
  -8  -2   8    7.30    4.10
  -8   2   8    3.60    3.70
   8   2  -8   -1.20    3.50
  -8   2   8   11.40    5.00
  -7  -2   8   28.70    6.40
   7  -2  -8   47.30    7.40
  -7  -2   8   35.00    8.20
  -7   2   8   43.40    7.60
  -7   2   8   39.40    6.00
   7   2  -8   40.20    7.70
  -6  -2   8  215.28   18.90
   6  -2  -8  224.48   17.50
  -6   2   8  210.18   16.60
  -6   2   8  203.88   16.40
  -6   2   8  221.78   18.20
   5  -2  -8    0.20    2.00
  -5  -2   8   -0.90    2.90
  -5  -2   8    0.70    2.60
   5  -2  -8   -0.10    3.00
   5   2  -8    0.80    2.40
  -5   2   8    3.30    2.90
  -5   2   8    0.00    1.80
  -5   2   8    2.70    2.20
  -4  -2   8  262.27   19.50
  -4  -2   8  270.17   21.10
   4  -2  -8  285.57   19.40
  -4  -2   8  230.98   20.30
   4  -2  -8  270.17   20.30
  -4   2   8  269.47   18.60
   4   2  -8  241.38   19.50
  -4   2   8  255.27   19.90
  -3  -2   8    0.10    1.30
  -3  -2   8   -1.00    1.50
  -3  -2   8   -0.30    1.20
   3  -2  -8    0.00    1.10
   3  -2  -8    1.20    1.70
  -3  -2   8   -0.30    1.70
  -3   2   8   -0.80    0.90
  -3   2   8   -1.20    1.40
  -3   2   8    1.10    1.50
  -3   2   8    0.00    1.30
   3   2  -8    0.70    1.50
   3   2  -8    2.20    1.70
  -2  -2   8  699.73   45.30
  -2  -2   8  615.04   46.00
   2  -2  -8  738.63   45.70
  -2  -2   8  734.43   46.20
   2  -2  -8  698.03   45.50
   2  -2  -8  636.34   44.70
   2   2  -8  701.63   46.00
  -2   2   8  675.53   45.00
   2   2  -8  637.24   45.90
  -2   2   8  643.04   45.20
   2   2  -8  617.34   45.10
  -2   2   8  639.04   44.50
  -1  -2   8   47.30    5.60
  -1  -2   8   53.49    5.60
  -1  -2   8   62.09    5.20
   1  -2  -8   49.60    5.20
   1  -2  -8   51.49    4.80
   1  -2  -8   53.89    5.40
  -1   2   8   54.29    4.50
   1   2  -8   58.89    5.20
  -1   2   8   41.00    4.90
   1   2  -8   63.69    5.80
  -1   2   8   59.99    5.40
   1   2  -8   50.19    5.60
   0  -2   8  962.20   64.59
   0  -2  -8 1018.70   64.49
   0  -2   8  895.41   64.59
   0  -2  -8  972.00   63.69
   0   2   8  938.81   64.09
   0   2  -8  911.11   64.59
   0   2   8 1017.60   64.09
   0   2  -8 1014.60   64.49
  -1  -2  -8  512.65   36.80
  -1  -2  -8  595.84   37.10
   1  -2   8  567.64   37.00
   1  -2   8  551.94   37.30
   1  -2   8  542.05   36.40
   1   2   8  524.25   36.20
  -1   2  -8  525.55   36.70
  -1   2  -8  498.25   36.40
   1   2   8  586.64   37.20
  -1   2  -8  535.45   37.20
   1   2   8  510.45   36.50
   2  -2   8  228.68   19.40
  -2  -2  -8  270.87   19.60
  -2  -2  -8  252.17   20.30
   2  -2   8  289.57   19.50
  -2  -2  -8  274.87   19.20
  -2   2  -8  277.17   19.40
  -2   2  -8  258.37   19.00
   2   2   8  292.67   19.90
   2   2   8  262.47   19.30
  -2   2  -8  280.67   19.90
  -3  -2  -8   47.20    5.90
   3  -2   8   63.59    6.10
  -3  -2  -8   61.49    6.10
   3  -2   8   46.90    5.40
  -3  -2  -8   54.09    5.50
   3  -2   8   53.99    5.40
  -3   2  -8   38.80    5.20
  -3   2  -8   55.19    6.00
   3   2   8   58.79    6.00
  -3   2  -8   54.19    5.30
   3   2   8   55.69    5.90
   3   2   8   43.40    5.30
   4  -2   8  140.19   11.20
  -4  -2  -8  122.09   11.00
  -4  -2  -8  126.49   11.30
   4  -2   8  131.89   11.20
  -4  -2  -8  128.59   11.40
   4  -2   8  160.58   12.10
  -4   2  -8  143.69   11.20
  -4   2  -8  115.99   11.20
  -4   2  -8  145.79   10.80
   4   2   8  127.79   11.40
   4   2   8  132.19   11.70
   4   2   8  118.59   11.30
  -5  -2  -8   18.10    4.20
   5  -2   8   12.40    4.00
  -5  -2  -8   17.00    4.10
   5  -2   8   19.40    5.20
  -5   2  -8   14.10    3.20
  -5   2  -8   18.10    3.80
   5   2   8   19.80    4.20
  -5   2  -8   13.90    3.70
  -6  -2  -8   11.70    3.50
   6  -2   8   10.90    3.80
   6  -2   8    4.50    3.30
  -6   2  -8    4.90    3.00
   6   2   8    5.40    3.40
  -6   2  -8    8.20    3.30
  -7  -2  -8  213.18   18.70
   7  -2   8  233.08   19.40
   7   2   8  217.08   19.10
  -7   2  -8  212.78   17.40
  -7   2  -8  203.78   18.40
  -8  -2  -8   21.10    5.50
   8  -2   8   26.40    6.90
  -8  -2  -8   30.10    6.90
   8   2   8   27.00    6.70
  -8   2  -8   24.80    5.30
  -8   2  -8   20.70    6.30
  -8  -3   8   68.89   11.00
  -8  -3   8   73.49   10.60
   8  -3  -8   78.59    9.10
   8   3  -8   64.99    9.50
  -8   3   8   55.89    7.10
  -8   3   8   64.79    9.80
  -7  -3   8   12.00    4.50
  -7  -3   8    6.90    4.20
   7  -3  -8   16.80    4.60
  -7   3   8    0.60    3.60
   7   3  -8    5.50    3.90
  -7   3   8    5.90    2.90
  -7   3   8    7.00    3.70
  -6  -3   8   37.20    7.40
  -6  -3   8   29.10    9.40
   6  -3  -8   29.70    5.90
  -6   3   8   31.90    6.00
   6   3  -8   29.90    5.90
  -6   3   8   30.90    4.30
  -6   3   8   37.10    4.50
  -5  -3   8   87.09    9.40
  -5  -3   8   74.79    9.30
   5  -3  -8   64.29    8.20
   5  -3  -8   71.69    7.60
   5   3  -8   80.39    8.30
  -5   3   8   77.09    6.80
  -5   3   8   77.49    8.50
  -5   3   8   83.49    7.00
   4  -3  -8  187.68   16.10
  -4  -3   8  244.18   17.80
   4  -3  -8  205.98   15.60
  -4  -3   8  205.28   17.30
  -4  -3   8  200.88   15.90
   4   3  -8  232.38   17.40
   4   3  -8  204.78   16.10
  -4   3   8  190.88   14.40
  -4   3   8  199.78   14.60
  -4   3   8  211.08   16.40
  -4   3   8  185.98   15.80
  -3  -3   8  647.14   39.80
  -3  -3   8  532.85   39.50
   3  -3  -8  600.74   38.00
   3  -3  -8  483.35   38.30
  -3   3   8  550.54   37.20
   3   3  -8  559.24   39.40
  -3   3   8  541.75   38.30
  -3   3   8  557.14   36.90
  -3   3   8  547.05   38.80
   3   3  -8  554.14   38.40
   2  -3  -8 1742.73  109.19
  -2  -3   8 1556.14  109.59
   2  -3  -8 1737.83  108.89
  -2   3   8 1522.85  107.79
   2   3  -8 1652.33  108.99
  -2   3   8 1625.14  108.79
  -2   3   8 1747.33  107.59
   2   3  -8 1654.93  109.69
  -1  -3   8  455.35   34.40
   1  -3  -8  504.95   33.70
  -1  -3   8  432.46   34.00
  -1  -3   8  500.25   33.70
   1  -3  -8  489.55   33.00
   1  -3  -8  480.75   33.60
   1   3  -8  513.25   34.40
  -1   3   8  494.35   33.40
   1   3  -8  554.54   33.80
  -1   3   8  486.55   32.90
  -1   3   8  492.25   32.50
   0  -3  -8   16.80    2.40
   0  -3   8   10.70    2.70
   0  -3   8   17.60    2.80
   0  -3  -8   14.30    2.60
   0  -3  -8   11.10    2.50
   0  -3   8   20.80    3.90
   0   3   8   13.40    2.30
   0   3  -8   13.10    2.50
   0   3  -8   14.80    2.90
   0   3   8   16.70    2.00
   0   3  -8   13.80    2.60
   0   3   8   16.50    2.70
   1  -3   8    2.30    1.40
  -1  -3  -8    1.30    1.00
  -1  -3  -8    1.80    1.20
   1  -3   8    0.40    1.00
   1  -3   8    0.50    1.00
  -1  -3  -8    0.00    0.90
  -1   3  -8    0.10    1.10
   1   3   8    2.90    1.40
  -1   3  -8    0.30    1.30
   1   3   8    0.20    1.10
  -1   3  -8    0.30    1.30
   1   3   8   -0.50    0.90
  -2  -3  -8  442.36   30.60
   2  -3   8  474.75   30.80
  -2  -3  -8  419.26   30.90
   2  -3   8  390.46   30.80
   2  -3   8  448.36   30.40
  -2  -3  -8  428.16   30.90
  -2   3  -8  473.65   30.70
  -2   3  -8  443.96   31.10
   2   3   8  509.75   30.90
   2   3   8  445.56   31.00
   2   3   8  461.15   30.80
  -2   3  -8  391.36   30.10
  -3  -3  -8   40.90    4.90
  -3  -3  -8   39.60    4.80
   3  -3   8   37.00    4.40
   3  -3   8   36.30    5.50
  -3  -3  -8   45.80    6.80
   3  -3   8   40.30    4.80
   3   3   8   42.00    5.10
  -3   3  -8   41.40    4.70
   3   3   8   44.90    4.90
  -3   3  -8   48.80    5.50
  -3   3  -8   43.40    4.50
   3   3   8   46.00    5.30
   4  -3   8   43.60    5.70
   4  -3   8   68.59    7.10
  -4  -3  -8   59.09    6.60
  -4  -3  -8   56.79    6.20
   4  -3   8   67.79    6.60
  -4   3  -8   55.69    6.70
   4   3   8   56.09    6.40
   4   3   8   56.59    6.60
  -4   3  -8   48.70    6.00
  -4   3  -8   51.79    5.50
  -5  -3  -8  193.78   15.30
   5  -3   8  173.38   14.80
  -5  -3  -8  181.78   14.60
   5  -3   8  155.28   14.80
   5   3   8  172.58   15.20
  -5   3  -8  186.18   14.20
  -5   3  -8  184.08   15.00
  -5   3  -8  163.38   13.60
  -6  -3  -8  211.78   17.80
   6  -3   8  210.28   17.80
  -6  -3  -8  211.48   17.10
   6  -3   8  186.38   17.10
  -6   3  -8  222.78   16.30
   6   3   8  175.48   18.60
  -6   3  -8  217.18   17.70
  -7  -3  -8    8.30    3.50
  -7  -3  -8    9.50    3.60
   7  -3   8    4.80    3.40
  -7   3  -8    3.70    2.80
   7   3   8    0.60    4.20
  -7   3  -8    1.70    3.70
  -8  -3  -8   41.40    7.90
  -8  -3  -8   36.30    6.80
   8  -3   8   24.80    6.30
  -8   3  -8   39.50    7.80
  -8   3  -8   25.80    5.40
   8   3   8   47.60    8.70
   8  -4  -8   19.30    5.10
  -8  -4   8   16.60    5.70
  -8  -4   8   14.40    4.90
   8   4  -8   11.80    4.90
  -8   4   8    5.50    5.10
  -7  -4   8   13.20    5.40
   7  -4  -8   26.50    4.80
  -7  -4   8   18.90    5.90
  -7   4   8   19.80    3.20
   7   4  -8   16.00    5.30
  -7   4   8   20.90    3.30
  -6  -4   8   43.10    7.90
   6  -4  -8   57.49    7.10
  -6  -4   8   62.89    9.70
  -6   4   8   62.69    7.70
  -6   4   8   61.79    5.10
  -5  -4   8   -0.60    2.40
   5  -4  -8    1.40    2.20
  -5  -4   8    2.90    2.70
   5  -4  -8   -2.10    2.70
  -5   4   8    1.20    1.00
   5   4  -8    1.60    2.50
  -5   4   8    1.80    1.00
  -5   4   8   -1.00    2.40
  -4  -4   8   -3.20    1.90
  -4  -4   8    1.90    2.20
  -4  -4   8    0.70    2.70
   4  -4  -8   -0.10    1.30
   4  -4  -8    0.00    2.00
   4   4  -8   -0.80    1.80
  -4   4   8    0.00    1.90
  -4   4   8    1.30    2.20
   4   4  -8    0.70    3.00
  -3  -4   8  277.27   22.00
  -3  -4   8  279.47   22.70
   3  -4  -8  331.77   22.30
  -3  -4   8  285.87   23.30
  -3  -4   8  360.16   24.20
   3  -4  -8  311.47   21.40
   3   4  -8  285.47   22.80
   3   4  -8  315.87   22.30
  -3   4   8  301.27   21.70
  -3   4   8  295.07   22.00
   2  -4  -8  412.26   29.60
   2  -4  -8  431.26   29.30
  -2  -4   8  424.96   30.30
  -2  -4   8  418.96   29.50
   2  -4  -8  422.76   28.60
   2   4  -8  417.56   29.30
   2   4  -8  412.16   30.10
   2   4  -8  425.96   30.00
  -2   4   8  425.46   29.00
  -1  -4   8  261.97   21.10
   1  -4  -8  258.07   20.00
   1  -4  -8  302.17   19.60
  -1  -4   8  308.97   20.50
  -1  -4   8  291.17   21.00
   1  -4  -8  291.37   20.20
   1   4  -8  270.67   20.00
  -1   4   8  289.27   19.90
   1   4  -8  270.97   20.50
   1   4  -8  294.67   21.10
   0  -4   8    1.40    1.00
   0  -4  -8    2.10    1.30
   0  -4   8    0.90    1.40
   0  -4   8   -0.50    1.20
   0  -4  -8    0.70    1.10
   0  -4  -8    0.40    0.80
   0   4   8    0.60    0.70
   0   4  -8   -0.90    1.00
   0   4  -8    0.10    1.50
   0   4   8    0.90    0.60
   0   4  -8    0.70    1.40
   0   4   8    0.10    1.10
   1  -4   8   22.80    3.90
  -1  -4  -8   19.50    3.50
  -1  -4  -8   24.80    2.90
  -1  -4  -8   23.40    3.60
   1  -4   8   25.60    3.10
   1  -4   8   34.20    3.80
  -1   4  -8   24.90    3.50
   1   4   8   21.10    3.20
   1   4   8   20.20    3.30
  -1   4  -8   24.70    4.10
  -1   4  -8   23.60    3.20
   1   4   8   27.50    2.90
  -2  -4  -8    4.00    1.90
   2  -4   8    2.40    1.70
   2  -4   8    3.00    1.30
  -2  -4  -8    5.00    1.90
   2  -4   8    0.00    1.30
  -2   4  -8    3.40    1.40
   2   4   8    2.60    1.50
  -2   4  -8    3.30    1.60
   2   4   8    1.30    1.50
  -2   4  -8    1.60    1.60
  -3  -4  -8  422.16   29.10
  -3  -4  -8  433.96   29.50
   3  -4   8  417.16   29.50
  -3  -4  -8  442.56   29.70
   3  -4   8  392.06   28.80
   3  -4   8  365.36   28.40
  -3   4  -8  399.86   28.20
  -3   4  -8  429.86   28.50
  -3   4  -8  368.06   29.20
   3   4   8  436.56   30.00
   3   4   8  423.66   29.50
   3   4   8  429.16   29.20
  -4  -4  -8  324.17   22.70
   4  -4   8  308.77   22.90
  -4  -4  -8  331.47   23.10
   4  -4   8  283.07   21.80
   4  -4   8  275.37   22.10
  -4   4  -8  297.97   21.60
   4   4   8  317.87   23.00
   4   4   8  268.87   22.50
  -4   4  -8  309.77   21.50
  -4   4  -8  320.07   22.90
   5  -4   8   65.49    7.40
  -5  -4  -8   52.49    6.50
   5  -4   8   47.70    6.90
  -5  -4  -8   49.90    7.50
  -5   4  -8   50.09    5.80
  -5   4  -8   37.90    6.40
   5   4   8   57.59    8.00
  -5   4  -8   48.40    5.40
  -6  -4  -8    8.20    3.40
  -6  -4  -8    9.30    3.60
   6  -4   8    6.00    4.20
  -6   4  -8    9.20    4.00
  -6   4  -8   10.50    2.90
  -6   4  -8    9.70    3.70
  -7  -4  -8   15.60    4.20
  -7  -4  -8    8.80    3.40
   7  -4   8    7.30    4.50
  -7   4  -8   11.80    5.20
  -7   4  -8   13.30    3.70
   7   4   8    2.70    3.50
   8  -4   8    0.20    4.40
  -8  -4  -8    0.50    3.90
   8   4   8    7.50    5.60
  -8   4  -8    6.70    5.40
  -8   4  -8   12.50    4.10
  -8  -5   8   28.00    7.50
   8  -5  -8   41.40    6.90
   8   5  -8   27.70    6.50
  -7  -5   8   11.70    4.50
   7  -5  -8    5.00    3.10
  -7  -5   8   10.80    4.50
   7   5  -8   14.20    4.30
  -7   5   8   13.00    4.80
   6  -5  -8   97.59   10.20
  -6  -5   8  109.99   12.20
  -6  -5   8  118.19   12.50
  -6   5   8  123.89   10.70
   6   5  -8  114.49   11.40
   5  -5  -8   40.80    6.70
  -5  -5   8   65.89    9.60
  -5  -5   8   47.70    8.20
   5  -5  -8   53.39    6.20
   5   5  -8   63.69    7.20
  -5   5   8   59.59    6.60
  -4  -5   8   73.39    9.70
   4  -5  -8   47.10    6.30
  -4  -5   8   41.90    7.60
  -4  -5   8   71.19    8.30
  -4   5   8   66.09    6.30
  -4   5   8   56.89    6.30
   4   5  -8   53.79    6.80
   4   5  -8   67.09    8.70
  -3  -5   8  104.79    8.70
  -3  -5   8   95.09    9.30
  -3  -5   8   68.19    8.80
   3  -5  -8   95.39    7.60
   3  -5  -8  107.49    8.60
  -3  -5   8   94.39    9.50
   3   5  -8   94.29    8.90
  -3   5   8   84.99    7.60
   3   5  -8   71.59    7.90
  -3   5   8   95.09    8.10
   2  -5  -8    7.20    1.70
   2  -5  -8    5.00    1.70
   2  -5  -8    6.20    1.90
  -2  -5   8    3.80    2.40
  -2  -5   8    0.40    1.70
  -2  -5   8    2.20    2.20
  -2   5   8    2.30    1.60
   2   5  -8    2.20    1.60
   2   5  -8    4.10    2.40
   1  -5  -8   93.79    7.40
  -1  -5   8   85.29    7.70
  -1  -5   8  107.39   10.20
   1  -5  -8   95.79    7.50
   1  -5  -8   94.19    7.00
  -1   5   8   87.39    7.10
   1   5  -8  102.29    7.70
   1   5  -8   76.49    7.50
   1   5  -8   85.09    8.20
   0  -5  -8  104.59    7.90
   0  -5   8   94.09    8.30
   0  -5   8   94.49    9.10
   0  -5  -8  107.09    8.40
   0   5  -8   96.59    8.90
   0   5   8  109.99    8.10
   0   5  -8  104.69    8.00
  -1  -5  -8    0.10    1.00
   1  -5   8    1.30    1.30
   1  -5   8    0.70    1.10
   1  -5   8    1.00    1.80
  -1  -5  -8    2.00    1.40
  -1  -5  -8    1.50    1.20
  -1   5  -8    2.30    1.00
  -1   5  -8    1.00    1.20
   1   5   8   -1.50    1.20
  -1   5  -8    0.70    1.40
   2  -5   8    0.60    1.40
  -2  -5  -8    5.60    1.90
  -2  -5  -8    2.80    1.80
   2  -5   8    2.20    1.40
  -2  -5  -8    1.70    1.90
  -2   5  -8    2.10    1.20
  -2   5  -8    2.90    1.20
   2   5   8    2.00    1.80
   2   5   8    0.10    1.40
  -2   5  -8    4.60    2.10
   3  -5   8  848.62   58.59
  -3  -5  -8  912.01   59.09
   3  -5   8  866.01   59.39
  -3  -5  -8  838.52   59.29
  -3  -5  -8  867.21   59.19
  -3   5  -8  895.51   57.49
  -3   5  -8  848.52   59.29
   3   5   8  961.60   59.19
   3   5   8  795.82   58.69
  -3   5  -8  889.41   57.69
   4  -5   8  388.06   26.30
  -4  -5  -8  343.67   25.80
   4  -5   8  343.47   26.00
   4  -5   8  311.97   25.30
  -4  -5  -8  362.96   26.20
  -4   5  -8  335.47   24.10
   4   5   8  365.56   26.00
   4   5   8  350.66   26.00
  -4   5  -8  354.06   26.10
  -4   5  -8  369.46   24.20
  -5  -5  -8   63.19    7.70
  -5  -5  -8   55.79    6.70
   5  -5   8   44.80    7.30
   5  -5   8   52.19    7.40
  -5   5  -8   39.50    6.60
   5   5   8   55.59    7.70
  -5   5  -8   58.69    5.40
  -5   5  -8   43.80    5.10
  -6  -5  -8    8.60    3.90
   6  -5   8    9.30    4.20
  -6  -5  -8    4.50    2.90
   6  -5   8    3.50    4.00
   6   5   8    1.90    3.90
  -6   5  -8    1.60    2.70
  -7  -5  -8    0.80    3.60
   7  -5   8   12.20    4.70
  -7  -5  -8    9.80    3.40
   7   5   8    6.00    4.00
  -7   5  -8   10.90    5.60
  -7   5  -8    6.40    3.00
  -7  -6   8   20.70    6.80
  -7  -6   8   24.50    6.70
   7  -6  -8   25.60    5.70
   7   6  -8   24.80    6.30
  -6  -6   8   17.30    5.70
  -6  -6   8   20.60    5.90
   6  -6  -8    7.70    3.40
   6   6  -8   19.00    5.10
  -6   6   8   12.80    4.10
   5  -6  -8   13.10    3.50
  -5  -6   8   16.00    4.10
   5  -6  -8   13.70    3.80
  -5  -6   8   12.10    4.40
  -5   6   8   13.90    3.50
   5   6  -8   16.70    4.10
   4  -6  -8    2.30    2.60
  -4  -6   8    6.00    3.60
  -4  -6   8    0.70    2.90
  -4  -6   8    7.30    3.50
   4  -6  -8    1.50    1.90
   4   6  -8    3.20    2.80
  -4   6   8    1.60    2.40
   4   6  -8    4.10    3.10
   3  -6  -8  951.60   68.09
   3  -6  -8  990.40   67.49
  -3  -6   8 1091.69   70.69
  -3  -6   8 1135.39   70.29
  -3  -6   8 1056.49   70.39
  -3   6   8  967.20   67.29
   3   6  -8  995.70   68.49
  -3   6   8 1022.30   67.39
  -2  -6   8  962.40   65.09
  -2  -6   8  881.81   63.49
  -2  -6   8 1035.80   65.39
   2  -6  -8  929.11   62.79
   2  -6  -8  937.81   62.29
   2   6  -8 1036.70   63.49
  -2   6   8  930.71   61.99
  -2   6   8  893.41   62.29
   2   6  -8  922.81   62.89
  -1  -6   8  123.29   11.20
  -1  -6   8  134.89   11.90
  -1  -6   8  142.49   12.50
   1  -6  -8  149.79   10.40
   1  -6  -8  147.39   11.00
   1   6  -8  154.28   12.20
   1   6  -8  145.19   10.70
  -1   6   8  148.29   10.40
   0  -6  -8  126.99    9.50
   0  -6   8  121.49    9.90
   0  -6   8  115.89   10.10
   0  -6  -8  109.19    9.50
   0  -6  -8  117.89    9.00
   0   6  -8  132.69   10.70
   0   6   8  129.89    9.30
   0   6  -8  121.59    8.70
   0   6  -8  118.19    8.60
  -1  -6  -8  196.88   14.10
   1  -6   8  187.68   14.20
  -1  -6  -8  193.78   14.40
  -1  -6  -8  200.18   14.40
   1  -6   8  183.28   14.40
  -1   6  -8  189.08   14.90
   1   6   8  184.48   14.10
  -2  -6  -8  129.59   10.50
   2  -6   8  119.89   10.60
  -2  -6  -8  134.69   10.30
   2  -6   8  135.09   10.20
   2  -6   8  115.09   10.00
  -2  -6  -8  123.49   10.70
  -2   6  -8  123.19   10.60
   3  -6   8  356.46   25.50
   3  -6   8  311.27   24.40
  -3  -6  -8  360.26   25.40
  -3  -6  -8  356.56   25.20
  -3  -6  -8  318.37   28.30
   3  -6   8  352.36   24.50
  -3   6  -8  333.17   25.20
   3   6   8  351.36   24.60
   3   6   8  363.96   24.60
  -4  -6  -8   -3.40    1.60
   4  -6   8    1.30    2.10
   4  -6   8    0.20    2.30
  -4  -6  -8   -0.40    1.90
   4   6   8   -0.10    2.20
  -4   6  -8    1.30    2.50
   4   6   8    3.30    3.10
   5  -6   8   14.50    4.10
   5  -6   8   30.70    5.70
  -5  -6  -8   16.20    4.50
  -5  -6  -8   11.60    3.60
   5   6   8   15.00    4.20
  -5   6  -8   11.40    4.10
   6  -6   8   -0.50    3.70
  -6  -6  -8    9.10    3.80
  -6  -6  -8    5.80    3.40
   6  -6   8    8.50    3.60
   6   6   8    6.40    4.30
  -6   6  -8    7.80    4.60
  -7  -6  -8   -0.10    3.40
   7  -6   8    4.30    4.00
  -7  -6  -8   -4.10    5.50
   7   6   8   -6.80    4.30
  -7   6  -8    5.60    5.00
   7  -7  -8   81.29    9.20
  -7  -7   8   62.89   11.00
  -7  -7   8   57.69   15.30
   7   7  -8   87.89   11.30
   6  -7  -8    3.50    3.00
  -6  -7   8    5.30    4.20
  -6  -7   8   -1.20    3.20
   6   7  -8   -2.40    3.50
   5  -7  -8    2.20    2.50
  -5  -7   8    3.90    3.10
   5  -7  -8    3.70    3.80
  -5  -7   8    3.60    3.90
   5   7  -8    1.90    3.20
  -5   7   8    0.50    2.50
   4  -7  -8   15.10    3.00
  -4  -7   8   10.80    4.40
  -4  -7   8   13.40    4.10
  -4  -7   8   11.70    4.50
   4  -7  -8    5.60    3.00
   4   7  -8   12.60    4.50
  -4   7   8   15.00    2.60
  -4   7   8   10.80    2.40
   4   7  -8   10.40    3.00
  -3  -7   8   51.39    8.00
   3  -7  -8   46.10    4.60
   3  -7  -8   46.50    5.40
  -3  -7   8   52.09    7.40
  -3  -7   8   58.39    8.30
   3   7  -8   46.80    6.40
  -2  -7   8    8.00    3.30
   2  -7  -8   13.40    2.60
   2  -7  -8    9.90    2.00
  -2  -7   8    8.00    3.10
  -2  -7   8   10.10    4.00
   2   7  -8   14.60    2.90
   2   7  -8   10.10    2.60
  -1  -7   8   21.90    4.40
   1  -7  -8   19.30    2.90
   1  -7  -8   18.40    2.30
   1  -7  -8   15.20    2.40
  -1  -7   8   20.20    3.60
  -1  -7   8   19.10    3.90
  -1  -7   8   18.80    4.60
   0  -7  -8  148.19   10.90
   0  -7  -8  138.09   11.10
   0  -7   8  143.69   12.50
   0  -7  -8  137.79   10.70
   0  -7   8  148.39   11.80
   0   7   8  141.89   10.60
   0   7  -8  165.08   12.20
   1  -7   8   17.40    3.10
  -1  -7  -8   17.80    3.30
  -1  -7  -8   21.50    3.50
   1  -7   8   17.00    3.10
   1  -7   8   15.80    3.60
  -1  -7  -8   19.30    3.20
  -1   7  -8   12.80    3.50
   1   7   8   14.80    3.10
  -2  -7  -8  220.58   15.40
  -2  -7  -8  197.68   15.50
   2  -7   8  200.78   15.90
   2  -7   8  205.98   17.60
  -2  -7  -8  198.68   15.30
   2  -7   8  188.38   14.80
  -2   7  -8  184.68   15.40
   3  -7   8   31.90    4.50
   3  -7   8   31.20    4.40
  -3  -7  -8   30.40    4.80
  -3  -7  -8   34.50    5.40
   3  -7   8   25.50    5.10
  -3   7  -8   28.00    4.90
   4  -7   8   39.40    5.90
  -4  -7  -8   49.10    5.90
   4  -7   8   48.20    7.00
  -4  -7  -8   37.30    6.20
   4   7   8   49.90    6.50
  -4   7  -8   51.69    6.90
   4   7   8   40.60    5.70
  -5  -7  -8    2.50    2.90
   5  -7   8   -1.60    3.10
  -5  -7  -8   -1.10    2.80
   5  -7   8    5.10    3.00
   5   7   8   -0.20    3.10
   5   7   8    2.70    4.40
  -5   7  -8    0.60    3.50
  -6  -7  -8    3.10    3.60
  -6  -7  -8    7.00    4.10
  -6   7  -8    8.80    4.90
   6   7   8    9.90    4.40
  -6  -8   8    2.20    4.50
  -6  -8   8   14.70    5.30
   6  -8  -8    7.10    4.10
  -5  -8   8  103.29   12.20
   5  -8  -8  109.69    9.80
  -5  -8   8  117.39   12.30
   5  -8  -8  102.69   10.90
   5   8  -8  108.39   10.30
  -4  -8   8   15.80    5.40
   4  -8  -8   15.30    4.10
  -4  -8   8   22.70    6.00
   4  -8  -8   16.80    3.20
  -4  -8   8   15.80    4.80
   4   8  -8   18.60    4.50
   4   8  -8   20.30    4.20
  -3  -8   8    2.00    2.70
   3  -8  -8    3.60    1.80
   3  -8  -8    3.00    2.40
  -3  -8   8    3.10    3.80
  -3  -8   8    1.00    2.90
   3   8  -8   -0.60    2.20
   3   8  -8    1.60    2.10
   2  -8  -8   85.59    7.30
   2  -8  -8   89.79    6.80
  -2  -8   8   90.59    9.80
  -2  -8   8   76.19    9.10
  -2  -8   8   81.29    8.90
   1  -8  -8    2.60    1.30
  -1  -8   8    0.30    2.30
  -1  -8   8    1.60    2.40
   1  -8  -8    3.30    1.80
  -1  -8   8    7.50    2.80
  -1  -8   8    5.50    2.30
   0  -8  -8   11.60    2.50
   0  -8  -8    6.10    1.60
   0  -8   8   12.80    3.20
   0  -8   8   10.70    2.90
   0  -8   8   12.80    4.10
   0  -8  -8    7.40    2.00
   0   8   8   11.60    1.90
   1  -8   8   98.59    9.80
  -1  -8  -8  107.99    9.30
  -1  -8  -8  114.79   11.00
   1  -8   8  109.19    8.90
  -1  -8  -8  111.19    8.80
   1  -8   8   90.09    8.70
   1   8   8  108.49    9.30
  -1   8  -8  101.19    9.20
  -2  -8  -8   59.79    6.30
  -2  -8  -8   56.39    7.00
  -2  -8  -8   57.19    6.00
   2  -8   8   68.39    7.30
   2  -8   8   60.39    6.10
   2  -8   8   61.59    5.90
   3  -8   8   68.99    7.60
   3  -8   8   49.90    6.60
  -3  -8  -8   65.29    6.90
   3  -8   8   59.19    6.30
   4  -8   8   10.30    3.10
  -4  -8  -8   10.10    3.60
   4  -8   8    9.10    3.30
  -4   8  -8    5.70    3.70
   5  -8   8    7.70    3.70
  -5  -8  -8    9.40    3.90
   5  -8   8    3.70    3.80
  -5  -8  -8    4.90    3.40
   5   8   8    8.40    5.70
  -5   8  -8    2.00    3.90
  -6  -8  -8    4.00    6.00
  -6  -8  -8   -8.00    3.10
   6  -8   8   -0.10    4.40
   6   8   8   10.30    5.10
  -5  -9   8    3.70    3.80
   5  -9  -8    5.80    3.10
   5   9  -8   -3.50    4.00
  -4  -9   8   34.80    6.40
  -4  -9   8   42.20    8.50
   4  -9  -8   38.20    6.10
  -4  -9   8   39.80    7.90
   4  -9  -8   45.60    5.10
   4   9  -8   37.60    4.90
   3  -9  -8  128.89   10.40
  -3  -9   8  139.09   13.50
   3  -9  -8  131.79   11.10
  -3  -9   8  149.79   13.10
  -3  -9   8  178.08   18.20
   2  -9  -8   44.00    4.30
  -2  -9   8   40.20    7.40
  -2  -9   8   40.80    6.80
  -2  -9   8   45.40    6.80
   2  -9  -8   39.70    4.70
  -1  -9   8   97.59    9.60
   1  -9  -8  101.89    7.90
   1  -9  -8   98.39    8.40
  -1  -9   8  122.19   11.20
  -1  -9   8  100.39    9.90
   0  -9   8    7.80    3.00
   0  -9  -8    6.90    2.20
   0  -9   8    9.90    3.60
   0  -9  -8    6.20    2.80
   0  -9   8    5.00    2.70
   0  -9   8   11.00    3.50
  -1  -9  -8   96.29    7.80
  -1  -9  -8   99.89    8.30
   1  -9   8   72.39    9.10
   1  -9   8   90.79    8.50
   1  -9   8  103.39    8.20
  -2  -9  -8   -1.00    2.20
   2  -9   8    2.70    3.00
  -2  -9  -8    1.20    1.90
   2  -9   8   -3.50    2.40
  -2   9  -8    0.10    2.60
   3  -9   8   -0.50    2.90
  -3  -9  -8   -2.00    2.20
  -3  -9  -8    0.70    2.30
  -3   9  -8    1.20    3.20
  -4  -9  -8   15.40    4.30
   4  -9   8    9.60    3.80
   4  -9   8    1.40    3.10
  -4  -9  -8   19.70    3.80
  -4   9  -8    0.20    4.10
   5  -9   8   61.69   12.70
  -5  -9  -8   77.09    9.10
  -5  -9  -8   60.79    8.80
   4 -10  -8   19.20    3.80
  -4 -10   8   35.40    6.40
  -3 -10   8   39.20    7.20
  -3 -10   8   51.19    8.30
   3 -10  -8   52.59    5.00
   2 -10  -8   25.90    4.20
  -2 -10   8   16.90    5.70
  -2 -10   8   23.30    5.40
   2 -10  -8   27.20    3.40
  -2 -10   8   32.40    5.60
  -1 -10   8   27.10    5.50
  -1 -10   8   22.30    4.30
  -1 -10   8   17.50    4.00
   1 -10  -8   15.70    3.40
   1 -10  -8   19.60    3.10
   0 -10  -8    2.40    1.90
   0 -10   8    3.00    2.60
   0 -10   8    1.20    3.10
   0 -10  -8    2.20    2.70
  -1 -10  -8   -1.10    2.00
  -1 -10  -8    2.50    3.40
   1 -10   8   -4.30    3.00
   1 -10   8    1.00    1.80
   1 -10   8    1.30    2.30
   2 -10   8    0.20    2.20
   2 -10   8    0.30    2.00
  -2 -10  -8    1.70    2.50
   2 -10   8   -2.00    3.40
  -2 -10  -8   -0.10    1.90
  -3 -10  -8   27.50    4.80
   3 -10   8   25.50    6.00
  -3 -10  -8   29.10    7.00
   3 -10   8   22.20    3.60
   4 -10   8   39.20    7.30
  -4 -10  -8   33.60    5.90
  -4 -10  -8   44.40    6.90
  -2 -11   8   52.19    8.80
  -2 -11   8   47.20    6.60
  -1 -11   8   53.69    6.20
   1 -11  -8   48.30    5.00
  -1 -11   8   38.70    8.00
   0 -11  -8   16.60    3.00
   0 -11   8   21.80    6.00
  -1 -11  -8   63.99    7.20
   1 -11   8   68.29    9.70
  -2 -11  -8   -1.60    3.10
   2 -11   8    2.30    4.00
  -2 -11  -8    1.30    2.10
   8   0  -9    0.60    3.50
  -8   0   9   -0.40    4.10
  -8   0   9   -7.30    3.00
   7   0  -9  165.48   15.80
  -7   0   9  171.78   16.50
  -7   0   9  189.28   16.80
  -6   0   9    1.50    3.00
   6   0  -9    2.30    2.70
  -6   0   9   -0.30    2.40
  -5   0   9  585.34   42.00
  -5   0   9  578.24   43.70
   5   0  -9  656.83   42.80
  -4   0   9   -2.40    1.90
   4   0  -9    0.80    1.90
  -4   0   9    2.50    1.90
  -4   0   9    1.30    1.70
   4   0  -9   -0.70    2.20
  -3   0   9   37.30    5.90
   3   0  -9   44.20    5.00
   3   0  -9   49.99    6.10
   3   0  -9   50.59    5.40
   2   0  -9    1.70    1.20
   2   0  -9   -1.40    0.90
   2   0  -9   -1.10    1.40
  -2   0   9    0.70    1.10
  -2   0   9   -0.60    1.20
  -2   0   9    0.20    1.30
  -1   0   9   64.99    6.10
   1   0  -9   49.00    5.50
   1   0  -9   50.69    5.10
  -1   0   9   47.20    4.70
  -1   0   9   60.89    5.60
   1   0  -9   49.70    5.60
   0   0   9    1.00    0.80
   0   0   9    1.60    1.30
   0   0  -9    1.80    0.90
   0   0  -9    0.40    1.10
   0   0  -9    3.20    1.50
   0   0   9    3.30    1.50
  -1   0  -9  183.18   15.00
  -1   0  -9  221.18   15.60
   1   0   9  206.18   15.10
   1   0   9  176.48   14.40
  -1   0  -9  225.48   14.90
  -2   0  -9    0.30    1.20
   2   0   9    1.70    1.40
   2   0   9    0.50    1.40
   2   0   9   -0.10    1.10
  -2   0  -9    3.10    1.80
  -2   0  -9   -1.00    0.80
   3   0   9  666.13   42.90
   3   0   9  561.94   43.00
  -3   0  -9  629.14   43.00
   3   0   9  630.44   43.30
  -4   0  -9    4.30    2.30
  -4   0  -9    1.70    1.60
   4   0   9    5.20    2.30
  -4   0  -9   -1.60    2.00
   4   0   9    4.60    2.40
   4   0   9    0.50    2.00
  -5   0  -9  664.63   45.70
  -5   0  -9  662.13   44.90
   5   0   9  608.84   45.60
  -6   0  -9   -1.00    2.30
   6   0   9    0.50    3.30
  -6   0  -9    1.00    2.20
   7   0   9  229.08   20.50
  -7   0  -9  270.27   20.60
  -7   0  -9  218.28   19.00
  -8   0  -9    1.40    4.50
  -8   0  -9    3.70    3.70
   8   0   9    3.50    3.70
   8  -1  -9    9.70    4.70
  -8  -1   9    6.70    4.20
  -8  -1   9    6.00    5.30
  -8   1   9    7.10    4.70
   8   1  -9   15.10    5.40
  -8   1   9    8.50    3.40
  -7  -1   9    2.70    3.20
  -7  -1   9    1.70    3.30
   7  -1  -9    4.20    3.00
  -7   1   9    2.70    3.80
  -7   1   9    2.00    2.50
   7   1  -9    7.30    4.00
  -6  -1   9   55.79    9.20
  -6  -1   9   60.69    7.40
   6  -1  -9   59.89    7.40
  -6   1   9   61.09    8.60
   6   1  -9   59.69    8.70
  -6   1   9   55.59    7.70
  -5  -1   9  226.48   18.20
   5  -1  -9  232.38   17.50
  -5  -1   9  205.98   18.70
  -5   1   9  239.38   18.70
   5   1  -9  210.08   17.50
  -5   1   9  200.08   16.50
  -5   1   9  226.88   17.50
  -4  -1   9  136.09   12.50
   4  -1  -9  119.49   11.90
  -4  -1   9  131.69   12.10
   4  -1  -9  145.49   11.40
  -4  -1   9  124.99   12.00
  -4  -1   9  134.79   11.10
  -4   1   9  121.89   11.20
  -4   1   9  141.49   10.90
  -4   1   9  136.89   12.40
   4   1  -9  126.69   11.30
  -4   1   9  150.58   12.20
  -3  -1   9    4.40    2.60
  -3  -1   9    3.70    1.70
   3  -1  -9   11.90    3.10
   3  -1  -9    4.80    1.90
  -3  -1   9    9.30    2.70
   3  -1  -9    4.40    1.90
  -3  -1   9    4.20    2.10
   3   1  -9    6.40    2.00
  -3   1   9    5.80    2.40
  -3   1   9   10.40    2.20
  -3   1   9    6.40    2.50
   3   1  -9    8.20    2.60
   3   1  -9    6.30    2.30
  -2  -1   9   14.90    2.70
  -2  -1   9    7.70    2.30
   2  -1  -9   13.50    3.00
   2  -1  -9   13.40    2.80
  -2  -1   9   14.70    3.40
   2  -1  -9    7.90    1.90
   2   1  -9    8.70    2.30
   2   1  -9    8.20    1.90
   2   1  -9    9.10    2.60
  -2   1   9   10.70    2.60
  -2   1   9   13.50    2.80
  -1  -1   9   30.50    4.50
   1  -1  -9   26.80    3.30
   1  -1  -9   37.70    4.10
  -1  -1   9   25.20    3.60
  -1  -1   9   25.20    4.10
   1  -1  -9   33.40    4.60
  -1   1   9   37.50    4.20
  -1   1   9   24.00    3.00
   1   1  -9   26.00    4.00
   1   1  -9   25.90    3.30
   1   1  -9   16.60    3.30
  -1   1   9   21.80    3.60
   0  -1  -9  281.47   21.20
   0  -1  -9  274.17   20.60
   0  -1   9  252.57   21.00
   0  -1  -9  293.27   21.30
   0   1   9  314.77   20.60
   0   1  -9  308.57   21.70
   0   1   9  333.47   21.60
   0   1   9  324.77   21.20
   0   1  -9  283.07   20.80
  -1  -1  -9    1.80    1.30
   1  -1   9    3.10    1.40
   1  -1   9    2.10    1.50
   1  -1   9    5.30    2.20
  -1  -1  -9    2.80    1.80
  -1  -1  -9    3.20    1.20
  -1   1  -9    2.30    1.80
   1   1   9    2.50    1.30
  -1   1  -9    3.50    1.60
  -1   1  -9    1.90    1.30
   1   1   9    4.20    1.60
   1   1   9    3.20    1.50
   2  -1   9    1.60    1.30
  -2  -1  -9    0.80    1.40
   2  -1   9    1.00    1.10
  -2  -1  -9    0.20    1.30
  -2   1  -9   -1.10    1.10
  -2   1  -9    1.00    1.20
  -2   1  -9    0.40    1.30
   2   1   9    2.00    1.50
   2   1   9    0.90    1.30
   2   1   9    2.60    1.50
   3  -1   9   29.80    5.30
  -3  -1  -9   26.30    4.40
   3  -1   9   40.60    5.60
  -3  -1  -9   30.50    4.80
  -3   1  -9   29.70    4.90
   3   1   9   30.20    5.20
  -3   1  -9   31.00    4.90
   3   1   9   26.30    4.30
   3   1   9   40.40    5.30
   4  -1   9   56.99    7.10
   4  -1   9   95.59    8.10
  -4  -1  -9   70.59    8.00
  -4  -1  -9   71.49    7.30
   4  -1   9   88.29    8.40
   4   1   9   75.89    7.60
  -4   1  -9   77.09    7.20
  -4   1  -9   83.19    8.00
   4   1   9   71.29    7.90
   4   1   9   90.09    8.50
  -4   1  -9   79.29    8.10
  -5  -1  -9  145.39   13.30
   5  -1   9  185.78   14.50
  -5  -1  -9  143.09   13.90
   5   1   9  196.48   15.10
  -5   1  -9  168.68   14.50
   6  -1   9   56.59   11.20
  -6  -1  -9   76.79    8.80
  -6   1  -9   93.39    9.20
   6   1   9   67.29   10.10
  -6   1  -9   61.69    7.40
  -7  -1  -9    3.70    3.20
  -7  -1  -9    2.20    3.00
   7  -1   9    5.70    3.80
  -7   1  -9    0.80    3.10
  -7   1  -9    2.10    2.40
   7   1   9   10.90    4.30
  -8  -1  -9    0.60    3.50
  -8  -1  -9    2.50    3.90
   8  -1   9    8.00    4.60
  -8   1  -9    4.20    3.40
   8   1   9   -5.60    3.20
  -8   1  -9    3.40    4.80
  -8  -2   9   81.59   12.70
  -8  -2   9  114.09   12.00
   8  -2  -9  103.49   11.20
  -8   2   9   86.09    9.60
  -8   2   9   97.99   12.10
   8   2  -9   94.49   11.40
   7  -2  -9   25.70    6.00
  -7  -2   9   39.00    7.90
  -7  -2   9   41.90    7.50
  -7   2   9   35.90    7.40
   7   2  -9   32.00    6.30
  -7   2   9   31.50    5.30
  -6  -2   9    5.00    3.80
  -6  -2   9    0.90    3.10
   6  -2  -9    6.00    3.00
  -6   2   9    1.00    2.50
  -6   2   9    1.00    2.70
   6   2  -9    2.00    2.80
  -6   2   9    1.40    2.90
  -5  -2   9  111.29   11.70
   5  -2  -9  118.59   10.90
  -5  -2   9   90.99   11.50
  -5   2   9  124.79   10.20
  -5   2   9  137.59   10.80
   5   2  -9  124.09   11.20
  -5   2   9  141.19   12.40
  -4  -2   9   -0.70    2.10
  -4  -2   9    2.20    2.10
   4  -2  -9    2.70    1.70
  -4  -2   9    3.80    2.70
  -4  -2   9    4.70    3.00
   4  -2  -9    4.40    2.60
  -4   2   9    4.10    1.70
  -4   2   9    1.40    2.10
  -4   2   9    5.00    1.90
  -4   2   9    6.90    2.90
   4   2  -9    2.00    2.70
   4   2  -9    2.40    2.00
   3  -2  -9  181.58   15.50
   3  -2  -9  216.18   15.40
   3  -2  -9  214.18   15.00
  -3  -2   9  191.78   16.60
  -3  -2   9  193.38   15.80
  -3  -2   9  167.48   15.70
   3   2  -9  195.18   15.80
  -3   2   9  165.48   15.60
   3   2  -9  180.28   15.90
  -3   2   9  198.28   14.20
  -3   2   9  211.28   15.50
   3   2  -9  224.88   15.50
  -2  -2   9   -0.20    1.80
  -2  -2   9    1.20    1.70
   2  -2  -9    0.20    1.00
  -2  -2   9   -0.50    1.00
   2  -2  -9    0.00    1.20
   2   2  -9    0.20    1.30
  -2   2   9    0.30    0.90
  -2   2   9   -0.80    1.10
  -2   2   9    1.20    1.40
   2   2  -9    2.00    1.80
   2   2  -9    1.40    1.60
   1  -2  -9  198.58   16.30
   1  -2  -9  223.38   16.40
  -1  -2   9  252.47   16.30
  -1  -2   9  250.57   17.00
   1  -2  -9  233.48   15.90
  -1   2   9  227.38   15.50
  -1   2   9  204.28   16.20
   1   2  -9  218.28   16.80
   1   2  -9  183.78   15.90
   1   2  -9  246.08   17.00
  -1   2   9  198.48   16.10
   0  -2   9  169.88   13.60
   0  -2   9  184.68   14.20
   0  -2  -9  203.58   14.30
   0  -2   9  177.08   14.40
   0  -2  -9  180.58   14.10
   0  -2  -9  207.68   13.70
   0   2   9  193.98   14.10
   0   2  -9  177.28   14.40
   0   2   9  200.18   13.30
   0   2  -9  159.18   13.50
  -1  -2  -9  946.11   59.79
  -1  -2  -9  949.31   59.79
   1  -2   9  812.02   59.39
  -1   2  -9  871.21   59.49
   1   2   9  898.31   59.29
  -1   2  -9  890.51   59.19
   1   2   9  856.91   59.59
   1   2   9  886.21   58.89
   2  -2   9   32.60    5.20
   2  -2   9   28.60    3.50
   2  -2   9   23.00    3.80
  -2  -2  -9   27.80    4.10
  -2  -2  -9   36.50    5.30
  -2  -2  -9   22.50    3.80
   2   2   9   24.20    4.00
   2   2   9   32.20    4.80
  -2   2  -9   25.70    4.10
  -2   2  -9   35.30    5.00
   2   2   9   33.40    4.30
  -2   2  -9   29.60    3.60
  -3  -2  -9  104.69    8.90
   3  -2   9  101.59    9.50
   3  -2   9  108.89    9.20
  -3  -2  -9  105.49    9.60
   3  -2   9  116.19    9.90
  -3  -2  -9  107.49    9.50
  -3   2  -9  112.39    9.80
   3   2   9   87.09    9.30
  -3   2  -9  110.79    8.90
  -3   2  -9  116.99    9.50
   3   2   9   97.09    9.10
   3   2   9  102.09    9.00
   4  -2   9  338.87   24.60
  -4  -2  -9  311.77   24.80
   4  -2   9  282.87   24.70
  -4  -2  -9  355.56   24.60
   4  -2   9  332.57   26.30
  -4   2  -9  345.77   24.20
   4   2   9  366.76   25.60
   4   2   9  379.76   25.20
  -4   2  -9  345.47   24.60
  -4   2  -9  304.57   25.60
  -5  -2  -9   11.70    3.40
   5  -2   9   13.10    4.30
   5  -2   9    8.10    3.30
  -5  -2  -9    9.00    2.80
  -5   2  -9   12.70    4.20
   5   2   9   12.20    4.10
  -5   2  -9    8.30    2.70
   6  -2   9   38.30    7.10
  -6  -2  -9   32.90    9.30
  -6  -2  -9   25.80    5.10
  -6   2  -9   33.60    6.80
  -6   2  -9   25.70    4.90
   6   2   9   26.00    5.80
  -7  -2  -9   20.50    5.30
  -7  -2  -9   29.10    5.50
   7  -2   9   18.50    5.60
  -7   2  -9   22.10    4.60
  -7   2  -9    8.00    4.40
   7   2   9   12.70    4.90
  -8  -2  -9   89.19   10.80
   8  -2   9  110.89   12.70
  -8  -2  -9   82.99    9.80
   8   2   9   68.09   10.90
  -8   2  -9  105.39   10.30
  -8   2  -9   54.79   10.70
  -8  -3   9    8.00    4.40
   8  -3  -9    6.00    3.90
  -8  -3   9    1.80    3.90
   8   3  -9    3.50    4.00
  -8   3   9    4.00    3.30
  -8   3   9    5.20    4.60
   7  -3  -9    8.20    4.40
  -7  -3   9   11.20    4.90
  -7  -3   9   11.30    5.10
  -7   3   9   12.90    5.20
  -7   3   9    7.30    3.70
   7   3  -9   20.70    5.90
  -7   3   9   15.30    3.70
  -6  -3   9   10.90    3.70
   6  -3  -9    3.10    2.70
  -6  -3   9    5.60    3.60
  -6   3   9    4.90    3.30
  -6   3   9    3.10    2.40
  -6   3   9    1.00    2.20
  -5  -3   9   30.30    6.90
  -5  -3   9   55.39    8.20
   5  -3  -9   40.10    5.90
  -5   3   9   50.09    4.90
  -5   3   9   37.00    4.50
  -5   3   9   46.20    7.00
   5   3  -9   47.40    7.00
  -4  -3   9   16.20    4.40
   4  -3  -9   15.90    3.30
  -4  -3   9   12.60    4.10
  -4  -3   9   25.50    5.60
  -4   3   9   19.70    3.90
  -4   3   9   14.90    2.90
   4   3  -9   10.30    3.20
  -4   3   9   16.60    2.60
   4   3  -9   12.50    3.90
  -4   3   9   13.60    3.80
  -3  -3   9  998.40   66.89
  -3  -3   9  915.21   67.99
   3  -3  -9 1033.30   66.39
  -3  -3   9  936.51   68.39
  -3  -3   9  935.51   67.59
   3  -3  -9 1014.00   67.29
  -3   3   9 1004.20   67.59
  -3   3   9 1032.60   65.89
   3   3  -9 1070.89   67.19
  -2  -3   9   45.30    5.00
   2  -3  -9   37.70    4.10
  -2  -3   9   51.79    5.70
  -2  -3   9   44.80    6.60
   2  -3  -9   45.90    4.80
   2  -3  -9   42.00    5.10
   2   3  -9   43.10    5.40
  -2   3   9   50.09    5.10
   2   3  -9   40.60    6.00
  -2   3   9   39.60    3.70
  -2   3   9   45.10    4.20
   2   3  -9   48.60    5.70
   1  -3  -9    8.90    1.90
  -1  -3   9    7.00    2.40
  -1  -3   9    6.10    1.90
   1  -3  -9    8.00    1.80
   1  -3  -9    4.80    1.90
  -1  -3   9    6.80    2.50
  -1   3   9    4.20    1.10
   1   3  -9    8.50    2.20
  -1   3   9    3.50    1.40
  -1   3   9   11.80    2.40
   1   3  -9    5.70    2.00
   1   3  -9    3.10    1.90
   0  -3   9  703.93   48.30
   0  -3  -9  680.43   46.90
   0  -3  -9  752.82   47.90
   0  -3   9  758.82   47.50
   0  -3  -9  635.04   47.50
   0  -3   9  711.13   48.00
   0   3   9  692.53   47.30
   0   3  -9  704.73   47.70
   0   3   9  692.73   48.10
   0   3  -9  719.93   48.30
   1  -3   9   91.59    7.90
   1  -3   9   86.89    8.20
  -1  -3  -9   98.79    7.50
  -1  -3  -9   87.79    7.80
   1  -3   9   79.59    7.30
  -1  -3  -9   91.19    7.90
  -1   3  -9   96.69    8.50
  -1   3  -9   94.99    7.90
   1   3   9   86.19    7.20
   1   3   9   85.39    7.50
  -1   3  -9   93.79    7.50
   1   3   9   74.59    7.50
  -2  -3  -9    3.70    1.70
  -2  -3  -9    2.70    1.50
   2  -3   9    1.90    1.20
  -2  -3  -9    6.00    2.30
   2  -3   9    2.70    1.60
   2  -3   9    2.60    1.50
  -2   3  -9    1.20    1.10
   2   3   9    2.60    1.70
   2   3   9    1.60    1.40
   2   3   9    0.00    1.50
  -2   3  -9    0.60    1.40
  -2   3  -9    2.80    1.60
   3  -3   9  481.45   33.60
   3  -3   9  459.55   32.40
  -3  -3  -9  485.25   33.40
   3  -3   9  470.85   32.80
  -3  -3  -9  480.95   33.40
  -3   3  -9  488.35   33.50
  -3   3  -9  448.86   32.50
   3   3   9  425.66   33.10
   3   3   9  470.65   32.90
   3   3   9  489.25   33.20
  -4  -3  -9   96.49    8.70
  -4  -3  -9   82.19    8.70
   4  -3   9   99.59    9.20
   4  -3   9   74.99    8.40
   4   3   9   80.99    8.60
  -4   3  -9   91.09    9.20
  -4   3  -9  111.19    8.40
   4   3   9   85.89    8.90
  -4   3  -9   87.69    8.50
  -5  -3  -9  141.59   12.70
  -5  -3  -9  130.99   12.90
   5  -3   9  165.68   13.70
   5  -3   9  147.49   12.90
  -5   3  -9  137.79   12.40
   5   3   9  163.68   13.80
  -5   3  -9  143.99   13.20
  -5   3  -9  147.59   12.00
   6  -3   9    2.70    3.70
  -6  -3  -9    7.10    2.80
  -6  -3  -9    3.80    2.40
   6  -3   9    0.40    3.00
  -6   3  -9    5.00    2.40
  -6   3  -9    5.60    3.30
   6   3   9    5.30    3.70
   7  -3   9   45.70    8.10
  -7  -3  -9   44.80    7.60
  -7  -3  -9   39.90    6.80
   7   3   9   32.90    7.50
  -7   3  -9   39.50    6.20
  -7   3  -9   56.49    8.80
  -8  -3  -9   -5.10    3.40
   8  -3   9    4.80    4.50
   8   3   9   -5.10    4.20
  -8   3  -9    5.80    6.20
  -8   3  -9    3.80    3.60
   8  -4  -9   75.19    8.90
  -8  -4   9   71.59   11.30
  -8  -4   9   43.60    8.70
  -8   4   9   43.10    8.90
   8   4  -9   63.09    9.40
   7  -4  -9   -1.00    3.20
  -7  -4   9   -0.70    3.30
  -7  -4   9    3.00    3.60
  -7   4   9    1.90    2.00
  -7   4   9    0.90    2.30
  -7   4   9   -1.00    4.10
   7   4  -9    0.30    3.40
   6  -4  -9  202.58   17.10
  -6  -4   9  238.08   19.50
  -6  -4   9  207.68   19.00
  -6   4   9  209.28   15.00
  -6   4   9  215.48   18.00
   6   4  -9  226.48   18.40
  -5  -4   9   44.20    7.60
   5  -4  -9   33.70    5.40
  -5   4   9   35.40    3.40
  -5   4   9   38.60    6.10
  -5   4   9   36.70    3.30
   5   4  -9   49.10    6.60
   4  -4  -9  297.77   21.40
  -4  -4   9  325.27   24.00
  -4  -4   9  260.67   22.80
   4  -4  -9  311.57   22.50
  -4  -4   9  252.97   23.00
   4   4  -9  310.17   22.30
  -4   4   9  295.87   22.20
   3  -4  -9   44.80    6.20
  -3  -4   9   45.60    7.60
  -3  -4   9   51.09    7.50
   3  -4  -9   41.90    4.80
  -3  -4   9   52.79    7.50
  -3  -4   9   56.89    5.70
  -3   4   9   41.20    5.10
   3   4  -9   41.90    7.50
   3   4  -9   44.50    5.50
  -3   4   9   38.50    5.80
   2  -4  -9 1723.23  108.49
   2  -4  -9 1736.93  108.19
  -2  -4   9 1717.33  109.49
  -2  -4   9 1530.35  109.59
   2  -4  -9 1668.23  107.59
   2   4  -9 1571.24  108.89
  -2   4   9 1652.93  107.99
   2   4  -9 1626.14  108.39
   2   4  -9 1537.45  108.99
  -1  -4   9  333.97   25.60
  -1  -4   9  386.66   25.50
   1  -4  -9  312.97   24.20
   1  -4  -9  347.07   23.80
   1  -4  -9  347.77   25.20
  -1  -4   9  352.26   24.70
   1   4  -9  343.47   24.30
   1   4  -9  346.47   25.30
  -1   4   9  352.96   24.20
   0  -4  -9  701.23   45.20
   0  -4   9  652.03   45.50
   0  -4  -9  689.13   44.40
   0  -4   9  619.74   44.80
   0   4   9  703.93   44.70
   0   4  -9  633.74   44.60
   0   4  -9  681.33   45.90
   0   4  -9  669.73   45.00
   0   4   9  659.53   44.10
   0   4   9  641.94   43.70
   1  -4   9    0.20    1.80
   1  -4   9    1.90    1.70
  -1  -4  -9    2.60    1.80
   1  -4   9    0.80    1.40
  -1  -4  -9    1.80    1.70
  -1  -4  -9    2.30    1.40
  -1   4  -9    4.00    1.80
   1   4   9    1.80    1.50
   1   4   9    3.40    1.90
  -1   4  -9    5.00    2.10
  -1   4  -9    2.80    1.50
  -2  -4  -9   59.99    6.40
  -2  -4  -9   50.99    5.50
   2  -4   9   62.99    5.60
  -2  -4  -9   63.89    6.20
   2  -4   9   56.99    6.20
   2  -4   9   49.30    5.70
   2   4   9   57.19    5.90
   2   4   9   63.89    5.80
  -2   4  -9   57.69    5.30
  -2   4  -9   61.59    6.50
   2   4   9   53.69    5.90
  -2   4  -9   56.59    5.50
  -3  -4  -9    1.50    1.50
   3  -4   9    1.80    1.50
  -3  -4  -9    2.30    1.60
   3  -4   9   -0.20    1.30
   3  -4   9    1.20    1.80
  -3  -4  -9    2.70    2.60
  -3   4  -9    1.30    1.50
   3   4   9    3.40    2.30
   3   4   9    4.30    2.10
  -3   4  -9    1.80    2.20
  -3   4  -9    1.00    1.70
  -4  -4  -9  523.35   34.20
   4  -4   9  500.35   34.70
   4  -4   9  455.05   33.60
  -4  -4  -9  453.95   34.20
  -4   4  -9  457.75   34.20
   4   4   9  462.45   34.10
  -4   4  -9  484.05   33.10
  -4   4  -9  491.55   33.20
  -5  -4  -9    1.30    2.30
   5  -4   9    0.10    2.20
  -5  -4  -9    6.20    3.10
   5  -4   9    5.20    2.90
   5   4   9    3.50    3.20
  -5   4  -9    2.60    2.00
  -5   4  -9    1.70    3.40
   6  -4   9   22.30    5.70
  -6  -4  -9   35.00    6.30
   6  -4   9   35.00    6.70
  -6  -4  -9   36.70    7.00
  -6   4  -9   29.20    6.40
   6   4   9   29.20    6.50
  -6   4  -9   23.10    4.90
  -6   4  -9   22.60    4.20
  -7  -4  -9    0.80    3.50
  -7  -4  -9    0.60    2.50
   7  -4   9    2.20    3.40
   7   4   9    5.80    4.10
  -7   4  -9    3.80    4.60
  -7   4  -9    2.10    2.90
  -8  -4  -9   -6.10    3.70
  -8  -4  -9   -1.30    3.30
  -8   4  -9   -5.90    5.20
  -8   4  -9   -1.70    3.60
   8   4   9    5.20    4.60
  -8  -5   9    9.40    5.20
  -8  -5   9    5.70    4.70
   8  -5  -9   14.00    4.30
  -8   5   9   -8.10    4.80
   8   5  -9   21.70    6.10
   7  -5  -9   15.10    4.50
  -7  -5   9   19.10    6.60
  -7  -5   9   20.40    5.60
   7   5  -9   25.10    5.60
  -7   5   9   25.70    5.90
   6  -5  -9   -1.90    2.50
  -6  -5   9    5.70    4.10
  -6  -5   9    0.40    3.20
   6   5  -9   -1.40    2.80
  -6   5   9   -2.70    2.90
  -5  -5   9   43.00   10.50
   5  -5  -9   45.40   10.00
   5  -5  -9   48.50    5.90
  -5   5   9   52.79    6.50
   5   5  -9   51.49    7.40
  -4  -5   9   37.80    6.70
  -4  -5   9   49.00    7.60
  -4  -5   9   38.80    7.20
   4  -5  -9   39.30    4.90
   4  -5  -9   45.60    6.40
  -4   5   9   34.00    5.20
   4   5  -9   36.30    5.80
   3  -5  -9  385.26   28.70
  -3  -5   9  419.06   30.10
   3  -5  -9  384.26   27.80
  -3  -5   9  388.16   30.30
  -3  -5   9  427.86   30.70
  -3   5   9  395.26   28.10
  -3   5   9  406.06   28.90
   3   5  -9  393.46   28.70
   3   5  -9  478.25   34.70
  -2  -5   9  820.12   57.19
   2  -5  -9  815.12   55.29
   2  -5  -9  813.72   55.59
   2  -5  -9  831.12   55.99
  -2  -5   9  854.41   57.89
   2   5  -9  776.12   56.79
  -2   5   9  844.72   55.39
   2   5  -9  930.21   59.59
  -1  -5   9   34.00    5.70
  -1  -5   9   56.59    6.60
   1  -5  -9   45.60    4.30
  -1  -5   9   43.40    5.10
   1  -5  -9   50.19    5.10
   1  -5  -9   51.39    4.90
   1   5  -9   49.00    5.00
   1   5  -9   49.50    5.90
   1   5  -9   50.99    5.30
  -1   5   9   50.49    4.70
   0  -5   9   95.59    9.20
   0  -5   9  101.59    8.00
   0  -5  -9  108.59    7.70
   0  -5   9   78.49    8.50
   0  -5  -9   95.79    8.10
   0  -5  -9   91.49    7.90
   0   5  -9   96.29    8.80
   0   5   9  101.19    7.70
   0   5  -9   75.09    7.50
   0   5  -9   88.79    7.60
   1  -5   9   15.70    2.80
  -1  -5  -9   20.80    3.70
   1  -5   9   23.10    4.20
  -1  -5  -9   22.50    4.00
  -1  -5  -9   16.00    2.80
   1  -5   9   13.80    3.20
  -1   5  -9   13.50    2.40
  -1   5  -9   15.10    3.60
   1   5   9   19.50    2.30
  -1   5  -9   15.40    2.80
   1   5   9   22.40    3.10
   2  -5   9   83.49    7.90
   2  -5   9   79.09    8.30
   2  -5   9   93.69    7.70
  -2  -5  -9   93.09    7.90
  -2  -5  -9   94.29    8.40
  -2  -5  -9   86.19    8.90
   2   5   9   99.29    8.20
   2   5   9   88.79    7.80
   2   5   9   88.19    7.60
  -2   5  -9   82.19    7.20
  -2   5  -9   87.49    7.10
  -2   5  -9   98.59    8.80
  -3  -5  -9  240.58   20.10
   3  -5   9  274.47   19.90
  -3  -5  -9  279.97   20.10
   3  -5   9  272.87   19.60
  -3  -5  -9  261.97   21.40
   3  -5   9  233.08   20.00
   3   5   9  271.67   19.90
  -3   5  -9  268.97   18.90
  -3   5  -9  289.07   18.90
  -3   5  -9  280.87   20.80
   4  -5   9   47.10    6.50
   4  -5   9   51.79    7.70
  -4  -5  -9   47.30    5.70
  -4  -5  -9   42.20    6.30
  -4   5  -9   43.40    4.70
   4   5   9   42.70    6.60
  -4   5  -9   41.00    4.60
   4   5   9   44.10    6.80
  -4   5  -9   42.10    6.40
   5  -5   9    3.40    2.80
  -5  -5  -9    3.80    3.00
  -5  -5  -9   -2.10    2.10
   5  -5   9    1.80    2.70
  -5   5  -9    4.20    2.50
   5   5   9    2.20    2.70
  -5   5  -9    5.60    3.70
  -5   5  -9    1.70    2.20
  -6  -5  -9    4.20    2.40
  -6  -5  -9    1.30    3.10
   6  -5   9    3.60    3.10
   6  -5   9    5.10    3.80
  -6   5  -9    3.00    2.50
   6   5   9    0.00    3.00
  -6   5  -9    3.20    3.20
  -6   5  -9    5.30    4.00
  -7  -5  -9   49.50    8.30
   7  -5   9   41.70    7.60
  -7  -5  -9   48.10    7.80
   7   5   9   49.90    8.80
  -7   5  -9   51.99    6.30
  -7   5  -9   45.80    8.80
   7  -6  -9   71.59    9.00
  -7  -6   9   73.09   11.10
  -7  -6   9   72.39   11.00
   7   6  -9   81.09    9.70
  -6  -6   9   26.80    6.30
   6  -6  -9   44.00    6.40
  -6  -6   9   46.10    7.80
   6   6  -9   39.40    7.60
  -6   6   9   41.20    6.20
  -5  -6   9   80.09    9.70
   5  -6  -9   73.19    7.40
   5  -6  -9   65.79   12.90
   5   6  -9   72.59    8.40
   4  -6  -9   44.10    6.50
  -4  -6   9   49.10    8.10
  -4  -6   9   59.59    9.10
   4  -6  -9   52.19    5.50
  -4  -6   9   51.89    8.40
   4   6  -9   47.30   10.50
   4   6  -9   52.79    6.60
  -3  -6   9   10.00    3.60
  -3  -6   9   13.20    4.00
  -3  -6   9   11.40    4.00
   3  -6  -9    5.00    2.40
   3  -6  -9   10.90    2.40
   3   6  -9    5.20    3.10
  -3   6   9   11.80    2.50
  -3   6   9   10.10    2.50
   3   6  -9    8.50    2.80
  -2  -6   9   58.79    8.10
   2  -6  -9   44.80    4.40
   2  -6  -9   43.20    5.10
  -2  -6   9   50.19    7.60
  -2  -6   9   44.40    6.00
  -2  -6   9   39.80    6.60
   2   6  -9   44.90    5.60
  -2   6   9   48.20    4.50
   2   6  -9   48.70    5.20
  -2   6   9   49.99    5.10
   1  -6  -9   88.59    7.40
  -1  -6   9   95.79    9.40
  -1  -6   9   88.19    8.10
   1  -6  -9   86.19    7.70
  -1  -6   9   99.39    8.80
   1  -6  -9   88.69    7.10
   1   6  -9   96.69    7.60
   1   6  -9   83.59    7.60
  -1   6   9   82.79    7.10
   1   6  -9   93.19    8.80
   0  -6   9    6.30    2.20
   0  -6  -9    3.10    1.80
   0  -6   9    3.70    1.90
   0  -6  -9    1.20    1.60
   0  -6   9    3.80    2.10
   0  -6  -9    5.00    1.70
   0   6  -9    5.60    1.80
   0   6  -9    3.30    1.40
   0   6  -9    2.50    2.40
  -1  -6  -9  360.76   25.50
  -1  -6  -9  366.26   25.20
   1  -6   9  347.27   25.60
  -1  -6  -9  392.96   25.80
   1  -6   9  342.27   25.30
   1  -6   9  364.56   26.40
  -1   6  -9  345.87   26.10
  -1   6  -9  362.16   24.10
   1   6   9  345.17   25.20
  -1   6  -9  373.46   24.10
  -2  -6  -9   49.60    5.00
   2  -6   9   38.40    5.40
  -2  -6  -9   37.60    5.60
   2  -6   9   39.50    6.00
   2  -6   9   42.40    4.80
  -2  -6  -9   47.00    6.30
   2   6   9   35.10    3.70
  -2   6  -9   43.60    6.40
   2   6   9   42.20    3.80
   3  -6   9  276.37   20.30
  -3  -6  -9  270.37   20.80
   3  -6   9  269.37   21.00
  -3  -6  -9  284.37   20.60
   3  -6   9  247.88   19.90
  -3   6  -9  273.17   21.00
   3   6   9  300.07   20.30
   3   6   9  278.77   20.10
  -4  -6  -9    1.50    1.90
   4  -6   9    1.10    2.50
   4  -6   9    2.90    2.70
   4   6   9   -2.70    2.90
   4   6   9   -0.90    2.50
  -4   6  -9    2.60    3.00
   5  -6   9   22.60    5.20
  -5  -6  -9   22.70    4.50
  -5  -6  -9   16.50    4.70
   5  -6   9   23.80    5.20
  -5   6  -9   29.70    6.00
   5   6   9   19.20    4.90
  -6  -6  -9    6.30    3.10
   6  -6   9   -0.20    3.70
  -6  -6  -9    4.70    3.30
   6  -6   9    2.40    3.60
   6   6   9    5.60    5.60
  -6   6  -9   -7.50    4.30
  -7  -6  -9   24.90    5.90
   7  -6   9   44.40    8.10
  -7   6  -9   48.40    8.10
   7   6   9   18.60    6.60
   7  -7  -9   16.90    4.50
  -7  -7   9   22.20    6.70
  -7  -7   9   13.10    6.10
   7   7  -9   11.80    5.70
   6  -7  -9   44.80    6.60
  -6  -7   9   49.10    8.50
  -6  -7   9   44.20    8.60
   6   7  -9   43.30    7.00
  -5  -7   9   65.29    9.50
   5  -7  -9   49.70    6.10
  -5   7   9   44.60    5.50
   5   7  -9   47.60    7.00
  -4  -7   9   19.60    5.00
  -4  -7   9   23.40    8.40
   4  -7  -9    9.70    3.60
  -4  -7   9   29.40   10.30
   4  -7  -9   16.70    3.50
   4   7  -9   11.90    3.70
   4   7  -9   18.80    4.70
  -4   7   9   14.50    2.70
   3  -7  -9   62.69    5.80
  -3  -7   9   64.69    8.20
  -3  -7   9   84.49   11.30
  -3  -7   9   69.89    8.60
  -3   7   9   63.19    5.50
   3   7  -9   59.59    7.20
   3   7  -9   63.29    6.70
  -2  -7   9  295.47   25.30
  -2  -7   9  324.07   26.10
   2  -7  -9  344.07   24.10
   2  -7  -9  359.76   23.60
  -2   7   9  341.87   22.80
  -2   7   9  360.16   23.10
   2   7  -9  354.66   23.90
   2   7  -9  328.07   24.00
  -1  -7   9   57.29    8.10
   1  -7  -9   41.70    5.40
  -1  -7   9   49.50    5.90
  -1  -7   9   61.59   10.90
   1  -7  -9   59.79    4.90
   1  -7  -9   53.09    4.90
   1   7  -9   53.29    4.60
  -1   7   9   60.09    4.70
   1   7  -9   55.29    4.80
   0  -7  -9    4.70    2.20
   0  -7   9    2.70    2.30
   0  -7   9    2.10    2.20
   0  -7   9    3.80    2.00
   0  -7  -9    2.00    1.50
   0  -7  -9    5.80    1.60
   0   7  -9    5.40    2.50
   0   7   9    0.90    1.70
  -1  -7  -9  119.99   10.00
  -1  -7  -9  126.39    9.90
   1  -7   9  111.19    9.80
   1  -7   9   98.79   10.50
   1  -7   9  127.99   10.20
  -1  -7  -9  126.59   10.30
   1   7   9  118.09   11.20
  -1   7  -9  132.09   10.90
   2  -7   9   23.80    3.80
  -2  -7  -9   28.80    4.80
   2  -7   9   23.30    4.70
  -2  -7  -9   24.90    4.20
  -2  -7  -9   25.80    4.60
   2  -7   9   20.90    3.70
  -2   7  -9   25.10    4.80
   3  -7   9  317.17   23.40
   3  -7   9  316.37   22.20
  -3  -7  -9  283.47   22.70
  -3  -7  -9  300.77   22.50
  -3   7  -9  303.77   23.00
   4  -7   9    3.20    2.60
   4  -7   9    0.50    2.30
  -4  -7  -9    3.40    2.30
  -4  -7  -9    2.90    2.40
   4   7   9   -0.40    2.90
  -4   7  -9   -3.70    3.10
   4   7   9    3.30    2.70
   5  -7   9   56.99    8.50
  -5  -7  -9   62.69    9.10
  -5  -7  -9   64.99    8.00
   5  -7   9   71.89    8.20
  -5   7  -9   73.59    9.20
   5   7   9   73.89    9.00
   5   7   9   55.49    8.70
  -6  -7  -9    1.00    3.30
   6  -7   9   -2.60    3.80
  -6  -7  -9    0.40    2.90
  -6   7  -9   -5.10    4.90
   6   7   9   -3.90    4.00
   6  -8  -9   73.19    8.10
  -6  -8   9   66.69   11.40
   6   8  -9   48.50    7.90
  -5  -8   9   95.59   13.80
  -5  -8   9  136.79   13.10
   5  -8  -9  110.19   10.10
   5   8  -9  105.79   10.80
   4  -8  -9   -0.30    3.40
  -4  -8   9    6.90    4.10
   4  -8  -9   11.60    2.70
  -4  -8   9    5.90    4.40
   4   8  -9    6.70    3.40
  -3  -8   9   17.50    5.00
  -3  -8   9   15.20    5.00
  -3  -8   9   10.60    4.60
   3  -8  -9   17.80    3.70
   3  -8  -9   14.30    2.80
   3   8  -9   13.30    3.20
   3   8  -9   14.90    3.50
  -2  -8   9   76.89    8.70
   2  -8  -9   82.79    6.60
  -2  -8   9   73.39    9.20
  -2  -8   9   92.19    9.40
   2  -8  -9   72.09    7.20
   1  -8  -9   -1.60    1.80
   1  -8  -9    1.30    1.30
  -1  -8   9    1.80    2.70
  -1  -8   9    2.60    2.80
  -1  -8   9   -2.90    2.40
   0  -8   9   10.20    3.90
   0  -8  -9    7.40    1.90
   0  -8   9    4.70    2.00
   0  -8   9    7.70    3.00
   0  -8  -9    9.10    2.10
   0  -8  -9   10.00    2.60
   0   8  -9    9.30    3.40
   0   8   9    9.10    2.00
   1  -8   9   12.80    3.90
   1  -8   9    7.50    2.50
   1  -8   9   13.60    2.90
  -1  -8  -9    7.00    2.30
  -1  -8  -9    6.90    3.30
  -1  -8  -9    8.40    2.10
  -1   8  -9    8.80    3.10
  -2  -8  -9  154.48   12.40
   2  -8   9  135.09   12.00
   2  -8   9  173.88   13.90
  -2  -8  -9  143.09   12.30
   2  -8   9  167.98   12.70
   3  -8   9   15.50    4.50
   3  -8   9   13.10    3.10
  -3  -8  -9   19.30    4.20
  -3  -8  -9   18.70    4.20
  -3   8  -9    9.50    3.80
   4  -8   9   50.09    6.50
   4  -8   9   56.09    8.60
  -4  -8  -9   54.39    7.90
  -4  -8  -9   61.79    7.40
  -4   8  -9   63.79    8.10
  -5  -8  -9    5.10    3.50
   5  -8   9   -2.00    4.00
  -5  -8  -9    2.70    3.40
  -5   8  -9    2.90    4.60
  -6  -8  -9    3.30    3.90
  -6  -8  -9   -4.60    3.20
   6  -8   9   -0.70    4.10
   6   8   9    3.50    4.40
   5  -9  -9   -5.80    2.90
  -5  -9   9   -2.30    4.00
  -5  -9   9    7.80    4.50
   5   9  -9   -2.20    4.00
  -4  -9   9  118.39   11.70
  -4  -9   9  107.79   12.60
   4  -9  -9   96.19    9.20
   4   9  -9   99.99   11.50
   4   9  -9  113.89    9.30
   3  -9  -9   11.70    3.40
  -3  -9   9   13.80    4.80
  -3  -9   9   13.40    4.00
  -3  -9   9   17.50    4.90
   3  -9  -9   13.00    2.80
   2  -9  -9   17.40    3.60
  -2  -9   9   13.80    4.30
  -2  -9   9   19.70    5.60
  -2  -9   9   17.90    4.80
   2  -9  -9   14.70    2.70
  -1  -9   9   69.29    8.20
   1  -9  -9   79.19    7.50
   1  -9  -9   80.19    6.70
  -1  -9   9   92.19    9.70
   0  -9   9   29.20    5.70
   0  -9  -9   23.10    3.40
   0  -9  -9   16.60    3.60
   0  -9   9   17.80    4.10
   0  -9   9   14.00    3.70
  -1  -9  -9    8.20    2.50
   1  -9   9    3.90    3.10
   1  -9   9    4.40    2.30
  -1  -9  -9    6.60    2.30
  -1  -9  -9    5.30    3.60
  -2  -9  -9    9.70    2.90
   2  -9   9    6.40    2.40
   2  -9   9    4.70    3.50
  -2  -9  -9    8.40    2.90
  -3  -9  -9   38.00    6.00
  -3  -9  -9   40.90    5.90
   3  -9   9   34.00    4.90
   3  -9   9   29.90    5.60
  -3   9  -9   32.00    6.00
  -4  -9  -9    6.90    3.20
   4  -9   9    8.60    3.80
  -4  -9  -9    9.50    3.60
  -5  -9  -9   10.30    4.10
  -5  -9  -9    1.50    3.20
   5  -9   9   -1.80    4.10
  -4 -10   9   14.80    5.10
  -4 -10   9   13.10    5.60
   4 -10  -9    8.10    3.70
   3 -10  -9   17.20    3.30
  -3 -10   9   20.80    6.60
  -3 -10   9   15.60    4.60
   2 -10  -9   20.20    3.30
  -2 -10   9   19.90    7.80
  -2 -10   9   29.50    5.50
  -1 -10   9   11.60    3.90
   1 -10  -9    8.20    3.00
  -1 -10   9    5.90    3.70
  -1 -10   9   11.80    3.50
   1 -10  -9   10.60    2.50
   0 -10  -9  125.29   10.40
   0 -10   9  132.19   13.00
   0 -10  -9  123.99   11.30
   0 -10   9  130.09   11.00
   0 -10   9  147.49   11.70
   1 -10   9    6.30    4.10
  -1 -10  -9    5.30    2.60
   1 -10   9    5.60    3.90
  -1 -10  -9    7.00    5.40
   1 -10   9    4.80    2.90
  -2 -10  -9   38.20    6.20
  -2 -10  -9   44.50    6.00
   2 -10   9   34.20    4.50
   3 -10   9   -1.40    3.40
  -3 -10  -9    2.30    2.70
  -3 -10  -9    2.90    3.40
  -2 -11   9  182.78   14.70
  -2 -11   9  156.28   16.30
  -1 -11   9   22.30    4.60
  -1 -11   9   21.10    6.70
   1 -11  -9   24.70    3.80
   0 -11   9  109.59   12.80
   0 -11  -9  110.69    9.80
   0 -11   9  124.39   10.20
   1 -11   9   28.20    6.30
  -1 -11  -9   15.50    3.90
   8   0 -10   70.49   10.50
  -8   0  10   52.89    8.00
  -8   0  10   58.39   10.00
  -7   0  10   -4.00    2.90
   7   0 -10    0.90    3.30
  -7   0  10   -4.40    3.20
   6   0 -10   82.39    9.00
  -6   0  10   70.79    9.20
  -6   0  10   81.59    9.10
  -5   0  10   -0.60    2.70
  -5   0  10   -0.60    2.00
   5   0 -10    0.00    1.90
  -4   0  10  636.34   43.30
   4   0 -10  554.84   41.30
  -4   0  10  560.24   41.00
   4   0 -10  634.94   42.90
  -4   0  10  610.14   42.30
  -3   0  10    0.70    1.60
  -3   0  10    0.90    1.50
  -3   0  10   -0.30    1.40
   3   0 -10    2.90    2.40
   3   0 -10   -0.50    1.40
   3   0 -10   -0.80    1.40
   2   0 -10  132.09   11.40
  -2   0  10  134.29   11.20
  -2   0  10  139.29   10.50
  -2   0  10  116.79   11.20
   1   0 -10   -0.60    1.30
  -1   0  10   -0.20    0.80
   1   0 -10    0.90    1.00
   1   0 -10   -0.90    1.30
  -1   0  10    0.30    1.40
  -1   0  10    0.60    1.50
   0   0  10  462.95   31.00
   0   0  10  452.85   30.50
   0   0  10  433.96   29.80
   0   0 -10  405.96   30.60
   0   0 -10  421.86   30.00
   1   0  10   -0.10    1.10
   1   0  10    0.00    1.40
   1   0  10   -0.30    1.30
  -1   0 -10    0.40    1.30
  -1   0 -10   -0.70    1.30
  -1   0 -10   -0.10    1.00
  -2   0 -10  632.84   43.00
   2   0  10  590.54   42.60
   2   0  10  652.13   43.40
  -3   0 -10   -1.20    1.10
  -3   0 -10    0.20    1.70
  -3   0 -10    3.60    1.80
   3   0  10    4.80    2.10
   3   0  10   -1.00    1.70
   3   0  10    1.60    1.70
   4   0  10  128.19   12.90
  -4   0 -10  149.59   12.40
   4   0  10  160.78   13.00
  -4   0 -10  171.88   13.60
  -5   0 -10    0.10    1.70
  -5   0 -10    2.60    2.80
   5   0  10    7.20    2.70
   6   0  10  377.56   27.10
  -6   0 -10  306.07   26.10
  -7   0 -10    2.30    2.40
   7   0  10   -1.80    3.00
  -7   0 -10    1.50    3.60
  -8   0 -10    9.20    4.80
  -8   0 -10   18.60    5.00
   8   0  10   14.10    5.30
   8  -1 -10   29.50    7.10
  -8  -1  10   16.00    5.20
  -8  -1  10   24.00    6.90
   8   1 -10   17.40    6.20
  -8   1  10   24.50    6.80
  -8   1  10   20.50    4.80
  -7  -1  10   11.60    4.40
  -7  -1  10   15.70    4.50
   7  -1 -10   11.90    4.30
   7   1 -10   11.70    4.30
  -7   1  10   15.10    5.10
  -7   1  10    8.30    3.50
  -6  -1  10   21.10    5.70
  -6  -1  10   16.00    4.50
   6  -1 -10   11.90    4.00
   6   1 -10   21.60    5.60
  -6   1  10   26.30    5.30
  -6   1  10   27.00    6.10
   5  -1 -10   29.40    5.10
  -5  -1  10   12.40    4.40
  -5  -1  10   14.30    4.30
  -5   1  10   30.90    4.60
  -5   1  10   18.30    4.80
  -5   1  10   21.80    4.10
   5   1 -10   22.30    4.60
  -4  -1  10    8.10    3.20
   4  -1 -10   10.40    3.00
   4  -1 -10    6.30    3.10
  -4  -1  10   21.30    3.80
  -4  -1  10   21.90    4.70
  -4  -1  10    9.90    3.40
  -4   1  10   15.20    3.40
   4   1 -10   19.40    4.50
  -4   1  10   10.20    3.40
   4   1 -10    9.50    2.90
  -4   1  10    9.50    2.50
  -4   1  10   18.70    4.00
   3  -1 -10   95.59    7.60
   3  -1 -10   80.09    7.80
   3  -1 -10   64.69    7.80
  -3  -1  10   92.79    8.90
  -3  -1  10   72.49    7.90
  -3  -1  10   91.19    8.60
   3   1 -10   69.39    8.80
   3   1 -10   82.19    8.10
  -3   1  10   76.39    7.00
  -3   1  10   69.29    8.30
  -3   1  10   96.49    9.30
   3   1 -10   68.19    7.30
  -2  -1  10   70.99    8.40
   2  -1 -10  109.29    8.20
   2  -1 -10   84.59    8.40
   2  -1 -10   81.29    8.50
  -2  -1  10   92.59    8.70
  -2  -1  10   82.09    7.70
   2   1 -10  101.39    8.30
  -2   1  10   91.89    7.60
  -2   1  10  100.89    8.80
  -2   1  10  109.39    8.80
   2   1 -10   92.29    8.80
   1  -1 -10    9.00    2.10
  -1  -1  10    9.20    2.20
  -1  -1  10    8.10    2.70
  -1  -1  10   12.80    2.80
   1  -1 -10   14.50    2.90
   1  -1 -10    9.70    2.30
   1   1 -10   12.20    2.50
   1   1 -10    4.20    2.00
  -1   1  10    9.10    2.20
   1   1 -10   11.70    3.00
  -1   1  10   10.40    2.00
  -1   1  10    7.60    2.40
   0  -1  10   69.89    7.70
   0  -1 -10  101.39    8.30
   0  -1  10   91.29    7.30
   0  -1 -10   72.09    7.00
   0   1  10   77.29    7.40
   0   1 -10   84.59    8.00
   0   1  10   92.19    7.10
   0   1 -10   89.99    7.50
   0   1  10   89.79    8.00
   1  -1  10   43.10    4.50
  -1  -1 -10   49.10    5.40
   1  -1  10   44.80    5.10
  -1  -1 -10   49.00    4.80
   1  -1  10   51.19    6.10
  -1  -1 -10   45.00    5.20
  -1   1 -10   51.49    4.90
   1   1  10   49.60    5.20
   1   1  10   44.90    4.50
  -1   1 -10   41.60    5.30
   1   1  10   39.40    5.20
  -1   1 -10   54.99    5.60
  -2  -1 -10  887.81   57.29
   2  -1  10  872.31   56.89
  -2  -1 -10  772.92   56.99
  -2  -1 -10  833.12   56.49
  -2   1 -10  767.72   56.79
   2   1  10  896.71   56.59
  -2   1 -10  868.51   56.59
   3  -1  10   35.80    5.20
   3  -1  10   48.30    6.70
  -3  -1 -10   43.20    6.00
  -3  -1 -10   35.00    4.50
   3  -1  10   40.60    4.70
  -3  -1 -10   35.30    6.00
   3   1  10   35.40    5.60
  -3   1 -10   41.30    6.90
  -3   1 -10   31.90    5.20
   3   1  10   39.60    5.60
   3   1  10   44.70    5.00
  -3   1 -10   38.20    4.60
   4  -1  10   58.69    6.30
  -4  -1 -10   54.39    7.50
   4  -1  10   44.50    7.20
  -4  -1 -10   43.90    5.60
  -4   1 -10   44.40    5.50
   4   1  10   63.19    8.40
  -4   1 -10   43.60    6.60
  -4   1 -10   56.69    6.80
   4   1  10   44.80    6.60
   5  -1  10   22.40    6.10
  -5  -1 -10   19.30    4.00
   5  -1  10   22.70    5.20
  -5  -1 -10   27.60    5.10
   5   1  10   14.40    4.50
  -5   1 -10   31.80    5.80
  -5   1 -10   28.70    4.80
  -6  -1 -10   36.10    6.70
  -6  -1 -10   40.00    6.50
   6  -1  10   46.80    7.60
   6   1  10   41.00    7.30
  -6   1 -10   31.30    5.70
  -6   1 -10   40.80    7.30
  -7  -1 -10    0.80    2.90
   7  -1  10    3.50    3.40
  -7  -1 -10    4.80    3.40
   7   1  10    0.90    3.20
  -7   1 -10    8.50    3.50
  -8  -1 -10   47.90    8.10
  -8  -1 -10   63.99    9.60
   8   1  10   63.79   10.80
  -8   1 -10   52.19    9.40
  -8   1 -10   48.30    7.70
  -8  -2  10   42.10    9.10
   8  -2 -10   49.20    8.30
  -8  -2  10   40.50    8.40
   8   2 -10   60.99    9.90
  -8   2  10   34.50    6.30
  -8   2  10   49.99    9.10
  -7  -2  10    9.90    4.40
  -7  -2  10   21.00    5.90
   7  -2 -10    9.00    4.00
   7   2 -10   12.70    4.80
  -7   2  10   11.10    3.40
  -7   2  10   18.00    5.70
   6  -2 -10    1.10    2.60
  -6  -2  10   -2.30    3.00
  -6  -2  10   -0.70    3.10
  -6   2  10    0.60    2.40
  -6   2  10    0.20    3.00
   6   2 -10    0.50    3.40
  -6   2  10   -1.20    2.50
   5  -2 -10   27.70    5.20
  -5  -2  10   25.70    5.40
  -5  -2  10   42.30    7.40
  -5   2  10   35.40    5.30
   5   2 -10   21.30    4.50
  -5   2  10   31.10    4.50
  -5   2  10   33.10    6.90
  -4  -2  10   40.40    7.60
   4  -2 -10   37.30    4.50
  -4  -2  10   29.00    5.50
   4  -2 -10   30.00    5.80
  -4  -2  10   42.50    7.10
  -4   2  10   30.70    5.90
   4   2 -10   42.40    6.00
  -4   2  10   34.70    4.20
  -3  -2  10   28.40    5.80
   3  -2 -10   40.40    6.20
   3  -2 -10   41.70    5.00
  -3  -2  10   48.30    5.30
  -3  -2  10   46.70    6.70
   3  -2 -10   43.60    4.90
  -3   2  10   49.30    4.50
   3   2 -10   43.00    6.30
  -3   2  10   43.70    5.50
   3   2 -10   37.10    5.50
   3   2 -10   49.70    7.20
  -2  -2  10  335.07   25.40
   2  -2 -10  299.87   24.20
   2  -2 -10  348.77   24.80
  -2  -2  10  381.26   25.30
   2  -2 -10  361.46   24.10
  -2   2  10  308.97   24.20
  -2   2  10  323.77   23.30
  -2   2  10  359.96   24.40
   2   2 -10  364.06   24.50
   2   2 -10  287.17   24.60
   2   2 -10  372.56   25.20
   1  -2 -10 2302.77  155.28
  -1  -2  10 2415.56  155.68
  -1   2  10 2502.55  155.98
  -1   2  10 2162.48  155.78
   1   2 -10 2607.94  156.78
  -1   2  10 2294.67  154.88
   0  -2 -10   76.09   11.40
   0  -2 -10   79.59    6.60
   0  -2  10   62.49    7.20
   0  -2  10   83.79    6.80
   0  -2 -10   79.89    7.20
   0  -2  10   73.19    7.20
   0   2 -10   68.59    6.70
   0   2  10   80.79    6.30
   0   2 -10   60.39    7.00
   0   2 -10   71.89    7.00
   0   2  10   89.79    7.40
   0   2  10   72.99    6.80
  -1  -2 -10 1106.79   70.29
  -1  -2 -10 1026.70   70.79
   1  -2  10 1103.19   70.99
   1  -2  10 1087.99   70.29
  -1  -2 -10 1078.29   70.99
  -1   2 -10 1142.39   71.49
  -1   2 -10 1083.89   70.89
   1   2  10 1000.40   70.89
  -1   2 -10  976.00   70.29
   1   2  10  995.60   69.99
  -2  -2 -10  683.73   46.90
   2  -2  10  680.43   46.50
   2   2  10  729.23   47.20
  -2   2 -10  590.14   45.90
  -2   2 -10  743.43   47.30
   2   2  10  655.93   46.40
   2   2  10  701.83   46.10
   3  -2  10  673.63   49.00
   3  -2  10  765.22   49.60
  -3  -2 -10  707.63   49.80
  -3  -2 -10  732.93   49.40
  -3  -2 -10  775.02   50.19
  -3   2 -10  666.43   49.00
   3   2  10  665.53   49.20
  -3   2 -10  799.22   50.39
   3   2  10  683.93   49.90
  -3   2 -10  759.52   49.70
   3   2  10  757.52   49.70
   4  -2  10  181.48   14.50
  -4  -2 -10  155.48   13.80
  -4  -2 -10  166.38   13.30
  -4   2 -10  150.88   13.80
   4   2  10  154.98   13.90
  -4   2 -10  162.28   13.50
  -4   2 -10  163.98   13.00
  -5  -2 -10   67.89    8.00
   5  -2  10   57.19    7.50
  -5  -2 -10   61.39    7.10
   5  -2  10   74.19    8.40
  -5   2 -10   68.99    7.00
  -5   2 -10   81.89    8.90
   5   2  10   71.09    8.20
  -6  -2 -10   69.99    8.60
  -6  -2 -10   69.99    7.80
   6  -2  10   69.79   10.20
  -6   2 -10   51.89    8.40
  -6   2 -10   65.89    7.30
   6   2  10   68.89   10.00
  -7  -2 -10   15.60    4.50
  -7  -2 -10   16.50    5.30
   7  -2  10    9.20    4.80
   7   2  10   12.30    5.20
  -7   2 -10    9.10    4.90
  -7   2 -10   14.00    3.80
  -8  -2 -10   -0.40    5.60
  -8  -2 -10    0.40    4.60
  -8   2 -10    2.80    3.70
   8   2  10  -10.40    3.90
  -8   2 -10   -0.30    4.90
  -8  -3  10   24.50    6.70
  -8  -3  10   35.70    6.80
   8  -3 -10   24.60    5.10
  -8   3  10   24.10    5.00
   8   3 -10   13.00    5.40
  -8   3  10   26.60    7.10
   7  -3 -10    8.60    4.10
  -7  -3  10    8.60    4.70
  -7  -3  10    0.10    3.50
  -7   3  10    2.30    3.90
   7   3 -10   -0.90    3.20
  -7   3  10   10.20    3.50
  -7   3  10    7.20    2.80
  -6   3  10  204.68   15.30
  -6   3  10  192.78   15.40
   6   3 -10  219.18   17.60
   5  -3 -10   -1.40    1.50
  -5  -3  10   -2.10    2.70
  -5   3  10    2.50    2.00
  -5   3  10    2.00    1.90
   5   3 -10    6.50    2.50
  -5   3  10    2.30    2.80
  -4  -3  10    3.20    3.30
   4  -3 -10    5.70    2.50
   4  -3 -10    4.30    2.70
  -4  -3  10    9.90    3.40
  -4  -3  10    2.70    2.80
  -4   3  10    0.00    2.70
   4   3 -10   -0.30    2.10
  -4   3  10    4.00    2.10
  -4   3  10    2.80    1.50
  -3  -3  10   12.40    3.70
   3  -3 -10    8.80    2.70
   3  -3 -10   15.70    3.10
  -3  -3  10   15.60    4.40
  -3  -3  10   19.40    4.10
  -3  -3  10   17.40    3.60
   3  -3 -10   15.70    3.70
   3   3 -10   14.90    4.20
  -3   3  10   10.40    3.20
  -3   3  10   11.50    2.10
  -3   3  10   15.70    2.80
   3   3 -10   14.20    3.40
   3   3 -10   16.10    3.70
  -3   3  10   11.30    3.30
  -2  -3  10  353.26   24.10
   2  -3 -10  305.87   22.30
   2  -3 -10  300.57   21.70
  -2  -3  10  337.67   23.40
   2  -3 -10  289.87   22.40
  -2   3  10  305.07   22.20
   2   3 -10  264.57   21.90
   2   3 -10  274.97   22.70
   2   3 -10  359.96   23.40
  -1  -3  10   85.19    7.80
  -1  -3  10   76.79    6.50
  -1  -3  10   54.89    6.50
   1  -3 -10   60.19    6.20
   1  -3 -10   59.49    6.20
   1  -3 -10   63.69    5.80
   1   3 -10   65.89    7.10
   1   3 -10   61.69    6.70
  -1   3  10   73.19    6.80
   1   3 -10   66.49    6.80
  -1   3  10   64.79    6.00
  -1   3  10   61.09    6.30
   0  -3  10  212.38   15.20
   0  -3  10  158.78   14.90
   0  -3 -10  212.48   15.10
   0  -3 -10  191.68   14.10
   0  -3  10  183.68   14.40
   0   3  10  193.18   14.50
   0   3  10  212.08   14.80
   0   3  10  201.58   13.80
   0   3 -10  178.98   15.20
   0   3 -10  189.18   14.80
   0   3 -10  183.88   14.30
  -1  -3 -10   58.69    5.60
  -1  -3 -10   74.39    6.50
   1  -3  10   74.89    6.70
   1  -3  10   63.89    6.60
   1  -3  10   48.60    5.50
  -1  -3 -10   65.89    6.40
   1   3  10   54.09    5.90
   1   3  10   54.19    5.80
  -1   3 -10   62.19    6.80
  -1   3 -10   58.89    5.70
  -1   3 -10   53.89    5.90
   2  -3  10   45.00    5.20
  -2  -3 -10   33.80    4.60
   2  -3  10   44.70    5.20
  -2  -3 -10   48.80    5.70
  -2  -3 -10   40.70    5.30
   2  -3  10   55.89    6.00
  -2   3 -10   48.40    5.40
   2   3  10   53.39    7.60
  -2   3 -10   49.40    6.00
  -2   3 -10   38.30    5.00
   2   3  10   51.79    5.40
   2   3  10   48.50    5.00
   3  -3  10  360.46   27.40
  -3  -3 -10  389.46   28.50
  -3  -3 -10  397.06   28.50
  -3  -3 -10  429.76   28.10
   3  -3  10  339.77   27.70
  -3   3 -10  400.66   27.90
  -3   3 -10  395.76   27.60
   3   3  10  404.06   28.60
  -3   3 -10  422.76   28.90
  -4  -3 -10  126.39   12.50
  -4  -3 -10  149.99   12.40
   4  -3  10  147.49   13.20
   4  -3  10  149.49   12.60
  -4   3 -10  142.49   12.30
   4   3  10  161.38   13.30
  -4   3 -10  176.28   14.80
  -4   3 -10  139.99   11.90
  -5  -3 -10   19.40    4.70
  -5  -3 -10   15.50    4.00
   5  -3  10   13.10    3.80
   5  -3  10   18.40    4.90
   5   3  10   17.20    4.30
  -5   3 -10   18.30    3.40
  -5   3 -10   18.40    5.10
  -5   3 -10   18.10    4.80
  -6  -3 -10    5.60    3.10
  -6  -3 -10    5.60    3.30
   6  -3  10    5.50    3.50
  -6   3 -10    4.80    3.60
  -6   3 -10    6.40    2.80
   6   3  10    7.50    4.00
  -7  -3 -10   17.10    4.10
  -7  -3 -10   12.30    4.20
   7  -3  10    9.70    4.10
   7   3  10   14.30    4.60
  -7   3 -10    7.00    4.70
  -8  -3 -10   35.10    7.10
  -8   3 -10   18.30    4.90
  -8   3 -10   25.70    7.20
  -8  -4  10   19.90    8.50
  -8  -4  10   25.70    7.00
   8  -4 -10   14.50    5.00
   8   4 -10   28.40    6.10
  -8   4  10   29.30    6.70
  -7  -4  10  108.79   11.70
   7  -4 -10  106.19   10.70
  -7  -4  10   94.19   11.90
   7   4 -10  105.29   11.50
  -7   4  10   91.89    8.00
  -7   4  10  100.09    8.30
  -7   4  10  102.59   11.70
   6  -4 -10   28.40    5.30
  -6  -4  10   35.30    7.10
  -6  -4  10   29.90    6.40
  -6   4  10   24.90    3.70
  -6   4  10   29.30    5.90
  -6   4  10   26.40    3.50
   6   4 -10   26.80    5.20
  -5  -4  10   29.90    7.00
   5  -4 -10   30.10    4.90
  -5   4  10   27.10    3.00
   5   4 -10   20.40    4.60
  -5   4  10   24.10    2.80
  -5   4  10   25.80    5.30
  -4  -4  10  190.68   16.70
   4  -4 -10  176.28   15.80
  -4  -4  10  185.08   17.00
   4  -4 -10  179.18   14.70
  -4   4  10  189.18   13.10
  -4   4  10  198.98   15.90
   4   4 -10  213.38   16.00
  -4   4  10  203.08   13.20
  -3  -4  10 1279.47   84.19
   3  -4 -10 1173.58   82.99
  -3  -4  10 1377.86   85.09
  -3  -4  10 1172.58   84.69
   3   4 -10 1230.48   82.89
  -3   4  10 1235.68   83.49
  -3   4  10 1091.09   82.39
   3   4 -10 1395.76   84.29
   2  -4 -10  637.24   46.30
   2  -4 -10  659.43   46.10
   2  -4 -10  710.23   45.70
  -2  -4  10  691.83   47.90
  -2  -4  10  640.14   46.20
   2   4 -10  736.93   47.50
   2   4 -10  620.24   46.00
   2   4 -10  737.33   47.20
  -1  -4  10   20.50    4.00
  -1  -4  10    8.80    3.20
   1  -4 -10   11.80    2.90
   1  -4 -10   14.10    3.20
   1  -4 -10   13.70    2.40
  -1  -4  10    8.50    2.50
   1   4 -10   11.20    3.10
   1   4 -10   11.30    3.10
  -1   4  10   12.20    2.70
  -1   4  10   11.80    1.60
   1   4 -10    9.80    2.80
   0  -4  10  446.76   30.10
   0  -4  10  416.26   29.40
   0  -4 -10  422.26   28.90
   0  -4 -10  390.26   29.50
   0  -4 -10  443.26   29.70
   0   4 -10  394.66   29.10
   0   4  10  441.26   28.40
   0   4 -10  444.26   30.50
   0   4  10  442.76   29.20
   0   4  10  406.76   28.70
   0   4 -10  399.16   29.40
  -1  -4 -10  163.88   13.90
  -1  -4 -10  181.78   14.10
   1  -4  10  187.98   14.20
   1  -4  10  176.88   14.60
   1   4  10  180.88   13.70
  -1   4 -10  202.08   15.00
   1   4  10  183.98   13.80
   1   4  10  176.78   13.20
  -1   4 -10  187.08   13.60
  -1   4 -10  166.08   13.60
  -2  -4 -10   49.00    5.00
   2  -4  10   50.19    5.30
   2  -4  10   37.60    5.80
  -2  -4 -10   42.90    6.50
   2  -4  10   47.80    5.40
  -2  -4 -10   35.30    5.60
  -2   4 -10   47.30    5.10
   2   4  10   39.70    5.10
  -2   4 -10   52.49    6.20
   2   4  10   58.59    5.30
  -2   4 -10   46.20    4.80
   2   4  10   48.00    5.50
  -3  -4 -10    6.40    2.70
   3  -4  10    0.30    1.90
  -3  -4 -10    4.40    2.20
   3  -4  10    7.60    2.60
   3  -4  10    5.80    2.10
   3   4  10    1.90    2.10
  -3   4 -10    7.20    3.00
  -3   4 -10    5.50    2.50
   3   4  10   10.20    2.70
  -4  -4 -10   32.20    5.50
   4  -4  10   22.90    4.80
   4  -4  10   29.80    5.10
  -4  -4 -10   20.20    4.50
  -4   4 -10   26.30    5.10
  -4   4 -10   35.60    5.30
   4   4  10   36.60    5.80
   4   4  10   33.80    5.60
  -4   4 -10   34.30    4.80
  -5  -4 -10   22.70    5.00
   5  -4  10   29.30    5.10
   5  -4  10   36.50    6.40
  -5   4 -10   30.20    4.50
   5   4  10   22.20    5.00
  -5   4 -10   25.40    4.70
  -5   4 -10   27.00    5.50
  -6  -4 -10   23.10    5.30
   6  -4  10   17.80    5.00
   6  -4  10   21.10    5.70
  -6  -4 -10   25.20    5.80
  -6   4 -10   19.70    4.30
   6   4  10   13.00    4.30
  -6   4 -10   14.60    5.40
   7  -4  10   33.40    6.90
  -7  -4 -10   26.20    5.60
  -7  -4 -10   21.40    4.70
  -7   4 -10   23.90    6.50
   7   4  10   32.90    7.50
  -7   4 -10   25.70    4.70
   7  -5 -10   28.90    5.50
  -7  -5  10   14.40    5.00
  -7  -5  10   19.30    5.30
  -7   5  10   25.10    5.90
   7   5 -10   17.90    5.70
   6  -5 -10    6.90    3.10
  -6  -5  10    0.40    3.80
  -6  -5  10    0.70    3.50
  -6   5  10    1.70    3.20
   6   5 -10    4.80    3.20
   5  -5 -10   48.60    6.00
  -5  -5  10   50.79    8.30
  -5  -5  10   70.69   10.10
   5   5 -10   47.50    7.30
  -5   5  10   41.50    6.40
  -4  -5  10   17.10    5.20
   4  -5 -10   12.00    3.10
   4  -5 -10   15.90    4.50
  -4  -5  10    9.90    3.60
  -4  -5  10   17.70    5.10
  -4   5  10   19.80    4.00
   4   5 -10   14.60    3.70
   3  -5 -10   17.10    3.80
  -3  -5  10   15.60    4.20
  -3  -5  10   24.00    5.30
   3  -5 -10   18.40    3.20
  -3  -5  10   18.70    5.10
   3   5 -10   15.80    3.80
  -3   5  10   17.40    3.20
  -3   5  10   20.50    4.10
   3   5 -10   22.80    4.70
  -2  -5  10  614.04   39.70
  -2  -5  10  522.75   40.10
   2  -5 -10  510.95   39.10
   2  -5 -10  557.34   38.90
   2  -5 -10  602.04   38.70
  -2  -5  10  570.34   41.10
   2   5 -10  585.24   40.00
   2   5 -10  595.44   40.50
   2   5 -10  583.34   39.30
  -2   5  10  558.84   38.60
  -1  -5  10  191.38   14.30
   1  -5 -10  161.28   11.50
  -1  -5  10  169.68   13.20
  -1  -5  10  128.89   12.00
   1  -5 -10  159.68   12.10
   1  -5 -10  148.99   12.10
   1   5 -10  138.29   12.10
   1   5 -10  144.29   13.00
   1   5 -10  149.19   11.90
   0  -5 -10   52.69    5.40
   0  -5  10   71.69    6.90
   0  -5 -10   69.69    6.40
   0  -5 -10   62.09    6.30
   0  -5  10   61.59    6.90
   0   5 -10   49.10    7.40
   0   5  10   61.49    5.80
   0   5 -10   70.29    6.30
   0   5 -10   62.79    5.80
   1  -5  10  248.18   20.00
  -1  -5 -10  264.17   20.00
  -1  -5 -10  279.47   19.60
  -1  -5 -10  270.07   20.10
   1  -5  10  317.17   21.30
   1   5  10  264.77   18.80
  -1   5 -10  293.67   19.50
   1   5  10  282.97   19.80
   1   5  10  249.38   18.60
  -1   5 -10  264.57   19.20
  -2  -5 -10   64.99    6.90
  -2  -5 -10   71.59    7.30
  -2  -5 -10   77.19    6.90
   2  -5  10   65.89    7.40
   2  -5  10   75.89    6.70
   2  -5  10   83.89    7.20
  -2   5 -10   77.19    6.50
  -2   5 -10   81.29    7.80
  -2   5 -10   65.09    6.10
   2   5  10   59.99    6.40
   2   5  10   62.79    6.60
  -3  -5 -10  102.39   10.20
  -3  -5 -10  107.89    9.80
   3  -5  10  137.09   10.30
   3  -5  10  115.49   10.40
   3  -5  10  105.49   10.40
  -3   5 -10  134.49    9.50
   3   5  10  108.19   10.20
  -3   5 -10  102.49    8.90
   3   5  10  113.89   10.00
  -3   5 -10  101.09   10.50
   4  -5  10   65.49    8.20
  -4  -5 -10   79.89    8.60
   4  -5  10   72.69    7.80
  -4  -5 -10   70.69    7.50
  -4   5 -10   73.89    8.60
  -4   5 -10   76.09    6.90
   4   5  10   76.29    8.10
   4   5  10   67.69    8.20
  -4   5 -10   74.59    6.90
  -5  -5 -10   23.90    4.90
   5  -5  10   20.50    4.60
   5  -5  10   26.00    5.30
  -5  -5 -10   29.50    5.20
  -5   5 -10   22.40    3.80
  -5   5 -10   17.70    6.90
   5   5  10   23.70    5.40
  -5   5 -10   19.90    3.80
   6  -5  10    8.10    4.30
  -6  -5 -10    2.10    2.90
   6  -5  10    1.50    3.80
  -6  -5 -10   -0.60    2.60
  -6   5 -10   -0.30    4.20
  -6   5 -10    1.40    2.60
   6   5  10    3.10    3.80
  -7  -5 -10   15.10    5.00
  -7  -5 -10   19.60    5.20
   7  -5  10   25.00    6.40
  -7   5 -10   22.20    4.50
  -7   5 -10   21.10    6.50
   7   5  10   26.50    6.50
  -7  -6  10    7.40    5.30
  -7  -6  10    3.50    4.10
   7  -6 -10   10.50    4.30
   7   6 -10    2.70    4.30
  -7   6  10   -4.00    4.90
   6  -6 -10   37.20    5.80
  -6  -6  10   35.00    7.10
  -6  -6  10   30.30    7.50
   6   6 -10   23.70    5.60
  -6   6  10   32.40    5.80
  -5  -6  10    4.50    3.40
  -5  -6  10    6.90    4.60
   5  -6 -10    7.20    3.10
  -5   6  10   11.20    3.50
   5   6 -10    3.20    3.50
   4  -6 -10  308.97   22.60
  -4  -6  10  375.66   26.40
   4  -6 -10  309.07   23.80
  -4  -6  10  268.57   24.60
  -4  -6  10  310.07   25.60
   4   6 -10  323.47   23.80
  -4   6  10  320.57   22.90
  -3  -6  10  142.99   13.80
  -3  -6  10  149.99   13.50
   3  -6 -10  135.99   12.00
   3  -6 -10  157.78   11.50
  -3  -6  10  131.89   13.70
  -3   6  10  139.09   11.20
   3   6 -10  148.79   13.10
   3   6 -10  152.88   12.20
  -2  -6  10   39.10    6.90
   2  -6 -10   31.60    3.90
  -2  -6  10   33.80    5.80
  -2  -6  10   43.50    7.30
   2  -6 -10   34.10    5.00
   2  -6 -10   35.30    4.00
  -2   6  10   30.30    4.00
   2   6 -10   37.50    5.10
   2   6 -10   43.90    5.70
  -1  -6  10  153.08   11.50
   1  -6 -10  140.09   11.00
   1  -6 -10  132.69   10.60
  -1  -6  10  153.48   12.20
  -1  -6  10  147.49   12.80
   1  -6 -10  125.89   10.20
   1   6 -10  131.89   10.80
  -1   6  10  127.59   10.20
   1   6 -10  107.59   11.50
   1   6 -10  138.29   10.70
   0  -6  10  417.56   32.10
   0  -6  10  510.75   32.10
   0  -6 -10  442.96   31.00
   0  -6 -10  451.05   31.70
   0  -6 -10  460.55   31.60
   0   6 -10  470.05   32.80
   0   6 -10  452.75   30.90
   0   6 -10  444.36   31.00
   0   6  10  450.95   31.10
   1  -6  10   34.00    5.70
  -1  -6 -10   25.60    4.70
  -1  -6 -10   31.30    4.60
   1  -6  10   33.90    5.80
  -1  -6 -10   31.20    3.80
   1  -6  10   24.40    4.00
   1   6  10   37.40    7.00
  -1   6 -10   29.10    5.20
  -1   6 -10   27.00    3.20
  -1   6 -10   30.50    4.10
  -2  -6 -10   10.40    2.50
   2  -6  10    9.60    2.50
   2  -6  10    9.20    2.70
  -2  -6 -10    9.10    2.70
  -2  -6 -10   13.10    3.50
  -2   6 -10   13.50    3.50
   2   6  10   12.10    2.30
   2   6  10   13.10    2.30
  -2   6 -10   12.60    2.20
  -2   6 -10   14.30    2.10
  -3  -6 -10   19.30    4.10
   3  -6  10   21.40    4.60
   3  -6  10   15.00    3.50
  -3  -6 -10   25.30    4.50
  -3   6 -10   18.10    2.40
  -3   6 -10    9.60    3.90
  -3   6 -10   21.30    2.50
   3   6  10   21.10    3.90
   3   6  10   15.40    3.60
   4  -6  10  220.68   16.60
  -4  -6 -10  193.68   17.00
  -4  -6 -10  224.38   17.00
   4  -6  10  187.08   16.90
  -4   6 -10  204.18   14.40
  -4   6 -10  196.68   17.10
   4   6  10  227.78   17.10
  -4   6 -10  208.38   14.30
  -5  -6 -10    4.70    2.70
  -5  -6 -10    3.10    3.10
   5  -6  10    5.80    3.30
   5  -6  10    3.90    3.00
  -5   6 -10    1.80    4.00
  -5   6 -10    2.80    1.80
   5   6  10   -3.60    3.00
  -5   6 -10    1.70    1.70
  -6  -6 -10   22.80    4.30
  -6  -6 -10   17.70    4.90
   6  -6  10   21.60    6.20
  -6   6 -10   28.20    6.60
   6   6  10   25.30    6.40
  -7  -6 -10    2.20    4.10
   7  -6  10   -2.90    4.50
  -7  -6 -10    3.50    3.70
   7   6  10    5.40    5.20
  -7   6 -10    2.50    6.80
   6  -7 -10   96.09    9.50
  -6  -7  10   72.09   12.00
  -6  -7  10  115.59   11.90
   6   7 -10   87.89   10.60
   5  -7 -10  112.49   10.40
  -5  -7  10  146.29   14.00
  -5  -7  10  105.79   12.40
   5   7 -10  126.09   11.70
  -5   7  10  118.89   10.00
   4  -7 -10    5.90    3.30
  -4  -7  10    2.50    3.70
  -4  -7  10    4.20    3.40
  -4  -7  10    2.00    4.00
   4  -7 -10    2.10    2.10
  -4   7  10    3.90    2.50
   4   7 -10    2.90    2.90
  -3  -7  10   81.29   11.90
  -3  -7  10   80.29    9.60
   3  -7 -10   89.49    8.50
  -3  -7  10   74.69    9.30
   3  -7 -10   88.69    7.50
   3   7 -10   89.09    8.80
  -3   7  10   80.99    7.00
  -3   7  10   86.09    7.20
   3   7 -10   98.89    8.50
   2  -7 -10  337.57   23.20
   2  -7 -10  344.47   23.90
  -2  -7  10  326.27   26.00
  -2  -7  10  350.46   25.50
  -2  -7  10  302.57   25.90
   2   7 -10  323.47   23.70
  -2   7  10  337.77   23.10
   2   7 -10  338.37   23.70
  -2   7  10  326.97   22.90
   1  -7 -10  161.88   11.90
   1  -7 -10  153.38   12.40
  -1  -7  10  169.08   13.70
   1  -7 -10  148.29   11.70
  -1  -7  10  147.49   13.90
   1   7 -10  167.48   13.70
  -1   7  10  155.78   11.50
   1   7 -10  161.48   11.70
   0  -7 -10   -0.50    2.00
   0  -7  10   -0.40    1.90
   0  -7  10    2.00    2.00
   0  -7  10    3.80    2.20
   0  -7 -10    2.00    1.50
   0  -7 -10   -0.20    1.30
   0   7 -10   -3.00    2.20
   0   7  10   -1.20    1.80
  -1  -7 -10   10.20    2.40
  -1  -7 -10    9.90    2.80
   1  -7  10    9.30    2.60
   1  -7  10    8.00    2.60
   1  -7  10   12.20    3.60
  -1   7 -10    4.50    3.00
   2  -7  10   16.50    3.20
  -2  -7 -10   20.10    3.80
  -2  -7 -10   18.10    3.60
   2  -7  10   16.50    4.60
  -2  -7 -10   18.20    6.30
  -2   7 -10   17.90    4.20
   3  -7  10   12.90    4.20
   3  -7  10   14.90    3.60
  -3  -7 -10   14.90    3.30
   3   7  10   13.40    2.40
  -3   7 -10   15.30    4.10
   3   7  10   13.30    2.50
  -4  -7 -10  144.09   12.70
   4  -7  10  144.69   12.70
   4  -7  10  120.19   13.10
  -4   7 -10  146.59   13.00
   4   7  10  109.19   11.40
  -5  -7 -10   12.80    4.50
   5  -7  10   19.80    5.00
  -5  -7 -10    9.80    3.70
   5  -7  10   11.40    4.60
   5   7  10    9.40    5.10
   5   7  10   17.60    4.90
  -5   7 -10    7.40    4.70
   6  -7  10   48.20    8.70
  -6  -7 -10   59.69    8.60
  -6  -7 -10   55.39    8.50
   6   7  10   52.49    8.50
  -6  -8  10   19.70    6.10
  -6  -8  10   30.00   10.10
   6  -8 -10   28.00    5.70
   6   8 -10   13.80    5.60
  -5  -8  10   13.80    5.20
   5  -8 -10   16.00    4.10
   5   8 -10   19.50    4.60
   4  -8 -10    1.10    2.30
  -4  -8  10   -7.30    4.40
  -4  -8  10    5.50    3.60
  -4  -8  10    1.60    3.50
   4  -8 -10   -6.40    3.10
   4   8 -10   -4.40    4.00
   4   8 -10    0.80    3.10
  -3  -8  10    3.80    4.10
  -3  -8  10    4.90    3.60
   3  -8 -10    4.50    2.30
   3  -8 -10    9.40    3.20
  -3  -8  10    3.00    4.60
   3   8 -10    9.40    4.80
   3   8 -10    4.80    3.10
   2  -8 -10    4.20    2.20
  -2  -8  10    1.90    3.30
  -2  -8  10    0.60    2.80
   2  -8 -10    2.70    1.70
  -2  -8  10   -5.10    2.60
   2   8 -10    3.60    2.20
   2   8 -10    1.80    1.90
   1  -8 -10  499.95   33.20
  -1  -8  10  513.25   36.90
  -1  -8  10  466.05   36.50
  -1  -8  10  526.85   36.80
   1  -8 -10  496.75   33.80
   1  -8 -10  493.95   34.40
   0  -8 -10    6.40    2.20
   0  -8  10   12.70    3.10
   0  -8 -10    9.00    3.30
   0  -8  10   12.80    3.90
   0   8 -10    8.80    3.40
   0   8  10    7.90    2.50
   1  -8  10    0.40    2.50
  -1  -8 -10   -1.00    1.60
  -1  -8 -10    4.70    2.50
  -1  -8 -10    2.40    1.90
   1  -8  10   -0.10    2.20
  -1   8 -10    2.40    2.70
  -2  -8 -10   17.10    3.50
   2  -8  10   18.50    3.80
   2  -8  10   21.80    4.60
  -2  -8 -10   22.60    3.80
  -2   8 -10   12.10    4.40
   3  -8  10    4.80    3.10
   3  -8  10   -0.50    2.40
  -3  -8 -10    0.50    2.30
  -3  -8 -10    1.60    2.50
  -3   8 -10    1.50    3.30
   4  -8  10   16.50    3.80
   4  -8  10   17.90    5.10
  -4  -8 -10    6.80    3.90
  -4  -8 -10   11.90    3.90
  -4   8 -10   12.90    4.80
  -5  -8 -10   32.90    6.20
   5  -8  10   32.60    7.10
  -5  -8 -10   30.50    6.00
  -5  -9  10   86.39   12.50
  -5  -9  10   74.79   15.60
   5  -9 -10   77.69    8.70
   5   9 -10   87.09    9.40
  -4  -9  10    8.70    4.40
   4  -9 -10   15.10    3.20
  -4  -9  10    9.20    5.20
  -3  -9  10    4.90    3.80
  -3  -9  10    7.10    4.70
  -3  -9  10    5.10    3.80
   3  -9 -10    1.50    2.80
   2  -9 -10   47.70    5.00
  -2  -9  10   39.80    6.90
  -2  -9  10   54.29    8.40
  -2  -9  10   56.09    7.80
   2  -9 -10   48.80    6.10
  -1  -9  10   17.90    4.90
   1  -9 -10   16.50    3.70
  -1  -9  10   18.60    4.90
  -1  -9  10   24.60    4.90
   1  -9 -10   16.50    2.80
   0  -9 -10  179.18   13.70
   0  -9  10  194.68   14.80
   0  -9  10  180.48   16.60
   0  -9 -10  176.68   12.80
   0  -9 -10  172.18   14.40
   0  -9  10  195.58   16.40
   1  -9  10   65.29    9.20
   1  -9  10   62.99    6.90
  -1  -9 -10   62.59    8.00
  -1  -9 -10   71.29    6.80
  -1  -9 -10   73.79    6.60
   2  -9  10   15.40    3.40
  -2  -9 -10   14.30    3.80
   2  -9  10   17.60    4.50
  -2  -9 -10   17.40    3.90
  -2   9 -10   16.30    4.60
   3  -9  10    4.60    3.30
  -3  -9 -10    6.10    3.10
  -3  -9 -10    5.00    3.00
   3  -9  10    7.10    3.10
  -3   9 -10   -3.00    5.00
  -4  -9 -10   -0.10    3.10
  -4  -9 -10    3.40    2.80
  -3 -10  10    5.90    4.20
  -3 -10  10    3.30    3.90
   3 -10 -10    5.70    2.90
   2 -10 -10   -0.90    2.10
  -2 -10  10    1.30    3.20
  -2 -10  10   -1.40    3.60
  -1 -10  10    4.90    3.30
  -1 -10  10   -1.40    3.40
   0 -10  10  254.97   21.50
   0 -10  10  263.27   20.40
   0 -10 -10  291.27   19.20
   0 -10  10  230.38   19.30
  -1 -10 -10    6.80    2.10
  -1 -10 -10    4.50    2.60
   1 -10  10    1.30    3.00
   1 -10  10    1.10    2.60
   1 -10  10   -4.40    3.60
  -2 -10 -10    2.00    3.00
   2 -10  10    5.20    4.10
  -2 -10 -10    3.30    2.70
  -3 -10 -10    5.90    2.90
  -3 -10 -10   -2.00    3.10
   3 -10  10    1.80    4.30
  -1 -11  10   -7.30    4.30
   1 -11 -10    1.30    2.60
  -1 -11  10   10.70    3.70
   0 -11  10   -2.10    4.90
   0 -11  10    3.20    3.30
   0 -11 -10    2.70    2.60
  -8   0  11    2.80    4.90
  -8   0  11   -0.90    3.60
   8   0 -11   -0.50    3.30
  -7   0  11   39.00    7.30
   7   0 -11   52.39    8.50
  -7   0  11   49.20    8.80
  -6   0  11   -1.80    2.80
  -6   0  11    2.50    3.30
  -5   0  11   56.79    8.70
   5   0 -11   43.50    6.60
   4   0 -11    0.90    1.60
  -4   0  11    5.80    2.90
  -4   0  11   -2.30    1.80
  -4   0  11    2.40    1.80
  -3   0  11  269.37   20.50
   3   0 -11  275.57   19.70
  -3   0  11  259.57   19.20
  -3   0  11  245.88   20.30
  -2   0  11    3.50    1.90
   2   0 -11    1.30    1.70
  -2   0  11    0.50    1.20
   2   0 -11    0.70    1.50
  -2   0  11    3.00    1.80
   2   0 -11    0.70    1.50
   1   0 -11   71.79    8.00
   1   0 -11  107.09    8.30
  -1   0  11   78.09    7.40
  -1   0  11   98.19    8.50
  -1   0  11  103.09    9.80
   0   0  11    3.80    1.70
   0   0 -11    3.40    2.00
   0   0  11    6.30    2.50
   0   0  11    4.40    1.50
   0   0 -11    4.40    2.00
   0   0 -11    3.90    1.60
   1   0  11   95.19    9.00
  -1   0 -11  106.59    9.40
   1   0  11   92.19    8.50
   1   0  11  130.39   10.10
  -1   0 -11  111.29    8.90
   2   0  11    1.90    1.70
  -2   0 -11    0.60    2.80
  -2   0 -11   -0.10    1.00
   2   0  11   -0.60    1.60
  -2   0 -11   -0.50    1.40
   2   0  11    0.50    1.90
   3   0  11   17.20    3.80
   3   0  11   32.70    4.70
  -3   0 -11   26.30    4.40
   3   0  11   26.80    4.60
  -3   0 -11   20.40    4.30
  -3   0 -11   13.60    3.80
  -4   0 -11    2.40    2.30
   4   0  11    0.60    1.70
  -4   0 -11    1.10    1.50
   4   0  11   -3.80    2.00
  -5   0 -11   69.49    7.30
   5   0  11   66.59    9.50
  -5   0 -11   59.69    8.70
  -6   0 -11    2.20    2.70
   6   0  11   -0.40    3.00
  -6   0 -11    3.70    3.00
  -7   0 -11    0.70    2.90
   7   0  11    2.70    3.50
  -7   0 -11    1.40    3.80
  -8   0 -11    5.00    3.70
   8   0  11   -1.10    4.70
  -8   0 -11    2.80    4.00
  -8  -1  11  120.09   14.40
  -8  -1  11  161.48   14.70
  -8   1  11  132.09   16.30
   8   1 -11  122.89   13.80
  -8   1  11  144.59   13.40
   7  -1 -11    0.80    3.20
  -7  -1  11    5.90    6.90
  -7  -1  11    4.40    3.90
  -7   1  11   -0.20    3.70
   7   1 -11   -1.00    3.10
  -7   1  11    4.50    3.50
  -6  -1  11   18.20    5.60
   6  -1 -11    8.30    4.20
  -6  -1  11   22.30    5.20
  -6   1  11   12.20    4.90
  -6   1  11   22.30    5.00
   6   1 -11   17.20    5.10
  -5  -1  11   14.70    4.50
   5  -1 -11   14.30    3.90
  -5  -1  11   16.50    5.10
  -5   1  11    8.90    4.10
  -5   1  11   13.00    3.20
   5   1 -11   11.10    3.40
  -5   1  11   10.70    3.40
  -4  -1  11   40.20    7.00
  -4  -1  11   40.00    6.50
  -4  -1  11   52.79    8.40
   4  -1 -11   33.60    5.70
   4  -1 -11   34.70    7.00
  -4   1  11   39.30    7.90
   4   1 -11   34.30    5.40
  -4   1  11   32.60    5.90
  -3  -1  11    1.80    2.00
  -3  -1  11    2.30    1.50
   3  -1 -11   -0.30    1.40
   3  -1 -11    2.10    1.40
  -3  -1  11    0.80    2.20
   3  -1 -11    5.50    2.90
   3   1 -11   -2.70    1.40
   3   1 -11    0.30    2.50
  -3   1  11    1.90    1.90
  -3   1  11    2.70    1.50
   3   1 -11    0.20    1.70
  -3   1  11    0.80    2.10
   2  -1 -11   85.99    8.30
   2  -1 -11   87.69    8.00
   2  -1 -11   71.89    7.10
  -2  -1  11   65.29    7.90
  -2  -1  11   78.29    7.20
  -2  -1  11   94.69    8.70
   2   1 -11   94.79    8.50
  -2   1  11   76.79    7.70
  -2   1  11   79.49    7.90
  -2   1  11   79.69    6.90
   2   1 -11   65.99    7.10
   2   1 -11   89.29    8.50
   1  -1 -11  371.46   29.70
  -1  -1  11  429.26   29.30
  -1  -1  11  425.06   30.50
  -1  -1  11  396.76   29.90
  -1   1  11  398.46   29.70
   1   1 -11  477.95   30.70
   1   1 -11  437.36   29.50
  -1   1  11  455.75   30.30
   1   1 -11  398.66   30.00
   0  -1  11  627.34   42.80
   0  -1  11  549.15   42.20
   0  -1 -11  635.64   42.80
   0  -1 -11  608.04   42.40
   0  -1  11  673.53   41.80
   0   1  11  612.64   42.20
   0   1 -11  620.74   42.90
   0   1  11  555.24   42.40
   0   1  11  558.24   41.30
   0   1 -11  687.43   42.70
   0   1 -11  644.34   42.10
  -1  -1 -11  171.58   13.10
  -1  -1 -11  166.28   13.60
  -1  -1 -11  167.28   13.80
   1  -1  11  170.78   14.00
   1  -1  11  175.08   13.60
   1  -1  11  159.88   12.80
  -1   1 -11  156.28   13.40
  -1   1 -11  188.78   13.30
   1   1  11  185.88   13.60
  -1   1 -11  144.09   13.60
   1   1  11  185.28   12.90
   2  -1  11   32.30    5.00
   2  -1  11   45.70    5.90
  -2  -1 -11   35.60    5.00
  -2  -1 -11   35.10    5.50
   2  -1  11   37.70    5.80
  -2  -1 -11   33.50    5.70
  -2   1 -11   29.50    4.90
   2   1  11   38.80    5.80
   2   1  11   31.00    4.60
   2   1  11   38.30    5.80
  -2   1 -11   38.70    5.20
  -3  -1 -11  229.98   17.10
  -3  -1 -11  207.78   16.10
   3  -1  11  188.68   16.70
  -3  -1 -11  188.88   16.50
   3  -1  11  207.88   16.00
   3  -1  11  227.68   16.60
   3   1  11  200.48   16.50
   3   1  11  220.78   17.20
  -3   1 -11  246.48   17.40
  -3   1 -11  198.28   16.40
   4  -1  11    1.60    2.40
  -4  -1 -11    0.10    2.30
   4  -1  11    3.00    2.40
  -4  -1 -11    3.60    2.10
  -4   1 -11    4.10    2.60
   4   1  11    1.90    2.20
  -4   1 -11    7.70    2.60
  -5  -1 -11   12.00    3.80
   5  -1  11   10.80    3.80
  -5  -1 -11    7.50    3.10
   5   1  11   16.30    4.60
  -5   1 -11   14.40    3.50
  -5   1 -11   17.70    4.30
  -6  -1 -11  153.08   16.40
   6  -1  11  107.99   12.50
  -6  -1 -11  138.79   12.10
  -6   1 -11  127.19   12.70
  -6   1 -11  103.59   12.10
   6   1  11  117.69   12.80
  -7  -1 -11  111.79   12.60
   7  -1  11  105.59   11.70
  -7  -1 -11  113.09   11.10
   7   1  11  103.29   11.80
  -7   1 -11  102.19   12.20
  -7   1 -11  101.79   10.60
   8  -1  11   53.19    9.90
  -8  -1 -11   41.10    9.10
  -8  -1 -11   52.29    9.10
  -8   1 -11   82.69   11.90
  -8   1 -11   71.69    9.30
   8   1  11   66.19   11.20
  -8  -2  11   55.29    9.40
  -8  -2  11   72.19   10.90
   8  -2 -11   57.39    9.60
   8   2 -11   49.50    9.40
  -8   2  11   65.89   10.70
  -7  -2  11   15.10    5.30
  -7  -2  11    9.00    4.70
   7  -2 -11    6.60    3.70
   7   2 -11    3.50    3.50
  -7   2  11    9.20    3.80
  -7   2  11   12.90    5.50
   6  -2 -11    9.00    3.80
  -6  -2  11   11.60    5.30
  -6  -2  11   11.70    4.50
  -6   2  11    6.50    3.20
  -6   2  11   10.00    3.30
   6   2 -11   12.60    4.20
  -6   2  11   12.70    4.30
  -5  -2  11   16.40    5.30
   5  -2 -11   11.80    3.40
  -5   2  11   11.90    3.20
  -5   2  11   18.30    5.90
  -5   2  11   11.50    3.40
   5   2 -11   13.80    3.60
  -4  -2  11  112.49   13.30
  -4  -2  11  161.88   13.80
  -4  -2  11  136.39   13.80
   4  -2 -11  159.98   13.50
   4  -2 -11  152.08   12.30
  -4   2  11  147.49   13.50
  -4   2  11  129.79   12.00
  -4   2  11  138.19   11.30
   4   2 -11  161.78   12.70
  -3  -2  11  168.88   14.40
  -3  -2  11  127.89   11.70
  -3  -2  11  149.99   13.40
   3  -2 -11  168.58   12.10
   3  -2 -11  150.68   12.40
  -3   2  11  139.39   12.20
  -3   2  11  142.69   11.10
   3   2 -11  132.29   12.90
   3   2 -11  154.88   12.20
  -3   2  11  144.59   12.00
   3   2 -11  124.99   12.40
   2  -2 -11   41.80    6.00
   2  -2 -11   39.20    5.70
  -2  -2  11   31.00    5.70
   2  -2 -11   32.70    4.80
  -2  -2  11   31.70    5.50
  -2  -2  11   30.70    5.00
  -2   2  11   30.70    4.90
   2   2 -11   42.40    6.00
   2   2 -11   38.80    4.60
   2   2 -11   27.10    5.60
  -2   2  11   36.30    3.90
   1  -2 -11    2.00    1.90
  -1  -2  11   -1.20    1.40
  -1  -2  11   -1.00    1.20
   1  -2 -11   -1.00    1.10
   1  -2 -11    1.00    1.10
  -1  -2  11    2.10    1.30
  -1   2  11    0.30    1.70
  -1   2  11    0.00    0.90
   1   2 -11    1.60    1.40
  -1   2  11   -1.00    1.40
   1   2 -11    0.60    1.90
   1   2 -11    0.10    1.80
   0  -2 -11    0.60    1.30
   0  -2  11    1.50    1.30
   0  -2 -11    2.30    1.60
   0  -2 -11   -1.10    1.40
   0  -2  11   -2.10    1.40
   0  -2  11    0.80    1.40
   0   2  11    1.80    1.50
   0   2 -11    1.20    1.50
   0   2  11    1.60    1.60
   0   2 -11   -1.40    1.10
   0   2 -11    2.50    1.50
[truncated: 216,162 more chars]
