# Supplementary material for: Poly(p‐phenylene phosphaborene): A Modified Poly(p‐phenylene vinylene) with π‐Conjugated B═P Linkages
Source: Angew Chem Int Ed Engl. 2025 Aug 6;64(38):e202510272. doi: 10.1002/anie.202510272 (PMC12435409; doi:10.1002/anie.202510272)
Supplement: Supplementary file 2 — Supporting Information [file ANIE-64-e202510272-s001.zip › anie202510272-sup-0002-SuppMat.zip/cmpd_1sMes.cif]

data_cmpd_1sMes

# 1. Submission Details

_publ_contact_author_name         'Prof. Dr. Holger Helten'
_publ_contact_author_address
;
Institute of Inorganic Chemistry
University of Wuerzburg
Am Hubland
97074 Wuerzburg, Germany
;
_publ_contact_author_email        'holger.helten@uni-wuerzburg.de'
_publ_contact_author_phone        '+49-931-31-84086'
_publ_contact_author_id_orcid     0000-0003-1273-3685 

_publ_requested_journal           ''
_publ_section_title               ''
_publ_section_abstract            ''

loop_
_publ_author_name
_publ_author_address
      'Glock, Julian'
;     Institute of Inorganic Chemistry
      University of Wuerzburg
      Am Hubland
      97074 Wuerzburg, Germany
;
      'Klopf, Jonas'
;     Institute of Inorganic Chemistry
      University of Wuerzburg
      Am Hubland
      97074 Wuerzburg, Germany
;
      'Crumbach, Merian'
;     Institute of Inorganic Chemistry
      University of Wuerzburg
      Am Hubland
      97074 Wuerzburg, Germany
;
       'Schneider, Johannes S.'
;     Institute of Inorganic Chemistry
      University of Wuerzburg
      Am Hubland
      97074 Wuerzburg, Germany
;
     'Friedrich, Alexandra'
;     Institute of Inorganic Chemistry
      University of Wuerzburg
      Am Hubland
      97074 Wuerzburg, Germany
;
      'Buchsteiner, Emilia'
;     Rigaku Europe SE
      Hugenottenallee 167
      63263 Neu-Isenburg, Germany
;
      'Bischof, Tobias'
;     Institute of Inorganic Chemistry
      University of Wuerzburg
      Am Hubland
      97074 Wuerzburg, Germany
;
      'Finze, Maik'
;     Institute of Inorganic Chemistry
      University of Wuerzburg
      Am Hubland
      97074 Wuerzburg, Germany
;
      'Engels, Bernd'
;     Institute of Physical and Theoretical Chemistry
      University of Wuerzburg
      Emil-Fischer-Str. 42
      97074 Wuerzburg, Germany
;
      'Helten, Holger'
;     Institute of Inorganic Chemistry
      University of Wuerzburg
      Am Hubland
      97074 Wuerzburg, Germany
; 

_publ_section_references
;
 G. M. Sheldrick, Acta Cryst. (2015) A71, 3-8, SHELXT - Integrated space-group 
 and crystal-structure determination;
 G. M. Sheldrick, Acta Cryst. (2015) C71, 3-8, Crystal structure refinement 
 with SHELXL;
 Huebschle, C.B., Sheldrick, G.M., Dittrich, B. (2011) J. Appl. Cryst. 44, 
 1281-1284.
;

_audit_creation_method            'CIF-fill 1.6a (K.Radacki, 2005-25)'
_audit_creation_date              2025-03-28
_audit_update_record
;
 2021-03-16    CrysAlisPro 1.171.40.45a (Rigaku OD, 2019)
 28-Mar-2025    SHELXL-2018/3
;
_shelx_SHELXL_version_number      2018/3
_chemical_formula_moiety          'C39 H50 B P, C6 H14'
_chemical_formula_sum             'C45 H64 B P'
_chemical_formula_weight          646.74
loop_
 _atom_type_symbol
 _atom_type_description
 _atom_type_scat_dispersion_real
 _atom_type_scat_dispersion_imag
 _atom_type_scat_source
  C C 0.0181 0.0091 'International Tables Vol C Tables 4.2.6.8 and 6.1.1.4'
  H H 0.0000 0.0000 'International Tables Vol C Tables 4.2.6.8 and 6.1.1.4'
  B B 0.0090 0.0039 'International Tables Vol C Tables 4.2.6.8 and 6.1.1.4'
  P P 0.2955 0.4335 'International Tables Vol C Tables 4.2.6.8 and 6.1.1.4'

_space_group_crystal_system       triclinic
_space_group_IT_number            2
_space_group_name_H-M_alt         'P -1'
_space_group_name_Hall            '-P 1'
_shelx_space_group_comment
;
 The symmetry employed for this shelxl refinement is uniquely defined by the 
 following loop, which should always be used as a source of symmetry 
 information in preference to the above space-group names. They are only 
 intended as comments.
;
loop_
 _space_group_symop_operation_xyz
  'x, y, z'
  '-x, -y, -z'


_cell_length_a                    10.39980(10)
_cell_length_b                    10.43580(10)
_cell_length_c                    18.8046(2)
_cell_angle_alpha                 90.8600(10)
_cell_angle_beta                  90.6730(10)
_cell_angle_gamma                 101.8830(10)
_cell_volume                      1996.68(4)
_cell_formula_units_Z             2
_cell_measurement_temperature     100(2)
_cell_measurement_reflns_used     28143
_cell_measurement_theta_min       2.4160
_cell_measurement_theta_max       76.8260

_exptl_crystal_description        block
_exptl_crystal_colour             yellow
_exptl_crystal_density_diffrn     1.076
_exptl_crystal_F_000              708
_exptl_crystal_size_max           0.159
_exptl_crystal_size_mid           0.120
_exptl_crystal_size_min           0.053
_exptl_absorpt_coefficient_mu     0.802
_exptl_absorpt_correction_type    gaussian
_exptl_absorpt_correction_T_min   0.738
_exptl_absorpt_correction_T_max   1.000
_exptl_absorpt_process_details
;
 CrysAlisPro 1.171.40.45a (Rigaku Oxford Diffraction, 2019) Numerical 
 absorption correction based on gaussian integration over a multifaceted 
 crystal model Empirical absorption correction using spherical harmonics, 
 implemented in SCALE3 ABSPACK scaling algorithm.
;
_exptl_crystal_preparation
;
 For data collection the crystal was immersed in a film of perfluoropolyether 
 oil, mounted on a polyimide loop and transferred to stream of cold nitrogen 
 (Oxford Cryostream 800).
;
loop_
 _exptl_crystal_face_index_h
 _exptl_crystal_face_index_k
 _exptl_crystal_face_index_l
 _exptl_crystal_face_perp_dist
  0 0 1 0.0258
  0 0 -1 0.0270
  2 0 -1 0.0698
  -2 0 1 0.0622
  0 -2 -1 0.0582
  0 2 1 0.0422
  2 0 0 0.0728

_shelx_estimated_absorpt_T_min    0.883
_shelx_estimated_absorpt_T_max    0.959
_diffrn_ambient_temperature       100(2)
_diffrn_ambient_environment       N~2~
_diffrn_radiation_probe           x-ray
_diffrn_radiation_wavelength      1.54184
_diffrn_radiation_type            CuK\a
_diffrn_radiation_xray_symbol     K-L~2,3~
_diffrn_radiation_monochromator   'multi-layer mirror'
_diffrn_source                    'micro-focus sealed X-ray tube'
_diffrn_source_type               'PhotonJet X-ray Source'
_diffrn_measurement_device        'four-circle diffractometer'
_diffrn_measurement_device_type   'Rigaku XtaLAB Synergy-S'
_diffrn_measurement_method        '\w scans'
_diffrn_measurement_details
;
 
 List of Runs (angles in degrees, time in seconds):
 --------------------------------------------------------------------------
  1  \w    -78.00  25.00   0.50    0.68    --  -47.45  94.00-138.00  206
  2  \w    -16.00  78.00   0.50    0.68    --   47.45 -94.00 110.00  188
  3  \w   -159.00 -80.00   0.50    2.74    --  -86.25 -94.00 110.00  158
  4  \w    -83.00 -13.00   0.50    2.74    --  -86.25  94.00-138.00  140
  5  \w     35.00 109.00   0.50    2.74    --  107.75 -94.00 110.00  148
  6  \w    102.00 178.00   0.50    2.74    --  107.75  94.00-138.00  152
  7  \w    -42.00  26.00   0.50    0.68    --  -47.45  37.00 150.00  136
  8  \w   -120.00 -70.00   0.50    0.68    --  -47.45-125.00 150.00  100
  9  \w    -26.00  28.00   0.50    0.68    --  -47.45  19.00  30.00  108
 10  \w    -42.00  26.00   0.50    0.68    --  -47.45  37.00  30.00  136
 11  \w   -120.00 -70.00   0.50    0.68    --  -47.45-125.00 -90.00  100
 12  \w    -24.00  62.00   0.50    0.68    --   47.45 -57.00 150.00  172
 13  \w    -26.00  42.00   0.50    0.68    --   47.45 -37.00-180.00  136
 14  \w     35.00  71.00   0.50    2.74    --  107.75 -61.00  30.00   72
 15  \w     35.00 117.00   0.50    2.74    --  107.75-125.00 -60.00  164
 16  \w     35.00 109.00   0.50    2.74    --  107.75 -94.00-120.00  148
 17  \w     95.00 178.00   0.50    2.74    --  107.75  45.00 -90.00  166
 18  \w     35.00  71.00   0.50    2.74    --  107.75 -61.00-180.00   72
 19  \w     39.00 128.00   0.50    2.74    --  107.75-139.00 142.49  178
 20  \w     92.00 178.00   0.50    2.74    --  107.75 125.00 150.00  172
 21  \w     92.00 178.00   0.50    2.74    --  107.75 125.00-180.00  172
 22  \w     35.00  71.00   0.50    2.74    --  107.75 -61.00  90.00   72
 23  \w     39.00 117.00   0.50    2.74    --  107.75-125.00  30.00  156
 24  \w     35.00 105.00   0.50    2.74    --  107.75-125.00   0.00  140
 25  \w     94.00 171.00   0.50    2.74    --  107.75  15.00-150.00  154
 26  \w    132.00 178.00   0.50    2.74    --  107.75  45.00 150.00   92
 27  \w     39.00  65.00   0.50    2.74    --  107.75 -61.00 120.00   52
 28  \w     41.00  88.00   0.50    2.74    --  107.75 -77.00 150.00   94
 29  \w     44.00  78.00   0.50    2.74    --  107.75-125.00  60.00   68
 30  \w     85.00 111.00   0.50    2.74    --  107.75-125.00  60.00   52
 31  \w     37.00  66.00   0.50    2.74    --  107.75 -61.00 -90.00   58
 32  \w    127.00 158.00   0.50    2.74    --  107.75  77.00   0.00   62
 33  \w     86.00 114.00   0.50    2.74    --  107.75-125.00-120.00   56
 34  \w     42.00  67.00   0.50    2.74    --  107.75-134.00-168.20   50
 35  \w     57.00  83.00   0.50    2.74    --  107.75-125.00-120.00   52
 36  \w    102.00 128.00   0.50    2.74    --  107.75-140.00 -56.08   52
 37  \w     41.00  69.00   0.50    2.74    --  107.75-140.00 -56.08   56
 38  \w    115.00 164.00   0.50    2.74    --  107.75  30.00  90.00   98
 39  \w     99.00 124.00   0.50    2.74    --  107.75-134.00-168.20   50
 40  \w     95.00 166.00   0.50    2.74    --  107.75  45.00  30.00  142
 41  \w     36.00 121.00   0.50    2.74    --  107.75-131.00  22.09  170
 42  \w     44.00  70.00   0.50    2.74    --  107.75-125.00  90.00   52
 43  \w     89.00 115.00   0.50    2.74    --  107.75-125.00  90.00   52
 44  \w     94.00 123.00   0.50    2.74    --  107.75 125.00  60.00   58
 45  \w    148.00 174.00   0.50    2.74    --  107.75 125.00  60.00   52
 46  \w     39.00 106.00   0.50    2.74    --  107.75 -77.00-180.00  134
 47  \w     73.00  99.00   0.50    2.74    --  107.75 -94.00 150.00   52
 48  \w     44.00  84.00   0.50    2.74    --  107.75 -77.00-120.00   80
 49  \w     46.00  99.00   0.50    2.74    --  107.75 -94.00 120.00  106
 50  \w    106.00 169.00   0.50    2.74    --  107.75 125.00 120.00  126
 51  \w     35.00  85.00   0.50    2.74    --  107.75 -77.00 -90.00  100
 52  \w     97.00 178.00   0.50    2.74    --  107.75  45.00-120.00  162
 53  \w     37.00  87.00   0.50    2.74    --  107.75-125.00-180.00  100
 54  \w     92.00 117.00   0.50    2.74    --  107.75-125.00-180.00   50
 55  \w     54.00 115.00   0.50    2.74    --  107.75-125.00-150.00  122
 56  \w     92.00 117.00   0.50    2.74    --  107.75-125.00 120.00   50
 57  \w    116.00 176.00   0.50    2.74    --  107.75  45.00 -60.00  120
;
_diffrn_orient_matrix_type
;
 CrysAlisPro convention (1999,Acta A55,543-557)
;
_diffrn_orient_matrix_UB_11      -0.0453133000
_diffrn_orient_matrix_UB_12       0.0358019000
_diffrn_orient_matrix_UB_13      -0.0740493000
_diffrn_orient_matrix_UB_21       0.0519211000
_diffrn_orient_matrix_UB_22       0.1462703000
_diffrn_orient_matrix_UB_23       0.0176869000
_diffrn_orient_matrix_UB_31       0.1348017000
_diffrn_orient_matrix_UB_32      -0.0093761000
_diffrn_orient_matrix_UB_33      -0.0303084000
_diffrn_detector                  HPA
_diffrn_detector_type             'HyPix 6000'
_diffrn_detector_area_resol_mean  10.0
_diffrn_reflns_number             43779
_diffrn_reflns_av_unetI/netI      0.0232
_diffrn_reflns_av_R_equivalents   0.0314
_diffrn_reflns_limit_h_min       -9
_diffrn_reflns_limit_h_max        12
_diffrn_reflns_limit_k_min       -12
_diffrn_reflns_limit_k_max        12
_diffrn_reflns_limit_l_min       -23
_diffrn_reflns_limit_l_max        22
_diffrn_reflns_theta_min          2.350
_diffrn_reflns_theta_max          72.121
_diffrn_reflns_theta_full         72.000
_diffrn_measured_fraction_theta_max   1.000
_diffrn_measured_fraction_theta_full    1.000
_diffrn_reflns_Laue_measured_fraction_max     1.000
_diffrn_reflns_Laue_measured_fraction_full    1.000
_diffrn_reflns_point_group_measured_fraction_max    1.000
_diffrn_reflns_point_group_measured_fraction_full     1.000
_reflns_number_total              7852
_reflns_number_gt                 7375
_reflns_threshold_expression      'I > 2\s(I)'
_reflns_Friedel_coverage          0.000
_reflns_Friedel_fraction_max      .
_reflns_Friedel_fraction_full     .
_reflns_special_details
;
 Reflections were merged by SHELXL according to the crystal class for the 
 calculation of statistics and refinement. _reflns_Friedel_fraction is 
 defined as the number of unique Friedel pairs measured divided by the number 
 that would be possible theoretically, ignoring centric projections and 
 systematic absences.
;

_computing_data_collection        'CrysAlisPro 1.171.40.45a (Rigaku OD, 2019)'
_computing_cell_refinement        'CrysAlisPro 1.171.40.45a (Rigaku OD, 2019)'
_computing_data_reduction         'CrysAlisPro 1.171.40.45a (Rigaku OD, 2019)'
_computing_structure_solution     'SHELXT 2014/5 (Sheldrick, 2014)''
_computing_structure_refinement   'SHELXL-2018/3 (Sheldrick, 2018)'
_computing_molecular_graphics     'ShelXLe (Huebschle et all, 2011)'
_computing_publication_material   'SHELXL-2018/3 (Sheldrick, 2018)'

_refine_special_details
;
 The main molecule was completeley disordered with 12\% occupancy of
 part 2 (residue 1). The displacement parameters of all atoms of residue 1 
 were refined isotropically.
 The hexane solvent molecules was three-fold disordered (residues 2, 3 and 4).
 The geometry of some phenyl moieties of residue 1 was constrained to the
 idealized one. The displacement parameters of atoms C1_2 > C6_4 were
 restrained with RIGU keyword in ShelXL input ('enhanced rigid bond'
 restraint). The U~ij~ displacement parameters of atoms P1 > B1 in residue 1,
 C1_2 > C6_4 were restrained with similarity restraint SIMU. 
 The U~ii~ displacement parameters of atoms C1_2 > C6_4 were restrained with
 ISOR keyword to approximate isotropic behavior. Geometry restraint SAME was
 applied to atoms C19 > C22 and C19_1 > C22_1, C23 > C26 and C23_1 > C26_1. 
 Free-Variables 3, 4, 5 (occupancies of the disordered hexane molecules) were
 added to the value of 1.
;
_refine_ls_structure_factor_coef  Fsqd
_refine_ls_matrix_type            full
_refine_ls_weighting_scheme       calc
_refine_ls_weighting_details
;
 w=1/[\s^2^(Fo^2^)+(0.0646P)^2^+0.6627P] where P=(Fo^2^+2Fc^2^)/3
;
_atom_sites_solution_primary      dual
_atom_sites_solution_secondary    difmap
_atom_sites_solution_hydrogens    geom
_refine_ls_hydrogen_treatment     constr
_refine_ls_extinction_method      none
_refine_ls_extinction_coef        .
_refine_ls_number_reflns          7852
_refine_ls_number_parameters      676
_refine_ls_number_restraints      612
_refine_ls_R_factor_all           0.0452
_refine_ls_R_factor_gt            0.0430
_refine_ls_wR_factor_ref          0.1165
_refine_ls_wR_factor_gt           0.1145
_refine_ls_goodness_of_fit_ref    1.028
_refine_ls_restrained_S_all       1.006
_refine_ls_shift/su_max           0.000
_refine_ls_shift/su_mean          0.000
_refine_diff_density_max          0.406
_refine_diff_density_min         -0.275
_refine_diff_density_rms          0.043
_geom_special_details
;
 
 All esds (except the esd in the dihedral angle between two l.s. planes)
 are estimated using the full covariance matrix.  The cell esds are taken
 into account individually in the estimation of esds in distances, angles
 and torsion angles; correlations between esds in cell parameters are only
 used when they are defined by crystal symmetry.  An approximate (isotropic)
 treatment of cell esds is used for estimating esds involving l.s. planes.
;

loop_
 _atom_site_label
 _atom_site_type_symbol
 _atom_site_fract_x
 _atom_site_fract_y
 _atom_site_fract_z
 _atom_site_U_iso_or_equiv
 _atom_site_adp_type
 _atom_site_occupancy
 _atom_site_site_symmetry_order
 _atom_site_calc_flag
 _atom_site_refinement_flags_posn
 _atom_site_refinement_flags_adp
 _atom_site_refinement_flags_occupancy
 _atom_site_disorder_assembly
 _atom_site_disorder_group
  P1 P 0.36521(3) 0.29158(3) 0.70642(2) 0.02054(12) Uani 0.8838(14) 1 d . . P A 1
  C1 C 0.29152(17) 0.11897(14) 0.70452(7) 0.0232(3) Uani 0.8838(14) 1 d . . P A 1
  C2 C 0.35929(15) 0.0237(2) 0.68114(8) 0.0272(3) Uani 0.8838(14) 1 d . . P A 1
  H2 H 0.446685 0.049432 0.664680 0.033 Uiso 0.8838(14) 1 calc R U P A 1
  C3 C 0.29942(17) -0.10813(18) 0.68189(9) 0.0333(4) Uani 0.8838(14) 1 d . . P A 1
  H3 H 0.346265 -0.171580 0.665363 0.040 Uiso 0.8838(14) 1 calc R U P A 1
  C4 C 0.17234(19) -0.14889(16) 0.70637(11) 0.0372(5) Uani 0.8838(14) 1 d . . P A 1
  H4 H 0.132189 -0.239295 0.706693 0.045 Uiso 0.8838(14) 1 calc R U P A 1
  C5 C 0.10489(17) -0.05499(18) 0.73040(11) 0.0366(5) Uani 0.8838(14) 1 d . . P A 1
  H5 H 0.018075 -0.081346 0.747583 0.044 Uiso 0.8838(14) 1 calc R U P A 1
  C6 C 0.16369(17) 0.07697(15) 0.72942(9) 0.0307(4) Uani 0.8838(14) 1 d . . P A 1
  H6 H 0.116316 0.139981 0.745942 0.037 Uiso 0.8838(14) 1 calc R U P A 1
  C7 C 0.58247(17) 0.50961(13) 0.66448(8) 0.0214(3) Uani 0.8838(14) 1 d . . P A 1
  C8 C 0.69894(17) 0.55190(16) 0.62681(7) 0.0228(3) Uani 0.8838(14) 1 d . . P A 1
  H8 H 0.734450 0.489344 0.600432 0.027 Uiso 0.8838(14) 1 calc R U P A 1
  C9 C 0.76400(15) 0.68272(19) 0.62694(8) 0.0281(3) Uani 0.8838(14) 1 d . . P A 1
  H9 H 0.842829 0.708448 0.601119 0.034 Uiso 0.8838(14) 1 calc R U P A 1
  C10 C 0.71279(18) 0.77539(16) 0.66511(10) 0.0310(4) Uani 0.8838(14) 1 d . . P A 1
  H10 H 0.757388 0.864537 0.666107 0.037 Uiso 0.8838(14) 1 calc R U P A 1
  C11 C 0.5965(2) 0.73745(18) 0.70170(10) 0.0307(4) Uani 0.8838(14) 1 d . . P A 1
  H11 H 0.560747 0.801025 0.727065 0.037 Uiso 0.8838(14) 1 calc R U P A 1
  C12 C 0.53237(15) 0.60731(17) 0.70141(8) 0.0264(3) Uani 0.8838(14) 1 d . . P A 1
  H12 H 0.452693 0.583029 0.726659 0.032 Uiso 0.8838(14) 1 calc R U P A 1
  C13 C 0.25212(14) 0.38008(15) 0.74925(7) 0.0198(3) Uani 0.8838(14) 1 d . . P A 1
  C14 C 0.15169(15) 0.42206(16) 0.70828(8) 0.0199(3) Uani 0.8838(14) 1 d . . P A 1
  C15 C 0.06204(19) 0.4814(2) 0.74514(14) 0.0209(5) Uani 0.8838(14) 1 d . . P A 1
  H15 H -0.005604 0.508364 0.718522 0.025 Uiso 0.8838(14) 1 calc R U P A 1
  C16 C 0.0666(3) 0.5027(4) 0.81784(17) 0.0219(5) Uani 0.8838(14) 1 d . . P A 1
  C17 C 0.1660(3) 0.4617(4) 0.85579(11) 0.0235(6) Uani 0.8838(14) 1 d . . P A 1
  H17 H 0.170466 0.476376 0.905824 0.028 Uiso 0.8838(14) 1 calc R U P A 1
  C18 C 0.25963(19) 0.40045(18) 0.82517(9) 0.0208(4) Uani 0.8838(14) 1 d . . P A 1
  C19 C 0.3681(3) 0.3651(3) 0.87673(14) 0.0262(6) Uani 0.8838(14) 1 d D . P A 1
  C20 C 0.3679(7) 0.2182(4) 0.8734(4) 0.0356(12) Uani 0.8838(14) 1 d D . P A 1
  H20A H 0.400842 0.195788 0.827211 0.053 Uiso 0.8838(14) 1 calc R U P A 1
  H20B H 0.278089 0.168258 0.879369 0.053 Uiso 0.8838(14) 1 calc R U P A 1
  H20C H 0.424607 0.196711 0.911470 0.053 Uiso 0.8838(14) 1 calc R U P A 1
  C21 C 0.5049(4) 0.4467(5) 0.8610(3) 0.0335(12) Uani 0.8838(14) 1 d D . P A 1
  H21A H 0.529841 0.426485 0.812671 0.050 Uiso 0.8838(14) 1 calc R U P A 1
  H21B H 0.569010 0.425583 0.895190 0.050 Uiso 0.8838(14) 1 calc R U P A 1
  H21C H 0.503220 0.540023 0.865157 0.050 Uiso 0.8838(14) 1 calc R U P A 1
  C22 C 0.3407(6) 0.3968(5) 0.95521(19) 0.0333(10) Uani 0.8838(14) 1 d D . P A 1
  H22A H 0.340412 0.490267 0.960506 0.050 Uiso 0.8838(14) 1 calc R U P A 1
  H22B H 0.409449 0.374891 0.986042 0.050 Uiso 0.8838(14) 1 calc R U P A 1
  H22C H 0.255028 0.345189 0.968708 0.050 Uiso 0.8838(14) 1 calc R U P A 1
  C23 C -0.0347(3) 0.5671(3) 0.85840(17) 0.0244(6) Uani 0.8838(14) 1 d D . P A 1
  C24 C -0.1325(6) 0.6115(6) 0.8076(3) 0.0309(11) Uani 0.8838(14) 1 d D . P A 1
  H24A H -0.084865 0.677233 0.775470 0.046 Uiso 0.8838(14) 1 calc R U P A 1
  H24B H -0.195204 0.649628 0.835103 0.046 Uiso 0.8838(14) 1 calc R U P A 1
  H24C H -0.179906 0.536000 0.779708 0.046 Uiso 0.8838(14) 1 calc R U P A 1
  C25 C -0.1091(5) 0.4629(5) 0.9082(3) 0.0360(13) Uani 0.8838(14) 1 d D . P A 1
  H25A H -0.156870 0.388109 0.879923 0.054 Uiso 0.8838(14) 1 calc R U P A 1
  H25B H -0.171479 0.500471 0.936282 0.054 Uiso 0.8838(14) 1 calc R U P A 1
  H25C H -0.046341 0.433523 0.940235 0.054 Uiso 0.8838(14) 1 calc R U P A 1
  C26 C 0.0397(6) 0.6870(5) 0.9011(3) 0.0358(13) Uani 0.8838(14) 1 d D . P A 1
  H26A H 0.087340 0.751558 0.868339 0.054 Uiso 0.8838(14) 1 calc R U P A 1
  H26B H 0.102241 0.659711 0.934033 0.054 Uiso 0.8838(14) 1 calc R U P A 1
  H26C H -0.023061 0.726070 0.927999 0.054 Uiso 0.8838(14) 1 calc R U P A 1
  C27 C 0.13481(15) 0.41330(18) 0.62588(7) 0.0213(3) Uani 0.8838(14) 1 d . . P A 1
  C28 C 0.00735(14) 0.45394(16) 0.60124(7) 0.0269(3) Uani 0.8838(14) 1 d . . P A 1
  H28A H -0.002874 0.441994 0.549543 0.040 Uiso 0.8838(14) 1 calc R U P A 1
  H28B H 0.011825 0.546179 0.613973 0.040 Uiso 0.8838(14) 1 calc R U P A 1
  H28C H -0.067961 0.399495 0.624534 0.040 Uiso 0.8838(14) 1 calc R U P A 1
  C29 C 0.12389(15) 0.2739(2) 0.59486(8) 0.0259(3) Uani 0.8838(14) 1 d . . P A 1
  H29A H 0.104342 0.273626 0.543741 0.039 Uiso 0.8838(14) 1 calc R U P A 1
  H29B H 0.053202 0.213629 0.618556 0.039 Uiso 0.8838(14) 1 calc R U P A 1
  H29C H 0.207194 0.245793 0.602545 0.039 Uiso 0.8838(14) 1 calc R U P A 1
  C30 C 0.24846(19) 0.50797(19) 0.59083(9) 0.0266(4) Uani 0.8838(14) 1 d . . P A 1
  H30A H 0.233113 0.507079 0.539289 0.040 Uiso 0.8838(14) 1 calc R U P A 1
  H30B H 0.331287 0.480420 0.600902 0.040 Uiso 0.8838(14) 1 calc R U P A 1
  H30C H 0.253398 0.596753 0.609959 0.040 Uiso 0.8838(14) 1 calc R U P A 1
  C31 C 0.59620(13) 0.26130(15) 0.62627(7) 0.0216(3) Uani 0.8838(14) 1 d . . P A 1
  C32 C 0.57802(15) 0.23114(17) 0.55309(8) 0.0252(3) Uani 0.8838(14) 1 d . . P A 1
  C33 C 0.6521(3) 0.1496(3) 0.52064(11) 0.0317(5) Uani 0.8838(14) 1 d . . P A 1
  H33 H 0.638014 0.128465 0.471468 0.038 Uiso 0.8838(14) 1 calc R U P A 1
  C34 C 0.7455(2) 0.0985(2) 0.55793(13) 0.0322(5) Uani 0.8838(14) 1 d . . P A 1
  C35 C 0.76268(19) 0.1289(2) 0.62994(15) 0.0295(5) Uani 0.8838(14) 1 d . . P A 1
  H35 H 0.825868 0.094509 0.656367 0.035 Uiso 0.8838(14) 1 calc R U P A 1
  C36 C 0.68978(16) 0.20858(16) 0.66470(9) 0.0248(4) Uani 0.8838(14) 1 d . . P A 1
  C37 C 0.71239(19) 0.2365(2) 0.74297(9) 0.0309(4) Uani 0.8838(14) 1 d . . P A 1
  H37A H 0.795648 0.214150 0.757696 0.046 Uiso 0.8838(14) 1 calc R U P A 1
  H37B H 0.640250 0.183923 0.769489 0.046 Uiso 0.8838(14) 1 calc R U P A 1
  H37C H 0.716037 0.329707 0.752764 0.046 Uiso 0.8838(14) 1 calc R U P A 1
  C38 C 0.8272(2) 0.0147(2) 0.52031(11) 0.0442(4) Uani 0.8838(14) 1 d . . P A 1
  H38A H 0.778686 -0.076310 0.517924 0.066 Uiso 0.8838(14) 1 calc R U P A 1
  H38B H 0.910052 0.019486 0.546621 0.066 Uiso 0.8838(14) 1 calc R U P A 1
  H38C H 0.845948 0.046758 0.472029 0.066 Uiso 0.8838(14) 1 calc R U P A 1
  C39 C 0.48056(16) 0.28710(19) 0.50969(8) 0.0315(3) Uani 0.8838(14) 1 d . . P A 1
  H39A H 0.485403 0.261341 0.459624 0.047 Uiso 0.8838(14) 1 calc R U P A 1
  H39B H 0.501256 0.382839 0.514257 0.047 Uiso 0.8838(14) 1 calc R U P A 1
  H39C H 0.391670 0.253482 0.526993 0.047 Uiso 0.8838(14) 1 calc R U P A 1
  B1 B 0.51896(14) 0.35950(14) 0.66357(7) 0.0208(3) Uani 0.8838(14) 1 d . . P A 1
  P1_1 P 0.4135(3) 0.3784(3) 0.69919(15) 0.0286(9) Uiso 0.1162(14) 1 d . U P A 2
  C1_1 C 0.5380(10) 0.5295(10) 0.6809(6) 0.0272(19) Uiso 0.1162(14) 1 d G U P A 2
  C2_1 C 0.5283(10) 0.6498(14) 0.7107(6) 0.034(3) Uiso 0.1162(14) 1 d G U P A 2
  H2_1 H 0.456579 0.656244 0.740366 0.041 Uiso 0.1162(14) 1 calc R U P A 2
  C3_1 C 0.6236(14) 0.7608(9) 0.6969(7) 0.032(3) Uiso 0.1162(14) 1 d G U P A 2
  H3_1 H 0.616987 0.843041 0.717229 0.038 Uiso 0.1162(14) 1 calc R U P A 2
  C4_1 C 0.7286(11) 0.7514(10) 0.6534(7) 0.027(3) Uiso 0.1162(14) 1 d G U P A 2
  H4_1 H 0.793708 0.827251 0.644056 0.032 Uiso 0.1162(14) 1 calc R U P A 2
  C5_1 C 0.7383(9) 0.6311(13) 0.6237(5) 0.023(2) Uiso 0.1162(14) 1 d G U P A 2
  H5_1 H 0.810022 0.624663 0.594020 0.028 Uiso 0.1162(14) 1 calc R U P A 2
  C6_1 C 0.6430(12) 0.5201(9) 0.6375(5) 0.025(2) Uiso 0.1162(14) 1 d G U P A 2
  H6_1 H 0.649615 0.437864 0.617156 0.030 Uiso 0.1162(14) 1 calc R U P A 2
  C7_1 C 0.3311(13) 0.0892(12) 0.6925(6) 0.034(2) Uiso 0.1162(14) 1 d G U P A 2
  C8_1 C 0.3633(11) -0.0324(16) 0.6818(6) 0.040(3) Uiso 0.1162(14) 1 d G U P A 2
  H8_1 H 0.448712 -0.037693 0.666425 0.049 Uiso 0.1162(14) 1 calc R U P A 2
  C9_1 C 0.2705(17) -0.1461(11) 0.6937(7) 0.048(3) Uiso 0.1162(14) 1 d G U P A 2
  H9_1 H 0.292518 -0.229251 0.686401 0.057 Uiso 0.1162(14) 1 calc R U P A 2
  C10_1 C 0.1455(14) -0.1383(12) 0.7163(8) 0.048(3) Uiso 0.1162(14) 1 d G U P A 2
  H10_1 H 0.082083 -0.216100 0.724372 0.058 Uiso 0.1162(14) 1 calc R U P A 2
  C11_1 C 0.1133(11) -0.0167(17) 0.7270(8) 0.045(3) Uiso 0.1162(14) 1 d G U P A 2
  H11_1 H 0.027842 -0.011392 0.742367 0.054 Uiso 0.1162(14) 1 calc R U P A 2
  C12_1 C 0.2061(16) 0.0971(12) 0.7151(7) 0.041(3) Uiso 0.1162(14) 1 d G U P A 2
  H12_1 H 0.184035 0.180168 0.722391 0.049 Uiso 0.1162(14) 1 calc R U P A 2
  C13_1 C 0.2722(11) 0.4212(12) 0.7477(6) 0.023(2) Uiso 0.1162(14) 1 d G U P A 2
  C14_1 C 0.1712(13) 0.4584(12) 0.7093(7) 0.023(2) Uiso 0.1162(14) 1 d G U P A 2
  C15_1 C 0.0726(15) 0.504(2) 0.7448(11) 0.019(3) Uiso 0.1162(14) 1 d G U P A 2
  H15_1 H 0.003606 0.529462 0.718617 0.022 Uiso 0.1162(14) 1 calc R U P A 2
  C16_1 C 0.075(2) 0.512(3) 0.8187(11) 0.016(3) Uiso 0.1162(14) 1 d G U P A 2
  C17_1 C 0.176(2) 0.475(3) 0.8570(7) 0.016(3) Uiso 0.1162(14) 1 d G U P A 2
  H17_1 H 0.177491 0.480932 0.907530 0.019 Uiso 0.1162(14) 1 calc R U P A 2
  C18_1 C 0.2745(16) 0.4296(16) 0.8215(6) 0.018(2) Uiso 0.1162(14) 1 d G U P A 2
  C19_1 C 0.352(2) 0.369(2) 0.8670(11) 0.015(3) Uiso 0.1162(14) 1 d D U P A 2
  C20_1 C 0.358(5) 0.219(2) 0.871(3) 0.020(5) Uiso 0.1162(14) 1 d D U P A 2
  H20A_1 H 0.421094 0.207221 0.908566 0.030 Uiso 0.1162(14) 1 calc R U P A 2
  H20B_1 H 0.270728 0.167440 0.882814 0.030 Uiso 0.1162(14) 1 calc R U P A 2
  H20C_1 H 0.385439 0.188502 0.825532 0.030 Uiso 0.1162(14) 1 calc R U P A 2
  C21_1 C 0.501(3) 0.440(3) 0.855(2) 0.013(5) Uiso 0.1162(14) 1 d D U P A 2
  H21A_1 H 0.558789 0.400681 0.885447 0.019 Uiso 0.1162(14) 1 calc R U P A 2
  H21B_1 H 0.523455 0.428917 0.804898 0.019 Uiso 0.1162(14) 1 calc R U P A 2
  H21C_1 H 0.512366 0.533311 0.866547 0.019 Uiso 0.1162(14) 1 calc R U P A 2
  C22_1 C 0.341(4) 0.398(3) 0.9481(14) 0.019(5) Uiso 0.1162(14) 1 d D U P A 2
  H22A_1 H 0.398154 0.351603 0.974960 0.029 Uiso 0.1162(14) 1 calc R U P A 2
  H22B_1 H 0.369057 0.492557 0.957310 0.029 Uiso 0.1162(14) 1 calc R U P A 2
  H22C_1 H 0.250068 0.368733 0.962963 0.029 Uiso 0.1162(14) 1 calc R U P A 2
  C23_1 C -0.020(2) 0.558(2) 0.8533(12) 0.013(3) Uiso 0.1162(14) 1 d D U P A 2
  C24_1 C -0.125(4) 0.612(3) 0.810(2) 0.016(5) Uiso 0.1162(14) 1 d D U P A 2
  H24A_1 H -0.186233 0.640721 0.843185 0.024 Uiso 0.1162(14) 1 calc R U P A 2
  H24B_1 H -0.081398 0.686670 0.782274 0.024 Uiso 0.1162(14) 1 calc R U P A 2
  H24C_1 H -0.173261 0.543376 0.778321 0.024 Uiso 0.1162(14) 1 calc R U P A 2
  C25_1 C -0.110(3) 0.467(2) 0.9086(13) 0.006(5) Uiso 0.1162(14) 1 d D U P A 2
  H25A_1 H -0.173354 0.515201 0.928699 0.009 Uiso 0.1162(14) 1 calc R U P A 2
  H25B_1 H -0.157399 0.387612 0.884212 0.009 Uiso 0.1162(14) 1 calc R U P A 2
  H25C_1 H -0.054933 0.443956 0.946865 0.009 Uiso 0.1162(14) 1 calc R U P A 2
  C26_1 C 0.038(3) 0.681(3) 0.9024(16) 0.011(5) Uiso 0.1162(14) 1 d D U P A 2
  H26A_1 H -0.034067 0.710495 0.926499 0.016 Uiso 0.1162(14) 1 calc R U P A 2
  H26B_1 H 0.098142 0.657020 0.937967 0.016 Uiso 0.1162(14) 1 calc R U P A 2
  H26C_1 H 0.085636 0.751649 0.873193 0.016 Uiso 0.1162(14) 1 calc R U P A 2
  C27_1 C 0.1688(15) 0.4605(15) 0.6212(8) 0.028(2) Uiso 0.1162(14) 1 d . U P A 2
  C28_1 C 0.0492(14) 0.5324(16) 0.5988(8) 0.043(3) Uiso 0.1162(14) 1 d . U P A 2
  H28A_1 H 0.066545 0.621596 0.618797 0.065 Uiso 0.1162(14) 1 calc R U P A 2
  H28B_1 H -0.033745 0.482858 0.617204 0.065 Uiso 0.1162(14) 1 calc R U P A 2
  H28C_1 H 0.043070 0.535756 0.546796 0.065 Uiso 0.1162(14) 1 calc R U P A 2
  C29_1 C 0.1294(15) 0.3272(16) 0.5941(9) 0.034(4) Uiso 0.1162(14) 1 d . U P A 2
  H29A_1 H 0.105297 0.328271 0.543596 0.050 Uiso 0.1162(14) 1 calc R U P A 2
  H29B_1 H 0.053650 0.281233 0.620669 0.050 Uiso 0.1162(14) 1 calc R U P A 2
  H29C_1 H 0.202481 0.281895 0.599714 0.050 Uiso 0.1162(14) 1 calc R U P A 2
  C30_1 C 0.2901(17) 0.5370(18) 0.5941(10) 0.036(4) Uiso 0.1162(14) 1 d . U P A 2
  H30A_1 H 0.362476 0.492807 0.604522 0.054 Uiso 0.1162(14) 1 calc R U P A 2
  H30B_1 H 0.308191 0.624048 0.616948 0.054 Uiso 0.1162(14) 1 calc R U P A 2
  H30C_1 H 0.281638 0.545980 0.542555 0.054 Uiso 0.1162(14) 1 calc R U P A 2
  C31_1 C 0.5658(11) 0.2039(12) 0.6292(5) 0.032(2) Uiso 0.1162(14) 1 d G U P A 2
  C32_1 C 0.5532(13) 0.1906(14) 0.5556(5) 0.033(3) Uiso 0.1162(14) 1 d G U P A 2
  C33_1 C 0.6501(18) 0.149(2) 0.5166(6) 0.033(3) Uiso 0.1162(14) 1 d G U P A 2
  H33_1 H 0.641515 0.139784 0.466310 0.040 Uiso 0.1162(14) 1 calc R U P A 2
  C34_1 C 0.7596(17) 0.120(2) 0.5511(10) 0.036(3) Uiso 0.1162(14) 1 d G U P A 2
  C35_1 C 0.7721(13) 0.134(2) 0.6246(10) 0.035(3) Uiso 0.1162(14) 1 d G U P A 2
  H35_1 H 0.846938 0.114347 0.648232 0.042 Uiso 0.1162(14) 1 calc R U P A 2
  C36_1 C 0.6753(13) 0.1755(16) 0.6637(6) 0.033(3) Uiso 0.1162(14) 1 d G U P A 2
  C37_1 C 0.6874(19) 0.1914(18) 0.7458(11) 0.042(4) Uiso 0.1162(14) 1 d . U P A 2
  H37A_1 H 0.780499 0.210664 0.760026 0.063 Uiso 0.1162(14) 1 calc R U P A 2
  H37B_1 H 0.642926 0.110149 0.767942 0.063 Uiso 0.1162(14) 1 calc R U P A 2
  H37C_1 H 0.646620 0.263574 0.761366 0.063 Uiso 0.1162(14) 1 calc R U P A 2
  C38_1 C 0.8731(17) 0.0650(17) 0.5094(9) 0.046(3) Uiso 0.1162(14) 1 d . U P A 2
  H38A_1 H 0.915443 0.013322 0.541908 0.070 Uiso 0.1162(14) 1 calc R U P A 2
  H38B_1 H 0.938853 0.138667 0.492031 0.070 Uiso 0.1162(14) 1 calc R U P A 2
  H38C_1 H 0.833692 0.009656 0.469011 0.070 Uiso 0.1162(14) 1 calc R U P A 2
  C39_1 C 0.4427(16) 0.2200(17) 0.5124(8) 0.044(3) Uiso 0.1162(14) 1 d . U P A 2
  H39A_1 H 0.461120 0.211448 0.461765 0.066 Uiso 0.1162(14) 1 calc R U P A 2
  H39B_1 H 0.432727 0.309686 0.522993 0.066 Uiso 0.1162(14) 1 calc R U P A 2
  H39C_1 H 0.361393 0.158434 0.523957 0.066 Uiso 0.1162(14) 1 calc R U P A 2
  B1_1 B 0.4357(13) 0.2154(13) 0.6718(7) 0.0322(18) Uiso 0.1162(14) 1 d . U P A 2
  C1_2 C 0.3966(7) 0.8455(9) 0.8854(3) 0.0624(12) Uani 0.618(2) 1 d . U P B 1
  H1A_2 H 0.329430 0.898618 0.881821 0.094 Uiso 0.618(2) 1 calc R U P B 1
  H1B_2 H 0.388933 0.800607 0.931032 0.094 Uiso 0.618(2) 1 calc R U P B 1
  H1C_2 H 0.384162 0.780439 0.846438 0.094 Uiso 0.618(2) 1 calc R U P B 1
  C2_2 C 0.5344(5) 0.9349(4) 0.8805(3) 0.0521(8) Uani 0.618(2) 1 d . U P B 1
  H2A_2 H 0.544001 0.973938 0.832673 0.063 Uiso 0.618(2) 1 calc R U P B 1
  H2AB_2 H 0.541682 1.007334 0.915858 0.063 Uiso 0.618(2) 1 calc R U P B 1
  C3_2 C 0.6444(3) 0.8645(3) 0.89319(16) 0.0476(6) Uani 0.618(2) 1 d . U P B 1
  H3A_2 H 0.626726 0.781914 0.864826 0.057 Uiso 0.618(2) 1 calc R U P B 1
  H3AB_2 H 0.645276 0.841158 0.944003 0.057 Uiso 0.618(2) 1 calc R U P B 1
  C4_2 C 0.7811(3) 0.9433(3) 0.87428(18) 0.0461(6) Uani 0.618(2) 1 d . U P B 1
  H4A_2 H 0.845050 0.885217 0.877968 0.055 Uiso 0.618(2) 1 calc R U P B 1
  H4AB_2 H 0.778878 0.970390 0.824126 0.055 Uiso 0.618(2) 1 calc R U P B 1
  C5_2 C 0.8302(3) 1.0651(4) 0.9209(2) 0.0485(7) Uani 0.618(2) 1 d . U P B 1
  H5A_2 H 0.774249 1.129712 0.912417 0.058 Uiso 0.618(2) 1 calc R U P B 1
  H5AB_2 H 0.823297 1.040979 0.971585 0.058 Uiso 0.618(2) 1 calc R U P B 1
  C6_2 C 0.9725(5) 1.1266(5) 0.9044(3) 0.0491(9) Uani 0.618(2) 1 d . U P B 1
  H6A_2 H 0.977792 1.159152 0.855708 0.074 Uiso 0.618(2) 1 calc R U P B 1
  H6B_2 H 1.026744 1.060584 0.909129 0.074 Uiso 0.618(2) 1 calc R U P B 1
  H6C_2 H 1.004526 1.199413 0.937833 0.074 Uiso 0.618(2) 1 calc R U P B 1
  C1_3 C 0.4002(17) 0.8204(18) 0.9110(13) 0.060(2) Uani 0.237(2) 1 d . U P C 2
  H1A_3 H 0.344845 0.758430 0.878057 0.090 Uiso 0.237(2) 1 calc R U P C 2
  H1B_3 H 0.365340 0.900503 0.914975 0.090 Uiso 0.237(2) 1 calc R U P C 2
  H1C_3 H 0.400640 0.780774 0.957944 0.090 Uiso 0.237(2) 1 calc R U P C 2
  C2_3 C 0.5301(9) 0.8512(10) 0.8852(5) 0.0564(12) Uani 0.237(2) 1 d . U P C 2
  H2A_3 H 0.526328 0.879949 0.835435 0.068 Uiso 0.237(2) 1 calc R U P C 2
  H2AB_3 H 0.565579 0.770218 0.884537 0.068 Uiso 0.237(2) 1 calc R U P C 2
  C3_3 C 0.6227(9) 0.9527(9) 0.9254(5) 0.0488(11) Uani 0.237(2) 1 d . U P C 2
  H3A_3 H 0.590430 1.035392 0.922201 0.059 Uiso 0.237(2) 1 calc R U P C 2
  H3AB_3 H 0.618799 0.927767 0.976022 0.059 Uiso 0.237(2) 1 calc R U P C 2
  C4_3 C 0.7600(8) 0.9802(8) 0.9051(5) 0.0488(10) Uani 0.237(2) 1 d . U P C 2
  H4A_3 H 0.786833 0.894690 0.901399 0.059 Uiso 0.237(2) 1 calc R U P C 2
  H4AB_3 H 0.763185 1.015535 0.856451 0.059 Uiso 0.237(2) 1 calc R U P C 2
  C5_3 C 0.8616(10) 1.0667(11) 0.9466(6) 0.0534(12) Uani 0.237(2) 1 d . U P C 2
  H5A_3 H 0.859107 1.030493 0.995041 0.064 Uiso 0.237(2) 1 calc R U P C 2
  H5AB_3 H 0.833828 1.151672 0.950957 0.064 Uiso 0.237(2) 1 calc R U P C 2
  C6_3 C 1.0024(12) 1.0969(17) 0.9256(6) 0.054(2) Uani 0.237(2) 1 d . U P C 2
  H6A_3 H 1.040634 1.019628 0.932822 0.081 Uiso 0.237(2) 1 calc R U P C 2
  H6B_3 H 1.050418 1.170049 0.954936 0.081 Uiso 0.237(2) 1 calc R U P C 2
  H6C_3 H 1.008487 1.120703 0.875405 0.081 Uiso 0.237(2) 1 calc R U P C 2
  C1_4 C 0.388(3) 0.858(3) 0.909(2) 0.057(3) Uani 0.146(2) 1 d . U P D 3
  H1A_4 H 0.401906 0.857543 0.960605 0.086 Uiso 0.146(2) 1 calc R U P D 3
  H1B_4 H 0.346204 0.770221 0.891979 0.086 Uiso 0.146(2) 1 calc R U P D 3
  H1C_4 H 0.331941 0.919830 0.897426 0.086 Uiso 0.146(2) 1 calc R U P D 3
  C2_4 C 0.529(3) 0.903(2) 0.8707(14) 0.0516(14) Uani 0.146(2) 1 d . U P D 3
  H2A_4 H 0.565940 0.828336 0.853842 0.062 Uiso 0.146(2) 1 calc R U P D 3
  H2B_4 H 0.526335 0.965292 0.831690 0.062 Uiso 0.146(2) 1 calc R U P D 3
  C3_4 C 0.5995(15) 0.9711(15) 0.9397(8) 0.0500(12) Uani 0.146(2) 1 d . U P D 3
  H3A_4 H 0.540020 1.021842 0.962464 0.060 Uiso 0.146(2) 1 calc R U P D 3
  H3AB_4 H 0.610615 0.901519 0.973040 0.060 Uiso 0.146(2) 1 calc R U P D 3
  C4_4 C 0.7324(12) 1.0620(12) 0.9317(7) 0.0502(12) Uani 0.146(2) 1 d . U P D 3
  H4A_4 H 0.760831 1.103386 0.978521 0.060 Uiso 0.146(2) 1 calc R U P D 3
  H4AB_4 H 0.722342 1.132585 0.898774 0.060 Uiso 0.146(2) 1 calc R U P D 3
  C5_4 C 0.8399(14) 0.9958(16) 0.9040(8) 0.0519(13) Uani 0.146(2) 1 d . U P D 3
  H5A_4 H 0.839727 0.916794 0.932482 0.062 Uiso 0.146(2) 1 calc R U P D 3
  H5AB_4 H 0.816935 0.966031 0.854344 0.062 Uiso 0.146(2) 1 calc R U P D 3
  C6_4 C 0.977(3) 1.077(2) 0.9051(15) 0.057(3) Uani 0.146(2) 1 d . U P D 3
  H6A_4 H 1.010275 1.089487 0.954287 0.085 Uiso 0.146(2) 1 calc R U P D 3
  H6B_4 H 0.976990 1.162653 0.884342 0.085 Uiso 0.146(2) 1 calc R U P D 3
  H6C_4 H 1.034642 1.032260 0.877312 0.085 Uiso 0.146(2) 1 calc R U P D 3

loop_
 _atom_site_aniso_label
 _atom_site_aniso_U_11
 _atom_site_aniso_U_22
 _atom_site_aniso_U_33
 _atom_site_aniso_U_23
 _atom_site_aniso_U_13
 _atom_site_aniso_U_12
  P1 0.01935(18) 0.0217(2) 0.02214(18) -0.00073(12) 0.00704(12) 0.00748(13)
  C1 0.0234(8) 0.0248(7) 0.0224(6) 0.0009(5) 0.0040(5) 0.0070(6)
  C2 0.0266(7) 0.0250(8) 0.0307(7) 0.0017(6) 0.0074(5) 0.0066(6)
  C3 0.0338(9) 0.0256(8) 0.0410(9) 0.0003(6) 0.0121(7) 0.0073(7)
  C4 0.0340(10) 0.0235(7) 0.0531(11) 0.0005(7) 0.0146(8) 0.0025(6)
  C5 0.0327(8) 0.0261(10) 0.0502(10) 0.0037(8) 0.0184(7) 0.0029(7)
  C6 0.0288(8) 0.0253(8) 0.0377(8) 0.0005(6) 0.0124(6) 0.0042(7)
  C7 0.0226(6) 0.0245(7) 0.0194(6) 0.0013(5) 0.0017(5) 0.0104(5)
  C8 0.0215(7) 0.0246(8) 0.0232(6) 0.0039(5) 0.0021(5) 0.0065(6)
  C9 0.0278(7) 0.0249(8) 0.0316(8) 0.0051(6) 0.0025(6) 0.0051(6)
  C10 0.0357(9) 0.0220(7) 0.0354(9) 0.0015(6) 0.0001(7) 0.0063(6)
  C11 0.0358(10) 0.0245(8) 0.0329(8) -0.0023(6) 0.0027(7) 0.0085(8)
  C12 0.0315(7) 0.0234(9) 0.0255(7) -0.0014(6) 0.0049(5) 0.0084(6)
  C13 0.0195(7) 0.0206(7) 0.0204(6) -0.0003(6) 0.0061(5) 0.0067(6)
  C14 0.0199(7) 0.0209(8) 0.0191(6) -0.0004(6) 0.0037(5) 0.0045(6)
  C15 0.0201(7) 0.0232(12) 0.0208(7) 0.0019(7) 0.0036(5) 0.0070(8)
  C16 0.0198(8) 0.0241(11) 0.0224(7) 0.0002(6) 0.0052(6) 0.0061(8)
  C17 0.0234(10) 0.0301(13) 0.0178(7) -0.0007(5) 0.0036(5) 0.0076(9)
  C18 0.0202(8) 0.0225(10) 0.0205(7) 0.0027(6) 0.0042(5) 0.0059(7)
  C19 0.0240(11) 0.0429(10) 0.0163(11) 0.0009(7) -0.0021(7) 0.0179(8)
  C20 0.037(2) 0.0441(14) 0.0310(13) 0.0032(6) 0.0008(11) 0.0206(9)
  C21 0.0280(11) 0.0502(18) 0.0248(17) -0.0032(10) 0.0008(8) 0.0140(8)
  C22 0.0317(11) 0.0558(16) 0.0176(12) 0.0016(9) 0.0010(9) 0.0212(8)
  C23 0.0224(11) 0.0352(11) 0.0198(9) -0.0035(6) 0.0067(7) 0.0155(7)
  C24 0.0278(15) 0.0424(15) 0.0279(13) -0.0026(7) 0.0032(7) 0.0195(9)
  C25 0.0298(13) 0.054(2) 0.0270(12) 0.0024(7) 0.0108(6) 0.0153(8)
  C26 0.0379(15) 0.0416(17) 0.0321(14) -0.0099(8) 0.0006(7) 0.0185(10)
  C27 0.0203(7) 0.0272(8) 0.0174(6) 0.0020(6) 0.0059(5) 0.0069(6)
  C28 0.0278(7) 0.0391(9) 0.0171(6) 0.0019(5) 0.0026(5) 0.0147(6)
  C29 0.0274(7) 0.0296(9) 0.0216(7) -0.0042(7) 0.0027(5) 0.0082(6)
  C30 0.0258(9) 0.0324(9) 0.0225(7) 0.0036(6) 0.0069(7) 0.0074(7)
  C31 0.0191(6) 0.0192(6) 0.0271(7) 0.0011(5) 0.0085(5) 0.0046(5)
  C32 0.0224(7) 0.0265(8) 0.0266(7) 0.0000(6) 0.0095(5) 0.0045(6)
  C33 0.0317(8) 0.0309(8) 0.0318(8) -0.0071(6) 0.0125(6) 0.0049(6)
  C34 0.0285(8) 0.0214(10) 0.0478(11) -0.0033(8) 0.0168(7) 0.0071(7)
  C35 0.0221(7) 0.0216(7) 0.0469(11) 0.0020(6) 0.0086(6) 0.0085(6)
  C36 0.0210(7) 0.0201(8) 0.0337(8) 0.0012(6) 0.0059(5) 0.0053(6)
  C37 0.0289(9) 0.0322(10) 0.0344(9) 0.0031(8) -0.0004(6) 0.0130(8)
  C38 0.0398(9) 0.0372(9) 0.0596(12) -0.0088(8) 0.0193(9) 0.0168(8)
  C39 0.0317(8) 0.0438(10) 0.0215(7) -0.0017(6) 0.0055(6) 0.0132(7)
  B1 0.0220(7) 0.0255(7) 0.0169(6) 0.0008(5) 0.0027(5) 0.0094(5)
  C1_2 0.0461(17) 0.064(2) 0.076(3) 0.001(3) 0.003(2) 0.0093(17)
  C2_2 0.0450(13) 0.0454(18) 0.0671(18) -0.0018(15) 0.0045(13) 0.0119(15)
  C3_2 0.0479(12) 0.0374(11) 0.0591(14) 0.0047(10) 0.0007(10) 0.0119(10)
  C4_2 0.0421(12) 0.0416(12) 0.0576(15) 0.0020(11) 0.0033(11) 0.0152(10)
  C5_2 0.0451(15) 0.0485(14) 0.0540(17) 0.0010(14) 0.0034(12) 0.0143(12)
  C6_2 0.0419(17) 0.046(2) 0.059(2) -0.0050(17) 0.0082(14) 0.0088(15)
  C1_3 0.049(3) 0.058(4) 0.074(4) 0.005(4) 0.002(4) 0.014(4)
  C2_3 0.052(2) 0.050(2) 0.067(2) -0.004(2) 0.005(2) 0.011(2)
  C3_3 0.0454(18) 0.0435(19) 0.059(2) -0.0005(17) 0.0028(17) 0.0135(17)
  C4_3 0.0453(18) 0.0459(18) 0.056(2) -0.0059(18) 0.0040(18) 0.0127(17)
  C5_3 0.047(2) 0.053(2) 0.060(2) 0.000(2) 0.005(2) 0.009(2)
  C6_3 0.048(4) 0.054(4) 0.059(4) -0.005(4) 0.003(3) 0.007(3)
  C1_4 0.053(4) 0.050(5) 0.069(5) 0.000(5) 0.005(4) 0.010(4)
  C2_4 0.049(2) 0.046(2) 0.062(2) 0.001(2) 0.003(2) 0.012(2)
  C3_4 0.047(2) 0.045(2) 0.060(2) 0.002(2) 0.002(2) 0.013(2)
  C4_4 0.046(2) 0.048(2) 0.057(2) -0.001(2) 0.004(2) 0.0125(19)
  C5_4 0.048(2) 0.049(2) 0.060(2) -0.004(2) 0.004(2) 0.012(2)
  C6_4 0.051(4) 0.054(5) 0.063(5) -0.001(5) 0.005(4) 0.007(4)

loop_
 _geom_bond_atom_site_label_1
 _geom_bond_atom_site_label_2
 _geom_bond_distance
 _geom_bond_site_symmetry_2
 _geom_bond_publ_flag
  P1 C1 1.8061(14) . ?
  P1 B1 1.8136(15) . ?
  P1 C13 1.8254(13) . ?
  C1 C6 1.400(2) . ?
  C1 C2 1.400(2) . ?
  C2 C3 1.389(2) . ?
  C2 H2 0.9500 . ?
  C3 C4 1.389(2) . ?
  C3 H3 0.9500 . ?
  C4 C5 1.390(2) . ?
  C4 H4 0.9500 . ?
  C5 C6 1.387(2) . ?
  C5 H5 0.9500 . ?
  C6 H6 0.9500 . ?
  C7 C8 1.405(2) . ?
  C7 C12 1.414(2) . ?
  C7 B1 1.570(2) . ?
  C8 C9 1.393(2) . ?
  C8 H8 0.9500 . ?
  C9 C10 1.391(2) . ?
  C9 H9 0.9500 . ?
  C10 C11 1.387(2) . ?
  C10 H10 0.9500 . ?
  C11 C12 1.384(2) . ?
  C11 H11 0.9500 . ?
  C12 H12 0.9500 . ?
  C13 C14 1.4339(18) . ?
  C13 C18 1.4390(18) . ?
  C14 C15 1.4046(18) . ?
  C14 C27 1.5565(19) . ?
  C15 C16 1.3803(19) . ?
  C15 H15 0.9500 . ?
  C16 C17 1.3912(19) . ?
  C16 C23 1.561(3) . ?
  C17 C18 1.395(2) . ?
  C17 H17 0.9500 . ?
  C18 C19 1.583(3) . ?
  C19 C20 1.532(3) . ?
  C19 C21 1.535(3) . ?
  C19 C22 1.550(3) . ?
  C20 H20A 0.9800 . ?
  C20 H20B 0.9800 . ?
  C20 H20C 0.9800 . ?
  C21 H21A 0.9800 . ?
  C21 H21B 0.9800 . ?
  C21 H21C 0.9800 . ?
  C22 H22A 0.9800 . ?
  C22 H22B 0.9800 . ?
  C22 H22C 0.9800 . ?
  C23 C24 1.532(3) . ?
  C23 C25 1.536(3) . ?
  C23 C26 1.538(3) . ?
  C24 H24A 0.9800 . ?
  C24 H24B 0.9800 . ?
  C24 H24C 0.9800 . ?
  C25 H25A 0.9800 . ?
  C25 H25B 0.9800 . ?
  C25 H25C 0.9800 . ?
  C26 H26A 0.9800 . ?
  C26 H26B 0.9800 . ?
  C26 H26C 0.9800 . ?
  C27 C30 1.538(2) . ?
  C27 C29 1.541(2) . ?
  C27 C28 1.5410(19) . ?
  C28 H28A 0.9800 . ?
  C28 H28B 0.9800 . ?
  C28 H28C 0.9800 . ?
  C29 H29A 0.9800 . ?
  C29 H29B 0.9800 . ?
  C29 H29C 0.9800 . ?
  C30 H30A 0.9800 . ?
  C30 H30B 0.9800 . ?
  C30 H30C 0.9800 . ?
  C31 C32 1.4089(19) . ?
  C31 C36 1.4099(19) . ?
  C31 B1 1.5869(18) . ?
  C32 C33 1.398(2) . ?
  C32 C39 1.508(2) . ?
  C33 C34 1.389(2) . ?
  C33 H33 0.9500 . ?
  C34 C35 1.387(2) . ?
  C34 C38 1.513(2) . ?
  C35 C36 1.396(2) . ?
  C35 H35 0.9500 . ?
  C36 C37 1.502(2) . ?
  C37 H37A 0.9800 . ?
  C37 H37B 0.9800 . ?
  C37 H37C 0.9800 . ?
  C38 H38A 0.9800 . ?
  C38 H38B 0.9800 . ?
  C38 H38C 0.9800 . ?
  C39 H39A 0.9800 . ?
  C39 H39B 0.9800 . ?
  C39 H39C 0.9800 . ?
  P1_1 B1_1 1.830(14) . ?
  P1_1 C1_1 1.862(9) . ?
  P1_1 C13_1 1.866(11) . ?
  C1_1 C2_1 1.3900 . ?
  C1_1 C6_1 1.3900 . ?
  C2_1 C3_1 1.3900 . ?
  C2_1 H2_1 0.9500 . ?
  C3_1 C4_1 1.3900 . ?
  C3_1 H3_1 0.9500 . ?
  C4_1 C5_1 1.3900 . ?
  C4_1 H4_1 0.9500 . ?
  C5_1 C6_1 1.3900 . ?
  C5_1 H5_1 0.9500 . ?
  C6_1 H6_1 0.9500 . ?
  C7_1 C8_1 1.3900 . ?
  C7_1 C12_1 1.3900 . ?
  C7_1 B1_1 1.582(16) . ?
  C8_1 C9_1 1.3900 . ?
  C8_1 H8_1 0.9500 . ?
  C9_1 C10_1 1.3900 . ?
  C9_1 H9_1 0.9500 . ?
  C10_1 C11_1 1.3900 . ?
  C10_1 H10_1 0.9500 . ?
  C11_1 C12_1 1.3900 . ?
  C11_1 H11_1 0.9500 . ?
  C12_1 H12_1 0.9500 . ?
  C13_1 C14_1 1.3900 . ?
  C13_1 C18_1 1.3900 . ?
  C14_1 C15_1 1.3900 . ?
  C14_1 C27_1 1.658(19) . ?
  C15_1 C16_1 1.3900 . ?
  C15_1 H15_1 0.9500 . ?
  C16_1 C23_1 1.35(2) . ?
  C16_1 C17_1 1.3900 . ?
  C17_1 C18_1 1.3900 . ?
  C17_1 H17_1 0.9500 . ?
  C18_1 C19_1 1.41(2) . ?
  C19_1 C22_1 1.561(17) . ?
  C19_1 C20_1 1.586(17) . ?
  C19_1 C21_1 1.599(17) . ?
  C20_1 H20A_1 0.9800 . ?
  C20_1 H20B_1 0.9800 . ?
  C20_1 H20C_1 0.9800 . ?
  C21_1 H21A_1 0.9800 . ?
  C21_1 H21B_1 0.9800 . ?
  C21_1 H21C_1 0.9800 . ?
  C22_1 H22A_1 0.9800 . ?
  C22_1 H22B_1 0.9800 . ?
  C22_1 H22C_1 0.9800 . ?
  C23_1 C24_1 1.556(17) . ?
  C23_1 C26_1 1.583(17) . ?
  C23_1 C25_1 1.592(16) . ?
  C24_1 H24A_1 0.9800 . ?
  C24_1 H24B_1 0.9800 . ?
  C24_1 H24C_1 0.9800 . ?
  C25_1 H25A_1 0.9800 . ?
  C25_1 H25B_1 0.9800 . ?
  C25_1 H25C_1 0.9800 . ?
  C26_1 H26A_1 0.9800 . ?
  C26_1 H26B_1 0.9800 . ?
  C26_1 H26C_1 0.9800 . ?
  C27_1 C30_1 1.45(2) . ?
  C27_1 C29_1 1.45(2) . ?
  C27_1 C28_1 1.63(2) . ?
  C28_1 H28A_1 0.9800 . ?
  C28_1 H28B_1 0.9800 . ?
  C28_1 H28C_1 0.9800 . ?
  C29_1 H29A_1 0.9800 . ?
  C29_1 H29B_1 0.9800 . ?
  C29_1 H29C_1 0.9800 . ?
  C30_1 H30A_1 0.9800 . ?
  C30_1 H30B_1 0.9800 . ?
  C30_1 H30C_1 0.9800 . ?
  C31_1 C32_1 1.3900 . ?
  C31_1 C36_1 1.3900 . ?
  C31_1 B1_1 1.606(17) . ?
  C32_1 C33_1 1.3900 . ?
  C32_1 C39_1 1.486(18) . ?
  C33_1 C34_1 1.3900 . ?
  C33_1 H33_1 0.9500 . ?
  C34_1 C35_1 1.3900 . ?
  C34_1 C38_1 1.623(19) . ?
  C35_1 C36_1 1.3900 . ?
  C35_1 H35_1 0.9500 . ?
  C36_1 C37_1 1.55(2) . ?
  C37_1 H37A_1 0.9800 . ?
  C37_1 H37B_1 0.9800 . ?
  C37_1 H37C_1 0.9800 . ?
  C38_1 H38A_1 0.9800 . ?
  C38_1 H38B_1 0.9800 . ?
  C38_1 H38C_1 0.9800 . ?
  C39_1 H39A_1 0.9800 . ?
  C39_1 H39B_1 0.9800 . ?
  C39_1 H39C_1 0.9800 . ?
  C1_2 C2_2 1.545(8) . ?
  C1_2 H1A_2 0.9800 . ?
  C1_2 H1B_2 0.9800 . ?
  C1_2 H1C_2 0.9800 . ?
  C2_2 C3_2 1.500(6) . ?
  C2_2 H2A_2 0.9900 . ?
  C2_2 H2AB_2 0.9900 . ?
  C3_2 C4_2 1.537(4) . ?
  C3_2 H3A_2 0.9900 . ?
  C3_2 H3AB_2 0.9900 . ?
  C4_2 C5_2 1.527(5) . ?
  C4_2 H4A_2 0.9900 . ?
  C4_2 H4AB_2 0.9900 . ?
  C5_2 C6_2 1.525(6) . ?
  C5_2 H5A_2 0.9900 . ?
  C5_2 H5AB_2 0.9900 . ?
  C6_2 H6A_2 0.9800 . ?
  C6_2 H6B_2 0.9800 . ?
  C6_2 H6C_2 0.9800 . ?
  C1_3 C2_3 1.42(2) . ?
  C1_3 H1A_3 0.9800 . ?
  C1_3 H1B_3 0.9800 . ?
  C1_3 H1C_3 0.9800 . ?
  C2_3 C3_3 1.469(13) . ?
  C2_3 H2A_3 0.9900 . ?
  C2_3 H2AB_3 0.9900 . ?
  C3_3 C4_3 1.454(12) . ?
  C3_3 H3A_3 0.9900 . ?
  C3_3 H3AB_3 0.9900 . ?
  C4_3 C5_3 1.452(12) . ?
  C4_3 H4A_3 0.9900 . ?
  C4_3 H4AB_3 0.9900 . ?
  C5_3 C6_3 1.492(15) . ?
  C5_3 H5A_3 0.9900 . ?
  C5_3 H5AB_3 0.9900 . ?
  C6_3 H6A_3 0.9800 . ?
  C6_3 H6B_3 0.9800 . ?
  C6_3 H6C_3 0.9800 . ?
  C1_4 C2_4 1.62(4) . ?
  C1_4 H1A_4 0.9800 . ?
  C1_4 H1B_4 0.9800 . ?
  C1_4 H1C_4 0.9800 . ?
  C2_4 C3_4 1.57(3) . ?
  C2_4 H2A_4 0.9900 . ?
  C2_4 H2B_4 0.9900 . ?
  C3_4 C4_4 1.52(2) . ?
  C3_4 H3A_4 0.9900 . ?
  C3_4 H3AB_4 0.9900 . ?
  C4_4 C5_4 1.523(18) . ?
  C4_4 H4A_4 0.9900 . ?
  C4_4 H4AB_4 0.9900 . ?
  C5_4 C6_4 1.51(3) . ?
  C5_4 H5A_4 0.9900 . ?
  C5_4 H5AB_4 0.9900 . ?
  C6_4 H6A_4 0.9800 . ?
  C6_4 H6B_4 0.9800 . ?
  C6_4 H6C_4 0.9800 . ?

loop_
 _geom_angle_atom_site_label_1
 _geom_angle_atom_site_label_2
 _geom_angle_atom_site_label_3
 _geom_angle
 _geom_angle_site_symmetry_1
 _geom_angle_site_symmetry_3
 _geom_angle_publ_flag
  C1 P1 B1 123.26(8) . . ?
  C1 P1 C13 108.62(8) . . ?
  B1 P1 C13 127.84(7) . . ?
  C6 C1 C2 118.07(13) . . ?
  C6 C1 P1 119.51(14) . . ?
  C2 C1 P1 122.38(14) . . ?
  C3 C2 C1 120.35(13) . . ?
  C3 C2 H2 119.8 . . ?
  C1 C2 H2 119.8 . . ?
  C4 C3 C2 121.19(14) . . ?
  C4 C3 H3 119.4 . . ?
  C2 C3 H3 119.4 . . ?
  C3 C4 C5 118.81(15) . . ?
  C3 C4 H4 120.6 . . ?
  C5 C4 H4 120.6 . . ?
  C6 C5 C4 120.37(15) . . ?
  C6 C5 H5 119.8 . . ?
  C4 C5 H5 119.8 . . ?
  C5 C6 C1 121.21(14) . . ?
  C5 C6 H6 119.4 . . ?
  C1 C6 H6 119.4 . . ?
  C8 C7 C12 116.56(12) . . ?
  C8 C7 B1 118.45(15) . . ?
  C12 C7 B1 124.98(16) . . ?
  C9 C8 C7 122.05(12) . . ?
  C9 C8 H8 119.0 . . ?
  C7 C8 H8 119.0 . . ?
  C10 C9 C8 119.57(13) . . ?
  C10 C9 H9 120.2 . . ?
  C8 C9 H9 120.2 . . ?
  C11 C10 C9 119.89(15) . . ?
  C11 C10 H10 120.1 . . ?
  C9 C10 H10 120.1 . . ?
  C12 C11 C10 120.27(15) . . ?
  C12 C11 H11 119.9 . . ?
  C10 C11 H11 119.9 . . ?
  C11 C12 C7 121.64(14) . . ?
  C11 C12 H12 119.2 . . ?
  C7 C12 H12 119.2 . . ?
  C14 C13 C18 120.21(11) . . ?
  C14 C13 P1 120.33(10) . . ?
  C18 C13 P1 119.35(11) . . ?
  C15 C14 C13 117.52(12) . . ?
  C15 C14 C27 116.12(14) . . ?
  C13 C14 C27 126.32(12) . . ?
  C16 C15 C14 123.76(12) . . ?
  C16 C15 H15 118.1 . . ?
  C14 C15 H15 118.1 . . ?
  C15 C16 C17 117.13(12) . . ?
  C15 C16 C23 123.3(3) . . ?
  C17 C16 C23 119.5(3) . . ?
  C16 C17 C18 124.27(12) . . ?
  C16 C17 H17 117.9 . . ?
  C18 C17 H17 117.9 . . ?
  C17 C18 C13 117.10(12) . . ?
  C17 C18 C19 116.95(19) . . ?
  C13 C18 C19 125.89(18) . . ?
  C20 C19 C21 111.1(3) . . ?
  C20 C19 C22 106.0(3) . . ?
  C21 C19 C22 105.8(3) . . ?
  C20 C19 C18 111.3(3) . . ?
  C21 C19 C18 111.4(3) . . ?
  C22 C19 C18 110.9(3) . . ?
  C19 C20 H20A 109.5 . . ?
  C19 C20 H20B 109.5 . . ?
  H20A C20 H20B 109.5 . . ?
  C19 C20 H20C 109.5 . . ?
  H20A C20 H20C 109.5 . . ?
  H20B C20 H20C 109.5 . . ?
  C19 C21 H21A 109.5 . . ?
  C19 C21 H21B 109.5 . . ?
  H21A C21 H21B 109.5 . . ?
  C19 C21 H21C 109.5 . . ?
  H21A C21 H21C 109.5 . . ?
  H21B C21 H21C 109.5 . . ?
  C19 C22 H22A 109.5 . . ?
  C19 C22 H22B 109.5 . . ?
  H22A C22 H22B 109.5 . . ?
  C19 C22 H22C 109.5 . . ?
  H22A C22 H22C 109.5 . . ?
  H22B C22 H22C 109.5 . . ?
  C24 C23 C25 109.5(3) . . ?
  C24 C23 C26 108.7(3) . . ?
  C25 C23 C26 110.9(3) . . ?
  C24 C23 C16 112.0(4) . . ?
  C25 C23 C16 106.7(3) . . ?
  C26 C23 C16 109.0(4) . . ?
  C23 C24 H24A 109.5 . . ?
  C23 C24 H24B 109.5 . . ?
  H24A C24 H24B 109.5 . . ?
  C23 C24 H24C 109.5 . . ?
  H24A C24 H24C 109.5 . . ?
  H24B C24 H24C 109.5 . . ?
  C23 C25 H25A 109.5 . . ?
  C23 C25 H25B 109.5 . . ?
  H25A C25 H25B 109.5 . . ?
  C23 C25 H25C 109.5 . . ?
  H25A C25 H25C 109.5 . . ?
  H25B C25 H25C 109.5 . . ?
  C23 C26 H26A 109.5 . . ?
  C23 C26 H26B 109.5 . . ?
  H26A C26 H26B 109.5 . . ?
  C23 C26 H26C 109.5 . . ?
  H26A C26 H26C 109.5 . . ?
  H26B C26 H26C 109.5 . . ?
  C30 C27 C29 109.95(12) . . ?
  C30 C27 C28 106.39(13) . . ?
  C29 C27 C28 104.62(13) . . ?
  C30 C27 C14 110.13(13) . . ?
  C29 C27 C14 113.71(12) . . ?
  C28 C27 C14 111.69(11) . . ?
  C27 C28 H28A 109.5 . . ?
  C27 C28 H28B 109.5 . . ?
  H28A C28 H28B 109.5 . . ?
  C27 C28 H28C 109.5 . . ?
  H28A C28 H28C 109.5 . . ?
  H28B C28 H28C 109.5 . . ?
  C27 C29 H29A 109.5 . . ?
  C27 C29 H29B 109.5 . . ?
  H29A C29 H29B 109.5 . . ?
  C27 C29 H29C 109.5 . . ?
  H29A C29 H29C 109.5 . . ?
  H29B C29 H29C 109.5 . . ?
  C27 C30 H30A 109.5 . . ?
  C27 C30 H30B 109.5 . . ?
  H30A C30 H30B 109.5 . . ?
  C27 C30 H30C 109.5 . . ?
  H30A C30 H30C 109.5 . . ?
  H30B C30 H30C 109.5 . . ?
  C32 C31 C36 118.71(12) . . ?
  C32 C31 B1 120.51(12) . . ?
  C36 C31 B1 120.68(12) . . ?
  C33 C32 C31 119.48(14) . . ?
  C33 C32 C39 120.02(16) . . ?
  C31 C32 C39 120.50(12) . . ?
  C34 C33 C32 122.17(15) . . ?
  C34 C33 H33 118.9 . . ?
  C32 C33 H33 118.9 . . ?
  C35 C34 C33 117.85(13) . . ?
  C35 C34 C38 121.55(19) . . ?
  C33 C34 C38 120.59(19) . . ?
  C34 C35 C36 121.91(14) . . ?
  C34 C35 H35 119.0 . . ?
  C36 C35 H35 119.0 . . ?
  C35 C36 C31 119.88(14) . . ?
  C35 C36 C37 119.15(16) . . ?
  C31 C36 C37 120.98(14) . . ?
  C36 C37 H37A 109.5 . . ?
  C36 C37 H37B 109.5 . . ?
  H37A C37 H37B 109.5 . . ?
  C36 C37 H37C 109.5 . . ?
  H37A C37 H37C 109.5 . . ?
  H37B C37 H37C 109.5 . . ?
  C34 C38 H38A 109.5 . . ?
  C34 C38 H38B 109.5 . . ?
  H38A C38 H38B 109.5 . . ?
  C34 C38 H38C 109.5 . . ?
  H38A C38 H38C 109.5 . . ?
  H38B C38 H38C 109.5 . . ?
  C32 C39 H39A 109.5 . . ?
  C32 C39 H39B 109.5 . . ?
  H39A C39 H39B 109.5 . . ?
  C32 C39 H39C 109.5 . . ?
  H39A C39 H39C 109.5 . . ?
  H39B C39 H39C 109.5 . . ?
  C7 B1 C31 118.40(13) . . ?
  C7 B1 P1 123.36(11) . . ?
  C31 B1 P1 118.18(10) . . ?
  B1_1 P1_1 C1_1 122.2(6) . . ?
  B1_1 P1_1 C13_1 127.7(6) . . ?
  C1_1 P1_1 C13_1 110.1(6) . . ?
  C2_1 C1_1 C6_1 120.0 . . ?
  C2_1 C1_1 P1_1 121.2(9) . . ?
  C6_1 C1_1 P1_1 118.8(9) . . ?
  C1_1 C2_1 C3_1 120.0 . . ?
  C1_1 C2_1 H2_1 120.0 . . ?
  C3_1 C2_1 H2_1 120.0 . . ?
  C2_1 C3_1 C4_1 120.0 . . ?
  C2_1 C3_1 H3_1 120.0 . . ?
  C4_1 C3_1 H3_1 120.0 . . ?
  C5_1 C4_1 C3_1 120.0 . . ?
  C5_1 C4_1 H4_1 120.0 . . ?
  C3_1 C4_1 H4_1 120.0 . . ?
  C4_1 C5_1 C6_1 120.0 . . ?
  C4_1 C5_1 H5_1 120.0 . . ?
  C6_1 C5_1 H5_1 120.0 . . ?
  C5_1 C6_1 C1_1 120.0 . . ?
  C5_1 C6_1 H6_1 120.0 . . ?
  C1_1 C6_1 H6_1 120.0 . . ?
  C8_1 C7_1 C12_1 120.0 . . ?
  C8_1 C7_1 B1_1 118.0(12) . . ?
  C12_1 C7_1 B1_1 121.7(12) . . ?
  C9_1 C8_1 C7_1 120.0 . . ?
  C9_1 C8_1 H8_1 120.0 . . ?
  C7_1 C8_1 H8_1 120.0 . . ?
  C8_1 C9_1 C10_1 120.0 . . ?
  C8_1 C9_1 H9_1 120.0 . . ?
  C10_1 C9_1 H9_1 120.0 . . ?
  C11_1 C10_1 C9_1 120.0 . . ?
  C11_1 C10_1 H10_1 120.0 . . ?
  C9_1 C10_1 H10_1 120.0 . . ?
  C12_1 C11_1 C10_1 120.0 . . ?
  C12_1 C11_1 H11_1 120.0 . . ?
  C10_1 C11_1 H11_1 120.0 . . ?
  C11_1 C12_1 C7_1 120.0 . . ?
  C11_1 C12_1 H12_1 120.0 . . ?
  C7_1 C12_1 H12_1 120.0 . . ?
  C14_1 C13_1 C18_1 120.0 . . ?
  C14_1 C13_1 P1_1 119.4(8) . . ?
  C18_1 C13_1 P1_1 120.3(8) . . ?
  C13_1 C14_1 C15_1 120.0 . . ?
  C13_1 C14_1 C27_1 122.2(10) . . ?
  C15_1 C14_1 C27_1 117.7(10) . . ?
  C16_1 C15_1 C14_1 120.0 . . ?
  C16_1 C15_1 H15_1 120.0 . . ?
  C14_1 C15_1 H15_1 120.0 . . ?
  C23_1 C16_1 C15_1 120.2(19) . . ?
  C23_1 C16_1 C17_1 119.8(19) . . ?
  C15_1 C16_1 C17_1 120.0 . . ?
  C18_1 C17_1 C16_1 120.0 . . ?
  C18_1 C17_1 H17_1 120.0 . . ?
  C16_1 C17_1 H17_1 120.0 . . ?
  C17_1 C18_1 C13_1 120.0 . . ?
  C17_1 C18_1 C19_1 112.9(15) . . ?
  C13_1 C18_1 C19_1 125.6(15) . . ?
  C18_1 C19_1 C22_1 116(2) . . ?
  C18_1 C19_1 C20_1 129(2) . . ?
  C22_1 C19_1 C20_1 98.4(18) . . ?
  C18_1 C19_1 C21_1 106(2) . . ?
  C22_1 C19_1 C21_1 99.6(17) . . ?
  C20_1 C19_1 C21_1 103.5(18) . . ?
  C19_1 C20_1 H20A_1 109.5 . . ?
  C19_1 C20_1 H20B_1 109.5 . . ?
  H20A_1 C20_1 H20B_1 109.5 . . ?
  C19_1 C20_1 H20C_1 109.5 . . ?
  H20A_1 C20_1 H20C_1 109.5 . . ?
  H20B_1 C20_1 H20C_1 109.5 . . ?
  C19_1 C21_1 H21A_1 109.5 . . ?
  C19_1 C21_1 H21B_1 109.5 . . ?
  H21A_1 C21_1 H21B_1 109.5 . . ?
  C19_1 C21_1 H21C_1 109.5 . . ?
  H21A_1 C21_1 H21C_1 109.5 . . ?
  H21B_1 C21_1 H21C_1 109.5 . . ?
  C19_1 C22_1 H22A_1 109.5 . . ?
  C19_1 C22_1 H22B_1 109.5 . . ?
  H22A_1 C22_1 H22B_1 109.5 . . ?
  C19_1 C22_1 H22C_1 109.5 . . ?
  H22A_1 C22_1 H22C_1 109.5 . . ?
  H22B_1 C22_1 H22C_1 109.5 . . ?
  C16_1 C23_1 C24_1 120(3) . . ?
  C16_1 C23_1 C26_1 112(2) . . ?
  C24_1 C23_1 C26_1 100.0(18) . . ?
  C16_1 C23_1 C25_1 120(2) . . ?
  C24_1 C23_1 C25_1 100.9(17) . . ?
  C26_1 C23_1 C25_1 100.4(15) . . ?
  C23_1 C24_1 H24A_1 109.5 . . ?
  C23_1 C24_1 H24B_1 109.5 . . ?
  H24A_1 C24_1 H24B_1 109.5 . . ?
  C23_1 C24_1 H24C_1 109.5 . . ?
  H24A_1 C24_1 H24C_1 109.5 . . ?
  H24B_1 C24_1 H24C_1 109.5 . . ?
  C23_1 C25_1 H25A_1 109.5 . . ?
  C23_1 C25_1 H25B_1 109.5 . . ?
  H25A_1 C25_1 H25B_1 109.5 . . ?
  C23_1 C25_1 H25C_1 109.5 . . ?
  H25A_1 C25_1 H25C_1 109.5 . . ?
  H25B_1 C25_1 H25C_1 109.5 . . ?
  C23_1 C26_1 H26A_1 109.5 . . ?
  C23_1 C26_1 H26B_1 109.5 . . ?
  H26A_1 C26_1 H26B_1 109.5 . . ?
  C23_1 C26_1 H26C_1 109.5 . . ?
  H26A_1 C26_1 H26C_1 109.5 . . ?
  H26B_1 C26_1 H26C_1 109.5 . . ?
  C30_1 C27_1 C29_1 116.5(13) . . ?
  C30_1 C27_1 C28_1 108.1(13) . . ?
  C29_1 C27_1 C28_1 105.3(12) . . ?
  C30_1 C27_1 C14_1 111.3(13) . . ?
  C29_1 C27_1 C14_1 108.8(12) . . ?
  C28_1 C27_1 C14_1 106.1(11) . . ?
  C27_1 C28_1 H28A_1 109.5 . . ?
  C27_1 C28_1 H28B_1 109.5 . . ?
  H28A_1 C28_1 H28B_1 109.5 . . ?
  C27_1 C28_1 H28C_1 109.5 . . ?
  H28A_1 C28_1 H28C_1 109.5 . . ?
  H28B_1 C28_1 H28C_1 109.5 . . ?
  C27_1 C29_1 H29A_1 109.5 . . ?
  C27_1 C29_1 H29B_1 109.5 . . ?
  H29A_1 C29_1 H29B_1 109.5 . . ?
  C27_1 C29_1 H29C_1 109.5 . . ?
  H29A_1 C29_1 H29C_1 109.5 . . ?
  H29B_1 C29_1 H29C_1 109.5 . . ?
  C27_1 C30_1 H30A_1 109.5 . . ?
  C27_1 C30_1 H30B_1 109.5 . . ?
  H30A_1 C30_1 H30B_1 109.5 . . ?
  C27_1 C30_1 H30C_1 109.5 . . ?
  H30A_1 C30_1 H30C_1 109.5 . . ?
  H30B_1 C30_1 H30C_1 109.5 . . ?
  C32_1 C31_1 C36_1 120.0 . . ?
  C32_1 C31_1 B1_1 116.6(9) . . ?
  C36_1 C31_1 B1_1 121.5(9) . . ?
  C31_1 C32_1 C33_1 120.0 . . ?
  C31_1 C32_1 C39_1 125.3(10) . . ?
  C33_1 C32_1 C39_1 114.7(10) . . ?
  C34_1 C33_1 C32_1 120.0 . . ?
  C34_1 C33_1 H33_1 120.0 . . ?
  C32_1 C33_1 H33_1 120.0 . . ?
  C35_1 C34_1 C33_1 120.0 . . ?
  C35_1 C34_1 C38_1 117.3(13) . . ?
  C33_1 C34_1 C38_1 122.7(13) . . ?
  C34_1 C35_1 C36_1 120.0 . . ?
  C34_1 C35_1 H35_1 120.0 . . ?
  C36_1 C35_1 H35_1 120.0 . . ?
  C35_1 C36_1 C31_1 120.0 . . ?
  C35_1 C36_1 C37_1 120.9(11) . . ?
  C31_1 C36_1 C37_1 119.1(11) . . ?
  C36_1 C37_1 H37A_1 109.5 . . ?
  C36_1 C37_1 H37B_1 109.5 . . ?
  H37A_1 C37_1 H37B_1 109.5 . . ?
  C36_1 C37_1 H37C_1 109.5 . . ?
  H37A_1 C37_1 H37C_1 109.5 . . ?
  H37B_1 C37_1 H37C_1 109.5 . . ?
  C34_1 C38_1 H38A_1 109.5 . . ?
  C34_1 C38_1 H38B_1 109.5 . . ?
  H38A_1 C38_1 H38B_1 109.5 . . ?
  C34_1 C38_1 H38C_1 109.5 . . ?
  H38A_1 C38_1 H38C_1 109.5 . . ?
  H38B_1 C38_1 H38C_1 109.5 . . ?
  C32_1 C39_1 H39A_1 109.5 . . ?
  C32_1 C39_1 H39B_1 109.5 . . ?
  H39A_1 C39_1 H39B_1 109.5 . . ?
  C32_1 C39_1 H39C_1 109.5 . . ?
  H39A_1 C39_1 H39C_1 109.5 . . ?
  H39B_1 C39_1 H39C_1 109.5 . . ?
  C7_1 B1_1 C31_1 121.2(12) . . ?
  C7_1 B1_1 P1_1 120.3(10) . . ?
  C31_1 B1_1 P1_1 118.4(9) . . ?
  C2_2 C1_2 H1A_2 109.5 . . ?
  C2_2 C1_2 H1B_2 109.5 . . ?
  H1A_2 C1_2 H1B_2 109.5 . . ?
  C2_2 C1_2 H1C_2 109.5 . . ?
  H1A_2 C1_2 H1C_2 109.5 . . ?
  H1B_2 C1_2 H1C_2 109.5 . . ?
  C3_2 C2_2 C1_2 113.4(5) . . ?
  C3_2 C2_2 H2A_2 108.9 . . ?
  C1_2 C2_2 H2A_2 108.9 . . ?
  C3_2 C2_2 H2AB_2 108.9 . . ?
  C1_2 C2_2 H2AB_2 108.9 . . ?
  H2A_2 C2_2 H2AB_2 107.7 . . ?
  C2_2 C3_2 C4_2 114.4(3) . . ?
  C2_2 C3_2 H3A_2 108.7 . . ?
  C4_2 C3_2 H3A_2 108.7 . . ?
  C2_2 C3_2 H3AB_2 108.7 . . ?
  C4_2 C3_2 H3AB_2 108.7 . . ?
  H3A_2 C3_2 H3AB_2 107.6 . . ?
  C5_2 C4_2 C3_2 114.8(3) . . ?
  C5_2 C4_2 H4A_2 108.6 . . ?
  C3_2 C4_2 H4A_2 108.6 . . ?
  C5_2 C4_2 H4AB_2 108.6 . . ?
  C3_2 C4_2 H4AB_2 108.6 . . ?
  H4A_2 C4_2 H4AB_2 107.6 . . ?
  C6_2 C5_2 C4_2 110.8(3) . . ?
  C6_2 C5_2 H5A_2 109.5 . . ?
  C4_2 C5_2 H5A_2 109.5 . . ?
  C6_2 C5_2 H5AB_2 109.5 . . ?
  C4_2 C5_2 H5AB_2 109.5 . . ?
  H5A_2 C5_2 H5AB_2 108.1 . . ?
  C5_2 C6_2 H6A_2 109.5 . . ?
  C5_2 C6_2 H6B_2 109.5 . . ?
  H6A_2 C6_2 H6B_2 109.5 . . ?
  C5_2 C6_2 H6C_2 109.5 . . ?
  H6A_2 C6_2 H6C_2 109.5 . . ?
  H6B_2 C6_2 H6C_2 109.5 . . ?
  C2_3 C1_3 H1A_3 109.5 . . ?
  C2_3 C1_3 H1B_3 109.5 . . ?
  H1A_3 C1_3 H1B_3 109.5 . . ?
  C2_3 C1_3 H1C_3 109.5 . . ?
  H1A_3 C1_3 H1C_3 109.5 . . ?
  H1B_3 C1_3 H1C_3 109.5 . . ?
  C1_3 C2_3 C3_3 116.1(13) . . ?
  C1_3 C2_3 H2A_3 108.3 . . ?
  C3_3 C2_3 H2A_3 108.3 . . ?
  C1_3 C2_3 H2AB_3 108.3 . . ?
  C3_3 C2_3 H2AB_3 108.3 . . ?
  H2A_3 C2_3 H2AB_3 107.4 . . ?
  C4_3 C3_3 C2_3 118.4(8) . . ?
  C4_3 C3_3 H3A_3 107.7 . . ?
  C2_3 C3_3 H3A_3 107.7 . . ?
  C4_3 C3_3 H3AB_3 107.7 . . ?
  C2_3 C3_3 H3AB_3 107.7 . . ?
  H3A_3 C3_3 H3AB_3 107.1 . . ?
  C5_3 C4_3 C3_3 122.5(8) . . ?
  C5_3 C4_3 H4A_3 106.7 . . ?
  C3_3 C4_3 H4A_3 106.7 . . ?
  C5_3 C4_3 H4AB_3 106.7 . . ?
  C3_3 C4_3 H4AB_3 106.7 . . ?
  H4A_3 C4_3 H4AB_3 106.6 . . ?
  C4_3 C5_3 C6_3 122.9(10) . . ?
  C4_3 C5_3 H5A_3 106.6 . . ?
  C6_3 C5_3 H5A_3 106.6 . . ?
  C4_3 C5_3 H5AB_3 106.6 . . ?
  C6_3 C5_3 H5AB_3 106.6 . . ?
  H5A_3 C5_3 H5AB_3 106.6 . . ?
  C5_3 C6_3 H6A_3 109.5 . . ?
  C5_3 C6_3 H6B_3 109.5 . . ?
  H6A_3 C6_3 H6B_3 109.5 . . ?
  C5_3 C6_3 H6C_3 109.5 . . ?
  H6A_3 C6_3 H6C_3 109.5 . . ?
  H6B_3 C6_3 H6C_3 109.5 . . ?
  C2_4 C1_4 H1A_4 109.5 . . ?
  C2_4 C1_4 H1B_4 109.5 . . ?
  H1A_4 C1_4 H1B_4 109.5 . . ?
  C2_4 C1_4 H1C_4 109.5 . . ?
  H1A_4 C1_4 H1C_4 109.5 . . ?
  H1B_4 C1_4 H1C_4 109.5 . . ?
  C3_4 C2_4 C1_4 93.9(19) . . ?
  C3_4 C2_4 H2A_4 112.9 . . ?
  C1_4 C2_4 H2A_4 112.9 . . ?
  C3_4 C2_4 H2B_4 112.9 . . ?
  C1_4 C2_4 H2B_4 112.9 . . ?
  H2A_4 C2_4 H2B_4 110.4 . . ?
  C4_4 C3_4 C2_4 117.8(15) . . ?
  C4_4 C3_4 H3A_4 107.9 . . ?
  C2_4 C3_4 H3A_4 107.9 . . ?
  C4_4 C3_4 H3AB_4 107.9 . . ?
  C2_4 C3_4 H3AB_4 107.9 . . ?
  H3A_4 C3_4 H3AB_4 107.2 . . ?
  C3_4 C4_4 C5_4 114.7(11) . . ?
  C3_4 C4_4 H4A_4 108.6 . . ?
  C5_4 C4_4 H4A_4 108.6 . . ?
  C3_4 C4_4 H4AB_4 108.6 . . ?
  C5_4 C4_4 H4AB_4 108.6 . . ?
  H4A_4 C4_4 H4AB_4 107.6 . . ?
  C6_4 C5_4 C4_4 116.6(15) . . ?
  C6_4 C5_4 H5A_4 108.1 . . ?
  C4_4 C5_4 H5A_4 108.1 . . ?
  C6_4 C5_4 H5AB_4 108.1 . . ?
  C4_4 C5_4 H5AB_4 108.1 . . ?
  H5A_4 C5_4 H5AB_4 107.3 . . ?
  C5_4 C6_4 H6A_4 109.5 . . ?
  C5_4 C6_4 H6B_4 109.5 . . ?
  H6A_4 C6_4 H6B_4 109.5 . . ?
  C5_4 C6_4 H6C_4 109.5 . . ?
  H6A_4 C6_4 H6C_4 109.5 . . ?
  H6B_4 C6_4 H6C_4 109.5 . . ?

loop_
 _geom_torsion_atom_site_label_1
 _geom_torsion_atom_site_label_2
 _geom_torsion_atom_site_label_3
 _geom_torsion_atom_site_label_4
 _geom_torsion
 _geom_torsion_site_symmetry_1
 _geom_torsion_site_symmetry_2
 _geom_torsion_site_symmetry_3
 _geom_torsion_site_symmetry_4
 _geom_torsion_publ_flag
  B1 P1 C1 C6 -170.32(11) . . . . ?
  C13 P1 C1 C6 4.03(14) . . . . ?
  B1 P1 C1 C2 11.91(15) . . . . ?
  C13 P1 C1 C2 -173.74(12) . . . . ?
  C6 C1 C2 C3 1.0(2) . . . . ?
  P1 C1 C2 C3 178.78(12) . . . . ?
  C1 C2 C3 C4 -0.7(2) . . . . ?
  C2 C3 C4 C5 0.0(3) . . . . ?
  C3 C4 C5 C6 0.4(3) . . . . ?
  C4 C5 C6 C1 -0.1(3) . . . . ?
  C2 C1 C6 C5 -0.6(2) . . . . ?
  P1 C1 C6 C5 -178.45(13) . . . . ?
  C12 C7 C8 C9 1.47(19) . . . . ?
  B1 C7 C8 C9 -177.73(12) . . . . ?
  C7 C8 C9 C10 -0.3(2) . . . . ?
  C8 C9 C10 C11 -1.1(2) . . . . ?
  C9 C10 C11 C12 1.1(2) . . . . ?
  C10 C11 C12 C7 0.2(2) . . . . ?
  C8 C7 C12 C11 -1.4(2) . . . . ?
  B1 C7 C12 C11 177.72(14) . . . . ?
  C1 P1 C13 C14 -87.03(12) . . . . ?
  B1 P1 C13 C14 86.99(14) . . . . ?
  C1 P1 C13 C18 89.28(13) . . . . ?
  B1 P1 C13 C18 -96.71(13) . . . . ?
  C18 C13 C14 C15 -0.7(2) . . . . ?
  P1 C13 C14 C15 175.56(14) . . . . ?
  C18 C13 C14 C27 176.80(15) . . . . ?
  P1 C13 C14 C27 -6.9(2) . . . . ?
  C13 C14 C15 C16 0.9(2) . . . . ?
  C27 C14 C15 C16 -176.9(2) . . . . ?
  C14 C15 C16 C17 -0.4(2) . . . . ?
  C14 C15 C16 C23 -179.2(3) . . . . ?
  C15 C16 C17 C18 -0.4(2) . . . . ?
  C23 C16 C17 C18 178.5(4) . . . . ?
  C16 C17 C18 C13 0.5(3) . . . . ?
  C16 C17 C18 C19 178.0(2) . . . . ?
  C14 C13 C18 C17 0.0(3) . . . . ?
  P1 C13 C18 C17 -176.27(18) . . . . ?
  C14 C13 C18 C19 -177.21(19) . . . . ?
  P1 C13 C18 C19 6.5(2) . . . . ?
  C17 C18 C19 C20 122.6(3) . . . . ?
  C13 C18 C19 C20 -60.2(4) . . . . ?
  C17 C18 C19 C21 -112.9(3) . . . . ?
  C13 C18 C19 C21 64.4(3) . . . . ?
  C17 C18 C19 C22 4.8(3) . . . . ?
  C13 C18 C19 C22 -178.0(2) . . . . ?
  C15 C16 C23 C24 -3.9(5) . . . . ?
  C17 C16 C23 C24 177.3(3) . . . . ?
  C15 C16 C23 C25 116.0(4) . . . . ?
  C17 C16 C23 C25 -62.8(4) . . . . ?
  C15 C16 C23 C26 -124.2(4) . . . . ?
  C17 C16 C23 C26 57.0(4) . . . . ?
  C15 C14 C27 C30 109.31(17) . . . . ?
  C13 C14 C27 C30 -68.22(18) . . . . ?
  C15 C14 C27 C29 -126.79(16) . . . . ?
  C13 C14 C27 C29 55.68(19) . . . . ?
  C15 C14 C27 C28 -8.7(2) . . . . ?
  C13 C14 C27 C28 173.79(15) . . . . ?
  C36 C31 C32 C33 0.4(3) . . . . ?
  B1 C31 C32 C33 176.77(19) . . . . ?
  C36 C31 C32 C39 -179.03(15) . . . . ?
  B1 C31 C32 C39 -2.6(2) . . . . ?
  C31 C32 C33 C34 -1.2(3) . . . . ?
  C39 C32 C33 C34 178.25(17) . . . . ?
  C32 C33 C34 C35 1.1(3) . . . . ?
  C32 C33 C34 C38 -177.7(2) . . . . ?
  C33 C34 C35 C36 -0.3(3) . . . . ?
  C38 C34 C35 C36 178.5(2) . . . . ?
  C34 C35 C36 C31 -0.4(3) . . . . ?
  C34 C35 C36 C37 179.40(17) . . . . ?
  C32 C31 C36 C35 0.4(2) . . . . ?
  B1 C31 C36 C35 -175.98(17) . . . . ?
  C32 C31 C36 C37 -179.46(15) . . . . ?
  B1 C31 C36 C37 4.2(2) . . . . ?
  C8 C7 B1 C31 5.63(18) . . . . ?
  C12 C7 B1 C31 -173.49(13) . . . . ?
  C8 C7 B1 P1 -177.21(10) . . . . ?
  C12 C7 B1 P1 3.67(19) . . . . ?
  C32 C31 B1 C7 -88.65(16) . . . . ?
  C36 C31 B1 C7 87.66(16) . . . . ?
  C32 C31 B1 P1 94.04(14) . . . . ?
  C36 C31 B1 P1 -89.65(15) . . . . ?
  C1 P1 B1 C7 179.35(10) . . . . ?
  C13 P1 B1 C7 6.14(15) . . . . ?
  C1 P1 B1 C31 -3.48(14) . . . . ?
  C13 P1 B1 C31 -176.70(9) . . . . ?
  B1_1 P1_1 C1_1 C2_1 -170.9(7) . . . . ?
  C13_1 P1_1 C1_1 C2_1 8.8(7) . . . . ?
  B1_1 P1_1 C1_1 C6_1 8.3(8) . . . . ?
  C13_1 P1_1 C1_1 C6_1 -172.0(6) . . . . ?
  C6_1 C1_1 C2_1 C3_1 0.0 . . . . ?
  P1_1 C1_1 C2_1 C3_1 179.1(7) . . . . ?
  C1_1 C2_1 C3_1 C4_1 0.0 . . . . ?
  C2_1 C3_1 C4_1 C5_1 0.0 . . . . ?
  C3_1 C4_1 C5_1 C6_1 0.0 . . . . ?
  C4_1 C5_1 C6_1 C1_1 0.0 . . . . ?
  C2_1 C1_1 C6_1 C5_1 0.0 . . . . ?
  P1_1 C1_1 C6_1 C5_1 -179.2(7) . . . . ?
  C12_1 C7_1 C8_1 C9_1 0.0 . . . . ?
  B1_1 C7_1 C8_1 C9_1 -174.7(10) . . . . ?
  C7_1 C8_1 C9_1 C10_1 0.0 . . . . ?
  C8_1 C9_1 C10_1 C11_1 0.0 . . . . ?
  C9_1 C10_1 C11_1 C12_1 0.0 . . . . ?
  C10_1 C11_1 C12_1 C7_1 0.0 . . . . ?
  C8_1 C7_1 C12_1 C11_1 0.0 . . . . ?
  B1_1 C7_1 C12_1 C11_1 174.5(10) . . . . ?
  B1_1 P1_1 C13_1 C14_1 -95.7(9) . . . . ?
  C1_1 P1_1 C13_1 C14_1 84.6(8) . . . . ?
  B1_1 P1_1 C13_1 C18_1 91.2(11) . . . . ?
  C1_1 P1_1 C13_1 C18_1 -88.5(10) . . . . ?
  C18_1 C13_1 C14_1 C15_1 0.0 . . . . ?
  P1_1 C13_1 C14_1 C15_1 -173.1(13) . . . . ?
  C18_1 C13_1 C14_1 C27_1 175.6(13) . . . . ?
  P1_1 C13_1 C14_1 C27_1 2.5(13) . . . . ?
  C13_1 C14_1 C15_1 C16_1 0.0 . . . . ?
  C27_1 C14_1 C15_1 C16_1 -175.8(12) . . . . ?
  C14_1 C15_1 C16_1 C23_1 179(3) . . . . ?
  C14_1 C15_1 C16_1 C17_1 0.0 . . . . ?
  C23_1 C16_1 C17_1 C18_1 -179(3) . . . . ?
  C15_1 C16_1 C17_1 C18_1 0.0 . . . . ?
  C16_1 C17_1 C18_1 C13_1 0.0 . . . . ?
  C16_1 C17_1 C18_1 C19_1 -166.5(15) . . . . ?
  C14_1 C13_1 C18_1 C17_1 0.0 . . . . ?
  P1_1 C13_1 C18_1 C17_1 173.0(13) . . . . ?
  C14_1 C13_1 C18_1 C19_1 164.7(17) . . . . ?
  P1_1 C13_1 C18_1 C19_1 -22(2) . . . . ?
  C17_1 C18_1 C19_1 C22_1 -17(2) . . . . ?
  C13_1 C18_1 C19_1 C22_1 177.5(16) . . . . ?
  C17_1 C18_1 C19_1 C20_1 110(3) . . . . ?
  C13_1 C18_1 C19_1 C20_1 -56(3) . . . . ?
  C17_1 C18_1 C19_1 C21_1 -126.5(18) . . . . ?
  C13_1 C18_1 C19_1 C21_1 68(2) . . . . ?
  C15_1 C16_1 C23_1 C24_1 -6(3) . . . . ?
  C17_1 C16_1 C23_1 C24_1 173.9(17) . . . . ?
  C15_1 C16_1 C23_1 C26_1 -122(2) . . . . ?
  C17_1 C16_1 C23_1 C26_1 57(2) . . . . ?
  C15_1 C16_1 C23_1 C25_1 120(2) . . . . ?
  C17_1 C16_1 C23_1 C25_1 -60(3) . . . . ?
  C13_1 C14_1 C27_1 C30_1 -53.3(16) . . . . ?
  C15_1 C14_1 C27_1 C30_1 122.4(14) . . . . ?
  C13_1 C14_1 C27_1 C29_1 76.4(15) . . . . ?
  C15_1 C14_1 C27_1 C29_1 -107.9(14) . . . . ?
  C13_1 C14_1 C27_1 C28_1 -170.7(10) . . . . ?
  C15_1 C14_1 C27_1 C28_1 5.0(15) . . . . ?
  C36_1 C31_1 C32_1 C33_1 0.0 . . . . ?
  B1_1 C31_1 C32_1 C33_1 -164.5(12) . . . . ?
  C36_1 C31_1 C32_1 C39_1 -178.8(15) . . . . ?
  B1_1 C31_1 C32_1 C39_1 16.7(17) . . . . ?
  C31_1 C32_1 C33_1 C34_1 0.0 . . . . ?
  C39_1 C32_1 C33_1 C34_1 178.9(14) . . . . ?
  C32_1 C33_1 C34_1 C35_1 0.0 . . . . ?
  C32_1 C33_1 C34_1 C38_1 177.1(19) . . . . ?
  C33_1 C34_1 C35_1 C36_1 0.0 . . . . ?
  C38_1 C34_1 C35_1 C36_1 -177.3(18) . . . . ?
  C34_1 C35_1 C36_1 C31_1 0.0 . . . . ?
  C34_1 C35_1 C36_1 C37_1 -179.8(15) . . . . ?
  C32_1 C31_1 C36_1 C35_1 0.0 . . . . ?
  B1_1 C31_1 C36_1 C35_1 163.7(13) . . . . ?
  C32_1 C31_1 C36_1 C37_1 179.8(15) . . . . ?
  B1_1 C31_1 C36_1 C37_1 -16.4(16) . . . . ?
  C8_1 C7_1 B1_1 C31_1 8.9(14) . . . . ?
  C12_1 C7_1 B1_1 C31_1 -165.7(9) . . . . ?
  C8_1 C7_1 B1_1 P1_1 -168.7(7) . . . . ?
  C12_1 C7_1 B1_1 P1_1 16.7(13) . . . . ?
  C32_1 C31_1 B1_1 C7_1 83.6(13) . . . . ?
  C36_1 C31_1 B1_1 C7_1 -80.7(13) . . . . ?
  C32_1 C31_1 B1_1 P1_1 -98.7(11) . . . . ?
  C36_1 C31_1 B1_1 P1_1 97.0(11) . . . . ?
  C1_1 P1_1 B1_1 C7_1 176.4(8) . . . . ?
  C13_1 P1_1 B1_1 C7_1 -3.3(13) . . . . ?
  C1_1 P1_1 B1_1 C31_1 -1.4(12) . . . . ?
  C13_1 P1_1 B1_1 C31_1 179.0(8) . . . . ?
  C1_2 C2_2 C3_2 C4_2 168.5(4) . . . . ?
  C2_2 C3_2 C4_2 C5_2 66.1(4) . . . . ?
  C3_2 C4_2 C5_2 C6_2 172.8(3) . . . . ?
  C1_3 C2_3 C3_3 C4_3 174.6(10) . . . . ?
  C2_3 C3_3 C4_3 C5_3 -172.3(10) . . . . ?
  C3_3 C4_3 C5_3 C6_3 -179.1(11) . . . . ?
  C1_4 C2_4 C3_4 C4_4 -165.7(17) . . . . ?
  C2_4 C3_4 C4_4 C5_4 -63.4(19) . . . . ?
  C3_4 C4_4 C5_4 C6_4 -171.4(17) . . . . ?


_shelx_res_file
;
TITL ToBi119_MC_a.res in P-1
    ToBi119_MC_a.res
    created by SHELXL-2018/3 at 13:21:31 on 28-Mar-2025
REM Old TITL ToBi119_MC in P-1
REM SHELXT solution in P-1
REM R1 0.183,  Rweak 0.008,  Alpha 0.042,  Orientation as input
REM Formula found by SHELXT:  C46 P
CELL  1.54184  10.3998  10.4358  18.8046   90.860   90.673  101.883
ZERR    2.000   0.0001   0.0001   0.0002    0.001    0.001    0.001
LATT  1
SFAC C H B P
UNIT 90 128 2 2
L.S. 10
BOND $H
LIST 4
acta 144
shel 999 0.81
conf
SIZE 0.159 0.120 0.053
temp -173
FMAP 2
PLAN 50
sump 1.0 0.0 1.0 3 1.0 4 1.0 5
WGHT    0.064600    0.662700
FVAR       0.51557   0.88381   0.61774   0.23660   0.14563
PART 1 21.
P1    4    0.365207    0.291577    0.706419    21.00000    0.01935    0.02166 =
         0.02214   -0.00073    0.00704    0.00748
C1    1    0.291516    0.118971    0.704525    21.00000    0.02343    0.02477 =
         0.02245    0.00090    0.00399    0.00699
C2    1    0.359294    0.023729    0.681143    21.00000    0.02659    0.02501 =
         0.03066    0.00170    0.00744    0.00661
AFIX  43
H2    2    0.446685    0.049432    0.664680    21.00000   -1.20000
AFIX   0
C3    1    0.299424   -0.108135    0.681893    21.00000    0.03384    0.02564 =
         0.04103    0.00034    0.01214    0.00726
AFIX  43
H3    2    0.346265   -0.171580    0.665363    21.00000   -1.20000
AFIX   0
C4    1    0.172335   -0.148888    0.706370    21.00000    0.03395    0.02352 =
         0.05308    0.00054    0.01465    0.00253
AFIX  43
H4    2    0.132189   -0.239295    0.706693    21.00000   -1.20000
AFIX   0
C5    1    0.104892   -0.054992    0.730399    21.00000    0.03269    0.02614 =
         0.05021    0.00369    0.01837    0.00295
AFIX  43
H5    2    0.018075   -0.081346    0.747583    21.00000   -1.20000
AFIX   0
C6    1    0.163686    0.076971    0.729417    21.00000    0.02883    0.02528 =
         0.03772    0.00050    0.01244    0.00417
AFIX  43
H6    2    0.116316    0.139981    0.745942    21.00000   -1.20000
AFIX   0
C7    1    0.582472    0.509613    0.664481    21.00000    0.02263    0.02449 =
         0.01936    0.00128    0.00171    0.01036
C8    1    0.698938    0.551896    0.626814    21.00000    0.02149    0.02460 =
         0.02322    0.00388    0.00205    0.00654
AFIX  43
H8    2    0.734450    0.489344    0.600432    21.00000   -1.20000
AFIX   0
C9    1    0.764000    0.682715    0.626937    21.00000    0.02783    0.02491 =
         0.03157    0.00506    0.00250    0.00512
AFIX  43
H9    2    0.842829    0.708448    0.601119    21.00000   -1.20000
AFIX   0
C10   1    0.712789    0.775392    0.665106    21.00000    0.03565    0.02205 =
         0.03544    0.00148    0.00008    0.00633
AFIX  43
H10   2    0.757388    0.864537    0.666107    21.00000   -1.20000
AFIX   0
C11   1    0.596519    0.737447    0.701698    21.00000    0.03580    0.02448 =
         0.03286   -0.00232    0.00270    0.00853
AFIX  43
H11   2    0.560747    0.801025    0.727065    21.00000   -1.20000
AFIX   0
C12   1    0.532365    0.607308    0.701413    21.00000    0.03146    0.02341 =
         0.02552   -0.00139    0.00487    0.00839
AFIX  43
H12   2    0.452693    0.583029    0.726659    21.00000   -1.20000
AFIX   0
C13   1    0.252121    0.380078    0.749253    21.00000    0.01948    0.02059 =
         0.02044   -0.00026    0.00607    0.00673
C14   1    0.151694    0.422065    0.708279    21.00000    0.01989    0.02093 =
         0.01906   -0.00037    0.00365    0.00451
C15   1    0.062043    0.481370    0.745145    21.00000    0.02007    0.02316 =
         0.02075    0.00187    0.00362    0.00698
AFIX  43
H15   2   -0.005604    0.508364    0.718522    21.00000   -1.20000
AFIX   0
C16   1    0.066595    0.502676    0.817836    21.00000    0.01980    0.02413 =
         0.02243    0.00020    0.00523    0.00612
C17   1    0.166025    0.461696    0.855792    21.00000    0.02337    0.03013 =
         0.01785   -0.00065    0.00364    0.00760
AFIX  43
H17   2    0.170466    0.476376    0.905824    21.00000   -1.20000
AFIX   0
C18   1    0.259631    0.400450    0.825169    21.00000    0.02019    0.02246 =
         0.02048    0.00270    0.00423    0.00587
C19   1    0.368104    0.365072    0.876729    21.00000    0.02400    0.04289 =
         0.01632    0.00088   -0.00210    0.01791
C20   1    0.367891    0.218224    0.873394    21.00000    0.03697    0.04415 =
         0.03096    0.00320    0.00083    0.02057
AFIX 137
H20A  2    0.400842    0.195788    0.827211    21.00000   -1.50000
H20B  2    0.278089    0.168258    0.879369    21.00000   -1.50000
H20C  2    0.424607    0.196711    0.911470    21.00000   -1.50000
AFIX   0
C21   1    0.504903    0.446662    0.861018    21.00000    0.02795    0.05025 =
         0.02477   -0.00324    0.00082    0.01399
AFIX 137
H21A  2    0.529841    0.426485    0.812671    21.00000   -1.50000
H21B  2    0.569010    0.425583    0.895190    21.00000   -1.50000
H21C  2    0.503220    0.540023    0.865157    21.00000   -1.50000
AFIX   0
C22   1    0.340732    0.396769    0.955212    21.00000    0.03171    0.05581 =
         0.01760    0.00156    0.00100    0.02115
AFIX 137
H22A  2    0.340412    0.490267    0.960506    21.00000   -1.50000
H22B  2    0.409449    0.374891    0.986042    21.00000   -1.50000
H22C  2    0.255028    0.345189    0.968708    21.00000   -1.50000
AFIX   0
C23   1   -0.034670    0.567082    0.858402    21.00000    0.02245    0.03519 =
         0.01978   -0.00346    0.00668    0.01546
C24   1   -0.132469    0.611485    0.807595    21.00000    0.02782    0.04237 =
         0.02791   -0.00256    0.00316    0.01953
AFIX 137
H24A  2   -0.084865    0.677233    0.775470    21.00000   -1.50000
H24B  2   -0.195204    0.649628    0.835103    21.00000   -1.50000
H24C  2   -0.179906    0.536000    0.779708    21.00000   -1.50000
AFIX   0
C25   1   -0.109076    0.462861    0.908221    21.00000    0.02977    0.05447 =
         0.02700    0.00240    0.01077    0.01528
AFIX 137
H25A  2   -0.156870    0.388109    0.879923    21.00000   -1.50000
H25B  2   -0.171479    0.500471    0.936282    21.00000   -1.50000
H25C  2   -0.046341    0.433523    0.940235    21.00000   -1.50000
AFIX   0
C26   1    0.039705    0.686973    0.901060    21.00000    0.03792    0.04156 =
         0.03212   -0.00989    0.00062    0.01848
AFIX 137
H26A  2    0.087340    0.751558    0.868339    21.00000   -1.50000
H26B  2    0.102241    0.659711    0.934033    21.00000   -1.50000
H26C  2   -0.023061    0.726070    0.927999    21.00000   -1.50000
AFIX   0
C27   1    0.134815    0.413303    0.625882    21.00000    0.02028    0.02717 =
         0.01740    0.00203    0.00585    0.00692
C28   1    0.007350    0.453942    0.601240    21.00000    0.02779    0.03913 =
         0.01709    0.00189    0.00263    0.01469
AFIX 137
H28A  2   -0.002874    0.441994    0.549543    21.00000   -1.50000
H28B  2    0.011825    0.546179    0.613973    21.00000   -1.50000
H28C  2   -0.067961    0.399495    0.624534    21.00000   -1.50000
AFIX   0
C29   1    0.123894    0.273901    0.594858    21.00000    0.02741    0.02956 =
         0.02164   -0.00416    0.00275    0.00823
AFIX 137
H29A  2    0.104342    0.273626    0.543741    21.00000   -1.50000
H29B  2    0.053202    0.213629    0.618556    21.00000   -1.50000
H29C  2    0.207194    0.245793    0.602545    21.00000   -1.50000
AFIX   0
C30   1    0.248456    0.507972    0.590830    21.00000    0.02585    0.03240 =
         0.02254    0.00355    0.00688    0.00738
AFIX 137
H30A  2    0.233113    0.507079    0.539289    21.00000   -1.50000
H30B  2    0.331287    0.480420    0.600902    21.00000   -1.50000
H30C  2    0.253398    0.596753    0.609959    21.00000   -1.50000
AFIX   0
C31   1    0.596205    0.261301    0.626273    21.00000    0.01913    0.01922 =
         0.02705    0.00107    0.00854    0.00463
C32   1    0.578022    0.231143    0.553094    21.00000    0.02243    0.02647 =
         0.02663   -0.00002    0.00949    0.00445
C33   1    0.652079    0.149609    0.520640    21.00000    0.03170    0.03087 =
         0.03182   -0.00714    0.01253    0.00492
AFIX  43
H33   2    0.638014    0.128465    0.471468    21.00000   -1.20000
AFIX   0
C34   1    0.745537    0.098506    0.557926    21.00000    0.02846    0.02140 =
         0.04781   -0.00326    0.01676    0.00706
C35   1    0.762681    0.128911    0.629941    21.00000    0.02211    0.02158 =
         0.04686    0.00197    0.00862    0.00847
AFIX  43
H35   2    0.825868    0.094509    0.656367    21.00000   -1.20000
AFIX   0
C36   1    0.689782    0.208584    0.664695    21.00000    0.02104    0.02014 =
         0.03366    0.00124    0.00594    0.00527
C37   1    0.712395    0.236519    0.742965    21.00000    0.02889    0.03221 =
         0.03443    0.00314   -0.00036    0.01304
AFIX 137
H37A  2    0.795648    0.214150    0.757696    21.00000   -1.50000
H37B  2    0.640250    0.183923    0.769489    21.00000   -1.50000
H37C  2    0.716037    0.329707    0.752764    21.00000   -1.50000
AFIX   0
C38   1    0.827249    0.014736    0.520314    21.00000    0.03984    0.03721 =
         0.05959   -0.00877    0.01931    0.01676
AFIX 137
H38A  2    0.778686   -0.076310    0.517924    21.00000   -1.50000
H38B  2    0.910052    0.019486    0.546621    21.00000   -1.50000
H38C  2    0.845948    0.046758    0.472029    21.00000   -1.50000
AFIX   0
C39   1    0.480560    0.287097    0.509695    21.00000    0.03171    0.04380 =
         0.02147   -0.00171    0.00546    0.01322
AFIX 137
H39A  2    0.485403    0.261341    0.459624    21.00000   -1.50000
H39B  2    0.501256    0.382839    0.514257    21.00000   -1.50000
H39C  2    0.391670    0.253482    0.526993    21.00000   -1.50000
AFIX   0
B1    3    0.518963    0.359500    0.663575    21.00000    0.02203    0.02551 =
         0.01691    0.00082    0.00271    0.00941
PART 0
SIMU_1 0.003 P1 > B1
RESI 1 PH
PART 2 -21.
P1    4    0.413515    0.378402    0.699186   -21.00000    0.02860
AFIX  66
C1    1    0.538014    0.529491    0.680937   -21.00000    0.02724
C2    1    0.528325    0.649833    0.710659   -21.00000    0.03403
AFIX  43
H2    2    0.456579    0.656244    0.740366   -21.00000   -1.20000
AFIX  65
C3    1    0.623610    0.760794    0.696915   -21.00000    0.03152
AFIX  43
H3    2    0.616987    0.843041    0.717229   -21.00000   -1.20000
AFIX  65
C4    1    0.728585    0.751414    0.653449   -21.00000    0.02674
AFIX  43
H4    2    0.793708    0.827251    0.644056   -21.00000   -1.20000
AFIX  65
C5    1    0.738276    0.631073    0.623727   -21.00000    0.02326
AFIX  43
H5    2    0.810022    0.624663    0.594020   -21.00000   -1.20000
AFIX  65
C6    1    0.642992    0.520111    0.637470   -21.00000    0.02461
AFIX  43
H6    2    0.649615    0.437864    0.617156   -21.00000   -1.20000
AFIX  66
C7    1    0.331061    0.089248    0.692530   -21.00000    0.03353
C8    1    0.363279   -0.032353    0.681840   -21.00000    0.04045
AFIX  43
H8    2    0.448712   -0.037693    0.666425   -21.00000   -1.20000
AFIX  65
C9    1    0.270497   -0.146142    0.693706   -21.00000    0.04786
AFIX  43
H9    2    0.292518   -0.229251    0.686401   -21.00000   -1.20000
AFIX  65
C10   1    0.145495   -0.138330    0.716262   -21.00000    0.04829
AFIX  43
H10   2    0.082083   -0.216100    0.724372   -21.00000   -1.20000
AFIX  65
C11   1    0.113275   -0.016730    0.726951   -21.00000    0.04465
AFIX  43
H11   2    0.027842   -0.011392    0.742367   -21.00000   -1.20000
AFIX  65
C12   1    0.206056    0.097059    0.715085   -21.00000    0.04098
AFIX  43
H12   2    0.184035    0.180168    0.722391   -21.00000   -1.20000
AFIX  66
C13   1    0.272215    0.421225    0.747679   -21.00000    0.02326
C14   1    0.171250    0.458436    0.709324   -21.00000    0.02287
C15   1    0.072611    0.504030    0.744831   -21.00000    0.01865
AFIX  43
H15   2    0.003606    0.529462    0.718617   -21.00000   -1.20000
AFIX  65
C16   1    0.074937    0.512413    0.818693   -21.00000    0.01584
C17   1    0.175902    0.475202    0.857048   -21.00000    0.01602
AFIX  43
H17   2    0.177491    0.480932    0.907530   -21.00000   -1.20000
AFIX  65
C18   1    0.274541    0.429608    0.821543   -21.00000    0.01765
AFIX   0
SAME C19 > C22
C19   1    0.351500    0.368860    0.866966   -21.00000    0.01522
C20   1    0.357791    0.218665    0.871392   -21.00000    0.02009
AFIX  33
H20A  2    0.421094    0.207221    0.908566   -21.00000   -1.50000
H20B  2    0.270728    0.167440    0.882814   -21.00000   -1.50000
H20C  2    0.385439    0.188502    0.825532   -21.00000   -1.50000
AFIX   0
C21   1    0.500998    0.439810    0.854786   -21.00000    0.01288
AFIX  33
H21A  2    0.558789    0.400681    0.885447   -21.00000   -1.50000
H21B  2    0.523455    0.428917    0.804898   -21.00000   -1.50000
H21C  2    0.512366    0.533311    0.866547   -21.00000   -1.50000
AFIX   0
C22   1    0.341240    0.398164    0.948096   -21.00000    0.01944
AFIX  33
H22A  2    0.398154    0.351603    0.974960   -21.00000   -1.50000
H22B  2    0.369057    0.492557    0.957310   -21.00000   -1.50000
H22C  2    0.250068    0.368733    0.962963   -21.00000   -1.50000
AFIX   0
SAME C23 > C26
C23   1   -0.019910    0.557557    0.853295   -21.00000    0.01302
C24   1   -0.124914    0.612129    0.810291   -21.00000    0.01568
AFIX  33
H24A  2   -0.186233    0.640721    0.843185   -21.00000   -1.50000
H24B  2   -0.081398    0.686670    0.782274   -21.00000   -1.50000
H24C  2   -0.173261    0.543376    0.778321   -21.00000   -1.50000
AFIX   0
C25   1   -0.110061    0.467421    0.908580   -21.00000    0.00598
AFIX  33
H25A  2   -0.173354    0.515201    0.928699   -21.00000   -1.50000
H25B  2   -0.157399    0.387612    0.884212   -21.00000   -1.50000
H25C  2   -0.054933    0.443956    0.946865   -21.00000   -1.50000
AFIX   0
C26   1    0.037960    0.680925    0.902415   -21.00000    0.01063
AFIX  33
H26A  2   -0.034067    0.710495    0.926499   -21.00000   -1.50000
H26B  2    0.098142    0.657020    0.937967   -21.00000   -1.50000
H26C  2    0.085636    0.751649    0.873193   -21.00000   -1.50000
AFIX   0
C27   1    0.168768    0.460531    0.621183   -21.00000    0.02779
C28   1    0.049205    0.532368    0.598752   -21.00000    0.04310
AFIX 137
H28A  2    0.066545    0.621596    0.618797   -21.00000   -1.50000
H28B  2   -0.033745    0.482858    0.617204   -21.00000   -1.50000
H28C  2    0.043070    0.535756    0.546796   -21.00000   -1.50000
AFIX   0
C29   1    0.129354    0.327172    0.594094   -21.00000    0.03363
AFIX 137
H29A  2    0.105297    0.328271    0.543596   -21.00000   -1.50000
H29B  2    0.053650    0.281233    0.620669   -21.00000   -1.50000
H29C  2    0.202481    0.281895    0.599714   -21.00000   -1.50000
AFIX   0
C30   1    0.290093    0.537037    0.594109   -21.00000    0.03572
AFIX 137
H30A  2    0.362476    0.492807    0.604522   -21.00000   -1.50000
H30B  2    0.308191    0.624048    0.616948   -21.00000   -1.50000
H30C  2    0.281638    0.545980    0.542555   -21.00000   -1.50000
AFIX  66
C31   1    0.565807    0.203898    0.629183   -21.00000    0.03151
C32   1    0.553234    0.190594    0.555627   -21.00000    0.03272
C33   1    0.650109    0.148877    0.516582   -21.00000    0.03335
AFIX  43
H33   2    0.641515    0.139784    0.466310   -21.00000   -1.20000
AFIX  65
C34   1    0.759559    0.120463    0.551091   -21.00000    0.03613
C35   1    0.772134    0.133767    0.624647   -21.00000    0.03520
AFIX  43
H35   2    0.846938    0.114347    0.648232   -21.00000   -1.20000
AFIX  65
C36   1    0.675259    0.175484    0.663693   -21.00000    0.03349
AFIX   0
C37   1    0.687449    0.191437    0.745822   -21.00000    0.04192
AFIX 137
H37A  2    0.780499    0.210664    0.760026   -21.00000   -1.50000
H37B  2    0.642926    0.110149    0.767942   -21.00000   -1.50000
H37C  2    0.646620    0.263574    0.761366   -21.00000   -1.50000
AFIX   0
C38   1    0.873138    0.065036    0.509378   -21.00000    0.04638
AFIX 137
H38A  2    0.915443    0.013322    0.541908   -21.00000   -1.50000
H38B  2    0.938853    0.138667    0.492031   -21.00000   -1.50000
H38C  2    0.833692    0.009656    0.469011   -21.00000   -1.50000
AFIX   0
C39   1    0.442714    0.220046    0.512408   -21.00000    0.04379
AFIX 137
H39A  2    0.461120    0.211448    0.461765   -21.00000   -1.50000
H39B  2    0.432727    0.309686    0.522993   -21.00000   -1.50000
H39C  2    0.361393    0.158434    0.523957   -21.00000   -1.50000
AFIX   0
B1    3    0.435670    0.215407    0.671819   -21.00000    0.03224
PART 0
RESI 0
simu 0.005 C1_2 > C6_4
rigu 0.004 C1_2 > C6_4
isor 0.012 C1_2 > C6_4
RESI 2 HEX
PART 1 31.0
C1    1    0.396635    0.845462    0.885390    31.00000    0.04610    0.06428 =
         0.07584    0.00084    0.00341    0.00929
AFIX 137
H1A   2    0.329430    0.898618    0.881821    31.00000   -1.50000
H1B   2    0.388933    0.800607    0.931032    31.00000   -1.50000
H1C   2    0.384162    0.780439    0.846438    31.00000   -1.50000
AFIX   0
C2    1    0.534420    0.934902    0.880470    31.00000    0.04504    0.04542 =
         0.06705   -0.00179    0.00448    0.01191
AFIX  23
H2A   2    0.544001    0.973938    0.832673    31.00000   -1.20000
H2AB  2    0.541682    1.007334    0.915858    31.00000   -1.20000
AFIX   0
C3    1    0.644423    0.864518    0.893193    31.00000    0.04789    0.03737 =
         0.05910    0.00472    0.00073    0.01190
AFIX  23
H3A   2    0.626726    0.781914    0.864826    31.00000   -1.20000
H3AB  2    0.645276    0.841158    0.944003    31.00000   -1.20000
AFIX   0
C4    1    0.781125    0.943284    0.874275    31.00000    0.04212    0.04156 =
         0.05760    0.00199    0.00326    0.01517
AFIX  23
H4A   2    0.845050    0.885217    0.877968    31.00000   -1.20000
H4AB  2    0.778878    0.970390    0.824126    31.00000   -1.20000
AFIX   0
C5    1    0.830163    1.065122    0.920853    31.00000    0.04508    0.04850 =
         0.05405    0.00097    0.00345    0.01426
AFIX  23
H5A   2    0.774249    1.129712    0.912417    31.00000   -1.20000
H5AB  2    0.823297    1.040979    0.971585    31.00000   -1.20000
AFIX   0
C6    1    0.972517    1.126553    0.904413    31.00000    0.04194    0.04636 =
         0.05900   -0.00501    0.00817    0.00880
AFIX 137
H6A   2    0.977792    1.159152    0.855708    31.00000   -1.50000
H6B   2    1.026744    1.060584    0.909129    31.00000   -1.50000
H6C   2    1.004526    1.199413    0.937833    31.00000   -1.50000
AFIX   0
PART 0
RESI 0
RESI 3 HEX
PART 2 41.0
C1    1    0.400238    0.820364    0.911034    41.00000    0.04885    0.05834 =
         0.07432    0.00543    0.00224    0.01367
AFIX 137
H1A   2    0.344845    0.758430    0.878057    41.00000   -1.50000
H1B   2    0.365340    0.900503    0.914975    41.00000   -1.50000
H1C   2    0.400640    0.780774    0.957944    41.00000   -1.50000
AFIX   0
C2    1    0.530062    0.851250    0.885222    41.00000    0.05225    0.05011 =
         0.06718   -0.00429    0.00550    0.01132
AFIX  23
H2A   2    0.526328    0.879949    0.835435    41.00000   -1.20000
H2AB  2    0.565579    0.770218    0.884537    41.00000   -1.20000
AFIX   0
C3    1    0.622657    0.952736    0.925390    41.00000    0.04545    0.04351 =
         0.05943   -0.00048    0.00277    0.01350
AFIX  23
H3A   2    0.590430    1.035392    0.922201    41.00000   -1.20000
H3AB  2    0.618799    0.927767    0.976022    41.00000   -1.20000
AFIX   0
C4    1    0.759968    0.980179    0.905105    41.00000    0.04530    0.04590 =
         0.05644   -0.00595    0.00399    0.01272
AFIX  23
H4A   2    0.786833    0.894690    0.901399    41.00000   -1.20000
H4AB  2    0.763185    1.015535    0.856451    41.00000   -1.20000
AFIX   0
C5    1    0.861565    1.066693    0.946598    41.00000    0.04683    0.05292 =
         0.05980   -0.00033    0.00468    0.00889
AFIX  23
H5A   2    0.859107    1.030493    0.995041    41.00000   -1.20000
H5AB  2    0.833828    1.151672    0.950957    41.00000   -1.20000
AFIX   0
C6    1    1.002352    1.096855    0.925643    41.00000    0.04820    0.05353 =
         0.05931   -0.00457    0.00271    0.00718
AFIX 137
H6A   2    1.040634    1.019628    0.932822    41.00000   -1.50000
H6B   2    1.050418    1.170049    0.954936    41.00000   -1.50000
H6C   2    1.008487    1.120703    0.875405    41.00000   -1.50000
AFIX   0
PART 0
RESI 0
RESI 4 HEX
PART 3 51.0
C1    1    0.388350    0.858266    0.908964    51.00000    0.05275    0.04960 =
         0.06916   -0.00021    0.00473    0.00995
AFIX 137
H1A   2    0.401906    0.857543    0.960605    51.00000   -1.50000
H1B   2    0.346204    0.770221    0.891979    51.00000   -1.50000
H1C   2    0.331941    0.919830    0.897426    51.00000   -1.50000
AFIX   0
C2    1    0.528877    0.903241    0.870740    51.00000    0.04874    0.04554 =
         0.06178    0.00145    0.00303    0.01240
AFIX  23
H2A   2    0.565940    0.828336    0.853842    51.00000   -1.20000
H2B   2    0.526335    0.965292    0.831690    51.00000   -1.20000
AFIX   0
C3    1    0.599516    0.971130    0.939722    51.00000    0.04692    0.04457 =
         0.06003    0.00168    0.00172    0.01271
AFIX  23
H3A   2    0.540020    1.021842    0.962464    51.00000   -1.20000
H3AB  2    0.610615    0.901519    0.973040    51.00000   -1.20000
AFIX   0
C4    1    0.732383    1.061995    0.931671    51.00000    0.04629    0.04795 =
         0.05747   -0.00093    0.00429    0.01251
AFIX  23
H4A   2    0.760831    1.103386    0.978521    51.00000   -1.20000
H4AB  2    0.722342    1.132585    0.898774    51.00000   -1.20000
AFIX   0
C5    1    0.839924    0.995815    0.903971    51.00000    0.04788    0.04851 =
         0.06020   -0.00383    0.00392    0.01189
AFIX  23
H5A   2    0.839727    0.916794    0.932482    51.00000   -1.20000
H5AB  2    0.816935    0.966031    0.854344    51.00000   -1.20000
AFIX   0
C6    1    0.977453    1.077148    0.905074    51.00000    0.05106    0.05422 =
         0.06303   -0.00148    0.00508    0.00736
AFIX 137
H6A   2    1.010275    1.089487    0.954287    51.00000   -1.50000
H6B   2    0.976990    1.162653    0.884342    51.00000   -1.50000
H6C   2    1.034642    1.032260    0.877312    51.00000   -1.50000
PART 0
RESI 0

REM #####

REM <hkl>
REM ToBi119_MC_a.hkl
REM </hkl>
AFIX   0
HKLF 4


REM  ToBi119_MC_a.res in P-1
REM wR2 = 0.1165, GooF = S = 1.028, Restrained GooF = 1.006 for all data
REM R1 = 0.0430 for 7375 Fo > 4sig(Fo) and 0.0452 for all 7852 data
REM 676 parameters refined using 612 restraints

END

WGHT      0.0646      0.6627

REM Highest difference peak  0.406,  deepest hole -0.275,  1-sigma level  0.043
Q1    1   0.3264  0.1964  0.7045  11.00000  0.05    0.41
Q2    1   0.4600  0.3070  0.7110  11.00000  0.05    0.34
Q3    1   0.5587  0.4308  0.6665  11.00000  0.05    0.26
Q4    1   0.5559  0.3105  0.6433  11.00000  0.05    0.25
Q5    1   0.6783  0.7554  0.7045  11.00000  0.05    0.24
Q6    1   0.2364  0.0882  0.7275  11.00000  0.05    0.24
Q7    1   0.3929  0.3039  0.6558  11.00000  0.05    0.24
Q8    1   0.3695  0.2917  0.8707  11.00000  0.05    0.24
Q9    1   0.5796  0.6695  0.7064  11.00000  0.05    0.23
Q10   1   0.8780  0.0697  0.6844  11.00000  0.05    0.22
Q11   1   0.2990  0.3356  0.7186  11.00000  0.05    0.22
Q12   1   0.4208  0.4113  0.8626  11.00000  0.05    0.22
Q13   1   0.0656  0.4222  0.6134  11.00000  0.05    0.22
Q14   1   0.7636  0.9336  0.9366  11.00000  0.05    0.21
Q15   1   0.7415  0.1933  0.6427  11.00000  0.05    0.21
Q16   1   0.6409  0.9658  0.8802  11.00000  0.05    0.21
Q17   1   0.1057  0.4390  0.7294  11.00000  0.05    0.20
Q18   1  -0.0859  0.3966  0.6039  11.00000  0.05    0.20
Q19   1   0.2218  0.4217  0.7235  11.00000  0.05    0.19
Q20   1   0.7761 -0.0109  0.4667  11.00000  0.05    0.19
Q21   1   0.6565  0.5296  0.6661  11.00000  0.05    0.19
Q22   1   0.1310  0.5052  0.8359  11.00000  0.05    0.18
Q23   1   0.7346  0.1583  0.5331  11.00000  0.05    0.18
Q24   1   0.0975 -0.0058  0.7056  11.00000  0.05    0.18
Q25   1   0.2001  0.4053  0.8429  11.00000  0.05    0.18
Q26   1   0.2176  0.4433  0.8382  11.00000  0.05    0.18
Q27   1   0.7793  0.0422  0.5399  11.00000  0.05    0.17
Q28   1   0.8514 -0.0565  0.5478  11.00000  0.05    0.17
Q29   1   0.4749  0.0595  0.6941  11.00000  0.05    0.17
Q30   1   0.3560  0.3790  0.9097  11.00000  0.05    0.17
Q31   1  -0.0124 -0.0895  0.7187  11.00000  0.05    0.17
Q32   1   0.8226  0.2867  0.7564  11.00000  0.05    0.16
Q33   1   0.3274 -0.0417  0.6760  11.00000  0.05    0.16
Q34   1   0.1334 -0.0977  0.6983  11.00000  0.05    0.16
Q35   1   0.2623  0.3951  0.7866  11.00000  0.05    0.16
Q36   1   0.2300 -0.1199  0.6825  11.00000  0.05    0.16
Q37   1   0.0268  0.2236  0.5907  11.00000  0.05    0.16
Q38   1   0.1474  0.4139  0.6658  11.00000  0.05    0.15
Q39   1   0.3989  0.3149  0.5278  11.00000  0.05    0.14
Q40   1   0.5836  0.1770  0.6485  11.00000  0.05    0.14
Q41   1   0.9423  0.0821  0.5233  11.00000  0.05    0.14
Q42   1   0.6625  0.2549  0.6426  11.00000  0.05    0.14
Q43   1   0.0605  0.4896  0.7818  11.00000  0.05    0.14
Q44   1  -0.0172  0.6029  0.8962  11.00000  0.05    0.13
Q45   1   0.3060  0.3612  0.8470  11.00000  0.05    0.13
Q46   1   0.4018  0.5655  0.6953  11.00000  0.05    0.13
Q47   1   0.7792  0.1392  0.5889  11.00000  0.05    0.13
Q48   1   0.8619  0.1453  0.6448  11.00000  0.05    0.13
Q49   1   0.5396  1.0299  0.8856  11.00000  0.05    0.13
Q50   1   0.8411  1.0360  0.8680  11.00000  0.05    0.13
;
_shelx_res_checksum               39038

_shelx_hkl_file
;
   0   0  -1  459.53   14.89
   0   0  -1  468.29   14.86
   0   0  -2 1851.54   63.38
   0   0  -2 2037.33   63.34
   0   0  -2 1905.72   63.38
   0   0  -2 2072.57   63.32
   0   0  -3  555.63   17.44
   0   0  -3  508.39   17.52
   0   0  -3  572.16   17.47
   0   0  -3  518.44   17.53
   0   0  -4 2580.63   84.04
   0   0  -4 2609.48   84.19
   0   0  -4 2716.75   84.10
   0   0  -5 6124.87  190.71
   0   0  -5 5862.23  190.62
   0   0  -5 5990.75  190.84
   0   0  -6   15.06    0.83
   0   0  -6   15.14    0.75
   0   0  -6   15.09    0.99
   0   0  -7  459.72   14.80
   0   0  -7  434.97   14.40
   0   0  -7  444.56   14.56
   0   0  -8  138.01    5.25
   0   0  -8  142.64    5.00
   0   0  -9  344.00   11.98
   0   0  -9  348.69   11.64
   0   0 -10  199.28    7.06
   0   0 -10  206.11    7.51
   0   0 -11   13.18    0.98
   0   0 -11   15.57    1.34
   0   0  12  195.99    7.44
   0   0 -12  207.93    7.79
   0   0 -12  204.82    7.71
   0   0 -13    7.24    1.03
   0   0  13    6.15    0.87
   0   0 -13    5.81    0.53
   0   0 -13    6.07    1.10
   0   0 -14   13.02    0.72
   0   0 -14   12.44    1.44
   0   0 -14   11.46    1.38
   0   0 -15    2.47    0.36
   0   0 -15    2.99    0.97
   0   0 -15    2.79    0.92
   0   0 -16   21.69    1.97
   0   0 -16   21.38    1.03
   0   0 -17    5.64    1.17
   0   0 -17    6.34    0.63
   0   0 -17    7.27    1.31
   0   0 -18   33.61    2.52
   0   0 -18   30.76    2.49
   0   0 -18   34.56    1.49
   0   0 -18   32.16    1.48
   0   0 -18   29.71    1.34
   0   0 -19   67.17    2.57
   0   0 -19   72.68    2.73
   0   0 -20   29.32    1.26
   0   0 -20   27.24    1.20
   0   0 -20   25.83    1.23
   0   0 -21   62.70    2.37
   0   0 -21   63.05    2.30
   0   0 -21   57.85    2.22
   0   0 -21   66.82    2.31
   0   0 -22    0.05    0.02
   0   0 -22    0.79    0.32
   0   0 -22    0.78    0.26
   0   0 -22    0.94    0.23
   0   0 -22    0.49    0.31
   0   0 -23    4.10    0.34
   0   0 -23    3.04    0.33
   0   1 -23    8.10    0.47
   0   1 -23    7.34    0.39
   0   1 -23    7.76    0.43
   0   1 -22    4.98    0.38
   0   1 -22    4.90    0.44
   0   1 -22    5.69    0.48
   0   1 -22    5.88    0.43
   0   1 -21   92.08    3.22
   0   1 -21   96.00    3.18
   0   1 -21   90.53    3.14
   0   1 -21   88.44    3.19
   0   1 -20    3.07    0.40
   0   1 -20    3.48    0.50
   0   1 -20    3.19    0.50
   0   1 -20    3.70    0.48
   0   1 -19   30.36    1.31
   0   1 -19   31.34    1.39
   0   1 -19   33.96    1.52
   0   1 -19   30.27    1.33
   0   1 -18    1.91    0.36
   0   1 -18    1.31    0.40
   0   1 -18    1.97    0.37
   0   1 -18    2.47    0.50
   0   1 -18    2.17    0.47
   0   1 -17   12.94    1.58
   0   1 -17   12.88    0.76
   0   1 -17   12.21    0.77
   0   1 -17   13.85    1.64
   0   1 -17   12.48    0.80
   0   1 -17   13.00    0.86
   0   1 -16   14.13    0.82
   0   1 -16   12.09    1.48
   0   1 -16   15.36    0.90
   0   1 -16   13.27    1.65
   0   1 -16   13.99    0.82
   0   1 -15   -0.12    0.68
   0   1 -15   -0.07    0.32
   0   1 -15   -0.37    0.69
   0   1 -15    0.08    0.37
   0   1 -14    8.57    0.61
   0   1 -14   10.24    1.30
   0   1 -14   10.02    1.26
   0   1 -13    0.20    0.68
   0   1 -13    0.29    0.60
   0   1 -13    1.13    0.31
   0   1 -13    0.20    0.41
   0   1 -12   25.79    1.56
   0   1 -12   24.02    1.74
   0   1 -12   22.96    1.79
   0  -1  12   23.56    1.48
   0   1 -11    9.25    0.93
   0  -1  11    9.61    0.90
   0   1 -11   11.57    1.13
   0   1 -11   11.59    1.20
   0   1 -10   60.08    2.56
   0   1 -10   58.70    2.75
   0  -1   9   38.17    1.82
   0   1  -9   39.27    1.89
   0   1  -9   38.10    2.06
   0   1  -8  260.40    8.80
   0   1  -8  272.25    8.70
   0   1  -7   48.13    2.06
   0   1  -7   46.45    2.12
   0  -1   7   43.51    1.89
   0   1  -6    7.79    0.76
   0   1  -6    7.28    0.36
   0  -1   6    6.47    0.36
   0   1  -6    8.61    0.77
   0  -1   6    7.56    0.60
   0  -1   5 4025.23  119.33
   0   1  -5 3859.31  119.45
   0   1  -4 1242.08   42.27
   0  -1   4 1369.03   42.18
   0  -1   3   41.08    1.50
   0  -1   2 1775.45   56.70
   0  -1   1 1064.46   31.97
   0   1  -1  957.11   31.95
   0  -1   1  985.46   31.92
   0   1   0  916.95   29.66
   0  -1   0  938.19   29.68
   0   1   1  766.47   24.57
   0  -1  -2    0.80    0.29
   0  -1  -2    0.30    0.26
   0  -1  -3  180.39    5.70
   0  -1  -3  169.89    5.66
   0  -1  -4  325.68   10.50
   0  -1  -4  302.62   10.45
   0  -1  -4  323.50   10.54
   0  -1  -5  586.11   18.61
   0  -1  -5  549.79   18.30
   0  -1  -5  611.28   18.68
   0  -1  -6  105.60    3.41
   0  -1  -6  102.03    3.54
   0  -1  -7   62.67    2.54
   0  -1  -7   64.04    2.71
   0  -1  -8    0.81    0.58
   0  -1  -8    0.44    0.48
   0  -1  -9 1209.19   38.79
   0  -1  -9 1180.84   39.17
   0  -1 -10   48.98    2.44
   0  -1 -10   42.54    1.96
   0  -1 -11   35.43    2.24
   0  -1 -12    3.16    0.86
   0   1  13   18.00    0.91
   0  -1 -13   18.25    1.74
   0  -1 -13   19.50    0.93
   0  -1 -13   15.46    1.58
   0  -1 -14    0.36    0.68
   0  -1 -14    0.11    0.66
   0  -1 -14    0.78    0.35
   0   1  14   -0.23    0.30
   0   1  14   -0.09    0.57
   0  -1 -15    2.50    0.96
   0  -1 -15    1.24    0.40
   0  -1 -15    1.05    0.94
   0  -1 -16   11.12    1.54
   0  -1 -16    9.92    1.47
   0  -1 -17    0.56    0.37
   0  -1 -17    0.44    0.86
   0  -1 -17    0.14    0.73
   0  -1 -18  104.91    3.80
   0  -1 -18  105.77    3.81
   0  -1 -18   98.33    3.67
   0  -1 -18  108.30    3.75
   0  -1 -19   41.29    1.71
   0  -1 -19   44.73    1.81
   0  -1 -19   39.64    1.63
   0  -1 -19   42.03    1.79
   0  -1 -20  142.95    1.99
   0  -1 -20  144.48    1.99
   0  -1 -21   10.54    0.67
   0  -1 -21   10.15    0.70
   0  -1 -21   10.02    0.59
   0  -1 -21   11.02    0.68
   0  -1 -22   30.70    0.76
   0  -1 -22   31.43    0.79
   0  -1 -22   32.55    0.86
   0  -1 -23   12.06    0.56
   0  -1 -23   13.20    0.61
   0   2 -23    6.33    0.36
   0  -2  23    5.84    0.40
   0   2 -23    5.41    0.33
   0   2 -22   26.63    1.11
   0   2 -22   29.33    1.15
   0   2 -22   24.97    1.08
   0   2 -22   29.89    1.17
   0   2 -21    5.42    0.44
   0   2 -21    6.17    0.50
   0   2 -21    5.11    0.50
   0   2 -20   16.55    0.63
   0   2 -20   17.80    0.80
   0   2 -20   16.54    0.73
   0   2 -20   17.84    0.78
   0   2 -19   11.89    0.81
   0   2 -19   11.64    0.84
   0   2 -19   10.91    0.66
   0   2 -19   12.31    0.73
   0   2 -18    2.10    0.52
   0   2 -18    3.06    0.41
   0   2 -18    3.36    0.52
   0   2 -18    2.62    0.45
   0   2 -17   99.91    5.05
   0   2 -17   96.67    5.12
   0   2 -17   99.21    3.70
   0   2 -17  111.58    3.84
   0   2 -17  105.77    3.77
   0   2 -16   14.93    1.73
   0   2 -16   16.56    0.98
   0   2 -16   13.44    0.80
   0   2 -16   15.62    0.87
   0   2 -16   15.38    0.90
   0   2 -16   12.16    1.51
   0   2 -15   34.18    1.47
   0   2 -15   30.36    2.37
   0   2 -15   34.45    1.56
   0   2 -15   33.67    2.39
   0   2 -15   32.67    1.49
   0   2 -14  107.32    3.85
   0   2 -14  105.50    3.80
   0   2 -14  104.55    4.60
   0   2 -14  110.20    3.83
   0   2 -14  103.39    4.97
   0   2 -14  108.35    4.93
   0   2 -13    6.71    0.90
   0   2 -13    7.76    1.13
   0   2 -13    8.07    0.61
   0   2 -13    6.80    1.09
   0   2 -13    7.02    0.54
   0   2 -12   52.00    2.78
   0   2 -12   50.38    2.57
   0   2 -12   46.35    2.70
   0   2 -11    3.46    0.80
   0   2 -11    2.66    0.79
   0   2 -11    2.91    0.68
   0   2 -10   15.55    1.34
   0   2 -10   16.18    1.39
   0   2 -10   19.57    1.40
   0  -2  10   16.46    1.07
   0   2  -9   25.61    1.63
   0  -2   9   22.13    1.28
   0  -2   8  141.88    5.01
   0   2  -8  152.48    5.42
   0   2  -8  132.66    4.75
   0   2  -8  160.24    5.43
   0  -2   7    7.33    0.60
   0   2  -7    6.34    0.80
   0  -2   7    7.11    0.62
   0  -2   6  256.59    8.80
   0   2  -6  258.08    9.06
   0  -2   6  276.25    8.85
   0  -2   5   24.86    1.12
   0   2  -5   25.09    1.36
   0  -2   4   17.12    0.83
   0  -2   3  397.13   12.95
   0  -2   3  399.69   13.09
   0  -2   2  262.06    8.96
   0  -2   2  277.47    8.89
   0  -2   1 1307.37   41.50
   0   2  -1 1221.30   41.46
   0  -2   1 1351.19   41.46
   0  -2   0  507.26   16.35
   0   2   0  499.74   16.30
   0   2   1   50.88    1.88
   0  -2  -1   49.09    1.92
   0   2   2  243.91    8.08
   0   2   3  128.06    4.45
   0  -2  -4  668.41   22.37
   0  -2  -4  654.35   22.38
   0  -2  -5  214.42    7.55
   0  -2  -5  217.19    7.50
   0  -2  -5  216.63    7.53
   0  -2  -6   98.53    3.51
   0  -2  -6   96.72    3.77
   0  -2  -6   96.80    3.82
   0  -2  -6   96.69    3.87
   0  -2  -7   21.00    1.35
   0  -2  -7   18.83    0.98
   0  -2  -7   19.34    1.35
   0   2   7   18.25    0.88
   0  -2  -8  178.12    5.64
   0  -2  -8  166.53    5.79
   0  -2  -9  116.80    4.46
   0  -2  -9  107.95    4.62
   0  -2 -10  273.95   10.20
   0  -2 -10  286.95    9.88
   0  -2 -11   12.60    1.39
   0  -2 -11   12.84    1.09
   0  -2 -12  141.59    5.82
   0  -2 -12  129.43    5.10
   0  -2 -13    6.81    1.14
   0  -2 -13    7.34    1.21
   0  -2 -13    5.21    0.51
   0  -2 -14    0.25    0.33
   0   2  14    0.74    0.36
   0  -2 -14    0.26    0.74
   0  -2 -14    0.74    0.75
   0  -2 -15  146.38    5.07
   0  -2 -15  145.07    6.46
   0   2  15  145.19    5.08
   0  -2 -15  144.68    6.57
   0  -2 -16   11.84    1.67
   0   2  16   15.69    0.89
   0  -2 -16   14.98    0.89
   0  -2 -16   12.34    1.68
   0  -2 -17   14.23    0.91
   0  -2 -17   16.29    1.86
   0   2  17   14.47    0.85
   0  -2 -17   13.51    0.89
   0  -2 -18   75.33    2.75
   0  -2 -18   76.69    2.78
   0  -2 -19   12.99    0.75
   0  -2 -19   13.67    0.83
   0  -2 -19   13.37    0.89
   0  -2 -19   13.26    0.79
   0  -2 -20    3.75    0.53
   0  -2 -20    2.41    0.37
   0  -2 -20    3.62    0.47
   0  -2 -20    2.99    0.36
   0  -2 -21    0.29    0.28
   0  -2 -21   -0.09    0.07
   0  -2 -21    0.29    0.33
   0  -2 -22   76.03    2.63
   0  -2 -22   72.50    2.56
   0  -2 -23   17.42    0.72
   0   3 -23    0.01    0.14
   0   3 -23    0.27    0.14
   0  -3  23    0.10    0.16
   0   3 -23    0.03    0.14
   0   3 -22    6.47    0.45
   0   3 -22    6.66    0.44
   0   3 -22    5.54    0.42
   0   3 -21    0.19    0.30
   0   3 -21    0.35    0.24
   0   3 -21    0.01    0.22
   0   3 -21    0.18    0.32
   0   3 -20    1.50    0.40
   0   3 -20    1.40    0.34
   0   3 -20    1.64    0.32
   0   3 -20    2.03    0.43
   0   3 -19    1.23    0.37
   0   3 -19    1.77    0.38
   0   3 -19    2.08    0.47
   0   3 -19    1.67    0.33
   0   3 -18   12.86    0.80
   0   3 -18   14.28    0.91
   0   3 -18   12.45    0.77
   0   3 -17   41.65    1.78
   0   3 -17   46.20    1.90
   0   3 -17   48.17    1.89
   0   3 -16    8.75    0.72
   0   3 -16    8.42    1.32
   0   3 -16    8.96    0.66
   0  -3  16    7.81    1.23
   0   3 -15   37.21    1.65
   0   3 -15   41.36    1.70
   0   3 -15   38.73    2.69
   0   3 -15   39.80    2.50
   0  -3  15   37.37    2.60
   0   3 -14    0.69    0.58
   0   3 -14    0.55    0.38
   0   3 -14    0.54    0.35
   0  -3  14    0.57    0.71
   0   3 -14   -0.34    0.80
   0   3 -13    7.26    0.61
   0   3 -13    6.47    1.06
   0   3 -13    5.35    0.52
   0   3 -13    5.77    0.57
   0   3 -13    6.02    0.96
   0   3 -12   59.27    3.02
   0   3 -12   62.47    2.99
   0   3 -12   55.40    2.11
   0   3 -12   50.19    2.04
   0   3 -12   51.29    2.95
   0   3 -11   49.29    1.93
   0   3 -11   50.69    2.67
   0   3 -10  136.16    5.44
   0   3  -9   33.03    1.90
   0   3  -9   28.88    1.39
   0  -3   8    6.15    0.75
   0  -3   8    4.80    0.56
   0   3  -8    6.85    0.97
   0   3  -7   32.36    1.81
   0  -3   7   31.33    1.63
   0  -3   7   29.75    1.43
   0  -3   7   30.83    1.72
   0  -3   6   14.09    0.85
   0   3  -6   14.07    1.18
   0  -3   6   15.78    1.09
   0  -3   6   13.66    1.05
   0  -3   5   94.78    3.41
   0  -3   5   92.54    3.62
   0  -3   4   53.59    2.29
   0  -3   4   54.77    2.14
   0  -3   3   22.03    1.20
   0  -3   3   22.65    1.10
   0  -3   2   31.84    1.47
   0   3  -1    2.75    0.47
   0  -3   1    2.42    0.45
   0  -3   0  541.26   17.71
   0   3   0  540.61   17.66
   0  -3  -1   30.79    1.47
   0   3   1   31.18    1.41
   0   3   2  115.37    4.10
   0   3   3  162.67    5.65
   0   3   4  916.58   29.72
   0   3   5    1.15    0.42
   0  -3  -5    0.64    0.69
   0  -3  -6   58.30    2.37
   0  -3  -6   51.47    2.54
   0   3   6   50.29    2.29
   0  -3  -7    2.56    0.76
   0  -3  -7    3.38    0.69
   0  -3  -7    3.34    0.94
   0  -3  -8   30.20    1.92
   0  -3  -8   28.36    1.48
   0  -3  -8   29.98    1.88
   0   3   8   26.24    1.32
   0  -3  -9   25.13    1.79
   0  -3  -9   27.43    1.87
   0  -3 -10   13.91    1.33
   0  -3 -10   13.88    1.44
   0  -3 -11   40.83    2.59
   0  -3 -11   44.95    2.45
   0  -3 -12   29.84    2.20
   0  -3 -12   27.34    1.24
   0  -3 -12   28.69    1.89
   0  -3 -12   28.20    1.26
   0  -3 -13    9.28    0.65
   0  -3 -13   10.04    1.07
   0  -3 -13    9.71    1.41
   0  -3 -13    8.97    0.67
   0  -3 -14   33.70    1.45
   0  -3 -14   31.52    2.53
   0  -3 -14   30.71    1.40
   0  -3 -15   31.79    1.42
   0   3  15   34.52    1.50
   0  -3 -15   33.85    1.46
   0  -3 -15   32.99    1.46
   0  -3 -16    4.01    0.53
   0  -3 -16    4.04    0.50
   0   3  16    4.88    0.55
   0  -3 -17    1.15    0.37
   0   3  17    1.38    0.41
   0  -3 -17    1.49    0.38
   0  -3 -18    3.96    0.43
   0   3  18    4.41    0.49
   0  -3 -18    4.71    0.50
   0  -3 -18    3.96    0.56
   0  -3 -18    5.37    0.63
   0  -3 -19   -0.03    0.21
   0  -3 -19    0.47    0.44
   0  -3 -19    0.11    0.30
   0  -3 -19   -0.05    0.38
   0  -3 -20    1.54    0.31
   0  -3 -20    1.01    0.34
   0  -3 -20    1.40    0.40
   0  -3 -20    1.35    0.42
   0  -3 -21    3.21    0.42
   0  -3 -21    3.09    0.31
   0  -3 -21    2.91    0.38
   0  -3 -22    8.54    0.51
   0  -3 -22    8.03    0.50
   0  -3 -23    0.61    0.16
   0   4 -22    2.08    0.23
   0   4 -22    2.42    0.29
   0   4 -21   13.55    0.68
   0   4 -21   13.69    0.68
   0   4 -20    5.61    0.46
   0   4 -20    6.09    0.47
   0   4 -19    6.46    0.56
   0   4 -19    5.58    0.46
   0   4 -19    5.92    0.55
   0   4 -18   18.31    0.97
   0   4 -18   20.80    1.06
   0   4 -18   20.95    1.07
   0   4 -18   20.99    1.13
   0   4 -17    8.02    0.62
   0   4 -17    7.41    0.69
   0   4 -17    8.45    0.66
   0   4 -17    8.52    0.72
   0   4 -16    0.43    0.47
   0   4 -16    0.76    0.58
   0   4 -16    0.38    0.69
   0   4 -16    0.54    0.38
   0   4 -16    0.12    0.43
   0   4 -16    0.58    0.38
   0   4 -15    0.37    0.73
   0   4 -15    1.82    0.49
   0   4 -15    1.20    0.48
   0   4 -15    1.57    0.43
   0   4 -15    0.31    0.40
   0   4 -15    1.56    0.66
   0   4 -14    1.35    0.32
   0   4 -14    0.78    0.38
   0   4 -14    1.00    0.68
   0   4 -14    0.96    0.82
   0   4 -14    0.88    0.46
   0  -4  14    0.23    0.65
   0   4 -13   29.84    2.13
   0   4 -13   25.69    1.19
   0   4 -13   27.15    1.30
   0   4 -13   27.59    2.13
   0  -4  13   24.48    1.99
   0   4 -13   27.22    1.25
   0   4 -12  116.78    4.01
   0  -4  12  113.32    5.01
   0   4 -12  112.03    3.95
   0   4 -12  104.86    3.89
   0   4 -11   60.36    2.33
   0  -4  11   56.60    3.11
   0   4 -11   67.85    3.32
   0   4 -11   62.10    2.30
   0   4 -11   62.92    2.37
   0   4 -10    3.34    0.42
   0  -4  10    3.10    0.78
   0   4 -10    4.01    0.95
   0  -4   9   80.07    3.48
   0   4  -9   77.39    3.53
   0   4  -8    4.75    0.92
   0  -4   8    7.27    0.95
   0  -4   8    5.76    0.83
   0   4  -7   78.37    3.65
   0  -4   7   83.52    3.24
   0  -4   7   81.93    3.58
   0  -4   6    5.40    0.61
   0  -4   6    5.49    0.93
   0   4  -6    4.69    0.94
   0  -4   6    5.24    0.75
   0  -4   6    4.66    0.57
   0  -4   5    1.96    0.45
   0  -4   5    1.89    0.57
   0  -4   4  111.31    4.27
   0  -4   3  160.56    5.80
   0  -4   2  350.37   11.84
   0   4  -1   88.74    3.40
   0  -4   1   88.00    3.44
   0  -4   0   41.23    1.91
   0   4   0   40.66    1.84
   0  -4  -1  481.42   16.34
   0   4   1  500.89   16.26
   0   4   2  200.62    6.99
   0   4   3  117.01    4.34
   0   4   4   22.82    1.30
   0  -4  -4   23.94    1.73
   0   4   5   79.33    3.20
   0  -4  -6   28.45    1.74
   0  -4  -6   25.28    1.92
   0   4   6   29.53    1.59
   0   4   7  150.14    5.78
   0  -4  -7  168.79    5.97
   0  -4  -7  151.83    6.17
   0  -4  -8   22.01    1.81
   0  -4  -8   25.80    1.58
   0   4   8   23.23    1.50
   0  -4  -9  153.73    5.80
   0   4   9  145.04    5.39
   0  -4 -10    1.90    0.90
   0   4  10    0.76    0.48
   0  -4 -10    1.05    0.37
   0  -4 -11    0.65    0.39
   0   4  11    0.32    0.31
   0   4  11    0.75    0.55
   0  -4 -12   42.12    2.63
   0  -4 -12   46.98    1.90
   0   4  12   46.93    2.61
   0  -4 -13    8.73    0.58
   0  -4 -13   10.94    1.25
   0  -4 -13    9.78    0.68
   0  -4 -13    9.39    0.74
   0   4  13    9.15    1.15
   0  -4 -14    0.45    0.41
   0  -4 -14    0.31    0.30
   0   4  14   -0.10    0.55
   0  -4 -14    0.82    0.38
   0  -4 -15  124.93    4.41
   0  -4 -15  128.45    4.50
   0  -4 -15  129.13    4.50
   0  -4 -16   52.50    2.08
   0  -4 -16   49.90    2.04
   0   4  16   54.68    2.12
   0  -4 -16   49.77    1.99
   0  -4 -17    2.08    0.37
   0   4  17    2.70    0.48
   0  -4 -17    2.08    0.42
   0  -4 -18   17.86    0.99
   0  -4 -18   15.05    0.79
   0   4  18   16.19    0.89
   0  -4 -18   17.77    0.89
   0  -4 -19    5.46    0.49
   0   4  19    4.91    0.42
   0  -4 -19    4.80    0.52
   0  -4 -20    1.21    0.32
   0  -4 -20    0.71    0.33
   0  -4 -21    1.29    0.27
   0  -4 -21    1.41    0.26
   0  -4 -21    1.57    0.34
   0  -4 -22    4.27    0.33
   0   5 -22    0.14    0.15
   0   5 -21    0.10    0.24
   0   5 -21    0.11    0.20
   0  -5  21    0.02    0.26
   0   5 -21   -0.01    0.26
   0   5 -20    2.16    0.28
   0   5 -20    3.27    0.37
   0   5 -20    3.06    0.41
   0  -5  20    3.49    0.42
   0   5 -19   21.28    0.65
   0   5 -19   19.87    0.65
   0   5 -19   21.49    0.83
   0  -5  19   21.08    0.83
   0   5 -19   21.69    0.79
   0   5 -18    7.63    0.63
   0   5 -18    6.91    0.55
   0   5 -18    7.32    0.56
   0  -5  18    8.08    0.70
   0   5 -18    8.09    0.68
   0   5 -17    1.23    0.39
   0   5 -17    0.83    0.46
   0   5 -17    1.28    0.36
   0   5 -16    6.42    0.56
   0   5 -16    7.30    0.61
   0   5 -16    7.00    0.70
   0   5 -15   22.71    1.18
   0   5 -15   23.31    1.15
   0   5 -15   21.18    1.03
   0   5 -15   18.81    1.85
   0   5 -15   21.21    1.07
   0   5 -15   22.71    1.20
   0   5 -15   18.27    1.83
   0   5 -14   90.95    3.31
   0   5 -14   86.87    3.21
   0   5 -14   93.50    3.35
   0   5 -14   92.08    4.47
   0   5 -14   90.35    3.36
   0   5 -14   87.48    3.21
   0   5 -13    6.23    0.58
   0   5 -13    6.95    0.65
   0  -5  13    6.72    1.09
   0   5 -13    6.18    1.15
   0   5 -13    6.47    0.54
   0   5 -13    7.95    0.67
   0   5 -13    5.86    1.11
   0   5 -13    5.36    0.57
   0   5 -12    1.96    0.83
   0   5 -12    1.50    0.43
   0   5 -12    1.10    0.39
   0   5 -12    1.61    0.39
   0  -5  12    0.55    0.65
   0   5 -11   41.25    1.77
   0   5 -11   46.73    2.74
   0   5 -11   41.33    1.74
   0  -5  11   43.23    2.59
   0   5 -10   45.62    1.85
   0  -5  10   48.79    2.70
   0   5 -10   47.76    2.77
   0   5 -10   45.15    1.85
   0   5  -9  137.16    5.47
   0  -5   9  140.68    5.78
   0   5  -9  141.96    4.88
   0   5  -9  140.48    4.88
   0   5  -9  150.00    5.97
   0  -5   8   10.88    1.32
   0   5  -8    8.90    1.22
   0  -5   8    9.66    0.71
   0  -5   8    9.96    1.15
   0  -5   7    0.59    0.90
   0  -5   7    1.44    0.63
   0   5  -7    1.37    0.86
   0  -5   7    1.07    0.45
   0  -5   6  225.74    7.48
   0  -5   6  232.47    8.49
   0  -5   6  213.80    8.16
   0  -5   5    0.45    0.58
   0  -5   5   -0.07    0.49
   0  -5   5    0.14    0.43
   0  -5   5    1.48    0.91
   0  -5   4    0.49    0.53
   0  -5   4    0.81    0.66
   0  -5   4   -0.02    0.39
   0  -5   3  192.95    6.36
   0  -5   3  180.69    6.90
   0  -5   2    2.37    0.66
   0  -5   2    2.29    0.47
   0  -5   1    2.08    0.49
   0   5  -1    3.15    0.65
   0  -5   1    1.45    0.56
   0   5   0  114.90    4.42
   0  -5   0  109.79    4.49
   0  -5   0  118.36    4.00
   0   5   1  295.45   10.04
   0  -5  -1  285.90   10.14
   0  -5  -2    1.52    0.44
   0   5   2    0.95    0.48
   0  -5  -2    1.13    0.97
   0  -5  -3    2.07    1.06
   0   5   3    2.56    0.60
   0  -5  -3    2.99    0.46
   0  -5  -4    1.43    1.07
   0   5   4    0.91    0.49
   0  -5  -4    0.59    0.42
   0  -5  -5  136.08    4.64
   0   5   5  127.51    5.12
   0  -5  -6   68.84    2.54
   0  -5  -6   76.32    3.46
   0   5   6   69.67    3.06
   0  -5  -7   93.84    3.38
   0  -5  -7  100.37    4.29
   0   5   7  101.10    4.03
   0  -5  -7   98.88    4.57
   0  -5  -8   30.73    2.01
   0  -5  -8   33.88    1.38
   0  -5  -8   33.90    2.36
   0  -5  -8   29.74    1.32
   0   5   8   31.47    1.87
   0  -5  -9    3.00    1.16
   0  -5  -9    4.51    0.51
   0   5   9    4.96    0.50
   0  -5  -9    4.88    0.91
   0   5   9    3.44    0.71
   0   5  10  258.27    9.40
   0   5  10  256.80    8.56
   0  -5 -10  255.00    8.60
   0  -5 -10  262.57    9.95
   0   5  11    1.90    0.65
   0  -5 -11    1.13    0.43
   0  -5 -11    1.01    0.50
   0   5  11    1.12    0.37
   0  -5 -11    0.59    0.92
   0   5  12    0.55    0.54
   0  -5 -12    0.12    0.47
   0  -5 -12   -0.24    0.91
   0   5  12    0.55    0.35
   0  -5 -12    0.72    0.45
   0  -5 -13    6.24    0.67
   0   5  13    5.44    0.56
   0  -5 -13    6.68    1.16
   0  -5 -13    5.81    0.66
   0  -5 -14    0.59    0.42
   0  -5 -14   -0.09    0.47
   0  -5 -14    0.48    0.49
   0  -5 -15   22.43    1.19
   0  -5 -15   22.76    1.15
   0  -5 -16   38.11    1.64
   0  -5 -16   36.94    1.60
   0  -5 -17    8.01    0.59
   0   5  17    7.86    0.66
   0  -5 -17    7.57    0.68
   0  -5 -17    7.62    0.58
   0   5  18   -0.11    0.34
   0  -5 -18   -0.23    0.28
   0  -5 -18    0.08    0.39
   0  -5 -18   -0.10    0.39
   0  -5 -18    0.02    0.28
   0   5  19    3.24    0.38
   0  -5 -19    3.41    0.45
   0  -5 -19    3.06    0.36
   0  -5 -19    3.73    0.48
   0  -5 -20   15.39    0.59
   0  -5 -20   15.65    0.61
   0  -5 -21    2.81    0.28
   0  -5 -21    3.32    0.30
   0   6 -21   22.71    0.86
   0   6 -21   22.88    0.86
   0  -6  21   21.27    0.88
   0  -6  20   26.76    1.12
   0   6 -20   26.78    1.09
   0   6 -19   12.66    0.62
   0  -6  19   12.53    0.63
   0   6 -19   -0.08    0.08
   0   6 -19    0.01    0.12
   0  -6  18    8.88    0.68
   0   6 -18    8.88    0.67
   0   6 -18    9.51    0.67
   0   6 -18    9.11    0.57
   0  -6  17    4.12    0.57
   0   6 -17    4.04    0.54
   0   6 -17    3.81    0.54
   0   6 -17    3.35    0.44
   0   6 -16   52.00    2.12
   0  -6  16   53.06    2.15
   0   6 -16   53.27    2.06
   0   6 -16   46.16    1.91
   0   6 -16   54.86    2.11
   0   6 -15  129.22    4.52
   0   6 -15  134.38    4.58
   0   6 -15  120.44    4.41
   0  -6  15  131.91    4.64
   0   6 -15  124.74    4.56
   0   6 -14    1.32    0.78
   0   6 -14    0.67    0.39
   0   6 -14    1.09    0.50
   0   6 -14    1.26    0.76
   0   6 -14    0.63    0.66
   0   6 -14    1.12    0.48
   0  -6  14    1.15    0.52
   0   6 -14    1.12    0.43
   0   6 -13   64.65    3.76
   0   6 -13   72.27    2.72
   0  -6  13   70.42    2.77
   0   6 -13   66.75    2.64
   0   6 -13   72.97    2.75
   0   6 -13   67.82    3.86
   0   6 -13   68.39    2.70
   0  -6  12   38.82    1.81
   0   6 -12   39.85    1.79
   0   6 -12   41.53    2.77
   0   6 -12   40.96    1.77
   0   6 -12   41.65    1.78
   0   6 -12   41.60    1.75
   0   6 -12   44.21    2.79
   0   6 -11   42.77    1.85
   0   6 -11   37.90    2.69
   0   6 -11   42.11    1.83
   0  -6  11   43.43    1.88
   0   6 -11   45.41    1.84
   0  -6  11   41.90    2.64
   0   6 -11   44.63    1.83
   0   6 -11   42.37    2.80
   0  -6  10   39.43    1.72
   0   6 -10   41.00    2.68
   0   6 -10   39.55    1.68
   0   6 -10   38.42    1.68
   0  -6  10   35.72    2.41
   0  -6   9    0.50    0.61
   0   6  -9    0.66    0.36
   0  -6   9    0.71    0.37
   0   6  -9    1.46    0.71
   0   6  -9    1.13    0.86
   0   6  -9    1.20    0.39
   0   6  -8  122.32    4.45
   0   6  -8  126.05    4.47
   0  -6   8  128.83    4.51
   0  -6   8  131.77    5.43
   0  -6   8  130.52    4.50
   0  -6   8  137.00    5.64
   0  -6   7  115.74    3.97
   0  -6   7  109.60    3.93
   0  -6   7  125.52    5.18
   0  -6   7  116.08    4.82
   0   6  -7  103.49    3.88
   0  -6   6   19.65    1.01
   0   6  -6   18.75    1.66
   0  -6   6   21.23    1.12
   0  -6   6   20.88    1.57
   0  -6   5   28.13    1.31
   0  -6   5   24.12    1.63
   0  -6   5   30.10    2.26
   0   6  -5   27.77    1.94
   0  -6   5   24.81    1.71
   0  -6   4    2.28    0.68
   0   6  -4    1.86    0.86
   0  -6   4    2.64    0.81
   0  -6   4    2.70    0.56
   0  -6   4    3.48    1.17
   0  -6   3   59.38    3.05
   0  -6   3   61.33    2.43
   0  -6   3   63.18    3.01
   0  -6   2    8.92    1.22
   0  -6   2    9.22    1.02
   0  -6   2    8.44    0.73
   0  -6   2    8.66    1.42
   0  -6   1   26.05    1.89
   0  -6   1   24.95    1.20
   0  -6   1   21.27    1.57
   0  -6   0   99.62    4.44
   0   6   0  107.91    4.39
   0  -6   0  110.69    3.88
   0   6   1    5.37    0.76
   0  -6  -1    4.89    1.15
   0  -6  -2   79.74    4.05
   0  -6  -2   91.21    4.22
   0  -6  -2   84.12    3.09
   0   6   2   84.40    3.58
   0  -6  -3    0.82    0.94
   0  -6  -3    0.41    1.04
   0  -6  -3    0.56    0.46
   0   6   3    0.70    0.46
   0   6   4    2.34    0.58
   0  -6  -4    1.50    0.51
   0  -6  -4    2.45    1.08
   0  -6  -4    3.40    1.13
   0  -6  -5   24.52    2.07
   0   6   5   22.66    1.51
   0  -6  -5   22.16    1.16
   0  -6  -5   24.79    2.02
   0   6   6   54.74    2.74
   0  -6  -6   57.51    2.18
   0   6   6   58.11    2.21
   0  -6  -6   54.89    2.19
   0  -6  -6   62.18    3.29
   0  -6  -6   59.68    2.26
   0   6   7   51.00    2.61
   0   6   7   53.74    2.08
   0  -6  -7   56.69    2.12
   0  -6  -7   58.68    3.16
   0  -6  -7   53.25    2.07
   0   6   7   48.22    1.99
   0  -6  -8   79.00    2.85
   0   6   8   76.41    2.83
   0   6   8   76.50    3.49
   0  -6  -8   82.91    3.88
   0   6   8   72.80    3.52
   0  -6  -8   70.61    2.78
   0  -6  -8   83.84    4.26
   0   6   9  167.33    5.82
   0  -6  -9  162.94    6.74
   0  -6  -9  169.91    5.84
   0   6   9  167.27    6.59
   0   6  10  165.20    5.74
   0  -6 -10  165.24    5.82
   0  -6 -10  167.78    5.78
   0  -6 -10  176.91    7.31
   0  -6 -11   77.40    2.98
   0  -6 -11   86.51    3.17
   0  -6 -11   81.09    3.10
   0   6  11   83.23    3.06
   0  -6 -12   93.68    4.89
   0   6  12   93.60    3.55
   0  -6 -12  101.15    3.66
   0  -6 -12  100.28    3.63
   0   6  13    8.21    0.66
   0  -6 -13    8.58    0.77
   0  -6 -13    7.35    1.27
   0  -6 -13    8.85    0.81
   0  -6 -14   74.12    2.75
   0   6  14   66.68    2.59
   0  -6 -14   72.12    2.68
   0  -6 -14   67.92    2.73
   0  -6 -15   59.03    2.25
   0  -6 -15   60.97    2.24
   0  -6 -15   61.21    2.30
   0  -6 -16    1.48    0.24
   0  -6 -16    2.41    0.42
   0  -6 -16    2.94    0.50
   0  -6 -16    2.18    0.45
   0  -6 -17    1.49    0.33
   0   6  17    0.82    0.40
   0  -6 -17    1.53    0.40
   0  -6 -17    1.41    0.46
   0   6  18    9.72    0.62
   0  -6 -18   10.37    0.69
   0  -6 -18   10.62    0.64
   0  -6 -18    9.73    0.56
   0  -6 -19   51.94    1.88
   0   6  19   47.66    1.83
   0  -6 -19   53.97    1.93
   0  -6 -20    7.73    0.43
   0  -6 -20    8.02    0.47
   0   7 -20   21.86    0.86
   0  -7  20   22.30    0.88
   0  -7  19   20.51    0.64
   0   7 -19   20.62    0.54
   0   7 -19   21.62    0.62
   0  -7  18   31.37    1.28
   0   7 -18   29.72    1.20
   0   7 -18   28.19    1.16
   0   7 -18   30.55    1.25
   0   7 -18   28.69    1.17
   0  -7  17   12.38    0.78
   0   7 -17   13.02    0.72
   0   7 -17   13.51    0.78
   0   7 -16   27.78    1.29
   0   7 -16   28.65    1.32
   0  -7  16   28.26    1.36
   0   7 -16   30.54    1.29
   0   7 -16   25.78    1.16
   0  -7  15  323.13   10.89
   0   7 -15  341.47   10.85
   0   7 -15  326.34   10.85
   0   7 -15  332.09   10.82
   0   7 -15  311.29   10.72
   0   7 -14  101.57    3.74
   0   7 -14  102.20    3.76
   0   7 -14  103.49    3.74
   0  -7  14  105.41    3.80
   0   7 -14   99.67    3.66
   0   7 -13   55.82    2.27
   0  -7  13   57.06    2.31
   0   7 -13   53.13    2.22
   0   7 -13   57.38    2.26
   0   7 -13   55.70    2.27
   0  -7  12   32.06    1.57
   0   7 -12   33.35    1.55
   0   7 -12   34.14    2.51
   0   7 -12   34.98    1.55
   0   7 -12   33.84    2.50
   0   7 -12   32.21    1.40
   0   7 -12   34.82    1.55
   0   7 -12   33.20    1.56
   0   7 -11    0.35    0.42
   0   7 -11    0.45    0.35
   0   7 -11    0.23    0.43
   0  -7  11    0.42    0.47
   0   7 -11    0.92    0.78
   0   7 -11    0.26    0.76
   0   7 -11    0.59    0.41
   0   7 -11    0.25    0.45
   0   7 -10   63.04    2.49
   0   7 -10   63.68    2.46
   0   7 -10   61.07    2.42
   0  -7  10   63.16    2.53
   0   7 -10   64.19    2.52
   0   7 -10   67.00    3.69
   0   7  -9   33.82    1.49
   0   7  -9   34.92    1.50
   0   7  -9   33.56    2.28
   0   7  -9   35.40    1.54
   0  -7   9   34.26    1.58
   0  -7   9   30.44    1.54
   0   7  -9   34.94    1.57
   0  -7   8    2.53    0.77
   0   7  -8    1.21    0.86
   0   7  -8    2.19    0.42
   0  -7   8    2.02    0.63
   0  -7   8    1.36    0.42
   0   7  -8    2.91    0.89
   0   7  -8    1.96    0.42
   0  -7   8    2.41    1.14
   0  -7   7   21.00    2.14
   0  -7   7   16.67    1.54
   0   7  -7   18.78    1.82
   0  -7   7   20.25    1.08
   0  -7   7   20.58    1.19
   0  -7   6  127.28    5.41
   0  -7   6  117.83    3.87
   0   7  -6   97.43    4.75
   0   7  -6   94.01    3.69
   0  -7   6  105.72    4.65
   0  -7   6   97.19    3.71
   0   7  -5    7.06    1.24
   0  -7   5    7.03    1.05
   0  -7   5    9.69    0.68
   0   7  -5    9.10    0.68
   0   7  -5    8.36    0.66
   0  -7   5    8.83    0.88
   0   7  -4   12.56    1.37
   0  -7   4   10.09    1.25
   0   7  -4   12.11    0.74
   0  -7   4    9.41    0.72
   0  -7   4   10.72    0.92
   0   7  -4   11.17    0.74
   0  -7   4   11.13    1.74
   0  -7   4    9.60    1.15
   0  -7   3   94.45    4.26
   0  -7   3   88.17    3.29
   0   7  -3   83.35    3.28
   0   7  -3   90.69    4.17
   0  -7   3   94.87    4.19
   0  -7   3   99.03    3.46
   0   7  -2    1.59    0.76
   0  -7   2    1.30    0.97
   0  -7   2    1.23    0.65
   0  -7   2    2.38    0.70
   0  -7   2    2.10    1.28
   0  -7   2    1.54    0.38
   0   7  -2    1.13    0.35
   0  -7   1    6.88    0.79
   0  -7   1    7.10    0.56
   0   7  -1    6.69    0.57
   0   7  -1    5.95    0.54
   0   7  -1    6.07    0.96
   0  -7   1    8.74    1.54
   0  -7   1    8.42    1.37
   0   7   0   22.39    1.09
   0  -7   0   25.18    1.30
   0  -7   0   21.99    1.08
   0   7   0   20.67    1.59
   0  -7   0   26.02    2.28
   0   7   0   21.08    1.09
   0  -7   0   27.55    2.12
   0  -7  -1  113.28    4.92
   0   7   1   88.65    4.04
   0  -7  -1  100.56    3.53
   0   7   1  104.62    3.54
   0   7   1   92.21    3.50
   0   7   2   16.94    1.27
   0   7   2   16.98    0.95
   0  -7  -2   22.07    2.13
   0  -7  -2   20.84    1.18
   0   7   2   19.66    1.44
   0  -7  -2   18.40    0.94
   0  -7  -2   18.95    1.97
   0   7   2   17.59    0.94
   0  -7  -3   29.63    1.36
   0   7   3   30.29    1.37
   0  -7  -3   33.25    2.59
   0   7   3   33.72    1.95
   0  -7  -3   34.35    2.55
   0  -7  -3   33.86    1.55
   0   7   4   11.54    1.10
   0  -7  -4   11.80    0.94
   0  -7  -4   11.08    1.70
   0  -7  -4   11.55    0.74
   0  -7  -4    9.50    1.62
   0   7   4   11.49    0.73
   0  -7  -5  114.02    5.40
   0   7   5  113.11    3.92
   0  -7  -5  110.59    3.89
   0  -7  -5  125.89    5.47
   0   7   5  101.12    3.85
   0   7   5  100.24    4.50
   0  -7  -5  114.70    4.02
   0  -7  -5  107.70    3.88
   0  -7  -6   11.38    0.90
   0  -7  -6    9.80    1.69
   0   7   6   11.43    1.13
   0   7   6    9.25    0.77
   0  -7  -6   10.84    1.71
   0  -7  -6   11.03    0.74
   0   7   6   11.78    0.73
   0  -7  -7  146.21    6.22
   0  -7  -7  138.89    4.82
   0  -7  -7  138.67    4.79
   0   7   7  128.41    5.77
   0   7   7  131.50    4.72
   0   7   7  136.60    4.81
   0  -7  -8    1.18    1.18
   0  -7  -8    1.66    0.50
   0   7   8    1.52    0.41
   0  -7  -8    0.71    0.53
   0   7   8    3.34    0.56
   0  -7  -8    1.44    0.98
   0  -7  -9  299.07   11.99
   0  -7  -9  310.29   10.31
   0   7   9  307.79   10.29
   0  -7 -10  393.86   14.06
   0   7  10  357.38   12.18
   0  -7 -10  375.48   12.27
   0  -7 -10  366.02   12.21
   0  -7 -11    4.28    0.71
   0  -7 -11    4.39    1.27
   0  -7 -11    3.46    0.45
   0   7  11    3.09    0.57
   0  -7 -11    3.38    0.49
   0  -7 -11    3.49    0.59
   0   7  12  390.62   12.87
   0  -7 -12  371.77   12.76
   0  -7 -12  396.43   12.94
   0  -7 -12  416.62   12.99
   0  -7 -12  370.17   14.46
   0   7  13  169.56    5.97
   0  -7 -13  179.51    6.06
   0  -7 -13  164.96    5.91
   0  -7 -14   21.80    1.14
   0  -7 -14   20.94    1.15
   0   7  14   19.39    1.00
   0  -7 -14   20.02    0.99
   0  -7 -14   18.83    1.04
   0  -7 -15   53.28    2.04
   0  -7 -15   49.40    1.95
   0  -7 -15   48.39    1.92
   0   7  16    0.44    0.37
   0  -7 -16    0.45    0.30
   0  -7 -16    0.67    0.38
   0  -7 -16    0.52    0.30
   0   7  17   27.44    1.16
   0  -7 -17   25.85    1.05
   0  -7 -17   25.46    1.08
   0  -7 -18    6.54    0.45
   0   7  18    5.84    0.40
   0   7  19    1.70    0.21
   0  -7 -19    2.42    0.28
   0   8 -18    0.82    0.23
   0  -8  18    0.77    0.24
   0   8 -18    0.42    0.18
   0   8 -17    5.31    0.39
   0  -8  17    5.78    0.48
   0   8 -17    6.55    0.45
   0   8 -16  107.67    3.84
   0   8 -16  120.02    3.94
   0   8 -16  126.14    3.97
   0  -8  16  124.19    4.02
   0   8 -16  104.25    3.83
   0   8 -15    0.72    0.32
   0   8 -15    1.45    0.40
   0   8 -15    1.03    0.37
   0  -8  15    1.48    0.45
   0  -8  14   87.51    3.20
   0   8 -14   84.77    3.10
   0   8 -14   86.88    3.15
   0   8 -14   84.29    3.12
   0  -8  13   17.58    1.05
   0   8 -13   17.51    1.02
   0   8 -13   17.84    0.99
   0   8 -13   18.83    1.01
   0   8 -12   65.89    2.52
   0   8 -12   69.29    2.50
   0  -8  12   66.15    2.58
   0   8 -12   66.89    2.54
   0   8 -11   43.42    1.81
   0   8 -11   38.08    1.66
   0   8 -11   40.81    1.79
   0   8 -11   40.53    1.71
   0  -8  11   41.09    1.82
   0  -8  10   26.62    1.38
   0   8 -10   27.57    1.40
   0   8 -10   28.75    1.31
   0   8 -10   27.88    1.40
   0   8 -10   27.79    2.25
   0   8 -10   28.15    1.30
   0   8  -9   30.16    1.42
   0  -8   9   29.95    1.47
   0   8  -9   27.06    1.33
   0   8  -9   34.53    2.47
   0   8  -9   31.82    1.38
   0  -8   9   34.03    1.53
   0  -8   8   37.04    1.83
   0   8  -8   33.77    2.59
   0  -8   8   42.21    1.81
   0   8  -8   41.55    1.74
   0   8  -8   40.14    1.65
   0   8  -8   36.76    2.67
   0  -8   8   39.91    2.95
   0   8  -7   75.59    2.83
   0   8  -7   68.04    3.90
   0  -8   7   71.44    2.87
   0  -8   7   67.42    4.18
   0   8  -7   80.08    4.04
   0   8  -7   74.50    2.87
   0  -8   7   74.76    2.95
   0   8  -6    9.64    0.74
   0   8  -6    8.75    1.33
   0  -8   6   10.95    0.80
   0   8  -6    9.45    0.78
   0  -8   6    9.21    1.79
   0  -8   6    9.85    1.03
   0   8  -6   10.80    1.55
   0  -8   5   24.79    1.27
   0  -8   5   23.18    1.86
   0   8  -5   29.10    2.14
   0   8  -5   25.41    1.28
   0  -8   5   23.36    2.49
   0  -8   5   26.71    1.51
   0   8  -5   24.70    1.28
   0   8  -4    2.45    0.51
   0  -8   4    2.22    0.47
   0  -8   4    1.15    0.64
   0  -8   4    2.69    1.48
   0   8  -4    2.48    0.50
   0  -8   4    2.04    0.41
   0  -8   4    1.63    0.82
   0   8  -4    1.11    0.83
   0   8  -3   13.66    0.88
   0  -8   3   14.28    1.19
   0  -8   3   14.21    0.88
   0  -8   3   12.49    2.00
   0  -8   3   15.01    1.63
   0   8  -3   12.96    1.44
   0   8  -2   55.18    2.25
   0  -8   2   62.14    2.53
   0  -8   2   57.10    2.26
   0   8  -2   54.42    2.27
   0  -8   2   63.98    3.91
   0  -8   2   50.75    3.20
   0   8  -2   55.47    3.07
   0   8  -1   30.58    1.47
   0  -8   1   31.68    1.45
   0   8  -1   31.65    2.08
   0  -8   1   35.46    2.91
   0  -8   1   33.09    2.50
   0  -8   1   33.29    1.73
   0   8  -1   31.88    1.48
   0   8   0   38.15    2.33
   0  -8   0   48.05    3.34
   0   8   0   41.99    1.82
   0   8   0   45.04    1.85
   0  -8   0   46.79    3.01
   0  -8   0   44.03    1.82
   0  -8   0   43.24    2.06
   0  -8  -1   31.94    1.46
   0  -8  -1   32.04    2.58
   0   8   1   30.59    1.48
   0   8   1   35.44    1.51
   0  -8  -2  137.38    6.25
   0  -8  -2  136.25    6.50
   0  -8  -2  128.94    4.69
   0   8   2  129.14    4.70
   0  -8  -2  144.66    4.92
   0  -8  -3   -0.73    1.23
   0   8   3    0.15    0.42
   0  -8  -3   -0.06    0.36
   0  -8  -3    0.30    0.79
   0  -8  -3   -0.47    1.37
   0  -8  -4   31.92    1.60
   0  -8  -4   28.38    1.35
   0   8   4   29.82    1.41
   0  -8  -4   25.31    2.56
   0   8   4   27.07    1.34
   0  -8  -4   27.46    2.61
   0  -8  -5    1.07    0.40
   0  -8  -5    1.39    1.20
   0   8   5    0.39    0.94
   0  -8  -5    1.15    0.71
   0  -8  -5    0.63    0.43
   0   8   5    1.00    0.43
   0  -8  -5   -0.61    1.19
   0   8   5    1.27    0.52
   0  -8  -6   65.93    2.78
   0   8   6   71.74    2.71
   0  -8  -6   64.45    4.02
   0  -8  -6   69.74    2.67
   0  -8  -6   71.26    4.20
   0   8   6   68.59    2.63
   0   8   6   63.74    3.74
   0  -8  -7   17.29    1.00
   0   8   7   15.28    0.91
   0   8   7   13.64    1.58
   0  -8  -7   17.62    2.01
   0  -8  -7   16.14    1.08
   0  -8  -7   14.17    2.05
   0   8   7   17.59    1.02
   0   8   8   11.44    0.88
   0   8   8   11.10    0.76
   0  -8  -8   13.54    0.94
   0   8   8   11.35    0.76
   0  -8  -8   10.60    1.63
   0  -8  -8   11.53    0.87
   0  -8  -8   12.12    0.88
   0  -8  -9    3.31    1.33
   0  -8  -9    4.72    0.61
   0   8   9    4.17    0.62
   0   8   9    4.03    0.49
   0  -8 -10   19.58    2.11
   0   8  10   20.97    1.15
   0  -8 -10   21.47    1.15
   0  -8 -11   33.63    1.44
   0   8  11   31.69    1.54
   0  -8 -11   36.30    1.59
   0  -8 -11   35.46    1.65
   0  -8 -12    2.31    0.52
   0   8  12    2.95    0.50
   0  -8 -12    3.75    0.60
   0  -8 -13    0.34    0.46
   0   8  13    0.23    0.36
   0  -8 -13    0.48    0.43
   0  -8 -14   41.73    1.70
   0   8  14   38.12    1.56
   0  -8 -14   38.62    1.65
   0  -8 -14   37.77    1.58
   0  -8 -14   41.76    1.67
   0  -8 -15    1.62    0.41
   0  -8 -15    1.24    0.37
   0  -8 -15    1.23    0.31
   0  -8 -16   15.06    0.75
   0   8  16   13.67    0.73
   0   8  17   14.09    0.66
   0  -8 -17   12.28    0.65
   0  -8 -18    1.48    0.22
   0   9 -17   72.67    2.49
   0  -9  17   75.60    2.53
   0  -9  16   22.27    0.64
   0  -9  16   21.40    0.57
   0   9 -16   20.24    0.53
   0   9 -15   15.01    0.72
   0  -9  15   15.60    0.78
   0   9 -15   13.35    0.67
   0   9 -15   14.08    0.69
   0  -9  14    3.29    0.44
   0   9 -14    3.56    0.40
   0   9 -14    3.15    0.37
   0   9 -14    3.25    0.41
   0   9 -13    0.72    0.35
   0   9 -13    0.56    0.30
   0  -9  13    0.84    0.40
   0   9 -13    0.33    0.36
   0  -9  12    4.41    0.53
   0   9 -12    5.06    0.54
   0   9 -12    3.68    0.41
   0   9 -12    3.74    0.49
   0   9 -11    1.75    0.36
   0   9 -11    1.30    0.51
   0  -9  11    1.63    0.47
   0   9 -11    1.81    0.48
   0   9 -11    2.61    0.40
   0   9 -10   69.98    2.68
   0   9 -10   75.41    2.75
   0  -9  10   79.05    2.89
   0   9  -9    0.52    0.41
   0   9  -9    0.06    0.50
   0  -9   9    0.13    0.45
   0  -9   9    0.75    0.47
   0   9  -9    0.02    0.34
   0   9  -8   80.69    3.09
   0   9  -8   85.50    3.15
   0  -9   8   84.28    3.21
   0  -9   8   80.94    3.21
   0   9  -8   91.08    3.24
   0   9  -7   11.50    1.59
   0  -9   7   14.02    1.10
   0   9  -7   14.76    0.95
   0  -9   7   16.19    0.97
   0  -9   7   12.64    1.80
   0  -9   7   15.88    0.92
   0   9  -7   14.76    1.00
   0   9  -7   15.10    0.93
   0   9  -7   14.54    1.59
   0   9  -6    0.97    0.89
   0  -9   6    1.56    0.41
   0  -9   6    1.96    0.78
   0   9  -6    0.85    0.71
   0  -9   6    1.12    1.19
   0   9  -6    1.29    0.51
   0   9  -6    1.53    0.51
   0  -9   6    0.77    0.46
   0   9  -5    9.25    1.55
   0   9  -5    9.68    0.81
   0   9  -5    9.53    0.78
   0  -9   5   10.82    1.94
   0  -9   5    9.49    0.68
   0  -9   5   10.12    0.78
   0   9  -5    7.27    1.19
   0  -9   5   10.40    1.06
   0  -9   4   13.35    2.05
   0   9  -4   10.87    1.34
   0   9  -4    9.53    1.64
   0   9  -4   12.68    0.88
   0   9  -4   13.18    0.89
   0  -9   4   10.19    1.12
   0  -9   4   12.02    0.86
   0  -9   3   42.25    2.05
   0   9  -3   38.04    1.75
   0   9  -3   40.19    2.97
   0  -9   3   38.13    3.21
   0  -9   3   40.67    1.75
   0   9  -3   31.73    2.34
   0   9  -2    5.06    0.65
   0  -9   2    4.57    0.96
   0   9  -2    4.10    0.59
   0  -9   2    2.81    1.64
   0  -9   2    5.02    0.60
   0   9  -2    5.23    0.87
   0  -9   1    4.24    1.68
   0   9  -1    2.69    0.54
   0  -9   1    2.23    1.16
   0  -9   1    3.13    0.50
   0  -9   1    3.96    0.96
   0   9  -1    2.71    0.56
   0   9   0   22.09    1.17
   0  -9   0   20.28    2.06
   0  -9   0   19.52    1.10
   0  -9   0   21.83    1.47
   0   9   0   19.09    1.12
   0  -9   0   19.27    2.53
   0   9   1   16.28    2.03
   0  -9  -1   18.02    2.04
   0  -9  -1   16.34    0.94
   0   9   1   18.59    1.07
   0  -9  -1   18.38    1.03
   0   9   2   71.20    4.26
   0  -9  -2   70.35    2.82
   0  -9  -2   87.60    4.84
   0  -9  -2   77.95    2.92
   0  -9  -2   70.19    4.28
   0   9   2   78.47    2.94
   0  -9  -2   81.18    3.17
   0   9   3   25.81    2.37
   0   9   3   27.54    1.35
   0  -9  -3   28.17    1.59
   0  -9  -3   27.65    1.31
   0  -9  -3   19.98    2.32
   0  -9  -3   25.17    1.29
   0  -9  -3   24.50    2.67
   0   9   4  190.21    6.50
   0   9   4  184.76    8.00
   0  -9  -4  173.45    8.14
   0   9   4  190.51    6.56
   0  -9  -4  191.33    6.52
   0  -9  -4  181.21    6.47
   0  -9  -4  188.53    6.66
   0  -9  -4  204.95    8.60
   0  -9  -4  192.44    6.50
   0  -9  -5    0.19    0.49
   0  -9  -5    0.27    0.73
   0   9   5    0.51    0.46
   0  -9  -5    0.97    1.19
   0  -9  -5    1.27    0.48
   0  -9  -5   -1.12    1.20
   0   9   5    0.40    0.52
   0   9   5    0.54    0.88
   0  -9  -6   17.52    1.12
   0  -9  -6   20.74    1.10
   0  -9  -6   18.03    2.11
   0   9   6   20.18    1.06
   0   9   6   19.70    1.10
   0  -9  -6   20.40    2.23
   0  -9  -6   18.32    1.21
   0   9   6   17.03    1.81
   0   9   6   20.56    1.15
   0  -9  -7   53.39    2.29
   0  -9  -7   58.01    2.30
   0  -9  -7   58.62    2.26
   0   9   7   52.65    2.17
   0   9   7   56.85    2.29
   0   9   7   53.63    2.18
   0  -9  -8    4.09    0.65
   0  -9  -8    4.89    0.62
   0  -9  -8    4.01    0.55
   0   9   8    5.01    0.51
   0   9   8    5.52    0.65
   0   9   8    4.68    0.52
   0  -9  -9  296.02    9.34
   0  -9  -9  274.42    9.28
   0   9   9  282.68    9.31
   0   9   9  262.39    9.15
   0  -9 -10   21.83    1.05
   0   9  10   23.54    1.19
   0  -9 -10   22.94    1.17
   0  -9 -11   14.87    0.83
   0  -9 -11   16.48    0.93
   0   9  11   15.00    0.90
   0  -9 -12    5.95    0.50
   0   9  12    5.46    0.54
   0  -9 -12    4.72    0.59
   0  -9 -12    4.83    0.53
   0  -9 -13   77.07    2.80
   0  -9 -13   77.77    2.76
   0   9  13   80.07    2.77
   0  -9 -13   85.34    2.86
   0  -9 -14    0.53    0.28
   0  -9 -14    0.15    0.32
   0   9  14    0.64    0.25
   0  -9 -14    0.49    0.24
   0   9  15    0.09    0.26
   0  -9 -15    0.15    0.16
   0  -9 -15    0.13    0.21
   0   9  16   11.75    0.55
   0  -9 -16   10.29    0.50
   0  10 -15    2.16    0.23
   0 -10  15    2.31    0.24
   0  10 -14    4.19    0.33
   0  10 -14    3.80    0.28
   0 -10  14    4.85    0.37
   0  10 -14    4.37    0.34
   0 -10  13   -0.23    0.26
   0 -10  13    0.17    0.21
   0  10 -13   -0.03    0.25
   0  10 -13   -0.21    0.27
   0  10 -12    0.07    0.31
   0  10 -12    0.12    0.31
   0 -10  12    0.10    0.31
   0 -10  12   -0.07    0.23
   0 -10  11    0.35    0.35
   0  10 -11    0.15    0.15
   0 -10  11    0.62    0.27
   0 -10  10    7.94    0.62
   0 -10  10    6.72    0.51
   0  10 -10    8.01    0.64
   0  10 -10    7.27    0.53
   0 -10   9    0.24    0.38
   0  10  -9    0.74    0.36
   0 -10   9    0.75    0.30
   0  10  -9    0.05    0.43
   0  10  -9    0.71    0.26
   0  10  -8   60.17    1.39
   0 -10   8   61.06    1.41
   0 -10   8   56.05    1.32
   0  10  -8   61.00    1.42
   0  10  -8   59.17    1.30
   0  10  -8   56.35    1.17
   0  10  -7   10.46    0.78
   0  10  -7    8.93    0.76
   0  10  -7    9.75    0.71
   0 -10   7    9.78    0.75
   0  10  -7    9.81    0.74
   0 -10   7    8.80    0.82
   0  10  -7    8.02    0.53
   0  10  -6    6.07    0.62
   0 -10   6    5.15    0.75
   0  10  -6    5.75    0.62
   0  10  -6    6.02    0.67
   0 -10   6    5.15    0.59
   0  10  -6    6.22    0.64
   0  10  -6    4.71    0.49
   0  10  -5    0.28    0.42
   0  10  -5    1.07    0.49
   0  10  -5    0.42    0.37
   0 -10   5    0.70    0.71
   0  10  -5    0.27    0.50
   0  10  -5    0.12    0.51
   0 -10   5    0.37    0.45
   0 -10   4   50.45    2.37
   0  10  -4   54.26    2.17
   0  10  -4   54.85    2.27
   0 -10   4   54.67    2.22
   0  10  -4   57.09    2.28
   0  10  -4   58.03    2.24
   0 -10   3   11.90    0.82
   0  10  -3   13.36    0.85
   0 -10   3   10.03    1.08
   0  10  -3   10.94    0.83
   0  10  -3   11.60    0.81
   0 -10   2    3.67    0.88
   0  10  -2    4.41    0.57
   0  10  -2    3.94    0.57
   0  10  -2    3.95    0.56
   0 -10   2    2.78    0.51
   0  10  -2    3.17    0.56
   0  10  -1    0.87    0.42
   0 -10   1   -0.37    0.84
   0  10  -1    0.61    0.49
   0 -10   1    0.21    0.40
   0  10  -1    0.03    0.46
   0 -10   0   14.53    1.27
   0  10   0   15.99    0.88
   0  10   0   17.58    1.02
   0  10   0   16.26    1.04
   0 -10   0   16.44    0.98
   0 -10  -1   21.36    1.13
   0  10   1   20.86    1.16
   0  10   1   21.97    1.18
   0 -10  -2   42.91    1.85
   0  10   2   47.28    1.91
   0  10   2   44.61    1.92
   0 -10  -2   40.49    1.71
   0 -10  -2   42.87    2.05
   0 -10  -2   45.35    1.86
   0 -10  -3    7.24    0.68
   0 -10  -3    6.92    0.58
   0  10   3    6.61    0.74
   0  10   3    7.23    0.68
   0 -10  -3    5.93    0.91
   0 -10  -4    5.76    0.60
   0  10   4    5.20    0.66
   0 -10  -4    4.42    0.54
   0  10   4    4.86    0.58
   0 -10  -4    3.92    0.75
   0  10   5    2.54    0.59
   0  10   5    3.50    0.55
   0 -10  -5    1.94    0.65
   0 -10  -5    3.09    0.53
   0  10   5    2.17    0.47
   0 -10  -5    1.81    0.45
   0 -10  -6    9.51    0.80
   0 -10  -6   10.15    0.74
   0 -10  -6   11.99    0.77
   0  10   6   11.76    0.78
   0  10   6   10.68    0.73
   0  10   6    9.35    0.83
   0 -10  -7   31.20    1.37
   0  10   7   29.26    1.30
   0 -10  -7   26.63    1.25
   0  10   7   31.23    1.41
   0  10   7   30.14    1.30
   0 -10  -7   28.36    1.34
   0 -10  -7   27.78    1.33
   0 -10  -8  102.94    3.64
   0 -10  -8  104.74    3.66
   0  10   8   99.58    3.55
   0  10   8  104.94    3.68
   0  10   8   98.21    3.52
   0 -10  -9    5.59    0.58
   0 -10  -9    5.00    0.52
   0 -10  -9    4.04    0.42
   0  10   9    5.11    0.57
   0  10  10   12.97    0.78
   0 -10 -10   13.08    0.79
   0 -10 -10   13.19    0.77
   0 -10 -11   13.11    0.73
   0  10  11   12.96    0.72
   0 -10 -11   13.05    0.74
   0 -10 -12    2.42    0.31
   0 -10 -12    2.72    0.35
   0 -10 -13    9.98    0.49
   0  10  13   10.98    0.52
   0  10  14    1.67    0.26
   0 -11  12    0.16    0.17
   0 -11  11   33.82    1.30
   0  11 -10   -0.06    0.09
   0 -11  10    0.08    0.26
   0  11 -10    0.02    0.27
   0 -11   9    0.15    0.28
   0  11  -9   -0.26    0.33
   0  11  -9    0.64    0.25
   0  11  -9    0.29    0.31
   0  11  -8    6.01    0.49
   0  11  -8    6.69    0.51
   0  11  -8    5.52    0.43
   0 -11   8    6.14    0.47
   0 -11   7    5.20    0.48
   0 -11   7    4.96    0.46
   0  11  -7    5.84    0.50
   0  11  -7    5.46    0.47
   0 -11   7    5.83    0.48
   0  11  -7    4.93    0.50
   0  11  -7    4.98    0.41
   0  11  -6   40.14    1.04
   0  11  -6   39.66    0.98
   0 -11   6   38.10    1.07
   0 -11   6   38.65    1.02
   0  11  -6   41.09    1.04
   0 -11   5    0.22    0.50
   0  11  -5    0.65    0.42
   0  11  -5    0.41    0.37
   0  11  -5    0.80    0.39
   0 -11   5    0.26    0.33
   0  11  -5    0.60    0.28
   0  11  -4   19.12    0.96
   0  11  -4   17.42    0.89
   0  11  -4   21.19    1.04
   0 -11   4   17.51    0.96
   0 -11   4   19.00    1.10
   0  11  -3    4.20    0.56
   0 -11   3    4.38    0.67
   0 -11   3    3.77    0.48
   0  11  -3    3.60    0.46
   0  11  -3    3.37    0.46
   0  11  -2    2.46    0.45
   0 -11   2    3.05    0.45
   0  11  -2    3.01    0.53
   0 -11   2    3.07    0.69
   0  11  -2    2.33    0.40
   0  11  -1   59.81    2.27
   0 -11   1   51.67    2.33
   0  11  -1   58.13    2.21
   0 -11   1   55.83    2.19
   0  11  -1   54.25    2.10
   0  11  -1   60.70    2.30
   0  11   0   15.10    0.88
   0 -11   0   14.45    0.85
   0 -11   0   15.10    0.87
   0  11   0   15.75    0.96
   0  11   0   14.80    0.89
   0  11   1   32.13    1.47
   0  11   1   35.67    1.52
   0 -11  -1   30.78    1.41
   0  11   1   32.60    1.47
   0  11   2    3.53    0.50
   0  11   2    2.60    0.50
   0 -11  -2    3.03    0.64
   0 -11  -2    2.81    0.44
   0  11   2    2.33    0.53
   0 -11  -3    8.30    0.77
   0  11   3    8.76    0.69
   0 -11  -3    7.89    0.63
   0  11   3    8.97    0.68
   0 -11  -4   18.76    0.67
   0  11   4   21.75    0.83
   0 -11  -4   22.32    0.81
   0  11   4   20.68    0.80
   0 -11  -4   19.99    0.87
   0  11   5    0.48    0.34
   0  11   5    1.24    0.44
   0 -11  -5    0.77    0.37
   0  11   5    0.96    0.39
   0 -11  -5    0.69    0.28
   0 -11  -5    0.11    0.36
   0 -11  -5    0.86    0.41
   0 -11  -6   58.61    1.05
   0  11   6   62.54    1.14
   0 -11  -6   60.99    1.07
   0 -11  -6   63.37    1.21
   0 -11  -6   57.98    1.21
   0  11   6   61.07    1.15
   0  11   6   63.74    1.32
   0 -11  -7    7.83    0.51
   0  11   7    6.99    0.48
   0  11   7    8.86    0.51
   0 -11  -7    7.15    0.55
   0  11   7    7.53    0.60
   0  11   8   23.19    1.00
   0 -11  -8   17.81    0.82
   0 -11  -8   19.82    0.90
   0 -11  -8   22.30    0.94
   0 -11  -9    0.07    0.26
   0 -11  -9    0.17    0.24
   0  11   9    0.20    0.29
   0 -11 -10    0.95    0.24
   0  11  10    1.12    0.28
   0 -11 -10    0.96    0.24
   0  11  11    2.23    0.26
   0  11  12    4.35    0.29
   0  12  -9    4.23    0.27
   0 -12   8    0.20    0.14
   0 -12   8    0.05    0.15
   0  12  -7    6.30    0.38
   0 -12   7    6.45    0.37
   0  12  -7    7.03    0.40
   0 -12   7    6.48    0.39
   0  12  -6    0.23    0.22
   0  12  -6    0.15    0.19
   0  12  -6    0.20    0.23
   0 -12   6    0.30    0.21
   0 -12   6    0.37    0.22
   0 -12   5   74.31    1.02
   0 -12   5   77.53    1.07
   0  12  -5   78.47    1.13
   0  12  -5   76.77    1.06
   0  12  -5   72.57    0.98
   0 -12   4    0.70    0.26
   0  12  -4    0.03    0.03
   0  12  -4    0.62    0.24
   0 -12   4    0.64    0.26
   0  12  -4    0.92    0.31
   0  12  -4    0.80    0.22
   0 -12   3   18.87    0.61
   0  12  -3   19.69    0.66
   0 -12   3   19.18    0.60
   0 -12   3   18.08    0.70
   0 -12   3   18.10    0.71
   0 -12   2   41.62    1.69
   0  12  -2   44.77    1.66
   0 -12   2   39.08    1.69
   0 -12   2   45.00    1.61
   0  12  -2   40.77    1.56
   0  12  -1   15.59    0.80
   0 -12   1   13.48    0.82
   0  12  -1   16.23    0.80
   0  12  -1   13.41    0.71
   0 -12   1   14.71    0.72
   0  12   0   31.60    1.30
   0 -12   0   32.65    1.29
   0  12   0   31.89    1.30
   0 -12   0   29.18    1.23
   0  12   0   29.51    1.24
   0  12   1   11.97    0.65
   0  12   1   11.11    0.66
   0 -12  -1   10.97    0.60
   0  12   1   11.14    0.63
   0 -12  -1    9.84    0.68
   0 -12  -1   10.50    0.60
   0 -12  -2    0.63    0.31
   0  12   2    0.97    0.33
   0  12   2    0.82    0.30
   0 -12  -2    0.99    0.34
   0 -12  -2    0.85    0.31
   0 -12  -2    1.21    0.28
   0 -12  -2    0.65    0.25
   0  12   2    0.49    0.30
   0  12   3    1.00    0.32
   0  12   3    1.08    0.30
   0 -12  -3    1.10    0.29
   0  12   3    1.24    0.33
   0 -12  -3    0.69    0.28
   0  12   4   11.07    0.57
   0 -12  -4    9.62    0.53
   0  12   4    9.78    0.57
   0 -12  -4   10.65    0.55
   0  12   5    3.49    0.32
   0  12   5    3.42    0.30
   0 -12  -5    3.66    0.32
   0  12   6    3.91    0.37
   0 -12  -6    3.74    0.31
   0 -12  -7    2.23    0.22
   0  12   7    2.76    0.29
   0  12   8    1.26    0.20
  -1  13   1   26.36    0.99
  -1  13   0    2.61    0.24
   1 -13   0    2.71    0.26
  -1  13   0    3.18    0.27
  -1  13  -1   16.29    0.65
   1 -13   1   15.35    0.65
   1 -13   2    8.01    0.41
  -1  13  -2    6.44    0.37
  -1  13  -3   14.81    0.61
  -1  12   8    4.46    0.34
   1 -12  -7   22.15    0.94
  -1  12   7   33.15    1.08
  -1  12   6   29.42    0.58
   1 -12  -6   33.80    0.67
  -1  12   5    0.03    0.29
  -1  12   5    0.40    0.24
   1 -12  -5    0.46    0.22
   1 -12  -5    0.33    0.21
  -1  12   5   -0.01    0.21
   1 -12  -4    7.07    0.44
  -1  12   4    8.27    0.49
  -1  12   4    8.37    0.56
   1 -12  -4    8.15    0.53
  -1  12   4    7.82    0.52
   1 -12  -3    1.03    0.35
  -1  12   3    0.55    0.32
   1 -12  -3    0.58    0.26
   1 -12  -3    0.84    0.32
   1 -12  -3    0.74    0.26
  -1  12   3    1.17    0.31
   1 -12  -3    0.85    0.30
   1 -12  -2   10.16    0.68
   1 -12  -2   10.64    0.61
  -1  12   2   10.17    0.63
   1 -12  -2   10.15    0.67
   1 -12  -2   12.34    0.71
  -1  12   2   11.40    0.68
   1 -12  -2   10.99    0.58
  -1  12   1    1.19    0.36
   1 -12  -1    0.81    0.36
   1 -12  -1    0.25    0.36
   1 -12  -1    0.66    0.26
  -1  12   1    0.68    0.35
  -1  12   1    1.14    0.34
  -1  12   0   12.94    0.71
  -1  12   0   13.09    0.75
   1 -12   0   11.25    0.76
  -1  12   0   13.42    0.73
   1 -12   0   13.06    0.75
   1 -12   0   11.47    0.63
   1 -12   1    1.40    0.42
  -1  12  -1    0.90    0.35
   1 -12   1    1.00    0.40
   1 -12   1    0.95    0.41
   1 -12   1    0.55    0.25
  -1  12  -1    0.95    0.37
  -1  12  -1    0.83    0.33
   1 -12   2    8.34    0.61
  -1  12  -2    7.08    0.55
  -1  12  -2    7.08    0.44
   1 -12   2    6.39    0.45
  -1  12  -2    6.97    0.51
   1 -12   2    7.99    0.61
   1 -12   2    7.90    0.53
   1 -12   3   21.42    0.94
   1 -12   3   23.12    1.07
   1 -12   3   22.19    1.07
  -1  12  -3   24.59    1.06
  -1  12  -3   24.04    1.05
  -1  12  -3   21.17    0.94
   1 -12   3   23.36    1.02
  -1  12  -3   22.59    0.98
  -1  12  -4   10.56    0.62
  -1  12  -4    9.88    0.53
   1 -12   4   10.99    0.61
   1 -12   4    8.53    0.60
   1 -12   4    8.28    0.51
   1 -12   4    9.93    0.64
  -1  12  -4    9.48    0.55
   1 -12   5  131.16    1.52
  -1  12  -5  118.85    1.40
   1 -12   5  110.99    1.20
  -1  12  -5  126.38    1.40
  -1  12  -6   18.98    0.81
  -1  12  -6   20.18    0.86
   1 -12   6   20.56    0.87
  -1  12  -6   18.86    0.84
  -1  12  -7    0.05    0.06
  -1  12  -7    6.80    0.38
  -1  12  -7    6.64    0.38
   1 -12   7   -0.18    0.11
   1 -12   7    6.88    0.39
  -1  12  -8   16.04    0.70
   1 -12   8   16.29    0.73
   1 -12   8   14.12    0.67
  -1  12  -8   14.80    0.67
   1 -12   9    0.74    0.19
  -1  12  -9    0.96    0.19
   1 -12   9    0.89    0.19
  -1  12 -10   15.64    0.62
   1 -11 -12    0.03    0.14
   1 -11 -11   26.96    1.07
  -1  11  11   28.63    1.06
   1 -11 -10    1.15    0.24
  -1  11  10    1.48    0.30
   1 -11  -9    1.09    0.27
   1 -11  -9    1.21    0.25
  -1  11   9    1.02    0.34
  -1  11   8    6.43    0.53
   1 -11  -8    5.33    0.44
   1 -11  -8    5.66    0.44
   1 -11  -8    5.45    0.44
   1 -11  -7    4.50    0.39
  -1  11   7    4.74    0.36
   1 -11  -7    5.67    0.44
   1 -11  -7   -0.02    0.12
   1 -11  -7    4.59    0.38
  -1  11   7    4.76    0.39
  -1  11   7    4.89    0.51
   1 -11  -7   -0.04    0.13
   1 -11  -6    1.11    0.33
   1 -11  -6    0.39    0.33
  -1  11   6    0.97    0.31
  -1  11   6    1.45    0.46
   1 -11  -6    1.42    0.31
   1 -11  -6    0.88    0.35
   1 -11  -6    0.40    0.34
  -1  11   6    1.13    0.36
   1 -11  -5    3.47    0.51
   1 -11  -5    3.66    0.44
   1 -11  -5    2.57    0.50
  -1  11   5    3.47    0.54
  -1  11   5    3.72    0.43
  -1  11   5    3.86    0.50
   1 -11  -5    4.15    0.51
   1 -11  -5    3.01    0.35
  -1  11   4    1.52    0.39
  -1  11   4    1.65    0.48
   1 -11  -4    1.57    0.38
   1 -11  -4    1.61    0.38
   1 -11  -4    1.42    0.50
   1 -11  -4    0.14    0.12
  -1  11   4    2.18    0.50
  -1  11   3    4.01    0.57
   1 -11  -3    3.88    0.60
  -1  11   3    3.72    0.49
   1 -11  -3    4.42    0.52
   1 -11  -3    3.40    0.46
   1 -11  -2    0.96    0.58
   1 -11  -2    0.60    0.34
  -1  11   2    0.08    0.41
  -1  11   2    0.73    0.50
  -1  11   1    2.58    0.49
   1 -11  -1    2.26    0.42
  -1  11   1    2.74    0.53
   1 -11  -1    3.13    0.49
   1 -11   0    8.83    0.65
  -1  11   0    9.42    0.61
  -1  11   0    8.67    0.73
  -1  11   0    9.52    0.75
   1 -11   0   10.03    0.90
   1 -11   0   10.40    0.72
  -1  11  -1   15.23    0.93
   1 -11   1   13.67    1.04
   1 -11   1   15.89    0.92
  -1  11  -1   15.62    0.84
  -1  11  -1   15.17    0.92
  -1  11  -2    4.37    0.60
   1 -11   2    5.98    0.57
   1 -11   2    4.99    0.74
  -1  11  -2    5.39    0.56
  -1  11  -2    5.25    0.54
  -1  11  -3    5.51    0.57
  -1  11  -3    5.78    0.62
   1 -11   3    5.01    0.55
   1 -11   3    4.30    0.66
  -1  11  -3    4.34    0.53
  -1  11  -3    5.33    0.62
   1 -11   4   61.48    2.58
  -1  11  -4   66.10    2.51
  -1  11  -4   66.00    2.45
  -1  11  -4   66.73    2.48
  -1  11  -4   66.71    2.53
   1 -11   4   64.73    2.51
  -1  11  -5    9.91    0.65
   1 -11   5   12.44    0.76
   1 -11   5   10.71    0.80
  -1  11  -5   10.71    0.73
  -1  11  -5    9.89    0.73
  -1  11  -5   10.28    0.75
  -1  11  -6   18.36    0.98
  -1  11  -6   18.97    0.96
  -1  11  -6   17.88    0.87
  -1  11  -6   17.92    0.97
   1 -11   6   18.42    1.00
   1 -11   6   17.17    0.99
   1 -11   6   19.53    1.00
  -1  11  -6   20.25    1.00
  -1  11  -7   10.90    0.56
  -1  11  -7   11.52    0.64
  -1  11  -7   13.60    0.67
   1 -11   7   11.47    0.62
  -1  11  -7   11.43    0.63
   1 -11   7   13.12    0.66
   1 -11   7   11.62    0.62
  -1  11  -8    5.42    0.53
   1 -11   8    6.48    0.54
  -1  11  -8    6.44    0.54
  -1  11  -8    5.64    0.50
  -1  11  -8    5.05    0.39
  -1  11  -9    9.84    0.59
  -1  11  -9    9.55    0.62
   1 -11   9   10.30    0.63
  -1  11  -9   10.72    0.65
   1 -11   9    8.99    0.51
  -1  11 -10    2.24    0.37
  -1  11 -10    2.36    0.30
  -1  11 -10    3.08    0.39
   1 -11  10    3.07    0.38
  -1  11 -11    0.56    0.25
   1 -11  11    0.63    0.22
  -1  11 -11   -0.08    0.07
   1 -11  11    0.35    0.27
  -1  11 -12   -0.02    0.19
   1 -11  12   -0.03    0.19
   1 -11  13    0.16    0.16
   1 -10 -14   15.65    0.66
  -1  10  13    2.97    0.28
   1 -10 -13    4.00    0.35
   1 -10 -12   10.44    0.49
  -1  10  12   11.66    0.49
  -1  10  11    8.65    0.59
   1 -10 -11    7.74    0.56
   1 -10 -11    8.76    0.51
  -1  10  10    0.93    0.39
   1 -10 -10    0.60    0.39
   1 -10 -10    0.94    0.32
   1 -10 -10    0.97    0.34
  -1  10   9   19.20    1.00
   1 -10  -9   17.40    0.96
   1 -10  -9   17.28    0.93
  -1  10   8    6.09    0.46
  -1  10   8    6.43    0.60
   1 -10  -8    4.97    0.50
   1 -10  -8    5.22    0.53
   1 -10  -8   -0.05    0.15
   1 -10  -8    5.43    0.47
   1 -10  -8   -0.09    0.14
   1 -10  -7   24.18    1.14
  -1  10   7   23.44    1.21
  -1  10   7   23.16    1.11
   1 -10  -7   20.83    1.14
  -1  10   7   22.27    1.06
   1 -10  -7   20.90    1.12
   1 -10  -7   24.19    1.16
   1 -10  -7   23.44    1.14
  -1  10   6   16.01    0.98
  -1  10   6   18.70    1.06
   1 -10  -6   16.74    0.93
  -1  10   6   18.29    0.94
   1 -10  -6   15.83    0.94
   1 -10  -6   16.78    1.02
   1 -10  -6   16.32    1.01
  -1  10   5   17.21    1.05
   1 -10  -5   16.34    0.93
  -1  10   5   16.26    0.93
   1 -10  -5   15.68    1.08
   1 -10  -5   15.92    0.93
   1 -10  -5   16.61    0.94
  -1  10   4   95.32    3.48
   1 -10  -4   99.39    3.48
   1 -10  -4   97.34    3.64
   1 -10  -4   87.67    3.38
  -1  10   4   98.26    3.57
   1 -10  -3   20.47    1.34
  -1  10   3   23.01    1.16
   1 -10  -3   24.16    1.16
  -1  10   3   23.30    1.24
   1 -10  -3   19.73    1.03
   1 -10  -3   20.91    1.15
  -1  10   2   13.40    0.88
   1 -10  -2   12.50    0.84
   1 -10  -2   13.84    1.13
   1 -10  -2   11.77    0.71
   1 -10  -2   12.05    0.83
   1 -10  -1   27.16    1.35
  -1  10   1   27.67    1.37
   1 -10   0   20.90    1.40
  -1  10   0   21.45    1.20
   1 -10   0   22.26    1.17
   1 -10   1  101.44    3.79
  -1  10  -1  101.30    3.76
  -1  10  -1  104.39    3.81
   1 -10   1  104.82    3.98
   1 -10   2   39.15    1.75
   1 -10   2   38.33    1.96
  -1  10  -2   36.65    1.71
  -1  10  -2   40.86    1.76
  -1  10  -3    3.24    0.62
   1 -10   3    4.11    0.45
   1 -10   3    4.06    0.57
   1 -10   3    4.29    0.86
  -1  10  -3    3.66    0.56
   1 -10   4   19.81    1.11
  -1  10  -4   18.62    1.09
   1 -10   4   17.56    0.97
   1 -10   4   21.24    1.32
   1 -10   5   34.68    1.68
   1 -10   5   36.35    1.59
   1 -10   5   31.82    1.45
  -1  10  -5   31.56    1.54
  -1  10  -6    2.27    0.54
   1 -10   6    3.14    0.46
   1 -10   6    2.05    0.65
   1 -10   6    2.39    0.50
  -1  10  -6    2.18    0.54
   1 -10   7   86.53    3.27
   1 -10   7   85.60    3.35
  -1  10  -7   92.33    3.37
  -1  10  -7   93.21    3.34
   1 -10   7   91.24    3.37
  -1  10  -7   91.11    3.29
  -1  10  -8   16.84    0.99
  -1  10  -8   17.43    1.03
  -1  10  -8   16.76    0.96
   1 -10   8   17.02    0.95
   1 -10   8   14.58    0.94
   1 -10   8   16.84    0.91
  -1  10  -8   15.90    0.88
   1 -10   8   15.50    0.96
  -1  10  -9    5.61    0.48
   1 -10   9    7.02    0.58
   1 -10   9    8.05    0.66
  -1  10  -9    8.21    0.71
  -1  10  -9    7.34    0.61
  -1  10  -9    7.34    0.66
   1 -10  10    3.25    0.44
  -1  10 -10    3.20    0.43
  -1  10 -10    2.81    0.49
   1 -10  10    2.40    0.46
  -1  10 -11   13.07    0.69
   1 -10  11   11.68    0.76
  -1  10 -11   12.53    0.76
  -1  10 -11   11.12    0.75
   1 -10  11   10.99    0.70
   1 -10  12    1.40    0.33
   1 -10  12    1.33    0.37
  -1  10 -12    1.15    0.23
  -1  10 -12    1.49    0.35
   1 -10  13    2.08    0.35
  -1  10 -13    2.30    0.33
   1 -10  13    2.28    0.32
  -1  10 -13    1.12    0.23
  -1  10 -14   -0.14    0.25
  -1  10 -14    0.12    0.20
   1 -10  14   -0.14    0.21
   1 -10  14    0.02    0.25
  -1  10 -14    0.28    0.15
   1 -10  15    3.87    0.31
  -1  10 -15    3.66    0.29
  -1   9  16   21.09    0.83
   1  -9 -16   20.67    0.81
   1  -9 -15    0.50    0.25
   1  -9 -15    0.63    0.24
   1  -9 -14    8.82    0.56
   1  -9 -14    9.00    0.58
  -1   9  13   21.28    1.01
   1  -9 -13   23.10    1.09
   1  -9 -13   24.40    1.07
   1  -9 -13   25.02    1.09
   1  -9 -13   25.44    1.16
   1  -9 -12   20.66    1.01
   1  -9 -12   21.96    1.06
  -1   9  12   22.89    1.05
   1  -9 -12   22.13    0.99
   1  -9 -11   61.73    2.35
   1  -9 -11   65.77    2.42
   1  -9 -11   61.44    2.35
  -1   9  11   63.54    2.41
  -1   9  10    2.83    0.52
   1  -9 -10    2.41    0.44
   1  -9 -10    3.08    0.52
   1  -9 -10    3.08    0.42
   1  -9 -10    3.06    0.56
   1  -9  -9   40.35    1.78
   1  -9  -9   37.52    1.61
   1  -9  -9   41.01    1.72
  -1   9   9   43.18    1.78
  -1   9   8    2.34    0.45
   1  -9  -8    2.01    0.36
  -1   9   8    1.90    0.40
   1  -9  -8    1.15    0.42
   1  -9  -8    1.85    0.55
   1  -9  -8    2.06    0.49
  -1   9   8    2.02    0.52
   1  -9  -8    1.61    0.48
   1  -9  -7   20.48    1.16
   1  -9  -7   19.97    1.10
   1  -9  -7   20.86    1.18
  -1   9   7   19.07    1.02
  -1   9   7   23.01    1.18
   1  -9  -7   20.27    2.06
   1  -9  -7   22.88    2.26
   1  -9  -6    1.23    0.50
  -1   9   6    0.49    0.40
   1  -9  -6   -0.15    1.05
  -1   9   6    0.78    0.96
   1  -9  -6    0.32    1.05
   1  -9  -6    0.53    0.42
   1  -9  -6    0.92    0.63
  -1   9   6    1.05    0.52
   1  -9  -5    3.79    0.56
   1  -9  -5    3.73    0.58
   1  -9  -5    4.96    1.45
   1  -9  -5    3.12    0.76
  -1   9   5    4.24    0.64
   1  -9  -5    2.85    1.21
  -1   9   5    4.77    0.57
  -1   9   4    8.57    0.77
   1  -9  -4    7.07    0.91
   1  -9  -4    7.01    0.67
   1  -9  -4    8.38    0.67
   1  -9  -4    7.63    1.57
   1  -9  -4    6.47    0.64
  -1   9   4    7.95    0.68
   1  -9  -4    5.30    1.55
   1  -9  -3    9.03    0.73
   1  -9  -3    8.94    1.58
   1  -9  -3    8.76    1.03
   1  -9  -3    8.01    0.65
   1  -9  -3    8.70    0.70
  -1   9   3    9.33    0.74
   1  -9  -3    9.34    1.88
  -1   9   2    0.28    0.45
   1  -9  -2    2.07    1.55
   1  -9  -2    0.67    0.43
   1  -9  -2   -0.73    1.10
   1  -9  -2    0.30    0.37
   1  -9  -2   -0.04    0.82
   1  -9  -1  165.76    7.11
   1  -9  -1  147.54    5.44
   1  -9  -1  170.00    5.63
  -1   9   1  158.79    5.57
  -1   9   1  170.44    5.63
  -1   9   0    5.31    0.60
   1  -9   0    3.33    0.59
  -1   9   0    5.62    0.66
   1  -9   0    5.50    1.32
   1  -9   0    6.31    1.01
   1  -9   0    4.38    1.67
  -1   9  -1   43.60    1.82
  -1   9  -1   40.56    1.77
  -1   9  -1   36.24    2.45
   1  -9   1   44.13    2.08
   1  -9   1   39.20    1.80
   1  -9   1   38.50    1.67
   1  -9   1   39.36    2.73
   1  -9   2   37.32    1.92
   1  -9   2   34.47    1.56
  -1   9  -2   35.92    1.65
   1  -9   2   40.16    1.69
  -1   9  -2   37.29    1.67
  -1   9  -3    1.15    0.84
   1  -9   3    0.80    0.37
   1  -9   3    0.52    1.37
   1  -9   3    0.34    0.43
   1  -9   3    0.42    0.86
  -1   9  -3    0.78    0.43
  -1   9  -3    0.49    0.48
   1  -9   4   18.25    2.31
   1  -9   4   16.26    1.24
   1  -9   4   15.75    0.92
  -1   9  -4   15.46    1.00
  -1   9  -4   15.56    1.70
   1  -9   4   16.27    1.02
   1  -9   5   98.62    5.30
  -1   9  -5   89.80    4.71
   1  -9   5   99.97    3.68
   1  -9   5   98.55    3.60
  -1   9  -5   99.44    3.67
   1  -9   5   96.79    4.70
   1  -9   5   96.58    3.78
  -1   9  -6    8.67    0.76
   1  -9   6    5.43    1.48
   1  -9   6    7.54    0.67
   1  -9   6    8.61    0.94
  -1   9  -6    7.82    0.73
   1  -9   6    7.25    0.70
   1  -9   6    6.45    1.13
  -1   9  -6    7.40    1.25
  -1   9  -7    8.40    1.38
  -1   9  -7    9.20    0.78
   1  -9   7    8.75    0.77
   1  -9   7    8.86    0.74
   1  -9   7    8.91    0.89
   1  -9   7    7.98    1.54
  -1   9  -7   10.74    0.79
  -1   9  -7    7.22    1.23
  -1   9  -8   18.53    1.10
   1  -9   8   18.64    1.15
  -1   9  -8   19.33    0.97
   1  -9   8   22.17    1.16
  -1   9  -8   20.48    1.14
  -1   9  -9   33.95    1.56
  -1   9  -9   36.27    1.63
  -1   9  -9   34.05    1.47
  -1   9  -9   34.21    1.47
   1  -9   9   36.02    1.58
   1  -9   9   36.54    1.65
   1  -9  10   19.28    1.05
  -1   9 -10   17.08    0.95
  -1   9 -10   15.28    0.88
  -1   9 -10   17.77    1.04
  -1   9 -11   35.11    1.54
  -1   9 -11   32.04    1.43
   1  -9  11   33.66    1.56
  -1   9 -11   34.40    1.43
  -1   9 -12   -0.03    0.42
  -1   9 -12    0.48    0.33
   1  -9  12    0.49    0.42
  -1   9 -12    0.28    0.30
  -1   9 -13    0.43    0.32
   1  -9  13    0.45    0.42
  -1   9 -13   -0.11    0.12
  -1   9 -13    0.48    0.35
  -1   9 -14    0.91    0.30
  -1   9 -14    0.58    0.30
   1  -9  14    0.84    0.38
  -1   9 -14    0.99    0.38
   1  -9  15    1.35    0.34
  -1   9 -15    1.80    0.30
  -1   9 -15    1.75    0.27
  -1   9 -15    1.37    0.33
  -1   9 -16    0.11    0.24
   1  -9  16    0.18    0.27
   1  -9  16   -0.05    0.25
  -1   9 -16    0.05    0.21
  -1   9 -17    2.36    0.23
  -1   9 -17    2.85    0.25
   1  -9  17    2.65    0.27
  -1   9 -17    3.08    0.24
   1  -9  17    3.15    0.28
   1  -8 -18    0.07    0.19
   1  -8 -17    1.12    0.24
  -1   8  17    1.05    0.27
   1  -8 -17    1.12    0.30
  -1   8  16    5.47    0.46
   1  -8 -16    4.76    0.42
   1  -8 -16    5.26    0.48
   1  -8 -15   10.25    0.70
   1  -8 -15    9.97    0.64
   1  -8 -15   10.17    0.68
   1  -8 -14    0.59    0.40
   1  -8 -14    0.85    0.39
   1  -8 -14    0.79    0.45
   1  -8 -13   16.20    0.85
  -1   8  13   15.40    0.85
   1  -8 -13   16.86    0.96
   1  -8 -13   18.38    1.04
   1  -8 -13   16.94    0.95
   1  -8 -12   44.10    1.86
   1  -8 -12   48.41    1.96
   1  -8 -12   42.93    1.78
   1  -8 -12   44.01    1.86
  -1   8  12   44.83    1.82
  -1   8  11   16.94    0.98
   1  -8 -11   18.03    1.01
   1  -8 -11   16.47    0.94
   1  -8 -11   15.81    1.05
   1  -8 -10   11.02    1.64
  -1   8  10   11.90    0.83
   1  -8 -10   10.29    0.79
   1  -8  -9    1.98    0.61
   1  -8  -9    2.66    1.25
   1  -8  -9    1.94    0.53
  -1   8   9    2.63    0.52
   1  -8  -9    2.15    0.43
   1  -8  -8  187.86    6.72
   1  -8  -8  202.92    6.72
  -1   8   8  194.52    6.76
   1  -8  -8  202.71    6.82
   1  -8  -8  184.70    8.04
   1  -8  -8  200.11    6.75
   1  -8  -7    6.34    0.62
   1  -8  -7    5.79    1.44
   1  -8  -7    7.93    0.76
   1  -8  -7    5.80    1.39
   1  -8  -7    6.40    0.73
  -1   8   7    7.22    0.71
  -1   8   7    6.13    0.56
   1  -8  -6   17.27    1.16
   1  -8  -6   17.66    1.00
   1  -8  -6   16.41    2.04
  -1   8   6   19.32    1.05
  -1   8   6   16.90    0.94
   1  -8  -6   17.77    2.07
   1  -8  -6   16.42    1.04
   1  -8  -5   16.17    2.05
   1  -8  -5   14.80    1.08
   1  -8  -5   14.87    2.00
  -1   8   5   13.75    0.86
   1  -8  -5   15.39    0.91
   1  -8  -5   14.09    0.91
   1  -8  -5   15.12    0.88
  -1   8   4    3.86    0.51
   1  -8  -4    3.44    0.79
   1  -8  -4    4.70    1.53
   1  -8  -4    4.28    0.56
   1  -8  -4    4.48    0.53
   1  -8  -4    4.93    1.31
   1  -8  -4    4.43    0.53
   1  -8  -3    0.88    0.76
   1  -8  -3    1.16    0.43
   1  -8  -3    0.98    1.13
  -1   8   3    0.80    0.40
   1  -8  -3    1.15    0.42
   1  -8  -3    0.92    1.28
   1  -8  -2   28.88    1.31
  -1   8   2   26.30    1.27
   1  -8  -2   27.17    1.53
   1  -8  -2   27.52    2.66
  -1   8   2   25.74    1.25
   1  -8  -2   25.99    1.24
   1  -8  -2   26.73    2.36
   1  -8  -1    3.69    0.42
   1  -8  -1    2.89    0.43
  -1   8   1    3.47    0.48
   1  -8  -1    3.58    0.51
  -1   8   1    3.32    0.51
   1  -8  -1    3.11    1.17
   1  -8   0    0.63    0.39
  -1   8   0    0.40    0.42
  -1   8   0    0.36    0.36
   1  -8   0    0.52    0.81
   1  -8   0    0.47    1.54
   1  -8   0    0.62    1.00
   1  -8   0    0.37    0.31
  -1   8  -1   24.88    1.20
   1  -8   1   22.21    1.18
   1  -8   1   27.07    2.58
   1  -8   1   24.10    2.06
   1  -8   1   23.41    1.47
   1  -8   1   21.78    1.11
  -1   8  -1   23.48    1.17
   1  -8   2    3.15    0.85
   1  -8   2    5.64    1.65
  -1   8  -2    4.71    0.57
  -1   8  -2    4.63    0.54
   1  -8   2    4.94    0.56
  -1   8  -2    4.97    1.09
   1  -8   2    3.69    0.90
   1  -8   2    4.68    0.50
   1  -8   2    5.15    1.11
   1  -8   3    8.98    0.68
   1  -8   3   12.06    1.95
   1  -8   3   10.49    1.28
  -1   8  -3    8.48    1.30
   1  -8   3   10.04    0.74
   1  -8   3    8.33    0.99
  -1   8  -3    7.78    0.70
  -1   8  -3    8.23    0.70
   1  -8   4   54.63    2.20
  -1   8  -4   54.00    2.18
  -1   8  -4   51.41    3.13
   1  -8   4   54.27    2.38
   1  -8   4   58.15    3.75
   1  -8   4   53.13    2.15
   1  -8   4   48.24    2.99
   1  -8   5   31.15    2.73
   1  -8   5   28.10    1.57
  -1   8  -5   28.07    2.29
   1  -8   5   29.46    1.41
   1  -8   5   28.51    2.17
  -1   8  -5   29.51    1.40
  -1   8  -6    1.39    1.00
   1  -8   6    1.36    1.33
   1  -8   6    1.73    0.79
   1  -8   6    1.99    0.74
   1  -8   6    1.25    0.46
  -1   8  -6    1.62    0.48
  -1   8  -7    1.43    0.97
   1  -8   7    1.61    1.32
   1  -8   7    2.19    0.49
   1  -8   7    2.75    0.82
  -1   8  -7    2.11    0.50
   1  -8   7    1.24    0.65
   1  -8   8   53.60    3.18
  -1   8  -8   57.11    3.42
   1  -8   8   46.18    3.27
   1  -8   8   53.44    2.28
   1  -8   8   57.05    2.29
  -1   8  -8   55.71    2.26
  -1   8  -9   13.40    0.90
   1  -8   9   11.36    0.86
   1  -8   9   13.81    0.92
   1  -8   9   12.55    1.42
  -1   8 -10   17.25    1.05
  -1   8 -10   17.18    0.98
  -1   8 -10   15.99    0.95
   1  -8  10   17.00    1.04
  -1   8 -11    3.97    1.11
  -1   8 -11    4.85    0.57
  -1   8 -11    5.89    0.56
   1  -8  11    4.74    0.61
  -1   8 -12    5.77    0.65
  -1   8 -12    6.58    0.62
  -1   8 -12    6.91    0.56
   1  -8  12    5.94    0.70
  -1   8 -13    8.88    0.71
  -1   8 -13    8.64    0.70
  -1   8 -13    7.42    0.57
   1  -8  13    8.44    0.75
  -1   8 -13   10.09    0.76
   1  -8  14    8.91    0.73
  -1   8 -14   10.39    0.74
  -1   8 -14    9.67    0.70
  -1   8 -14    9.78    0.66
  -1   8 -15   21.97    1.03
  -1   8 -15   23.74    1.13
   1  -8  15   24.28    1.17
  -1   8 -15   24.35    1.13
  -1   8 -16    2.17    0.39
  -1   8 -16    1.54    0.36
   1  -8  16    1.88    0.39
   1  -8  17   39.39    1.55
  -1   8 -17   38.87    1.50
  -1   8 -17   38.26    1.51
  -1   8 -18    4.85    0.32
  -1   8 -18    5.37    0.34
  -1   8 -18    5.83    0.39
   1  -8  19   10.77    0.51
  -1   8 -19   11.34    0.50
   1  -7 -20    2.47    0.21
   1  -7 -19    3.44    0.34
   1  -7 -18    5.71    0.41
   1  -7 -18    5.50    0.49
   1  -7 -18    5.77    0.39
  -1   7  18    6.37    0.41
   1  -7 -17    7.72    0.54
   1  -7 -17    7.91    0.52
  -1   7  17    8.73    0.58
   1  -7 -16   20.57    1.00
   1  -7 -16   20.13    0.95
   1  -7 -15    1.03    0.47
   1  -7 -15    0.88    0.41
   1  -7 -15    1.22    0.46
   1  -7 -15    0.94    0.34
   1  -7 -14   19.83    1.02
   1  -7 -14   22.28    1.16
   1  -7 -14   22.61    1.07
   1  -7 -14   22.82    1.16
   1  -7 -14   22.89    1.20
   1  -7 -14   23.90    1.22
  -1   7  13   72.04    2.70
   1  -7 -13   76.47    2.89
   1  -7 -13   74.35    2.71
   1  -7 -13   70.10    2.70
   1  -7 -13   73.99    2.81
   1  -7 -12    0.45    0.38
   1  -7 -12    0.72    0.36
   1  -7 -12    0.98    0.98
   1  -7 -12    1.56    0.57
  -1   7  12    0.94    0.39
   1  -7 -12    1.32    0.48
  -1   7  11   36.79    1.64
   1  -7 -11   40.64    1.76
   1  -7 -11   38.28    1.69
   1  -7 -11   39.22    2.86
   1  -7 -11   35.60    1.55
   1  -7 -11   37.88    1.65
   1  -7 -10  131.33    6.23
  -1   7  10  132.01    4.64
   1  -7 -10  136.09    4.68
   1  -7 -10  137.79    4.76
   1  -7 -10  124.56    4.52
   1  -7  -9  591.12   19.20
   1  -7  -9  560.51   19.10
  -1   7   9  609.81   19.20
   1  -7  -8    1.91    0.50
   1  -7  -8    1.04    0.95
  -1   7   8    2.05    0.49
   1  -7  -8    1.73    0.46
   1  -7  -7   74.61    2.92
   1  -7  -7   73.86    4.03
   1  -7  -7   78.93    2.95
   1  -7  -7   79.41    2.89
  -1   7   7   77.67    2.91
   1  -7  -6  147.60    6.50
   1  -7  -6  143.11    5.16
  -1   7   6  141.81    5.03
   1  -7  -6  155.15    6.72
   1  -7  -6  153.64    5.10
   1  -7  -6  148.35    5.11
   1  -7  -5   59.40    2.19
  -1   7   5   52.02    2.14
   1  -7  -5   55.56    2.12
   1  -7  -5   59.25    2.22
   1  -7  -5   59.84    3.51
   1  -7  -5   55.31    3.40
   1  -7  -5   54.33    2.31
   1  -7  -4 1035.20   32.95
   1  -7  -4 1031.14   32.86
  -1   7   4  973.32   32.80
   1  -7  -4 1060.99   34.47
   1  -7  -3  213.07    7.15
  -1   7   3  219.82    7.01
   1  -7  -3  231.04    8.76
   1  -7  -3  211.88    7.04
   1  -7  -3  212.56    8.46
   1  -7  -2  208.41    8.07
   1  -7  -2  195.61    6.54
  -1   7   2  178.10    6.35
  -1   7   2  190.40    6.39
   1  -7  -2  202.17    7.77
   1  -7  -2  189.03    6.41
   1  -7  -1  188.85    6.51
  -1   7   1  183.71    6.46
  -1   7   1  198.51    6.49
  -1   7   0    2.69    0.42
   1  -7   0    2.45    1.36
   1  -7   0    3.18    0.71
   1  -7   0    3.00    0.75
   1  -7   0    2.90    0.42
  -1   7   0    2.87    0.40
   1  -7   0    3.24    1.05
   1  -7   1    9.34    0.89
  -1   7  -1    7.86    0.59
   1  -7   1    8.89    1.15
   1  -7   1    8.23    1.28
   1  -7   1    9.03    0.63
   1  -7   1    6.87    1.57
   1  -7   2    4.49    1.04
  -1   7  -2    5.76    0.52
   1  -7   2    5.11    0.93
   1  -7   2    6.78    0.80
   1  -7   2    4.96    0.49
   1  -7   2    6.12    1.55
   1  -7   3   32.09    2.56
   1  -7   3   25.34    1.91
  -1   7  -3   27.99    1.26
   1  -7   3   29.87    1.47
   1  -7   3   27.25    1.27
   1  -7   3   24.97    1.89
   1  -7   4    5.25    1.48
   1  -7   4    4.01    0.71
   1  -7   4    4.00    0.93
  -1   7  -4    3.71    0.45
   1  -7   4    3.18    0.45
   1  -7   5   10.07    1.25
  -1   7  -5   10.50    0.72
   1  -7   5    9.62    0.72
   1  -7   5   11.17    1.77
   1  -7   5   10.84    0.91
  -1   7  -6   88.17    4.24
   1  -7   6   87.33    4.10
   1  -7   6   85.42    3.20
  -1   7  -6   79.69    3.01
  -1   7  -6   85.43    3.10
   1  -7   6   83.26    4.45
   1  -7   6   83.04    3.11
   1  -7   7   88.16    3.36
  -1   7  -7   89.26    3.27
   1  -7   7   92.14    4.66
   1  -7   7   95.62    3.44
  -1   7  -7   89.45    3.34
   1  -7   7   96.05    4.40
  -1   7  -8   71.17    2.78
   1  -7   8   75.56    3.88
   1  -7   8   76.44    2.90
  -1   7  -8   77.83    2.87
   1  -7   8   75.68    2.89
   1  -7   8   78.13    4.07
   1  -7   9    0.88    0.51
   1  -7   9    1.18    0.74
  -1   7  -9    0.64    0.87
   1  -7   9    0.66    0.40
  -1   7  -9    1.13    0.39
  -1   7  -9    0.99    0.42
  -1   7 -10   45.09    1.89
   1  -7  10   50.09    2.94
  -1   7 -10   49.80    3.11
   1  -7  10   42.96    1.94
   1  -7  11    3.63    0.57
  -1   7 -11    2.51    1.01
   1  -7  11    1.11    0.72
  -1   7 -11    3.10    0.49
  -1   7 -12   12.49    0.85
  -1   7 -12   13.78    1.59
  -1   7 -12   12.10    1.52
  -1   7 -12   13.23    0.87
  -1   7 -12   12.86    0.88
   1  -7  12   12.18    0.91
  -1   7 -13    0.67    0.83
  -1   7 -13   -0.38    0.68
   1  -7  13    0.52    0.46
  -1   7 -13    0.09    0.39
  -1   7 -13   -0.14    0.42
  -1   7 -13    0.76    0.44
  -1   7 -13    0.12    0.43
  -1   7 -13    0.34    0.33
  -1   7 -14   46.18    1.85
  -1   7 -14   48.84    1.93
  -1   7 -14   43.11    1.89
  -1   7 -14   43.83    1.89
   1  -7  14   44.13    1.95
  -1   7 -15   70.32    2.69
  -1   7 -15   75.11    2.81
  -1   7 -15   78.67    2.85
   1  -7  15   72.01    2.87
  -1   7 -15   77.60    2.84
  -1   7 -16    3.40    0.48
  -1   7 -16    4.21    0.54
  -1   7 -16    3.54    0.49
  -1   7 -17  119.93    4.05
  -1   7 -17  113.22    4.01
  -1   7 -17  112.57    4.02
  -1   7 -18   57.34    2.08
  -1   7 -18   53.48    2.02
  -1   7 -19    0.54    0.26
  -1   7 -19    0.03    0.03
  -1   7 -19    0.50    0.21
  -1   7 -20   30.86    1.12
   1  -6 -20   14.00    0.66
   1  -6 -20   12.54    0.62
   1  -6 -19   28.18    1.21
   1  -6 -19   28.40    1.17
   1  -6 -18   10.33    0.63
   1  -6 -18    9.97    0.53
  -1   6  18    9.28    0.48
   1  -6 -18   10.57    0.57
   1  -6 -17    0.34    0.44
   1  -6 -17    0.35    0.35
  -1   6  17    0.26    0.34
   1  -6 -17    0.11    0.34
   1  -6 -17    0.02    0.12
   1  -6 -16    1.40    0.52
   1  -6 -16    0.82    0.27
   1  -6 -16    0.68    0.39
   1  -6 -16    1.32    0.43
   1  -6 -16    1.58    0.43
   1  -6 -15   17.06    0.89
   1  -6 -15   19.71    1.06
   1  -6 -15   20.02    1.05
   1  -6 -15   18.80    1.07
   1  -6 -15   18.04    0.92
   1  -6 -14   29.09    1.32
   1  -6 -14   30.04    1.39
   1  -6 -14   32.13    1.45
   1  -6 -14   31.39    1.47
   1  -6 -14   31.22    1.43
   1  -6 -14   27.03    1.26
   1  -6 -13   48.08    1.96
   1  -6 -13   51.56    2.06
   1  -6 -13   49.53    2.03
   1  -6 -13   44.10    1.89
   1  -6 -13   43.90    2.95
   1  -6 -12   17.40    1.00
  -1   6  12   16.55    0.92
   1  -6 -12   16.44    0.95
   1  -6 -12   16.78    1.87
   1  -6 -12   15.14    0.92
   1  -6 -12   18.86    1.08
   1  -6 -11  122.58    4.25
  -1   6  11  113.82    4.12
   1  -6 -11  118.80    5.57
   1  -6 -11  118.64    4.19
   1  -6 -11  116.57    4.15
   1  -6 -11  113.83    4.11
   1  -6 -10  149.17    5.17
  -1   6  10  144.39    5.12
   1  -6 -10  150.41    5.23
   1  -6 -10  158.64    6.67
   1  -6  -9   61.97    3.59
  -1   6   9   58.75    2.24
   1  -6  -9   51.82    2.92
   1  -6  -9   58.31    2.30
   1  -6  -9   56.64    2.25
  -1   6   8   17.76    0.94
   1  -6  -8   16.63    0.93
   1  -6  -8   17.29    1.93
   1  -6  -8   17.05    1.60
   1  -6  -8   19.40    0.96
   1  -6  -7    1.70    0.92
   1  -6  -7    1.86    0.40
   1  -6  -7    1.85    0.37
   1  -6  -7    1.35    0.48
  -1   6   7    1.78    0.38
   1  -6  -6    4.45    0.61
   1  -6  -6    3.97    1.19
   1  -6  -6    6.03    0.50
  -1   6   6    3.97    0.63
   1  -6  -6    5.44    1.32
   1  -6  -5   12.05    1.55
  -1   6   5   10.90    0.93
   1  -6  -5   11.53    0.81
   1  -6  -5   10.67    1.53
   1  -6  -4    4.30    0.62
   1  -6  -4    3.89    1.23
  -1   6   4    3.56    0.58
   1  -6  -3  430.29   13.94
  -1   6   3  406.86   14.30
   1  -6  -3  407.94   15.03
  -1   6   2    7.80    0.79
   1  -6  -2    8.05    0.74
   1  -6  -2    8.24    1.32
   1  -6  -2    7.67    1.40
   1  -6  -1    5.21    0.84
   1  -6  -1    5.20    1.17
   1  -6   0   13.01    1.22
   1  -6   0   14.20    0.92
   1  -6   0   16.67    1.54
   1  -6   0   17.41    1.78
   1  -6   1  178.22    6.93
   1  -6   1  152.75    6.30
   1  -6   1  167.00    5.68
   1  -6   1  166.64    6.46
   1  -6   2   30.02    1.86
   1  -6   2   27.59    1.39
   1  -6   2   32.46    2.00
   1  -6   3    1.95    0.76
   1  -6   3    1.53    0.57
   1  -6   3    1.40    0.62
   1  -6   3    2.07    1.12
   1  -6   4   20.15    1.63
   1  -6   4   24.32    1.22
   1  -6   4   22.10    1.54
   1  -6   5    9.49    0.79
   1  -6   5   10.71    1.52
   1  -6   5    9.17    1.11
   1  -6   6    0.99    0.66
   1  -6   6    1.38    0.57
  -1   6  -6    1.19    0.33
   1  -6   6    1.91    1.18
   1  -6   6    0.50    0.32
   1  -6   7   55.49    2.24
   1  -6   7   57.70    2.23
   1  -6   7   59.21    3.09
   1  -6   7   59.88    3.29
  -1   6  -7   56.39    3.21
  -1   6  -7   58.03    2.21
   1  -6   8   45.74    2.71
  -1   6  -8   43.49    1.76
   1  -6   8   44.84    2.64
   1  -6   8   42.12    1.77
  -1   6  -8   45.65    2.76
  -1   6  -8   41.86    1.72
   1  -6   8   42.03    1.78
   1  -6   9    8.39    0.66
   1  -6   9    9.39    1.23
  -1   6  -9    9.66    1.41
  -1   6  -9    8.08    0.62
  -1   6 -10   98.94    4.73
  -1   6 -10   97.23    3.54
   1  -6  10  100.96    4.69
   1  -6  10   97.61    3.60
   1  -6  11   42.22    2.74
  -1   6 -11   42.86    1.84
   1  -6  11   43.28    1.88
  -1   6 -11   42.74    1.82
  -1   6 -11   48.98    2.96
  -1   6 -11   44.74    2.85
  -1   6 -12   36.73    1.61
   1  -6  12   33.18    2.43
  -1   6 -12   33.93    2.54
  -1   6 -12   36.30    1.60
  -1   6 -12   35.47    2.53
  -1   6 -13    9.64    0.75
  -1   6 -13    7.51    1.22
  -1   6 -13    6.90    0.64
  -1   6 -13    6.76    1.21
   1  -6  13    5.68    1.11
  -1   6 -13    7.89    0.69
  -1   6 -14  142.20    6.73
  -1   6 -14  155.71    5.52
  -1   6 -14  157.74    6.79
  -1   6 -14  149.25    6.82
  -1   6 -14  162.25    5.53
  -1   6 -14  153.92    5.41
  -1   6 -14  166.95    5.55
  -1   6 -15   81.56    3.05
  -1   6 -15   84.24    3.04
  -1   6 -15   85.14    3.08
  -1   6 -16  271.83    9.34
  -1   6 -16  281.85    9.33
  -1   6 -16  282.16    9.36
  -1   6 -17    0.95    0.42
  -1   6 -17    1.41    0.41
  -1   6 -18    2.05    0.42
  -1   6 -18    1.69    0.38
  -1   6 -19    0.32    0.33
  -1   6 -19    0.31    0.25
  -1   6 -19   -0.01    0.03
  -1   6 -20    1.59    0.28
  -1   6 -20    1.48    0.29
  -1   6 -21    9.48    0.48
   1  -6  21    9.94    0.50
   1  -5 -21  100.38    3.45
   1  -5 -21  105.15    3.48
   1  -5 -20    8.19    0.47
   1  -5 -20    8.86    0.58
   1  -5 -19   42.98    1.72
   1  -5 -19   46.93    1.82
   1  -5 -19   46.82    1.82
   1  -5 -18   29.68    1.34
   1  -5 -18   29.74    1.27
   1  -5 -18   27.10    1.23
  -1   5  18   26.04    1.19
   1  -5 -18   28.59    1.33
  -1   5  17    0.52    0.37
   1  -5 -17    0.98    0.36
   1  -5 -17    0.14    0.41
   1  -5 -17    0.85    0.48
   1  -5 -17    0.34    0.35
   1  -5 -16   11.07    0.85
   1  -5 -16    9.89    0.73
   1  -5 -16   10.75    0.78
   1  -5 -16   10.17    0.70
   1  -5 -16   11.65    0.80
   1  -5 -15   26.57    1.24
   1  -5 -15   26.25    1.31
   1  -5 -15   26.40    1.29
   1  -5 -15   27.33    1.31
   1  -5 -15   24.77    1.20
   1  -5 -14   20.37    1.09
   1  -5 -14   20.12    1.08
   1  -5 -14   18.73    1.00
   1  -5 -14   18.58    1.07
   1  -5 -14   17.67    1.05
   1  -5 -13  167.24    7.01
   1  -5 -13  169.35    5.82
   1  -5 -13  176.49    5.86
   1  -5 -13  159.69    5.73
   1  -5 -12  208.57    8.38
   1  -5 -12  197.88    7.04
   1  -5 -12  217.16    7.12
   1  -5 -12  207.77    7.01
   1  -5 -12  214.98    7.14
   1  -5 -11    0.23    0.87
   1  -5 -11    0.81    0.34
   1  -5 -11    0.99    0.42
   1  -5 -11    1.33    0.46
   1  -5 -11    1.00    0.39
  -1   5  10   26.31    1.19
   1  -5 -10   27.24    1.25
   1  -5 -10   26.39    1.16
   1  -5 -10   25.26    2.13
   1  -5 -10   26.05    1.28
   1  -5  -9  354.22   11.96
   1  -5  -9  393.46   13.36
  -1   5   9  371.59   12.56
   1  -5  -9  348.23   12.63
   1  -5  -9  371.57   12.01
  -1   5   8   11.57    0.97
   1  -5  -8   12.63    1.50
   1  -5  -8   11.12    1.20
   1  -5  -8    9.87    0.65
   1  -5  -7   80.22    3.83
   1  -5  -7   73.05    3.51
   1  -5  -7   72.90    2.71
  -1   5   7   82.57    3.20
   1  -5  -6  135.58    4.71
  -1   5   6  135.93    5.10
   1  -5  -6  151.31    5.67
  -1   5   5    0.22    0.35
   1  -5  -5    0.26    1.07
   1  -5  -5   -0.40    0.89
   1  -5  -5   -0.27    0.45
   1  -5  -4   30.80    1.34
   1  -5  -4   27.63    2.12
  -1   5   4   31.16    1.56
   1  -5  -3    1.31    0.95
   1  -5  -3    1.79    1.02
  -1   5   3    1.58    0.44
   1  -5  -3    1.79    0.49
   1  -5  -2  308.77   11.30
   1  -5  -2  339.83   11.45
  -1   5   2  311.52   10.76
   1  -5  -2  327.00   10.47
   1  -5  -2  300.49   11.03
   1  -5  -1   79.56    3.40
  -1   5   1   78.54    3.10
   1  -5  -1   79.80    3.59
   1  -5   0    2.23    0.69
   1  -5   0    1.88    0.91
   1  -5   0    1.72    0.52
   1  -5   0    1.16    1.02
   1  -5   1  726.03   24.68
   1  -5   1  732.07   24.72
   1  -5   1  744.28   24.07
   1  -5   1  805.16   25.09
   1  -5   2   68.80    2.61
   1  -5   2   70.24    3.14
   1  -5   2   74.35    3.16
   1  -5   3  361.76   12.72
   1  -5   3  376.63   12.24
   1  -5   3  399.80   13.27
   1  -5   3  364.98   12.86
   1  -5   4  146.36    5.34
   1  -5   4  139.32    4.83
   1  -5   4  135.45    5.22
   1  -5   4  139.33    5.47
   1  -5   5  135.96    5.25
   1  -5   5  156.19    5.56
   1  -5   5  156.92    5.99
   1  -5   5  145.56    5.00
   1  -5   5  149.57    5.73
   1  -5   6  714.53   22.22
   1  -5   6  632.17   21.15
   1  -5   6  684.36   21.77
   1  -5   6  648.47   22.00
   1  -5   7    6.67    0.61
   1  -5   7    6.33    0.80
   1  -5   7    5.95    0.97
   1  -5   7    8.86    1.23
   1  -5   8    5.20    0.73
   1  -5   8    5.90    1.02
  -1   5  -8    6.62    1.15
   1  -5   8    4.76    0.91
   1  -5   9   80.58    3.78
  -1   5  -9   80.47    3.86
  -1   5  -9   75.83    2.80
  -1   5 -10   52.19    2.06
  -1   5 -10   51.67    2.99
   1  -5  10   55.53    3.01
  -1   5 -10   52.93    2.07
  -1   5 -11  102.17    4.57
  -1   5 -11   90.12    3.35
  -1   5 -11   93.40    4.47
  -1   5 -11   93.40    3.36
   1  -5  11   87.37    4.36
  -1   5 -12   50.08    2.05
  -1   5 -12   50.73    2.05
   1  -5  12   52.15    3.05
  -1   5 -12   50.28    3.00
  -1   5 -12   49.72    3.03
  -1   5 -13    4.66    1.12
  -1   5 -13    5.06    0.58
  -1   5 -13    6.93    1.16
  -1   5 -13    5.93    0.54
   1  -5  13    6.33    1.13
  -1   5 -13    6.42    0.62
  -1   5 -14  219.80    9.05
  -1   5 -14  239.00    7.87
  -1   5 -14  243.24    7.91
  -1   5 -14  220.74    7.73
  -1   5 -14  245.60    9.39
   1  -5  14  227.46    9.26
  -1   5 -15  127.06    5.79
  -1   5 -15  136.64    4.70
  -1   5 -15  137.31    4.74
  -1   5 -15  126.53    6.00
   1  -5  15  125.21    5.91
  -1   5 -15  113.97    5.82
  -1   5 -16    2.51    0.44
  -1   5 -16    2.42    0.54
  -1   5 -16    2.50    0.50
  -1   5 -17   56.94    2.18
  -1   5 -17   52.44    2.07
  -1   5 -17   52.50    2.18
  -1   5 -17   50.93    2.11
  -1   5 -18   38.50    1.65
  -1   5 -18   38.77    1.56
  -1   5 -18   37.47    1.58
  -1   5 -18   38.43    1.68
  -1   5 -19    6.03    0.52
   1  -5  19    6.15    0.57
  -1   5 -19    7.05    0.49
  -1   5 -19    5.95    0.58
  -1   5 -19    5.13    0.47
   1  -5  20    0.26    0.31
  -1   5 -20    0.59    0.32
  -1   5 -20    0.31    0.27
  -1   5 -20    0.37    0.23
  -1   5 -20    0.31    0.22
   1  -5  21    0.25    0.24
  -1   5 -21    0.36    0.16
  -1   5 -21    0.02    0.26
  -1   5 -21    0.33    0.20
   1  -5  22   11.67    0.54
  -1   5 -22   13.16    0.56
   1  -4 -22   10.35    0.53
   1  -4 -22    9.54    0.46
   1  -4 -21   30.64    1.21
   1  -4 -21   26.39    1.13
   1  -4 -21   28.59    1.15
   1  -4 -20    7.02    0.53
   1  -4 -20    6.12    0.56
   1  -4 -20    6.41    0.53
   1  -4 -19    0.32    0.34
   1  -4 -19    0.03    0.12
   1  -4 -19    0.31    0.38
   1  -4 -18    6.00    0.60
   1  -4 -18    5.45    0.57
   1  -4 -18    5.76    0.58
   1  -4 -18    5.41    0.48
  -1   4  17   76.53    2.81
   1  -4 -17   76.34    2.93
   1  -4 -17   74.46    2.86
   1  -4 -17   73.69    2.78
   1  -4 -17   79.40    2.90
  -1   4  16    2.93    0.47
   1  -4 -16    3.80    0.53
   1  -4 -16    2.92    0.42
   1  -4 -16    2.77    0.41
   1  -4 -16    3.23    0.58
   1  -4 -15    4.46    0.48
   1  -4 -15    4.70    0.60
   1  -4 -15    5.68    0.58
   1  -4 -15    5.43    0.52
   1  -4 -14   67.08    2.52
   1  -4 -14   62.66    2.41
   1  -4 -14   65.73    2.51
   1  -4 -14   62.57    2.45
   1  -4 -13    6.66    0.65
   1  -4 -13    7.54    0.55
   1  -4 -13    7.64    0.66
   1  -4 -13    8.56    0.68
   1  -4 -13    6.88    0.59
   1  -4 -13    6.50    1.06
   1  -4 -12    0.46    0.40
   1  -4 -12    0.90    0.37
   1  -4 -12    0.05    0.36
   1  -4 -12    0.36    0.26
   1  -4 -12   -0.10    0.65
  -1   4  12    0.39    0.47
   1  -4 -12    0.64    0.34
   1  -4 -11  161.91    5.44
   1  -4 -11  153.97    5.45
  -1   4  11  153.34    6.12
   1  -4 -11  168.20    5.52
   1  -4 -11  156.82    5.48
   1  -4 -11  172.96    6.66
   1  -4 -10  241.34    8.53
   1  -4 -10  213.76    7.35
   1  -4 -10  220.33    7.40
  -1   4  10  224.57    8.00
   1  -4  -9   75.89    3.16
   1  -4  -9   76.60    3.69
  -1   4   9   77.94    3.28
   1  -4  -8    0.51    0.60
   1  -4  -8    0.76    0.86
  -1   4   8    0.36    0.39
   1  -4  -7  298.36   10.65
  -1   4   7  289.45   10.07
   1  -4  -7  299.65   10.33
   1  -4  -6  114.48    4.51
   1  -4  -6  111.78    4.70
  -1   4   6  110.33    4.16
  -1   4   5   43.01    1.96
   1  -4  -5   53.31    2.47
  -1   4   4  112.09    4.24
   1  -4  -4  118.63    4.76
   1  -4  -3   79.88    3.29
  -1   4   3   72.94    2.82
   1  -4  -3   72.15    3.27
   1  -4  -2  162.57    5.77
   1  -4  -2  150.31    5.66
  -1   4   2  148.18    5.24
   1  -4  -2  146.34    5.49
   1  -4  -1    2.08    0.76
  -1   4   1    1.99    0.39
   1  -4  -1    1.59    0.50
   1  -4   0    4.04    0.62
  -1   4   0    4.89    0.51
   1  -4   0    4.48    0.96
   1  -4   0    3.73    0.82
   1  -4   1    1.22    0.80
   1  -4   1    1.36    0.52
   1  -4   1    2.03    0.66
   1  -4   2  180.82    6.59
   1  -4   2  182.72    6.64
   1  -4   2  189.74    6.59
   1  -4   2  195.74    6.89
   1  -4   3   33.03    1.79
   1  -4   3   36.19    1.74
   1  -4   3   34.01    1.70
   1  -4   3   39.19    2.08
   1  -4   4    1.64    0.62
   1  -4   4    3.31    0.58
   1  -4   4    2.23    0.55
   1  -4   5   42.45    2.14
   1  -4   5   44.27    2.02
   1  -4   5   40.40    1.75
   1  -4   5   45.77    2.33
   1  -4   6   49.67    2.19
   1  -4   6   42.04    2.30
   1  -4   6   47.45    2.42
   1  -4   7    3.78    0.92
   1  -4   7    3.78    0.62
   1  -4   7    3.57    0.76
   1  -4   8   15.08    1.23
   1  -4   8   15.72    1.32
  -1   4  -8   15.26    1.47
   1  -4   8   15.61    1.14
  -1   4  -9  106.53    4.59
   1  -4   9  113.06    4.66
   1  -4   9  105.35    4.24
  -1   4 -10   16.06    0.82
   1  -4  10   14.79    1.43
  -1   4 -10   16.36    1.46
  -1   4 -10   12.56    1.37
  -1   4 -11   50.30    2.78
   1  -4  11   51.08    2.81
  -1   4 -11   45.28    1.87
  -1   4 -11   48.68    2.75
  -1   4 -11   46.92    1.86
   1  -4  12   10.85    1.34
  -1   4 -12   10.37    0.72
  -1   4 -12   10.14    1.32
  -1   4 -12   10.09    0.70
  -1   4 -12   12.90    1.35
   1  -4  13    6.01    1.09
  -1   4 -13    5.38    0.56
  -1   4 -13    3.38    0.90
  -1   4 -13    4.69    1.05
  -1   4 -13    5.67    0.56
   1  -4  14    1.25    0.77
  -1   4 -14    0.79    0.42
  -1   4 -14    0.75    0.80
  -1   4 -14    0.21    0.61
  -1   4 -14    0.54    0.40
  -1   4 -15   35.59    2.69
  -1   4 -15   37.90    2.58
  -1   4 -15   41.50    1.77
  -1   4 -15   42.99    1.86
  -1   4 -15   44.38    1.84
   1  -4  15   37.51    2.67
  -1   4 -16   79.43    2.93
  -1   4 -16   68.67    4.02
  -1   4 -16   82.41    2.97
   1  -4  16   65.84    3.92
  -1   4 -16   61.69    3.88
  -1   4 -16   76.52    2.89
  -1   4 -17   27.97    1.33
  -1   4 -17   28.91    1.39
  -1   4 -17   30.18    1.45
  -1   4 -18    0.42    0.41
  -1   4 -18    1.27    0.43
  -1   4 -18    0.77    0.44
  -1   4 -18    0.98    0.38
  -1   4 -19    7.08    0.59
  -1   4 -19    8.00    0.66
  -1   4 -19    7.09    0.55
  -1   4 -19    6.82    0.58
   1  -4  20    5.63    0.56
  -1   4 -20    5.40    0.44
  -1   4 -20    5.71    0.50
  -1   4 -20    6.15    0.49
  -1   4 -20    6.98    0.58
  -1   4 -21   -0.01    0.06
  -1   4 -21    0.41    0.26
  -1   4 -21   -0.11    0.30
  -1   4 -21    0.09    0.21
   1  -4  21    0.18    0.28
  -1   4 -22    0.51    0.21
  -1   4 -22    0.59    0.18
   1  -4  22    0.70    0.22
   1  -3 -23    4.08    0.28
   1  -3 -22    2.95    0.34
   1  -3 -22    3.19    0.34
   1  -3 -21    6.78    0.53
   1  -3 -21    6.07    0.51
   1  -3 -21    6.29    0.44
   1  -3 -21    5.61    0.42
   1  -3 -20    7.93    0.56
   1  -3 -20    9.36    0.67
   1  -3 -20    8.73    0.64
   1  -3 -20    8.56    0.59
   1  -3 -19   55.62    2.19
   1  -3 -19   57.25    2.29
   1  -3 -19   57.19    2.23
   1  -3 -19   59.46    2.29
   1  -3 -18    3.99    0.55
   1  -3 -18    2.85    0.55
   1  -3 -18    2.83    0.44
   1  -3 -18    2.98    0.54
   1  -3 -17    4.29    0.43
   1  -3 -17    6.30    0.70
   1  -3 -17    4.87    0.54
   1  -3 -17    6.17    0.65
   1  -3 -17    4.35    0.58
   1  -3 -16    0.86    0.41
   1  -3 -16    0.38    0.28
   1  -3 -16    0.03    0.43
  -1   3  16    0.40    0.34
   1  -3 -16    0.35    0.37
   1  -3 -16    0.27    0.33
   1  -3 -15   12.30    0.78
   1  -3 -15   13.55    0.80
   1  -3 -15   13.43    0.82
   1  -3 -15   14.20    0.88
   1  -3 -14    2.15    0.42
   1  -3 -14    1.25    0.37
   1  -3 -14    1.65    0.84
   1  -3 -14    1.78    0.39
   1  -3 -14    1.87    0.41
   1  -3 -13   89.05    4.38
   1  -3 -13   82.11    3.06
   1  -3 -13   90.31    3.12
   1  -3 -13   84.35    3.07
   1  -3 -13   82.35    3.11
   1  -3 -12    0.33    0.34
   1  -3 -12    0.41    0.57
   1  -3 -12    0.75    0.29
   1  -3 -12    0.97    0.37
   1  -3 -12    0.35    0.75
   1  -3 -12    1.15    0.38
   1  -3 -12    0.84    0.35
   1  -3 -12    0.48    0.32
   1  -3 -11  215.68    7.98
   1  -3 -11  192.73    6.73
   1  -3 -11  218.20    7.65
   1  -3 -10  629.43   22.14
   1  -3 -10  669.16   21.98
   1  -3  -9    3.88    0.86
   1  -3  -9    4.07    0.87
   1  -3  -8  221.09    7.86
   1  -3  -8  200.09    7.21
   1  -3  -8  218.46    7.75
   1  -3  -7  403.00   13.10
   1  -3  -7  378.02   13.04
   1  -3  -7  361.86   12.62
   1  -3  -6   38.05    1.88
   1  -3  -6   40.01    2.16
  -1   3   5  164.44    5.83
   1  -3  -5  177.03    6.09
   1  -3  -4   12.29    1.02
  -1   3   4   11.84    0.73
   1  -3  -3    3.72    0.71
  -1   3   3    3.40    0.39
   1  -3  -3    3.37    0.74
   1  -3  -2    1.65    0.44
   1  -3  -2    1.92    0.74
  -1   3   2    1.33    0.30
   1  -3  -2    1.00    0.69
   1  -3  -1  647.63   20.98
   1  -3  -1  666.29   21.07
  -1   3   1  627.46   20.74
   1  -3   0   26.98    1.41
   1  -3   0   27.00    1.32
   1  -3   0   30.79    1.56
  -1   3   0   25.58    1.14
   1  -3   0   26.12    1.30
   1  -3   1   23.05    1.24
   1  -3   1   23.91    1.24
   1  -3   1   26.22    1.32
   1  -3   2   59.11    2.37
   1  -3   2   58.63    2.43
   1  -3   2   56.07    2.38
   1  -3   3  915.82   29.92
   1  -3   3  881.74   29.69
   1  -3   3  916.32   29.83
   1  -3   4   28.32    1.38
   1  -3   4   26.33    1.19
   1  -3   4   28.85    1.50
   1  -3   5   31.92    1.62
   1  -3   5   32.43    1.49
   1  -3   5   35.44    1.70
   1  -3   6   31.04    1.70
   1  -3   6   31.65    1.67
   1  -3   6   29.82    1.52
   1  -3   7   34.71    1.73
   1  -3   7   35.41    1.74
  -1   3  -8  134.46    5.10
   1  -3   8  125.80    4.69
   1  -3   8  130.54    4.85
   1  -3   9   99.27    4.04
  -1   3  -9   99.65    4.27
   1  -3  10    7.94    0.83
  -1   3 -10    9.34    1.08
  -1   3 -10    8.96    1.13
  -1   3 -11   16.10    1.46
   1  -3  11   14.78    1.15
  -1   3 -11   14.41    1.40
  -1   3 -11   13.88    0.80
  -1   3 -12    0.76    0.56
  -1   3 -12   -0.14    0.31
  -1   3 -12    1.09    0.73
  -1   3 -12    0.32    0.33
  -1   3 -13    9.35    0.72
  -1   3 -13   11.02    1.22
  -1   3 -13   10.28    0.68
  -1   3 -13    9.62    1.25
  -1   3 -14  168.16    6.74
  -1   3 -14  176.07    5.89
  -1   3 -14  162.75    7.05
  -1   3 -14  165.23    5.81
  -1   3 -15    5.30    0.57
  -1   3 -15    3.67    0.53
   1  -3  15    3.97    1.01
  -1   3 -15    3.31    1.02
  -1   3 -15    4.20    0.57
  -1   3 -16   41.55    1.79
  -1   3 -16   38.70    1.69
   1  -3  16   32.84    2.62
  -1   3 -16   39.40    1.71
  -1   3 -16   37.13    2.74
  -1   3 -17   58.38    2.30
  -1   3 -17   49.34    3.31
   1  -3  17   48.75    3.27
  -1   3 -17   56.31    2.23
  -1   3 -17   50.70    3.29
  -1   3 -17   56.70    2.23
  -1   3 -18    0.86    0.41
  -1   3 -18    0.44    0.37
  -1   3 -18    0.88    0.49
  -1   3 -19   30.78    1.36
  -1   3 -19   29.92    1.34
  -1   3 -19   33.09    1.46
  -1   3 -20   17.82    0.86
  -1   3 -20   19.45    0.97
  -1   3 -20   17.23    0.87
  -1   3 -20   17.75    0.87
  -1   3 -21    1.22    0.32
  -1   3 -21    0.15    0.13
  -1   3 -21    0.04    0.09
  -1   3 -21    1.50    0.26
  -1   3 -22    2.95    0.31
  -1   3 -22    3.20    0.34
  -1   3 -22    3.20    0.36
  -1   3 -23    1.44    0.20
   1  -3  23    1.10    0.17
  -1   3 -23    1.44    0.19
   1  -2 -23    1.30    0.20
   1  -2 -22    0.19    0.24
   1  -2 -22   -0.02    0.26
   1  -2 -21   -0.04    0.33
   1  -2 -21    0.23    0.30
   1  -2 -20    7.77    0.56
   1  -2 -20    8.69    0.62
   1  -2 -19   28.93    1.26
   1  -2 -19   28.14    1.34
   1  -2 -19   29.19    1.31
   1  -2 -19   24.85    1.15
   1  -2 -18   38.64    1.66
   1  -2 -18   38.19    1.60
   1  -2 -18   35.35    1.55
   1  -2 -17    0.35    0.31
   1  -2 -17    0.21    0.40
   1  -2 -17    0.11    0.39
   1  -2 -17    0.26    0.27
   1  -2 -17    0.16    0.45
   1  -2 -17    0.32    0.40
   1  -2 -17    0.17    0.34
   1  -2 -16   68.74    2.60
   1  -2 -16   75.67    2.76
   1  -2 -16   71.27    4.18
   1  -2 -16   73.26    2.71
   1  -2 -16   72.47    2.73
   1  -2 -16   66.11    2.61
   1  -2 -16   69.43    2.65
   1  -2 -15   49.95    2.04
   1  -2 -15   46.81    3.14
   1  -2 -15   56.64    3.42
   1  -2 -15   53.96    2.11
   1  -2 -15   53.34    2.12
   1  -2 -14    3.56    0.47
   1  -2 -14    3.42    0.45
   1  -2 -14    4.74    0.51
   1  -2 -14    2.69    1.00
   1  -2 -14    4.03    1.05
   1  -2 -13   70.49    2.51
   1  -2 -13   61.43    2.42
   1  -2 -13   68.97    3.67
   1  -2 -13   68.47    3.50
   1  -2 -13   66.34    2.45
   1  -2 -12   11.23    0.69
   1  -2 -12   11.24    1.36
   1  -2 -12   10.95    1.24
   1  -2 -11  274.62    9.85
   1  -2 -11  254.82    9.67
   1  -2 -10  149.12    5.56
   1  -2 -10  146.96    5.84
   1  -2 -10  141.68    5.72
   1  -2  -9   77.71    3.54
   1  -2  -9   90.01    3.57
   1  -2  -8   36.03    1.90
   1  -2  -8   37.68    1.91
   1  -2  -8   32.35    1.29
   1  -2  -7   16.53    1.16
   1  -2  -7   15.75    0.83
   1  -2  -7   15.84    1.23
   1  -2  -6  447.33   14.77
   1  -2  -6  434.84   14.46
   1  -2  -6  445.44   14.74
   1  -2  -5  459.30   14.77
   1  -2  -5  453.48   14.83
   1  -2  -5  428.31   14.59
   1  -2  -4  443.07   14.58
   1  -2  -3  515.43   16.88
   1  -2  -2 3947.47  122.00
  -1   2   2 3749.77  121.68
   1  -2  -2 3858.93  121.98
   1  -2  -1    1.17    0.51
  -1   2   1    0.44    0.18
   1  -2   0  182.13    6.11
   1  -2   0  173.19    6.01
   1  -2   1   33.68    1.44
   1  -2   1   33.82    1.46
   1  -2   2 3952.39  120.42
   1  -2   2 3713.69  120.28
   1  -2   2 3705.23  120.18
   1  -2   3 3093.84   91.92
   1  -2   3 2856.91   91.81
   1  -2   3 2791.61   91.61
   1  -2   4   12.32    0.89
   1  -2   4   11.09    0.77
   1  -2   5  120.26    4.23
   1  -2   5  115.07    4.18
   1  -2   6    0.38    0.35
   1  -2   6    0.89    0.40
   1  -2   7  169.81    5.74
   1  -2   7  153.96    5.44
  -1   2  -8  386.63   12.58
  -1   2  -8  377.82   12.50
  -1   2  -9   20.88    1.49
   1  -2   9   19.82    1.31
  -1   2  -9   20.92    1.42
  -1   2 -10    0.80    0.66
  -1   2 -10    1.03    0.67
   1  -2  10    0.97    0.47
  -1   2 -10    0.96    0.52
  -1   2 -11   35.71    1.93
   1  -2  11   28.75    1.77
  -1   2 -11   33.34    2.06
  -1   2 -11   33.55    2.05
  -1   2 -12    1.67    0.61
  -1   2 -12    1.39    0.71
  -1   2 -12    1.76    0.76
   1  -2  12    2.26    0.59
  -1   2 -13    8.84    1.22
  -1   2 -13    9.36    0.99
  -1   2 -14   27.87    2.13
  -1   2 -15    6.34    1.14
  -1   2 -15    5.58    0.55
  -1   2 -16    0.16    0.35
  -1   2 -16    0.69    0.40
  -1   2 -16   -0.40    0.75
  -1   2 -17    1.23    0.83
  -1   2 -17    0.13    0.76
  -1   2 -17    0.49    0.36
  -1   2 -17    0.21    0.34
  -1   2 -18    7.74    0.59
  -1   2 -18    8.05    0.65
  -1   2 -18    7.44    0.57
  -1   2 -19   13.22    0.76
  -1   2 -19   12.22    0.72
  -1   2 -19   13.14    0.86
  -1   2 -20   59.56    2.25
  -1   2 -20   64.12    2.26
  -1   2 -20   58.23    2.11
  -1   2 -21   10.86    0.59
  -1   2 -21    9.47    0.53
  -1   2 -21    8.92    0.57
  -1   2 -22    1.38    0.32
  -1   2 -22    1.38    0.26
  -1   2 -22    2.12    0.32
  -1   2 -22    1.08    0.26
   1  -2  23    3.83    0.30
  -1   2 -23    3.89    0.31
  -1   2 -23    4.14    0.33
   1  -1 -23    0.30    0.22
   1  -1 -23    0.38    0.17
   1  -1 -23    0.43    0.19
   1  -1 -22   50.05    1.91
   1  -1 -22   51.60    1.89
   1  -1 -22   52.52    1.95
   1  -1 -21    2.10    0.40
   1  -1 -21    1.09    0.39
   1  -1 -21    1.37    0.36
   1  -1 -20   20.49    0.95
   1  -1 -20   21.82    1.07
   1  -1 -20   21.13    1.10
   1  -1 -20   18.23    0.91
   1  -1 -20   21.94    1.07
   1  -1 -19   96.15    3.43
   1  -1 -19   88.03    3.28
   1  -1 -19   93.38    3.31
   1  -1 -19   93.65    3.45
   1  -1 -19   91.02    3.30
   1  -1 -19   96.83    3.43
   1  -1 -18   19.93    1.01
   1  -1 -18   20.89    1.13
   1  -1 -18   21.42    1.04
   1  -1 -18   20.24    1.12
   1  -1 -18   19.04    1.01
   1  -1 -17   83.62    3.12
   1  -1 -17   83.62    3.03
   1  -1 -17   77.48    3.01
   1  -1 -17   82.82    4.35
   1  -1 -17   84.92    3.13
   1  -1 -16   27.47    1.24
   1  -1 -16   24.87    1.21
   1  -1 -16   25.53    1.20
   1  -1 -16   23.36    2.12
   1  -1 -16   25.58    1.29
   1  -1 -15   26.36    1.22
   1  -1 -15   22.46    1.14
   1  -1 -15   24.72    1.16
   1  -1 -15   23.33    1.13
   1  -1 -15   22.92    1.19
   1  -1 -15   24.71    2.02
   1  -1 -14   79.81    3.99
   1  -1 -14   77.22    2.94
   1  -1 -14   83.71    2.98
   1  -1 -14   80.60    2.94
   1  -1 -13    8.77    0.61
   1  -1 -13   10.25    0.65
   1  -1 -13    8.68    1.20
   1  -1 -12  319.72   11.48
   1  -1 -11  169.74    6.53
   1  -1 -10   17.33    1.33
   1  -1  -9  103.79    4.14
   1  -1  -8   54.84    2.34
   1  -1  -8   56.17    2.48
   1  -1  -7   34.32    1.60
   1  -1  -7   31.24    1.62
   1  -1  -6  496.77   15.72
   1  -1  -6  526.77   15.73
   1  -1  -5    1.48    0.55
   1  -1  -5    1.63    0.25
   1  -1  -5    1.26    0.41
   1  -1  -4   33.90    1.53
   1  -1  -4   31.53    1.30
   1  -1  -4   35.33    1.44
   1  -1  -3 3053.62   93.47
   1  -1  -3 2819.21   93.42
   1  -1  -2    9.73    0.56
   1  -1  -2    9.69    0.60
   1  -1  -1    0.57    0.28
   1  -1   0  120.92    4.28
   1  -1   0  130.61    4.25
   1  -1   1   21.96    0.99
   1  -1   1   22.97    1.01
   1  -1   1   25.91    0.95
   1  -1   1   25.56    1.06
   1  -1   2  923.75   28.94
   1  -1   2  875.81   28.93
   1  -1   3  134.68    4.75
   1  -1   3  142.05    4.70
   1  -1   4  439.60   14.32
   1  -1   4  435.50   14.17
   1  -1   5  687.13   22.38
   1  -1   5  714.03   22.64
  -1   1  -6   20.39    1.13
   1  -1   6   18.33    1.08
   1  -1   6   17.88    0.77
  -1   1  -7  840.76   22.12
  -1   1  -7  799.90   22.28
   1  -1   7  724.90   22.14
  -1   1  -7  765.85   22.20
   1  -1   8   90.74    3.70
  -1   1  -8   95.19    3.85
  -1   1  -8   91.52    3.79
  -1   1  -8  102.66    3.68
  -1   1  -9  184.22    6.13
  -1   1  -9  175.15    6.37
  -1   1  -9  167.68    6.29
  -1   1 -10   60.59    2.90
  -1   1 -10   65.19    2.69
   1  -1  10   59.99    2.81
  -1   1 -10   62.04    2.96
  -1   1 -11    5.39    0.68
   1  -1  11    4.69    0.75
  -1   1 -11    5.79    0.91
  -1   1 -11    4.20    0.86
   1  -1  12  110.52    4.68
  -1   1 -12  121.38    4.97
  -1   1 -12  111.05    4.46
  -1   1 -12  119.79    4.96
  -1   1 -13  116.83    5.17
   1  -1  13  113.33    4.78
  -1   1 -14  108.58    3.88
  -1   1 -14  124.89    5.22
  -1   1 -15    9.92    1.34
  -1   1 -15    5.94    0.55
  -1   1 -16   -0.27    0.75
  -1   1 -16    0.23    0.29
  -1   1 -17  142.59    4.72
  -1   1 -17  142.08    6.18
  -1   1 -18    9.90    0.64
  -1   1 -18   10.27    0.79
  -1   1 -19    5.95    0.52
  -1   1 -19    5.93    0.55
  -1   1 -19    5.56    0.60
  -1   1 -19    5.76    0.62
  -1   1 -20   15.65    0.87
  -1   1 -20   14.86    0.89
  -1   1 -20   13.15    0.76
  -1   1 -20   13.77    0.74
  -1   1 -21    2.57    0.40
  -1   1 -21    2.27    0.30
  -1   1 -21    2.14    0.40
  -1   1 -21    2.83    0.44
  -1   1 -22    3.30    0.36
  -1   1 -22    3.70    0.40
  -1   1 -22    3.52    0.35
  -1   1 -23    3.33    0.29
  -1   1 -23    3.16    0.27
   1   0 -23    0.04    0.21
   1   0 -22   81.99    1.29
   1   0 -22   74.27    1.03
   1   0 -21   -0.05    0.35
   1   0 -21   -0.02    0.25
   1   0 -21    0.61    0.30
   1   0 -21    0.51    0.26
   1   0 -20    1.09    0.38
   1   0 -20    1.21    0.34
   1   0 -20    0.72    0.45
   1   0 -20    0.92    0.34
   1   0 -19  113.48    3.87
   1   0 -19  107.85    3.89
   1   0 -19  106.68    3.86
   1   0 -19  106.50    3.94
   1   0 -18  164.62    5.57
   1   0 -18  171.47    5.55
   1   0 -17   17.65    0.93
   1   0 -17   18.71    1.81
   1   0 -17   19.98    1.02
   1   0 -17   19.97    1.07
   1   0 -16    2.95    0.41
   1   0 -16    4.70    0.98
   1   0 -16    3.27    0.48
   1   0 -16    3.61    0.51
   1   0 -15   20.57    1.84
   1   0 -15   22.72    1.11
   1   0 -15   21.99    1.04
   1   0 -14   11.96    0.72
   1   0 -14   11.85    0.74
   1   0 -14   11.02    0.68
   1   0 -14   11.07    1.33
   1   0 -13    8.76    0.59
   1   0 -13    6.80    0.51
   1   0 -13    8.89    1.15
   1   0 -13    7.40    0.56
   1   0 -12  430.50   15.00
   1   0 -11   12.43    1.16
   1   0 -11   11.92    1.00
   1   0 -10    5.89    0.85
   1   0 -10    5.35    0.70
   1   0  -9    0.82    0.53
   1   0  -9    0.91    0.44
   1   0  -8 1778.43   56.61
   1   0  -8 1733.00   56.68
   1   0  -7   50.81    2.14
   1   0  -7   49.58    2.15
   1   0  -6   50.77    2.03
   1   0  -6   46.74    1.64
   1   0  -6   53.49    2.06
   1   0  -5  666.89   19.71
   1   0  -5  676.20   19.71
   1   0  -4  174.50    5.42
   1   0  -4  154.07    5.21
   1   0  -4  168.30    5.38
   1   0  -4  151.23    5.20
   1   0  -3  230.25    7.59
   1   0  -3  237.76    7.67
   1   0  -3  229.62    7.54
   1   0  -3  230.88    7.55
   1   0  -2   37.21    1.39
   1   0  -2   39.09    1.39
   1   0  -2   37.71    1.44
   1   0  -2   38.44    1.39
   1   0  -1   17.22    0.63
   1   0  -1   17.00    0.63
   1   0  -1   16.59    0.71
   1   0   0  319.70   10.36
   1   0   1 1375.79   41.43
   1   0   1 1279.91   41.40
  -1   0  -1 1272.70   41.32
  -1   0  -1 1285.77   41.36
   1   0   2   64.12    2.22
   1   0   2   66.49    2.24
  -1   0  -2   64.23    2.26
  -1   0  -2   63.08    2.22
   1   0   3 2353.60   75.18
  -1   0  -3 2307.59   75.29
  -1   0  -3 2364.16   75.26
   1   0   3 2374.40   75.16
  -1   0  -4  165.53    5.73
   1   0   4  171.42    5.52
   1   0   4  164.25    5.50
  -1   0  -4  169.47    5.71
  -1   0  -5 1732.64   57.76
  -1   0  -5 1832.34   57.99
   1   0   5 1842.56   57.66
  -1   0  -5 1797.50   57.98
  -1   0  -6 4166.54  129.81
  -1   0  -6 3984.54  129.52
  -1   0  -6 4027.54  129.50
  -1   0  -6 4139.41  129.78
  -1   0  -7   55.43    2.09
  -1   0  -7   55.44    2.15
  -1   0  -7   56.74    2.48
  -1   0  -7   59.08    2.47
  -1   0  -8 2753.70   81.44
  -1   0  -8 2642.85   81.44
  -1   0  -8 2572.75   81.01
  -1   0  -9 1045.85   30.52
  -1   0  -9  990.80   29.97
  -1   0  -9 1071.50   30.54
  -1   0 -10   38.95    2.11
  -1   0 -10   33.87    1.61
  -1   0 -10   37.75    2.11
  -1   0 -11  698.70   22.96
  -1   0 -11  711.39   23.01
   1   0  11  641.86   22.76
  -1   0 -12   21.78    1.69
   1   0  12   19.60    1.56
  -1   0 -12   22.42    1.73
  -1   0 -13    1.84    0.79
   1   0  13    1.31    0.72
  -1   0 -13    1.96    0.82
   1   0  13    1.36    0.33
   1   0  14   43.90    1.78
   1   0  14   38.36    2.46
  -1   0 -15   34.37    2.49
   1   0  15   34.33    1.47
   1   0  16  155.32    5.39
  -1   0 -16  161.81    6.91
  -1   0 -17   71.82    4.08
   1   0  17   70.01    2.63
  -1   0 -18   31.21    1.44
  -1   0 -19    3.77    0.51
  -1   0 -19    3.38    0.55
  -1   0 -19    3.09    0.43
  -1   0 -19    4.28    0.53
  -1   0 -20    6.28    0.57
  -1   0 -20    6.79    0.58
  -1   0 -20    6.56    0.47
  -1   0 -20    6.67    0.61
  -1   0 -21   -0.07    0.35
  -1   0 -21    0.22    0.31
  -1   0 -21    0.21    0.30
  -1   0 -21    0.06    0.09
  -1   0 -22    9.83    0.61
  -1   0 -22    8.39    0.52
  -1   0 -22    9.98    0.59
  -1   0 -22   10.19    0.56
  -1   0 -23    1.84    0.20
  -1   0 -23    2.00    0.26
  -1   0 -23    2.45    0.29
   1   1 -23    3.17    0.31
   1   1 -23    2.67    0.26
   1   1 -22    1.80    0.33
   1   1 -22    2.42    0.30
   1   1 -22    2.29    0.29
   1   1 -22    2.18    0.36
   1   1 -21    6.15    0.50
   1   1 -21    6.00    0.43
   1   1 -21    6.95    0.58
   1   1 -21    7.12    0.51
   1   1 -21    6.66    0.54
   1   1 -20  123.21    4.16
   1   1 -20  124.10    4.21
   1   1 -20  115.40    4.06
   1   1 -20  125.26    4.14
   1   1 -20  124.47    4.19
   1   1 -19   18.72    0.96
   1   1 -19   19.09    1.00
   1   1 -19   18.13    1.03
   1   1 -19   18.04    0.93
   1   1 -19   17.99    1.05
   1   1 -18   75.41    2.89
   1   1 -18   77.92    2.92
   1   1 -18   80.48    3.02
   1   1 -18   82.24    2.98
   1   1 -17   11.13    0.73
   1   1 -17   10.82    0.79
   1   1 -17   11.90    0.76
   1   1 -17   12.14    0.84
   1   1 -17    9.52    1.47
   1   1 -17    9.14    1.30
   1   1 -16  103.76    3.72
   1   1 -16  110.99    3.79
   1   1 -16   95.05    3.61
   1   1 -16  105.48    3.74
   1   1 -16  108.21    3.82
   1   1 -16  104.14    4.93
   1   1 -15   14.15    0.82
   1   1 -15   14.24    1.50
   1   1 -15   12.76    0.74
   1   1 -15   15.04    0.83
   1   1 -15   13.65    0.85
   1   1 -14    0.36    0.31
   1   1 -14    0.89    0.36
   1   1 -14    0.84    0.29
   1   1 -14    0.39    0.32
   1   1 -14    0.63    0.66
   1   1 -13   35.77    2.08
   1   1 -13   38.77    2.31
   1   1 -13   34.71    1.48
   1   1 -13   34.52    1.47
   1   1 -12   40.93    2.39
   1   1 -12   42.32    2.25
   1   1 -11   13.27    1.14
   1   1 -11   12.85    1.22
   1   1 -10  368.43   12.37
   1   1 -10  348.66   12.38
   1   1  -9  900.87   28.57
  -1  -1   9  854.99   28.18
   1   1  -9  867.04   28.63
   1   1  -8    4.79    0.68
   1   1  -8    4.37    0.64
  -1  -1   8    4.71    0.45
   1   1  -7   11.48    0.57
  -1  -1   7   12.59    0.67
   1   1  -7   12.92    0.99
   1   1  -6   48.63    2.06
  -1  -1   6   45.89    1.70
   1   1  -6   42.96    1.69
   1   1  -6   50.31    2.06
  -1  -1   5    1.37    0.21
   1   1  -5    1.00    0.41
   1   1  -5    0.88    0.28
   1   1  -4    2.51    0.43
  -1  -1   4    2.10    0.19
   1   1  -3 1196.53   38.04
   1   1  -3 1171.70   37.96
  -1  -1   2 1089.85   34.11
   1   1  -2 1051.55   34.26
   1   1  -2 1034.53   34.24
   1   1  -1   51.53    1.81
  -1  -1   1   47.35    1.65
   1   1   0 1200.50   39.32
   1   1   0 1272.73   39.41
   1   1   1 1401.27   41.49
   1   1   1 1290.27   41.47
   1   1   1 1255.93   41.30
  -1  -1  -2    5.72    0.48
   1   1   2    6.21    0.50
  -1  -1  -2    6.53    0.48
   1   1   3  201.53    6.85
  -1  -1  -3  201.94    6.94
  -1  -1  -3  217.13    6.94
  -1  -1  -4 1911.67   60.92
   1   1   4 1837.24   60.72
  -1  -1  -4 1996.00   60.94
  -1  -1  -5  379.85   12.22
  -1  -1  -5  383.07   12.18
   1   1   5  351.44   11.87
  -1  -1  -6   63.70    2.50
  -1  -1  -6   63.17    2.51
  -1  -1  -7  464.77   14.54
  -1  -1  -7  462.99   14.50
  -1  -1  -8    0.04    0.52
  -1  -1  -8    0.28    0.58
  -1  -1  -8    0.79    0.60
  -1  -1  -9   23.05    1.62
  -1  -1  -9   24.90    1.35
  -1  -1  -9   22.24    1.64
  -1  -1 -10  137.58    5.29
  -1  -1 -10  130.04    5.25
  -1  -1 -10  127.59    4.75
  -1  -1 -11    2.39    0.72
  -1  -1 -11    2.21    0.76
  -1  -1 -12   80.01    3.80
  -1  -1 -12   71.35    3.65
   1   1  13    0.24    0.33
  -1  -1 -13    0.55    0.71
  -1  -1 -13    0.75    0.70
   1   1  14   53.58    2.97
  -1  -1 -14   53.75    2.04
   1   1  14   51.23    2.10
  -1  -1 -14   51.24    3.14
  -1  -1 -14   55.13    3.25
  -1  -1 -15    2.50    0.94
   1   1  15    2.61    0.80
   1   1  15    1.53    0.42
  -1  -1 -16   15.65    1.85
   1   1  16   15.36    0.89
  -1  -1 -17   78.57    4.34
   1   1  17   79.25    2.95
   1   1  18    0.68    0.37
  -1  -1 -18    0.05    0.33
  -1  -1 -19   20.30    1.07
  -1  -1 -19   22.12    1.12
  -1  -1 -20    8.63    0.62
  -1  -1 -20    9.36    0.57
  -1  -1 -20    9.72    0.63
  -1  -1 -21   24.86    1.10
  -1  -1 -21   25.17    1.11
  -1  -1 -21   22.49    1.04
  -1  -1 -22    2.21    0.28
  -1  -1 -22    2.71    0.32
  -1  -1 -22    1.95    0.35
  -1  -1 -22    2.01    0.30
  -1  -1 -23    1.90    0.21
  -1  -1 -23    2.38    0.24
   1   2 -23    0.56    0.20
   1   2 -23    0.24    0.14
  -1  -2  23    0.39    0.21
   1   2 -22   27.56    1.07
   1   2 -22   26.12    1.05
   1   2 -22   26.29    1.10
   1   2 -21   41.71    0.99
   1   2 -21   39.64    0.91
   1   2 -21   41.77    0.97
   1   2 -21   41.58    1.04
   1   2 -20    3.52    0.41
   1   2 -20    3.62    0.45
   1   2 -20    3.65    0.48
   1   2 -20    5.00    0.53
   1   2 -19   26.47    1.26
   1   2 -19   27.15    1.30
   1   2 -19   26.50    1.31
   1   2 -19   26.08    1.23
   1   2 -18    0.17    0.40
   1   2 -18    0.40    0.41
   1   2 -18    0.91    0.39
   1   2 -18    0.87    0.46
   1   2 -17    4.36    0.58
   1   2 -17    4.37    0.44
   1   2 -17    4.17    0.98
   1   2 -17    5.76    0.62
   1   2 -17    4.24    0.54
   1   2 -17    2.88    1.00
   1   2 -16    8.68    0.62
   1   2 -16   10.72    0.74
   1   2 -16   10.43    1.45
   1   2 -16    9.39    1.32
   1   2 -16   11.33    0.81
   1   2 -16   10.94    0.80
   1   2 -16    9.63    0.62
   1   2 -15    9.99    0.66
   1   2 -15    9.60    1.41
   1   2 -15   12.55    0.83
   1   2 -15   11.83    1.27
   1   2 -15   10.76    1.37
   1   2 -15   11.67    0.78
   1   2 -15   12.10    0.80
   1   2 -14   96.50    3.36
   1   2 -14   97.02    3.40
   1   2 -14   91.44    4.37
   1   2 -14   98.05    4.55
   1   2 -14   94.62    4.29
   1   2 -14   84.42    3.26
   1   2 -13    4.10    0.85
   1   2 -13    3.66    0.48
   1   2 -13    3.17    0.39
   1   2 -13    3.11    0.83
   1   2 -13    4.48    0.48
   1   2 -13    4.66    1.04
   1   2 -12  278.63   10.11
   1   2 -12  258.49    9.12
   1   2 -12  284.18    9.17
   1   2 -12  280.27   10.30
   1   2 -11  664.83   21.59
   1   2 -11  614.75   21.55
   1   2 -11  637.67   21.65
   1   2 -10   45.77    2.40
   1   2 -10   46.09    2.39
   1   2 -10   43.95    2.45
   1   2  -9  945.53   26.16
   1   2  -9  888.34   25.95
   1   2  -8   28.95    1.68
   1   2  -8   31.29    1.68
   1   2  -7    6.60    0.84
  -1  -2   7    6.37    0.40
   1   2  -7    6.96    0.58
  -1  -2   6    0.59    0.18
   1   2  -6    0.79    0.37
  -1  -2   5    1.87    0.19
   1   2  -5    1.92    0.56
   1   2  -5    1.69    0.43
  -1  -2   4  110.57    3.78
   1   2  -4   99.75    3.91
  -1  -2   3    0.44    0.28
  -1  -2   2  616.75   20.36
   1   2  -2  653.07   20.52
   1   2  -1 2693.32   87.53
   1   2  -1 2675.79   87.57
  -1  -2   1 2809.79   87.44
   1   2   0 9214.98  308.35
  -1  -2   0 9999.00  308.36
   1   2   0 9883.34  308.49
   1   2   1    2.82    0.36
   1   2   1    2.83    0.47
   1   2   2    7.81    0.64
   1   2   2    6.89    0.38
   1   2   3    4.46    0.56
   1   2   4  268.46    9.28
  -1  -2  -4  277.05    9.46
  -1  -2  -4  289.96    9.46
   1   2   5  305.89   10.40
  -1  -2  -5  320.92   10.69
  -1  -2  -5  315.35   10.67
   1   2   6   77.20    2.94
  -1  -2  -6   79.54    3.31
  -1  -2  -6   83.46    3.32
   1   2   7   31.12    1.39
  -1  -2  -7   36.32    1.90
  -1  -2  -7   32.28    1.86
  -1  -2  -7   37.37    1.87
  -1  -2  -8    4.20    0.83
  -1  -2  -8    3.44    0.83
  -1  -2  -8    3.20    0.84
  -1  -2  -9  157.98    6.28
  -1  -2  -9  172.91    6.11
  -1  -2  -9  155.20    6.25
  -1  -2 -10   30.38    2.03
  -1  -2 -10   29.33    1.73
  -1  -2 -10   29.94    1.99
  -1  -2 -11    2.72    0.65
  -1  -2 -11    2.28    0.86
  -1  -2 -11    1.52    0.73
  -1  -2 -12   53.78    2.94
  -1  -2 -12   47.54    2.88
  -1  -2 -12   44.26    2.28
  -1  -2 -12   49.06    1.92
  -1  -2 -13  108.33    4.94
  -1  -2 -13   98.48    3.56
  -1  -2 -13  111.59    4.96
  -1  -2 -14   15.66    1.74
  -1  -2 -14   15.58    1.71
   1   2  14   15.85    0.91
  -1  -2 -14   14.95    0.83
   1   2  15  165.27    5.43
  -1  -2 -15  147.98    5.29
  -1  -2 -15  155.96    6.92
   1   2  15  152.96    6.65
  -1  -2 -15  145.59    6.80
  -1  -2 -16  148.18    5.28
   1   2  16  139.24    6.54
  -1  -2 -16  144.47    6.85
  -1  -2 -17    2.94    0.96
   1   2  17    2.31    0.47
  -1  -2 -18   83.07    3.02
   1   2  18   82.55    3.02
  -1  -2 -18   77.81    2.99
  -1  -2 -19   24.48    1.18
   1   2  19   24.62    1.14
  -1  -2 -19   24.60    1.16
  -1  -2 -19   25.29    1.15
  -1  -2 -20    4.57    0.45
  -1  -2 -20    4.35    0.40
  -1  -2 -20    3.62    0.40
  -1  -2 -21    2.50    0.34
  -1  -2 -21    2.81    0.41
  -1  -2 -21    3.25    0.33
  -1  -2 -22    0.30    0.19
  -1  -2 -22   -0.01    0.03
  -1  -2 -22    0.15    0.26
  -1  -2 -23   12.06    0.54
  -1  -3  23    4.77    0.32
  -1  -3  22    2.28    0.33
   1   3 -22    1.70    0.28
   1   3 -22    1.88    0.27
   1   3 -22    1.88    0.27
   1   3 -21   24.40    1.06
   1   3 -21   22.39    0.97
   1   3 -21   22.45    1.04
   1   3 -21   23.64    1.04
   1   3 -21   21.70    0.92
   1   3 -20    0.27    0.30
   1   3 -20   -0.24    0.37
   1   3 -20   -0.16    0.36
   1   3 -20    0.44    0.28
   1   3 -19    9.42    0.72
   1   3 -19    9.99    0.73
   1   3 -19   10.38    0.71
   1   3 -19    9.82    0.66
   1   3 -18   15.29    0.83
   1   3 -18   18.87    1.05
   1   3 -18   18.96    1.04
   1   3 -18   19.32    1.00
   1   3 -18   17.51    0.94
   1   3 -17    2.82    0.38
   1   3 -17    2.35    0.54
   1   3 -17    2.23    0.37
   1   3 -17    3.04    0.52
   1   3 -17    2.31    0.43
   1   3 -17    2.13    0.50
   1   3 -17    2.55    0.87
   1   3 -16    8.51    1.39
   1   3 -16   14.17    0.83
   1   3 -16   11.76    1.38
   1   3 -16    9.49    1.39
   1   3 -16   15.13    0.90
   1   3 -16   11.08    0.74
   1   3 -16   14.54    0.90
   1   3 -16   13.63    0.90
   1   3 -15   27.95    2.25
   1   3 -15   25.78    1.30
   1   3 -15   25.84    2.08
   1   3 -15   28.29    1.31
   1   3 -15   26.54    1.37
   1   3 -15   29.60    2.14
   1   3 -15   25.52    1.22
   1   3 -14   25.10    2.09
   1   3 -14   26.99    1.24
   1   3 -14   24.96    1.25
   1   3 -14   24.68    1.16
   1   3 -14   25.89    1.97
   1   3 -14   21.81    1.91
  -1  -3  13    0.69    0.62
   1   3 -13    0.87    0.30
   1   3 -13    0.30    0.60
   1   3 -13    1.34    0.72
   1   3 -13    0.08    0.37
   1   3 -13    0.67    0.68
   1   3 -13    0.56    0.31
   1   3 -12    6.59    1.05
   1   3 -12    4.77    0.45
   1   3 -12    6.26    1.00
  -1  -3  12    5.06    0.91
   1   3 -12    6.05    0.98
   1   3 -12    5.08    0.47
   1   3 -11   42.00    2.38
  -1  -3  11   33.14    2.12
   1   3 -11   36.50    2.24
   1   3 -11   42.40    2.40
   1   3 -10  109.66    4.58
  -1  -3  10  103.00    4.43
   1   3 -10  110.67    4.60
   1   3  -9  213.04    7.44
   1   3  -9  185.87    6.73
  -1  -3   9  186.85    7.13
   1   3  -9  206.47    7.38
   1   3  -8   88.22    3.46
   1   3  -8   92.23    3.89
  -1  -3   8   90.04    3.68
   1   3  -7    2.47    0.55
  -1  -3   7    2.17    0.56
   1   3  -7    1.87    0.78
  -1  -3   6    4.72    0.62
   1   3  -6    4.86    0.71
   1   3  -6    5.87    0.84
  -1  -3   5  140.42    4.93
   1   3  -5  131.49    5.09
  -1  -3   4  933.34   30.25
  -1  -3   3  136.64    4.84
   1   3  -3  139.13    5.03
   1   3  -2 2122.89   69.05
   1   3  -2 2142.19   69.03
  -1  -3   2 2174.92   68.91
   1   3  -1  798.58   25.47
   1   3  -1  759.30   25.38
  -1  -3   1  789.10   25.34
   1   3   0  265.36    8.87
   1   3   0  251.14    8.72
  -1  -3   0  268.06    8.77
   1   3   1    4.35    0.48
   1   3   1    5.47    0.66
   1   3   2  141.12    4.85
   1   3   2  149.57    5.17
   1   3   3   20.94    1.20
   1   3   3   19.56    0.81
   1   3   4  185.92    6.58
   1   3   5    5.39    0.69
   1   3   6   57.80    2.57
   1   3   6   57.26    2.45
  -1  -3  -7  190.41    6.85
   1   3   7  175.20    6.35
   1   3   7  181.90    6.63
  -1  -3  -8  299.76   10.44
   1   3   8  286.38    9.87
  -1  -3  -8  298.88   10.55
  -1  -3  -9  268.20    9.34
  -1  -3  -9  264.93    9.14
  -1  -3 -10    4.89    1.00
  -1  -3 -10    5.29    1.02
  -1  -3 -11    0.97    0.66
  -1  -3 -11    1.09    0.78
  -1  -3 -11    0.53    0.35
  -1  -3 -12   67.54    2.56
  -1  -3 -12   69.61    3.73
  -1  -3 -12   70.43    2.52
  -1  -3 -12   66.26    3.27
  -1  -3 -12   68.23    2.60
   1   3  12   67.06    2.54
  -1  -3 -13    0.60    0.40
  -1  -3 -13    0.74    0.33
  -1  -3 -13    0.27    0.38
  -1  -3 -13    0.65    0.87
  -1  -3 -14   74.41    2.73
   1   3  14   71.36    3.82
  -1  -3 -14   73.40    2.74
   1   3  15    7.43    0.71
   1   3  15    7.34    1.17
  -1  -3 -15    7.83    0.62
  -1  -3 -16  110.51    4.01
   1   3  16  121.23    4.15
   1   3  16  108.36    5.26
   1   3  16  110.75    5.42
  -1  -3 -17    5.52    0.54
   1   3  17    6.50    0.62
  -1  -3 -18    1.79    0.37
   1   3  18    1.54    0.42
   1   3  19   26.39    1.22
  -1  -3 -19   28.13    1.25
  -1  -3 -19   25.02    1.14
  -1  -3 -19   27.55    1.18
   1   3  20   12.92    0.58
  -1  -3 -20   12.60    0.55
  -1  -3 -20   14.66    0.73
  -1  -3 -20   12.66    0.61
  -1  -3 -21    3.36    0.30
  -1  -3 -21    4.29    0.43
  -1  -3 -21    4.44    0.39
  -1  -3 -22    0.22    0.23
  -1  -3 -22    0.21    0.19
  -1  -4  22    4.58    0.36
   1   4 -21    9.89    0.59
   1   4 -21   10.93    0.60
   1   4 -21    9.76    0.53
  -1  -4  21    8.68    0.61
   1   4 -21    8.72    0.54
   1   4 -20    7.51    0.61
   1   4 -20    7.30    0.56
   1   4 -20    8.74    0.63
   1   4 -20    9.01    0.56
   1   4 -19   14.58    0.68
   1   4 -19   15.85    0.74
   1   4 -18    6.30    0.50
   1   4 -18    6.09    0.62
   1   4 -18    6.27    0.57
   1   4 -18    5.72    0.46
   1   4 -17   12.38    0.75
   1   4 -17   14.37    0.87
   1   4 -17   14.70    0.90
   1   4 -16   11.23    0.76
   1   4 -16    9.84    0.68
   1   4 -16    8.43    1.23
   1   4 -16    9.15    1.26
   1   4 -16   10.27    1.44
   1   4 -15    1.45    0.42
   1   4 -15    1.30    0.75
   1   4 -15    1.00    0.36
   1   4 -15    1.90    0.78
   1   4 -15    1.76    0.82
   1   4 -15    0.80    0.30
   1   4 -14    0.38    0.37
   1   4 -14    0.19    0.30
   1   4 -14    0.08    0.32
   1   4 -14   -0.12    0.71
   1   4 -14   -0.37    0.80
   1   4 -14    1.39    0.74
   1   4 -14    0.55    0.44
   1   4 -13   -0.16    0.40
   1   4 -13    0.66    0.66
   1   4 -13    0.90    0.36
   1   4 -13    0.25    0.33
   1   4 -13    0.47    0.78
   1   4 -13    0.03    0.39
   1   4 -13    0.47    0.33
   1   4 -13    1.24    0.72
   1   4 -12   77.96    2.80
   1   4 -12   74.29    3.83
   1   4 -12   71.33    2.72
   1   4 -12   75.80    2.83
   1   4 -12   72.85    3.83
   1   4 -12   73.64    2.73
   1   4 -12   73.49    2.75
   1   4 -12   74.88    3.75
   1   4 -11    2.34    0.80
   1   4 -11    2.73    0.44
   1   4 -11    3.57    0.41
   1   4 -11    2.70    0.81
   1   4 -11    2.52    0.40
   1   4 -11    2.98    0.42
   1   4 -11    3.42    0.47
  -1  -4  11    2.72    0.72
   1   4 -10  172.93    5.97
   1   4 -10  189.94    7.03
   1   4 -10  174.08    5.93
  -1  -4  10  169.80    6.73
   1   4 -10  176.57    5.95
   1   4 -10  180.41    7.02
   1   4  -9   19.04    1.58
  -1  -4   9   16.88    1.35
   1   4  -9   16.39    1.17
  -1  -4   8    1.80    0.58
   1   4  -8    1.27    0.72
   1   4  -8    2.70    0.61
   1   4  -7   27.28    1.67
  -1  -4   7   29.29    1.68
   1   4  -7   32.12    1.93
  -1  -4   6   30.20    1.66
  -1  -4   5  207.09    7.32
   1   4  -4  870.82   28.41
  -1  -4   4  859.29   28.21
   1   4  -3  833.14   27.86
  -1  -4   3  863.28   27.72
   1   4  -2   52.59    2.38
  -1  -4   2   51.96    2.22
   1   4  -2   51.07    2.34
  -1  -4   1 1054.85   34.26
   1   4  -1 1053.67   34.29
   1   4  -1 1060.07   34.42
  -1  -4   0    4.81    0.65
   1   4   0    5.34    0.68
   1   4   0    4.65    0.71
   1   4   1   38.69    1.76
   1   4   1   42.68    1.97
   1   4   2  390.39   12.51
   1   4   2  356.92   12.13
   1   4   3    1.76    0.34
   1   4   3    1.38    0.55
   1   4   4 1063.27   27.32
   1   4   4  790.12   26.44
   1   4   5   10.89    0.99
   1   4   6    4.10    0.73
   1   4   6    3.74    0.76
  -1  -4  -7    1.51    0.32
   1   4   7    1.84    0.62
   1   4   7    1.47    0.60
  -1  -4  -7    1.61    0.99
   1   4   8   39.15    2.02
   1   4   8   42.46    2.27
  -1  -4  -8   41.28    2.55
  -1  -4  -8   44.98    2.24
  -1  -4  -9    1.80    0.99
   1   4   9    1.27    0.59
  -1  -4  -9    0.86    0.35
  -1  -4  -9    1.96    0.67
  -1  -4 -10    0.37    0.37
   1   4  10    1.08    0.35
   1   4  10    0.87    0.57
  -1  -4 -10    0.40    0.92
  -1  -4 -11   18.20    1.01
   1   4  11   19.23    1.62
   1   4  11   19.32    0.99
   1   4  12    3.96    0.86
   1   4  12    3.41    0.48
  -1  -4 -12    5.18    1.04
  -1  -4 -12    3.47    0.51
  -1  -4 -13   24.80    2.00
  -1  -4 -13   25.93    1.26
   1   4  13   29.95    1.32
  -1  -4 -13   29.95    1.37
   1   4  13   29.18    2.13
  -1  -4 -13   31.11    1.43
  -1  -4 -14  165.15    5.33
  -1  -4 -14  162.88    5.38
  -1  -4 -14  151.63    5.24
   1   4  14  154.74    6.50
  -1  -4 -14  139.57    5.14
   1   4  14  149.66    5.25
  -1  -4 -15   28.89    1.30
  -1  -4 -15   27.18    1.23
  -1  -4 -15   30.80    1.36
   1   4  15   25.74    2.10
  -1  -4 -16   43.71    1.69
   1   4  16   44.52    1.84
  -1  -4 -16   38.87    1.69
  -1  -4 -16   39.07    1.62
  -1  -4 -17    3.55    0.38
   1   4  17    5.03    0.58
   1   4  18    0.93    0.41
   1   4  19    1.13    0.35
  -1  -4 -19   -0.03    0.09
  -1  -4 -19    1.02    0.39
  -1  -4 -20    0.55    0.27
   1   4  20    0.21    0.25
  -1  -4 -20    0.14    0.29
  -1  -4 -21   13.49    0.63
  -1  -4 -21   13.03    0.62
   1   5 -21    4.05    0.36
  -1  -5  21    3.50    0.35
   1   5 -21    4.78    0.34
  -1  -5  20    0.14    0.32
   1   5 -20   -0.10    0.28
   1   5 -20   -0.07    0.28
   1   5 -19   17.81    0.60
   1   5 -19   20.17    0.77
  -1  -5  19   18.14    0.78
   1   5 -19   19.16    0.76
   1   5 -18    2.67    0.38
   1   5 -18    3.33    0.39
   1   5 -18    2.95    0.32
   1   5 -18    2.40    0.50
  -1  -5  18    3.96    0.54
   1   5 -17    0.58    0.47
   1   5 -17   -0.18    0.31
   1   5 -17   -0.04    0.30
   1   5 -16    6.45    0.66
   1   5 -16    4.41    0.46
   1   5 -16    5.32    0.51
   1   5 -16    5.30    0.61
   1   5 -16    5.69    0.52
   1   5 -15   12.35    0.87
   1   5 -15   12.91    0.86
   1   5 -15    9.98    1.40
   1   5 -15   10.42    0.71
   1   5 -15   11.70    0.77
   1   5 -15   10.63    1.38
   1   5 -15   11.04    1.40
   1   5 -15   11.59    0.71
   1   5 -14    1.02    0.68
   1   5 -14    0.59    0.34
   1   5 -14    0.15    0.33
   1   5 -14   -0.24    0.66
   1   5 -14    0.41    0.48
   1   5 -14    0.42    0.35
   1   5 -14    0.50    0.70
   1   5 -14    0.31    0.45
   1   5 -13    5.41    1.05
   1   5 -13    5.27    0.55
   1   5 -13    5.91    0.56
   1   5 -13    6.19    0.65
   1   5 -13    5.53    0.62
   1   5 -13    6.28    1.13
   1   5 -13    4.99    1.10
   1   5 -12    6.61    0.63
   1   5 -12    7.08    0.62
   1   5 -12    5.86    1.12
   1   5 -12    6.43    1.20
   1   5 -12    6.92    0.66
   1   5 -12    7.21    0.60
   1   5 -11    7.60    1.22
   1   5 -11   10.00    1.27
   1   5 -11   11.00    0.71
   1   5 -11    9.59    0.68
   1   5 -11    8.26    0.69
   1   5 -11    9.71    0.71
   1   5 -10   13.83    0.82
   1   5 -10   14.28    0.82
   1   5 -10   14.19    0.83
   1   5 -10   13.16    1.48
   1   5 -10   14.34    0.86
  -1  -5   9   32.59    2.04
   1   5  -9   34.08    2.28
   1   5  -9   33.93    1.44
   1   5  -9   33.09    1.44
   1   5  -9   32.94    1.96
   1   5  -9   34.89    1.48
   1   5  -8   49.52    1.97
  -1  -5   8   52.60    2.00
  -1  -5   8   57.49    2.89
   1   5  -8   48.44    2.60
   1   5  -8   49.47    1.99
  -1  -5   8   51.94    2.60
   1   5  -8   51.05    1.96
   1   5  -7    5.89    0.92
  -1  -5   7    6.33    0.56
  -1  -5   7    7.56    0.90
  -1  -5   6  192.74    6.73
   1   5  -6  186.37    6.94
  -1  -5   5   41.10    2.06
   1   5  -5   36.72    2.18
   1   5  -4   76.57    3.36
  -1  -5   4   71.85    3.12
   1   5  -3  224.95    8.23
  -1  -5   3  232.30    8.13
  -1  -5   2    7.30    0.81
   1   5  -2    5.89    0.86
   1   5  -2    8.13    0.94
  -1  -5   1    1.00    0.54
   1   5  -1    1.58    0.65
   1   5  -1    1.74    0.59
   1   5   0  391.74   13.27
   1   5   0  396.27   13.48
   1   5   1   32.96    1.85
   1   5   1   33.52    1.66
   1   5   2   21.91    1.41
   1   5   2   19.75    1.13
   1   5   3  110.54    4.13
   1   5   3   93.77    3.54
   1   5   4  102.59    4.19
   1   5   5   20.04    1.46
   1   5   6  179.03    6.93
  -1  -5  -6  182.38    6.15
   1   5   6  187.29    6.90
  -1  -5  -7   38.37    1.59
   1   5   7   41.37    2.25
  -1  -5  -7   43.16    2.70
   1   5   7   38.97    2.22
   1   5   8   21.13    1.05
  -1  -5  -8   20.16    0.99
  -1  -5  -8   23.83    2.03
   1   5   8   21.22    1.59
  -1  -5  -8   22.38    1.07
  -1  -5  -8   25.83    1.80
   1   5   8   20.70    1.48
  -1  -5  -9    4.32    0.52
  -1  -5  -9    4.99    1.22
  -1  -5  -9    3.35    0.86
   1   5   9    4.45    0.87
   1   5   9    3.91    0.49
  -1  -5 -10    1.43    1.04
  -1  -5 -10    0.56    0.41
   1   5  10    0.85    0.38
   1   5  10    0.47    0.58
  -1  -5 -11    1.09    0.45
   1   5  11    0.69    0.63
  -1  -5 -11    1.33    0.97
   1   5  11    0.77    0.45
  -1  -5 -12    1.44    0.93
   1   5  12    1.78    0.45
  -1  -5 -12    1.39    0.50
   1   5  12    1.77    0.71
  -1  -5 -12    1.16    0.51
   1   5  13    1.29    0.68
   1   5  13    2.63    0.47
  -1  -5 -13    1.82    0.55
  -1  -5 -13    1.72    0.50
  -1  -5 -13    1.15    0.82
  -1  -5 -14   22.50    1.20
  -1  -5 -14   23.29    1.24
   1   5  14   21.38    1.12
  -1  -5 -14   22.54    1.10
   1   5  15   45.81    1.91
  -1  -5 -15   47.49    1.89
  -1  -5 -15   50.41    2.00
  -1  -5 -16    0.18    0.40
  -1  -5 -16   -0.04    0.31
   1   5  16    0.06    0.45
  -1  -5 -17    0.68    0.33
   1   5  17    0.75    0.44
  -1  -5 -18    2.17    0.48
  -1  -5 -18    2.99    0.47
  -1  -5 -18    2.68    0.35
   1   5  18    2.12    0.41
  -1  -5 -19    4.30    0.46
   1   5  19    3.92    0.40
  -1  -5 -19    3.91    0.44
   1   5  20    1.67    0.25
  -1  -5 -20    1.93    0.31
  -1  -5 -20    2.06    0.31
  -1  -5 -21    1.87    0.22
  -1  -5 -21    2.44    0.24
   1   6 -20   34.35    1.33
  -1  -6  20   37.27    1.39
   1   6 -19    0.74    0.31
   1   6 -19    0.20    0.15
   1   6 -19    0.51    0.30
  -1  -6  19    0.61    0.33
   1   6 -18   19.73    0.67
   1   6 -18   21.35    0.80
   1   6 -18   19.73    0.73
   1   6 -18   20.44    0.80
  -1  -6  18   20.07    0.81
   1   6 -17    1.83    0.47
   1   6 -17    2.25    0.34
   1   6 -17    2.19    0.46
  -1  -6  17    1.30    0.42
   1   6 -16    4.84    0.45
   1   6 -16    5.66    0.62
   1   6 -16    4.86    0.48
   1   6 -16    4.77    0.60
  -1  -6  16    4.58    0.60
   1   6 -15  123.88    4.39
   1   6 -15  123.02    4.35
   1   6 -15  124.01    4.27
  -1  -6  15  119.34    4.38
   1   6 -15  115.20    4.21
   1   6 -14    1.89    0.51
   1   6 -14    0.84    0.50
   1   6 -14    1.52    0.82
   1   6 -14    0.46    0.41
   1   6 -14    1.27    0.81
   1   6 -14    1.97    0.43
  -1  -6  14    0.70    0.47
   1   6 -13  128.11    4.56
   1   6 -13  133.31    4.67
   1   6 -13  130.72    4.61
   1   6 -13  126.82    5.85
  -1  -6  13  135.44    4.69
   1   6 -13  117.30    5.65
   1   6 -13  113.16    5.68
   1   6 -13  127.92    4.58
   1   6 -12   11.31    0.82
   1   6 -12   10.25    0.77
  -1  -6  12   10.51    0.82
   1   6 -12   11.40    0.81
   1   6 -12   10.53    1.44
   1   6 -12    8.30    1.27
   1   6 -12   12.28    0.81
   1   6 -11    1.03    0.43
   1   6 -11    2.13    0.92
   1   6 -11    1.26    0.41
   1   6 -11    1.55    0.46
   1   6 -11    0.82    0.44
   1   6 -11    0.12    0.68
  -1  -6  11    0.83    0.45
   1   6 -10    9.46    0.75
   1   6 -10    8.92    0.61
   1   6 -10   10.40    0.74
   1   6 -10    9.20    0.71
   1   6 -10   10.97    0.78
  -1  -6  10   10.62    0.77
   1   6 -10   10.00    1.37
   1   6  -9    6.91    1.00
   1   6  -9    5.91    0.55
   1   6  -9    5.95    0.62
   1   6  -9    7.27    0.64
   1   6  -9    6.74    0.60
  -1  -6   9    6.44    0.61
   1   6  -9    6.19    0.53
   1   6  -8   24.89    1.16
  -1  -6   8   28.57    1.27
   1   6  -8   27.30    1.25
  -1  -6   8   25.57    2.10
   1   6  -8   25.18    1.18
   1   6  -8   23.43    1.13
   1   6  -8   26.18    1.23
   1   6  -8   22.28    1.82
  -1  -6   8   27.14    1.27
  -1  -6   7   15.24    0.89
  -1  -6   7   17.58    1.75
   1   6  -7   17.14    0.91
   1   6  -7   14.71    1.51
  -1  -6   7   17.21    1.38
   1   6  -7   15.96    0.86
  -1  -6   7   18.46    1.02
   1   6  -7   16.32    0.90
   1   6  -7   16.48    0.86
   1   6  -7   18.19    1.57
  -1  -6   6   20.70    1.05
   1   6  -6   18.84    0.93
  -1  -6   6   17.89    0.94
   1   6  -6   18.21    0.95
   1   6  -6   15.09    1.57
   1   6  -6   18.71    1.63
  -1  -6   6   17.08    1.36
  -1  -6   6   19.36    1.82
   1   6  -6   18.34    0.95
  -1  -6   5   29.78    1.33
   1   6  -5   23.80    1.84
  -1  -6   5   26.51    1.21
   1   6  -5   26.08    1.21
  -1  -6   5   28.50    1.78
   1   6  -4   58.75    2.97
  -1  -6   4   57.42    2.79
  -1  -6   4   58.24    2.29
  -1  -6   3   40.96    2.16
   1   6  -3   37.76    2.23
   1   6  -2   61.03    2.93
  -1  -6   2   63.32    2.90
   1   6  -1    0.26    0.58
   1   6  -1    0.30    0.62
   1   6   0    1.88    0.61
   1   6   0    1.76    0.61
   1   6   1   58.33    2.75
   1   6   1   52.24    2.43
   1   6   2   12.78    1.18
   1   6   2   13.65    0.95
  -1  -6  -3    0.18    0.43
   1   6   3    0.30    0.48
   1   6   4   53.06    2.08
  -1  -6  -4   59.50    3.30
  -1  -6  -4   60.65    2.18
   1   6   4   50.80    2.08
   1   6   4   51.23    2.70
   1   6   5    2.22    0.42
  -1  -6  -5    3.14    0.39
   1   6   5    3.06    0.94
   1   6   5    2.30    0.44
   1   6   5    2.00    0.64
  -1  -6  -5    1.54    1.09
  -1  -6  -5    2.52    0.52
   1   6   6   63.83    3.18
   1   6   6   55.44    2.24
  -1  -6  -6   62.25    2.32
   1   6   6   62.69    3.05
   1   6   6   58.45    2.29
  -1  -6  -6   64.96    3.45
  -1  -6  -7   90.82    3.11
   1   6   7   80.04    3.03
   1   6   7   80.68    3.09
  -1  -6  -7   86.85    4.20
   1   6   7   82.00    3.84
   1   6   7   79.19    3.88
  -1  -6  -7   93.54    4.53
  -1  -6  -8    6.71    0.65
   1   6   8    5.87    0.63
  -1  -6  -8    6.44    1.19
   1   6   8    6.47    0.95
   1   6   8    6.59    0.55
   1   6   8    6.87    1.03
  -1  -6  -8    7.75    1.53
  -1  -6  -9  111.67    5.11
   1   6   9  114.95    5.04
   1   6   9  119.52    4.20
  -1  -6  -9  129.35    5.79
   1   6   9  115.01    4.11
  -1  -6 -10   10.67    1.66
   1   6  10   10.77    1.25
   1   6  10   11.05    0.80
   1   6  11   31.76    1.47
  -1  -6 -11   31.92    2.58
   1   6  11   28.96    2.13
   1   6  12   53.21    2.17
  -1  -6 -12   54.20    2.25
  -1  -6 -13    7.25    1.23
  -1  -6 -13    6.84    0.75
   1   6  13    6.49    0.64
   1   6  14   90.79    3.39
  -1  -6 -14   89.46    3.34
  -1  -6 -15    6.46    0.67
   1   6  15    7.15    0.59
  -1  -6 -15    6.19    0.53
  -1  -6 -16   17.97    0.97
   1   6  16   19.04    1.04
  -1  -6 -16   17.05    0.95
   1   6  17   40.02    1.63
  -1  -6 -17   36.40    1.56
  -1  -6 -17   39.65    1.55
   1   6  18    0.84    0.34
  -1  -6 -18    0.81    0.38
  -1  -6 -18    1.13    0.31
  -1  -6 -19   22.20    0.92
  -1  -6 -19   22.75    0.98
   1   6  19   21.28    0.92
  -1  -6 -20    9.56    0.48
  -1  -6 -20    8.56    0.42
   1   7 -19    9.25    0.43
  -1  -7  19    9.75    0.45
   1   7 -18    2.96    0.31
  -1  -7  18    3.27    0.39
   1   7 -18    2.78    0.31
   1   7 -18    3.47    0.38
   1   7 -17   51.26    1.01
  -1  -7  17   58.35    1.24
   1   7 -17   49.32    0.91
   1   7 -17   57.89    1.18
  -1  -7  16   47.48    1.90
   1   7 -16   46.28    1.77
   1   7 -16   45.54    1.85
   1   7 -16   42.75    1.72
   1   7 -16   46.60    1.78
   1   7 -15   25.32    1.15
   1   7 -15   25.60    1.22
   1   7 -15   26.58    1.18
   1   7 -14   26.28    1.26
  -1  -7  14   24.86    1.28
   1   7 -14   24.33    1.20
   1   7 -14   22.81    1.18
   1   7 -13    5.66    0.61
   1   7 -13    5.25    0.58
   1   7 -13    4.15    0.56
  -1  -7  13    5.16    0.62
   1   7 -12   18.93    1.78
   1   7 -12   17.85    1.03
   1   7 -12   16.12    0.98
   1   7 -12   17.59    1.01
   1   7 -12   15.04    1.67
  -1  -7  12   17.05    1.05
  -1  -7  11    1.07    0.47
   1   7 -11    1.78    0.80
   1   7 -11    1.64    0.35
   1   7 -11    0.94    0.49
   1   7 -11    1.18    0.44
   1   7 -11    1.17    0.44
   1   7 -10    1.36    0.51
   1   7 -10    1.61    0.43
   1   7 -10    1.30    0.37
  -1  -7  10    1.89    0.47
   1   7 -10    1.82    0.48
   1   7  -9  102.49    3.70
   1   7  -9  107.74    3.78
   1   7  -9  111.11    5.12
   1   7  -9  111.76    3.88
   1   7  -9  110.49    3.80
  -1  -7   9  110.75    3.88
   1   7  -9   97.02    3.71
  -1  -7   9  111.11    3.91
   1   7  -8   10.92    0.76
   1   7  -8    9.03    0.67
  -1  -7   8    9.11    0.72
   1   7  -8    8.50    0.65
   1   7  -8    7.38    1.28
   1   7  -8    9.28    0.78
  -1  -7   8    9.74    0.87
  -1  -7   8   10.99    1.69
   1   7  -8    9.54    1.30
   1   7  -8    9.23    0.67
  -1  -7   7   60.18    2.43
   1   7  -7   60.05    2.23
   1   7  -7   59.59    2.34
   1   7  -7   53.39    3.23
  -1  -7   7   58.93    2.34
   1   7  -7   59.57    3.34
   1   7  -7   55.51    2.26
  -1  -7   7   60.73    3.59
   1   7  -7   58.58    2.28
   1   7  -6    0.59    0.94
   1   7  -6   -0.33    0.74
  -1  -7   6   -0.41    1.14
   1   7  -6    0.30    0.36
  -1  -7   6    0.49    0.60
  -1  -7   6    0.18    0.33
   1   7  -6    0.53    0.39
   1   7  -5    0.48    0.96
   1   7  -5    0.24    0.37
  -1  -7   5    0.46    0.63
  -1  -7   5    0.31    0.35
   1   7  -5    0.10    0.67
  -1  -7   5   -1.23    1.20
  -1  -7   4   79.51    4.22
  -1  -7   4   80.82    2.90
   1   7  -4   73.78    3.59
  -1  -7   4   73.50    3.46
   1   7  -4   67.53    3.84
  -1  -7   4   67.05    3.58
  -1  -7   4   69.56    2.71
   1   7  -4   71.15    2.72
   1   7  -3    0.51    0.36
  -1  -7   3    0.21    0.91
  -1  -7   3    0.65    0.60
  -1  -7   3    0.10    0.32
   1   7  -3    0.30    0.38
   1   7  -3    0.99    0.64
  -1  -7   2   49.57    2.06
  -1  -7   2   45.37    1.87
   1   7  -2   47.06    2.58
   1   7  -2   47.27    1.91
   1   7  -2   45.60    1.90
  -1  -7   2   46.78    2.88
  -1  -7   1    1.28    0.64
  -1  -7   1    0.52    0.33
  -1  -7   1    1.36    1.04
   1   7  -1    1.53    0.40
   1   7  -1    0.61    0.56
   1   7   0    0.53    0.38
   1   7   0    0.26    0.58
   1   7   0    1.02    0.52
   1   7   0    0.69    0.37
  -1  -7   0    0.32    0.60
  -1  -7   0   -0.59    0.99
  -1  -7   0    0.52    0.32
  -1  -7  -1   59.49    3.41
   1   7   1   49.97    2.10
  -1  -7  -1   55.42    2.09
   1   7   1   54.35    2.81
   1   7   1   56.58    2.12
   1   7   1   46.43    2.41
   1   7   2    2.76    0.46
  -1  -7  -2    1.02    1.15
  -1  -7  -2    2.45    0.64
  -1  -7  -2    2.47    0.39
   1   7   2    2.80    0.73
   1   7   3    4.10    0.53
  -1  -7  -3    4.49    1.36
  -1  -7  -3    6.46    1.42
   1   7   3    5.10    1.24
   1   7   3    4.85    0.83
  -1  -7  -3    5.60    0.50
  -1  -7  -3    5.52    0.73
  -1  -7  -4    0.40    1.02
  -1  -7  -4    0.27    0.32
   1   7   4    0.47    0.88
   1   7   4    0.33    0.37
  -1  -7  -4   -0.27    1.29
  -1  -7  -4   -0.16    0.56
   1   7   4    0.09    0.56
   1   7   5    1.97    0.97
   1   7   5    2.46    0.69
  -1  -7  -5    3.26    1.39
   1   7   5    1.62    0.48
   1   7   5    1.64    0.44
  -1  -7  -5    1.43    0.36
  -1  -7  -5    1.74    1.15
  -1  -7  -5    1.43    0.61
  -1  -7  -6    1.06    1.09
   1   7   6    1.92    0.89
   1   7   6    0.42    0.44
   1   7   6    0.65    0.59
   1   7   6    0.61    0.37
  -1  -7  -6    0.56    0.59
   1   7   7   27.04    2.11
  -1  -7  -7   33.13    2.53
   1   7   7   30.67    2.07
   1   7   7   30.84    1.46
   1   7   7   29.92    1.39
  -1  -7  -7   33.07    1.53
   1   7   7   30.40    1.38
   1   7   8    3.11    0.56
   1   7   8    1.94    0.70
  -1  -7  -8    1.07    1.27
   1   7   8    2.90    0.45
  -1  -7  -8    3.11    1.12
  -1  -7  -8    1.77    0.58
   1   7   9    0.51    0.45
  -1  -7  -9   -0.61    1.24
   1   7   9    0.05    0.35
   1   7  10    2.68    0.44
  -1  -7 -10    2.72    1.20
   1   7  10    3.77    0.56
   1   7  11   40.31    1.79
  -1  -7 -11   38.10    2.95
  -1  -7 -11   41.35    1.88
   1   7  12   20.24    1.10
  -1  -7 -12   19.17    1.20
   1   7  13   38.91    1.67
  -1  -7 -13   36.04    1.55
  -1  -7 -14    4.77    0.47
  -1  -7 -14    4.35    0.45
   1   7  14    5.15    0.53
  -1  -7 -14    4.97    0.63
  -1  -7 -15   13.88    0.86
  -1  -7 -15   13.62    0.71
  -1  -7 -15   14.35    0.76
   1   7  15   14.20    0.78
  -1  -7 -16   16.62    0.84
   1   7  16   16.73    0.89
  -1  -7 -16   14.25    0.74
   1   7  17    0.04    0.31
  -1  -7 -17   -0.06    0.14
  -1  -7 -18   32.02    0.76
   1   7  18   30.74    0.72
   1   7  19    7.53    0.41
  -1  -7 -19   10.46    0.47
   1   8 -18   17.90    0.74
   1   8 -18   16.64    0.71
   1   8 -17    3.18    0.32
   1   8 -17    3.48    0.33
  -1  -8  17    3.25    0.36
   1   8 -16    0.34    0.26
   1   8 -16    0.84    0.31
  -1  -8  16    0.61    0.35
   1   8 -16    0.89    0.26
   1   8 -15   57.95    2.19
   1   8 -15   59.28    2.19
   1   8 -15   58.82    2.22
  -1  -8  15   62.60    2.30
  -1  -8  14    5.32    0.58
   1   8 -14    5.12    0.51
   1   8 -14    5.61    0.53
   1   8 -14    5.73    0.53
   1   8 -13   11.58    0.79
  -1  -8  13   11.61    0.82
   1   8 -13   11.06    0.74
   1   8 -13   11.56    0.78
   1   8 -12    4.98    0.58
   1   8 -12    5.93    0.56
   1   8 -12    4.93    0.59
  -1  -8  12    5.27    0.60
   1   8 -11   14.47    0.84
   1   8 -11   13.49    0.77
   1   8 -11   14.72    0.95
  -1  -8  11   14.46    0.96
   1   8 -11   14.75    0.93
   1   8 -10  100.59    3.63
  -1  -8  10   99.88    3.64
   1   8 -10   95.65    3.50
   1   8 -10   95.02    3.48
   1   8  -9    2.92    0.47
  -1  -8   9    2.82    0.54
  -1  -8   9    2.19    0.65
   1   8  -9    3.18    0.45
   1   8  -9    3.33    0.57
   1   8  -9    1.92    0.93
   1   8  -9    2.96    0.61
   1   8  -9    3.91    0.52
   1   8  -9    3.62    0.42
   1   8  -8   98.26    3.55
   1   8  -8   92.15    4.78
   1   8  -8  101.83    3.63
   1   8  -8  106.81    3.74
   1   8  -8   89.01    4.67
   1   8  -8   97.86    3.60
  -1  -8   8   96.55    3.75
  -1  -8   8  104.14    3.73
   1   8  -8   99.93    3.70
  -1  -8   7    3.30    0.76
   1   8  -7    3.40    0.57
  -1  -8   7    4.13    0.56
   1   8  -7    4.36    1.10
   1   8  -7    3.56    0.60
   1   8  -7    2.41    0.51
   1   8  -7    2.83    0.54
   1   8  -7    3.18    0.89
  -1  -8   7    2.70    1.31
  -1  -8   6    0.15    1.23
   1   8  -6    2.95    1.09
   1   8  -6    0.76    0.47
   1   8  -6    1.68    0.45
  -1  -8   6    0.87    0.44
  -1  -8   6    1.49    0.81
   1   8  -6    0.94    0.69
  -1  -8   5   46.78    2.12
   1   8  -5   42.08    2.68
  -1  -8   5   45.44    1.91
   1   8  -5   44.20    1.91
   1   8  -5   41.02    2.96
  -1  -8   5   48.44    3.39
  -1  -8   4   33.03    1.68
   1   8  -4   31.66    1.47
   1   8  -4   31.49    1.49
   1   8  -4   31.09    2.56
  -1  -8   4   29.31    1.44
  -1  -8   4   31.81    2.88
   1   8  -4   29.53    2.15
   1   8  -3  195.11    8.04
   1   8  -3  209.44    7.15
   1   8  -3  208.10    8.69
  -1  -8   3  190.27    8.28
  -1  -8   3  212.49    7.14
   1   8  -3  205.34    7.16
  -1  -8   3  215.59    7.34
  -1  -8   2    2.86    0.49
  -1  -8   2    3.53    1.56
  -1  -8   2    3.13    0.86
   1   8  -2    3.36    0.78
   1   8  -2    2.93    0.55
  -1  -8   2    2.61    1.11
   1   8  -1   39.13    2.34
   1   8  -1   42.65    3.08
  -1  -8   1   48.62    2.12
  -1  -8   1   44.30    1.83
  -1  -8   1   49.89    3.46
  -1  -8   1   42.46    2.95
   1   8  -1   42.07    1.87
   1   8   0  118.30    4.43
  -1  -8   0  124.64    4.39
   1   8   0  123.75    4.44
  -1  -8   0  135.84    6.28
  -1  -8   0  121.29    5.83
  -1  -8   0  132.96    4.64
   1   8   0  115.82    5.82
  -1  -8  -1    2.41    1.36
   1   8   1    3.23    0.57
  -1  -8  -1    2.32    0.43
   1   8   1    2.42    0.54
   1   8   1    3.54    1.27
   1   8   2   30.99    1.48
  -1  -8  -2   33.47    1.73
  -1  -8  -2   28.62    2.59
  -1  -8  -2   30.41    1.41
  -1  -8  -2   31.95    2.87
   1   8   2   31.90    1.48
   1   8   2   36.50    2.68
   1   8   3    4.16    0.87
   1   8   3    4.80    0.59
  -1  -8  -3    4.83    0.51
   1   8   3    4.00    1.20
  -1  -8  -3    4.78    0.87
   1   8   3    4.64    0.63
  -1  -8  -3    5.08    1.54
  -1  -8  -3    3.18    1.40
  -1  -8  -4   11.78    0.77
   1   8   4   10.06    1.20
   1   8   4   11.08    1.61
   1   8   4   11.91    0.85
  -1  -8  -4   12.28    1.92
  -1  -8  -4   14.98    2.04
  -1  -8  -4   10.85    1.04
   1   8   5    0.56    0.49
   1   8   5    1.97    0.99
   1   8   5    0.37    0.45
  -1  -8  -5    0.31    1.24
  -1  -8  -5    0.32    1.29
  -1  -8  -5    1.31    0.77
   1   8   5    0.79    0.50
   1   8   5    0.29    0.59
   1   8   6   41.42    1.83
   1   8   6   43.93    2.85
  -1  -8  -6   43.14    1.99
   1   8   6   44.27    1.90
  -1  -8  -6   38.81    3.18
   1   8   6   44.84    1.84
  -1  -8  -6   40.31    3.15
   1   8   7   41.11    1.81
   1   8   7   39.53    1.69
   1   8   7   39.79    1.73
  -1  -8  -7   38.04    1.82
  -1  -8  -7   40.27    3.00
  -1  -8  -8   46.27    3.46
   1   8   8   53.45    2.03
   1   8   8   52.52    2.07
  -1  -8  -8   46.20    2.09
   1   8   8   51.91    2.15
  -1  -8  -9    0.94    1.10
   1   8   9   -0.03    0.50
   1   8   9    0.71    0.37
   1   8  10   17.15    0.93
  -1  -8 -10   18.88    1.13
   1   8  10   19.20    1.10
   1   8  11   11.31    0.81
  -1  -8 -11   11.14    0.87
   1   8  12    1.87    0.46
  -1  -8 -12    2.01    0.57
   1   8  13    1.60    0.42
  -1  -8 -13    1.87    0.54
  -1  -8 -13    1.78    0.36
   1   8  14    0.58    0.34
  -1  -8 -14    0.14    0.26
  -1  -8 -14    0.24    0.40
  -1  -8 -15    0.37    0.34
   1   8  15    0.70    0.27
   1   8  15    0.88    0.38
  -1  -8 -15    0.75    0.33
   1   8  16    6.38    0.49
  -1  -8 -16    6.48    0.46
  -1  -8 -16    5.90    0.47
  -1  -8 -17    0.30    0.22
   1   8  17    0.43    0.23
   1   9 -16    8.60    0.44
  -1  -9  16   13.30    0.56
   1   9 -15   91.67    3.08
  -1  -9  15   82.35    3.04
   1   9 -15   86.49    3.06
   1   9 -15   92.93    3.05
  -1  -9  14   20.57    0.95
   1   9 -14   20.26    0.90
  -1  -9  14   17.20    0.85
   1   9 -14   19.37    0.84
   1   9 -14   18.90    0.88
  -1  -9  13   14.19    0.79
   1   9 -13   13.15    0.74
   1   9 -13   11.81    0.65
   1   9 -13   13.17    0.74
   1   9 -12    9.16    0.58
   1   9 -12   11.08    0.73
   1   9 -12   10.01    0.69
  -1  -9  12   10.16    0.72
   1   9 -11    0.18    0.15
   1   9 -11   -0.11    0.29
   1   9 -11    0.03    0.39
  -1  -9  11    0.14    0.40
   1   9 -10   18.73    0.95
   1   9 -10   19.04    1.06
  -1  -9  10   20.64    1.10
   1   9 -10   20.73    1.09
   1   9  -9   40.99    1.68
   1   9  -9   32.54    1.43
  -1  -9   9   35.47    1.61
   1   9  -9   34.03    1.49
  -1  -9   9   39.67    1.67
   1   9  -9   38.49    1.67
   1   9  -9   38.71    1.56
   1   9  -8   10.94    0.83
   1   9  -8    8.94    0.64
   1   9  -8   10.37    0.84
   1   9  -8    9.65    0.72
  -1  -9   8    8.17    0.84
  -1  -9   8   11.17    0.81
   1   9  -8    9.03    0.68
   1   9  -7    1.02    0.44
  -1  -9   7    0.39    0.68
   1   9  -7    1.24    0.47
   1   9  -7    1.79    0.54
  -1  -9   7    0.32    0.42
   1   9  -6   13.46    0.90
  -1  -9   6   12.31    1.86
   1   9  -6   13.57    1.65
   1   9  -6   11.39    0.73
   1   9  -6   13.39    0.90
  -1  -9   6   13.23    0.88
   1   9  -6   14.02    0.92
  -1  -9   6   13.47    1.09
   1   9  -5   16.65    1.87
  -1  -9   5   16.91    1.24
   1   9  -5   14.67    0.98
   1   9  -5   14.75    0.96
   1   9  -5   12.52    1.45
  -1  -9   5   12.70    2.03
   1   9  -5   15.05    0.86
   1   9  -5   16.18    1.01
  -1  -9   5   17.04    0.98
   1   9  -4    0.50    0.54
  -1  -9   4   -0.51    1.30
   1   9  -4    0.15    0.87
   1   9  -4   -0.11    0.35
   1   9  -4    0.03    0.47
  -1  -9   4   -0.03    0.40
   1   9  -4    0.16    0.46
  -1  -9   4    0.32    0.86
   1   9  -4   -0.21    0.70
   1   9  -4   -0.16    0.48
  -1  -9   3   19.81    1.43
   1   9  -3   20.03    2.12
   1   9  -3   22.95    1.24
   1   9  -3   21.77    1.18
   1   9  -3   20.04    1.16
  -1  -9   3   18.92    2.43
  -1  -9   3   20.13    1.11
   1   9  -3   20.77    1.08
   1   9  -3   21.77    1.14
   1   9  -2   84.71    3.14
  -1  -9   2   84.65    3.42
  -1  -9   2   82.74    4.91
   1   9  -2   79.39    3.19
   1   9  -2   85.12    3.14
  -1  -9   2   86.33    3.17
   1   9  -1    0.34    0.55
   1   9  -1   -0.15    1.10
   1   9  -1    0.88    0.44
  -1  -9   1    1.13    0.88
   1   9  -1   -0.13    0.48
  -1  -9   1    0.54    0.41
   1   9  -1    1.01    0.47
  -1  -9   1    0.54    1.07
  -1  -9   1    2.11    1.49
   1   9   0   62.01    2.50
  -1  -9   0   68.74    4.29
   1   9   0   61.53    2.38
  -1  -9   0   53.89    3.68
  -1  -9   0   66.52    2.75
   1   9   0   59.90    3.85
   1   9   0   62.20    2.47
  -1  -9   0   61.42    2.43
   1   9   1   85.31    3.14
  -1  -9  -1   77.02    4.48
   1   9   1   81.22    3.16
   1   9   1   81.10    3.20
  -1  -9  -1   81.11    3.09
  -1  -9  -2   78.74    3.10
   1   9   2   75.89    2.91
  -1  -9  -2   72.63    2.80
   1   9   2   70.92    4.19
  -1  -9  -2   65.24    4.17
  -1  -9  -2   74.97    4.59
   1   9   2   77.31    2.91
   1   9   2   69.29    2.86
  -1  -9  -3   29.54    1.67
  -1  -9  -3   28.88    1.35
  -1  -9  -3   25.56    2.49
   1   9   3   25.44    2.41
   1   9   3   28.66    1.44
   1   9   3   28.51    1.41
  -1  -9  -3   31.88    2.92
   1   9   3   29.69    1.46
   1   9   4   21.93    1.17
  -1  -9  -4   19.60    2.30
  -1  -9  -4   23.14    1.40
  -1  -9  -4   18.69    2.31
   1   9   4   16.90    1.95
   1   9   4   21.90    1.22
   1   9   5   77.00    2.88
  -1  -9  -5   73.12    3.02
   1   9   5   69.58    4.00
  -1  -9  -5   68.61    4.31
  -1  -9  -5   71.59    4.39
   1   9   5   76.90    2.89
   1   9   6    7.19    0.67
   1   9   6    8.67    0.77
   1   9   6    7.91    0.71
  -1  -9  -6    7.59    0.86
  -1  -9  -7    1.53    0.57
   1   9   7    1.96    0.45
  -1  -9  -7    0.64    0.57
   1   9   7    1.74    0.54
   1   9   7    2.00    0.46
  -1  -9  -8   -0.22    0.33
   1   9   8   -0.09    0.51
   1   9   8   -0.03    0.39
   1   9   8    0.02    0.33
  -1  -9  -8   -0.06    0.53
  -1  -9  -9  158.94    5.35
   1   9   9  150.50    5.30
   1   9   9  146.38    5.17
   1   9  10  113.82    4.10
   1   9  10  127.79    4.28
   1   9  11   20.13    1.04
  -1  -9 -12  101.55    3.67
  -1  -9 -12  108.52    3.79
   1   9  12  109.97    3.75
  -1  -9 -13   16.51    0.84
   1   9  13   15.87    0.78
  -1  -9 -13   14.59    0.74
  -1  -9 -13   13.46    0.67
  -1  -9 -14   19.74    0.89
   1   9  14   22.62    0.97
   1   9  14   20.83    0.89
  -1  -9 -14   21.76    0.96
   1   9  15   12.82    0.64
  -1  -9 -15   12.48    0.62
  -1  -9 -15   12.47    0.58
   1   9  16    5.40    0.34
   1  10 -14   22.16    0.90
  -1 -10  14   23.10    0.92
   1  10 -13    0.29    0.22
   1  10 -13    0.39    0.20
  -1 -10  13    0.31    0.23
   1  10 -13    0.56    0.25
  -1 -10  12    2.63    0.34
   1  10 -12    1.60    0.28
   1  10 -12    2.15    0.33
   1  10 -11   13.02    0.73
   1  10 -11   13.08    0.67
  -1 -10  11   14.21    0.75
   1  10 -10    5.26    0.40
   1  10 -10    4.75    0.47
   1  10 -10    4.83    0.51
  -1 -10  10    4.99    0.47
   1  10  -9   13.22    0.69
   1  10  -9   12.68    0.70
   1  10  -9   11.61    0.53
  -1 -10   9   13.28    0.66
   1  10  -9   11.83    0.56
   1  10  -8    1.09    0.33
   1  10  -8    1.21    0.30
  -1 -10   8    0.89    0.44
  -1 -10   8    1.49    0.40
   1  10  -8    1.31    0.45
   1  10  -8    1.06    0.24
   1  10  -8    1.12    0.37
   1  10  -7    6.67    0.58
  -1 -10   7    6.30    0.69
   1  10  -7    7.60    0.68
  -1 -10   7    6.89    0.61
   1  10  -7    6.87    0.59
   1  10  -7    6.69    0.52
  -1 -10   6    7.82    0.85
   1  10  -6   10.68    0.74
  -1 -10   6    9.59    0.71
   1  10  -6    9.02    0.72
   1  10  -6    9.91    0.74
   1  10  -5    8.08    0.57
  -1 -10   5    7.90    0.67
   1  10  -5    9.00    0.70
   1  10  -5    8.05    0.73
  -1 -10   5    7.29    0.86
   1  10  -5    9.13    0.74
   1  10  -5    8.95    0.70
   1  10  -4    3.91    0.54
  -1 -10   4    4.00    0.52
   1  10  -4    3.44    0.57
   1  10  -4    3.78    0.58
  -1 -10   4    3.63    0.82
   1  10  -4    3.28    0.45
   1  10  -4    4.02    0.62
   1  10  -3   10.85    0.75
  -1 -10   3   12.15    1.08
   1  10  -3   12.36    0.79
   1  10  -3   14.09    0.92
  -1 -10   3   11.85    0.79
   1  10  -3   11.10    0.82
   1  10  -2    6.06    0.57
   1  10  -2    6.97    0.60
  -1 -10   2    5.17    0.94
  -1 -10   2    6.30    0.59
   1  10  -1   14.10    0.99
   1  10  -1   15.07    0.90
   1  10  -1   13.00    0.80
  -1 -10   1   14.50    1.18
   1  10  -1   14.12    0.95
  -1 -10   1   14.54    0.86
  -1 -10   0    5.58    0.56
   1  10   0    5.29    0.66
   1  10   0    4.99    0.49
   1  10   0    6.49    0.66
  -1 -10   0    5.43    0.92
   1  10   0    5.66    0.72
   1  10   1   16.31    1.01
   1  10   1   20.09    1.09
   1  10   1   18.00    1.01
  -1 -10  -1   14.49    0.82
  -1 -10  -1   17.24    0.94
  -1 -10  -2    6.05    0.57
  -1 -10  -2    9.03    0.70
  -1 -10  -2    7.16    0.97
  -1 -10  -2    9.24    0.64
   1  10   2    8.25    0.78
   1  10   2    8.20    0.74
   1  10   2    8.17    0.76
  -1 -10  -3   50.60    2.09
   1  10   3   56.01    2.22
   1  10   3   57.65    2.24
   1  10   3   55.38    2.21
  -1 -10  -3   54.78    2.18
  -1 -10  -3   49.88    2.30
   1  10   4   20.65    1.12
  -1 -10  -4   19.21    1.03
  -1 -10  -4   19.06    1.25
   1  10   4   20.78    1.10
  -1 -10  -4   20.91    1.11
   1  10   5    4.76    0.59
   1  10   5    4.71    0.58
  -1 -10  -5    5.62    0.60
  -1 -10  -5    4.57    0.71
  -1 -10  -5    5.60    0.58
   1  10   6    1.25    0.41
  -1 -10  -6    1.28    0.46
   1  10   6    1.38    0.44
  -1 -10  -6    1.10    0.52
  -1 -10  -6    0.91    0.42
   1  10   6    1.23    0.50
  -1 -10  -7    0.12    0.39
   1  10   7    0.15    0.32
  -1 -10  -7   -0.02    0.17
  -1 -10  -7   -0.33    0.44
   1  10   7   -0.03    0.43
   1  10   7    0.21    0.34
   1  10   8   45.25    1.78
  -1 -10  -8   43.83    1.73
   1  10   8   39.15    1.59
  -1 -10  -8   42.93    1.73
   1  10   8   40.31    1.65
  -1 -10  -9    1.69    0.42
  -1 -10  -9    1.23    0.39
   1  10   9    1.59    0.33
   1  10   9    1.91    0.46
  -1 -10 -10   94.19    3.24
  -1 -10 -10   88.26    3.21
   1  10  10   90.44    3.23
  -1 -10 -11   83.43    2.91
   1  10  11   81.01    2.90
   1  10  12   -0.20    0.26
  -1 -10 -12   -0.03    0.26
  -1 -10 -13   11.36    0.55
   1  10  13    9.99    0.50
   1  11 -11    4.65    0.30
   1  11 -11    5.73    0.36
  -1 -11  10   22.74    0.94
   1  11 -10   24.46    0.99
   1  11 -10   23.54    0.92
  -1 -11   9    3.69    0.32
   1  11  -9    4.10    0.38
   1  11  -9    3.27    0.28
   1  11  -8   14.97    0.60
   1  11  -8   13.36    0.50
  -1 -11   8   13.83    0.55
  -1 -11   7    0.09    0.26
   1  11  -7    0.23    0.26
   1  11  -7    0.15    0.28
   1  11  -7    0.01    0.07
   1  11  -7   -0.31    0.33
  -1 -11   7    0.36    0.31
  -1 -11   6    2.96    0.48
   1  11  -6    2.80    0.40
  -1 -11   6    3.13    0.38
   1  11  -6    3.20    0.40
   1  11  -6    2.84    0.34
   1  11  -6    3.03    0.41
   1  11  -5   43.12    1.66
   1  11  -5   42.95    1.70
   1  11  -5   41.85    1.64
  -1 -11   5   43.21    1.67
   1  11  -5   41.18    1.69
  -1 -11   5   39.55    1.75
  -1 -11   4    6.01    0.66
   1  11  -4    7.14    0.48
   1  11  -4    6.59    0.56
   1  11  -4    8.07    0.58
  -1 -11   4    6.87    0.48
  -1 -11   3   11.88    0.90
   1  11  -3   13.15    0.72
   1  11  -3   12.06    0.70
   1  11  -3   15.66    0.86
  -1 -11   3   14.82    0.77
  -1 -11   2   50.60    2.18
   1  11  -2   50.70    1.94
   1  11  -2   53.46    2.00
  -1 -11   2   55.87    2.03
  -1 -11   1    1.97    0.64
   1  11  -1    1.80    0.51
  -1 -11   1    1.58    0.42
   1  11  -1    2.35    0.50
   1  11  -1    2.44    0.42
  -1 -11   1    2.36    0.38
   1  11   0   50.62    1.96
  -1 -11   0   48.29    1.92
   1  11   0   46.78    1.90
   1  11   0   47.94    1.97
   1  11   1    6.77    0.62
   1  11   1    5.32    0.54
  -1 -11  -1    4.98    0.53
   1  11   1    5.31    0.59
  -1 -11  -2   60.87    2.26
   1  11   2   60.01    2.25
   1  11   2   60.81    2.28
   1  11   2   58.82    2.27
   1  11   3    0.37    0.38
  -1 -11  -3   -0.05    0.08
   1  11   3    0.56    0.40
  -1 -11  -3    1.12    0.39
  -1 -11  -3    1.22    0.53
   1  11   3    0.44    0.41
   1  11   4   15.20    0.70
   1  11   4   15.48    0.69
   1  11   4   15.70    0.72
  -1 -11  -4   15.51    0.69
  -1 -11  -4   14.58    0.76
   1  11   5    6.60    0.51
  -1 -11  -5    5.60    0.45
   1  11   5    6.26    0.51
  -1 -11  -5    6.33    0.53
  -1 -11  -5    5.43    0.42
  -1 -11  -5    4.77    0.52
  -1 -11  -6    0.64    0.35
   1  11   6    0.11    0.27
  -1 -11  -6    0.48    0.27
   1  11   6   -0.09    0.29
  -1 -11  -7   18.73    0.85
   1  11   7   17.51    0.80
  -1 -11  -7   19.80    0.91
   1  11   7   18.57    0.85
  -1 -11  -8    5.55    0.43
   1  11   8    6.84    0.51
  -1 -11  -8    7.33    0.49
   1  11   8    6.12    0.39
  -1 -11  -9   97.56    3.58
  -1 -11  -9  106.64    3.62
   1  11  10    0.30    0.24
  -1 -11 -10    0.13    0.18
  -1 -11 -10    0.49    0.21
   1  11  10    0.55    0.20
   1  11  11   36.50    1.30
  -1 -12   7    0.83    0.18
   1  12  -6    1.21    0.18
   1  12  -6    1.20    0.20
  -1 -12   6    1.50    0.23
  -1 -12   5    9.80    0.50
   1  12  -5   10.13    0.50
   1  12  -5    9.54    0.48
   1  12  -4   14.64    0.67
  -1 -12   4   14.06    0.66
   1  12  -4   14.56    0.67
   1  12  -3    5.34    0.44
  -1 -12   3    6.50    0.43
   1  12  -3    5.56    0.39
   1  12  -3    6.09    0.44
  -1 -12   2    6.63    0.46
   1  12  -2    6.82    0.46
   1  12  -1   10.04    0.51
  -1 -12   1   10.79    0.48
   1  12  -1   10.75    0.49
  -1 -12   0   21.21    0.92
  -1 -12   0   22.61    0.95
   1  12   0   23.99    0.98
   1  12   0   22.79    0.97
   1  12   1   11.54    0.61
   1  12   1   10.44    0.54
  -1 -12  -1   11.00    0.58
   1  12   1   10.97    0.61
  -1 -12  -2   10.00    0.54
   1  12   2   10.34    0.58
   1  12   2    9.52    0.53
   1  12   2    9.63    0.57
  -1 -12  -2    9.43    0.54
  -1 -12  -3   10.63    0.56
   1  12   3   11.21    0.58
   1  12   3   11.27    0.57
  -1 -12  -3    9.32    0.50
   1  12   3   11.15    0.57
   1  12   4   13.09    0.65
  -1 -12  -4   14.70    0.67
   1  12   4   14.67    0.68
   1  12   5    0.21    0.23
   1  12   5    0.17    0.18
  -1 -12  -5    0.27    0.20
   1  12   6   77.03    2.56
  -1 -12  -6   74.35    2.56
  -2  13   3    2.26    0.24
   2 -13  -3    2.05    0.21
   2 -13  -2    2.59    0.25
  -2  13   2    3.15    0.25
  -2  13   1    0.29    0.18
   2 -13  -1    0.08    0.19
  -2  13   1    0.08    0.17
   2 -13   0    4.02    0.29
  -2  13   0    4.38    0.30
   2 -13   0    5.08    0.36
  -2  13   0    4.38    0.31
  -2  13   0    5.54    0.35
   2 -13   1    1.45    0.25
   2 -13   1    1.28    0.20
  -2  13  -1    1.32    0.20
  -2  13  -1    1.75    0.25
  -2  13  -1    1.52    0.21
  -2  13  -2    0.30    0.17
   2 -13   2    0.58    0.19
   2 -13   2    0.48    0.22
  -2  13  -3    2.83    0.26
  -2  13  -3    2.84    0.25
   2 -13   3    3.23    0.27
  -2  13  -4    1.48    0.18
   2 -13   4    1.51    0.21
   2 -12  -9   16.54    0.68
   2 -12  -8   15.45    0.66
  -2  12   8   17.38    0.71
   2 -12  -7    5.01    0.36
  -2  12   7    5.64    0.41
   2 -12  -6   45.44    1.67
  -2  12   6   45.42    1.66
   2 -12  -5    6.10    0.47
  -2  12   5    7.50    0.47
  -2  12   5    7.07    0.52
   2 -12  -4   48.82    1.02
  -2  12   4   55.17    1.03
   2 -12  -4   49.28    1.00
  -2  12   4   55.41    1.09
  -2  12   4   48.25    0.86
   2 -12  -4   43.27    0.77
   2 -12  -3   75.39    1.29
  -2  12   3   70.07    1.10
   2 -12  -3   70.61    1.28
  -2  12   3   77.94    1.26
   2 -12  -3   70.01    1.25
  -2  12   3   74.30    1.27
   2 -12  -3   70.16    1.08
   2 -12  -2    1.63    0.35
  -2  12   2    1.35    0.33
   2 -12  -2    0.93    0.39
   2 -12  -2    1.72    0.35
  -2  12   2    1.59    0.40
   2 -12  -2    1.92    0.37
  -2  12   1   13.52    0.66
   2 -12  -1   14.60    0.72
  -2  12   1   14.69    0.62
   2 -12  -1   12.48    0.62
  -2  12   0    9.60    0.61
   2 -12   0    9.68    0.59
  -2  12   0    9.78    0.54
  -2  12   0    9.11    0.57
   2 -12   0    8.44    0.59
   2 -12   0    8.80    0.63
   2 -12   1   70.45    1.32
  -2  12  -1   67.73    1.23
   2 -12   1   63.96    1.32
   2 -12   1   66.33    1.32
   2 -12   1   70.30    1.23
  -2  12  -1   67.25    1.28
  -2  12  -1   69.50    1.23
  -2  12  -2   59.94    1.17
  -2  12  -2   62.36    1.14
   2 -12   2   62.41    1.27
   2 -12   2   56.50    1.22
   2 -12   2   60.42    1.16
  -2  12  -2   58.99    0.99
   2 -12   2   56.89    1.24
   2 -12   3    2.01    0.44
   2 -12   3    2.47    0.40
   2 -12   3    3.13    0.39
  -2  12  -3    2.91    0.43
  -2  12  -3    2.12    0.34
  -2  12  -3    2.82    0.41
   2 -12   3    2.57    0.41
  -2  12  -3    2.96    0.38
   2 -12   4    2.35    0.37
  -2  12  -4    2.35    0.34
   2 -12   4    2.82    0.46
  -2  12  -4    2.86    0.38
  -2  12  -4    2.56    0.40
   2 -12   4    2.92    0.39
   2 -12   4    2.62    0.38
  -2  12  -4    2.85    0.35
  -2  12  -5    0.67    0.25
  -2  12  -5    1.26    0.34
   2 -12   5    0.89    0.28
   2 -12   5    1.19    0.32
  -2  12  -5    1.17    0.31
   2 -12   5   -0.03    0.03
  -2  12  -5    0.57    0.31
   2 -12   6   24.40    0.71
  -2  12  -6   23.44    0.62
  -2  12  -6   25.36    0.69
   2 -12   7    0.50    0.26
   2 -12   7    0.06    0.25
   2 -12   7    0.41    0.31
  -2  12  -7    0.36    0.27
  -2  12  -7    0.07    0.08
  -2  12  -7   -0.01    0.26
  -2  12  -8    8.88    0.39
  -2  12  -8    9.65    0.43
   2 -12   8    8.53    0.42
   2 -12   8    9.98    0.44
  -2  12  -9    3.30    0.27
  -2  12  -9    3.76    0.30
   2 -12   9    4.05    0.31
   2 -12  10    3.21    0.25
  -2  12 -10    2.75    0.24
   2 -11 -12   28.14    1.07
   2 -11 -11    2.65    0.24
   2 -11 -11    3.20    0.32
  -2  11  11    3.12    0.26
   2 -11 -10   18.09    0.80
  -2  11  10   19.45    0.83
  -2  11   9    2.90    0.37
   2 -11  -9    2.25    0.33
   2 -11  -8    0.11    0.30
   2 -11  -8    0.37    0.23
   2 -11  -8   -0.03    0.11
   2 -11  -7   24.28    0.67
  -2  11   7   28.46    0.89
   2 -11  -7    0.27    0.16
   2 -11  -7    0.07    0.13
  -2  11   7   27.60    0.75
   2 -11  -7   26.72    0.78
  -2  11   6    9.87    0.72
   2 -11  -6    9.06    0.65
  -2  11   6    8.90    0.55
   2 -11  -6    9.68    0.64
   2 -11  -6    8.52    0.65
  -2  11   6    9.78    0.65
   2 -11  -6    8.80    0.56
   2 -11  -5  115.91    4.10
   2 -11  -5  122.74    4.23
   2 -11  -5  121.08    4.25
   2 -11  -5  112.08    4.10
  -2  11   5  118.36    4.12
   2 -11  -5  127.77    4.25
  -2  11   5  124.84    4.24
   2 -11  -4    5.43    0.63
   2 -11  -4    5.47    0.47
   2 -11  -4    4.35    0.51
  -2  11   4    4.88    0.49
   2 -11  -4    4.92    0.62
   2 -11  -4    4.91    0.58
  -2  11   4    4.77    0.60
   2 -11  -3    1.95    0.47
   2 -11  -3    2.05    0.36
   2 -11  -3    1.73    0.51
  -2  11   3    1.71    0.42
  -2  11   3    2.20    0.54
   2 -11  -3    1.81    0.54
   2 -11  -2   13.41    0.92
   2 -11  -2   12.67    0.87
   2 -11  -2   12.77    0.93
  -2  11   2   12.10    0.80
   2 -11  -2   12.03    0.72
  -2  11   2   12.17    0.85
   2 -11  -1    2.52    0.46
  -2  11   1    1.89    0.48
   2 -11  -1    1.57    0.36
   2 -11   0   19.95    1.19
   2 -11   0   18.54    0.94
  -2  11   0   21.10    1.09
   2 -11   0   20.23    1.08
  -2  11  -1   -0.22    0.46
   2 -11   1    0.52    0.59
   2 -11   1    0.37    0.41
   2 -11   1    0.41    0.31
   2 -11   2    2.59    0.60
  -2  11  -2    3.54    0.54
   2 -11   2    2.63    0.61
   2 -11   2    3.86    0.53
   2 -11   3    0.73    0.52
   2 -11   3    0.96    0.56
  -2  11  -3    1.04    0.41
  -2  11  -3    1.11    0.47
   2 -11   3    1.16    0.41
   2 -11   4   30.23    1.47
   2 -11   4   29.55    1.29
  -2  11  -4   31.24    1.38
  -2  11  -4   30.98    1.43
   2 -11   4   31.47    1.42
   2 -11   4   30.28    1.48
   2 -11   5   14.84    0.96
  -2  11  -5   16.22    0.89
   2 -11   5   15.42    0.82
   2 -11   5   16.42    0.92
   2 -11   5   16.32    0.97
  -2  11  -6   21.56    1.05
   2 -11   6   22.21    1.09
   2 -11   6   19.24    1.05
  -2  11  -6   21.11    1.05
   2 -11   6   21.38    1.08
   2 -11   6   19.73    0.97
   2 -11   7   10.79    0.69
   2 -11   7   10.58    0.66
  -2  11  -7   10.87    0.68
   2 -11   7   11.38    0.71
  -2  11  -7   11.56    0.76
   2 -11   7   12.87    0.78
  -2  11  -7   13.03    0.76
  -2  11  -7   13.07    0.78
   2 -11   8   20.74    0.69
   2 -11   8   22.87    0.81
  -2  11  -8   21.64    0.79
  -2  11  -8   21.05    0.77
  -2  11  -8   20.36    0.63
  -2  11  -8   23.03    0.82
   2 -11   9    2.24    0.39
  -2  11  -9    2.81    0.40
  -2  11  -9    2.72    0.42
   2 -11   9    2.11    0.33
  -2  11  -9    2.84    0.38
  -2  11 -10    2.57    0.35
   2 -11  10    2.20    0.35
   2 -11  10    2.97    0.31
   2 -11  10    3.01    0.36
  -2  11 -10    2.78    0.33
  -2  11 -11    2.91    0.33
  -2  11 -11    3.10    0.28
  -2  11 -11    3.40    0.34
   2 -11  11    3.20    0.29
   2 -11  11    3.66    0.35
   2 -11  12    7.76    0.46
  -2  11 -12    7.81    0.46
   2 -11  12    6.43    0.39
  -2  11 -12    7.85    0.43
   2 -11  13   13.38    0.60
  -2  11 -13   13.29    0.58
   2 -10 -14   29.01    1.12
   2 -10 -13    6.49    0.38
   2 -10 -13    6.88    0.48
   2 -10 -12   36.70    0.79
  -2  10  12   39.04    0.77
   2 -10 -11   66.67    2.44
   2 -10 -11   65.96    2.40
  -2  10  11   70.22    2.45
   2 -10 -10    1.61    0.34
   2 -10 -10    0.83    0.36
  -2  10  10    1.17    0.39
   2 -10 -10    1.07    0.35
   2 -10  -9   18.61    0.95
  -2  10   9   21.98    1.05
   2 -10  -9   20.07    1.02
   2 -10  -8   12.77    0.65
   2 -10  -8   13.72    0.70
   2 -10  -8   11.82    0.62
  -2  10   8   13.18    0.62
   2 -10  -8    0.09    0.17
   2 -10  -8    0.07    0.14
  -2  10   8   14.33    0.73
   2 -10  -7   10.65    0.75
   2 -10  -7   10.33    0.75
   2 -10  -7   11.23    0.74
   2 -10  -7   11.33    0.77
  -2  10   7   11.63    0.81
   2 -10  -7   10.96    0.70
   2 -10  -6   30.52    1.36
   2 -10  -6   30.10    1.35
   2 -10  -6   33.11    1.50
   2 -10  -6   29.52    1.35
   2 -10  -6   29.55    1.45
  -2  10   6   31.21    1.34
  -2  10   6   30.66    1.47
   2 -10  -6   32.41    1.47
  -2  10   5    5.04    0.53
  -2  10   5    4.22    0.63
   2 -10  -5    4.66    0.57
   2 -10  -5    4.55    0.50
   2 -10  -5    4.53    0.52
   2 -10  -5    4.20    0.44
   2 -10  -5    5.24    0.68
  -2  10   4   84.06    3.10
   2 -10  -4   81.14    2.97
   2 -10  -4   84.25    3.17
  -2  10   4   82.32    3.01
   2 -10  -4   85.39    3.09
   2 -10  -3    0.61    0.66
  -2  10   3    0.26    0.42
   2 -10  -3    0.13    0.29
   2 -10  -3    0.39    0.34
   2 -10  -3    0.66    0.46
   2 -10  -2   25.05    1.21
  -2  10   2   27.55    1.30
   2 -10  -2   27.01    1.50
   2 -10  -2   25.39    1.30
  -2  10   1   64.71    2.58
   2 -10  -1   67.93    2.61
   2 -10  -1   65.01    2.51
   2 -10   0    5.65    0.67
   2 -10   0    5.07    1.54
  -2  10   0    6.65    0.66
   2 -10   0    6.44    0.90
   2 -10   1   25.68    2.61
   2 -10   1   27.58    1.55
   2 -10   1   25.56    1.26
  -2  10  -1   28.61    1.39
  -2  10  -1   28.39    1.34
   2 -10   1   27.39    1.37
  -2  10  -2    1.82    0.48
   2 -10   2    1.83    0.51
   2 -10   2    1.88    0.78
   2 -10   2    1.83    0.42
  -2  10  -2    2.13    0.53
   2 -10   3   34.38    1.58
  -2  10  -3   33.96    1.54
  -2  10  -3   35.36    1.58
   2 -10   3   30.99    1.69
   2 -10   3   31.68    1.48
   2 -10   4    1.33    0.49
  -2  10  -4    1.46    0.48
   2 -10   4    1.74    0.70
  -2  10  -4    1.09    0.50
   2 -10   4    1.16    0.42
   2 -10   5   68.89    2.72
  -2  10  -5   64.31    2.58
   2 -10   5   65.67    2.63
   2 -10   5   66.23    2.57
   2 -10   6   33.47    1.64
   2 -10   6   33.48    1.65
  -2  10  -6   36.65    1.61
   2 -10   6   36.71    1.62
   2 -10   6   34.32    1.55
   2 -10   7   15.95    1.00
   2 -10   7   17.01    0.98
   2 -10   7   16.93    1.00
  -2  10  -7   17.07    1.00
   2 -10   7   15.29    0.99
  -2  10  -7   18.12    1.01
   2 -10   8   22.84    1.17
  -2  10  -8   26.38    1.25
   2 -10   8   23.29    1.20
   2 -10   8   22.69    1.17
   2 -10   8   25.01    1.25
  -2  10  -8   24.99    1.21
   2 -10   9   -0.03    0.42
  -2  10  -9    0.06    0.38
  -2  10  -9   -0.03    0.42
   2 -10   9    0.38    0.39
  -2  10  -9    0.36    0.30
   2 -10  10   21.89    1.12
  -2  10 -10   22.23    1.05
   2 -10  10   21.77    1.09
  -2  10 -10   19.90    0.92
  -2  10 -10   22.08    1.11
   2 -10  11    1.31    0.39
  -2  10 -11    0.85    0.40
   2 -10  11    1.74    0.40
  -2  10 -11    1.39    0.28
  -2  10 -11    1.71    0.41
  -2  10 -11    1.96    0.36
  -2  10 -12    6.16    0.40
  -2  10 -12    5.24    0.35
  -2  10 -12    6.18    0.49
  -2  10 -12    5.29    0.45
   2 -10  12    6.32    0.47
   2 -10  13   42.22    0.95
  -2  10 -13   41.26    0.86
  -2  10 -13   43.15    0.95
   2 -10  14    1.27    0.28
  -2  10 -14    1.15    0.23
  -2  10 -14    1.39    0.30
  -2  10 -14    1.61    0.22
   2 -10  15   21.35    0.86
   2  -9 -16    2.44    0.28
   2  -9 -16    1.91    0.24
  -2   9  16    2.17    0.24
   2  -9 -15    4.59    0.40
   2  -9 -15    4.64    0.38
   2  -9 -14    2.35    0.39
   2  -9 -14    2.15    0.29
   2  -9 -14    2.34    0.34
   2  -9 -13   48.24    1.85
   2  -9 -13   49.80    1.95
   2  -9 -13   49.62    1.88
   2  -9 -12    6.92    0.56
   2  -9 -12    7.41    0.55
  -2   9  12    7.30    0.53
   2  -9 -12    5.95    0.52
   2  -9 -11   32.91    1.42
   2  -9 -11   30.16    1.34
  -2   9  11   31.02    1.37
   2  -9 -11   33.13    1.39
   2  -9 -10    0.58    0.44
   2  -9 -10    0.65    0.34
   2  -9 -10    0.85    0.37
   2  -9 -10    0.77    0.48
  -2   9  10    0.91    0.43
   2  -9  -9   19.19    0.98
   2  -9  -9   20.62    1.06
  -2   9   9   21.39    1.11
   2  -9  -9   20.29    1.03
   2  -9  -9   21.13    1.14
   2  -9  -8    1.14    0.50
   2  -9  -8    0.90    0.40
   2  -9  -8    0.52    0.41
   2  -9  -8    0.85    0.37
  -2   9   8    0.93    0.50
   2  -9  -8    0.97    0.31
   2  -9  -8    1.38    0.47
   2  -9  -7    2.97    1.14
  -2   9   7    2.78    0.57
   2  -9  -7    2.29    0.41
   2  -9  -7    2.74    0.53
   2  -9  -7    3.12    0.47
   2  -9  -7    3.41    0.60
   2  -9  -7    2.55    0.55
   2  -9  -7    2.77    1.00
   2  -9  -7    3.03    0.57
   2  -9  -6   72.86    4.24
   2  -9  -6   80.00    2.86
   2  -9  -6   74.79    2.87
  -2   9   6   71.81    2.78
   2  -9  -6   73.73    2.82
   2  -9  -6   78.28    2.96
  -2   9   6   77.07    2.92
   2  -9  -6   73.86    2.78
   2  -9  -6   77.73    4.38
   2  -9  -5   17.39    2.09
   2  -9  -5   20.17    1.10
   2  -9  -5   19.98    1.22
   2  -9  -5   19.20    2.12
   2  -9  -5   19.13    1.02
   2  -9  -5   18.23    1.05
  -2   9   5   20.07    1.03
   2  -9  -4    0.79    0.37
   2  -9  -4    0.30    0.38
   2  -9  -4    0.46    0.94
   2  -9  -4    0.11    0.67
  -2   9   4    0.93    0.43
   2  -9  -4    1.14    1.14
   2  -9  -4    0.62    0.43
   2  -9  -3   71.79    2.67
   2  -9  -3   73.67    4.13
   2  -9  -3   72.97    2.92
  -2   9   3   70.61    2.71
   2  -9  -3   73.58    2.79
   2  -9  -3   66.40    2.64
   2  -9  -3   67.68    4.33
   2  -9  -2   22.00    2.23
   2  -9  -2   22.39    1.41
   2  -9  -2   21.84    1.08
   2  -9  -2   23.33    2.52
   2  -9  -2   23.52    1.24
  -2   9   2   23.76    1.21
  -2   9   1  101.11    3.78
  -2   9   1  107.35    3.83
   2  -9  -1  102.90    3.76
   2  -9  -1  107.78    3.86
   2  -9  -1  109.17    5.20
   2  -9   0   37.67    3.14
   2  -9   0   39.34    1.64
  -2   9   0   38.45    1.64
  -2   9   0   37.24    1.69
   2  -9   0   35.69    2.67
   2  -9   0   37.06    1.70
   2  -9   0   35.44    1.93
   2  -9   1    6.83    1.01
   2  -9   1    6.99    0.65
   2  -9   1    6.43    1.71
  -2   9  -1    6.69    0.65
  -2   9  -1    8.07    0.72
   2  -9   1    6.90    1.25
   2  -9   1    8.70    0.73
   2  -9   2   32.20    1.47
   2  -9   2   32.44    1.76
  -2   9  -2   32.63    1.52
  -2   9  -2   31.35    1.49
   2  -9   2   33.01    1.54
  -2   9  -2   27.41    2.27
   2  -9   2   29.80    2.91
   2  -9   3  112.06    6.00
   2  -9   3  120.05    4.23
  -2   9  -3  115.54    4.23
   2  -9   3  118.28    4.42
  -2   9  -3  104.88    5.31
   2  -9   3  110.10    5.35
  -2   9  -3  121.55    4.27
   2  -9   3  117.78    4.28
   2  -9   4    4.73    1.47
   2  -9   4    3.16    0.92
   2  -9   4    2.98    0.54
  -2   9  -4    2.47    0.51
   2  -9   4    2.63    0.82
  -2   9  -4    3.44    1.10
   2  -9   4    3.27    0.56
  -2   9  -4    2.50    0.57
   2  -9   5   35.93    2.54
  -2   9  -5   34.80    1.60
   2  -9   5   29.08    2.76
  -2   9  -5   30.83    2.51
   2  -9   5   35.55    1.61
   2  -9   5   33.67    1.75
   2  -9   5   38.21    1.66
   2  -9   6   16.14    1.01
   2  -9   6   15.57    1.67
   2  -9   6   15.66    1.01
   2  -9   6   16.00    1.11
  -2   9  -6   16.43    1.01
   2  -9   6   14.36    1.89
  -2   9  -6   17.51    1.83
   2  -9   7   41.65    1.87
  -2   9  -7   44.86    1.87
   2  -9   7   34.25    2.61
   2  -9   7   42.78    1.87
  -2   9  -7   39.00    2.82
   2  -9   7   38.34    2.92
   2  -9   7   43.05    1.92
  -2   9  -8    4.11    1.11
  -2   9  -8    3.67    0.59
   2  -9   8    3.72    0.58
  -2   9  -8    4.35    0.59
   2  -9   8    4.75    0.60
   2  -9   8    5.16    0.99
   2  -9   8    3.64    0.59
   2  -9   9    6.40    0.59
  -2   9  -9    5.30    0.54
  -2   9  -9    5.94    0.63
  -2   9  -9    4.19    0.57
  -2   9 -10   11.26    0.72
  -2   9 -10   11.44    0.79
  -2   9 -10   11.45    0.83
  -2   9 -11    0.56    0.44
  -2   9 -11    0.13    0.40
  -2   9 -11    0.33    0.37
  -2   9 -12    0.11    0.37
  -2   9 -12    0.34    0.34
  -2   9 -12    0.22    0.40
  -2   9 -12    0.18    0.34
  -2   9 -13   18.96    0.97
  -2   9 -13   20.07    1.04
  -2   9 -13   19.84    0.96
  -2   9 -13   19.93    0.91
  -2   9 -14   12.02    0.54
  -2   9 -14   11.12    0.56
   2  -9  15    3.81    0.42
  -2   9 -15    3.61    0.37
  -2   9 -16   27.76    1.11
  -2   9 -16   26.36    1.08
   2  -9  16   27.90    1.15
   2  -9  17   13.23    0.59
  -2   9 -17   11.65    0.53
   2  -9  17   12.06    0.57
  -2   9 -17   10.97    0.54
   2  -8 -18    3.30    0.29
   2  -8 -17    0.14    0.24
   2  -8 -17   -0.08    0.25
  -2   8  17    0.08    0.20
   2  -8 -16   20.79    0.95
   2  -8 -16   18.93    0.92
   2  -8 -15    5.84    0.53
   2  -8 -15    4.78    0.41
   2  -8 -15    4.71    0.52
   2  -8 -14   21.16    1.08
   2  -8 -14   21.35    1.06
   2  -8 -14   19.78    0.97
   2  -8 -13   24.91    1.20
   2  -8 -13   23.57    1.15
   2  -8 -13   24.53    1.26
   2  -8 -13   24.20    1.15
   2  -8 -12   17.89    1.00
   2  -8 -12   18.09    0.98
   2  -8 -12   16.61    0.98
  -2   8  12   17.67    0.91
   2  -8 -12   18.63    1.08
   2  -8 -11   28.60    1.36
   2  -8 -11   27.79    1.32
   2  -8 -11   28.26    1.33
  -2   8  11   27.89    1.29
   2  -8 -10    7.06    0.57
  -2   8  10    7.80    0.66
   2  -8 -10    7.71    0.66
   2  -8 -10    7.67    0.66
   2  -8  -9   44.90    1.88
   2  -8  -9   48.36    2.01
   2  -8  -9   45.28    1.83
   2  -8  -9   47.64    3.24
   2  -8  -9   41.33    1.80
   2  -8  -9   44.33    1.84
  -2   8   9   50.26    1.94
   2  -8  -9   46.57    1.89
   2  -8  -9   46.83    1.89
   2  -8  -8    2.56    0.51
   2  -8  -8    3.06    0.47
   2  -8  -8    2.08    0.48
   2  -8  -8    1.75    0.92
  -2   8   8    2.98    0.57
   2  -8  -8    3.44    0.55
   2  -8  -8    3.12    0.55
   2  -8  -8    3.40    0.50
   2  -8  -8    3.00    0.42
   2  -8  -7  223.89    7.54
   2  -8  -7  212.62    7.42
   2  -8  -7  211.03    8.91
   2  -8  -7  212.99    7.40
  -2   8   7  225.15    7.52
   2  -8  -7  217.42    7.45
   2  -8  -7  228.90    9.27
   2  -8  -7  224.93    7.54
   2  -8  -7  235.83    7.57
   2  -8  -6    0.14    1.06
   2  -8  -6    1.40    0.36
   2  -8  -6    2.13    0.46
  -2   8   6    1.26    0.38
   2  -8  -6    1.68    0.50
   2  -8  -6    1.64    0.48
   2  -8  -6    1.30    0.44
   2  -8  -6    2.16    0.62
   2  -8  -6    1.81    1.12
  -2   8   5  100.01    3.65
   2  -8  -5  111.05    5.31
   2  -8  -5   98.86    3.67
   2  -8  -5  106.64    3.66
   2  -8  -5  104.99    5.29
   2  -8  -5  101.96    3.72
   2  -8  -5  104.58    3.77
   2  -8  -5  102.37    3.84
  -2   8   4   98.20    3.60
   2  -8  -4   99.66    3.77
   2  -8  -4  105.13    5.26
   2  -8  -4  102.09    5.08
   2  -8  -4  101.50    3.57
   2  -8  -4  101.53    3.60
   2  -8  -4  101.50    3.62
   2  -8  -4   98.53    3.68
   2  -8  -3    4.42    0.80
   2  -8  -3    2.42    1.36
   2  -8  -3    4.92    1.29
   2  -8  -3    3.51    0.48
   2  -8  -3    4.71    0.56
  -2   8   3    3.73    0.49
   2  -8  -2  100.66    3.86
   2  -8  -2  112.27    4.00
   2  -8  -2  111.31    4.14
   2  -8  -2  113.67    3.95
   2  -8  -2  111.34    5.60
  -2   8   2  118.33    3.97
  -2   8   2  108.55    3.91
   2  -8  -2  125.37    5.46
   2  -8  -1   21.58    1.04
   2  -8  -1   20.59    1.06
   2  -8  -1   20.28    1.11
  -2   8   1   22.47    1.10
   2  -8  -1   24.10    2.11
  -2   8   1   20.02    1.03
  -2   8   0   99.73    3.73
   2  -8   0  103.08    4.97
   2  -8   0  110.44    5.51
  -2   8   0  111.15    3.80
   2  -8   0  102.15    3.94
   2  -8   0  106.93    3.77
   2  -8   0  105.49    3.71
   2  -8   0  102.29    3.80
   2  -8   1   45.75    1.95
   2  -8   1   48.50    3.41
   2  -8   1   45.54    1.84
  -2   8  -1   47.94    1.91
   2  -8   1   47.02    2.86
   2  -8   1   46.13    1.91
   2  -8   1   46.07    2.84
   2  -8   1   47.99    2.15
   2  -8   2    0.63    0.76
   2  -8   2    2.63    0.87
   2  -8   2   -0.78    1.49
  -2   8  -2    1.56    0.42
   2  -8   2    0.75    0.75
   2  -8   2    1.69    0.44
   2  -8   2    1.32    0.39
   2  -8   3    6.27    1.19
  -2   8  -3    6.20    0.58
   2  -8   3    6.25    0.61
   2  -8   3    7.13    1.61
   2  -8   3    5.15    0.59
   2  -8   3    5.82    0.91
   2  -8   4   45.76    2.08
   2  -8   4   51.28    3.40
   2  -8   4   43.71    1.92
  -2   8  -4   45.71    1.90
   2  -8   4   45.81    1.92
   2  -8   4   42.73    2.78
   2  -8   5   39.17    3.04
  -2   8  -5   40.45    1.71
   2  -8   5   35.74    2.50
   2  -8   5   38.11    1.86
  -2   8  -6   11.58    1.76
   2  -8   6   17.43    1.72
   2  -8   6   15.41    1.10
   2  -8   6   17.14    1.97
  -2   8  -6   16.08    0.96
   2  -8   7   79.51    4.24
   2  -8   7   73.12    3.92
  -2   8  -7   75.18    2.84
  -2   8  -7   70.87    4.01
   2  -8   7   69.43    2.87
  -2   8  -8   16.95    1.03
   2  -8   8   18.25    1.08
   2  -8   8   18.18    1.77
   2  -8   8   17.01    1.87
   2  -8   9    0.78    0.45
  -2   8  -9    0.62    0.46
   2  -8   9    0.84    0.44
  -2   8  -9    0.82    0.88
   2  -8   9    1.68    0.80
  -2   8 -10    2.30    0.42
   2  -8  10    0.77    0.72
  -2   8 -10    2.36    0.51
  -2   8 -10    1.08    0.91
  -2   8 -11   15.49    0.87
  -2   8 -11   14.42    1.65
  -2   8 -11   15.64    0.98
  -2   8 -11   15.56    1.71
  -2   8 -12    3.47    0.60
  -2   8 -12    4.54    0.49
  -2   8 -13    0.50    0.41
  -2   8 -13    0.84    0.36
  -2   8 -13    0.51    0.43
  -2   8 -13    1.00    0.37
  -2   8 -13    0.62    0.47
  -2   8 -14    2.41    0.47
  -2   8 -14    1.89    0.34
  -2   8 -14    1.70    0.40
  -2   8 -14    2.16    0.39
  -2   8 -15    0.64    0.29
  -2   8 -15    0.99    0.40
  -2   8 -16   -0.02    0.34
   2  -8  16    0.24    0.32
  -2   8 -16    1.07    0.36
  -2   8 -17    1.38    0.31
  -2   8 -17    1.42    0.31
   2  -8  17    1.15    0.32
  -2   8 -18   20.18    0.86
  -2   8 -18   20.71    0.88
   2  -8  18   21.61    0.89
  -2   8 -19    3.08    0.24
   2  -8  19    2.84    0.26
   2  -7 -20    2.86    0.22
   2  -7 -19   10.68    0.46
   2  -7 -19    0.03    0.06
   2  -7 -18    1.98    0.32
   2  -7 -18    1.36    0.26
   2  -7 -17    1.01    0.34
  -2   7  17    0.89    0.29
   2  -7 -17    1.21    0.29
   2  -7 -16   10.41    0.61
   2  -7 -16   10.44    0.64
   2  -7 -16   10.74    0.72
   2  -7 -15    4.42    0.58
   2  -7 -15    3.60    0.45
   2  -7 -15    4.84    0.47
   2  -7 -15    3.89    0.56
   2  -7 -14   26.13    1.24
   2  -7 -14   27.22    1.23
   2  -7 -14   27.97    1.34
   2  -7 -14   27.39    1.34
   2  -7 -14   25.51    1.31
   2  -7 -13    9.23    0.64
   2  -7 -13    9.56    0.78
   2  -7 -13    9.56    0.72
   2  -7 -13    8.82    0.69
   2  -7 -13    8.84    0.79
   2  -7 -13    7.97    0.60
   2  -7 -12   43.48    1.75
   2  -7 -12   41.67    1.75
   2  -7 -12   43.31    1.85
   2  -7 -12   45.97    1.94
   2  -7 -12   44.45    2.96
   2  -7 -12   44.84    1.89
   2  -7 -12   42.22    1.80
   2  -7 -11  293.84    9.46
   2  -7 -11  288.44    9.42
   2  -7 -11  278.03    9.30
   2  -7 -11  269.98    9.28
  -2   7  11  270.79    9.31
   2  -7 -11  286.69    9.40
   2  -7 -11  275.97    9.36
   2  -7 -11  293.89   11.10
  -2   7  10  115.73    4.14
   2  -7 -10  118.35    4.17
   2  -7 -10  117.42    4.08
   2  -7 -10  131.52    5.85
   2  -7 -10  114.43    4.11
   2  -7  -9    4.95    0.50
   2  -7  -9    5.38    0.51
   2  -7  -9    4.90    0.56
  -2   7   9    5.08    0.56
   2  -7  -9    6.20    0.59
   2  -7  -9    5.23    1.39
   2  -7  -9    5.50    0.52
   2  -7  -8  223.05    7.22
   2  -7  -8  216.68    7.16
   2  -7  -8  208.83    7.16
   2  -7  -8  218.22    7.25
   2  -7  -8  204.67    7.13
  -2   7   8  210.75    7.18
   2  -7  -8  207.73    8.39
   2  -7  -8  205.03    7.15
   2  -7  -7   83.74    3.04
   2  -7  -7   78.18    2.95
   2  -7  -7   86.72    4.23
   2  -7  -7   80.93    2.96
   2  -7  -7   80.18    2.96
   2  -7  -7   80.67    3.04
   2  -7  -7   85.30    4.42
   2  -7  -6   22.59    2.12
   2  -7  -6   25.50    1.18
   2  -7  -6   25.49    1.30
   2  -7  -6   27.78    1.27
   2  -7  -6   26.39    1.23
   2  -7  -6   24.25    1.17
   2  -7  -6   30.37    2.41
   2  -7  -5   22.03    2.17
   2  -7  -5   24.19    1.12
   2  -7  -5   24.87    1.28
   2  -7  -5   24.60    1.18
   2  -7  -5   25.41    1.12
   2  -7  -5   24.44    1.18
  -2   7   5   23.09    1.09
   2  -7  -5   23.22    2.11
   2  -7  -4    2.45    1.17
   2  -7  -4    2.62    0.39
   2  -7  -4    4.55    1.37
  -2   7   4    2.63    0.40
   2  -7  -4    3.75    0.70
   2  -7  -4    2.79    0.40
   2  -7  -4    1.80    0.44
   2  -7  -4    3.16    0.46
   2  -7  -3  352.85   11.75
   2  -7  -3  363.85   11.89
   2  -7  -3  363.78   11.75
  -2   7   3  354.59   11.74
   2  -7  -3  368.96   13.23
   2  -7  -3  351.28   11.74
   2  -7  -3  351.54   13.35
   2  -7  -3  360.96   11.81
   2  -7  -2   27.36    1.22
  -2   7   2   25.88    1.21
   2  -7  -2   28.56    1.20
   2  -7  -2   26.30    1.25
   2  -7  -2   26.42    1.41
   2  -7  -2   29.17    2.26
   2  -7  -2   27.65    2.42
   2  -7  -1  468.16   15.30
   2  -7  -1  469.54   16.57
   2  -7  -1  466.16   15.27
   2  -7  -1  470.31   16.35
   2  -7   0   18.78    1.21
   2  -7   0   21.42    1.84
   2  -7   0   24.80    2.26
   2  -7   0   22.44    1.06
   2  -7   0   21.87    1.76
   2  -7   1   34.33    2.67
   2  -7   1   33.47    1.43
  -2   7  -1   33.20    1.41
   2  -7   1   34.21    2.23
   2  -7   1   32.45    1.59
   2  -7   1   30.58    2.19
   2  -7   2  225.16    8.76
  -2   7  -2  226.85    7.65
   2  -7   2  231.90    7.80
   2  -7   2  235.38    8.64
   2  -7   2  230.39    9.25
   2  -7   2  226.96    7.70
   2  -7   3   25.82    2.29
   2  -7   3   23.82    1.83
   2  -7   3   21.30    1.63
   2  -7   3   22.28    1.27
  -2   7  -3   22.23    1.08
  -2   7  -4   10.67    0.69
   2  -7   4    9.77    0.89
   2  -7   4    9.57    1.26
   2  -7   4   10.97    1.65
   2  -7   5   62.29    2.55
   2  -7   5   68.48    3.45
  -2   7  -5   62.01    2.41
   2  -7   5   68.84    3.79
   2  -7   6    1.42    1.22
  -2   7  -6    0.52    0.36
   2  -7   6    0.78    0.73
   2  -7   6    1.04    0.60
  -2   7  -7   14.31    0.87
   2  -7   7   13.11    1.70
   2  -7   7   15.95    1.57
   2  -7   7   13.89    0.94
   2  -7   8    6.87    1.19
   2  -7   8    7.03    0.69
  -2   7  -8    9.09    1.47
   2  -7   8    7.72    1.32
  -2   7  -8    6.31    0.60
  -2   7  -8    5.94    0.53
   2  -7   9    4.92    0.57
  -2   7  -9    5.84    0.61
  -2   7  -9    5.69    1.27
   2  -7   9    4.38    1.09
  -2   7  -9    5.83    0.52
  -2   7 -10    0.08    0.34
  -2   7 -10   -0.13    0.94
  -2   7 -10    0.19    0.39
  -2   7 -11   81.09    4.25
  -2   7 -11   78.05    2.96
  -2   7 -11   82.25    3.04
   2  -7  11   74.18    4.11
  -2   7 -12    1.81    0.43
   2  -7  12    1.23    0.47
  -2   7 -12    1.43    0.89
  -2   7 -12    1.32    0.48
  -2   7 -12    2.00    0.80
   2  -7  12    1.84    0.77
  -2   7 -13    0.63    0.43
  -2   7 -13    0.40    0.78
   2  -7  13    0.51    0.45
  -2   7 -13    0.79    0.40
  -2   7 -13    0.53    0.78
  -2   7 -14    0.91    0.40
   2  -7  14    0.62    0.45
  -2   7 -14    1.26    0.49
  -2   7 -14    1.07    0.37
   2  -7  15   39.94    1.71
  -2   7 -15   38.39    1.63
  -2   7 -15   35.00    1.52
  -2   7 -15   43.59    1.72
   2  -7  16    1.26    0.41
  -2   7 -16    1.85    0.42
  -2   7 -16    1.40    0.39
  -2   7 -16    1.94    0.48
  -2   7 -17    0.09    0.36
  -2   7 -17    0.64    0.34
   2  -7  17   -0.17    0.35
  -2   7 -17    0.39    0.35
  -2   7 -18   13.16    0.72
  -2   7 -18   13.69    0.71
   2  -7  18   13.25    0.73
  -2   7 -18   12.43    0.68
  -2   7 -19    2.25    0.30
   2  -7  19    2.94    0.32
   2  -7  20   22.60    0.90
  -2   7 -20   25.04    0.90
  -2   7 -20   23.62    0.92
   2  -6 -20   13.65    0.68
   2  -6 -20   13.42    0.64
   2  -6 -19   12.41    0.70
   2  -6 -19   12.68    0.68
   2  -6 -18   27.58    0.84
   2  -6 -18   27.24    0.89
   2  -6 -18   25.43    0.81
  -2   6  17    1.09    0.31
   2  -6 -17    0.76    0.31
   2  -6 -17    1.51    0.41
   2  -6 -17    1.10    0.46
   2  -6 -17    0.79    0.37
   2  -6 -17    0.31    0.19
   2  -6 -16    1.07    0.44
   2  -6 -16    1.16    0.37
   2  -6 -16    0.82    0.28
   2  -6 -16    1.05    0.40
   2  -6 -16    0.96    0.47
   2  -6 -15   32.00    1.40
   2  -6 -15   36.25    1.57
   2  -6 -15   33.49    1.51
   2  -6 -15   33.98    1.47
   2  -6 -14   29.67    1.38
   2  -6 -14   34.39    1.50
   2  -6 -14   33.59    1.50
   2  -6 -14   33.64    1.55
   2  -6 -14   35.33    1.56
   2  -6 -13  179.14    6.42
   2  -6 -13  201.36    6.62
   2  -6 -13  192.22    6.54
   2  -6 -13  191.47    6.54
   2  -6 -13  196.70    6.49
   2  -6 -13  190.29    6.53
   2  -6 -12   31.20    2.45
   2  -6 -12   34.00    1.51
   2  -6 -12   31.39    1.46
   2  -6 -12   33.33    1.44
   2  -6 -12   32.10    1.54
   2  -6 -12   32.99    1.49
   2  -6 -11  403.43   13.52
   2  -6 -11  418.76   13.59
   2  -6 -11  428.25   13.65
   2  -6 -11  404.93   13.55
   2  -6 -11  405.40   13.51
   2  -6 -11  429.54   15.19
   2  -6 -10   21.92    1.09
   2  -6 -10   25.08    1.24
   2  -6 -10   23.88    1.14
   2  -6 -10   23.56    2.09
   2  -6 -10   23.46    1.12
  -2   6  10   22.08    1.08
   2  -6  -9    2.45    1.02
   2  -6  -9    0.62    0.56
   2  -6  -9    0.98    0.44
   2  -6  -9    0.91    0.38
   2  -6  -9    1.02    0.45
  -2   6   9    0.98    0.37
   2  -6  -9    0.80    0.30
   2  -6  -9    1.00    0.35
   2  -6  -8  170.33    5.66
   2  -6  -8  173.66    6.74
   2  -6  -8  180.37    5.70
   2  -6  -8  150.32    5.58
   2  -6  -8  165.32    5.66
   2  -6  -8  166.86    5.65
   2  -6  -8  185.63    7.20
  -2   6   8  170.79    5.65
   2  -6  -8  158.95    5.62
   2  -6  -7   14.82    1.53
   2  -6  -7   13.83    0.74
   2  -6  -7   12.19    0.74
   2  -6  -7   13.22    0.81
   2  -6  -7   13.38    0.81
   2  -6  -6   44.21    1.77
   2  -6  -6   45.70    1.84
   2  -6  -6   48.86    2.94
   2  -6  -6   45.48    1.83
   2  -6  -6   47.53    2.79
   2  -6  -6   48.05    1.87
   2  -6  -5   57.68    3.25
   2  -6  -5   58.54    2.31
   2  -6  -4   86.28    4.08
   2  -6  -4   76.83    2.94
   2  -6  -4   85.17    4.01
   2  -6  -3  265.37    9.32
   2  -6  -3  253.60    9.17
   2  -6  -2  698.27   22.77
   2  -6  -2  694.47   23.58
   2  -6  -2  710.66   24.01
   2  -6  -2  719.79   23.82
   2  -6  -1    1.56    0.92
   2  -6  -1    0.24    0.60
   2  -6   0    0.15    0.55
   2  -6   0    0.70    0.59
   2  -6   0    0.82    0.78
   2  -6   1    0.10    1.20
   2  -6   1    1.16    0.79
   2  -6   1    0.08    0.56
   2  -6   1    0.30    0.55
   2  -6   2   14.54    0.96
   2  -6   2   17.40    1.80
   2  -6   2   16.49    1.38
   2  -6   2   16.33    1.35
   2  -6   3   31.49    1.47
   2  -6   3   35.80    2.41
   2  -6   3   34.22    2.07
   2  -6   3   29.69    1.84
   2  -6   4   36.95    1.94
   2  -6   4   40.53    2.63
   2  -6   4   35.49    1.59
   2  -6   4   33.13    2.14
   2  -6   5    2.65    1.15
   2  -6   5    1.18    0.66
   2  -6   5    3.72    0.82
   2  -6   5    2.53    0.58
   2  -6   6   40.67    2.40
   2  -6   6   38.52    2.58
   2  -6   6   41.06    2.24
  -2   6  -6   37.56    1.55
   2  -6   6   38.73    1.64
   2  -6   6   35.69    1.57
   2  -6   7    2.81    1.01
  -2   6  -7    4.85    0.47
   2  -6   7    3.57    0.89
   2  -6   7    3.35    0.45
   2  -6   7    4.22    0.57
   2  -6   7    4.54    0.83
  -2   6  -8  173.95    5.94
  -2   6  -8  164.98    5.87
   2  -6   8  184.85    7.19
   2  -6   8  183.06    7.07
   2  -6   8  171.70    6.72
   2  -6   8  175.81    5.98
   2  -6   8  179.91    5.95
  -2   6  -9   11.75    0.71
  -2   6  -9   10.61    0.76
   2  -6   9   12.96    1.49
   2  -6   9   11.23    0.77
  -2   6  -9   11.80    1.54
   2  -6  10   18.64    1.80
   2  -6  10   18.26    1.03
  -2   6 -10   18.82    1.01
  -2   6 -10   18.43    0.96
  -2   6 -10   19.03    1.91
  -2   6 -11   93.85    4.58
  -2   6 -11   96.14    4.65
  -2   6 -11   92.81    3.42
   2  -6  11   94.73    4.66
   2  -6  11   91.67    3.45
  -2   6 -11   90.87    3.36
   2  -6  12    0.13    0.82
  -2   6 -12    0.87    0.90
  -2   6 -12    0.90    0.84
  -2   6 -12    0.17    0.37
   2  -6  12   -0.03    0.43
   2  -6  13   33.78    2.50
  -2   6 -13   34.55    2.47
  -2   6 -13   32.09    2.49
  -2   6 -13   32.71    1.52
  -2   6 -13   34.82    2.52
   2  -6  13   33.36    1.58
  -2   6 -14   73.62    4.24
  -2   6 -14   83.46    3.02
  -2   6 -14   86.47    4.29
  -2   6 -14   88.03    3.16
  -2   6 -14   76.22    4.26
   2  -6  14   74.80    4.25
   2  -6  14   85.20    3.22
  -2   6 -15  104.17    3.77
  -2   6 -15  108.04    3.82
   2  -6  15   98.12    3.81
  -2   6 -15  104.21    3.79
  -2   6 -16    4.89    0.58
  -2   6 -16    4.94    0.56
   2  -6  16    4.40    0.57
  -2   6 -16    4.47    0.44
  -2   6 -17   14.66    0.77
   2  -6  17   16.36    0.95
  -2   6 -17   17.27    0.93
  -2   6 -17   16.03    0.92
  -2   6 -18    9.87    0.66
  -2   6 -18    9.98    0.67
   2  -6  18   10.13    0.70
  -2   6 -19   36.18    1.47
  -2   6 -19   38.47    1.50
   2  -6  19   39.08    1.52
  -2   6 -19   36.30    1.50
  -2   6 -20    7.58    0.48
  -2   6 -20    7.63    0.44
  -2   6 -20    7.63    0.47
   2  -6  20    7.27    0.48
  -2   6 -21   15.08    0.60
  -2   6 -21   12.03    0.55
   2  -5 -21   41.03    1.46
   2  -5 -21   36.74    1.43
   2  -5 -20   32.42    1.31
   2  -5 -20   35.87    1.40
   2  -5 -20   36.09    1.41
   2  -5 -19    1.81    0.40
   2  -5 -19    1.34    0.31
   2  -5 -19    1.48    0.40
   2  -5 -18   18.48    0.91
   2  -5 -18   19.64    1.04
   2  -5 -18   21.04    1.10
   2  -5 -18   22.10    1.10
   2  -5 -18   21.88    1.01
   2  -5 -17    1.52    0.39
   2  -5 -17    2.12    0.48
   2  -5 -17    1.69    0.38
   2  -5 -17    1.30    0.46
   2  -5 -17    1.76    0.46
   2  -5 -16   14.22    0.96
   2  -5 -16   13.29    0.82
   2  -5 -16   14.88    0.87
   2  -5 -16   15.42    0.94
   2  -5 -16   14.14    0.91
   2  -5 -15   87.00    3.31
   2  -5 -15   88.10    3.21
   2  -5 -15   89.45    3.28
   2  -5 -15   85.78    3.26
   2  -5 -15   84.47    3.20
   2  -5 -14    1.20    0.48
   2  -5 -14    0.24    0.36
   2  -5 -14    0.74    0.50
   2  -5 -14    0.47    0.47
   2  -5 -14    0.15    0.42
   2  -5 -14    0.54    0.42
   2  -5 -13  269.56    8.94
   2  -5 -13  270.96    8.93
   2  -5 -13  271.90    8.90
   2  -5 -13  265.15    8.98
   2  -5 -13  259.95    8.94
   2  -5 -13  259.74    8.89
   2  -5 -12  171.41    5.68
   2  -5 -12  157.01    5.56
   2  -5 -12  159.70    5.61
   2  -5 -12  163.19    5.60
   2  -5 -12  164.86    5.63
   2  -5 -12  159.30    6.84
   2  -5 -12  163.41    5.63
   2  -5 -11   15.38    0.88
   2  -5 -11   15.75    0.95
   2  -5 -11   16.61    0.91
   2  -5 -11   16.64    0.92
   2  -5 -11   15.97    0.85
   2  -5 -11   17.61    1.72
   2  -5 -11   15.76    0.89
   2  -5 -10    1.93    0.39
   2  -5 -10    1.88    0.45
   2  -5 -10    1.60    0.31
   2  -5 -10    1.68    0.37
   2  -5 -10    1.98    0.37
   2  -5  -9   38.79    2.12
   2  -5  -9   41.26    1.63
   2  -5  -9   38.98    1.59
   2  -5  -9   39.31    1.60
   2  -5  -9   39.78    1.66
   2  -5  -9   36.80    1.57
   2  -5  -8   21.10    1.54
   2  -5  -8   22.96    1.06
   2  -5  -8   21.08    1.00
   2  -5  -8   22.21    1.87
   2  -5  -8   19.79    0.94
   2  -5  -7  167.96    6.59
   2  -5  -7  170.64    5.72
   2  -5  -6    1.94    0.94
   2  -5  -6    2.60    0.45
   2  -5  -5   85.41    3.90
   2  -5  -5   83.22    3.01
   2  -5  -5   89.27    3.99
   2  -5  -4  814.83   25.56
   2  -5  -4  814.98   25.57
   2  -5  -4  734.68   24.50
  -2   5   3  485.54   16.50
   2  -5  -3  541.15   17.39
   2  -5  -3  543.65   17.45
   2  -5  -3  504.01   16.41
   2  -5  -2  179.67    6.14
   2  -5  -2  185.92    6.80
   2  -5  -2  191.78    7.13
   2  -5  -2  182.77    6.96
   2  -5  -1   44.64    2.47
   2  -5  -1   48.84    2.37
   2  -5   0   14.38    0.88
   2  -5   0   15.75    1.40
   2  -5   0   14.24    1.19
   2  -5   0   16.08    1.71
   2  -5   1   98.13    3.89
   2  -5   1   90.74    3.89
   2  -5   1   90.92    3.29
   2  -5   1   97.26    4.27
   2  -5   2  116.41    4.76
   2  -5   2  123.31    4.70
   2  -5   2  116.22    4.17
   2  -5   2  131.60    5.16
   2  -5   2  126.37    4.75
   2  -5   3   71.63    3.03
   2  -5   3   65.38    2.84
   2  -5   3   65.98    3.04
   2  -5   3   72.43    3.42
   2  -5   3   64.11    2.45
   2  -5   4   37.38    1.96
   2  -5   4   38.06    2.35
   2  -5   4   31.42    1.43
   2  -5   4   31.55    1.96
   2  -5   4   34.39    1.69
   2  -5   5  148.84    5.41
   2  -5   5  144.36    5.56
   2  -5   5  139.21    5.69
   2  -5   5  133.40    4.73
   2  -5   6  320.37   10.81
   2  -5   6  341.03   11.77
   2  -5   6  340.98   11.80
   2  -5   6  339.94   11.55
   2  -5   7  701.67   22.65
   2  -5   7  703.89   22.48
   2  -5   7  685.75   22.73
   2  -5   7  649.98   21.64
   2  -5   8   37.94    2.31
   2  -5   8   34.45    2.14
   2  -5   8   37.36    2.10
   2  -5   9  125.27    5.03
  -2   5  -9  125.37    4.29
  -2   5  -9  117.80    4.24
  -2   5 -10   25.76    1.98
   2  -5  10   23.60    1.87
  -2   5 -10   23.46    1.12
  -2   5 -10   21.78    1.07
   2  -5  11    1.76    0.85
  -2   5 -11    1.30    0.88
  -2   5 -11    2.78    0.91
  -2   5 -11    1.92    0.39
   2  -5  12  262.37   10.13
  -2   5 -12  267.40    9.97
  -2   5 -12  257.81   10.01
  -2   5 -12  257.28    8.70
  -2   5 -13    1.37    0.79
   2  -5  13    0.26    0.74
  -2   5 -13    1.82    0.48
  -2   5 -13    1.70    0.89
  -2   5 -13    1.89    0.91
  -2   5 -14  320.48   12.29
  -2   5 -14  332.00   12.52
  -2   5 -14  326.04   12.53
  -2   5 -14  340.29   11.12
  -2   5 -14  329.97   11.09
   2  -5  14  343.99   12.68
  -2   5 -15   29.33    1.39
   2  -5  15   27.78    2.29
  -2   5 -15   27.55    1.35
  -2   5 -15   22.60    1.95
  -2   5 -15   27.82    2.28
  -2   5 -15   26.34    2.22
  -2   5 -16    4.49    0.56
  -2   5 -16    4.38    0.58
  -2   5 -16    3.90    0.59
  -2   5 -17    6.86    0.66
  -2   5 -17    6.51    0.61
   2  -5  17    7.40    0.68
  -2   5 -17    6.75    0.64
   2  -5  18    1.15    0.40
  -2   5 -18    0.70    0.34
  -2   5 -18    0.89    0.38
  -2   5 -18    0.83    0.38
  -2   5 -18    0.52    0.38
  -2   5 -19    0.32    0.36
  -2   5 -19    0.61    0.33
  -2   5 -19    0.52    0.34
   2  -5  19    0.23    0.33
  -2   5 -19    0.61    0.29
  -2   5 -20    0.14    0.25
  -2   5 -20    0.11    0.31
   2  -5  20    0.11    0.27
  -2   5 -20    0.28    0.23
  -2   5 -20    0.26    0.26
  -2   5 -21    1.36    0.19
   2  -5  21    1.58    0.26
  -2   5 -21    1.29    0.23
  -2   5 -21    1.59    0.21
  -2   5 -21    1.44    0.28
  -2   5 -22    9.47    0.45
   2  -4 -22   45.96    1.50
   2  -4 -22   36.82    1.42
   2  -4 -21   15.47    0.75
   2  -4 -21   16.07    0.74
   2  -4 -21   16.50    0.80
   2  -4 -20   28.11    0.89
   2  -4 -20   26.30    0.81
   2  -4 -20   28.75    0.82
   2  -4 -19   47.64    1.85
   2  -4 -19   42.02    1.70
   2  -4 -19   47.42    1.83
   2  -4 -18    0.57    0.32
   2  -4 -18    0.42    0.30
   2  -4 -18   -0.11    0.46
   2  -4 -18    0.41    0.42
   2  -4 -18    0.58    0.40
   2  -4 -17    1.26    0.36
   2  -4 -17    1.66    0.50
   2  -4 -17    1.31    0.49
   2  -4 -17    0.83    0.37
   2  -4 -17    1.95    0.48
   2  -4 -16    1.10    0.37
   2  -4 -16    2.25    0.54
   2  -4 -16    2.85    0.53
   2  -4 -16    1.15    0.43
   2  -4 -16    2.10    0.48
   2  -4 -15   35.04    1.64
   2  -4 -15   36.98    1.62
   2  -4 -15   34.59    1.58
   2  -4 -15   35.75    1.55
   2  -4 -14   44.63    1.85
   2  -4 -14   43.35    1.91
   2  -4 -14   47.84    1.98
   2  -4 -14   48.97    1.99
   2  -4 -14   48.29    1.98
   2  -4 -14   46.26    1.87
   2  -4 -14   45.23    1.93
   2  -4 -14   47.21    1.93
   2  -4 -13    3.82    0.46
   2  -4 -13    3.31    0.52
   2  -4 -13    5.74    0.59
   2  -4 -13    5.23    0.58
   2  -4 -13    4.80    0.55
   2  -4 -13    4.29    0.56
   2  -4 -13    3.63    0.53
   2  -4 -12   27.40    1.25
   2  -4 -12   26.19    1.25
   2  -4 -12   26.82    1.23
   2  -4 -12   23.71    1.14
   2  -4 -12   25.84    1.19
   2  -4 -12   25.32    1.21
   2  -4 -12   25.65    1.21
   2  -4 -11   86.33    3.22
   2  -4 -11   87.93    3.23
   2  -4 -11   94.67    3.28
   2  -4 -11   89.03    3.19
   2  -4 -11   91.12    3.26
   2  -4 -11   96.95    4.34
   2  -4 -10  114.90    3.97
   2  -4 -10  115.37    3.99
   2  -4 -10  125.67    5.07
   2  -4 -10  111.97    4.00
   2  -4 -10  109.78    3.97
   2  -4  -9    2.32    0.89
   2  -4  -9    1.66    0.46
   2  -4  -8    0.63    0.48
   2  -4  -8    1.75    0.87
  -2   4   7    0.27    0.27
   2  -4  -7   -0.06    0.57
   2  -4  -7    0.41    0.75
   2  -4  -6  108.87    4.07
  -2   4   6   91.31    3.47
  -2   4   5  235.72    8.17
   2  -4  -5  274.77    8.89
  -2   4   4   12.67    0.69
   2  -4  -4   14.82    1.35
   2  -4  -4   13.32    1.35
  -2   4   3  179.51    6.19
   2  -4  -3  193.57    6.94
   2  -4  -3  203.28    6.96
   2  -4  -2   28.83    1.90
  -2   4   2   28.64    1.20
   2  -4  -1  338.66   11.29
   2  -4  -1  317.57   11.15
   2  -4   0   23.76    1.70
   2  -4   0   22.73    1.36
   2  -4   0   21.85    1.44
   2  -4   0   24.32    1.40
   2  -4   1  205.73    7.24
   2  -4   1  200.09    7.25
   2  -4   1  203.79    7.48
   2  -4   1  208.16    7.24
   2  -4   2    1.73    0.61
   2  -4   2    1.39    0.57
   2  -4   2    0.52    0.51
   2  -4   3   32.99    1.74
   2  -4   3   32.72    2.04
   2  -4   3   32.37    1.80
   2  -4   3   32.97    1.59
   2  -4   4   66.02    3.01
   2  -4   4   59.51    2.84
   2  -4   4   67.35    2.81
   2  -4   4   62.63    2.49
   2  -4   5  468.28   15.97
   2  -4   5  472.65   15.97
   2  -4   5  468.67   15.81
   2  -4   6   32.31    1.94
   2  -4   6   35.95    1.87
   2  -4   6   34.88    1.97
   2  -4   6   33.34    1.34
   2  -4   7   84.44    3.00
   2  -4   7   96.50    3.74
   2  -4   7   86.22    3.81
   2  -4   7   87.95    3.65
   2  -4   8   17.73    1.45
   2  -4   8   13.91    1.13
   2  -4   8   15.24    1.20
   2  -4   9   26.07    1.69
   2  -4   9   26.97    1.88
  -2   4 -10   10.44    0.65
   2  -4  10    9.49    1.24
  -2   4 -10   10.29    1.26
   2  -4  10   10.27    1.07
  -2   4 -10   11.46    1.26
   2  -4  11    1.23    0.35
  -2   4 -11    1.19    0.71
   2  -4  11    0.43    0.68
  -2   4 -11    0.85    0.34
   2  -4  11    1.01    0.53
  -2   4 -11    1.95    0.88
  -2   4 -12   44.88    2.63
  -2   4 -12   43.77    1.78
  -2   4 -12   41.30    2.64
   2  -4  12   40.66    2.72
   2  -4  12   42.56    1.73
  -2   4 -12   44.35    2.72
  -2   4 -13    5.08    1.13
   2  -4  13    4.63    1.10
  -2   4 -13    5.69    0.59
  -2   4 -13    4.76    0.98
  -2   4 -13    5.45    0.58
  -2   4 -13    3.83    0.98
  -2   4 -14  101.60    3.64
  -2   4 -14  100.35    4.84
  -2   4 -14  102.23    3.65
  -2   4 -14   94.19    4.78
  -2   4 -14   87.99    4.45
   2  -4  14   97.88    4.89
   2  -4  15   76.99    4.29
  -2   4 -15   83.36    3.05
  -2   4 -15   74.29    4.12
  -2   4 -15   83.17    3.05
  -2   4 -16  167.32    5.54
  -2   4 -16  154.77    5.51
   2  -4  16  141.73    6.82
  -2   4 -16  148.38    6.81
  -2   4 -16  163.17    5.57
  -2   4 -16  146.55    6.77
  -2   4 -17   17.21    1.02
  -2   4 -17   17.87    1.01
  -2   4 -17   18.71    1.05
  -2   4 -18   15.78    0.94
  -2   4 -18   15.80    0.93
  -2   4 -19    0.43    0.33
  -2   4 -19    1.34    0.40
  -2   4 -19    0.94    0.44
  -2   4 -19    1.13    0.37
  -2   4 -20    3.04    0.38
   2  -4  20    3.08    0.42
  -2   4 -20    2.98    0.37
  -2   4 -20    3.40    0.45
  -2   4 -20    3.43    0.41
   2  -4  21    9.65    0.53
  -2   4 -21   11.03    0.58
  -2   4 -21   10.20    0.48
  -2   4 -21    9.51    0.51
   2  -4  22   10.43    0.53
  -2   4 -22   11.56    0.54
   2  -3 -22   11.00    0.59
   2  -3 -22   11.33    0.58
   2  -3 -21   47.40    1.84
   2  -3 -21   48.79    1.85
   2  -3 -21   54.59    1.95
   2  -3 -21   55.06    1.96
   2  -3 -20    0.14    0.38
   2  -3 -20    0.40    0.31
   2  -3 -20    0.15    0.29
   2  -3 -20    0.35    0.35
   2  -3 -19   18.91    1.07
   2  -3 -19   19.10    0.98
   2  -3 -19   19.24    1.05
   2  -3 -19   19.48    1.01
   2  -3 -18    2.27    0.52
   2  -3 -18    2.21    0.42
   2  -3 -18    2.23    0.47
   2  -3 -18    2.66    0.51
   2  -3 -18    2.39    0.45
   2  -3 -17   40.62    1.81
   2  -3 -17   38.21    1.78
   2  -3 -17   41.09    1.78
   2  -3 -17   43.12    1.76
   2  -3 -17   38.84    1.69
   2  -3 -17   41.67    1.83
   2  -3 -16   21.24    1.20
   2  -3 -16   23.80    1.22
   2  -3 -16   21.14    1.13
   2  -3 -16   22.74    1.21
   2  -3 -16   22.74    1.15
   2  -3 -16   22.26    1.21
   2  -3 -15   14.58    0.93
   2  -3 -15   12.53    0.88
   2  -3 -15   12.49    0.87
   2  -3 -15   13.95    0.84
   2  -3 -15   11.49    0.83
   2  -3 -14   34.50    2.73
   2  -3 -14   41.76    1.74
   2  -3 -14   38.35    1.69
   2  -3 -14   43.17    1.76
   2  -3 -14   40.47    1.70
   2  -3 -14   39.12    1.67
   2  -3 -14   39.15    1.73
   2  -3 -13   20.50    1.08
   2  -3 -13   19.90    1.94
   2  -3 -13   19.18    1.05
   2  -3 -13   21.31    1.09
   2  -3 -13   21.72    1.04
   2  -3 -13   20.42    1.04
   2  -3 -13   21.34    1.09
   2  -3 -12  156.23    5.29
   2  -3 -12  153.05    6.50
   2  -3 -12  149.39    5.28
   2  -3 -12  158.34    5.30
   2  -3 -12  151.11    5.26
   2  -3 -12  155.13    5.31
   2  -3 -12  152.31    5.26
   2  -3 -11    9.59    0.64
   2  -3 -11    9.87    0.66
   2  -3 -11    9.02    0.64
   2  -3 -11   11.11    1.32
   2  -3 -10  260.64    9.87
   2  -3 -10  272.92    9.78
   2  -3  -9    2.23    0.37
   2  -3  -9    1.17    0.70
   2  -3  -8   71.74    3.35
   2  -3  -8   67.59    2.82
   2  -3  -7  342.76   12.34
   2  -3  -7  373.86   12.42
   2  -3  -7  353.67   12.01
   2  -3  -6  138.34    5.36
   2  -3  -6  139.23    5.13
  -2   3   5  605.20   20.11
   2  -3  -5  666.07   20.60
   2  -3  -4  147.15    5.21
  -2   3   4  136.32    4.64
   2  -3  -3    4.80    0.82
   2  -3  -3    6.49    0.87
  -2   3   3    4.62    0.31
   2  -3  -2  774.37   26.45
   2  -3  -2  839.02   26.45
   2  -3  -1    0.29    0.62
   2  -3  -1    0.40    0.41
   2  -3   0    8.99    0.77
   2  -3   0    9.13    1.01
   2  -3   0   10.87    0.88
   2  -3   1  814.48   26.56
   2  -3   1  817.32   26.53
   2  -3   1  833.09   26.75
   2  -3   1  802.05   26.57
   2  -3   2  116.72    4.51
   2  -3   2  115.98    4.36
   2  -3   2  119.62    4.38
   2  -3   2  120.79    4.26
   2  -3   3  242.43    8.41
   2  -3   3  245.10    8.18
   2  -3   3  239.77    8.45
   2  -3   3  248.46    8.54
   2  -3   4    1.06    0.63
   2  -3   4    1.15    0.48
   2  -3   4    1.19    0.53
   2  -3   5  165.40    6.07
   2  -3   5  164.09    5.95
   2  -3   5  166.93    6.04
   2  -3   6  348.27   12.24
   2  -3   6  375.83   12.24
   2  -3   6  356.64   12.38
   2  -3   7   25.01    1.50
   2  -3   7   26.83    1.45
   2  -3   8    6.27    0.64
   2  -3   8    6.27    0.82
   2  -3   9    2.71    0.61
  -2   3  -9    2.59    0.65
   2  -3  10   59.78    2.93
  -2   3 -10   66.38    3.06
  -2   3 -10   61.45    3.08
  -2   3 -11   80.68    3.76
   2  -3  11   78.04    3.55
  -2   3 -11   74.78    3.70
  -2   3 -11   81.72    3.64
   2  -3  12    5.06    0.47
   2  -3  12    4.44    0.80
  -2   3 -12    3.97    0.81
  -2   3 -12    2.95    0.90
  -2   3 -12    4.95    1.00
  -2   3 -13    6.07    1.05
   2  -3  13    6.56    0.55
  -2   3 -13    6.63    0.95
  -2   3 -13    5.34    1.10
   2  -3  14  219.50    7.57
  -2   3 -14  231.27    7.64
  -2   3 -14  229.52    7.64
  -2   3 -14  214.19    8.86
  -2   3 -14  224.01    8.89
   2  -3  15    4.05    1.03
  -2   3 -15    2.53    0.48
  -2   3 -15    2.76    0.53
  -2   3 -15    2.50    0.89
  -2   3 -15    4.17    1.00
  -2   3 -16   22.90    1.19
   2  -3  16   19.36    1.97
  -2   3 -16   25.48    1.23
  -2   3 -16   20.61    1.94
  -2   3 -16   22.89    1.16
  -2   3 -16   19.33    1.96
  -2   3 -17    7.74    1.29
  -2   3 -17   10.78    0.80
   2  -3  17    7.53    1.29
  -2   3 -17    8.92    0.70
  -2   3 -17    9.78    0.73
  -2   3 -17    5.11    1.15
  -2   3 -18   13.14    0.81
  -2   3 -18   15.31    0.94
  -2   3 -18   14.04    0.85
  -2   3 -19    2.82    0.50
  -2   3 -19    2.23    0.44
  -2   3 -19    2.98    0.41
  -2   3 -20   10.07    0.64
  -2   3 -20   10.65    0.70
  -2   3 -20    9.82    0.58
  -2   3 -20   12.27    0.76
  -2   3 -21    4.11    0.34
   2  -3  21    4.58    0.40
  -2   3 -21    4.76    0.45
  -2   3 -21    5.04    0.36
  -2   3 -21    5.34    0.44
  -2   3 -22   36.70    1.31
   2  -3  22   30.93    1.26
   2  -2 -23  108.87    3.61
   2  -2 -22   16.73    0.78
   2  -2 -22   16.53    0.76
   2  -2 -21    0.09    0.29
   2  -2 -21    0.08    0.32
   2  -2 -20   16.89    0.91
   2  -2 -20   17.52    0.94
   2  -2 -20   16.24    0.83
   2  -2 -19   71.34    2.30
   2  -2 -19   73.00    2.38
   2  -2 -19   69.41    2.39
   2  -2 -18   16.07    0.95
   2  -2 -18   14.56    0.81
   2  -2 -18   17.06    1.02
   2  -2 -18   17.00    0.94
   2  -2 -17    0.61    0.42
   2  -2 -17    0.02    0.27
   2  -2 -17    0.48    0.30
   2  -2 -17    0.25    0.43
   2  -2 -17    0.38    0.45
   2  -2 -17    1.93    0.94
   2  -2 -17    0.18    0.40
   2  -2 -17    0.43    0.40
   2  -2 -16    1.18    0.44
   2  -2 -16    1.22    0.44
   2  -2 -16    0.63    0.38
   2  -2 -16    0.74    0.31
   2  -2 -16    0.59    0.28
   2  -2 -16    0.56    0.41
   2  -2 -16    0.29    0.46
   2  -2 -15    0.26    0.38
   2  -2 -15    0.51    0.42
   2  -2 -15    0.82    0.46
   2  -2 -15    0.47    0.40
   2  -2 -15    0.49    0.42
   2  -2 -15    0.12    0.31
   2  -2 -15    0.42    0.81
   2  -2 -15    0.73    0.29
   2  -2 -14    1.94    0.45
   2  -2 -14    1.71    0.34
   2  -2 -14    1.20    0.47
   2  -2 -14    2.26    0.43
   2  -2 -14    1.16    0.85
   2  -2 -14    1.75    0.41
   2  -2 -14    2.16    0.78
   2  -2 -14    1.19    0.43
   2  -2 -14    0.92    0.43
   2  -2 -13  111.70    5.10
   2  -2 -13  110.65    3.89
   2  -2 -13  109.76    3.90
   2  -2 -13  116.70    3.92
   2  -2 -13  105.80    4.86
   2  -2 -13  101.46    3.87
   2  -2 -13  110.44    3.91
   2  -2 -12   14.23    0.80
   2  -2 -12   14.53    1.40
   2  -2 -12   12.02    1.42
   2  -2 -12   15.05    0.86
   2  -2 -12   13.40    0.78
   2  -2 -12   15.26    0.83
   2  -2 -12   14.11    0.84
   2  -2 -11  114.32    5.01
   2  -2 -11  116.27    4.85
   2  -2 -10    1.40    0.70
   2  -2 -10    1.23    0.60
   2  -2  -9   34.00    2.00
   2  -2  -9   31.49    1.84
   2  -2  -8   34.00    1.49
   2  -2  -8   35.60    1.97
   2  -2  -8   40.58    2.01
   2  -2  -8   40.72    1.96
   2  -2  -7  212.70    7.54
   2  -2  -7  230.65    7.99
   2  -2  -7  240.45    8.04
   2  -2  -7  224.09    7.88
   2  -2  -6   11.57    0.90
   2  -2  -6   11.35    0.76
   2  -2  -6   10.77    1.02
   2  -2  -6    9.23    0.93
   2  -2  -5    0.96    0.53
   2  -2  -5    1.35    0.60
   2  -2  -5    0.50    0.39
   2  -2  -4  127.93    4.64
   2  -2  -4  128.39    4.62
   2  -2  -3  449.06   13.29
   2  -2  -3  435.48   13.34
   2  -2  -2    7.19    0.84
   2  -2  -2    8.83    0.86
   2  -2  -2    8.36    0.63
   2  -2  -1   10.48    0.70
   2  -2  -1    7.89    0.82
   2  -2   0    9.71    0.92
   2  -2   0    6.22    0.71
   2  -2   1  198.82    6.85
   2  -2   1  194.97    6.66
   2  -2   2  732.07   23.90
   2  -2   3   31.45    1.54
   2  -2   3   29.08    1.47
   2  -2   4   27.57    1.46
   2  -2   4   31.76    1.47
   2  -2   5  395.32   12.76
   2  -2   5  368.54   12.87
   2  -2   6   27.35    1.48
   2  -2   6   25.99    1.29
   2  -2   7   29.03    1.67
   2  -2   7   29.95    1.38
  -2   2  -7   31.57    1.68
   2  -2   8  126.79    4.59
  -2   2  -8  140.89    5.15
   2  -2   8  136.73    5.10
   2  -2   9  276.84    9.92
  -2   2  -9  289.37    9.99
  -2   2  -9  284.52    9.85
  -2   2  -9  276.20   10.05
  -2   2 -10  343.51   11.36
  -2   2 -10  324.36   11.54
   2  -2  10  310.54   11.43
  -2   2 -10  326.15   11.57
  -2   2 -11    0.41    0.58
   2  -2  11   -0.15    0.55
  -2   2 -11    0.81    0.50
  -2   2 -11   -0.09    0.58
  -2   2 -12   31.68    1.85
   2  -2  12   31.88    2.02
   2  -2  12   31.82    1.37
  -2   2 -12   31.45    2.12
  -2   2 -12   35.73    2.22
   2  -2  13  245.60    9.22
  -2   2 -13  256.32    9.49
  -2   2 -13  252.96    9.55
   2  -2  13  246.85    8.30
   2  -2  14   60.32    2.32
  -2   2 -14   60.00    3.37
  -2   2 -14   60.37    3.36
   2  -2  15   55.34    2.18
  -2   2 -15   56.47    3.32
  -2   2 -15   53.50    3.24
  -2   2 -16    0.26    0.72
  -2   2 -16    0.53    0.37
   2  -2  16    0.82    0.35
  -2   2 -16    0.26    0.75
  -2   2 -17   22.63    1.12
  -2   2 -17   24.55    2.14
  -2   2 -17   25.87    1.27
  -2   2 -17   24.87    1.22
  -2   2 -17   20.40    2.00
  -2   2 -18   23.36    1.15
  -2   2 -18   22.10    1.09
  -2   2 -19    8.06    0.54
  -2   2 -19    7.78    0.63
  -2   2 -20    3.32    0.41
  -2   2 -20    4.02    0.51
  -2   2 -21    2.71    0.34
  -2   2 -21    3.35    0.44
  -2   2 -22    0.78    0.22
  -2   2 -22    1.58    0.30
  -2   2 -22    1.26    0.30
  -2   2 -22    1.40    0.26
   2  -2  22    1.41    0.24
  -2   2 -23    3.23    0.27
  -2   2 -23    2.90    0.28
   2  -1 -23   32.58    1.17
   2  -1 -23   28.52    1.13
   2  -1 -22   65.71    2.35
   2  -1 -22   67.51    2.38
   2  -1 -22   63.44    2.31
   2  -1 -21   27.99    0.82
   2  -1 -21   29.38    0.88
   2  -1 -21   28.19    0.89
   2  -1 -20   33.88    1.06
   2  -1 -20   34.32    1.04
   2  -1 -20   34.00    0.99
   2  -1 -20   31.16    0.83
   2  -1 -19  199.82    6.85
   2  -1 -19  211.41    7.04
   2  -1 -19  216.97    7.03
   2  -1 -19  219.29    7.02
   2  -1 -19  204.47    6.91
   2  -1 -19  191.47    6.85
   2  -1 -18    4.48    0.61
   2  -1 -18    3.93    0.44
   2  -1 -18    4.09    0.47
   2  -1 -18    3.70    0.47
   2  -1 -18    3.68    0.54
   2  -1 -18    4.96    0.56
   2  -1 -17   13.81    0.90
   2  -1 -17   13.42    1.55
   2  -1 -17   11.65    0.73
   2  -1 -17   12.27    0.79
   2  -1 -17   14.24    1.72
   2  -1 -17   12.58    0.89
   2  -1 -17   12.60    0.85
   2  -1 -17   14.87    0.85
   2  -1 -16   34.64    1.55
   2  -1 -16   36.37    1.53
   2  -1 -16   35.63    1.48
   2  -1 -16   31.56    1.40
   2  -1 -16   28.87    1.36
   2  -1 -16   32.13    2.35
   2  -1 -16   37.67    2.70
   2  -1 -16   32.97    1.54
   2  -1 -15   13.07    0.82
   2  -1 -15   11.15    0.69
   2  -1 -15   12.21    0.81
   2  -1 -15   12.74    1.51
   2  -1 -15   11.88    0.78
   2  -1 -15   10.11    0.66
   2  -1 -15   10.60    0.77
   2  -1 -15   12.95    1.43
   2  -1 -15   11.00    0.81
   2  -1 -14   28.42    1.26
   2  -1 -14   27.33    2.15
   2  -1 -14   23.98    1.92
   2  -1 -14   21.74    1.11
   2  -1 -14   23.98    1.13
   2  -1 -14   27.38    1.21
   2  -1 -14   26.95    1.24
   2  -1 -14   27.31    1.25
   2  -1 -14   25.15    1.24
   2  -1 -13    5.38    0.52
   2  -1 -13    4.33    0.50
   2  -1 -13    4.08    0.48
   2  -1 -13    4.84    0.43
   2  -1 -13    3.98    0.40
   2  -1 -13    4.83    0.47
   2  -1 -13    5.07    0.95
   2  -1 -13    4.31    0.56
   2  -1 -13    3.96    0.92
   2  -1 -13    4.68    0.48
   2  -1 -12    8.12    1.04
   2  -1 -12    7.95    0.59
   2  -1 -12    9.31    0.68
   2  -1 -12    9.00    1.15
   2  -1 -12    7.84    0.59
   2  -1 -12    8.70    0.60
   2  -1 -11   32.31    2.08
   2  -1 -11   32.71    1.97
   2  -1 -10  119.04    4.83
   2  -1 -10  126.04    5.01
   2  -1  -9    2.33    0.66
   2  -1  -9    2.55    0.60
   2  -1  -8   13.08    1.07
   2  -1  -8   11.64    0.97
   2  -1  -7  100.43    3.82
   2  -1  -7   96.58    3.49
   2  -1  -6   14.98    0.90
   2  -1  -6   12.18    0.71
   2  -1  -6   13.39    0.95
   2  -1  -5  465.50   14.73
   2  -1  -5  437.25   14.65
   2  -1  -5  458.12   14.82
   2  -1  -5  440.51   14.64
   2  -1  -4   50.48    1.99
   2  -1  -4   50.60    1.95
   2  -1  -4   51.56    1.99
   2  -1  -4   51.28    2.04
   2  -1  -3   33.46    1.40
   2  -1  -3   31.95    1.28
   2  -1  -3   30.25    1.36
   2  -1  -3   32.81    1.41
   2  -1  -2  206.80    6.80
   2  -1  -2  193.41    6.74
   2  -1  -2  215.76    6.66
   2  -1  -2  192.02    6.68
   2  -1  -2  194.86    6.67
   2  -1  -1  243.83    8.23
   2  -1  -1  266.41    8.48
   2  -1   0 1608.73   51.45
   2  -1   0 1598.33   51.31
   2  -1   1   64.13    2.44
   2  -1   1   66.39    2.40
   2  -1   1   65.49    2.48
   2  -1   2 2606.24   84.21
   2  -1   2 2653.98   84.18
   2  -1   3 1090.64   35.76
   2  -1   3 1129.31   35.75
   2  -1   4    9.13    0.65
   2  -1   4    9.57    0.80
   2  -1   4   10.46    0.73
   2  -1   5 7109.87  224.78
   2  -1   5 7540.02  224.57
   2  -1   5 6635.49  224.52
  -2   1  -5 6933.21  224.63
  -2   1  -6  682.11   21.90
   2  -1   6  641.95   21.59
   2  -1   6  690.08   21.96
  -2   1  -6  676.30   21.87
   2  -1   7 1028.98   32.57
   2  -1   7  951.10   32.04
  -2   1  -7 1046.93   32.47
  -2   1  -7 1023.80   32.50
  -2   1  -8  595.56   19.56
   2  -1   8  596.01   19.85
  -2   1  -8  589.18   19.88
  -2   1  -8  598.38   19.78
  -2   1  -9    3.81    0.62
  -2   1  -9    4.20    0.76
  -2   1  -9    4.62    0.81
  -2   1 -10  212.59    7.97
  -2   1 -10  216.38    7.94
  -2   1 -10  219.83    7.57
   2  -1  10  213.71    7.94
  -2   1 -11   85.62    3.45
  -2   1 -11   94.16    3.98
   2  -1  11   85.32    3.88
  -2   1 -11   86.46    3.91
  -2   1 -12  399.43   14.15
  -2   1 -12  415.34   14.15
   2  -1  12  384.72   13.99
  -2   1 -13   34.92    2.35
   2  -1  13   38.23    2.28
   2  -1  13   31.56    1.44
  -2   1 -13   37.61    2.34
   2  -1  14  124.25    4.37
  -2   1 -14  129.17    5.59
   2  -1  14  119.73    5.32
  -2   1 -14  125.34    5.59
  -2   1 -15   20.37    1.02
   2  -1  15   23.70    1.12
  -2   1 -15   24.42    2.01
  -2   1 -15   23.93    1.98
   2  -1  16   15.81    0.90
  -2   1 -16   17.86    1.81
  -2   1 -16   17.80    1.77
  -2   1 -16   14.76    0.83
  -2   1 -17   59.48    3.58
  -2   1 -17   57.26    2.28
   2  -1  17   67.45    2.42
  -2   1 -17   65.65    3.68
   2  -1  18   20.24    1.02
  -2   1 -19   12.80    0.85
  -2   1 -19   12.54    0.77
  -2   1 -20   19.34    1.01
  -2   1 -20   20.10    0.94
  -2   1 -20   17.79    0.91
  -2   1 -21    0.28    0.23
  -2   1 -21    0.17    0.23
  -2   1 -21    0.10    0.31
  -2   1 -22   -0.01    0.03
  -2   1 -22    2.27    0.32
  -2   1 -22   -0.01    0.03
  -2   1 -22    2.07    0.31
  -2   1 -23   26.76    1.03
  -2   1 -23   27.18    1.03
   2   0 -23    0.18    0.20
   2   0 -22    1.04    0.31
   2   0 -22    0.96    0.21
   2   0 -21   -0.04    0.09
   2   0 -21    0.50    0.36
   2   0 -21    0.71    0.29
   2   0 -21    0.14    0.25
   2   0 -20    3.80    0.39
   2   0 -20    3.47    0.45
   2   0 -20    3.57    0.52
   2   0 -20    3.83    0.43
   2   0 -19   64.43    2.52
   2   0 -19   62.78    2.39
   2   0 -19   71.63    2.50
   2   0 -19   58.42    2.33
   2   0 -19   67.30    2.47
   2   0 -18   31.19    1.37
   2   0 -18   27.26    1.30
   2   0 -18   31.68    1.43
   2   0 -18   31.96    1.49
   2   0 -18   33.31    1.45
   2   0 -17    0.15    0.31
   2   0 -17    0.26    0.44
   2   0 -17    0.42    0.72
   2   0 -17    0.63    0.37
   2   0 -17    0.24    0.61
   2   0 -17    0.03    0.42
   2   0 -16  120.30    5.44
   2   0 -16  109.96    3.91
   2   0 -16  109.05    3.99
   2   0 -16  109.42    5.10
   2   0 -16  107.29    3.89
   2   0 -16  109.78    3.96
   2   0 -15   12.14    0.83
   2   0 -15   13.07    0.77
   2   0 -15   12.91    1.42
   2   0 -15   11.78    0.74
   2   0 -15   14.75    1.64
   2   0 -15   12.17    0.75
   2   0 -15   12.86    0.80
   2   0 -14   11.57    0.74
   2   0 -14   12.77    1.38
   2   0 -14   14.48    0.82
   2   0 -14   12.12    0.79
   2   0 -14   14.26    0.83
   2   0 -14   12.29    0.76
   2   0 -14   12.63    0.76
   2   0 -13   24.79    1.14
   2   0 -13   22.01    1.07
   2   0 -13   27.15    2.01
   2   0 -13   23.13    1.11
   2   0 -13   21.40    1.07
   2   0 -13   23.84    1.12
   2   0 -13   24.44    1.12
   2   0 -13   21.55    1.05
   2   0 -13   25.20    1.84
   2   0 -12   21.52    1.75
   2   0 -12   22.74    1.04
   2   0 -12   21.20    1.56
   2   0 -12   19.75    1.01
   2   0 -12   23.38    1.08
   2   0 -12   22.60    1.04
   2   0 -12   20.78    1.01
   2   0 -11   60.52    3.06
   2   0 -11   60.69    2.90
   2   0 -10  375.44   12.96
   2   0 -10  370.59   12.81
   2   0  -9   53.37    2.48
   2   0  -9   58.71    2.69
   2   0  -8   10.41    0.88
   2   0  -8    8.84    0.53
   2   0  -8   11.05    0.95
   2   0  -8    8.77    0.82
   2   0  -7  231.42    7.52
   2   0  -7  213.26    7.34
   2   0  -7  217.24    7.45
   2   0  -7  203.02    7.05
   2   0  -6   43.34    1.86
   2   0  -6   43.31    1.73
   2   0  -6   49.80    2.04
   2   0  -6   44.36    1.95
   2   0  -5  223.38    7.52
   2   0  -5  226.04    7.40
   2   0  -5  217.08    7.38
   2   0  -5  231.19    7.61
   2   0  -5  213.13    7.41
   2   0  -4   15.26    0.81
   2   0  -4   16.41    0.85
   2   0  -4   14.63    0.80
   2   0  -4   14.52    0.75
   2   0  -4   15.47    0.91
   2   0  -3  138.94    4.63
   2   0  -3  133.01    4.61
   2   0  -3  131.13    4.45
   2   0  -3  135.53    4.55
   2   0  -2 2837.15   84.23
   2   0  -2 2799.76   84.30
   2   0  -2 2683.28   84.22
   2   0  -2 2751.11   84.41
   2   0  -1   83.60    2.66
   2   0  -1   75.29    2.47
   2   0  -1   71.08    2.48
   2   0  -1   81.42    2.64
   2   0   0  301.35   10.28
   2   0   0  302.07   10.37
   2   0   1 1308.14   39.65
   2   0   1 1290.44   39.67
  -2   0  -1 1213.12   39.45
  -2   0  -1 1178.03   39.36
   2   0   2  750.35   23.25
  -2   0  -2  681.55   23.06
  -2   0  -2  747.53   23.16
   2   0   2  728.16   23.28
   2   0   3 1240.93   40.21
  -2   0  -3 1227.80   40.21
   2   0   3 1300.62   40.25
  -2   0  -3 1243.78   40.14
  -2   0  -4  211.46    7.27
   2   0   4  206.07    7.16
   2   0   4  223.13    7.22
  -2   0  -4  218.58    7.21
  -2   0  -5  104.14    3.97
   2   0   5  112.94    3.84
  -2   0  -5  105.30    3.90
   2   0   5  109.41    3.79
  -2   0  -6   25.82    1.35
  -2   0  -6   24.43    1.36
   2   0   6   25.99    1.14
  -2   0  -7   82.13    3.14
   2   0   7   93.62    3.14
  -2   0  -7   91.42    3.50
  -2   0  -7   90.26    3.60
  -2   0  -8   25.89    1.20
  -2   0  -8   29.39    1.60
  -2   0  -8   28.16    1.27
  -2   0  -8   28.01    1.64
   2   0   9  266.84    8.42
  -2   0  -9  214.48    7.58
  -2   0  -9  258.66    8.36
  -2   0  -9  263.85    8.28
  -2   0  -9  208.38    7.55
  -2   0 -10   30.79    1.92
  -2   0 -10   34.90    2.00
   2   0  10   30.51    1.95
  -2   0 -11  175.98    6.87
  -2   0 -11  180.06    6.82
   2   0  11  167.48    6.75
  -2   0 -12   65.03    3.32
   2   0  12   63.52    3.25
  -2   0 -12   70.80    3.35
   2   0  12   62.35    2.39
   2   0  13   11.41    0.76
   2   0  13   12.81    1.39
  -2   0 -13   15.53    1.50
  -2   0 -13   12.82    1.40
  -2   0 -14    1.98    0.88
   2   0  14    2.08    0.46
  -2   0 -14    2.26    0.89
   2   0  14    1.51    0.81
   2   0  15   12.09    0.82
   2   0  15   13.76    1.49
  -2   0 -15   12.20    1.53
  -2   0 -15   11.37    1.49
  -2   0 -16    7.77    1.30
  -2   0 -16    7.35    1.34
   2   0  16    8.08    0.68
   2   0  17   43.75    1.82
  -2   0 -17   41.61    2.91
  -2   0 -17   39.85    2.84
   2   0  18    6.95    0.60
   2   0  19    1.11    0.35
  -2   0 -19    0.78    0.42
  -2   0 -20   41.53    1.68
  -2   0 -20   44.46    1.76
  -2   0 -20   42.52    1.76
  -2   0 -20   42.26    1.72
  -2   0 -21    1.84    0.28
  -2   0 -21    2.80    0.40
  -2   0 -21    2.67    0.39
  -2   0 -21    2.30    0.36
  -2   0 -22   15.88    0.74
  -2   0 -22   15.65    0.78
  -2   0 -22   14.14    0.69
  -2   0 -22   16.29    0.76
  -2   0 -23    3.86    0.29
  -2   0 -23    4.20    0.31
   2   1 -23    2.53    0.26
   2   1 -23    2.20    0.21
   2   1 -22    1.97    0.34
   2   1 -22    2.07    0.28
   2   1 -22    2.37    0.32
   2   1 -21    0.45    0.25
   2   1 -21   -0.06    0.32
   2   1 -21    0.07    0.06
   2   1 -21    0.42    0.31
   2   1 -21    0.59    0.35
   2   1 -20    5.55    0.46
   2   1 -20    6.16    0.60
   2   1 -20    5.97    0.57
   2   1 -20    5.69    0.49
   2   1 -20    6.51    0.55
   2   1 -20    6.02    0.47
   2   1 -19   20.30    1.10
   2   1 -19   19.03    0.94
   2   1 -19   19.61    1.03
   2   1 -19   19.14    1.05
   2   1 -19   16.92    0.96
   2   1 -19   18.22    0.94
   2   1 -18    0.59    0.47
   2   1 -18    0.54    0.35
   2   1 -18    0.33    0.36
   2   1 -18    0.31    0.34
   2   1 -18    0.36    0.44
   2   1 -17  280.02    9.18
   2   1 -17  264.19   10.79
   2   1 -17  274.46    9.21
   2   1 -17  272.33    9.18
   2   1 -17  280.87    9.27
   2   1 -17  275.96    9.26
   2   1 -17  246.54   10.35
   2   1 -16    7.26    0.61
   2   1 -16    6.82    1.20
   2   1 -16    6.53    0.62
   2   1 -16    7.46    0.68
   2   1 -16    6.10    0.67
   2   1 -16    6.90    0.62
   2   1 -16    6.50    1.07
   2   1 -15  262.04    9.08
   2   1 -15  283.77    9.21
   2   1 -15  275.39    9.20
   2   1 -15  276.91    9.24
   2   1 -15  279.21    9.20
   2   1 -15  300.18   10.82
   2   1 -15  269.38   10.37
   2   1 -14  114.87    4.29
   2   1 -14  129.21    4.41
   2   1 -14  127.16    4.41
   2   1 -14  128.35    4.39
   2   1 -14  135.03    5.68
   2   1 -14  127.19    4.43
   2   1 -14  127.00    5.40
   2   1 -13    4.18    0.81
   2   1 -13    3.86    0.48
   2   1 -13    3.83    0.45
   2   1 -13    3.81    0.45
   2   1 -13    4.81    1.00
   2   1 -13    3.47    0.44
   2   1 -12  179.70    6.08
   2   1 -12  184.33    6.10
   2   1 -12  175.03    6.07
   2   1 -12  193.52    7.01
   2   1 -12  174.54    6.07
   2   1 -12  188.51    7.16
   2   1 -12  176.43    6.89
   2   1 -11   13.60    1.23
   2   1 -11   12.74    1.25
   2   1 -11   13.82    1.23
   2   1 -10  137.89    5.48
   2   1 -10  145.70    5.71
   2   1 -10  150.17    5.65
   2   1  -9   53.35    2.38
   2   1  -9   48.72    2.26
   2   1  -9   49.20    2.38
   2   1  -8    0.50    0.28
   2   1  -8    0.22    0.55
   2   1  -8    0.43    0.52
   2   1  -8    0.37    0.45
   2   1  -7   81.20    3.26
   2   1  -7   78.94    3.09
   2   1  -7   83.32    3.23
   2   1  -7   74.98    2.88
   2   1  -6  296.68   10.17
   2   1  -6  289.20    9.86
   2   1  -6  307.82   10.07
   2   1  -5  353.25   11.78
   2   1  -5  360.11   11.89
   2   1  -5  350.14   11.71
   2   1  -4   78.35    2.93
   2   1  -4   78.85    3.06
   2   1  -4   81.48    2.97
  -2  -1   3    0.48    0.14
   2   1  -3    0.74    0.42
   2   1  -2   52.94    1.85
   2   1  -2   60.16    2.15
   2   1  -1 2621.11   84.04
   2   1  -1 2649.35   84.19
   2   1   0  342.83   11.21
   2   1   1   87.64    3.24
  -2  -1  -2    0.30    0.32
   2   1   2    0.19    0.47
   2   1   3  198.60    6.84
  -2  -1  -3  198.74    6.84
  -2  -1  -3  205.91    6.79
  -2  -1  -4    3.62    0.55
   2   1   4    3.51    0.49
  -2  -1  -4    3.73    0.50
   2   1   5   42.95    1.81
  -2  -1  -5   45.92    2.00
  -2  -1  -5   45.66    1.98
  -2  -1  -6    0.47    0.50
   2   1   6    0.53    0.29
  -2  -1  -6    0.61    0.51
  -2  -1  -7   86.21    3.37
   2   1   7   78.92    2.93
  -2  -1  -7   81.68    3.41
  -2  -1  -8   25.30    1.60
  -2  -1  -8   22.30    1.51
  -2  -1  -9   54.55    2.43
  -2  -1  -9   52.38    2.71
  -2  -1  -9   61.11    2.81
  -2  -1 -10  103.22    4.33
  -2  -1 -10   94.37    3.79
  -2  -1 -10  102.73    4.33
  -2  -1 -11    3.31    0.85
  -2  -1 -11    3.83    0.89
  -2  -1 -12   57.28    3.18
   2   1  12   62.66    3.20
  -2  -1 -12   56.21    3.14
   2   1  12   57.34    2.22
  -2  -1 -13   10.17    1.39
   2   1  13   10.20    0.72
  -2  -1 -13   11.37    1.37
   2   1  13   11.73    1.42
   2   1  13   11.16    0.69
  -2  -1 -14    1.47    0.71
   2   1  14    1.77    0.87
   2   1  14    1.79    0.45
  -2  -1 -14    3.14    0.95
  -2  -1 -15   65.79    3.87
   2   1  15   70.69    2.66
   2   1  15   62.74    3.69
  -2  -1 -15   68.57    3.91
  -2  -1 -16    3.13    1.06
   2   1  16    1.72    0.48
   2   1  16    1.84    0.92
  -2  -1 -16    1.66    0.95
  -2  -1 -17   55.80    3.49
   2   1  17   58.41    2.27
   2   1  18    2.02    0.45
   2   1  19    3.43    0.45
  -2  -1 -20    0.55    0.36
  -2  -1 -20    0.97    0.35
   2   1  20    1.11    0.30
  -2  -1 -20    0.42    0.27
  -2  -1 -21    2.79    0.38
  -2  -1 -21    2.93    0.36
  -2  -1 -21    2.69    0.36
  -2  -1 -22   16.82    0.74
  -2  -1 -22   14.44    0.72
  -2  -1 -22   17.17    0.76
  -2  -1 -22   16.82    0.80
  -2  -1 -23   12.28    0.57
   2   2 -23    5.86    0.33
  -2  -2  23    5.48    0.35
   2   2 -22    9.11    0.50
   2   2 -22    8.69    0.51
   2   2 -21    0.16    0.22
   2   2 -21    0.22    0.31
   2   2 -21    0.41    0.31
   2   2 -21    0.73    0.27
   2   2 -21    0.64    0.28
   2   2 -20    9.45    0.67
   2   2 -20    9.64    0.64
   2   2 -20    9.54    0.66
   2   2 -20    8.12    0.61
   2   2 -20    9.11    0.60
   2   2 -19    0.91    0.38
   2   2 -19    0.85    0.40
   2   2 -19    0.56    0.39
   2   2 -19    0.59    0.36
   2   2 -19    0.99    0.41
   2   2 -18   78.83    2.90
   2   2 -18   74.86    2.87
   2   2 -18   74.16    2.89
   2   2 -18   77.15    2.93
   2   2 -17   17.91    1.73
   2   2 -17   21.25    1.10
   2   2 -17   19.21    1.11
   2   2 -17   18.15    1.90
   2   2 -17   22.36    1.17
   2   2 -17   21.27    1.12
   2   2 -17   20.12    0.98
   2   2 -16   47.21    2.00
   2   2 -16   47.47    1.97
   2   2 -16   39.32    2.74
   2   2 -16   44.06    1.82
   2   2 -16   47.15    1.95
   2   2 -16   48.41    1.98
   2   2 -16   45.22    3.02
   2   2 -15   58.05    3.34
   2   2 -15   66.25    2.54
   2   2 -15   66.18    2.58
   2   2 -15   66.44    2.56
   2   2 -15   65.30    2.56
   2   2 -15   63.70    3.63
   2   2 -14    1.92    0.42
   2   2 -14    2.01    0.46
   2   2 -14    1.38    0.41
   2   2 -14    1.63    0.71
   2   2 -14    1.87    0.78
   2   2 -14    1.70    0.42
   2   2 -13    6.61    1.07
   2   2 -13    5.66    1.13
   2   2 -13    7.21    1.04
   2   2 -13    8.10    0.65
   2   2 -13    8.25    0.64
   2   2 -13    6.85    0.61
   2   2 -12    5.34    0.83
   2   2 -12    5.04    0.50
   2   2 -12    6.17    0.97
   2   2 -12    4.90    0.48
   2   2 -12    5.02    0.53
   2   2 -12    6.44    0.95
   2   2 -11    0.68    0.59
   2   2 -11    0.31    0.58
   2   2 -11    0.57    0.29
   2   2 -11    0.42    0.62
   2   2 -10   18.06    1.43
   2   2 -10   19.75    1.48
   2   2 -10   16.90    1.33
   2   2  -9    3.38    0.74
   2   2  -9    2.99    0.42
   2   2  -8  141.59    5.24
   2   2  -8  137.08    5.28
   2   2  -8  131.34    4.83
   2   2  -7   12.30    0.97
   2   2  -7   10.75    0.82
   2   2  -7   10.29    1.03
  -2  -2   6  337.20   11.36
   2   2  -6  349.35   11.71
   2   2  -6  344.63   11.52
   2   2  -5  297.31    9.75
  -2  -2   5  282.50    9.48
   2   2  -5  281.82    9.85
  -2  -2   4  364.60   12.04
   2   2  -4  381.69   12.40
  -2  -2   3 1188.59   38.40
   2   2  -3 1230.66   38.82
  -2  -2   2 3694.35  119.19
   2   2  -2 3852.01  119.52
   2   2  -1   17.34    1.13
   2   2  -1   18.12    0.97
   2   2   0    0.48    0.30
   2   2   0    0.34    0.49
   2   2   0    0.53    0.40
   2   2   1  207.65    7.18
   2   2   1  203.31    6.84
   2   2   1  209.45    7.11
   2   2   2    5.05    0.62
   2   2   2    5.10    0.70
   2   2   3  403.03   13.44
   2   2   3  402.64   13.48
   2   2   4    1.59    0.48
   2   2   4    1.13    0.51
   2   2   5   93.31    3.62
   2   2   5   84.65    3.42
  -2  -2  -5   88.42    3.63
  -2  -2  -5   97.78    3.65
  -2  -2  -6   90.77    3.81
  -2  -2  -6   97.60    3.77
   2   2   6   89.87    3.47
  -2  -2  -7    3.76    0.80
   2   2   7    4.39    0.54
  -2  -2  -7    4.16    0.80
  -2  -2  -8  358.96   12.02
  -2  -2  -8  353.67   12.05
   2   2   8  329.97   11.32
  -2  -2  -9   34.78    2.12
  -2  -2  -9   31.02    2.02
  -2  -2  -9   34.18    1.92
  -2  -2 -10   67.23    3.05
  -2  -2 -10   65.05    3.30
  -2  -2 -10   65.54    3.36
  -2  -2 -11    4.80    0.97
  -2  -2 -11    3.81    0.78
  -2  -2 -11    5.06    0.49
  -2  -2 -11    4.23    1.01
  -2  -2 -12   52.13    2.01
   2   2  12   49.99    1.97
  -2  -2 -12   47.19    3.00
  -2  -2 -12   47.49    2.93
   2   2  13   25.57    1.21
  -2  -2 -13   27.47    2.19
   2   2  13   25.60    1.25
  -2  -2 -13   24.59    2.10
   2   2  14    1.89    0.49
  -2  -2 -14    1.49    0.93
   2   2  14    2.06    0.99
  -2  -2 -14    1.31    0.89
   2   2  14    1.81    0.41
  -2  -2 -15   85.64    4.50
  -2  -2 -15   79.21    4.50
   2   2  15   81.22    4.35
   2   2  15   82.37    3.16
   2   2  16   15.71    0.97
   2   2  16   12.68    1.62
  -2  -2 -16   13.83    1.73
   2   2  17    5.14    0.57
   2   2  18   11.92    0.80
   2   2  19   20.71    1.03
  -2  -2 -19   19.01    0.97
  -2  -2 -19   20.95    1.01
  -2  -2 -20    3.63    0.41
  -2  -2 -20    3.50    0.42
  -2  -2 -20    3.33    0.35
   2   2  20    3.77    0.42
  -2  -2 -21   11.32    0.48
  -2  -2 -21   10.75    0.46
  -2  -2 -21   11.48    0.57
  -2  -2 -22    0.04    0.06
  -2  -2 -22    0.08    0.06
  -2  -2 -22    0.19    0.23
  -2  -2 -22    0.25    0.24
   2   3 -22    7.88    0.45
  -2  -3  22    7.94    0.50
   2   3 -22    9.22    0.49
   2   3 -21    0.02    0.27
   2   3 -21    0.13    0.23
   2   3 -21    0.28    0.27
   2   3 -20   40.35    1.58
   2   3 -20   37.02    1.58
   2   3 -20   37.76    1.48
   2   3 -20   40.27    1.60
   2   3 -19   47.24    1.89
   2   3 -19   45.47    1.90
   2   3 -19   43.73    1.79
   2   3 -19   49.97    1.92
   2   3 -18   42.56    1.81
   2   3 -18   39.37    1.68
   2   3 -18   39.05    1.62
   2   3 -18   45.37    1.80
   2   3 -18   42.60    1.78
   2   3 -17    7.77    0.71
   2   3 -17    8.80    0.61
   2   3 -17    8.78    0.74
   2   3 -17    8.63    0.66
   2   3 -17    9.35    0.75
   2   3 -16   89.36    3.35
   2   3 -16   91.12    3.33
   2   3 -16   88.77    3.27
   2   3 -16   89.31    3.32
   2   3 -16   83.42    4.46
   2   3 -16   91.92    3.27
   2   3 -15    6.72    0.59
   2   3 -15    5.45    0.65
   2   3 -15    5.23    0.49
   2   3 -15    5.92    0.64
   2   3 -15    6.04    1.16
   2   3 -15    5.69    0.61
   2   3 -15    3.82    0.94
   2   3 -14    4.43    0.91
   2   3 -14    4.18    0.44
   2   3 -14    3.60    0.42
   2   3 -14    4.24    0.53
   2   3 -14    3.60    0.47
   2   3 -14    4.51    0.93
   2   3 -14    5.02    1.05
   2   3 -14    4.00    0.55
   2   3 -13   58.04    2.25
   2   3 -13   59.28    2.33
   2   3 -13   55.60    2.18
   2   3 -13   57.17    3.09
   2   3 -13   63.29    2.32
   2   3 -13   58.29    3.26
   2   3 -13   63.34    3.31
   2   3 -13   57.06    2.22
   2   3 -12   25.41    1.14
   2   3 -12   24.58    1.13
   2   3 -12   23.03    1.21
   2   3 -12   25.07    1.11
   2   3 -12   27.52    1.97
   2   3 -12   23.01    1.86
   2   3 -12   28.03    1.88
   2   3 -12   27.11    1.19
   2   3 -11    1.29    0.36
   2   3 -11    1.11    0.74
   2   3 -11    1.34    0.67
   2   3 -11    1.32    0.34
   2   3 -11    1.20    0.35
   2   3 -11    0.87    0.37
   2   3 -11    0.29    0.63
   2   3 -10   58.41    2.23
   2   3 -10   54.53    3.00
   2   3 -10   57.66    2.19
   2   3 -10   62.76    3.01
  -2  -3   9  194.15    7.06
   2   3  -9  186.31    6.89
   2   3  -9  205.56    7.38
   2   3  -9  204.78    7.48
   2   3  -8    5.55    0.66
   2   3  -8    5.91    0.79
   2   3  -8    4.67    0.82
  -2  -3   8    4.91    0.64
   2   3  -7   90.68    3.75
   2   3  -7   87.54    3.52
  -2  -3   7   83.53    3.34
   2   3  -6  351.33   12.15
  -2  -3   6  359.82   11.90
   2   3  -5    4.28    0.77
  -2  -3   5    3.91    0.47
   2   3  -4   95.41    3.73
  -2  -3   4   92.95    3.36
   2   3  -4   92.07    3.77
   2   3  -3   23.63    1.34
   2   3  -3   20.28    1.31
   2   3  -3   20.37    1.38
  -2  -3   3   22.19    1.04
   2   3  -2   38.24    1.77
  -2  -3   2   36.74    1.51
   2   3  -2   34.12    1.79
   2   3  -1  254.73    9.22
   2   3  -1  274.77    9.02
   2   3  -1  263.60    9.13
   2   3   0   19.65    1.31
   2   3   0   17.91    1.01
   2   3   0   18.98    1.23
   2   3   1 1485.57   47.87
   2   3   1 1505.25   48.20
   2   3   1 1484.93   48.27
   2   3   2  981.57   31.48
   2   3   2 1021.93   31.43
   2   3   2  935.23   30.94
   2   3   3  832.13   27.21
   2   3   3  828.05   27.26
   2   3   4    6.78    0.82
   2   3   4    5.05    0.77
   2   3   5   10.89    0.97
   2   3   5   10.47    1.02
   2   3   6   25.73    1.61
   2   3   6   25.69    1.48
   2   3   7 1088.07   35.87
   2   3   7 1124.83   36.23
   2   3   8   81.89    3.26
   2   3   8   81.17    3.69
   2   3   9    1.92    0.69
  -2  -3  -9    0.89    0.79
  -2  -3 -10   16.29    1.53
   2   3  10   19.18    1.56
  -2  -3 -10   16.80    0.89
  -2  -3 -11   26.73    1.22
  -2  -3 -11   24.01    1.83
   2   3  11   28.75    2.02
   2   3  11   24.38    1.18
  -2  -3 -12   34.99    1.53
   2   3  12   35.81    1.51
   2   3  12   34.04    2.35
  -2  -3 -12   31.09    2.10
   2   3  13   17.89    1.70
  -2  -3 -13   15.84    0.97
   2   3  13   17.03    0.95
  -2  -3 -14    5.45    0.56
   2   3  14    7.51    1.17
   2   3  14    5.93    0.65
   2   3  14    6.46    0.60
   2   3  15    0.42    0.37
   2   3  15    0.14    0.81
   2   3  15    0.48    0.45
   2   3  15   -0.13    0.64
   2   3  16    8.44    1.26
   2   3  16    5.13    1.23
   2   3  16    7.80    0.71
   2   3  17   28.24    1.39
  -2  -3 -18    1.10    0.32
   2   3  18    1.71    0.46
   2   3  19    1.92    0.42
  -2  -3 -19    2.09    0.32
  -2  -3 -19    1.79    0.40
   2   3  20   26.46    0.77
  -2  -3 -20   24.70    0.67
  -2  -3 -20   25.31    0.72
  -2  -3 -20   27.35    0.88
  -2  -3 -21   35.26    0.84
   2   3  21   27.43    0.61
  -2  -3 -21   29.09    0.58
  -2  -3 -21   35.01    0.78
  -2  -3 -22    6.01    0.38
  -2  -3 -22    5.88    0.35
  -2  -4  22   10.92    0.52
   2   4 -22   11.50    0.53
   2   4 -21   13.12    0.63
   2   4 -21   13.85    0.68
  -2  -4  21   12.54    0.67
   2   4 -20    7.95    0.55
   2   4 -20    6.67    0.49
   2   4 -20    7.91    0.56
   2   4 -20    7.10    0.55
   2   4 -19   10.88    0.58
   2   4 -19   10.81    0.66
   2   4 -19   11.23    0.64
   2   4 -19   10.99    0.65
   2   4 -18    0.65    0.31
   2   4 -18    1.27    0.44
   2   4 -18    0.34    0.43
   2   4 -18    0.81    0.36
   2   4 -18    0.78    0.45
   2   4 -17    3.21    0.56
   2   4 -17    3.09    0.48
   2   4 -17    3.16    0.44
   2   4 -16   18.01    1.04
   2   4 -16   15.85    0.84
   2   4 -16   17.33    0.96
   2   4 -16   15.57    0.82
   2   4 -15    0.06    0.37
   2   4 -15    0.17    0.32
   2   4 -15    0.20    0.44
   2   4 -15    0.32    0.30
   2   4 -15    0.73    0.64
   2   4 -15   -0.13    0.71
   2   4 -15   -0.44    0.57
   2   4 -14   51.22    2.09
   2   4 -14   52.63    2.05
   2   4 -14   49.28    3.03
   2   4 -14   48.25    1.98
   2   4 -14   50.37    1.96
   2   4 -14   43.69    2.80
   2   4 -14   49.17    3.05
   2   4 -13    9.16    1.28
   2   4 -13    8.11    0.64
   2   4 -13    8.68    0.71
   2   4 -13    8.95    1.28
   2   4 -13    6.50    1.06
   2   4 -13    8.02    0.64
   2   4 -13    8.35    0.61
   2   4 -12   81.76    3.90
   2   4 -12   80.69    2.96
   2   4 -12   80.85    4.06
   2   4 -12   80.92    3.00
   2   4 -12   81.20    2.97
   2   4 -12   82.10    3.04
   2   4 -12   83.80    4.05
   2   4 -11  196.67    6.71
   2   4 -11  197.14    6.67
   2   4 -11  196.93    6.63
   2   4 -11  205.42    7.80
   2   4 -11  193.17    6.64
   2   4 -11  214.64    7.97
   2   4 -10    3.81    0.47
   2   4 -10    3.49    0.85
   2   4 -10    4.75    0.48
   2   4 -10    3.33    0.41
   2   4 -10    3.74    0.82
   2   4  -9  237.25    8.02
   2   4  -9  259.33    9.04
   2   4  -9  245.33    8.07
   2   4  -9  234.98    8.02
   2   4  -9  248.53    9.07
   2   4  -9  239.06    8.61
   2   4  -8   25.66    1.82
   2   4  -8   25.70    1.62
   2   4  -7    2.14    0.64
   2   4  -6   24.15    1.60
  -2  -4   6   23.50    1.31
  -2  -4   5   18.62    1.10
   2   4  -5   18.05    1.40
   2   4  -5   21.55    1.47
  -2  -4   4  283.67    9.50
   2   4  -4  275.97    9.94
   2   4  -4  278.74    9.86
   2   4  -3    1.19    0.79
  -2  -4   3    0.49    0.35
   2   4  -3    0.48    0.56
   2   4  -3    0.88    0.62
   2   4  -2  191.72    7.04
   2   4  -2  194.81    6.91
   2   4  -1  383.21   13.80
   2   4  -1  407.60   13.49
   2   4  -1  411.23   13.69
   2   4   0  904.65   30.36
   2   4   0  923.11   29.92
   2   4   0  930.37   30.22
   2   4   1   24.49    1.23
   2   4   1   23.80    1.70
   2   4   1   24.02    1.51
   2   4   2   69.90    2.70
   2   4   2   76.43    3.37
   2   4   2   80.65    3.23
   2   4   3    0.60    0.74
   2   4   3    0.68    0.20
   2   4   3    0.78    0.53
   2   4   4   38.54    2.12
   2   4   4   41.38    2.21
   2   4   5  614.38   20.42
   2   4   5  602.03   20.40
   2   4   6  195.90    7.39
   2   4   6  199.71    7.32
   2   4   7  149.26    5.60
   2   4   7  139.26    5.71
  -2  -4  -8    3.49    1.12
   2   4   8    6.10    0.76
   2   4   8    4.65    0.86
  -2  -4  -9    7.71    1.24
   2   4   9    7.41    1.05
  -2  -4  -9    7.97    0.62
   2   4   9    7.49    0.60
   2   4  10   13.36    0.77
   2   4  10   13.85    1.42
   2   4  10   14.58    0.84
  -2  -4 -10   13.31    0.83
  -2  -4 -10   16.17    1.68
   2   4  11    0.96    0.66
  -2  -4 -11    1.23    0.43
  -2  -4 -11    0.64    0.93
   2   4  11    0.74    0.40
   2   4  12   36.18    2.48
   2   4  12   39.10    1.65
  -2  -4 -12   37.34    1.66
   2   4  13   37.00    1.59
  -2  -4 -13   35.10    1.64
   2   4  13   33.17    2.44
   2   4  14    2.60    0.48
   2   4  14    3.65    0.97
  -2  -4 -14    2.45    0.55
  -2  -4 -14    2.68    0.52
  -2  -4 -15  152.75    5.49
   2   4  15  148.02    6.75
   2   4  15  161.15    5.53
   2   4  15  171.08    5.65
  -2  -4 -16   55.79    2.22
   2   4  16   61.82    2.40
   2   4  16   59.00    2.26
   2   4  17   16.57    0.98
   2   4  18    2.39    0.47
   2   4  19   13.43    0.78
  -2  -4 -19   15.05    0.80
  -2  -4 -20    3.66    0.33
  -2  -4 -20    3.74    0.35
   2   4  20    2.80    0.34
  -2  -4 -21    0.36    0.14
  -2  -4 -21    0.26    0.17
   2   4  21    0.23    0.15
   2   5 -21   16.37    0.68
  -2  -5  21   15.72    0.69
   2   5 -21   14.46    0.66
  -2  -5  20    0.84    0.30
   2   5 -20    0.83    0.28
   2   5 -20    1.42    0.31
  -2  -5  19    4.32    0.48
   2   5 -19    3.91    0.46
   2   5 -19    3.85    0.34
   2   5 -18   25.60    1.12
  -2  -5  18   24.76    1.23
   2   5 -18   23.67    1.07
   2   5 -17    0.61    0.45
   2   5 -17    0.79    0.30
   2   5 -17   -0.10    0.14
   2   5 -17    0.73    0.37
   2   5 -17    0.24    0.39
   2   5 -16   15.44    0.94
   2   5 -16   13.69    0.78
   2   5 -16   14.01    0.79
   2   5 -16   13.40    0.74
   2   5 -15   25.36    1.22
   2   5 -15   24.79    1.18
   2   5 -15   27.21    1.21
   2   5 -14   20.36    1.87
   2   5 -14   21.25    1.79
   2   5 -14   22.87    1.25
   2   5 -14   23.30    1.11
   2   5 -14   17.53    1.83
   2   5 -14   22.79    1.12
   2   5 -14   21.81    1.18
   2   5 -13  169.95    5.76
   2   5 -13  164.51    5.70
   2   5 -13  162.56    5.66
   2   5 -13  146.68    6.69
   2   5 -13  157.16    6.89
   2   5 -13  175.28    7.12
   2   5 -13  169.35    5.81
   2   5 -12    9.53    1.30
   2   5 -12   10.21    0.76
   2   5 -12   10.95    0.82
   2   5 -12   10.65    1.41
   2   5 -12    9.43    1.24
   2   5 -12    9.46    0.69
   2   5 -12   10.16    0.75
   2   5 -11   77.40    2.94
   2   5 -11   80.02    2.91
   2   5 -11   71.07    3.84
   2   5 -11   78.78    3.00
   2   5 -11   69.96    3.96
   2   5 -11   80.71    2.94
   2   5 -10   91.32    4.29
   2   5 -10   91.15    3.36
   2   5 -10   87.11    3.29
   2   5 -10   90.81    3.28
   2   5 -10   92.58    3.31
   2   5 -10   91.29    4.39
   2   5  -9   19.02    1.01
   2   5  -9   18.37    0.94
   2   5  -9   19.16    0.97
   2   5  -9   20.15    1.01
   2   5  -9   18.01    0.89
  -2  -5   8   67.45    2.41
   2   5  -8   62.16    2.41
   2   5  -8   61.21    2.35
   2   5  -8   66.59    3.13
   2   5  -8   58.89    2.33
   2   5  -7   14.03    0.84
   2   5  -7   15.85    1.38
   2   5  -6    6.65    0.94
   2   5  -6    5.69    0.99
   2   5  -5   66.52    3.26
   2   5  -5   65.98    3.17
   2   5  -4   19.39    1.45
   2   5  -4   18.29    1.60
  -2  -5   4   20.41    1.23
   2   5  -3   33.78    2.27
   2   5  -3   37.49    2.04
  -2  -5   3   38.39    1.84
   2   5  -2  459.94   15.44
   2   5  -2  450.49   15.63
   2   5  -1   63.08    2.96
   2   5  -1   60.11    3.14
   2   5  -1   62.94    2.74
   2   5   0    0.50    0.83
   2   5   0    0.35    0.54
   2   5   0    0.99    0.41
   2   5   1  117.67    4.52
   2   5   1  113.57    4.71
   2   5   1  101.52    4.01
   2   5   2  139.64    5.10
   2   5   2  135.71    5.27
   2   5   3   87.11    3.81
   2   5   3   86.32    3.95
   2   5   4   58.98    3.05
   2   5   4   59.86    2.93
   2   5   5    1.99    0.65
   2   5   5    3.46    0.84
   2   5   6    2.68    0.76
   2   5   6    3.26    0.82
  -2  -5  -6    3.26    0.42
   2   5   6    3.82    0.46
  -2  -5  -7    1.00    0.35
   2   5   7    0.84    0.33
   2   5   7    1.23    0.62
   2   5   7    1.56    0.40
   2   5   7    1.15    0.61
  -2  -5  -7    0.91    0.96
   2   5   8   86.16    3.09
   2   5   8   76.74    3.65
  -2  -5  -8   84.96    4.34
  -2  -5  -8   83.90    3.00
   2   5   8   87.95    3.98
   2   5   8   80.10    3.01
  -2  -5  -8   84.25    3.07
   2   5   9    7.49    1.09
  -2  -5  -9    8.37    1.13
  -2  -5  -9    6.96    0.63
   2   5   9    7.06    0.58
  -2  -5  -9    8.23    1.40
   2   5   9    6.90    0.65
   2   5  10    0.32    0.60
   2   5  10    0.47    0.32
   2   5  10    1.06    0.44
  -2  -5 -10    0.96    0.46
   2   5  11   25.59    1.98
   2   5  11   22.23    1.15
  -2  -5 -11   26.66    1.29
  -2  -5 -11   24.92    2.24
   2   5  11   26.91    1.28
  -2  -5 -12   52.02    2.19
   2   5  12   55.11    2.19
  -2  -5 -12   51.67    3.23
   2   5  12   49.75    3.04
  -2  -5 -13    2.96    0.58
   2   5  13    2.62    0.54
   2   5  13    3.38    0.92
  -2  -5 -13    2.68    0.60
  -2  -5 -14  245.37    8.16
  -2  -5 -14  237.42    8.11
   2   5  14  219.79    9.24
   2   5  14  242.29    8.11
   2   5  15    5.19    0.56
  -2  -5 -15    5.06    0.59
   2   5  15    4.58    0.67
   2   5  16   32.79    1.43
  -2  -5 -16   31.29    1.43
   2   5  17   -0.13    0.46
  -2  -5 -17    0.58    0.30
   2   5  18    0.47    0.38
   2   5  19    0.26    0.30
  -2  -5 -19    0.16    0.29
  -2  -5 -19   -0.02    0.06
  -2  -5 -19    0.34    0.29
  -2  -5 -20    7.50    0.45
  -2  -5 -20    7.37    0.45
   2   5  20    6.97    0.43
  -2  -6  20    0.52    0.20
   2   6 -20    0.55    0.18
   2   6 -20    0.18    0.19
   2   6 -19   14.83    0.69
  -2  -6  19   16.41    0.75
   2   6 -19   15.01    0.73
   2   6 -18    0.34    0.30
   2   6 -18   -0.16    0.34
   2   6 -18    0.25    0.28
  -2  -6  18    0.59    0.35
   2   6 -17    0.11    0.32
   2   6 -17   -0.08    0.13
   2   6 -17    0.02    0.30
  -2  -6  17   -0.31    0.39
   2   6 -17    0.22    0.37
   2   6 -16   19.71    1.01
   2   6 -16   18.00    0.92
   2   6 -16   22.19    1.08
   2   6 -16   18.02    0.89
  -2  -6  16   20.46    1.10
   2   6 -15   29.64    1.37
   2   6 -15   30.06    1.41
   2   6 -15   25.87    1.21
  -2  -6  15   29.77    1.39
   2   6 -15   25.22    1.24
  -2  -6  14   28.42    1.37
   2   6 -14   27.97    1.33
   2   6 -14   26.53    1.36
   2   6 -14   23.86    1.19
   2   6 -14   26.26    1.26
   2   6 -13   19.74    1.01
   2   6 -13   19.05    1.09
   2   6 -13   19.41    1.07
  -2  -6  13   19.24    1.11
   2   6 -13   18.53    1.75
   2   6 -13   19.03    1.14
   2   6 -13   17.58    1.68
   2   6 -13   16.97    1.74
   2   6 -12   52.86    2.08
   2   6 -12   48.57    2.16
  -2  -6  12   50.99    2.15
   2   6 -12   53.95    2.13
   2   6 -12   52.53    2.10
   2   6 -12   44.43    2.94
   2   6 -12   46.01    3.08
   2   6 -11    0.15    0.41
   2   6 -11    0.27    0.45
   2   6 -11   -0.03    0.49
   2   6 -11    0.12    0.69
  -2  -6  11    0.13    0.43
   2   6 -11    1.25    0.42
   2   6 -10  232.24    8.01
  -2  -6  10  241.44    8.00
   2   6 -10  234.74    7.96
   2   6 -10  236.74    7.94
   2   6 -10  232.67    7.93
   2   6 -10  221.88    9.04
   2   6  -9   15.68    1.51
   2   6  -9   20.84    1.12
   2   6  -9   21.67    1.08
   2   6  -9   20.92    1.03
   2   6  -9   17.92    0.95
  -2  -6   9   18.47    1.06
   2   6  -9   18.30    0.93
  -2  -6   9   20.22    1.08
   2   6  -9   19.47    1.84
   2   6  -8   69.48    3.63
   2   6  -8   69.58    3.48
   2   6  -8   70.60    2.61
  -2  -6   8   68.22    2.61
   2   6  -8   65.25    2.51
  -2  -6   8   76.29    3.83
   2   6  -8   68.81    2.55
  -2  -6   8   72.19    2.62
   2   6  -8   68.01    2.53
   2   6  -8   61.88    2.48
   2   6  -7  141.00    4.85
   2   6  -7  138.53    4.76
   2   6  -7  136.87    5.85
   2   6  -7  133.33    4.78
   2   6  -7  142.62    4.84
   2   6  -7  142.80    5.95
   2   6  -7  131.34    4.75
  -2  -6   7  144.57    4.89
  -2  -6   7  140.59    4.84
   2   6  -6   -0.21    0.78
   2   6  -6   -0.07    0.37
   2   6  -6    0.05    0.31
   2   6  -6   -0.49    0.72
   2   6  -6    0.13    0.37
  -2  -6   6    0.20    0.30
   2   6  -6    0.29    0.34
   2   6  -5   37.77    1.68
   2   6  -5   39.48    2.42
   2   6  -5   43.98    2.63
   2   6  -5   41.46    1.70
   2   6  -5   41.93    1.66
   2   6  -5   39.60    1.68
  -2  -6   5   43.62    1.69
   2   6  -4   11.17    0.72
   2   6  -4   11.80    0.72
   2   6  -4   12.00    0.76
   2   6  -4   13.50    1.25
  -2  -6   4   12.81    0.72
   2   6  -4   11.72    1.46
   2   6  -3   46.28    1.86
   2   6  -3   47.63    1.87
   2   6  -3   47.17    2.50
   2   6  -3   44.75    2.85
   2   6  -2   84.88    3.12
   2   6  -2   86.25    3.13
   2   6  -2   91.06    3.77
   2   6  -1  174.92    6.54
   2   6  -1  168.35    6.81
   2   6  -1  162.51    6.15
   2   6  -1  160.99    5.59
   2   6   0   10.30    1.47
   2   6   0   10.74    0.95
   2   6   0   13.26    1.24
   2   6   1    3.23    0.44
   2   6   1    4.00    0.83
   2   6   1    2.91    0.42
   2   6   1    2.85    0.49
   2   6   1    2.94    1.06
   2   6   2   83.91    3.96
   2   6   2   78.09    2.85
   2   6   2   74.73    2.82
   2   6   2   79.80    3.65
   2   6   3    8.85    1.12
   2   6   3    8.30    0.63
   2   6   3    9.38    0.66
   2   6   3   10.07    1.38
   2   6   4    4.47    0.50
   2   6   4    5.44    1.18
   2   6   4    4.95    0.54
   2   6   4    5.39    0.90
   2   6   5    3.15    0.80
   2   6   5    3.92    0.49
   2   6   5    3.21    0.94
   2   6   5    2.39    0.43
  -2  -6  -6    0.33    0.46
   2   6   6    1.06    0.38
   2   6   6    0.57    0.43
   2   6   6    0.48    0.53
   2   6   6   -0.41    0.70
   2   6   6    0.29    0.36
  -2  -6  -6    0.46    0.36
   2   6   7   64.33    2.48
   2   6   7   59.41    3.22
   2   6   7   62.61    2.38
   2   6   7   61.80    3.26
   2   6   7   61.47    2.43
  -2  -6  -7   63.96    2.46
  -2  -6  -7   64.71    2.46
  -2  -6  -7   62.88    3.75
   2   6   8    2.20    0.50
  -2  -6  -8    1.56    0.92
   2   6   8    2.02    0.44
  -2  -6  -8    1.40    1.18
   2   6   8    1.14    0.66
  -2  -6  -8    2.35    0.50
  -2  -6  -8    2.62    0.51
  -2  -6  -9    1.10    0.46
   2   6   9    1.45    0.48
   2   6   9    1.51    0.67
   2   6   9    1.20    0.42
  -2  -6 -10   32.06    1.52
   2   6  10   30.12    1.40
   2   6  10   33.98    2.31
   2   6  10   32.05    1.52
  -2  -6 -10   30.03    2.58
  -2  -6 -11   57.22    2.31
   2   6  11   49.84    3.06
   2   6  11   55.63    2.20
  -2  -6 -11   56.10    3.51
   2   6  11   57.82    2.31
   2   6  12   89.22    3.32
   2   6  12   83.85    4.28
  -2  -6 -12   91.43    3.35
  -2  -6 -12   79.52    4.47
  -2  -6 -13   33.42    1.59
  -2  -6 -13   33.56    1.60
   2   6  13   33.11    1.54
  -2  -6 -14   89.82    3.41
  -2  -6 -14   91.19    3.41
   2   6  14   93.60    3.38
  -2  -6 -15   85.67    3.16
   2   6  15   81.50    3.08
  -2  -6 -15   83.07    3.12
   2   6  15   89.83    3.19
   2   6  16   11.93    0.81
  -2  -6 -16   11.51    0.71
   2   6  16    9.66    0.65
   2   6  17   24.70    1.13
  -2  -6 -17   23.82    1.05
  -2  -6 -17   21.61    1.00
   2   6  18   11.41    0.68
  -2  -6 -18   12.96    0.71
  -2  -6 -18   12.04    0.63
  -2  -6 -19    4.54    0.38
   2   6  19    3.96    0.35
  -2  -6 -19    3.53    0.29
  -2  -6 -20   34.40    1.23
   2   7 -19    2.12    0.24
  -2  -7  19    1.69    0.21
  -2  -7  18    1.57    0.29
   2   7 -18    0.68    0.20
   2   7 -18    1.06    0.28
   2   7 -18    0.80    0.24
  -2  -7  17  123.37    1.62
   2   7 -17  110.65    1.29
   2   7 -17  121.68    1.56
   2   7 -17  112.84    1.46
   2   7 -16   10.50    0.52
   2   7 -16    9.57    0.50
  -2  -7  16   10.43    0.64
   2   7 -16   11.57    0.62
   2   7 -15   62.95    2.32
   2   7 -15   57.44    2.28
   2   7 -15   66.50    2.41
  -2  -7  15   67.00    2.45
   2   7 -15   61.62    2.34
   2   7 -14    6.64    0.56
   2   7 -14    8.01    0.57
  -2  -7  14    7.72    0.67
   2   7 -14    7.02    0.63
   2   7 -14    8.14    0.64
   2   7 -13    9.44    0.69
   2   7 -13    9.48    0.73
   2   7 -13    9.84    0.66
  -2  -7  13    9.84    0.76
   2   7 -13    9.46    0.72
   2   7 -12   54.29    2.14
   2   7 -12   52.48    2.11
   2   7 -12   48.32    2.01
  -2  -7  12   51.92    2.18
   2   7 -12   56.04    2.14
   2   7 -11   28.54    1.36
   2   7 -11   26.70    1.31
   2   7 -11   26.64    1.29
  -2  -7  11   27.77    1.37
   2   7 -11   25.28    2.15
   2   7 -11   23.88    2.00
   2   7 -10   12.75    1.57
   2   7 -10   14.41    0.91
   2   7 -10   15.95    0.90
   2   7 -10   13.97    0.79
   2   7 -10   13.80    1.50
   2   7 -10   14.30    0.79
  -2  -7  10   17.61    0.99
   2   7  -9   12.25    1.40
  -2  -7   9   15.51    1.00
   2   7  -9   13.15    0.79
   2   7  -9   14.67    0.91
   2   7  -9   15.04    0.85
   2   7  -9   13.77    0.82
  -2  -7   9   14.83    0.93
   2   7  -9   13.90    0.81
   2   7  -9   13.84    1.62
  -2  -7   8   15.00    1.88
   2   7  -8   13.97    1.55
  -2  -7   8   15.36    1.00
   2   7  -8   13.18    1.49
   2   7  -8   13.03    0.81
   2   7  -8   13.41    0.88
   2   7  -8   11.80    0.78
   2   7  -8   12.53    0.89
   2   7  -8   13.21    0.78
   2   7  -8   12.72    0.79
  -2  -7   8   13.37    0.88
  -2  -7   7   67.68    2.64
  -2  -7   7   65.01    2.54
   2   7  -7   63.54    3.56
   2   7  -7   59.80    2.45
   2   7  -7   64.19    2.49
   2   7  -7   65.59    2.56
   2   7  -7   66.25    2.55
   2   7  -7   64.00    3.51
  -2  -7   7   71.04    3.94
  -2  -7   6  110.63    3.99
  -2  -7   6  111.27    4.10
   2   7  -6  102.80    4.94
   2   7  -6  111.37    3.98
   2   7  -6  106.66    4.00
   2   7  -6  116.15    4.03
   2   7  -6  115.60    5.26
   2   7  -6  109.35    3.96
  -2  -7   6  123.59    5.63
   2   7  -5    0.63    0.44
   2   7  -5    0.17    0.43
   2   7  -5    1.46    0.42
  -2  -7   5    0.44    0.60
  -2  -7   5    0.69    0.35
   2   7  -5    0.31    0.65
   2   7  -5    1.00    0.88
   2   7  -5    0.48    0.41
   2   7  -4   25.84    1.24
   2   7  -4   24.62    1.21
   2   7  -4   26.30    2.22
   2   7  -4   24.26    1.22
  -2  -7   4   24.98    1.19
   2   7  -4   22.03    1.77
   2   7  -4   26.95    1.27
  -2  -7   4   27.10    1.40
   2   7  -4   22.77    1.12
   2   7  -3   67.49    2.71
   2   7  -3   77.45    2.81
   2   7  -3   76.75    4.04
   2   7  -3   77.98    2.85
   2   7  -3   76.26    2.81
   2   7  -3   74.18    2.82
  -2  -7   3   77.90    2.95
  -2  -7   3   73.34    2.76
   2   7  -3   73.74    3.55
   2   7  -2    5.89    0.59
  -2  -7   2    6.12    0.53
   2   7  -2    5.22    0.83
   2   7  -2    5.97    0.54
   2   7  -2    5.92    0.57
  -2  -7   1    3.40    0.43
   2   7  -1    3.35    0.48
   2   7  -1    2.59    0.62
   2   7  -1    3.11    0.51
   2   7  -1    4.43    0.51
   2   7  -1    3.24    0.43
   2   7  -1    4.61    1.22
   2   7   0   21.72    1.74
   2   7   0   20.14    1.10
   2   7   0   21.60    2.06
   2   7   0   20.90    1.02
   2   7   0   20.55    1.08
  -2  -7   0   23.12    1.05
   2   7   1    4.37    0.60
   2   7   1    3.18    1.13
   2   7   1    5.36    0.96
  -2  -7  -1    3.88    0.43
   2   7   1    3.76    0.54
   2   7   1    3.65    0.52
   2   7   2    8.04    0.70
   2   7   2    9.06    0.76
   2   7   2    9.65    1.21
   2   7   2    9.16    0.70
  -2  -7  -2    9.02    0.83
  -2  -7  -2    9.15    0.62
   2   7   2    9.51    1.43
   2   7   3   30.10    1.40
   2   7   3   30.01    2.12
   2   7   3   28.38    1.40
  -2  -7  -3   32.18    2.66
   2   7   3   31.46    2.36
   2   7   3   32.19    1.43
  -2  -7  -3   30.80    1.52
  -2  -7  -3   28.06    1.28
   2   7   4   92.72    3.51
  -2  -7  -4   93.05    3.40
   2   7   4   92.28    4.37
   2   7   4   97.02    3.50
  -2  -7  -4   95.85    5.00
   2   7   4   96.68    3.51
   2   7   4   90.60    4.64
  -2  -7  -4  101.78    3.62
  -2  -7  -5    2.83    1.39
   2   7   5    3.51    0.86
   2   7   5    4.18    0.56
  -2  -7  -5    4.46    0.69
   2   7   5    4.99    1.14
   2   7   5    3.80    0.54
  -2  -7  -5    2.81    0.50
  -2  -7  -6   -0.14    1.04
  -2  -7  -6    0.81    0.60
   2   7   6    0.39    0.39
   2   7   6   -0.03    0.44
   2   7   6    0.83    0.77
  -2  -7  -6    0.70    0.44
   2   7   6    1.37    0.70
   2   7   6    0.93    0.50
   2   7   7  100.89    4.87
   2   7   7  103.77    3.90
   2   7   7  108.11    3.87
   2   7   7  105.14    3.96
  -2  -7  -7  112.23    3.97
  -2  -7  -7  111.08    3.95
  -2  -7  -7  109.11    5.31
   2   7   7  109.48    4.90
  -2  -7  -7  120.05    5.67
   2   7   8   40.13    1.81
  -2  -7  -8   40.24    1.80
   2   7   8   40.45    1.76
   2   7   8   42.11    2.61
  -2  -7  -8   41.70    3.11
  -2  -7  -8   35.11    2.75
  -2  -7  -8   42.90    1.82
   2   7   9   22.75    1.22
  -2  -7  -9   22.41    1.19
   2   7   9   20.76    1.12
   2   7   9   19.58    1.76
  -2  -7  -9   22.44    2.36
  -2  -7 -10    1.77    0.51
   2   7  10    1.96    0.46
   2   7  10    0.86    0.64
  -2  -7 -10    1.05    1.14
   2   7  10    1.61    0.56
   2   7  11   26.89    1.34
  -2  -7 -11   27.12    1.35
   2   7  11   24.14    1.19
  -2  -7 -12    4.88    0.69
   2   7  12    4.78    0.62
  -2  -7 -12    4.18    0.63
  -2  -7 -13   15.55    0.97
  -2  -7 -13   17.11    1.04
   2   7  13   16.29    0.94
   2   7  14    2.84    0.47
  -2  -7 -14    3.02    0.37
  -2  -7 -14    2.65    0.49
  -2  -7 -14    3.60    0.55
   2   7  15   -0.10    0.33
  -2  -7 -15    0.60    0.38
  -2  -7 -15    0.02    0.24
   2   7  15   -0.17    0.40
   2   7  16   13.06    0.53
  -2  -7 -16   14.44    0.60
   2   7  16   14.45    0.68
  -2  -7 -17    0.05    0.05
   2   7  17   -0.03    0.28
  -2  -7 -17    0.26    0.21
  -2  -7 -18    0.38    0.22
   2   7  18    0.37    0.21
   2   8 -18    1.27    0.18
   2   8 -17    0.52    0.20
  -2  -8  17    0.46    0.20
   2   8 -17    0.66    0.22
  -2  -8  16    1.02    0.29
   2   8 -16    0.76    0.25
   2   8 -16    0.41    0.22
   2   8 -15   23.19    0.70
   2   8 -15   23.65    0.71
   2   8 -14    1.29    0.32
  -2  -8  14    1.30    0.39
   2   8 -14    1.03    0.35
   2   8 -14    1.27    0.35
   2   8 -13   11.42    0.76
   2   8 -13   11.76    0.72
   2   8 -13   11.36    0.71
  -2  -8  13   13.16    0.80
   2   8 -12   18.52    1.00
  -2  -8  12   19.23    1.05
   2   8 -12   20.79    0.99
   2   8 -12   19.01    1.04
   2   8 -11    8.72    0.64
   2   8 -11    9.21    0.70
  -2  -8  11    9.79    0.75
   2   8 -10    0.46    0.34
   2   8 -10    0.33    0.41
   2   8 -10    0.91    0.29
   2   8 -10    0.89    0.30
  -2  -8  10    0.94    0.42
   2   8  -9    2.59    0.56
   2   8  -9    2.89    0.53
   2   8  -9    2.79    0.41
   2   8  -9    2.89    0.42
  -2  -8   9    2.98    0.65
  -2  -8   9    3.81    0.52
   2   8  -9    3.09    0.43
   2   8  -9    2.47    0.41
   2   8  -8   62.58    3.55
  -2  -8   8   64.26    2.61
   2   8  -8   68.69    2.59
   2   8  -8   62.23    2.45
   2   8  -8   66.15    2.48
   2   8  -8   62.04    2.46
   2   8  -8   66.17    2.60
  -2  -8   8   68.39    2.57
  -2  -8   7   19.12    1.27
   2   8  -7   16.10    1.75
   2   8  -7   19.93    1.07
   2   8  -7   21.01    1.08
  -2  -8   7   19.34    2.17
   2   8  -7   21.81    1.18
   2   8  -7   20.48    1.82
  -2  -8   7   20.93    1.11
   2   8  -7   19.78    1.13
   2   8  -6   32.58    2.57
   2   8  -6   34.98    1.58
   2   8  -6   34.56    1.61
   2   8  -6   33.84    1.63
   2   8  -6   32.49    2.36
  -2  -8   6   38.10    1.79
   2   8  -6   39.39    1.68
  -2  -8   6   38.12    2.97
  -2  -8   6   36.91    1.61
   2   8  -5   66.79    3.93
  -2  -8   5   68.78    2.84
   2   8  -5   71.14    2.69
   2   8  -5   70.00    2.66
   2   8  -5   57.48    3.41
  -2  -8   5   72.35    4.28
   2   8  -5   70.49    2.69
   2   8  -5   65.79    2.69
  -2  -8   5   68.39    2.65
   2   8  -4   85.22    3.25
   2   8  -4   89.89    4.74
   2   8  -4   91.49    3.41
   2   8  -4   91.94    3.38
  -2  -8   4   94.24    3.57
   2   8  -4   83.44    4.18
   2   8  -4   89.85    3.37
  -2  -8   4   93.53    3.36
   2   8  -4   90.67    3.41
   2   8  -3   82.99    3.23
   2   8  -3   94.63    4.80
   2   8  -3   92.20    3.35
  -2  -8   3   93.96    3.53
  -2  -8   3   82.34    4.47
   2   8  -3   79.89    4.01
   2   8  -3   93.24    3.39
   2   8  -3   86.06    3.25
  -2  -8   3   91.27    5.03
   2   8  -3   94.05    3.33
  -2  -8   3   91.69    3.30
   2   8  -2   63.14    2.49
  -2  -8   2   69.95    2.79
  -2  -8   2   58.60    3.65
   2   8  -2   61.77    2.44
  -2  -8   2   65.17    4.13
   2   8  -2   64.25    2.56
   2   8  -2   68.64    2.53
  -2  -8   2   66.09    2.50
  -2  -8   1    0.44    0.34
  -2  -8   1    0.55    1.12
   2   8  -1   -0.16    0.47
   2   8  -1    0.81    0.56
  -2  -8   1    2.29    1.32
   2   8  -1    0.17    0.41
  -2  -8   1    0.54    0.78
   2   8  -1   -0.15    1.06
   2   8  -1    0.74    0.41
  -2  -8   0   -0.29    1.16
   2   8   0    0.12    0.42
   2   8   0    0.44    0.54
  -2  -8   0    0.27    0.76
  -2  -8   0    0.16    1.29
  -2  -8   0    0.03    0.31
   2   8   0    0.27    0.36
   2   8   0    0.44    1.01
  -2  -8  -1   12.12    1.85
   2   8   1   12.05    0.86
   2   8   1   11.81    0.89
   2   8   1   13.38    1.76
   2   8   1    9.78    0.79
  -2  -8  -1   10.76    0.72
   2   8   2   65.26    2.58
   2   8   2   67.38    2.64
   2   8   2   65.99    3.86
  -2  -8  -2   71.04    2.79
   2   8   2   63.92    3.48
  -2  -8  -2   67.36    4.09
  -2  -8  -2   70.10    4.23
   2   8   2   64.28    2.61
  -2  -8  -2   63.01    2.48
   2   8   3   45.92    2.02
  -2  -8  -3   48.15    2.17
   2   8   3   43.24    3.07
   2   8   3   49.72    2.04
  -2  -8  -3   48.91    3.49
   2   8   3   51.05    2.05
   2   8   3   42.28    2.68
  -2  -8  -3   47.10    3.38
  -2  -8  -3   46.38    1.90
   2   8   4   66.57    2.62
  -2  -8  -4   71.79    2.80
   2   8   4   64.68    2.61
  -2  -8  -4   70.55    4.23
  -2  -8  -4   64.40    2.61
   2   8   4   57.08    3.69
   2   8   4   60.45    3.42
  -2  -8  -4   66.57    4.09
   2   8   4   68.97    2.63
   2   8   5   22.09    1.19
   2   8   5   21.25    1.15
  -2  -8  -5   19.49    2.26
   2   8   5   22.52    1.80
  -2  -8  -5   19.56    1.13
  -2  -8  -5   21.86    1.29
   2   8   5   19.91    1.96
  -2  -8  -5   19.93    2.32
  -2  -8  -6   -0.49    1.20
   2   8   6    1.80    0.74
   2   8   6    1.65    0.50
  -2  -8  -6    1.96    1.23
  -2  -8  -6    0.71    0.48
   2   8   6    1.51    0.84
   2   8   6    1.58    0.49
  -2  -8  -6    0.45    0.66
   2   8   7   25.47    1.25
   2   8   7   23.79    1.30
   2   8   7   27.74    1.38
  -2  -8  -7   26.88    1.37
  -2  -8  -7   29.27    2.51
  -2  -8  -7   28.06    1.42
  -2  -8  -8   51.66    2.29
  -2  -8  -8   61.25    2.36
   2   8   8   54.26    2.19
   2   8   8   63.73    2.39
   2   8   8   58.57    2.30
  -2  -8  -8   54.80    3.74
  -2  -8  -9   14.65    0.95
   2   8   9   14.15    0.88
   2   8   9   14.19    0.98
  -2  -8 -10    0.63    0.49
   2   8  10   -0.12    0.47
   2   8  10   -0.28    0.37
   2   8  11    1.94    0.39
   2   8  11    1.39    0.50
  -2  -8 -11    1.62    0.59
  -2  -8 -11    1.42    0.52
  -2  -8 -12    7.65    0.74
   2   8  12    8.51    0.69
  -2  -8 -12    8.08    0.67
  -2  -8 -13    0.02    0.40
   2   8  13   -0.23    0.37
  -2  -8 -13    0.32    0.44
   2   8  14   20.43    0.98
  -2  -8 -14   20.38    0.99
  -2  -8 -14   20.74    1.01
   2   8  15    0.97    0.33
  -2  -8 -15    1.20    0.31
   2   8  15    1.39    0.29
   2   8  16   -0.13    0.16
   2   8  16   -0.01    0.26
  -2  -8 -16    0.03    0.23
  -2  -8 -16   -0.19    0.21
  -2  -8 -17    1.19    0.20
   2   8  17    1.34    0.22
   2   9 -16    1.22    0.19
   2   9 -15    3.26    0.31
  -2  -9  15    3.26    0.28
   2   9 -15    3.15    0.32
   2   9 -15    3.25    0.29
   2   9 -14    4.20    0.31
   2   9 -14    5.49    0.45
   2   9 -14    5.42    0.43
   2   9 -14    5.65    0.41
  -2  -9  14    5.71    0.41
   2   9 -13    4.78    0.45
   2   9 -13    4.70    0.40
   2   9 -13    4.48    0.35
  -2  -9  13    4.58    0.43
   2   9 -12    1.00    0.33
  -2  -9  12    0.63    0.34
  -2  -9  11    1.02    0.37
   2   9 -11    1.57    0.38
  -2  -9  10    1.54    0.39
   2   9 -10    0.69    0.38
   2   9 -10    0.20    0.12
   2   9 -10    1.31    0.46
   2   9  -9   25.86    1.20
  -2  -9   9   31.17    1.35
   2   9  -9   32.03    1.40
   2   9  -9   27.26    1.22
   2   9  -9   26.68    1.19
   2   9  -9   30.17    1.36
   2   9  -8    0.95    0.49
   2   9  -8    0.50    0.43
   2   9  -8    1.25    0.38
  -2  -9   8    0.15    0.58
   2   9  -8    0.92    0.37
  -2  -9   8    0.68    0.37
   2   9  -8    0.77    0.33
  -2  -9   7    0.61    0.67
   2   9  -7    1.63    0.47
   2   9  -7    1.90    0.43
   2   9  -7    0.87    0.40
   2   9  -7    1.34    0.42
   2   9  -7    1.26    0.41
  -2  -9   7    1.96    0.43
   2   9  -7    1.05    0.48
  -2  -9   6    0.61    0.36
   2   9  -6    0.32    0.38
   2   9  -6    0.48    0.47
   2   9  -6   -0.24    0.44
   2   9  -6    0.06    0.48
   2   9  -6    1.01    0.42
  -2  -9   6   -0.40    0.71
   2   9  -5    0.39    0.47
   2   9  -5    0.06    0.45
  -2  -9   5    0.46    0.37
  -2  -9   5   -0.04    0.72
   2   9  -5   -0.03    0.41
   2   9  -5    0.15    0.34
   2   9  -5    0.12    0.45
   2   9  -4   43.75    1.87
  -2  -9   4   41.57    2.02
   2   9  -4   42.30    1.80
   2   9  -4   41.06    1.70
   2   9  -4   40.33    1.81
   2   9  -4   38.66    1.68
  -2  -9   4   46.63    1.80
   2   9  -3   11.93    0.88
  -2  -9   3   11.60    1.12
   2   9  -3   10.01    1.57
   2   9  -3   10.70    0.83
  -2  -9   3    8.62    1.79
   2   9  -3   11.84    0.81
  -2  -9   3   10.46    0.73
   2   9  -3   11.79    0.74
   2   9  -2    0.74    0.41
  -2  -9   2    0.17    0.35
   2   9  -2    0.62    0.51
  -2  -9   2   -0.61    0.83
   2   9  -2    0.33    0.39
  -2  -9   1    2.37    0.42
  -2  -9   1    1.55    1.30
   2   9  -1    2.46    0.64
   2   9  -1    1.68    1.04
   2   9  -1    2.71    0.50
   2   9  -1    2.75    0.43
  -2  -9   1    2.88    1.14
  -2  -9   1    4.19    0.88
   2   9   0    2.76    0.50
   2   9   0    2.04    0.64
  -2  -9   0    1.38    1.33
  -2  -9   0    3.13    0.89
  -2  -9   0    2.16    1.15
   2   9   0    1.67    1.03
   2   9   0    1.85    0.38
  -2  -9   0    2.05    0.41
   2   9   1   67.17    2.57
   2   9   1   67.73    2.64
   2   9   1   59.77    3.80
  -2  -9  -1   57.40    3.82
  -2  -9  -1   64.87    2.48
   2   9   1   63.60    2.58
   2   9   2    6.51    0.67
  -2  -9  -2    5.62    1.64
   2   9   2    6.84    0.74
   2   9   2    6.05    1.36
   2   9   2    6.54    0.75
  -2  -9  -2    8.88    1.65
  -2  -9  -2    5.83    0.53
  -2  -9  -2    7.32    0.98
   2   9   3    3.27    0.60
  -2  -9  -3    4.08    0.55
  -2  -9  -3    4.05    1.31
  -2  -9  -3    4.66    0.88
   2   9   3    4.42    0.64
   2   9   3    5.56    0.66
   2   9   3    3.15    1.07
  -2  -9  -4    1.20    0.72
  -2  -9  -4    0.41    0.46
   2   9   4    1.07    0.52
   2   9   4    0.84    0.52
   2   9   4    0.58    0.48
  -2  -9  -5    5.08    0.65
   2   9   5    5.49    0.63
   2   9   5    4.55    0.63
  -2  -9  -5    5.60    0.85
   2   9   6   28.68    1.41
  -2  -9  -6   28.47    1.49
   2   9   6   28.83    1.35
  -2  -9  -6   30.91    1.43
   2   9   7   12.22    0.92
   2   9   7   12.09    0.83
   2   9   7   12.73    0.78
  -2  -9  -7   13.07    0.86
  -2  -9  -7   11.56    0.89
   2   9   8    2.44    0.47
   2   9   8    2.95    0.57
   2   9   8    2.92    0.39
  -2  -9  -8    2.82    0.55
  -2  -9  -9   13.42    0.87
   2   9   9   15.05    0.90
   2   9   9   12.72    0.80
  -2  -9 -10    2.87    0.51
   2   9  10    2.03    0.38
   2   9  10    3.11    0.52
  -2  -9 -11    3.17    0.49
   2   9  11    3.20    0.37
  -2  -9 -11    3.05    0.52
   2   9  11    4.11    0.51
  -2  -9 -12   22.42    1.06
  -2  -9 -12   23.98    1.08
   2   9  12   21.80    1.05
   2   9  13    9.08    0.56
  -2  -9 -13    8.45    0.55
  -2  -9 -13    8.13    0.56
  -2  -9 -13    7.04    0.48
   2   9  13    7.63    0.53
  -2  -9 -14    2.05    0.31
   2   9  14    1.63    0.27
  -2  -9 -14    2.13    0.24
   2  10 -13   30.29    1.07
   2  10 -13   29.07    1.08
  -2 -10  12    0.84    0.22
   2  10 -12    0.67    0.22
   2  10 -12    0.47    0.24
   2  10 -11   43.80    1.67
   2  10 -11   47.69    1.71
   2  10 -11   48.01    1.75
  -2 -10  11   43.88    1.68
   2  10 -10   19.64    0.87
  -2 -10  10   18.45    0.90
  -2 -10   9    1.58    0.34
   2  10  -9    1.97    0.40
   2  10  -9    1.63    0.31
   2  10  -9   -0.03    0.07
   2  10  -9    0.03    0.11
   2  10  -8  100.58    3.59
   2  10  -8   97.87    3.56
  -2 -10   8   97.62    3.66
   2  10  -8  104.48    3.60
   2  10  -8  104.64    3.61
  -2 -10   8  111.77    3.68
   2  10  -7    8.87    0.57
   2  10  -7    9.49    0.64
  -2 -10   7    9.61    0.75
   2  10  -7   10.87    0.71
   2  10  -7    7.91    0.58
   2  10  -7    9.71    0.64
  -2 -10   7   10.08    0.64
   2  10  -6   24.91    1.17
  -2 -10   6   21.01    1.24
   2  10  -6   24.15    1.13
   2  10  -6   25.36    1.16
  -2 -10   6   23.52    1.12
   2  10  -6   24.67    1.15
  -2 -10   5   13.27    1.06
  -2 -10   5   16.81    0.86
   2  10  -5   16.83    0.93
   2  10  -5   14.65    0.89
   2  10  -5   13.12    0.84
   2  10  -5   16.23    0.89
  -2 -10   4    9.49    0.88
   2  10  -4    7.76    0.58
   2  10  -4   10.32    0.72
   2  10  -4   10.39    0.68
  -2 -10   4    9.05    0.56
  -2 -10   3   27.22    1.55
   2  10  -3   30.02    1.31
   2  10  -3   27.51    1.25
   2  10  -3   32.40    1.45
  -2 -10   3   29.69    1.30
   2  10  -3   30.21    1.41
   2  10  -2    8.05    0.60
  -2 -10   2    9.02    0.95
  -2 -10   2    8.02    0.59
   2  10  -2    7.17    0.57
   2  10  -2    8.43    0.73
  -2 -10   1   60.07    2.54
   2  10  -1   61.46    2.40
   2  10  -1   57.54    2.18
   2  10  -1   57.41    2.25
  -2 -10   1   58.73    2.23
   2  10   0   21.30    1.17
   2  10   0   21.83    1.20
   2  10   0   20.03    1.08
  -2 -10   0   20.99    1.39
  -2 -10   0   21.10    1.01
  -2 -10  -1    9.47    0.74
  -2 -10  -1    7.67    0.57
   2  10   1    9.11    0.71
   2  10   1    8.95    0.80
   2  10   1    9.35    0.75
   2  10   2   26.05    1.30
  -2 -10  -2   24.44    1.44
   2  10   2   26.46    1.27
  -2 -10  -2   27.31    1.30
  -2 -10  -2   23.51    1.16
   2  10   2   28.52    1.33
   2  10   3    0.58    0.47
   2  10   3    0.99    0.46
   2  10   3    1.00    0.45
  -2 -10  -3    0.53    0.39
  -2 -10  -3    0.67    0.47
  -2 -10  -3    0.48    0.69
   2  10   4    2.97    0.53
   2  10   4    2.98    0.51
  -2 -10  -4    3.05    0.71
  -2 -10  -4    3.14    0.48
  -2 -10  -4    3.18    0.52
   2  10   4    2.64    0.53
  -2 -10  -5    1.06    0.55
  -2 -10  -5    0.36    0.42
   2  10   5    0.71    0.40
   2  10   5    0.65    0.41
  -2 -10  -5    0.69    0.41
   2  10   5    0.08    0.46
  -2 -10  -6    8.70    0.69
   2  10   6    9.19    0.64
  -2 -10  -6    8.61    0.73
   2  10   6    9.19    0.68
  -2 -10  -6    9.79    0.70
  -2 -10  -7   36.71    1.04
   2  10   7   34.13    0.95
  -2 -10  -7   35.81    1.00
  -2 -10  -8   -0.02    0.37
   2  10   8    0.08    0.31
  -2 -10  -8    0.77    0.39
   2  10   8    0.32    0.40
  -2 -10  -9    0.22    0.35
   2  10   9   -0.06    0.37
   2  10   9    0.31    0.27
  -2 -10  -9    0.63    0.35
   2  10  10   15.47    0.71
  -2 -10 -10   17.08    0.84
   2  10  10   17.12    0.85
  -2 -10 -10   17.71    0.84
   2  10  11   29.28    1.22
  -2 -10 -11   32.75    1.26
   2  10  11   32.16    1.26
   2  10  12   25.29    1.00
   2  10  12   25.53    1.01
  -2 -10 -13    1.73    0.22
   2  11 -11    0.23    0.13
   2  11 -10    6.36    0.38
   2  11  -9   27.11    1.07
   2  11  -8    2.23    0.30
   2  11  -8    0.08    0.05
   2  11  -7   22.03    0.58
   2  11  -7   21.64    0.55
   2  11  -6    0.29    0.26
   2  11  -6    0.50    0.25
   2  11  -6    0.59    0.28
   2  11  -6    0.28    0.26
   2  11  -5   17.88    0.80
   2  11  -5   17.80    0.84
  -2 -11   5   15.61    0.73
   2  11  -5   16.95    0.80
   2  11  -5   17.05    0.83
   2  11  -4    0.46    0.33
   2  11  -4    0.93    0.26
   2  11  -4    0.49    0.33
  -2 -11   4    0.76    0.46
  -2 -11   4    0.53    0.23
   2  11  -4    0.48    0.35
  -2 -11   3   10.92    0.84
   2  11  -3   13.94    0.77
   2  11  -3   12.93    0.73
   2  11  -3   11.36    0.62
   2  11  -3   12.68    0.74
  -2 -11   2   15.16    0.84
   2  11  -2   17.41    0.72
   2  11  -1    1.69    0.32
   2  11  -1    2.16    0.47
  -2 -11   1    2.27    0.57
   2  11   0   85.44    3.00
   2  11   0   85.45    2.99
   2  11   0   76.44    2.87
   2  11   1   75.46    2.73
  -2 -11  -1   70.12    2.85
   2  11   1   77.68    2.80
   2  11   1   81.43    2.82
   2  11   2    0.40    0.35
  -2 -11  -2    0.65    0.50
   2  11   2    0.59    0.37
   2  11   2    0.76    0.39
   2  11   3   43.82    1.01
   2  11   3   44.12    1.03
   2  11   3   41.02    1.01
   2  11   4   17.61    0.69
  -2 -11  -4   16.30    0.72
   2  11   4   18.47    0.67
   2  11   4   19.93    0.73
   2  11   5   16.63    0.74
   2  11   5   18.06    0.79
   2  11   5   18.65    0.81
  -2 -11  -6   36.96    0.74
   2  11   6   35.98    0.73
   2  11   6   43.55    0.88
   2  11   6   43.90    0.95
  -2 -11  -7    3.61    0.30
   2  11   7    3.20    0.31
   2  11   7    3.53    0.30
   2  11   8    4.17    0.31
  -2 -11  -8    5.45    0.35
   2  11   8    3.82    0.28
   2  11   8    6.08    0.43
  -2 -11  -9    4.42    0.30
   2  11   9    5.29    0.37
   2  11  10   11.42    0.52
   2  12  -4   10.81    0.49
   2  12  -4    9.91    0.49
   2  12  -3    5.64    0.36
   2  12  -3    5.15    0.35
   2  12  -3    4.46    0.32
   2  12  -2    0.34    0.23
   2  12  -2    0.45    0.21
   2  12  -1   67.65    2.39
   2  12  -1   69.14    2.38
   2  12   0    0.40    0.24
   2  12   0    0.49    0.25
   2  12   1   42.75    1.57
   2  12   1   44.94    1.57
   2  12   1   40.62    1.56
   2  12   2    8.86    0.48
   2  12   2    9.02    0.50
   2  12   2    8.98    0.49
   2  12   3   11.89    0.56
   2  12   3   13.38    0.59
   2  12   3   12.66    0.59
   2  12   4   32.14    1.19
   2  12   4   33.33    1.19
   3 -13  -3    7.82    0.40
  -3  13   3    7.46    0.40
  -3  13   2   19.17    0.75
   3 -13  -2   16.66    0.73
  -3  13   2   18.35    0.73
   3 -13  -1   33.54    1.29
  -3  13   1   36.00    1.28
   3 -13   0    1.74    0.26
   3 -13   0    1.39    0.21
  -3  13   0    1.52    0.23
  -3  13  -1    0.43    0.17
   3 -13   1    0.13    0.22
  -3  13  -1    0.72    0.20
   3 -13   1    0.52    0.19
  -3  13  -1    0.49    0.20
   3 -13   2    1.17    0.21
  -3  13  -2    0.77    0.18
  -3  13  -2    1.27    0.20
  -3  13  -3    0.88    0.19
   3 -13   3    1.18    0.21
   3 -13   3    0.81    0.19
  -3  13  -3    1.17    0.19
  -3  13  -4   39.26    1.38
   3 -13   4   38.59    1.39
   3 -12  -9    0.04    0.17
  -3  12   8    1.54    0.22
   3 -12  -8    0.84    0.22
   3 -12  -7    3.26    0.32
  -3  12   7    2.89    0.31
   3 -12  -6    2.90    0.31
   3 -12  -6    2.87    0.35
  -3  12   6    2.66    0.27
  -3  12   6    3.15    0.36
  -3  12   5   -0.10    0.26
  -3  12   5    0.31    0.31
   3 -12  -5    0.08    0.28
  -3  12   4    7.08    0.51
   3 -12  -4    6.01    0.50
   3 -12  -4    5.52    0.45
   3 -12  -4    5.44    0.40
  -3  12   4    6.12    0.51
  -3  12   3   45.16    1.73
   3 -12  -3   41.95    1.65
   3 -12  -3   46.35    1.74
  -3  12   3   46.35    1.72
   3 -12  -3   42.71    1.70
  -3  12   3   42.57    1.62
   3 -12  -3   41.73    1.71
   3 -12  -2    3.48    0.42
   3 -12  -2    3.08    0.47
  -3  12   2    2.34    0.34
   3 -12  -2    2.57    0.39
  -3  12   2    2.69    0.44
   3 -12  -2    2.79    0.41
  -3  12   1    1.62    0.34
  -3  12   1    2.05    0.42
   3 -12  -1    1.73    0.45
   3 -12  -1    1.15    0.25
   3 -12  -1    1.77    0.39
   3 -12   0    7.81    0.60
   3 -12   0    6.56    0.57
   3 -12   0    7.31    0.63
  -3  12   0    6.45    0.53
  -3  12   0    6.85    0.45
   3 -12   1    6.01    0.56
   3 -12   1    5.39    0.51
   3 -12   1    6.32    0.55
   3 -12   1    5.20    0.58
  -3  12  -1    5.99    0.51
   3 -12   1    5.23    0.50
   3 -12   2   68.00    2.55
  -3  12  -2   70.21    2.52
  -3  12  -2   68.24    2.51
   3 -12   2   70.86    2.56
   3 -12   2   68.51    2.56
   3 -12   2   67.54    2.50
  -3  12  -3  109.43    3.73
   3 -12   3  105.92    3.73
   3 -12   3  105.64    3.76
   3 -12   3  110.38    3.79
   3 -12   3  111.10    3.79
  -3  12  -3  108.28    3.74
   3 -12   3  102.34    3.76
   3 -12   4    9.30    0.68
  -3  12  -4   11.13    0.66
   3 -12   4   10.22    0.64
  -3  12  -4   10.97    0.65
   3 -12   4   10.79    0.65
  -3  12  -4   11.42    0.64
  -3  12  -4   10.69    0.63
  -3  12  -5   35.47    1.38
  -3  12  -5   38.11    1.42
  -3  12  -5   36.81    1.43
  -3  12  -5   35.87    1.40
   3 -12   5   37.22    1.44
   3 -12   6    3.83    0.43
  -3  12  -6    4.57    0.40
  -3  12  -6    4.13    0.36
   3 -12   6    4.00    0.39
  -3  12  -6    3.91    0.40
  -3  12  -6    3.14    0.33
   3 -12   7    0.07    0.22
  -3  12  -7    0.07    0.09
  -3  12  -7    0.30    0.28
   3 -12   7    0.24    0.27
  -3  12  -7    0.02    0.07
  -3  12  -8    0.16    0.22
  -3  12  -8    0.16    0.22
   3 -12   8    0.22    0.22
  -3  12  -9   12.31    0.58
  -3  12  -9   12.92    0.57
   3 -11 -12   22.63    0.90
   3 -11 -11    4.87    0.39
   3 -11 -11    4.45    0.34
   3 -11 -10    1.09    0.28
  -3  11  10    0.89    0.23
   3 -11  -9    9.73    0.61
  -3  11   9    9.46    0.57
  -3  11   8    3.41    0.43
   3 -11  -8    3.18    0.37
   3 -11  -8    3.54    0.46
   3 -11  -7    1.05    0.34
   3 -11  -7    0.08    0.13
  -3  11   7    1.42    0.35
   3 -11  -7    0.02    0.10
  -3  11   7    0.99    0.38
  -3  11   6    0.38    0.38
   3 -11  -6    0.09    0.27
   3 -11  -6    0.52    0.28
   3 -11  -6    0.18    0.36
   3 -11  -6   -0.35    0.32
   3 -11  -5    6.56    0.59
   3 -11  -5    8.20    0.66
   3 -11  -5    6.60    0.57
  -3  11   5    5.71    0.47
  -3  11   5    7.32    0.64
   3 -11  -5    6.82    0.54
   3 -11  -5    6.57    0.48
  -3  11   4   84.29    2.95
   3 -11  -4   83.24    2.99
   3 -11  -4   79.10    2.95
   3 -11  -4   73.15    2.79
  -3  11   4   78.34    2.83
   3 -11  -4   78.87    2.89
   3 -11  -4   77.40    2.96
   3 -11  -3    4.74    0.65
   3 -11  -3    3.93    0.42
   3 -11  -3    4.86    0.58
  -3  11   3    4.13    0.56
   3 -11  -3    4.29    0.58
  -3  11   3    4.98    0.48
   3 -11  -3    4.70    0.54
   3 -11  -2   21.91    0.98
   3 -11  -2   22.87    0.97
  -3  11   2   21.72    0.82
   3 -11  -2   20.54    0.99
   3 -11  -2   23.54    0.96
   3 -11  -1   12.29    0.71
  -3  11   1   12.99    0.71
   3 -11  -1   13.26    0.82
   3 -11   0   18.91    0.97
   3 -11   0   21.92    0.98
  -3  11   0   17.95    0.83
   3 -11   0   19.10    0.85
   3 -11   0   19.08    0.97
   3 -11   1  288.00    2.96
   3 -11   1  298.08    3.26
   3 -11   1  296.05    3.28
  -3  11  -1  300.06    2.91
  -3  11  -2    2.83    0.54
   3 -11   2    2.18    0.57
   3 -11   2    2.05    0.57
  -3  11  -3  172.85    2.07
   3 -11   3  170.77    2.42
  -3  11  -3  174.66    2.27
   3 -11   3  170.43    2.44
   3 -11   4  104.59    3.67
  -3  11  -4  105.65    3.62
   3 -11   4   99.85    3.54
  -3  11  -4  100.96    3.54
   3 -11   4  102.48    3.67
  -3  11  -5   12.32    0.83
   3 -11   5   12.53    0.77
  -3  11  -5   13.78    0.81
   3 -11   5   14.11    0.85
   3 -11   5   13.48    0.86
   3 -11   6    1.66    0.41
  -3  11  -6    1.56    0.38
  -3  11  -6    0.47    0.41
   3 -11   6    1.22    0.36
   3 -11   6    1.33    0.39
   3 -11   7    5.63    0.51
  -3  11  -7    6.14    0.54
   3 -11   7    6.05    0.51
   3 -11   7    7.11    0.64
   3 -11   7    6.66    0.52
   3 -11   8   16.09    0.87
  -3  11  -8   13.15    0.70
  -3  11  -8   15.59    0.82
   3 -11   8   14.10    0.79
  -3  11  -8   15.58    0.82
   3 -11   8   16.00    0.79
   3 -11   9    3.86    0.42
   3 -11   9    3.65    0.40
  -3  11  -9    4.04    0.42
  -3  11  -9    3.88    0.43
  -3  11 -10   33.38    1.32
  -3  11 -10   32.75    1.29
   3 -11  10   30.40    1.25
   3 -11  10   32.94    1.31
   3 -11  11    1.79    0.30
  -3  11 -11    1.45    0.29
  -3  11 -11    1.43    0.25
   3 -11  11    1.47    0.29
  -3  11 -11    1.81    0.30
   3 -11  12   60.90    1.94
   3 -11  12   52.63    1.91
  -3  11 -12   62.92    1.94
  -3  11 -12   56.02    1.90
  -3  11 -13   27.58    1.00
   3 -11  13   25.86    0.99
   3 -10 -15    0.08    0.14
   3 -10 -14   19.44    0.83
   3 -10 -13   40.85    1.54
   3 -10 -13   39.18    1.47
   3 -10 -12    0.31    0.29
   3 -10 -12    0.19    0.33
   3 -10 -11   60.53    2.18
  -3  10  11   56.21    2.08
  -3  10  10    4.59    0.42
   3 -10 -10    6.07    0.52
   3 -10  -9    5.64    0.41
  -3  10   9    5.81    0.49
   3 -10  -9    6.02    0.46
   3 -10  -9    5.54    0.57
  -3  10   8    0.28    0.37
   3 -10  -8    0.56    0.37
   3 -10  -8    0.05    0.16
   3 -10  -8    0.35    0.23
   3 -10  -8    0.78    0.30
   3 -10  -8   -0.08    0.13
   3 -10  -7    0.70    0.31
   3 -10  -7    0.52    0.32
   3 -10  -7    0.90    0.36
   3 -10  -7    0.25    0.27
  -3  10   7    0.14    0.40
   3 -10  -7    0.64    0.46
   3 -10  -7    0.19    0.31
   3 -10  -6   35.29    1.53
   3 -10  -6   38.18    1.67
   3 -10  -6   39.66    1.66
   3 -10  -6   39.08    1.58
  -3  10   6   39.11    1.66
   3 -10  -6   39.41    1.70
   3 -10  -5   17.48    1.04
   3 -10  -5   17.17    1.09
   3 -10  -5   14.92    1.01
   3 -10  -5   17.39    0.91
   3 -10  -5   15.00    0.82
  -3  10   5   16.58    1.01
  -3  10   5   16.28    0.87
   3 -10  -5   17.30    0.97
   3 -10  -4   11.73    0.81
   3 -10  -4   10.72    0.87
   3 -10  -4   11.01    0.94
  -3  10   4   10.35    0.71
   3 -10  -4   10.21    0.87
   3 -10  -4    8.93    0.63
   3 -10  -3    2.66    0.39
   3 -10  -3    4.26    0.64
   3 -10  -3    2.88    0.63
  -3  10   3    3.53    0.50
   3 -10  -3    3.52    0.66
   3 -10  -3    2.70    0.52
   3 -10  -2   18.93    0.99
   3 -10  -2   22.20    1.32
   3 -10  -2   20.67    1.30
  -3  10   2   22.78    1.13
   3 -10  -2   24.65    1.30
  -3  10   1    7.62    0.68
   3 -10  -1    6.79    0.53
   3 -10   0    2.48    0.46
  -3  10   0    2.48    0.52
   3 -10   0    2.34    0.39
   3 -10   0    1.47    0.67
   3 -10   1   89.38    3.42
  -3  10  -1   85.61    3.19
   3 -10   1   87.60    3.42
  -3  10  -1   88.16    3.27
   3 -10   1   87.91    3.24
   3 -10   1   84.27    3.16
   3 -10   2   32.54    1.66
  -3  10  -2   30.99    1.43
  -3  10  -2   33.73    1.53
   3 -10   2   30.20    1.63
   3 -10   2   31.37    1.48
   3 -10   3   15.83    1.13
   3 -10   3   15.07    0.97
  -3  10  -3   17.09    0.98
  -3  10  -3   16.03    1.01
   3 -10   3   18.28    1.18
  -3  10  -4    1.27    0.53
  -3  10  -4    1.36    0.44
   3 -10   4    1.01    0.58
   3 -10   4    1.22    0.47
   3 -10   4    0.41    0.59
  -3  10  -5    9.93    0.83
   3 -10   5   11.39    0.89
   3 -10   5   11.11    0.81
   3 -10   5   10.67    0.89
  -3  10  -5   10.34    0.78
   3 -10   6    9.48    0.76
  -3  10  -6    9.30    0.74
   3 -10   6    9.21    0.80
   3 -10   6    8.95    0.79
  -3  10  -6    9.21    0.78
   3 -10   7   16.75    0.99
  -3  10  -7   16.35    0.98
   3 -10   7   17.91    1.02
   3 -10   7   17.53    1.00
   3 -10   8    0.28    0.34
  -3  10  -8    0.48    0.44
   3 -10   8    0.41    0.36
  -3  10  -8    0.89    0.47
   3 -10   8    0.93    0.45
   3 -10   9    0.28    0.40
  -3  10  -9    0.59    0.43
  -3  10  -9    1.28    0.41
   3 -10   9    0.95    0.45
  -3  10  -9    0.66    0.28
  -3  10 -10   36.22    1.00
   3 -10  10   35.77    1.06
   3 -10  10   38.40    1.03
  -3  10 -10   38.54    1.08
   3 -10  10   36.74    1.10
  -3  10 -11   25.83    1.01
   3 -10  11   25.68    1.06
  -3  10 -11   25.34    1.02
  -3  10 -11   25.59    0.97
   3 -10  11   26.59    1.04
  -3  10 -12    0.75    0.30
  -3  10 -12    0.59    0.36
   3 -10  12    1.21    0.36
  -3  10 -12    0.81    0.33
   3 -10  12    0.88    0.34
  -3  10 -12    0.92    0.26
  -3  10 -13   23.90    1.03
   3 -10  13   28.32    1.16
  -3  10 -13   25.41    1.04
  -3  10 -13   28.44    1.14
  -3  10 -13   25.75    1.06
   3 -10  13   27.34    1.13
   3 -10  14   35.14    1.10
  -3  10 -14   34.49    1.07
   3 -10  14   36.24    1.08
   3 -10  15    0.14    0.18
  -3  10 -15   -0.08    0.19
   3 -10  15    0.12    0.17
   3  -9 -16    6.41    0.39
   3  -9 -16    7.93    0.44
   3  -9 -15   19.33    0.82
   3  -9 -15   21.35    0.92
   3  -9 -15   20.07    0.86
   3  -9 -14   24.48    1.05
   3  -9 -14   23.61    1.04
   3  -9 -14   25.99    1.12
   3  -9 -13   10.13    0.63
   3  -9 -13   11.67    0.69
   3  -9 -13   10.32    0.71
   3  -9 -12   26.72    1.20
   3  -9 -12   29.34    1.28
  -3   9  11    1.63    0.35
   3  -9 -11    1.99    0.33
   3  -9 -11    2.00    0.36
   3  -9 -11    2.50    0.49
   3  -9 -11    2.19    0.37
   3  -9 -10    0.18    0.29
  -3   9  10    0.50    0.38
   3  -9 -10    0.02    0.30
   3  -9 -10    0.03    0.43
   3  -9 -10    0.45    0.34
   3  -9 -10    0.03    0.47
   3  -9 -10    0.92    0.34
   3  -9  -9    0.43    0.32
   3  -9  -9   -0.13    0.37
   3  -9  -9    0.15    0.29
   3  -9  -9    0.61    0.33
  -3   9   9    0.13    0.40
   3  -9  -9    0.09    0.42
   3  -9  -8   44.88    1.81
   3  -9  -8   47.64    1.94
   3  -9  -8   46.82    1.89
  -3   9   8   49.93    1.94
   3  -9  -8   46.75    1.87
   3  -9  -8   46.97    1.86
   3  -9  -8   41.00    1.76
   3  -9  -8   47.16    1.94
   3  -9  -7   27.42    1.31
  -3   9   7   25.44    1.26
   3  -9  -7   24.59    1.19
   3  -9  -7   26.94    1.31
   3  -9  -7   24.05    1.20
   3  -9  -7   27.11    1.29
   3  -9  -7   24.48    1.24
   3  -9  -7   23.14    1.14
   3  -9  -7   23.20    2.21
   3  -9  -6   57.40    3.57
   3  -9  -6   51.59    2.15
   3  -9  -6   55.76    2.27
   3  -9  -6   54.56    2.23
   3  -9  -6   55.76    2.17
   3  -9  -6   52.18    2.10
   3  -9  -6   56.27    2.27
   3  -9  -6   54.53    3.44
   3  -9  -6   50.54    2.07
   3  -9  -6   56.23    2.20
   3  -9  -5   64.84    2.52
   3  -9  -5   65.12    2.50
   3  -9  -5   64.93    2.55
   3  -9  -5   64.33    4.00
   3  -9  -5   71.37    2.75
   3  -9  -5   70.02    2.74
   3  -9  -5   70.62    2.74
   3  -9  -5   72.08    2.66
  -3   9   5   65.02    2.53
   3  -9  -5   69.02    3.99
   3  -9  -4   17.00    0.91
  -3   9   4   17.29    0.97
   3  -9  -4   21.39    2.05
   3  -9  -4   20.04    1.21
   3  -9  -4   18.75    1.10
   3  -9  -4   17.33    0.95
   3  -9  -4   18.48    0.96
   3  -9  -4   15.19    1.99
   3  -9  -3    5.14    0.49
   3  -9  -3    5.76    0.50
   3  -9  -3    5.39    0.52
  -3   9   3    4.51    0.53
   3  -9  -3    5.27    1.44
   3  -9  -3    5.02    1.32
   3  -9  -3    6.11    0.81
   3  -9  -2    7.18    1.36
   3  -9  -2    5.42    0.84
   3  -9  -2    4.54    0.51
  -3   9   2    5.72    0.62
   3  -9  -2    2.68    1.30
   3  -9  -2    4.75    0.48
   3  -9  -1    5.88    0.58
  -3   9   1    5.47    0.52
   3  -9  -1    5.92    1.14
   3  -9  -1    4.28    0.52
   3  -9  -1    4.50    0.55
  -3   9   1    6.17    0.63
   3  -9   0   13.13    1.51
   3  -9   0   10.78    1.78
  -3   9   0   10.64    0.75
  -3   9   0   12.88    0.84
   3  -9   0   10.44    0.76
   3  -9   0   12.71    1.08
   3  -9   0   10.92    0.79
   3  -9   1    0.34    1.17
  -3   9  -1    0.54    0.37
   3  -9   1    0.41    0.74
  -3   9  -1    0.35    0.45
   3  -9   1    0.64    0.44
   3  -9   1   -0.26    0.35
   3  -9   2   47.83    3.50
   3  -9   2   46.28    1.90
   3  -9   2   48.92    2.19
  -3   9  -2   47.52    1.96
   3  -9   2   46.37    2.97
   3  -9   2   46.39    2.01
   3  -9   3   35.32    2.95
  -3   9  -3   36.16    1.61
   3  -9   3   33.60    2.52
   3  -9   3   33.94    1.52
   3  -9   3   38.07    1.68
   3  -9   3   38.81    1.82
   3  -9   4   20.26    1.15
   3  -9   4   21.76    1.20
   3  -9   4   21.69    1.33
  -3   9  -4   21.14    1.13
   3  -9   4   20.96    1.06
   3  -9   4   24.03    2.04
   3  -9   4   22.46    2.34
   3  -9   5   14.04    0.96
   3  -9   5   15.65    1.99
   3  -9   5   12.97    0.96
   3  -9   5   15.82    1.08
   3  -9   5   13.40    1.64
  -3   9  -5   15.66    0.93
   3  -9   5   15.17    1.09
  -3   9  -6   27.09    1.36
   3  -9   6   29.36    2.50
   3  -9   6   27.95    1.43
   3  -9   6   31.57    2.39
   3  -9   6   30.31    1.49
   3  -9   6   28.15    1.45
  -3   9  -6   25.16    2.27
   3  -9   6   27.57    1.40
   3  -9   7    0.88    0.46
  -3   9  -7    0.14    0.89
   3  -9   7    0.04    0.46
  -3   9  -7    0.25    0.43
   3  -9   7   -0.93    0.85
   3  -9   7    0.50    0.50
   3  -9   7    0.44    0.49
   3  -9   7    2.30    0.87
   3  -9   8    3.36    0.53
   3  -9   8    3.40    0.53
  -3   9  -8    3.39    0.55
   3  -9   8    2.28    0.53
   3  -9   8    2.93    0.59
   3  -9   9   15.01    0.97
   3  -9   9   15.31    1.00
  -3   9  -9   14.96    0.94
   3  -9   9   14.28    0.85
  -3   9 -10   13.19    0.88
   3  -9  10   13.48    0.88
  -3   9 -11   29.28    1.37
   3  -9  11   27.43    1.35
  -3   9 -12   32.70    1.37
  -3   9 -12   30.16    1.40
  -3   9 -12   31.76    1.37
   3  -9  12   30.74    1.42
  -3   9 -13    3.24    0.40
  -3   9 -13    2.37    0.39
  -3   9 -13    2.77    0.45
   3  -9  13    3.17    0.45
  -3   9 -13    2.74    0.43
   3  -9  14   27.50    1.25
   3  -9  14   26.97    1.20
  -3   9 -14   27.39    1.21
  -3   9 -14   26.44    1.17
  -3   9 -14   25.30    1.08
  -3   9 -14   27.92    1.11
  -3   9 -15   15.13    0.60
   3  -9  15   16.05    0.67
  -3   9 -15   14.89    0.56
   3  -9  15   15.70    0.61
  -3   9 -16    4.42    0.39
  -3   9 -16    4.72    0.37
   3  -9  16    5.12    0.43
   3  -9  16    4.87    0.38
  -3   9 -17    3.83    0.28
   3  -9  17    3.53    0.27
   3  -8 -18    1.89    0.24
   3  -8 -17    3.17    0.34
   3  -8 -17    2.57    0.33
   3  -8 -16    6.74    0.52
   3  -8 -16    7.48    0.47
   3  -8 -16    8.30    0.55
   3  -8 -15    0.22    0.37
   3  -8 -15    0.24    0.30
   3  -8 -15    0.17    0.34
   3  -8 -15    0.05    0.07
   3  -8 -14   76.38    1.49
   3  -8 -14   78.91    1.46
   3  -8 -14   77.37    1.39
   3  -8 -13    4.05    0.49
   3  -8 -13    3.36    0.42
   3  -8 -13    3.80    0.50
   3  -8 -12   34.60    1.55
   3  -8 -12   32.61    1.51
   3  -8 -12   35.98    1.47
   3  -8 -11   23.21    1.12
   3  -8 -11   25.39    1.21
   3  -8 -11   24.33    1.15
   3  -8 -11   24.37    1.24
  -3   8  10    0.78    0.39
   3  -8 -10    0.88    0.39
   3  -8 -10    0.52    0.38
   3  -8 -10    1.18    0.93
   3  -8 -10    1.10    0.35
   3  -8 -10    0.52    0.36
   3  -8 -10    0.42    0.45
   3  -8  -9  116.34    3.96
   3  -8  -9  103.98    3.85
   3  -8  -9  104.36    3.83
   3  -8  -9  104.69    3.88
   3  -8  -9  113.81    4.01
   3  -8  -9  113.06    3.92
   3  -8  -9  107.78    3.87
  -3   8   9  113.74    3.92
   3  -8  -8    3.60    0.51
   3  -8  -8    2.97    0.44
  -3   8   8    4.15    0.57
   3  -8  -8    3.74    0.48
   3  -8  -8    2.42    1.14
   3  -8  -8    3.33    0.57
   3  -8  -8    3.60    0.50
   3  -8  -8    2.31    0.84
   3  -8  -8    3.88    0.49
   3  -8  -8    2.58    0.55
   3  -8  -8    3.48    0.57
   3  -8  -7   73.67    4.08
   3  -8  -7   72.39    2.82
   3  -8  -7   81.75    2.93
   3  -8  -7   78.28    2.95
   3  -8  -7   75.50    2.89
   3  -8  -7   78.89    4.36
   3  -8  -7   80.82    2.95
   3  -8  -7   79.16    2.90
   3  -8  -7   73.90    2.83
   3  -8  -7   81.98    2.98
   3  -8  -7   78.18    3.00
   3  -8  -6   52.11    3.36
   3  -8  -6   52.75    2.09
   3  -8  -6   52.08    2.10
   3  -8  -6   56.52    2.21
   3  -8  -6   56.11    2.18
   3  -8  -6   44.42    1.93
   3  -8  -6   53.46    2.06
   3  -8  -6   50.81    2.16
   3  -8  -6   51.34    3.27
   3  -8  -6   48.35    1.98
   3  -8  -5   37.79    2.84
   3  -8  -5   41.74    1.77
   3  -8  -5   42.47    1.83
   3  -8  -5   37.60    1.69
   3  -8  -5   42.59    2.96
   3  -8  -5   40.10    1.68
   3  -8  -5   38.00    1.60
   3  -8  -4  176.49    7.54
   3  -8  -4  166.30    5.75
   3  -8  -4  181.75    7.53
   3  -8  -4  178.18    5.99
   3  -8  -4  175.96    5.79
  -3   8   4  172.28    5.79
   3  -8  -4  168.20    5.78
   3  -8  -4  156.26    5.79
   3  -8  -3    4.32    1.29
   3  -8  -3    3.31    1.28
   3  -8  -3    3.71    0.50
  -3   8   3    3.83    0.49
   3  -8  -3    3.42    0.71
   3  -8  -3    3.81    0.47
   3  -8  -3    3.28    0.44
   3  -8  -3    2.90    0.45
   3  -8  -3    2.53    0.39
   3  -8  -2   99.63    3.62
   3  -8  -2  102.33    3.56
   3  -8  -2  108.28    3.84
   3  -8  -2   93.31    3.53
   3  -8  -2   98.29    5.19
   3  -8  -2   98.08    3.65
  -3   8   2  103.64    3.64
   3  -8  -2  104.38    3.63
   3  -8  -2  105.21    5.00
  -3   8   1  231.68    8.10
   3  -8  -1  249.11    8.17
   3  -8  -1  246.76    8.22
   3  -8  -1  247.23    8.22
   3  -8  -1  246.93    9.57
   3  -8   0   22.98    1.96
   3  -8   0   22.16    1.34
  -3   8   0   20.70    1.07
   3  -8   0   22.74    1.15
   3  -8   0   23.29    1.12
   3  -8   0   18.54    1.85
   3  -8   0   20.05    2.29
   3  -8   0   24.03    1.17
   3  -8   1  145.16    5.02
   3  -8   1  144.09    5.15
  -3   8  -1  143.31    4.94
   3  -8   1  137.85    6.15
   3  -8   1  138.26    4.93
   3  -8   1  142.40    5.02
   3  -8   1  141.77    6.04
   3  -8   1  147.15    6.71
   3  -8   2   73.69    4.27
   3  -8   2   73.37    2.92
  -3   8  -2   70.05    2.70
   3  -8   2   72.84    2.70
   3  -8   2   73.60    3.82
   3  -8   2   73.94    2.79
   3  -8   2   72.87    2.77
   3  -8   2   63.62    3.47
   3  -8   3   93.88    3.43
   3  -8   3   99.82    5.13
   3  -8   3   95.69    3.65
   3  -8   3  101.29    3.57
   3  -8   3   93.87    3.51
   3  -8   3   84.29    4.49
  -3   8  -3   94.67    3.47
   3  -8   4  121.68    6.09
   3  -8   4  123.47    4.54
   3  -8   4  131.95    4.64
  -3   8  -4  126.18    4.47
   3  -8   4  124.41    5.68
   3  -8   4  125.38    4.42
   3  -8   4  126.89    4.52
   3  -8   5   41.21    1.68
   3  -8   5   39.32    1.80
   3  -8   5   41.93    1.89
  -3   8  -5   37.48    1.70
   3  -8   5   39.85    2.68
   3  -8   5   41.76    1.77
   3  -8   5   36.80    2.90
   3  -8   6   36.94    2.84
   3  -8   6   40.82    1.83
   3  -8   6   37.64    1.74
  -3   8  -6   39.74    1.74
   3  -8   6   36.32    2.64
   3  -8   6   43.24    1.86
   3  -8   6   39.40    1.65
   3  -8   7   26.32    1.36
  -3   8  -7   29.16    1.34
   3  -8   7   27.83    1.39
   3  -8   7   25.58    2.16
   3  -8   7   26.82    1.35
   3  -8   7   24.98    1.22
   3  -8   7   24.69    2.30
   3  -8   8   32.57    1.50
   3  -8   8   31.25    2.43
  -3   8  -8   32.00    1.50
  -3   8  -8   29.50    2.50
   3  -8   8   32.36    1.41
   3  -8   8   29.70    2.37
   3  -8   8   31.79    1.52
   3  -8   8   31.75    1.48
  -3   8  -9   14.29    0.92
   3  -8   9   14.29    0.86
   3  -8   9   14.42    1.63
  -3   8  -9   14.15    1.75
   3  -8   9   14.23    0.86
   3  -8   9   14.35    0.94
   3  -8  10   41.10    2.85
  -3   8 -10   42.62    1.87
  -3   8 -10   42.72    2.96
   3  -8  10   44.18    1.90
   3  -8  11   16.99    1.02
  -3   8 -11   16.69    1.02
  -3   8 -12   24.18    1.21
   3  -8  12   22.65    1.22
  -3   8 -13   36.26    1.52
  -3   8 -13   37.32    1.66
   3  -8  13   40.11    1.69
   3  -8  14    1.93    0.46
  -3   8 -14    1.99    0.34
  -3   8 -14    2.58    0.49
  -3   8 -14    2.68    0.39
  -3   8 -14    2.58    0.48
   3  -8  15   38.60    1.05
  -3   8 -15    0.13    0.10
  -3   8 -15   38.86    1.04
  -3   8 -15   -0.12    0.12
  -3   8 -15   42.34    1.05
  -3   8 -16   10.87    0.67
   3  -8  16    9.97    0.64
  -3   8 -17    3.69    0.39
   3  -8  17    3.57    0.37
   3  -8  18    0.38    0.18
  -3   8 -18    0.24    0.20
  -3   8 -18    0.18    0.21
   3  -7 -19   19.25    0.74
   3  -7 -19   13.54    0.63
   3  -7 -18    6.13    0.46
   3  -7 -18    5.91    0.40
   3  -7 -17   10.71    0.68
   3  -7 -17   11.49    0.62
   3  -7 -17   10.06    0.58
   3  -7 -16    0.96    0.34
   3  -7 -16    1.35    0.40
   3  -7 -16    0.98    0.34
   3  -7 -15   13.55    0.78
   3  -7 -15   14.97    0.89
   3  -7 -15   14.22    0.88
   3  -7 -15   13.52    0.82
   3  -7 -14   13.84    0.88
   3  -7 -14   12.18    0.76
   3  -7 -14   11.97    0.77
   3  -7 -14   12.98    0.84
   3  -7 -14   14.37    0.92
   3  -7 -13   45.31    1.85
   3  -7 -13   47.21    1.96
   3  -7 -13   45.27    1.86
   3  -7 -13   48.04    1.95
   3  -7 -12    4.82    0.50
   3  -7 -12    4.86    0.66
   3  -7 -12    5.59    0.64
   3  -7 -12    4.75    0.60
   3  -7 -12    5.18    0.57
   3  -7 -12    5.04    0.52
   3  -7 -11   11.86    0.79
   3  -7 -11   10.12    0.84
   3  -7 -11    9.76    0.68
   3  -7 -11   10.08    0.82
   3  -7 -11    9.78    0.69
   3  -7 -11   10.45    0.73
   3  -7 -10    1.30    0.94
   3  -7 -10    0.08    0.38
   3  -7 -10    0.57    0.34
   3  -7 -10    0.38    0.44
   3  -7 -10    0.74    0.40
   3  -7 -10    0.71    0.31
  -3   7   9    5.01    0.53
   3  -7  -9    3.92    0.61
   3  -7  -9    4.26    0.44
   3  -7  -9    5.27    0.46
   3  -7  -9    3.89    0.52
   3  -7  -9    5.65    0.58
   3  -7  -9    3.73    0.48
   3  -7  -9    3.64    0.53
   3  -7  -9    4.09    0.45
   3  -7  -8   18.60    1.04
   3  -7  -8   16.53    1.66
   3  -7  -8   20.07    1.03
   3  -7  -8   20.26    1.07
   3  -7  -8   20.06    1.00
   3  -7  -8   19.53    1.02
  -3   7   8   18.88    0.99
   3  -7  -8   20.20    1.02
   3  -7  -8   18.17    0.95
   3  -7  -8   18.77    1.08
   3  -7  -7   17.99    1.02
   3  -7  -7   18.15    1.00
   3  -7  -7   17.11    0.89
   3  -7  -7   21.85    2.06
   3  -7  -7   13.89    1.59
   3  -7  -7   19.28    1.04
   3  -7  -7   18.02    0.92
   3  -7  -7   18.77    0.96
   3  -7  -7   15.86    0.93
   3  -7  -7   17.41    0.99
   3  -7  -7   16.77    0.96
   3  -7  -6    1.16    0.31
   3  -7  -6    1.51    0.42
   3  -7  -6    1.47    0.36
   3  -7  -6    1.43    0.51
   3  -7  -6    1.24    0.83
   3  -7  -6    1.08    0.36
   3  -7  -6    1.36    0.43
   3  -7  -6    1.33    0.41
   3  -7  -6    2.40    1.09
   3  -7  -6    1.21    0.47
   3  -7  -5   19.21    1.00
   3  -7  -5   14.24    1.75
   3  -7  -5   17.00    0.85
   3  -7  -5   16.85    0.95
   3  -7  -5   16.68    0.85
   3  -7  -5   17.14    0.90
   3  -7  -5   17.84    0.91
   3  -7  -5   18.64    1.03
   3  -7  -5   17.83    1.86
   3  -7  -5   16.66    0.92
   3  -7  -4   28.66    2.27
   3  -7  -4   25.20    1.15
   3  -7  -4   28.11    2.32
   3  -7  -4   25.66    1.18
   3  -7  -4   25.58    1.32
   3  -7  -4   25.94    1.15
  -3   7   4   23.49    1.10
   3  -7  -4   24.97    1.16
   3  -7  -4   23.96    1.08
   3  -7  -4   26.03    1.21
  -3   7   3   29.66    1.24
   3  -7  -3   28.00    1.29
   3  -7  -3   28.99    1.24
   3  -7  -3   28.23    1.27
   3  -7  -3   27.55    1.26
   3  -7  -3   28.64    1.41
   3  -7  -3   26.09    1.23
   3  -7  -3   26.36    2.34
   3  -7  -3   29.92    1.32
   3  -7  -3   29.41    2.29
   3  -7  -2   31.31    1.46
   3  -7  -2   35.37    1.62
   3  -7  -2   33.01    1.39
   3  -7  -2   35.85    1.49
   3  -7  -2   34.86    1.44
   3  -7  -2   30.96    2.36
   3  -7  -1    0.28    0.32
   3  -7  -1    0.32    0.77
   3  -7  -1    0.60    0.71
   3  -7  -1   -0.16    0.26
   3  -7  -1    0.58    0.32
   3  -7  -1   -0.03    0.33
   3  -7   0    3.43    0.45
   3  -7   0    2.92    0.92
   3  -7   0    4.62    0.49
   3  -7   0    2.11    0.76
   3  -7   0    3.15    0.65
   3  -7   0    3.34    0.42
   3  -7   1    0.38    0.75
   3  -7   1    0.31    0.76
   3  -7   1    0.88    0.36
   3  -7   1    1.58    1.23
   3  -7   1    1.01    0.59
   3  -7   1    0.52    0.34
   3  -7   1    0.71    0.33
   3  -7   2   14.49    1.91
   3  -7   2   15.96    0.83
   3  -7   2   15.08    0.88
   3  -7   2   14.72    1.51
   3  -7   2   15.42    1.03
   3  -7   2   13.92    0.84
   3  -7   2   13.20    1.35
  -3   7  -2   15.13    0.80
   3  -7   3  115.32    5.54
   3  -7   3  122.49    4.22
   3  -7   3  115.51    4.16
   3  -7   3  115.24    5.19
   3  -7   3  122.13    4.28
  -3   7  -3  117.43    4.12
   3  -7   3  116.05    4.11
   3  -7   3  112.35    4.82
   3  -7   4   37.67    1.75
  -3   7  -4   38.78    1.61
   3  -7   4   36.21    2.47
   3  -7   4   39.76    1.60
   3  -7   4   43.46    2.94
   3  -7   4   38.73    1.65
   3  -7   5    0.20    0.35
  -3   7  -5    0.21    0.33
   3  -7   5    0.23    0.67
   3  -7   5    0.66    1.05
   3  -7   5   -0.06    0.53
   3  -7   6    4.46    0.62
   3  -7   6    4.14    1.18
   3  -7   6    4.00    0.96
  -3   7  -6    3.41    0.46
   3  -7   6    3.39    0.48
  -3   7  -7    1.41    0.43
   3  -7   7    2.21    0.89
   3  -7   7    2.54    0.46
[truncated: 991,862 more chars]
