# Supplementary material for: Poly(p‐phenylene phosphaborene): A Modified Poly(p‐phenylene vinylene) with π‐Conjugated B═P Linkages
Source: Angew Chem Int Ed Engl. 2025 Aug 6;64(38):e202510272. doi: 10.1002/anie.202510272 (PMC12435409; doi:10.1002/anie.202510272)
Supplement: Supplementary file 2 — Supporting Information [file ANIE-64-e202510272-s001.zip › anie202510272-sup-0002-SuppMat.zip/cmpd_1Tip.cif]

data_cmpd_1Tip

# 1. Submission Details

_publ_contact_author_name         'Prof. Dr. Holger Helten'
_publ_contact_author_address
;
Institute of Inorganic Chemistry
University of Wuerzburg
Am Hubland
97074 Wuerzburg, Germany
;
_publ_contact_author_email        'holger.helten@uni-wuerzburg.de'
_publ_contact_author_phone        '+49-931-31-84086'
_publ_contact_author_id_orcid     0000-0003-1273-3685 

_publ_requested_journal           ''
_publ_section_title               ''
_publ_section_abstract            ''

loop_
_publ_author_name
_publ_author_address
      'Glock, Julian'
;     Institute of Inorganic Chemistry
      University of Wuerzburg
      Am Hubland
      97074 Wuerzburg, Germany
;
      'Klopf, Jonas'
;     Institute of Inorganic Chemistry
      University of Wuerzburg
      Am Hubland
      97074 Wuerzburg, Germany
;
      'Crumbach, Merian'
;     Institute of Inorganic Chemistry
      University of Wuerzburg
      Am Hubland
      97074 Wuerzburg, Germany
;
       'Schneider, Johannes S.'
;     Institute of Inorganic Chemistry
      University of Wuerzburg
      Am Hubland
      97074 Wuerzburg, Germany
;
     'Friedrich, Alexandra'
;     Institute of Inorganic Chemistry
      University of Wuerzburg
      Am Hubland
      97074 Wuerzburg, Germany
;
      'Buchsteiner, Emilia'
;     Rigaku Europe SE
      Hugenottenallee 167
      63263 Neu-Isenburg, Germany
;
      'Bischof, Tobias'
;     Institute of Inorganic Chemistry
      University of Wuerzburg
      Am Hubland
      97074 Wuerzburg, Germany
;
      'Finze, Maik'
;     Institute of Inorganic Chemistry
      University of Wuerzburg
      Am Hubland
      97074 Wuerzburg, Germany
;
      'Engels, Bernd'
;     Institute of Physical and Theoretical Chemistry
      University of Wuerzburg
      Emil-Fischer-Str. 42
      97074 Wuerzburg, Germany
;
      'Helten, Holger'
;     Institute of Inorganic Chemistry
      University of Wuerzburg
      Am Hubland
      97074 Wuerzburg, Germany
; 

_publ_section_references
;
 G. M. Sheldrick, Acta Cryst. (2015) A71, 3-8, SHELXT - Integrated space-group 
 and crystal-structure determination;
 G. M. Sheldrick, Acta Cryst. (2015) C71, 3-8, Crystal structure refinement 
 with SHELXL;
 Huebschle, C.B., Sheldrick, G.M., Dittrich, B. (2011) J. Appl. Cryst. 44, 
 1281-1284.
;

_audit_creation_method            'CIF-fill 1.6a (K.Radacki, 2005-25)'
_audit_creation_date              2025-03-27
_audit_update_record
;
 2021-03-11    CrysAlisPro 1.171.40.45a (Rigaku OD, 2019)
 27-Mar-2025    SHELXL-2019/1
;
_shelx_SHELXL_version_number      2019/1
_chemical_formula_moiety          'C36 H44 B P'
_chemical_formula_sum             'C36 H44 B P'
_chemical_formula_weight          518.49
loop_
 _atom_type_symbol
 _atom_type_description
 _atom_type_scat_dispersion_real
 _atom_type_scat_dispersion_imag
 _atom_type_scat_source
  C C 0.0181 0.0091 'International Tables Vol C Tables 4.2.6.8 and 6.1.1.4'
  H H 0.0000 0.0000 'International Tables Vol C Tables 4.2.6.8 and 6.1.1.4'
  B B 0.0090 0.0039 'International Tables Vol C Tables 4.2.6.8 and 6.1.1.4'
  P P 0.2955 0.4335 'International Tables Vol C Tables 4.2.6.8 and 6.1.1.4'

_space_group_crystal_system       monoclinic
_space_group_IT_number            15
_space_group_name_H-M_alt         'C 2/c'
_space_group_name_Hall            '-C 2yc'
_shelx_space_group_comment
;
 The symmetry employed for this shelxl refinement is uniquely defined by the 
 following loop, which should always be used as a source of symmetry 
 information in preference to the above space-group names. They are only 
 intended as comments.
;
loop_
 _space_group_symop_operation_xyz
  'x, y, z'
  '-x, y, -z+1/2'
  'x+1/2, y+1/2, z'
  '-x+1/2, y+1/2, -z+1/2'
  '-x, -y, -z'
  'x, -y, z-1/2'
  '-x+1/2, -y+1/2, -z'
  'x+1/2, -y+1/2, z-1/2'


_cell_length_a                    15.12310(10)
_cell_length_b                    12.70490(10)
_cell_length_c                    32.6233(2)
_cell_angle_alpha                 90
_cell_angle_beta                  92.2170(10)
_cell_angle_gamma                 90
_cell_volume                      6263.47(8)
_cell_formula_units_Z             8
_cell_measurement_temperature     100(2)
_cell_measurement_reflns_used     50363
_cell_measurement_theta_min       2.7600
_cell_measurement_theta_max       76.1470

_exptl_crystal_description        plate
_exptl_crystal_colour             colourless
_exptl_crystal_density_diffrn     1.100
_exptl_crystal_F_000              2240
_exptl_crystal_size_max           0.232
_exptl_crystal_size_mid           0.114
_exptl_crystal_size_min           0.041
_exptl_absorpt_coefficient_mu     0.918
_exptl_absorpt_correction_type    gaussian
_exptl_absorpt_correction_T_min   0.513
_exptl_absorpt_correction_T_max   1.000
_exptl_absorpt_process_details
;
 CrysAlisPro 1.171.40.45a (Rigaku Oxford Diffraction, 2019) Numerical 
 absorption correction based on gaussian integration over a multifaceted 
 crystal model Empirical absorption correction using spherical harmonics, 
 implemented in SCALE3 ABSPACK scaling algorithm.
;
_exptl_crystal_preparation
;
 For data collection the crystal was immersed in a film of perfluoropolyether 
 oil, mounted on a polyimide loop and transferred to stream of cold nitrogen 
 (Oxford Cryostream 800).
;
loop_
 _exptl_crystal_face_index_h
 _exptl_crystal_face_index_k
 _exptl_crystal_face_index_l
 _exptl_crystal_face_perp_dist
  0 0 -1 0.0080
  -2 -2 -1 0.0518
  1 2 2 0.0696
  2 1 -1 0.0520
  -1 1 2 0.0855
  1 -1 -2 0.0706
  0 0 1 0.0329
  0 -2 1 0.0597
  -1 -2 2 0.0417
  1 2 -2 0.0579

_shelx_estimated_absorpt_T_min    0.815
_shelx_estimated_absorpt_T_max    0.963
_diffrn_ambient_temperature       100(2)
_diffrn_ambient_environment       N~2~
_diffrn_radiation_probe           x-ray
_diffrn_radiation_wavelength      1.54184
_diffrn_radiation_type            CuK\a
_diffrn_radiation_xray_symbol     K-L~2,3~
_diffrn_radiation_monochromator   'multi-layer mirror'
_diffrn_source                    'micro-focus sealed X-ray tube'
_diffrn_source_type               'PhotonJet X-ray Source'
_diffrn_measurement_device        'four-circle diffractometer'
_diffrn_measurement_device_type   'Rigaku XtaLAB Synergy-S'
_diffrn_measurement_method        '\w scans'
_diffrn_measurement_details
;
 
 List of Runs (angles in degrees, time in seconds):
 --------------------------------------------------------------------------
  1  \w   -121.00 -26.00   0.50    2.25    --  -48.57 -78.00 -37.00  190
  2  \w     27.00 121.00   0.50    2.25    --   48.57  78.00  87.00  188
  3  \w    -22.00  71.00   0.50    2.25    --   48.57 -78.00 -37.00  186
  4  \w   -156.00 -62.00   0.50    8.99    --  -84.25 -78.00 -37.00  188
  5  \w     84.00 178.00   0.50    8.99    --  105.75  78.00  87.00  188
  6  \w     34.00 111.00   0.50    8.99    --  105.75 -78.00 -37.00  154
  7  \w   -121.00 -37.00   0.50    2.25    --  -48.57 -46.00 -31.39  168
  8  \w   -121.00 -38.00   0.50    2.25    --  -48.57 -37.00   0.00  166
  9  \w    -71.00  24.00   0.50    2.25    --  -48.57  78.00  87.00  190
 10  \w   -121.00 -70.00   0.50    2.25    --  -48.57-125.00 150.00  102
 11  \w     39.00 121.00   0.50    2.25    --   48.57  37.00  90.00  164
 12  \w     39.00 121.00   0.50    2.25    --   48.57  37.00   0.00  164
 13  \w    -51.00 -12.00   0.50    8.99    --  -84.25  45.00 -90.00   78
 14  \w   -156.00 -60.00   0.50    8.99    --  -84.25 -82.00  26.74  192
 15  \w   -156.00 -60.00   0.50    8.99    --  -84.25 -82.00  72.33  192
 16  \w   -156.00 -61.00   0.50    8.99    --  -84.25 -80.00  -7.03  190
 17  \w   -106.00 -12.00   0.50    8.99    --  -84.25  78.00  87.00  188
 18  \w   -156.00 -64.00   0.50    8.99    --  -84.25 -73.00  41.08  184
 19  \w     84.00 178.00   0.50    8.99    --  105.75  77.00 150.00  188
 20  \w     45.00  71.00   0.50    8.99    --  105.75 -61.00 150.00   52
 21  \w     75.00 116.00   0.50    8.99    --  105.75-125.00-120.00   82
 22  \w    105.00 175.00   0.50    8.99    --  105.75  45.00 -30.00  140
 23  \w     79.00 105.00   0.50    8.99    --  105.75 -77.00 -90.00   52
 24  \w     34.00  88.00   0.50    8.99    --  105.75-125.00-150.00  108
 25  \w     34.00  72.00   0.50    8.99    --  105.75 -77.00 -90.00   76
 26  \w    148.00 174.00   0.50    8.99    --  105.75  61.00  90.00   52
 27  \w     36.00  70.00   0.50    8.99    --  105.75 -61.00   0.00   68
 28  \w     34.00  63.00   0.50    8.99    --  105.75-125.00-120.00   58
 29  \w     84.00 177.00   0.50    8.99    --  105.75  77.00  60.00  186
 30  \w     87.00 129.00   0.50    8.99    --  105.75  70.00  -0.95   84
 31  \w     34.00 108.00   0.50    8.99    --  105.75 -94.00 150.00  148
 32  \w     34.00 102.00   0.50    8.99    --  105.75 -94.00-150.00  136
 33  \w     75.00 106.00   0.50    8.99    --  105.75 -77.00  30.00   62
 34  \w     39.00  70.00   0.50    8.99    --  105.75 -77.00  30.00   62
 35  \w     85.00 131.00   0.50    8.99    --  105.75  76.00   9.88   92
 36  \w    149.00 175.00   0.50    8.99    --  105.75  77.00 120.00   52
 37  \w     34.00 109.00   0.50    8.99    --  105.75 -94.00-120.00  150
 38  \w    101.00 176.00   0.50    8.99    --  105.75  45.00   0.00  150
 39  \w    103.00 178.00   0.50    8.99    --  105.75 125.00-120.00  150
 40  \w    123.00 148.00   0.50    8.99    --  105.75  77.00 -30.00   50
 41  \w    122.00 152.00   0.50    8.99    --  105.75  45.00 -60.00   60
 42  \w     91.00 130.00   0.50    8.99    --  105.75  77.00 120.00   78
 43  \w     85.00 113.00   0.50    8.99    --  105.75  77.00 -30.00   56
 44  \w     83.00 154.00   0.50    8.99    --  105.75  80.00  13.76  142
 45  \w     35.00  71.00   0.50    8.99    --  105.75 -61.00  30.00   72
 46  \w     37.00  65.00   0.50    8.99    --  105.75 -61.00  90.00   56
 47  \w     85.00 150.00   0.50    8.99    --  105.75  75.00  55.94  130
 48  \w    122.00 172.00   0.50    8.99    --  105.75  61.00-150.00  100
 49  \w     94.00 120.00   0.50    8.99    --  105.75  61.00  60.00   52
 50  \w     34.00  91.00   0.50    8.99    --  105.75 -77.00-120.00  114
 51  \w    108.00 134.00   0.50    8.99    --  105.75  61.00  90.00   52
 52  \w     78.00 103.00   0.50    8.99    --  105.75 -94.00  60.00   50
 53  \w     75.00 100.00   0.50    8.99    --  105.75 -77.00   0.00   50
 54  \w    121.00 155.00   0.50    8.99    --  105.75 125.00 -30.00   68
 55  \w     75.00 123.00   0.50    8.99    --  105.75-133.00 -46.04   96
 56  \w     40.00  65.00   0.50    8.99    --  105.75 -94.00  60.00   50
 57  \w     35.00  69.00   0.50    8.99    --  105.75 -61.00 -90.00   68
 58  \w     90.00 178.00   0.50    8.99    --  105.75  77.00  30.00  176
 59  \w     34.00  66.00   0.50    8.99    --  105.75-125.00   0.00   64
 60  \w     86.00 167.00   0.50    8.99    --  105.75  81.00  19.93  162
 61  \w     34.00  61.00   0.50    8.99    --  105.75 -54.00 124.08   54
;
_diffrn_orient_matrix_type
;
 CrysAlisPro convention (1999,Acta A55,543-557)
;
_diffrn_orient_matrix_UB_11       0.0496702000
_diffrn_orient_matrix_UB_12      -0.0546239000
_diffrn_orient_matrix_UB_13       0.0362307000
_diffrn_orient_matrix_UB_21      -0.0888885000
_diffrn_orient_matrix_UB_22      -0.0355496000
_diffrn_orient_matrix_UB_23       0.0169028000
_diffrn_orient_matrix_UB_31       0.0043678000
_diffrn_orient_matrix_UB_32      -0.1022455000
_diffrn_orient_matrix_UB_33      -0.0252267000
_diffrn_detector                  HPA
_diffrn_detector_type             'HyPix 6000'
_diffrn_detector_area_resol_mean  10.0
_diffrn_reflns_number             80638
_diffrn_reflns_av_unetI/netI      0.0128
_diffrn_reflns_av_R_equivalents   0.0347
_diffrn_reflns_limit_h_min       -18
_diffrn_reflns_limit_h_max        18
_diffrn_reflns_limit_k_min       -15
_diffrn_reflns_limit_k_max        15
_diffrn_reflns_limit_l_min       -40
_diffrn_reflns_limit_l_max        38
_diffrn_reflns_theta_min          2.711
_diffrn_reflns_theta_max          72.123
_diffrn_reflns_theta_full         72.000
_diffrn_measured_fraction_theta_max   1.000
_diffrn_measured_fraction_theta_full    1.000
_diffrn_reflns_Laue_measured_fraction_max     1.000
_diffrn_reflns_Laue_measured_fraction_full    1.000
_diffrn_reflns_point_group_measured_fraction_max    1.000
_diffrn_reflns_point_group_measured_fraction_full     1.000
_reflns_number_total              6180
_reflns_number_gt                 5976
_reflns_threshold_expression      'I > 2\s(I)'
_reflns_Friedel_coverage          0.000
_reflns_Friedel_fraction_max      .
_reflns_Friedel_fraction_full     .
_reflns_special_details
;
 Reflections were merged by SHELXL according to the crystal class for the 
 calculation of statistics and refinement. _reflns_Friedel_fraction is 
 defined as the number of unique Friedel pairs measured divided by the number 
 that would be possible theoretically, ignoring centric projections and 
 systematic absences.
;

_computing_data_collection        'CrysAlisPro 1.171.40.45a (Rigaku OD, 2019)'
_computing_cell_refinement        'CrysAlisPro 1.171.40.45a (Rigaku OD, 2019)'
_computing_data_reduction         'CrysAlisPro 1.171.40.45a (Rigaku OD, 2019)'
_computing_structure_solution     'SHELXT 2014/5 (Sheldrick, 2014)''
_computing_structure_refinement   'SHELXL-2019/1 (Sheldrick, 2019)'
_computing_molecular_graphics     'ShelXLe (Huebschle et all, 2011)'
_computing_publication_material   'SHELXL-2019/1 (Sheldrick, 2019)'

_refine_special_details           ?
_refine_ls_structure_factor_coef  Fsqd
_refine_ls_matrix_type            full
_refine_ls_weighting_scheme       calc
_refine_ls_weighting_details
;
 w=1/[\s^2^(Fo^2^)+(0.0533P)^2^+10.4093P] where P=(Fo^2^+2Fc^2^)/3
;
_atom_sites_solution_primary      dual
_atom_sites_solution_secondary    difmap
_atom_sites_solution_hydrogens    geom
_refine_ls_hydrogen_treatment     constr
_refine_ls_extinction_method      none
_refine_ls_extinction_coef        .
_refine_ls_number_reflns          6180
_refine_ls_number_parameters      352
_refine_ls_number_restraints      0
_refine_ls_R_factor_all           0.0540
_refine_ls_R_factor_gt            0.0528
_refine_ls_wR_factor_ref          0.1394
_refine_ls_wR_factor_gt           0.1386
_refine_ls_goodness_of_fit_ref    1.110
_refine_ls_restrained_S_all       1.110
_refine_ls_shift/su_max           0.001
_refine_ls_shift/su_mean          0.000
_refine_diff_density_max          0.543
_refine_diff_density_min         -0.369
_refine_diff_density_rms          0.048
_geom_special_details
;
 
 All esds (except the esd in the dihedral angle between two l.s. planes)
 are estimated using the full covariance matrix.  The cell esds are taken
 into account individually in the estimation of esds in distances, angles
 and torsion angles; correlations between esds in cell parameters are only
 used when they are defined by crystal symmetry.  An approximate (isotropic)
 treatment of cell esds is used for estimating esds involving l.s. planes.
;

loop_
 _atom_site_label
 _atom_site_type_symbol
 _atom_site_fract_x
 _atom_site_fract_y
 _atom_site_fract_z
 _atom_site_U_iso_or_equiv
 _atom_site_adp_type
 _atom_site_occupancy
 _atom_site_site_symmetry_order
 _atom_site_calc_flag
 _atom_site_refinement_flags_posn
 _atom_site_refinement_flags_adp
 _atom_site_refinement_flags_occupancy
 _atom_site_disorder_assembly
 _atom_site_disorder_group
  P1 P 0.67971(3) 0.38955(4) 0.64642(2) 0.03024(14) Uani 1 1 d . . . . .
  B1 B 0.63744(14) 0.25650(17) 0.63518(6) 0.0298(4) Uani 1 1 d . . . . .
  C1_1 C 0.54514(12) 0.24163(15) 0.61256(6) 0.0312(4) Uani 1 1 d . . . . .
  C2_1 C 0.53004(14) 0.15457(16) 0.58734(6) 0.0343(4) Uani 1 1 d . . . . .
  H2_1 H 0.576349 0.105147 0.583993 0.041 Uiso 1 1 calc R U . . .
  C3_1 C 0.44872(14) 0.13823(16) 0.56691(6) 0.0388(5) Uani 1 1 d . . . . .
  H3_1 H 0.440775 0.079447 0.549148 0.047 Uiso 1 1 calc R U . . .
  C4_1 C 0.37966(14) 0.20696(18) 0.57234(7) 0.0406(5) Uani 1 1 d . . . . .
  H4_1 H 0.323687 0.194792 0.558951 0.049 Uiso 1 1 calc R U . . .
  C5_1 C 0.39249(14) 0.2937(2) 0.59741(8) 0.0469(5) Uani 1 1 d . . . . .
  H5_1 H 0.345161 0.341399 0.601312 0.056 Uiso 1 1 calc R U . . .
  C6_1 C 0.47439(14) 0.31141(18) 0.61693(7) 0.0409(5) Uani 1 1 d . . . . .
  H6_1 H 0.482614 0.372177 0.633618 0.049 Uiso 1 1 calc R U . . .
  C1_2 C 0.69134(12) 0.16196(14) 0.65530(6) 0.0292(4) Uani 1 1 d . . . . .
  C2_2 C 0.76665(13) 0.11968(15) 0.63717(6) 0.0324(4) Uani 1 1 d . . . . .
  C3_2 C 0.81566(14) 0.04098(16) 0.65726(6) 0.0362(4) Uani 1 1 d . . . . .
  H3_2 H 0.865941 0.012814 0.644548 0.043 Uiso 1 1 calc R U . . .
  C4_2 C 0.79318(14) 0.00247(15) 0.69531(6) 0.0361(4) Uani 1 1 d . . . . .
  C5_2 C 0.71804(13) 0.04264(15) 0.71268(6) 0.0340(4) Uani 1 1 d . . . . .
  H5_2 H 0.700600 0.015550 0.738275 0.041 Uiso 1 1 calc R U . . .
  C6_2 C 0.66727(13) 0.12173(15) 0.69362(6) 0.0307(4) Uani 1 1 d . . . . .
  C7_2 C 0.58983(14) 0.16665(17) 0.71551(6) 0.0380(4) Uani 1 1 d . . . . .
  H7A_2 H 0.536677 0.163568 0.697388 0.057 Uiso 1 1 calc R U . . .
  H7B_2 H 0.602252 0.240022 0.723002 0.057 Uiso 1 1 calc R U . . .
  H7C_2 H 0.580208 0.125573 0.740369 0.057 Uiso 1 1 calc R U . . .
  C8_2 C 0.85008(16) -0.07932(17) 0.71747(7) 0.0450(5) Uani 1 1 d . . . . .
  H8A_2 H 0.861470 -0.137761 0.698789 0.068 Uiso 1 1 calc R U . . .
  H8B_2 H 0.819194 -0.105742 0.741244 0.068 Uiso 1 1 calc R U . . .
  H8C_2 H 0.906370 -0.047387 0.726707 0.068 Uiso 1 1 calc R U . . .
  C9_2 C 0.79589(16) 0.16033(18) 0.59643(7) 0.0437(5) Uani 1 1 d . . . . .
  H9A_2 H 0.846548 0.119076 0.587656 0.066 Uiso 1 1 calc R U . . .
  H9B_2 H 0.813078 0.234440 0.599201 0.066 Uiso 1 1 calc R U . . .
  H9C_2 H 0.747055 0.153893 0.575947 0.066 Uiso 1 1 calc R U . . .
  C1_3 C 0.79485(12) 0.39790(14) 0.66323(5) 0.0286(4) Uani 1 1 d . . . . .
  C2_3 C 0.82643(13) 0.33524(15) 0.69571(6) 0.0324(4) Uani 1 1 d . . . . .
  H2_3 H 0.788194 0.285769 0.707801 0.039 Uiso 1 1 calc R U . . .
  C3_3 C 0.91294(13) 0.34467(16) 0.71039(6) 0.0364(4) Uani 1 1 d . . . . .
  H3_3 H 0.933902 0.300834 0.732269 0.044 Uiso 1 1 calc R U . . .
  C4_3 C 0.96923(13) 0.41687(17) 0.69372(6) 0.0381(4) Uani 1 1 d . . . . .
  H4_3 H 1.028588 0.423028 0.704063 0.046 Uiso 1 1 calc R U . . .
  C5_3 C 0.93856(14) 0.48034(17) 0.66176(6) 0.0396(5) Uani 1 1 d . . . . .
  H5_3 H 0.977095 0.530213 0.650115 0.047 Uiso 1 1 calc R U . . .
  C6_3 C 0.85160(13) 0.47155(16) 0.64658(6) 0.0347(4) Uani 1 1 d . . . . .
  H6_3 H 0.830848 0.515870 0.624817 0.042 Uiso 1 1 calc R U . . .
  C1_4 C 0.65363(12) 0.50378(14) 0.61403(6) 0.0290(4) Uani 1 1 d . . . . .
  C2_4 C 0.64638(12) 0.49973(14) 0.57095(6) 0.0292(4) Uani 1 1 d . . . . .
  C3_4 C 0.62457(12) 0.59176(15) 0.54964(6) 0.0314(4) Uani 1 1 d . . . . .
  H3_4 H 0.619717 0.589374 0.520537 0.038 Uiso 1 1 calc R U . . .
  C4_4 C 0.60962(12) 0.68699(15) 0.56924(6) 0.0322(4) Uani 1 1 d . . . . .
  C5_4 C 0.61910(13) 0.68960(15) 0.61185(6) 0.0340(4) Uani 1 1 d . . . . .
  H5_4 H 0.610110 0.754147 0.625781 0.041 Uiso 1 1 calc R U . . .
  C6_4 C 0.64137(13) 0.60023(15) 0.63451(6) 0.0320(4) Uani 1 1 d . . . . .
  C1_5 C 0.66591(13) 0.40150(15) 0.54622(6) 0.0316(4) Uani 1 1 d . . . . .
  H1_5 H 0.674107 0.341964 0.566054 0.038 Uiso 1 1 calc R U . . .
  C2_5 C 0.58990(15) 0.37194(18) 0.51631(7) 0.0430(5) Uani 1 1 d . . . . .
  H2A_5 H 0.583151 0.426293 0.495102 0.064 Uiso 1 1 calc R U . . .
  H2B_5 H 0.535001 0.366322 0.531163 0.064 Uiso 1 1 calc R U . . .
  H2C_5 H 0.602724 0.304213 0.503443 0.064 Uiso 1 1 calc R U . . .
  C3_5 C 0.75267(15) 0.41466(18) 0.52423(7) 0.0428(5) Uani 1 1 d . . . . .
  H3A_5 H 0.766181 0.349447 0.509699 0.064 Uiso 1 1 calc R U . . .
  H3B_5 H 0.800603 0.430295 0.544387 0.064 Uiso 1 1 calc R U . . .
  H3C_5 H 0.746850 0.472668 0.504511 0.064 Uiso 1 1 calc R U . . .
  C1_6 C 0.58461(14) 0.78528(16) 0.54498(6) 0.0363(4) Uani 1 1 d . . . . .
  H1_6 H 0.574908 0.764188 0.515614 0.044 Uiso 1 1 calc R U . . .
  C2_6 C 0.49914(15) 0.83448(17) 0.55901(7) 0.0436(5) Uani 1 1 d . . . . .
  H2A_6 H 0.480407 0.890314 0.539848 0.065 Uiso 1 1 calc R U . . .
  H2B_6 H 0.509001 0.864357 0.586499 0.065 Uiso 1 1 calc R U . . .
  H2C_6 H 0.452975 0.780446 0.559708 0.065 Uiso 1 1 calc R U . . .
  C3_6 C 0.65882(17) 0.8670(2) 0.54699(9) 0.0579(7) Uani 1 1 d . . . . .
  H3A_6 H 0.712270 0.836797 0.535640 0.087 Uiso 1 1 calc R U . . .
  H3B_6 H 0.671204 0.887352 0.575608 0.087 Uiso 1 1 calc R U . . .
  H3C_6 H 0.640593 0.929121 0.531006 0.087 Uiso 1 1 calc R U . . .
  C1_7 C 0.65173(15) 0.61075(16) 0.68111(6) 0.0383(5) Uani 1 1 d . . . . .
  H1_7 H 0.681924 0.545620 0.691681 0.046 Uiso 1 1 calc R U . . .
  C2_7 C 0.7098(2) 0.7043(2) 0.69410(7) 0.0575(7) Uani 1 1 d . . . . .
  H2A_7 H 0.764786 0.702414 0.679215 0.086 Uiso 1 1 calc R U . . .
  H2B_7 H 0.723596 0.700507 0.723662 0.086 Uiso 1 1 calc R U . . .
  H2C_7 H 0.678111 0.769973 0.687767 0.086 Uiso 1 1 calc R U . . .
  C3_7 C 0.56200(19) 0.6153(2) 0.69972(8) 0.0564(6) Uani 1 1 d . . . . .
  H3A_7 H 0.530006 0.677588 0.689488 0.085 Uiso 1 1 calc R U . . .
  H3B_7 H 0.569389 0.619259 0.729661 0.085 Uiso 1 1 calc R U . . .
  H3C_7 H 0.528339 0.551826 0.692112 0.085 Uiso 1 1 calc R U . . .

loop_
 _atom_site_aniso_label
 _atom_site_aniso_U_11
 _atom_site_aniso_U_22
 _atom_site_aniso_U_33
 _atom_site_aniso_U_23
 _atom_site_aniso_U_13
 _atom_site_aniso_U_12
  P1 0.0331(3) 0.0250(2) 0.0321(3) 0.00308(18) -0.00574(19) -0.00089(18)
  B1 0.0326(10) 0.0296(10) 0.0272(10) -0.0009(8) 0.0027(8) -0.0012(8)
  C1_1 0.0325(9) 0.0306(9) 0.0305(9) 0.0028(7) 0.0004(7) -0.0021(7)
  C2_1 0.0402(10) 0.0297(10) 0.0325(9) 0.0037(8) -0.0039(8) -0.0010(8)
  C3_1 0.0476(12) 0.0309(10) 0.0371(10) 0.0026(8) -0.0076(9) -0.0077(9)
  C4_1 0.0362(10) 0.0436(12) 0.0412(11) 0.0030(9) -0.0084(8) -0.0085(9)
  C5_1 0.0334(11) 0.0498(13) 0.0572(14) -0.0083(11) -0.0035(9) 0.0054(9)
  C6_1 0.0359(10) 0.0398(11) 0.0467(12) -0.0099(9) -0.0025(9) 0.0008(9)
  C1_2 0.0348(9) 0.0239(9) 0.0288(9) -0.0011(7) -0.0008(7) -0.0022(7)
  C2_2 0.0389(10) 0.0278(9) 0.0306(9) -0.0004(7) 0.0019(8) 0.0004(8)
  C3_2 0.0412(11) 0.0294(10) 0.0380(10) -0.0017(8) 0.0005(8) 0.0055(8)
  C4_2 0.0441(11) 0.0263(9) 0.0373(10) 0.0010(8) -0.0059(8) -0.0007(8)
  C5_2 0.0429(11) 0.0281(9) 0.0309(9) 0.0042(7) -0.0018(8) -0.0076(8)
  C6_2 0.0340(9) 0.0293(9) 0.0285(9) -0.0019(7) -0.0006(7) -0.0063(7)
  C7_2 0.0398(11) 0.0410(11) 0.0334(10) 0.0008(8) 0.0043(8) -0.0036(9)
  C8_2 0.0527(13) 0.0348(11) 0.0469(12) 0.0072(9) -0.0072(10) 0.0031(10)
  C9_2 0.0508(12) 0.0445(12) 0.0367(11) 0.0055(9) 0.0117(9) 0.0112(10)
  C1_3 0.0324(9) 0.0272(9) 0.0259(8) -0.0011(7) -0.0032(7) -0.0014(7)
  C2_3 0.0382(10) 0.0270(9) 0.0316(9) 0.0035(7) -0.0042(8) -0.0036(8)
  C3_3 0.0388(10) 0.0330(10) 0.0367(10) 0.0048(8) -0.0082(8) 0.0014(8)
  C4_3 0.0329(10) 0.0415(11) 0.0391(10) 0.0003(9) -0.0083(8) -0.0035(8)
  C5_3 0.0400(11) 0.0394(11) 0.0390(11) 0.0053(9) -0.0024(8) -0.0121(9)
  C6_3 0.0400(10) 0.0322(10) 0.0314(9) 0.0056(8) -0.0051(8) -0.0047(8)
  C1_4 0.0302(9) 0.0251(9) 0.0315(9) 0.0022(7) -0.0025(7) 0.0004(7)
  C2_4 0.0268(8) 0.0278(9) 0.0327(9) 0.0000(7) -0.0039(7) -0.0003(7)
  C3_4 0.0313(9) 0.0351(10) 0.0275(9) 0.0007(7) -0.0037(7) 0.0000(8)
  C4_4 0.0323(9) 0.0297(9) 0.0343(10) 0.0056(8) -0.0024(7) 0.0013(8)
  C5_4 0.0426(11) 0.0246(9) 0.0344(10) -0.0012(8) -0.0022(8) 0.0035(8)
  C6_4 0.0371(10) 0.0280(9) 0.0305(9) 0.0014(7) -0.0006(8) 0.0020(8)
  C1_5 0.0361(10) 0.0300(9) 0.0285(9) -0.0003(7) -0.0024(7) 0.0019(8)
  C2_5 0.0491(12) 0.0397(11) 0.0391(11) -0.0085(9) -0.0102(9) 0.0010(9)
  C3_5 0.0437(12) 0.0383(11) 0.0470(12) -0.0026(9) 0.0083(9) 0.0035(9)
  C1_6 0.0414(11) 0.0306(10) 0.0367(10) 0.0073(8) -0.0031(8) 0.0034(8)
  C2_6 0.0485(12) 0.0337(11) 0.0480(12) 0.0031(9) -0.0043(10) 0.0084(9)
  C3_6 0.0508(14) 0.0441(13) 0.0778(18) 0.0271(13) -0.0100(12) -0.0059(11)
  C1_7 0.0549(13) 0.0301(10) 0.0296(10) -0.0002(8) -0.0006(9) 0.0054(9)
  C2_7 0.091(2) 0.0462(13) 0.0341(11) -0.0036(10) -0.0112(12) -0.0108(13)
  C3_7 0.0684(16) 0.0617(16) 0.0400(12) 0.0045(11) 0.0122(11) 0.0147(13)

loop_
 _geom_bond_atom_site_label_1
 _geom_bond_atom_site_label_2
 _geom_bond_distance
 _geom_bond_site_symmetry_2
 _geom_bond_publ_flag
  P1 C1_3 1.8084(19) . ?
  P1 C1_4 1.8293(18) . ?
  P1 B1 1.839(2) . ?
  B1 C1_1 1.565(3) . ?
  B1 C1_2 1.580(3) . ?
  C1_1 C2_1 1.392(3) . ?
  C1_1 C6_1 1.401(3) . ?
  C2_1 C3_1 1.392(3) . ?
  C2_1 H2_1 0.9500 . ?
  C3_1 C4_1 1.378(3) . ?
  C3_1 H3_1 0.9500 . ?
  C4_1 C5_1 1.382(3) . ?
  C4_1 H4_1 0.9500 . ?
  C5_1 C6_1 1.389(3) . ?
  C5_1 H5_1 0.9500 . ?
  C6_1 H6_1 0.9500 . ?
  C1_2 C2_2 1.410(3) . ?
  C1_2 C6_2 1.411(3) . ?
  C2_2 C3_2 1.393(3) . ?
  C2_2 C9_2 1.508(3) . ?
  C3_2 C4_2 1.389(3) . ?
  C3_2 H3_2 0.9500 . ?
  C4_2 C5_2 1.387(3) . ?
  C4_2 C8_2 1.515(3) . ?
  C5_2 C6_2 1.396(3) . ?
  C5_2 H5_2 0.9500 . ?
  C6_2 C7_2 1.507(3) . ?
  C7_2 H7A_2 0.9800 . ?
  C7_2 H7B_2 0.9800 . ?
  C7_2 H7C_2 0.9800 . ?
  C8_2 H8A_2 0.9800 . ?
  C8_2 H8B_2 0.9800 . ?
  C8_2 H8C_2 0.9800 . ?
  C9_2 H9A_2 0.9800 . ?
  C9_2 H9B_2 0.9800 . ?
  C9_2 H9C_2 0.9800 . ?
  C1_3 C6_3 1.394(3) . ?
  C1_3 C2_3 1.395(3) . ?
  C2_3 C3_3 1.381(3) . ?
  C2_3 H2_3 0.9500 . ?
  C3_3 C4_3 1.378(3) . ?
  C3_3 H3_3 0.9500 . ?
  C4_3 C5_3 1.384(3) . ?
  C4_3 H4_3 0.9500 . ?
  C5_3 C6_3 1.392(3) . ?
  C5_3 H5_3 0.9500 . ?
  C6_3 H6_3 0.9500 . ?
  C1_4 C2_4 1.406(3) . ?
  C1_4 C6_4 1.411(3) . ?
  C2_4 C3_4 1.393(3) . ?
  C2_4 C1_5 1.521(3) . ?
  C3_4 C4_4 1.391(3) . ?
  C3_4 H3_4 0.9500 . ?
  C4_4 C5_4 1.392(3) . ?
  C4_4 C1_6 1.519(3) . ?
  C5_4 C6_4 1.389(3) . ?
  C5_4 H5_4 0.9500 . ?
  C6_4 C1_7 1.528(3) . ?
  C1_5 C2_5 1.526(3) . ?
  C1_5 C3_5 1.529(3) . ?
  C1_5 H1_5 1.0000 . ?
  C2_5 H2A_5 0.9800 . ?
  C2_5 H2B_5 0.9800 . ?
  C2_5 H2C_5 0.9800 . ?
  C3_5 H3A_5 0.9800 . ?
  C3_5 H3B_5 0.9800 . ?
  C3_5 H3C_5 0.9800 . ?
  C1_6 C2_6 1.522(3) . ?
  C1_6 C3_6 1.528(3) . ?
  C1_6 H1_6 1.0000 . ?
  C2_6 H2A_6 0.9800 . ?
  C2_6 H2B_6 0.9800 . ?
  C2_6 H2C_6 0.9800 . ?
  C3_6 H3A_6 0.9800 . ?
  C3_6 H3B_6 0.9800 . ?
  C3_6 H3C_6 0.9800 . ?
  C1_7 C3_7 1.509(3) . ?
  C1_7 C2_7 1.527(3) . ?
  C1_7 H1_7 1.0000 . ?
  C2_7 H2A_7 0.9800 . ?
  C2_7 H2B_7 0.9800 . ?
  C2_7 H2C_7 0.9800 . ?
  C3_7 H3A_7 0.9800 . ?
  C3_7 H3B_7 0.9800 . ?
  C3_7 H3C_7 0.9800 . ?

loop_
 _geom_angle_atom_site_label_1
 _geom_angle_atom_site_label_2
 _geom_angle_atom_site_label_3
 _geom_angle
 _geom_angle_site_symmetry_1
 _geom_angle_site_symmetry_3
 _geom_angle_publ_flag
  C1_3 P1 C1_4 108.19(8) . . ?
  C1_3 P1 B1 115.95(9) . . ?
  C1_4 P1 B1 123.26(9) . . ?
  C1_1 B1 C1_2 122.72(17) . . ?
  C1_1 B1 P1 120.12(15) . . ?
  C1_2 B1 P1 116.50(14) . . ?
  C2_1 C1_1 C6_1 117.03(18) . . ?
  C2_1 C1_1 B1 119.84(17) . . ?
  C6_1 C1_1 B1 123.12(18) . . ?
  C3_1 C2_1 C1_1 121.55(19) . . ?
  C3_1 C2_1 H2_1 119.2 . . ?
  C1_1 C2_1 H2_1 119.2 . . ?
  C4_1 C3_1 C2_1 120.27(19) . . ?
  C4_1 C3_1 H3_1 119.9 . . ?
  C2_1 C3_1 H3_1 119.9 . . ?
  C3_1 C4_1 C5_1 119.46(19) . . ?
  C3_1 C4_1 H4_1 120.3 . . ?
  C5_1 C4_1 H4_1 120.3 . . ?
  C4_1 C5_1 C6_1 120.2(2) . . ?
  C4_1 C5_1 H5_1 119.9 . . ?
  C6_1 C5_1 H5_1 119.9 . . ?
  C5_1 C6_1 C1_1 121.5(2) . . ?
  C5_1 C6_1 H6_1 119.3 . . ?
  C1_1 C6_1 H6_1 119.3 . . ?
  C2_2 C1_2 C6_2 118.29(17) . . ?
  C2_2 C1_2 B1 121.84(16) . . ?
  C6_2 C1_2 B1 119.78(17) . . ?
  C3_2 C2_2 C1_2 119.99(18) . . ?
  C3_2 C2_2 C9_2 119.44(18) . . ?
  C1_2 C2_2 C9_2 120.56(17) . . ?
  C4_2 C3_2 C2_2 121.94(19) . . ?
  C4_2 C3_2 H3_2 119.0 . . ?
  C2_2 C3_2 H3_2 119.0 . . ?
  C5_2 C4_2 C3_2 117.93(18) . . ?
  C5_2 C4_2 C8_2 121.13(19) . . ?
  C3_2 C4_2 C8_2 120.9(2) . . ?
  C4_2 C5_2 C6_2 121.90(18) . . ?
  C4_2 C5_2 H5_2 119.1 . . ?
  C6_2 C5_2 H5_2 119.1 . . ?
  C5_2 C6_2 C1_2 119.92(18) . . ?
  C5_2 C6_2 C7_2 119.06(17) . . ?
  C1_2 C6_2 C7_2 120.95(17) . . ?
  C6_2 C7_2 H7A_2 109.5 . . ?
  C6_2 C7_2 H7B_2 109.5 . . ?
  H7A_2 C7_2 H7B_2 109.5 . . ?
  C6_2 C7_2 H7C_2 109.5 . . ?
  H7A_2 C7_2 H7C_2 109.5 . . ?
  H7B_2 C7_2 H7C_2 109.5 . . ?
  C4_2 C8_2 H8A_2 109.5 . . ?
  C4_2 C8_2 H8B_2 109.5 . . ?
  H8A_2 C8_2 H8B_2 109.5 . . ?
  C4_2 C8_2 H8C_2 109.5 . . ?
  H8A_2 C8_2 H8C_2 109.5 . . ?
  H8B_2 C8_2 H8C_2 109.5 . . ?
  C2_2 C9_2 H9A_2 109.5 . . ?
  C2_2 C9_2 H9B_2 109.5 . . ?
  H9A_2 C9_2 H9B_2 109.5 . . ?
  C2_2 C9_2 H9C_2 109.5 . . ?
  H9A_2 C9_2 H9C_2 109.5 . . ?
  H9B_2 C9_2 H9C_2 109.5 . . ?
  C6_3 C1_3 C2_3 118.77(17) . . ?
  C6_3 C1_3 P1 121.42(14) . . ?
  C2_3 C1_3 P1 119.62(14) . . ?
  C3_3 C2_3 C1_3 120.39(18) . . ?
  C3_3 C2_3 H2_3 119.8 . . ?
  C1_3 C2_3 H2_3 119.8 . . ?
  C4_3 C3_3 C2_3 120.82(18) . . ?
  C4_3 C3_3 H3_3 119.6 . . ?
  C2_3 C3_3 H3_3 119.6 . . ?
  C3_3 C4_3 C5_3 119.43(18) . . ?
  C3_3 C4_3 H4_3 120.3 . . ?
  C5_3 C4_3 H4_3 120.3 . . ?
  C4_3 C5_3 C6_3 120.39(19) . . ?
  C4_3 C5_3 H5_3 119.8 . . ?
  C6_3 C5_3 H5_3 119.8 . . ?
  C5_3 C6_3 C1_3 120.18(18) . . ?
  C5_3 C6_3 H6_3 119.9 . . ?
  C1_3 C6_3 H6_3 119.9 . . ?
  C2_4 C1_4 C6_4 119.88(16) . . ?
  C2_4 C1_4 P1 123.71(14) . . ?
  C6_4 C1_4 P1 116.40(14) . . ?
  C3_4 C2_4 C1_4 118.40(17) . . ?
  C3_4 C2_4 C1_5 118.10(16) . . ?
  C1_4 C2_4 C1_5 123.42(16) . . ?
  C4_4 C3_4 C2_4 122.69(17) . . ?
  C4_4 C3_4 H3_4 118.7 . . ?
  C2_4 C3_4 H3_4 118.7 . . ?
  C3_4 C4_4 C5_4 117.86(17) . . ?
  C3_4 C4_4 C1_6 121.15(17) . . ?
  C5_4 C4_4 C1_6 120.99(18) . . ?
  C6_4 C5_4 C4_4 121.70(18) . . ?
  C6_4 C5_4 H5_4 119.2 . . ?
  C4_4 C5_4 H5_4 119.2 . . ?
  C5_4 C6_4 C1_4 119.42(17) . . ?
  C5_4 C6_4 C1_7 118.12(17) . . ?
  C1_4 C6_4 C1_7 122.46(17) . . ?
  C2_4 C1_5 C2_5 112.59(16) . . ?
  C2_4 C1_5 C3_5 110.30(16) . . ?
  C2_5 C1_5 C3_5 111.46(17) . . ?
  C2_4 C1_5 H1_5 107.4 . . ?
  C2_5 C1_5 H1_5 107.4 . . ?
  C3_5 C1_5 H1_5 107.4 . . ?
  C1_5 C2_5 H2A_5 109.5 . . ?
  C1_5 C2_5 H2B_5 109.5 . . ?
  H2A_5 C2_5 H2B_5 109.5 . . ?
  C1_5 C2_5 H2C_5 109.5 . . ?
  H2A_5 C2_5 H2C_5 109.5 . . ?
  H2B_5 C2_5 H2C_5 109.5 . . ?
  C1_5 C3_5 H3A_5 109.5 . . ?
  C1_5 C3_5 H3B_5 109.5 . . ?
  H3A_5 C3_5 H3B_5 109.5 . . ?
  C1_5 C3_5 H3C_5 109.5 . . ?
  H3A_5 C3_5 H3C_5 109.5 . . ?
  H3B_5 C3_5 H3C_5 109.5 . . ?
  C4_4 C1_6 C2_6 112.22(17) . . ?
  C4_4 C1_6 C3_6 111.61(17) . . ?
  C2_6 C1_6 C3_6 109.82(19) . . ?
  C4_4 C1_6 H1_6 107.7 . . ?
  C2_6 C1_6 H1_6 107.7 . . ?
  C3_6 C1_6 H1_6 107.7 . . ?
  C1_6 C2_6 H2A_6 109.5 . . ?
  C1_6 C2_6 H2B_6 109.5 . . ?
  H2A_6 C2_6 H2B_6 109.5 . . ?
  C1_6 C2_6 H2C_6 109.5 . . ?
  H2A_6 C2_6 H2C_6 109.5 . . ?
  H2B_6 C2_6 H2C_6 109.5 . . ?
  C1_6 C3_6 H3A_6 109.5 . . ?
  C1_6 C3_6 H3B_6 109.5 . . ?
  H3A_6 C3_6 H3B_6 109.5 . . ?
  C1_6 C3_6 H3C_6 109.5 . . ?
  H3A_6 C3_6 H3C_6 109.5 . . ?
  H3B_6 C3_6 H3C_6 109.5 . . ?
  C3_7 C1_7 C2_7 112.0(2) . . ?
  C3_7 C1_7 C6_4 110.15(19) . . ?
  C2_7 C1_7 C6_4 112.32(18) . . ?
  C3_7 C1_7 H1_7 107.4 . . ?
  C2_7 C1_7 H1_7 107.4 . . ?
  C6_4 C1_7 H1_7 107.4 . . ?
  C1_7 C2_7 H2A_7 109.5 . . ?
  C1_7 C2_7 H2B_7 109.5 . . ?
  H2A_7 C2_7 H2B_7 109.5 . . ?
  C1_7 C2_7 H2C_7 109.5 . . ?
  H2A_7 C2_7 H2C_7 109.5 . . ?
  H2B_7 C2_7 H2C_7 109.5 . . ?
  C1_7 C3_7 H3A_7 109.5 . . ?
  C1_7 C3_7 H3B_7 109.5 . . ?
  H3A_7 C3_7 H3B_7 109.5 . . ?
  C1_7 C3_7 H3C_7 109.5 . . ?
  H3A_7 C3_7 H3C_7 109.5 . . ?
  H3B_7 C3_7 H3C_7 109.5 . . ?

loop_
 _geom_torsion_atom_site_label_1
 _geom_torsion_atom_site_label_2
 _geom_torsion_atom_site_label_3
 _geom_torsion_atom_site_label_4
 _geom_torsion
 _geom_torsion_site_symmetry_1
 _geom_torsion_site_symmetry_2
 _geom_torsion_site_symmetry_3
 _geom_torsion_site_symmetry_4
 _geom_torsion_publ_flag
  C1_3 P1 B1 C1_1 -168.20(14) . . . . ?
  C1_4 P1 B1 C1_1 -30.9(2) . . . . ?
  C1_3 P1 B1 C1_2 20.90(18) . . . . ?
  C1_4 P1 B1 C1_2 158.16(13) . . . . ?
  C1_2 B1 C1_1 C2_1 -40.2(3) . . . . ?
  P1 B1 C1_1 C2_1 149.46(16) . . . . ?
  C1_2 B1 C1_1 C6_1 138.4(2) . . . . ?
  P1 B1 C1_1 C6_1 -31.9(3) . . . . ?
  C6_1 C1_1 C2_1 C3_1 0.9(3) . . . . ?
  B1 C1_1 C2_1 C3_1 179.59(18) . . . . ?
  C1_1 C2_1 C3_1 C4_1 -2.1(3) . . . . ?
  C2_1 C3_1 C4_1 C5_1 1.6(3) . . . . ?
  C3_1 C4_1 C5_1 C6_1 0.1(4) . . . . ?
  C4_1 C5_1 C6_1 C1_1 -1.3(4) . . . . ?
  C2_1 C1_1 C6_1 C5_1 0.9(3) . . . . ?
  B1 C1_1 C6_1 C5_1 -177.8(2) . . . . ?
  C1_1 B1 C1_2 C2_2 105.5(2) . . . . ?
  P1 B1 C1_2 C2_2 -83.8(2) . . . . ?
  C1_1 B1 C1_2 C6_2 -78.1(2) . . . . ?
  P1 B1 C1_2 C6_2 92.52(19) . . . . ?
  C6_2 C1_2 C2_2 C3_2 -0.6(3) . . . . ?
  B1 C1_2 C2_2 C3_2 175.79(18) . . . . ?
  C6_2 C1_2 C2_2 C9_2 -179.47(18) . . . . ?
  B1 C1_2 C2_2 C9_2 -3.1(3) . . . . ?
  C1_2 C2_2 C3_2 C4_2 -0.6(3) . . . . ?
  C9_2 C2_2 C3_2 C4_2 178.3(2) . . . . ?
  C2_2 C3_2 C4_2 C5_2 1.9(3) . . . . ?
  C2_2 C3_2 C4_2 C8_2 -176.98(19) . . . . ?
  C3_2 C4_2 C5_2 C6_2 -2.0(3) . . . . ?
  C8_2 C4_2 C5_2 C6_2 176.80(18) . . . . ?
  C4_2 C5_2 C6_2 C1_2 0.9(3) . . . . ?
  C4_2 C5_2 C6_2 C7_2 -176.06(18) . . . . ?
  C2_2 C1_2 C6_2 C5_2 0.4(3) . . . . ?
  B1 C1_2 C6_2 C5_2 -176.04(17) . . . . ?
  C2_2 C1_2 C6_2 C7_2 177.36(17) . . . . ?
  B1 C1_2 C6_2 C7_2 0.9(3) . . . . ?
  C1_4 P1 C1_3 C6_3 -10.08(19) . . . . ?
  B1 P1 C1_3 C6_3 133.24(16) . . . . ?
  C1_4 P1 C1_3 C2_3 164.87(15) . . . . ?
  B1 P1 C1_3 C2_3 -51.81(18) . . . . ?
  C6_3 C1_3 C2_3 C3_3 -1.4(3) . . . . ?
  P1 C1_3 C2_3 C3_3 -176.49(15) . . . . ?
  C1_3 C2_3 C3_3 C4_3 0.9(3) . . . . ?
  C2_3 C3_3 C4_3 C5_3 -0.2(3) . . . . ?
  C3_3 C4_3 C5_3 C6_3 0.1(3) . . . . ?
  C4_3 C5_3 C6_3 C1_3 -0.6(3) . . . . ?
  C2_3 C1_3 C6_3 C5_3 1.3(3) . . . . ?
  P1 C1_3 C6_3 C5_3 176.25(16) . . . . ?
  C1_3 P1 C1_4 C2_4 102.33(16) . . . . ?
  B1 P1 C1_4 C2_4 -37.7(2) . . . . ?
  C1_3 P1 C1_4 C6_4 -77.04(16) . . . . ?
  B1 P1 C1_4 C6_4 142.93(15) . . . . ?
  C6_4 C1_4 C2_4 C3_4 -1.8(3) . . . . ?
  P1 C1_4 C2_4 C3_4 178.84(14) . . . . ?
  C6_4 C1_4 C2_4 C1_5 174.80(17) . . . . ?
  P1 C1_4 C2_4 C1_5 -4.6(3) . . . . ?
  C1_4 C2_4 C3_4 C4_4 -0.1(3) . . . . ?
  C1_5 C2_4 C3_4 C4_4 -176.90(17) . . . . ?
  C2_4 C3_4 C4_4 C5_4 1.5(3) . . . . ?
  C2_4 C3_4 C4_4 C1_6 -179.06(17) . . . . ?
  C3_4 C4_4 C5_4 C6_4 -1.0(3) . . . . ?
  C1_6 C4_4 C5_4 C6_4 179.57(18) . . . . ?
  C4_4 C5_4 C6_4 C1_4 -0.9(3) . . . . ?
  C4_4 C5_4 C6_4 C1_7 179.10(19) . . . . ?
  C2_4 C1_4 C6_4 C5_4 2.3(3) . . . . ?
  P1 C1_4 C6_4 C5_4 -178.31(15) . . . . ?
  C2_4 C1_4 C6_4 C1_7 -177.67(18) . . . . ?
  P1 C1_4 C6_4 C1_7 1.7(3) . . . . ?
  C3_4 C2_4 C1_5 C2_5 -56.3(2) . . . . ?
  C1_4 C2_4 C1_5 C2_5 127.0(2) . . . . ?
  C3_4 C2_4 C1_5 C3_5 68.9(2) . . . . ?
  C1_4 C2_4 C1_5 C3_5 -107.8(2) . . . . ?
  C3_4 C4_4 C1_6 C2_6 125.0(2) . . . . ?
  C5_4 C4_4 C1_6 C2_6 -55.6(3) . . . . ?
  C3_4 C4_4 C1_6 C3_6 -111.2(2) . . . . ?
  C5_4 C4_4 C1_6 C3_6 68.2(3) . . . . ?
  C5_4 C6_4 C1_7 C3_7 77.3(2) . . . . ?
  C1_4 C6_4 C1_7 C3_7 -102.8(2) . . . . ?
  C5_4 C6_4 C1_7 C2_7 -48.3(3) . . . . ?
  C1_4 C6_4 C1_7 C2_7 131.6(2) . . . . ?


_shelx_res_file
;
TITL ToBi120_MC_a.res in C2/c
    ToBi120_MC_a.res
    created by SHELXL-2019/1 at 09:34:06 on 27-Mar-2025
REM Old TITL ToBi120_MC in C2/c
REM SHELXT solution in C2/c
REM R1 0.142,  Rweak 0.074,  Alpha 0.032,  Orientation as input
REM Formula found by SHELXT:  C37 P
CELL  1.54184  15.1231  12.7049  32.6233   90.000   92.217   90.000
ZERR    8.000   0.0001   0.0001   0.0002    0.000    0.001    0.000
LATT  7
SYMM -X, Y, 1/2-Z
SFAC C H B P
UNIT 288 352 8 8
L.S. 10
BOND $H
LIST 4
acta 144
SIZE  0.232 0.114 0.041
temp -173
shel 999 0.81
conf
FMAP 2
PLAN 20
WGHT    0.053300   10.409300
FVAR       0.26226
P1    4    0.679708    0.389552    0.646425    11.00000    0.03307    0.02503 =
         0.03209    0.00308   -0.00574   -0.00089
B1    3    0.637441    0.256504    0.635182    11.00000    0.03263    0.02963 =
         0.02717   -0.00093    0.00272   -0.00115
RESI 1 PH
C1    1    0.545140    0.241632    0.612561    11.00000    0.03249    0.03065 =
         0.03052    0.00279    0.00037   -0.00215
C2    1    0.530041    0.154567    0.587337    11.00000    0.04016    0.02967 =
         0.03252    0.00373   -0.00389   -0.00097
AFIX  43
H2    2    0.576349    0.105147    0.583993    11.00000   -1.20000
AFIX   0
C3    1    0.448718    0.138228    0.566910    11.00000    0.04755    0.03090 =
         0.03711    0.00263   -0.00757   -0.00771
AFIX  43
H3    2    0.440775    0.079447    0.549148    11.00000   -1.20000
AFIX   0
C4    1    0.379659    0.206956    0.572337    11.00000    0.03623    0.04362 =
         0.04116    0.00300   -0.00844   -0.00850
AFIX  43
H4    2    0.323687    0.194792    0.558951    11.00000   -1.20000
AFIX   0
C5    1    0.392492    0.293721    0.597414    11.00000    0.03341    0.04978 =
         0.05724   -0.00832   -0.00350    0.00541
AFIX  43
H5    2    0.345161    0.341399    0.601312    11.00000   -1.20000
AFIX   0
C6    1    0.474387    0.311413    0.616933    11.00000    0.03592    0.03981 =
         0.04668   -0.00986   -0.00251    0.00083
AFIX  43
H6    2    0.482614    0.372177    0.633618    11.00000   -1.20000
AFIX   0
RESI 0
RESI 2 MES
C1    1    0.691340    0.161961    0.655300    11.00000    0.03476    0.02386 =
         0.02876   -0.00107   -0.00080   -0.00216
C2    1    0.766654    0.119684    0.637170    11.00000    0.03892    0.02778 =
         0.03057   -0.00043    0.00194    0.00036
C3    1    0.815662    0.040977    0.657257    11.00000    0.04119    0.02935 =
         0.03801   -0.00172    0.00048    0.00553
AFIX  43
H3    2    0.865941    0.012814    0.644548    11.00000   -1.20000
AFIX   0
C4    1    0.793182    0.002474    0.695313    11.00000    0.04408    0.02629 =
         0.03733    0.00096   -0.00594   -0.00066
C5    1    0.718039    0.042638    0.712676    11.00000    0.04291    0.02807 =
         0.03088    0.00422   -0.00184   -0.00758
AFIX  43
H5    2    0.700600    0.015550    0.738275    11.00000   -1.20000
AFIX   0
C6    1    0.667270    0.121733    0.693624    11.00000    0.03404    0.02932 =
         0.02845   -0.00188   -0.00057   -0.00626
C7    1    0.589830    0.166652    0.715510    11.00000    0.03976    0.04100 =
         0.03337    0.00083    0.00435   -0.00362
AFIX 137
H7A   2    0.536677    0.163568    0.697388    11.00000   -1.50000
H7B   2    0.602252    0.240022    0.723002    11.00000   -1.50000
H7C   2    0.580208    0.125573    0.740369    11.00000   -1.50000
AFIX   0
C8    1    0.850076   -0.079324    0.717469    11.00000    0.05270    0.03478 =
         0.04685    0.00721   -0.00720    0.00310
AFIX 137
H8A   2    0.861470   -0.137761    0.698789    11.00000   -1.50000
H8B   2    0.819194   -0.105742    0.741244    11.00000   -1.50000
H8C   2    0.906370   -0.047387    0.726707    11.00000   -1.50000
AFIX   0
C9    1    0.795894    0.160332    0.596426    11.00000    0.05082    0.04451 =
         0.03667    0.00554    0.01168    0.01123
AFIX 137
H9A   2    0.846548    0.119076    0.587656    11.00000   -1.50000
H9B   2    0.813078    0.234440    0.599201    11.00000   -1.50000
H9C   2    0.747055    0.153893    0.575947    11.00000   -1.50000
AFIX   0
RESI 0
RESI 3 PH
C1    1    0.794850    0.397901    0.663233    11.00000    0.03235    0.02722 =
         0.02590   -0.00115   -0.00322   -0.00143
C2    1    0.826425    0.335236    0.695710    11.00000    0.03823    0.02702 =
         0.03156    0.00355   -0.00423   -0.00363
AFIX  43
H2    2    0.788194    0.285769    0.707801    11.00000   -1.20000
AFIX   0
C3    1    0.912942    0.344675    0.710394    11.00000    0.03880    0.03303 =
         0.03667    0.00477   -0.00821    0.00145
AFIX  43
H3    2    0.933902    0.300834    0.732269    11.00000   -1.20000
AFIX   0
C4    1    0.969228    0.416872    0.693715    11.00000    0.03295    0.04146 =
         0.03913    0.00034   -0.00832   -0.00354
AFIX  43
H4    2    1.028588    0.423028    0.704063    11.00000   -1.20000
AFIX   0
C5    1    0.938562    0.480344    0.661761    11.00000    0.03995    0.03942 =
         0.03899    0.00534   -0.00238   -0.01205
AFIX  43
H5    2    0.977095    0.530213    0.650115    11.00000   -1.20000
AFIX   0
C6    1    0.851595    0.471553    0.646584    11.00000    0.04001    0.03219 =
         0.03144    0.00560   -0.00505   -0.00471
AFIX  43
H6    2    0.830848    0.515870    0.624817    11.00000   -1.20000
AFIX   0
RESI 0
RESI 4 TIP
C1    1    0.653626    0.503781    0.614032    11.00000    0.03017    0.02506 =
         0.03153    0.00221   -0.00252    0.00043
C2    1    0.646377    0.499733    0.570949    11.00000    0.02677    0.02781 =
         0.03275    0.00001   -0.00391   -0.00027
C3    1    0.624571    0.591759    0.549643    11.00000    0.03130    0.03509 =
         0.02748    0.00072   -0.00368    0.00002
AFIX  43
H3    2    0.619717    0.589374    0.520537    11.00000   -1.20000
AFIX   0
C4    1    0.609616    0.686991    0.569243    11.00000    0.03226    0.02966 =
         0.03428    0.00555   -0.00237    0.00132
C5    1    0.619100    0.689595    0.611846    11.00000    0.04260    0.02457 =
         0.03443   -0.00123   -0.00222    0.00347
AFIX  43
H5    2    0.610110    0.754147    0.625781    11.00000   -1.20000
AFIX   0
C6    1    0.641373    0.600226    0.634510    11.00000    0.03714    0.02804 =
         0.03054    0.00140   -0.00062    0.00195
RESI 0
RESI 5 IPR
C1    1    0.665908    0.401500    0.546220    11.00000    0.03607    0.03004 =
         0.02848   -0.00034   -0.00235    0.00192
AFIX  13
H1    2    0.674107    0.341964    0.566054    11.00000   -1.20000
AFIX   0
C2    1    0.589899    0.371938    0.516307    11.00000    0.04914    0.03974 =
         0.03910   -0.00854   -0.01016    0.00102
AFIX 137
H2A   2    0.583151    0.426293    0.495102    11.00000   -1.50000
H2B   2    0.535001    0.366322    0.531163    11.00000   -1.50000
H2C   2    0.602724    0.304213    0.503443    11.00000   -1.50000
AFIX   0
C3    1    0.752671    0.414658    0.524231    11.00000    0.04368    0.03831 =
         0.04703   -0.00260    0.00828    0.00350
AFIX 137
H3A   2    0.766181    0.349447    0.509699    11.00000   -1.50000
H3B   2    0.800603    0.430295    0.544387    11.00000   -1.50000
H3C   2    0.746850    0.472668    0.504511    11.00000   -1.50000
AFIX   0
RESI 0
RESI 6 IPR
C1    1    0.584605    0.785280    0.544977    11.00000    0.04135    0.03064 =
         0.03666    0.00726   -0.00306    0.00345
AFIX  13
H1    2    0.574908    0.764188    0.515614    11.00000   -1.20000
AFIX   0
C2    1    0.499138    0.834480    0.559007    11.00000    0.04849    0.03372 =
         0.04800    0.00312   -0.00426    0.00838
AFIX 137
H2A   2    0.480407    0.890314    0.539848    11.00000   -1.50000
H2B   2    0.509001    0.864357    0.586499    11.00000   -1.50000
H2C   2    0.452975    0.780446    0.559708    11.00000   -1.50000
AFIX   0
C3    1    0.658824    0.866963    0.546988    11.00000    0.05078    0.04412 =
         0.07781    0.02714   -0.01004   -0.00586
AFIX 137
H3A   2    0.712270    0.836797    0.535640    11.00000   -1.50000
H3B   2    0.671204    0.887352    0.575608    11.00000   -1.50000
H3C   2    0.640593    0.929121    0.531006    11.00000   -1.50000
AFIX   0
RESI 0
RESI 7 IPR
C1    1    0.651727    0.610754    0.681114    11.00000    0.05492    0.03012 =
         0.02958   -0.00017   -0.00063    0.00540
AFIX  13
H1    2    0.681924    0.545620    0.691681    11.00000   -1.20000
AFIX   0
C2    1    0.709755    0.704294    0.694103    11.00000    0.09118    0.04620 =
         0.03408   -0.00357   -0.01125   -0.01075
AFIX 137
H2A   2    0.764786    0.702414    0.679215    11.00000   -1.50000
H2B   2    0.723596    0.700507    0.723662    11.00000   -1.50000
H2C   2    0.678111    0.769973    0.687767    11.00000   -1.50000
AFIX   0
C3    1    0.562003    0.615251    0.699725    11.00000    0.06841    0.06172 =
         0.03997    0.00454    0.01225    0.01467
AFIX 137
H3A   2    0.530006    0.677588    0.689488    11.00000   -1.50000
H3B   2    0.569389    0.619259    0.729661    11.00000   -1.50000
H3C   2    0.528339    0.551826    0.692112    11.00000   -1.50000
RESI 0

REM <hkl>
REM ToBi120_MC_a.hkl
REM </hkl>
AFIX   0
HKLF 4


REM  ToBi120_MC_a.res in C2/c
REM wR2 = 0.1394, GooF = S = 1.110, Restrained GooF = 1.110 for all data
REM R1 = 0.0528 for 5976 Fo > 4sig(Fo) and 0.0540 for all 6180 data
REM 352 parameters refined using 0 restraints

END

WGHT      0.0533     10.4084

REM Highest difference peak  0.543,  deepest hole -0.369,  1-sigma level  0.048
Q1    1   0.6534  0.3766  0.6074  11.00000  0.05    0.54
Q2    1   0.6894  0.3941  0.6168  11.00000  0.05    0.49
Q3    1   0.4654  0.3607  0.5875  11.00000  0.05    0.31
Q4    1   0.3909  0.3358  0.5724  11.00000  0.05    0.31
Q5    1   0.6225  0.3549  0.6276  11.00000  0.05    0.30
Q6    1   0.6545  0.5491  0.5600  11.00000  0.05    0.27
Q7    1   0.5308  0.3003  0.5998  11.00000  0.05    0.27
Q8    1   0.6477  0.5016  0.5922  11.00000  0.05    0.27
Q9    1   0.6077  0.6893  0.5903  11.00000  0.05    0.25
Q10   1   0.5787  0.2428  0.7076  11.00000  0.05    0.25
Q11   1   0.6431  0.6033  0.6558  11.00000  0.05    0.24
Q12   1   0.9450  0.4748  0.6900  11.00000  0.05    0.24
Q13   1   0.6730  0.4069  0.6827  11.00000  0.05    0.24
Q14   1   0.6646  0.2059  0.6498  11.00000  0.05    0.23
Q15   1   0.6862  0.1595  0.6795  11.00000  0.05    0.23
Q16   1   0.6622  0.4555  0.6283  11.00000  0.05    0.22
Q17   1   0.7361  0.0012  0.6938  11.00000  0.05    0.22
Q18   1   0.8214  0.3428  0.6691  11.00000  0.05    0.22
Q19   1   0.6785  0.1337  0.6706  11.00000  0.05    0.22
Q20   1   0.8973  0.5199  0.6658  11.00000  0.05    0.22
;
_shelx_res_checksum               71761

_shelx_hkl_file
;
   0   0  -2  248.11    6.59
   0   0  -3    1.95    0.22
   0   0  -4 6300.30  165.20
   0   0  -5    0.36    0.32
   0   0  -5    0.24    0.27
   0   0  -5    0.04    0.40
   0   0  -6  497.56   13.08
   0   0  -6  482.13   12.96
   0   0  -7    4.04    0.46
   0   0  -7    4.34    0.62
   0   0  -8 4686.61  124.35
   0   0  -8 4825.97  124.52
   0   0  -9   21.24    0.90
   0   0  -9   19.58    1.10
   0   0 -10   33.73    1.50
   0   0 -10   34.51    1.47
   0   0 -10   34.96    1.24
   0   0 -11    4.52    0.52
   0   0 -11    4.35    0.74
   0   0 -11    5.49    0.51
   0   0 -12 2629.67   67.81
   0   0 -12 2491.70   67.48
   0   0 -12 2605.91   67.50
   0   0 -13    7.85    0.61
   0   0 -13    7.13    0.58
   0   0 -13    8.36    0.93
   0   0 -13    7.68    0.63
   0   0 -13    7.14    0.61
   0   0 -14 1810.18   46.19
   0   0 -14 1741.06   46.16
   0   0 -14 1674.97   46.24
   0   0 -14 1726.09   46.29
   0   0 -14 1845.35   46.71
   0   0 -14 1761.56   46.20
   0   0 -15    4.86    0.59
   0   0 -15    4.36    0.52
   0   0 -15    3.78    0.55
   0   0 -15    4.92    0.66
   0   0 -15    4.96    0.61
   0   0 -15    3.53    0.91
   0   0 -16    1.11    0.52
   0   0 -16    1.54    0.88
   0   0 -16    1.58    0.43
   0   0 -16    2.97    0.63
   0   0 -16    0.99    0.56
   0   0 -16    1.77    0.50
   0   0 -16    1.65    0.41
   0   0 -17    0.25    0.78
   0   0 -17   -0.04    0.49
   0   0 -17    0.47    0.59
   0   0 -17    0.32    0.42
   0   0 -17    0.07    0.45
   0   0 -17    0.15    0.59
   0   0 -18  197.64    5.43
   0   0 -18  194.99    5.99
   0   0 -18  192.99    5.39
   0   0 -18  190.30    5.28
   0   0 -18  197.77    5.36
   0   0 -19    0.27    0.54
   0   0 -19    0.42    0.42
   0   0 -19   -0.08    0.79
   0   0 -19    0.18    0.66
   0   0 -19    0.26    0.62
   0   0 -20 1271.09   34.35
   0   0 -20 1241.32   35.11
   0   0 -20 1335.41   34.49
   0   0 -20 1319.03   34.51
   0   0 -20 1309.00   34.44
   0   0 -21    4.84    0.55
   0   0 -21    5.85    0.79
   0   0 -21    4.96    0.72
   0   0 -21    4.24    0.95
   0   0 -21    5.48    0.70
   0   0 -21    4.08    0.65
   0   0 -21    4.77    0.64
   0   0 -21    5.51    0.89
   0   0 -21    5.25    0.67
   0   0 -21    5.44    0.68
   0   0 -22  260.50    7.50
   0   0 -22  262.69    7.47
   0   0 -22  270.86    7.38
   0   0 -22  272.86    7.48
   0   0 -22  247.13    8.12
   0   0 -22  259.68    7.44
   0   0 -22  268.19    7.60
   0   0 -22  267.00    7.54
   0   0 -22  263.55    7.45
   0   0 -22  279.40    7.59
   0   0 -22  271.65    7.48
   0   0 -22  277.34    7.51
   0   0 -23    0.61    0.65
   0   0 -23   -0.12    0.53
   0   0 -23    0.19    0.77
   0   0 -23    0.69    0.60
   0   0 -23    0.72    0.53
   0   0 -23    0.44    0.46
   0   0 -23    0.58    0.58
   0   0 -23    0.53    0.58
   0   0 -23    0.13    0.59
   0   0 -23    0.72    0.75
   0   0 -23    0.10    0.93
   0   0 -23    0.58    0.63
   0   0 -23    0.06    0.66
   0   0 -24  332.88    8.92
   0   0 -24  303.83    8.80
   0   0 -24  328.73    9.00
   0   0 -24  305.45    8.74
   0   0 -24  329.30    8.92
   0   0 -24  318.05    8.87
   0   0 -24  335.99    9.04
   0   0 -24  324.28    8.88
   0   0 -24  322.03    8.90
   0   0 -24  305.79    8.83
   0   0 -25    1.16    0.65
   0   0 -25    1.61    0.74
   0   0 -25    0.87    0.60
   0   0 -25    0.52    0.60
   0   0 -25    1.18    0.51
   0   0 -25    1.22    0.75
   0   0 -25    1.58    0.72
   0   0 -25    1.61    1.11
   0   0 -25    1.45    0.63
   0   0 -25    1.29    0.85
   0   0 -25    0.79    0.71
   0   0 -26  154.08    4.63
   0   0 -26  148.04    4.44
   0   0 -26  134.59    4.26
   0   0 -26  155.82    4.67
   0   0 -26  150.01    4.54
   0   0 -26  148.17    4.46
   0   0 -26  148.09    4.48
   0   0 -26  142.95    4.43
   0   0 -26  155.77    4.55
   0   0 -26  160.20    4.52
   0   0 -26  140.62    4.37
   0   0 -27   -0.22    0.82
   0   0 -27    0.21    0.77
   0   0 -27    0.07    0.78
   0   0 -27   -0.16    0.69
   0   0 -27   -0.61    0.92
   0   0 -27    0.69    0.63
   0   0 -27   -0.10    0.80
   0   0 -27    0.51    0.71
   0   0 -27   -0.15    0.62
   0   0 -27    0.05    0.45
   0   0 -27    0.93    1.24
   0   0 -28    4.01    0.87
   0   0 -28    3.35    0.77
   0   0 -28    3.65    0.76
   0   0 -28    3.95    0.69
   0   0 -28    3.27    0.93
   0   0 -28    2.99    0.80
   0   0 -28    3.41    0.86
   0   0 -28    2.50    1.03
   0   0 -28    3.88    1.42
   0   0 -28    4.34    0.93
   0   0 -29    0.59    0.97
   0   0 -29    0.65    0.72
   0   0 -29    0.55    0.79
   0   0 -29    0.77    1.45
   0   0 -29    1.08    0.84
   0   0 -29    0.62    0.61
   0   0 -29    0.37    0.87
   0   0 -29    0.38    0.71
   0   0 -29    0.66    0.71
   0   0 -30   97.44    3.24
   0   0 -30   96.85    3.29
   0   0 -30  100.83    3.34
   0   0 -30   99.59    3.32
   0   0 -30   99.61    3.22
   0   0 -30  102.64    3.42
   0   0 -30   89.73    3.13
   0   0 -31    0.34    0.67
   0   0 -31    0.52    0.82
   0   0 -31    0.05    0.83
   0   0 -31    0.76    0.76
   0   0 -31    0.57    0.67
   0   0 -31    0.50    0.90
   0   0 -31   -0.28    0.98
   0   0 -32   24.38    1.49
   0   0 -32   22.87    1.31
   0   0 -32   22.59    1.37
   0   0 -32   24.96    1.43
   0   0 -32   24.80    1.43
   0   0 -32   21.20    1.19
   0   0 -32   19.75    1.16
   0   0 -32   24.89    1.45
   0   0 -33    0.25    0.84
   0   0 -33   -0.48    0.59
   0   0 -33    0.08    0.86
   0   0 -33   -0.45    0.86
   0   0 -33    0.27    0.72
   0   0 -33    0.78    0.78
   0   0 -33    0.23    0.55
   0   0 -33    0.92    1.00
   0   0 -34   -0.08    0.31
   0   0 -34   69.48    1.76
   0   0 -34   66.99    1.76
   0   0 -34   71.48    2.00
   0   0 -34   65.46    1.59
   0   0 -34    0.42    0.35
   0   0 -34   64.45    1.70
   0   0 -34   67.92    1.85
   0   0 -35    2.02    0.95
   0   0 -35    0.50    0.65
   0   0 -35    1.01    0.84
   0   0 -35    0.31    0.78
   0   0 -35    1.34    0.82
   0   0 -35   -0.19    0.22
   0   0 -35    1.00    0.78
   0   0 -36    8.64    0.90
   0   0 -36    7.23    0.93
   0   0 -36    9.21    0.89
   0   0 -36    9.56    0.89
   0   0 -36    9.02    1.03
   0   0 -36    7.41    0.79
   0   0 -37    0.79    0.64
   0   0 -37    0.35    0.70
   0   0 -37    0.67    0.48
   0   0 -37   -0.11    0.65
   0   0 -37    0.43    0.78
   0   0 -38   67.75    1.41
   0   0 -38   72.58    1.56
   0   0 -38   69.72    1.38
   0   0 -38   68.17    1.38
   0   0 -39    0.48    0.51
   0   0 -39    0.62    0.60
   0   0 -39    0.15    0.51
   0   0 -40    7.76    0.58
   0   0 -40    8.34    0.58
   0   0 -41    0.96    0.38
   0  -2   0   48.13    1.60
   0   2   0   43.64    1.41
   0  -2  -1  203.31    5.72
   0  -2  -1  211.14    5.68
   0   2  -1  205.18    5.57
   0  -2   1  203.99    5.72
   0   2   1  199.42    5.55
   0  -2   2 1333.41   34.80
   0  -2   2 1350.26   34.76
   0   2  -2 1275.55   34.67
   0   2  -3    5.89    0.69
   0  -2   3    3.57    0.60
   0   2  -3    4.21    0.57
   0  -2   3    4.34    0.55
   0  -2  -4  234.53    6.27
   0  -2  -4  233.18    6.32
   0   2  -4  213.18    6.26
   0  -2   4  226.03    6.32
   0  -2   4  224.65    6.27
   0   2  -4  230.39    6.40
   0  -2  -5  196.18    5.54
   0  -2   5  203.22    5.51
   0   2  -5  196.08    5.68
   0  -2  -5  200.53    5.49
   0  -2   5  198.81    5.56
   0   2  -5  186.34    5.54
   0  -2   6 3807.86  100.82
   0  -2   6 3870.50  100.77
   0  -2  -6 3810.27  100.81
   0  -2  -6 3887.99  100.76
   0   2  -6 3773.16  100.87
   0  -2   7 1299.80   34.02
   0  -2   7 1326.12   33.97
   0   2  -7 1255.16   33.79
   0  -2  -7 1299.47   33.94
   0  -2  -7 1272.78   34.00
   0  -2   8    7.72    0.60
   0  -2  -8    6.57    0.66
   0   2  -8    7.87    0.81
   0  -2   8    7.69    0.69
   0   2  -8    7.80    0.43
   0  -2  -8    6.93    0.58
   0  -2  -9 3287.94   86.93
   0  -2   9 3360.38   86.95
   0   2  -9 3253.69   86.74
   0   2  -9 3411.26   87.18
   0  -2  -9 3298.95   86.85
   0  -2   9 3318.89   86.87
   0   2 -10  957.49   24.03
   0   2 -10  929.20   23.91
   0   2 -10  871.85   23.39
   0  -2 -10  879.61   23.48
   0  -2  10  856.35   23.57
   0  -2  10  892.94   23.51
   0  -2 -10  890.76   23.57
   0   2 -11  127.36    3.97
   0  -2  11  119.01    3.55
   0  -2 -11  119.75    3.53
   0   2 -11  129.07    4.10
   0   2 -12   68.78    2.09
   0   2 -12   72.51    2.76
   0   2 -12   71.63    2.66
   0   2 -12   68.44    2.06
   0  -2 -12   69.83    2.12
   0   2 -12   68.61    2.11
   0  -2 -13    3.30    0.55
   0   2 -13    2.42    0.35
   0   2 -13    2.17    0.33
   0   2 -13    2.79    0.95
   0   2 -13    3.53    0.98
   0  -2 -13    2.65    0.53
   0   2  13    1.82    0.32
   0   2 -13    2.42    0.52
   0   2  13    1.88    0.39
   0   2 -13    2.35    0.53
   0   2 -13    1.95    0.50
   0   2 -14  188.85    5.80
   0   2 -14  173.05    4.95
   0   2 -14  184.12    5.01
   0   2 -14  169.31    4.99
   0  -2 -14  179.74    4.99
   0   2 -14  181.47    5.52
   0   2 -14  181.54    5.68
   0  -2 -14  182.76    5.03
   0   2 -14  186.90    4.99
   0  -2 -14  175.64    4.97
   0  -2 -15  105.33    3.08
   0   2 -15  105.44    3.84
   0   2 -15  104.21    3.02
   0   2 -15  103.57    3.03
   0  -2 -15  103.91    3.00
   0  -2 -15  100.83    2.94
   0   2 -15  101.07    3.04
   0   2 -15   97.12    3.70
   0   2 -15  100.24    2.99
   0  -2 -15  103.51    3.03
   0   2 -15  102.08    3.55
   0   2 -16  184.99    5.34
   0  -2 -16  185.80    5.22
   0   2 -16  194.05    5.28
   0   2 -16  195.04    6.18
   0   2 -16  184.05    5.81
   0  -2 -16  188.50    5.31
   0  -2 -16  188.89    5.29
   0   2 -16  194.26    5.32
   0   2 -16  190.81    5.30
   0  -2 -17  368.36   10.44
   0   2 -17  384.32   11.07
   0   2 -17  376.40   10.55
   0   2 -17  397.62   10.53
   0  -2 -17  382.19   10.55
   0   2 -17  417.15   10.51
   0   2 -17  386.84   10.54
   0   2 -17  384.12   10.98
   0  -2 -17  393.59   10.51
   0   2 -17  404.70   11.49
   0   2 -18   22.33    1.00
   0   2 -18   26.07    1.12
   0   2 -18   21.65    1.37
   0  -2 -18   24.93    1.16
   0   2 -18   24.53    1.77
   0   2 -18   23.85    1.09
   0  -2 -18   23.10    0.94
   0   2 -18   23.19    1.41
   0   2 -18   22.13    1.12
   0  -2 -18   24.62    1.04
   0   2 -19   64.19    2.57
   0   2 -19   58.87    2.53
   0   2 -19   66.50    2.23
   0  -2 -19   65.36    2.25
   0   2 -19   69.69    2.24
   0  -2 -19   63.02    2.05
   0   2 -19   67.91    2.12
   0  -2 -19   68.49    2.15
   0   2 -19   67.73    2.22
   0   2 -19   67.48    3.03
   0  -2 -20   19.89    0.97
   0  -2 -20   18.34    0.87
   0   2 -20   20.19    1.13
   0   2 -20   20.35    0.98
   0   2 -20   21.36    1.07
   0  -2 -20   19.67    1.03
   0   2 -20   19.74    1.05
   0   2 -20   16.88    0.96
   0   2 -20   19.58    0.98
   0   2 -20   19.04    1.28
   0   2 -20   19.12    1.01
   0   2 -20   19.58    1.70
   0  -2 -20   19.61    1.04
   0   2 -20   19.93    0.96
   0   2 -20   18.48    1.26
   0   2 -20   20.50    0.96
   0  -2 -20   20.46    1.11
   0   2 -21  153.71    4.60
   0   2 -21  161.22    4.59
   0   2 -21  164.99    4.69
   0   2 -21  158.16    4.61
   0   2 -21  159.94    5.66
   0   2 -21  162.75    4.71
   0   2 -21  155.01    4.63
   0  -2 -21  157.80    4.67
   0  -2 -21  152.24    4.51
   0   2 -21  163.73    4.64
   0   2 -21  157.00    4.62
   0   2 -21  163.28    4.72
   0   2 -21  157.35    4.61
   0  -2 -21  162.95    4.66
   0  -2 -21  160.21    4.62
   0  -2 -21  163.44    4.73
   0   2 -21  163.95    4.64
   0  -2 -21  158.82    4.62
   0  -2 -21  157.58    4.59
   0   2 -21  151.60    5.07
   0  -2 -22   26.18    1.08
   0  -2 -22   24.57    1.16
   0  -2 -22   27.16    1.17
   0   2 -22   26.16    1.99
   0   2 -22   27.75    1.31
   0   2 -22   26.14    1.17
   0   2 -22   27.70    1.22
   0  -2 -22   28.09    1.47
   0  -2 -22   26.28    1.21
   0   2 -22   26.38    1.51
   0   2 -22   28.39    1.36
   0   2 -22   26.45    1.22
   0  -2 -22   26.99    1.24
   0   2 -22   27.85    1.26
   0   2 -22   26.78    1.23
   0  -2 -22   27.44    1.21
   0  -2 -22   24.81    1.16
   0  -2 -22   29.71    1.30
   0   2 -22   27.28    1.25
   0   2 -22   28.15    1.38
   0   2 -22   27.56    1.22
   0   2 -22   24.11    1.18
   0   2 -23   16.05    0.99
   0  -2 -23   15.18    0.93
   0   2 -23   16.22    0.97
   0   2 -23   16.20    1.02
   0   2 -23   15.28    1.63
   0   2 -23   14.80    0.98
   0  -2 -23   17.14    1.27
   0   2 -23   16.84    1.20
   0   2 -23   14.60    0.90
   0   2 -23   15.62    0.97
   0  -2 -23   15.71    0.97
   0   2 -23   16.88    1.13
   0   2 -23   15.88    0.96
   0  -2 -23   15.43    0.99
   0   2 -23   15.89    0.98
   0   2 -23   16.49    0.91
   0  -2 -23   14.50    0.92
   0  -2 -23   15.73    0.92
   0  -2 -23   14.85    0.94
   0  -2 -23   14.34    1.01
   0   2 -23   14.26    0.86
   0  -2 -23   15.54    0.81
   0   2 -24    1.62    0.69
   0  -2 -24    0.78    0.60
   0   2 -24    0.72    0.61
   0   2 -24    1.31    0.55
   0  -2 -24    0.98    0.46
   0   2 -24    1.20    0.65
   0   2 -24    1.06    0.70
   0   2 -24    1.50    0.65
   0  -2 -24    1.28    0.59
   0  -2 -24    0.69    0.60
   0   2 -24    0.29    0.65
   0  -2 -24    0.58    0.58
   0   2 -24    0.75    0.53
   0  -2 -24    2.30    0.75
   0   2 -24    0.75    0.72
   0   2 -24    0.62    0.96
   0   2 -24    0.96    0.99
   0   2 -24    0.85    0.64
   0  -2 -24    0.63    1.07
   0   2 -24    0.65    0.63
   0  -2 -24    1.18    0.67
   0  -2 -24    0.67    0.65
   0   2 -24    0.86    0.81
   0  -2 -25    3.84    1.20
   0   2 -25    3.34    0.80
   0  -2 -25    4.06    0.54
   0  -2 -25    3.98    0.85
   0  -2 -25    4.73    0.82
   0   2 -25    4.23    0.63
   0  -2 -25    4.21    0.69
   0  -2 -25    3.92    0.78
   0  -2 -25    4.41    0.69
   0  -2 -25    3.99    0.66
   0   2 -25    3.89    1.05
   0   2 -25    4.13    0.79
   0   2 -25    4.10    0.82
   0  -2 -25    3.78    0.75
   0   2 -25    3.92    0.93
   0   2 -25    4.13    0.72
   0   2 -25    3.34    0.71
   0   2 -25    3.50    0.73
   0   2 -25    4.53    0.77
   0   2 -25    2.04    1.11
   0  -2 -25    3.58    0.69
   0   2 -25    3.75    0.76
   0   2 -25    4.27    0.79
   0   2 -26   11.05    1.33
   0  -2 -26   11.48    0.87
   0   2 -26   11.35    0.97
   0   2 -26   12.02    1.02
   0   2 -26   10.71    0.95
   0  -2 -26   11.73    1.06
   0   2 -26   11.44    0.94
   0  -2 -26    9.89    0.85
   0   2 -26   11.37    1.00
   0   2 -26   13.00    1.17
   0   2 -26   10.25    0.88
   0   2 -26   10.84    0.79
   0   2 -26    8.77    1.37
   0  -2 -26   11.27    0.97
   0   2 -26   10.30    0.95
   0  -2 -26   11.25    0.89
   0  -2 -26   10.15    0.71
   0  -2 -26   10.94    0.88
   0   2 -26   10.33    1.00
   0  -2 -26   10.91    0.94
   0  -2 -26   11.50    1.42
   0   2 -26   10.90    0.95
   0  -2 -26   11.62    1.07
   0   2 -27   12.60    0.82
   0  -2 -27    9.95    0.89
   0  -2 -27   11.28    1.13
   0  -2 -27   10.54    0.91
   0   2 -27   12.56    1.40
   0   2 -27   12.86    1.02
   0  -2 -27   11.55    1.45
   0   2 -27   13.24    1.02
   0   2 -27   12.64    0.95
   0   2 -27   12.67    1.04
   0  -2 -27   12.50    1.08
   0   2 -27   13.06    1.19
   0  -2 -27   11.27    0.89
   0   2 -27   12.04    1.06
   0   2 -27   11.76    1.05
   0   2 -27   12.53    1.06
   0  -2 -27   11.30    1.01
   0  -2 -27   11.16    1.12
   0  -2 -27   10.03    0.88
   0   2 -27   13.05    1.03
   0   2 -27   13.00    1.08
   0  -2 -27   11.14    1.01
   0  -2 -27   12.87    1.20
   0   2 -28    4.19    0.60
   0   2 -28    4.79    0.88
   0  -2 -28    4.84    0.86
   0  -2 -28    3.70    0.75
   0  -2 -28    5.41    0.86
   0  -2 -28    5.80    1.01
   0  -2 -28    3.45    0.71
   0   2 -28    5.71    1.38
   0  -2 -28    5.43    1.00
   0   2 -28    4.35    0.81
   0  -2 -28    5.39    1.01
   0   2 -28    4.59    0.87
   0   2 -28    4.99    0.94
   0   2 -28    5.33    0.91
   0   2 -28    4.55    0.84
   0  -2 -28    4.54    1.05
   0  -2 -28    5.04    0.74
   0  -2 -28    3.48    0.72
   0   2 -28    4.67    0.74
   0   2 -28    4.77    1.00
   0   2 -28    4.66    0.88
   0   2 -28    4.42    0.89
   0   2 -29   79.68    2.89
   0  -2 -29   80.97    2.99
   0   2 -29   77.81    2.68
   0   2 -29   80.54    3.03
   0  -2 -29   77.86    2.70
   0   2 -29   80.34    2.74
   0  -2 -29   79.70    2.81
   0  -2 -29   81.45    2.87
   0  -2 -29   73.61    2.59
   0   2 -29   76.83    2.75
   0   2 -29   71.61    2.59
   0   2 -29   82.55    2.74
   0  -2 -29   66.15    2.53
   0  -2 -29   74.61    2.59
   0   2 -29   83.49    2.77
   0   2 -29   79.81    2.75
   0  -2 -29   73.26    2.62
   0   2 -29   82.66    2.81
   0  -2 -29   81.24    2.85
   0   2 -30   16.87    1.08
   0  -2 -30   18.94    1.32
   0   2 -30   19.32    1.41
   0  -2 -30   20.12    1.35
   0  -2 -30   16.43    1.09
   0   2 -30   19.94    1.25
   0  -2 -30   19.64    1.36
   0   2 -30   19.05    1.26
   0  -2 -30   17.30    1.05
   0  -2 -30   19.09    1.44
   0  -2 -30   18.07    1.15
   0   2 -30   19.01    1.23
   0  -2 -30   15.34    1.01
   0  -2 -30   17.12    1.06
   0   2 -30   16.67    1.15
   0   2 -30   17.66    1.20
   0   2 -30   19.22    1.21
   0   2 -30   19.55    1.32
   0   2 -31    9.71    0.98
   0  -2 -31    9.60    0.94
   0   2 -31    8.89    1.03
   0  -2 -31    9.74    1.16
   0   2 -31    9.43    1.00
   0  -2 -31    9.49    1.15
   0   2 -31    9.56    1.08
   0   2 -31    9.87    1.17
   0  -2 -31    8.11    0.81
   0   2 -31    8.56    0.83
   0   2 -31    9.84    0.99
   0  -2 -31    9.89    1.13
   0  -2 -31   11.67    1.21
   0   2 -31    9.92    0.96
   0  -2 -31    7.71    0.85
   0   2 -31   10.97    1.11
   0   2 -31    9.33    0.92
   0   2 -32    0.77    0.70
   0  -2 -32    0.83    1.05
   0   2 -32    1.76    0.78
   0   2 -32    2.00    0.85
   0   2 -32    0.99    0.71
   0   2 -32    1.00    0.90
   0   2 -32    0.82    0.55
   0   2 -32    2.32    0.92
   0  -2 -32    0.89    0.65
   0   2 -32    1.60    0.82
   0  -2 -32    1.43    0.91
   0  -2 -32    1.19    0.97
   0  -2 -32    0.64    0.69
   0  -2 -32    0.84    0.91
   0  -2 -32    2.26    0.93
   0  -2 -33  145.28    4.21
   0   2 -33  118.16    3.85
   0   2 -33  127.45    3.92
   0  -2 -33  131.44    4.07
   0  -2 -33  129.30    4.04
   0  -2 -33  134.58    4.05
   0   2 -33  136.26    4.05
   0   2 -33  126.52    4.03
   0   2 -33  112.71    3.77
   0   2 -33  116.90    3.83
   0  -2 -33  106.64    3.72
   0  -2 -33  129.30    4.05
   0   2 -33  129.86    3.95
   0   2 -34    1.25    0.70
   0  -2 -34    1.62    0.83
   0  -2 -34    0.02    0.28
   0   2 -34    1.56    0.72
   0  -2 -34    1.68    0.90
   0  -2 -34    1.06    0.59
   0   2 -34    2.00    0.63
   0  -2 -34    1.24    0.87
   0  -2 -34    2.36    1.01
   0   2 -34    0.62    0.86
   0   2 -34    1.27    0.63
   0   2 -34    1.87    0.79
   0  -2 -34    1.55    0.84
   0   2 -34    1.67    0.79
   0   2 -35    4.19    0.74
   0  -2 -35    3.46    0.89
   0   2 -35    0.25    0.34
   0   2 -35    4.51    0.77
   0   2 -35   -0.24    0.35
   0   2 -35    3.48    0.78
   0   2 -35    4.01    0.85
   0  -2 -35    5.04    0.90
   0  -2 -35   -0.03    0.25
   0  -2 -35    3.81    0.86
   0  -2 -35    4.78    0.85
   0  -2 -35    4.60    1.00
   0  -2 -36    1.08    0.71
   0  -2 -36    1.37    0.86
   0   2 -36    0.11    0.62
   0   2 -36    0.03    0.22
   0  -2 -36    0.17    0.74
   0   2 -36    0.86    0.71
   0   2 -36   -0.05    0.61
   0   2 -36    0.74    0.77
   0   2 -36    0.01    0.13
   0  -2 -36    1.14    0.80
   0   2 -36    0.24    0.66
   0   2 -37   10.47    0.81
   0  -2 -37   11.92    0.92
   0  -2 -37   11.01    0.97
   0   2 -37   10.41    0.93
   0   2 -37   10.01    0.80
   0   2 -37    9.84    0.86
   0  -2 -37   10.00    0.85
   0   2 -37    9.55    0.75
   0   2 -38    0.96    0.48
   0  -2 -38    2.63    0.58
   0   2 -38    1.91    0.57
   0  -2 -38    2.52    0.71
   0  -2 -38    2.37    0.64
   0   2 -38    2.16    0.54
   0   2 -38    2.51    0.67
   0  -2 -39   77.60    2.29
   0   2 -39   67.78    2.17
   0   2 -39   79.00    2.32
   0   2 -39   70.04    2.18
   0  -2 -39   63.85    2.18
   0  -2 -39   81.51    2.36
   0   2 -39   62.40    2.11
   0   2 -39   81.27    2.29
   0  -2 -40    5.32    0.50
   0  -2 -40    5.07    0.57
   0   2 -40    4.49    0.52
   0  -2 -40    4.68    0.46
   0   2 -40    4.24    0.48
   0  -4   0 5852.01  153.20
   0   4   0 5747.82  152.89
   0  -4   0 5960.60  153.33
   0  -4   1  402.99   11.63
   0   4   1  413.17   11.16
   0  -4   1  418.61   11.49
   0   4  -1  405.06   11.21
   0  -4  -1  416.96   11.65
   0  -4  -1  429.56   11.50
   0  -4   2   21.15    1.25
   0   4   2   20.28    0.90
   0  -4   2   20.85    1.38
   0   4  -2   19.95    1.00
   0   4  -3   93.32    3.23
   0  -4   3   92.19    3.29
   0   4  -3   93.72    2.96
   0  -4   3   98.25    3.17
   0   4   3   94.38    2.80
   0   4  -4  251.33    7.12
   0  -4  -4  252.33    7.39
   0  -4   4  265.48    7.43
   0  -4  -4  256.85    7.27
   0   4  -4  263.81    7.42
   0  -4   4  257.48    7.29
   0   4   4  238.41    6.92
   0   4  -5   11.00    0.93
   0  -4   5   11.75    1.19
   0   4   5   11.11    0.75
   0  -4   5   11.65    1.04
   0  -4  -5   12.28    1.16
   0  -4  -5   11.52    1.03
   0   4  -5   12.64    1.15
   0   4  -6  420.49   11.79
   0  -4   6  427.28   11.87
   0  -4  -6  420.73   11.94
   0  -4   6  427.39   12.00
   0   4  -6  438.68   12.10
   0  -4  -6  426.78   11.83
   0   4  -7   24.83    1.67
   0  -4  -7   25.53    1.39
   0  -4   7   25.94    1.49
   0  -4  -7   22.21    1.43
   0  -4   7   24.12    1.37
   0   4  -7   26.09    1.38
   0  -4  -8  699.66   18.88
   0  -4   8  731.92   18.84
   0   4  -8  692.34   18.82
   0   4  -8  719.42   19.11
   0   4   8  665.66   18.26
   0  -4  -8  713.90   18.75
   0  -4   8  694.21   18.91
   0  -4   9   69.28    2.55
   0  -4  -9   73.01    2.51
   0   4  -9   68.94    2.86
   0  -4  -9   72.42    2.66
   0   4  -9   71.44    2.67
   0   4  -9   67.48    2.10
   0  -4   9   63.15    2.60
   0   4 -10  274.09    8.23
   0  -4 -10  273.85    7.69
   0   4 -10  282.21    7.95
   0  -4 -10  268.11    7.85
   0   4 -10  263.92    7.34
   0  -4  10  277.17    7.91
   0   4 -10  260.34    7.32
   0  -4  10  275.23    7.79
   0  -4 -11  295.19    8.54
   0   4 -11  302.99    8.69
   0   4 -11  286.15    8.01
   0  -4  11  307.08    8.49
   0  -4 -11  293.60    8.35
   0  -4  11  300.25    8.60
   0   4 -12   75.83    2.33
   0  -4  12   77.10    2.71
   0   4 -12   79.65    3.01
   0  -4 -12   75.10    2.75
   0   4 -12   72.16    2.30
   0  -4  12   77.89    2.84
   0  -4 -12   74.39    2.58
   0  -4 -12   72.78    2.25
   0  -4 -13  108.29    3.14
   0   4 -13  106.63    3.10
   0  -4 -13  106.37    3.61
   0   4 -13  114.21    3.94
   0  -4  13  106.03    3.66
   0   4 -13  108.50    3.20
   0   4 -13  108.66    3.21
   0   4 -14  353.16    9.37
   0  -4  14  335.29    9.88
   0   4 -14  353.06    9.43
   0  -4 -14  333.06    9.37
   0  -4 -14  337.32    9.83
   0   4 -14  362.03   10.58
   0   4 -14  347.57    9.44
   0   4 -14  363.67   10.30
   0   4 -15  633.83   17.55
   0   4 -15  632.38   16.63
   0   4 -15  628.87   16.57
   0  -4 -15  606.77   16.58
   0   4 -15  605.48   16.63
   0   4 -15  647.01   17.85
   0   4 -16   78.49    3.56
   0   4 -16   78.86    2.49
   0  -4 -16   82.40    2.54
   0   4 -16   78.05    2.40
   0   4 -16   79.51    3.32
   0   4 -16   72.63    2.53
   0  -4 -16   79.13    2.46
   0   4 -16   82.93    2.49
   0   4 -17    2.66    1.31
   0   4 -17    3.18    0.62
   0   4 -17    3.05    1.15
   0   4 -17    2.79    0.69
   0   4 -17    2.38    0.64
   0  -4 -17    2.01    0.67
   0   4 -17    3.76    1.17
   0   4 -17    3.38    0.62
   0  -4 -17    3.59    0.72
   0   4 -18  434.48   11.89
   0  -4 -18  435.72   11.93
   0  -4 -18  436.40   11.84
   0  -4 -18  427.51   11.88
   0   4 -18  431.22   11.81
   0   4 -18  420.17   11.79
   0   4 -18  431.43   11.83
   0  -4 -18  413.90   11.85
   0   4 -18  444.27   11.84
   0  -4 -18  433.01   11.90
   0  -4 -18  452.01   11.94
   0   4 -18  458.20   11.93
   0   4 -18  446.64   13.22
   0   4 -18  422.78   11.81
   0   4 -18  451.69   11.83
   0   4 -18  453.00   12.93
   0   4 -18  448.23   11.85
   0   4 -19    4.94    0.64
   0  -4  19    4.79    0.69
   0  -4 -19    3.98    0.66
   0   4 -19    5.75    0.65
   0  -4 -19    4.50    0.68
   0   4 -19    4.51    0.76
   0   4 -19    5.19    0.68
   0   4 -19    5.71    0.70
   0  -4 -19    5.83    0.74
   0   4 -19    4.32    1.18
   0   4 -19    4.61    0.74
   0   4 -19    5.32    1.44
   0  -4 -19    4.43    0.73
   0  -4 -19    5.14    0.90
   0  -4 -19    3.81    0.73
   0   4 -19    4.80    0.70
   0   4 -19    5.47    0.74
   0   4 -19    5.43    1.15
   0  -4 -19    4.67    0.74
   0  -4 -19    5.65    0.81
   0   4 -19    5.95    0.78
   0  -4 -19    4.00    0.75
   0  -4 -20  264.37    7.49
   0  -4 -20  263.81    7.53
   0  -4 -20  266.33    7.56
   0   4 -20  263.14    7.45
   0   4 -20  270.55    7.46
   0   4 -20  270.53    7.46
   0   4 -20  266.31    8.32
   0   4 -20  262.24    7.43
   0   4 -20  272.46    7.47
   0  -4  20  255.97    7.51
   0   4 -20  268.16    7.53
   0  -4 -20  260.34    7.48
   0  -4 -20  269.26    7.49
   0   4 -20  272.60    7.47
   0   4 -20  258.07    7.42
   0   4 -20  277.47    7.48
   0   4 -20  256.05    8.41
   0  -4 -20  253.56    7.49
   0   4 -20  263.63    8.85
   0  -4 -20  266.36    7.49
   0   4 -20  276.64    7.56
   0  -4 -20  278.87    7.59
   0  -4 -20  268.66    7.56
   0   4 -21    9.32    1.58
   0   4 -21    8.35    0.79
   0  -4 -21    9.21    0.86
   0   4 -21   10.06    0.87
   0   4 -21    9.66    0.92
   0  -4 -21   10.67    0.94
   0  -4 -21    9.46    0.86
   0   4 -21    8.33    1.25
   0  -4  21   10.14    0.83
   0   4 -21    8.51    0.82
   0  -4 -21   10.11    1.09
   0   4 -21    8.90    0.81
   0  -4 -21    9.55    0.88
   0   4 -21   10.99    0.95
   0   4 -21    8.90    0.80
   0   4 -21    8.63    1.24
   0  -4 -21   10.85    0.95
   0   4 -21   10.55    0.81
   0  -4 -21    9.60    0.85
   0   4 -21    9.06    0.96
   0   4 -21    9.71    0.80
   0  -4 -21    9.98    0.91
   0   4 -22  243.08    6.86
   0  -4  22  241.24    6.89
   0   4 -22  226.71    7.65
   0   4 -22  237.58    6.80
   0   4 -22  262.01    6.97
   0  -4 -22  241.99    6.96
   0   4 -22  249.62    6.85
   0  -4 -22  236.56    6.96
   0  -4 -22  228.87    6.88
   0  -4 -22  242.55    6.92
   0   4 -22  236.99    6.85
   0   4 -22  238.98    6.82
   0   4 -22  245.01    6.87
   0   4 -22  222.28    7.67
   0  -4 -22  236.71    6.92
   0  -4 -22  235.13    6.87
   0   4 -22  239.07    6.82
   0  -4 -22  238.75    6.88
   0   4 -22  248.36    6.83
   0   4 -22  248.91    6.94
   0  -4 -22  233.68    6.88
   0   4 -22  242.00    6.83
   0  -4 -22  243.35    6.89
   0   4 -22  251.63    6.90
   0   4 -22  229.84    8.24
   0   4 -23   15.79    0.96
   0  -4 -23   16.56    1.14
   0   4 -23   16.21    1.04
   0   4 -23   14.64    1.07
   0   4 -23   16.54    1.18
   0   4 -23   14.90    1.01
   0  -4 -23   14.88    1.07
   0  -4 -23   16.00    1.11
   0   4 -23   14.79    1.48
   0  -4 -23   12.42    1.18
   0  -4  23   14.75    1.06
   0   4 -23   15.16    1.87
   0   4 -23   15.76    1.07
   0   4 -23   16.17    1.04
   0   4 -23   15.49    1.00
   0  -4 -23   16.01    1.14
   0   4 -23   17.75    1.21
   0   4 -23   14.96    1.02
   0  -4 -23   15.44    1.14
   0  -4 -23   15.48    1.07
   0   4 -23   15.07    0.97
   0   4 -23   16.48    1.16
   0  -4 -23   16.20    1.07
   0   4 -24   71.56    3.78
   0   4 -24   64.76    3.11
   0   4 -24   74.14    2.50
   0   4 -24   74.27    2.60
   0  -4 -24   68.60    2.52
   0   4 -24   72.37    2.51
   0  -4  24   72.38    2.53
   0   4 -24   64.85    2.38
   0   4 -24   71.87    2.61
   0   4 -24   75.20    2.60
   0  -4 -24   69.92    2.48
   0   4 -24   73.15    2.49
   0   4 -24   69.86    2.41
   0   4 -24   73.36    2.55
   0   4 -24   69.19    2.50
   0   4 -24   72.67    2.46
   0  -4 -24   72.42    2.62
   0  -4 -24   74.37    2.56
   0  -4 -24   76.77    2.61
   0  -4 -24   72.00    2.64
   0   4 -24   69.40    2.46
   0  -4 -24   70.67    2.50
   0   4 -25  329.23    9.41
   0   4 -25  345.34    9.50
   0   4 -25  346.64    9.55
   0   4 -25  337.91    9.49
   0   4 -25  342.69    9.51
   0  -4  25  335.79    9.51
   0  -4 -25  350.04    9.62
   0   4 -25  342.45    9.60
   0  -4 -25  343.93    9.53
   0   4 -25  326.05    9.45
   0   4 -25  326.09    9.42
   0  -4 -25  342.77    9.67
   0   4 -25  311.46   10.94
   0   4 -25  344.50    9.56
   0   4 -25  326.82    9.45
   0  -4 -25  323.33    9.48
   0   4 -25  352.30    9.60
   0  -4 -25  350.49    9.58
   0  -4 -25  356.39    9.63
   0  -4 -25  360.91    9.66
   0   4 -26  119.41    5.42
   0   4 -26  133.60    4.11
   0  -4 -26  125.59    4.12
   0  -4 -26  139.65    4.28
   0  -4 -26  141.39    4.30
   0   4 -26  131.02    4.12
   0  -4 -26  138.38    4.24
   0  -4  26  128.45    4.13
   0   4 -26  134.42    4.17
   0  -4 -26  133.26    4.17
   0   4 -26  135.61    4.24
   0   4 -26  139.55    4.25
   0  -4 -26  138.14    4.36
   0   4 -26  136.52    4.18
   0  -4 -26  133.73    4.33
   0   4 -26  137.66    4.30
   0  -4 -26  135.46    4.27
   0   4 -26  136.90    4.17
   0   4 -26  133.72    4.17
   0   4 -26  127.04    4.03
   0   4 -26  132.77    4.03
   0   4 -27    2.15    0.76
   0  -4 -27    2.18    0.94
   0   4 -27    2.76    0.78
   0  -4 -27    2.08    0.75
   0  -4 -27    3.79    0.94
   0   4 -27    3.31    0.82
   0   4 -27    2.59    1.18
   0   4 -27    2.44    0.93
   0  -4 -27    1.84    0.87
   0   4 -27    2.19    0.85
   0   4 -27    2.48    0.85
   0  -4 -27    2.51    0.91
   0   4 -27    2.71    0.67
   0  -4 -27    2.02    0.99
   0   4 -27    2.20    0.86
   0   4 -27    2.30    0.61
   0  -4 -27    2.43    0.90
   0  -4 -27    2.79    0.93
   0   4 -27    2.31    1.24
   0  -4 -27    1.62    0.75
   0  -4 -28   10.18    1.00
   0   4 -28    8.60    1.52
   0   4 -28   10.47    1.03
   0   4 -28    9.68    1.03
   0   4 -28    8.26    0.81
   0  -4 -28    9.74    1.17
   0  -4 -28   10.76    1.19
   0   4 -28    9.70    0.97
   0   4 -28   10.06    0.95
   0   4 -28    7.37    0.72
   0  -4 -28    8.87    1.09
   0  -4 -28    8.60    1.06
   0  -4 -28   10.16    1.14
   0  -4 -28    7.82    0.88
   0   4 -28    8.87    0.98
   0  -4 -28    8.31    0.99
   0   4 -28    9.63    1.12
   0   4 -28   10.24    1.07
   0  -4 -29   20.21    1.32
   0   4 -29   21.39    1.20
   0  -4 -29   16.85    1.13
   0   4 -29   20.56    1.38
   0  -4 -29   20.16    1.21
   0   4 -29   21.07    1.24
   0  -4 -29   19.90    1.31
   0  -4 -29   21.50    1.39
   0   4 -29   19.80    1.30
   0   4 -29   19.71    1.24
   0  -4 -29   20.14    1.40
   0   4 -29   16.47    1.00
   0   4 -29   16.12    0.94
   0   4 -29   19.63    1.15
   0  -4 -29   21.50    1.49
   0  -4 -29   16.37    1.09
   0   4 -29   21.01    1.28
   0   4 -30   42.76    1.75
   0  -4 -30   48.40    2.07
   0  -4 -30   44.39    1.90
   0  -4 -30   42.99    1.92
   0  -4 -30   43.27    1.81
   0   4 -30   48.00    2.00
   0   4 -30   46.58    1.84
   0   4 -30   47.66    1.85
   0   4 -30   47.72    1.94
   0  -4 -30   37.23    1.64
   0   4 -30   48.64    1.89
   0  -4 -30   46.32    2.03
   0  -4 -30   49.01    2.10
   0   4 -30   44.37    1.86
   0  -4 -30   34.78    1.65
   0  -4 -31    4.43    1.08
   0  -4 -31    3.25    0.76
   0   4 -31    5.06    0.89
   0   4 -31    3.64    0.80
   0   4 -31    3.95    0.84
   0   4 -31    4.59    0.98
   0   4 -31    3.10    0.82
   0  -4 -31    3.29    0.64
   0  -4 -31    4.75    0.90
   0  -4 -31    3.51    1.00
   0  -4 -31    5.18    0.90
   0   4 -31    5.43    0.85
   0   4 -31    3.74    0.73
   0   4 -32    2.39    0.65
   0  -4 -32    2.80    0.72
   0   4 -32    3.32    0.77
   0  -4 -32    2.97    0.87
   0   4 -32    3.25    0.81
   0  -4 -32    2.76    1.00
   0  -4 -32    2.53    0.99
   0   4 -32    3.13    0.82
   0  -4 -32    3.07    0.87
   0   4 -32    3.44    0.89
   0   4 -32    4.10    0.91
   0   4 -32    2.29    0.73
   0  -4 -33    8.58    0.82
   0  -4 -33   11.14    1.17
   0  -4 -33    9.09    0.97
   0   4 -33    8.64    0.85
   0   4 -33    8.88    0.98
   0   4 -33    7.94    0.70
   0   4 -33    9.02    0.86
   0  -4 -33   10.36    1.09
   0   4 -33    8.14    0.97
   0  -4 -33    9.61    0.97
   0   4 -33    9.46    0.89
   0   4 -33   10.15    0.92
   0   4 -34   12.58    0.82
   0  -4 -34   12.41    0.95
   0  -4 -34   14.42    1.13
   0   4 -34   12.31    0.78
   0   4 -34   14.84    1.01
   0  -4 -34   13.80    1.12
   0  -4 -34   10.99    0.77
   0   4 -34   11.64    0.81
   0   4 -34   12.17    0.85
   0  -4 -34   11.49    0.91
   0   4 -34   13.92    1.00
   0  -4 -35    0.85    0.67
   0  -4 -35    0.78    0.65
   0   4 -35   -0.06    0.52
   0  -4 -35    0.87    0.77
   0   4 -35    1.12    0.60
   0   4 -35    0.58    0.67
   0   4 -35    0.12    0.67
   0  -4 -35   -0.32    0.82
   0   4 -35    0.08    0.51
   0   4 -35    0.20    0.53
   0   4 -36    0.96    0.61
   0  -4 -36    0.91    0.52
   0  -4 -36    1.31    0.75
   0   4 -36    0.67    0.44
   0   4 -36    1.33    0.55
   0   4 -36    1.45    0.66
   0  -4 -36    1.39    0.76
   0  -4 -36    0.23    0.57
   0   4 -36    0.12    0.21
   0   4 -37   14.48    0.88
   0   4 -37   14.68    0.79
   0  -4 -37   16.10    1.01
   0  -4 -37   12.56    0.79
   0   4 -37   16.29    0.95
   0  -4 -37   16.04    0.97
   0  -4 -37   17.02    0.98
   0   4 -37   16.02    0.92
   0  -4 -38    7.48    0.68
   0   4 -38    6.74    0.64
   0  -4 -38    8.00    0.64
   0   4 -38    5.89    0.45
   0   4 -38    6.00    0.59
   0   4 -39   23.93    0.94
   0  -4 -39   22.72    0.92
   0  -4 -39   24.47    0.96
   0  -6   0  320.03    8.90
   0  -6   0  333.85    9.91
   0   6   0  337.03    9.60
   0   6   0  322.08    9.00
   0  -6   0  334.03    9.61
   0  -6  -1   53.44    2.69
   0  -6   1   50.20    2.41
   0   6  -1   54.18    2.45
   0   6   1   51.77    2.34
   0   6  -1   49.01    1.87
   0  -6   1   53.27    2.69
   0  -6  -1   51.21    2.43
   0   6   1   49.15    1.77
   0  -6   1   50.18    1.76
   0  -6   2    1.88    0.63
   0   6   2    1.28    0.87
   0   6  -2    2.23    0.74
   0   6   2    2.89    0.53
   0  -6   2    1.00    1.08
   0  -6   2    1.11    1.32
   0   6  -2    2.09    1.06
   0  -6  -3    3.87    0.66
   0   6   3    3.49    0.48
   0  -6   3    5.10    1.15
   0   6  -3    4.24    1.15
   0  -6   3    4.01    0.67
   0  -6   3    3.71    1.37
   0   6  -3    3.22    0.75
   0  -6   4  136.95    5.03
   0  -6   4  140.79    4.76
   0   6  -4  146.70    4.91
   0  -6  -4  141.26    5.01
   0  -6   4  136.85    4.07
   0  -6  -4  144.16    4.07
   0   6  -4  141.81    4.41
   0   6  -5    3.12    0.86
   0  -6  -5    4.99    1.29
   0  -6   5    4.90    1.15
   0  -6   5    4.11    1.39
   0  -6   5    4.87    0.69
   0   6  -5    3.38    1.24
   0  -6  -5    4.33    0.65
   0  -6  -5    5.22    1.12
   0   6  -6  907.99   24.42
   0  -6  -6  893.63   24.90
   0  -6  -6  903.85   24.64
   0  -6   6  918.57   23.94
   0  -6   6  943.19   24.73
   0  -6  -6  864.39   23.91
   0   6  -6  910.36   24.94
   0  -6   6  907.58   24.95
   0   6  -7   89.37    2.73
   0  -6  -7   89.12    3.62
   0   6  -7   92.52    3.70
   0   6  -7   90.93    3.27
   0  -6  -7   87.16    2.72
   0  -6   7   88.58    2.76
   0  -6  -7   91.28    3.46
   0  -6   7   90.04    3.71
   0  -6   7   90.33    3.53
   0   6   7   90.01    2.92
   0  -6  -8  356.01   10.58
   0  -6   8  372.04   10.97
   0   6  -8  374.45    9.90
   0   6  -8  364.78   10.50
   0   6  -8  372.50   11.05
   0  -6  -8  351.49    9.87
   0  -6  -8  345.48   10.77
   0  -6   8  366.69    9.90
   0  -6   8  372.72   10.74
   0   6  -9   80.80    3.07
   0   6  -9   76.61    2.42
   0  -6  -9   77.71    3.05
   0  -6  -9   70.08    2.41
   0  -6   9   82.17    3.21
   0   6  -9   78.94    3.44
   0  -6  -9   76.49    3.34
   0  -6   9   77.40    2.44
   0  -6   9   75.55    3.31
   0  -6  10  630.32   16.20
   0   6 -10  610.32   17.44
   0  -6 -10  576.75   16.17
   0  -6 -10  602.92   17.16
   0  -6  10  596.05   17.21
   0  -6 -10  604.65   16.87
   0   6 -10  607.44   16.20
   0   6 -10  607.05   16.94
   0  -6  10  599.38   17.02
   0  -6 -11   34.06    2.06
   0  -6 -11   35.68    1.32
   0   6 -11   33.75    1.40
   0   6 -11   37.73    2.04
   0  -6  11   34.90    1.36
   0   6 -11   38.10    1.48
   0  -6 -11   35.55    1.89
   0  -6  11   35.06    2.10
   0  -6  11   36.95    2.06
   0   6 -11   35.85    2.46
   0  -6  12  258.85    6.96
   0   6 -12  256.08    7.85
   0  -6 -12  238.84    7.83
   0   6 -12  248.97    6.99
   0  -6 -12  241.15    6.92
   0   6 -12  258.46    7.04
   0  -6 -12  250.33    7.59
   0   6 -12  255.84    8.31
   0  -6  12  248.47    7.93
   0  -6  12  248.63    7.79
   0   6 -13   23.12    1.70
   0  -6 -13   19.41    1.39
   0   6 -13   25.95    2.10
   0  -6 -13   18.49    1.06
   0  -6  13   22.41    0.99
   0  -6 -13   21.40    1.08
   0  -6  13   19.89    1.57
   0  -6 -13   18.97    0.92
   0  -6 -13   16.46    1.49
   0   6 -13   22.12    1.05
   0   6 -13   21.78    1.13
   0  -6  13   20.41    1.67
   0  -6 -14   43.07    1.77
   0   6 -14   44.96    1.72
   0  -6 -14   38.51    2.17
   0  -6 -14   43.38    1.66
   0  -6 -14   44.75    1.68
   0   6 -14   45.57    1.72
   0   6 -14   43.43    1.63
   0  -6  14   42.58    2.33
   0   6 -14   41.11    1.52
   0   6 -14   43.29    2.72
   0  -6  14   43.31    1.68
   0  -6 -14   42.99    1.67
   0   6 -14   44.03    2.38
   0  -6 -14   40.75    1.49
   0  -6 -14   43.14    1.64
   0  -6 -15  262.77    7.30
   0  -6 -15  243.17    7.97
   0  -6 -15  261.67    7.32
   0  -6 -15  263.72    7.32
   0  -6 -15  259.42    7.34
   0  -6 -15  239.57    7.11
   0   6 -15  260.55    7.27
   0  -6  15  241.81    8.06
   0  -6 -15  260.73    7.27
   0   6 -15  273.29    7.33
   0   6 -15  251.31    7.19
   0   6 -15  256.60    7.18
   0  -6 -15  266.37    7.34
   0  -6  15  262.32    7.32
   0   6 -15  264.66    7.32
   0   6 -15  262.61    8.31
   0  -6 -15  272.79    7.35
   0  -6  16    5.91    0.80
   0  -6 -16    7.21    0.73
   0   6 -16    7.00    0.87
   0   6 -16    6.36    0.59
   0  -6 -16    6.64    1.03
   0   6 -16    7.68    1.39
   0  -6 -16    6.44    0.80
   0   6 -16    6.59    0.59
   0   6 -16    5.48    0.68
   0  -6 -16    7.15    0.64
   0   6 -16    6.33    0.71
   0   6 -16    7.23    0.84
   0  -6 -16    6.07    0.80
   0  -6 -16    6.76    0.82
   0  -6 -16    6.89    0.77
   0   6 -16    5.76    0.76
   0  -6 -17   35.06    1.55
   0  -6 -17   31.41    1.32
   0  -6 -17   37.18    1.56
   0  -6 -17   38.35    1.58
   0  -6 -17   33.99    1.45
   0  -6 -17   37.31    1.63
   0  -6 -17   32.38    1.39
   0   6 -17   34.51    1.41
   0   6 -17   36.80    1.44
   0  -6  17   36.18    1.53
   0   6 -17   37.78    1.53
   0  -6 -17   32.53    1.35
   0   6 -17   35.73    2.58
   0   6 -17   37.63    1.54
   0  -6 -17   34.20    1.41
   0   6 -17   33.49    1.31
   0  -6 -17   35.68    1.52
   0   6 -17   35.22    1.33
   0  -6 -18   61.37    2.26
   0   6 -18   69.18    3.20
   0   6 -18   65.44    2.21
   0   6 -18   65.73    3.59
   0   6 -18   62.07    3.35
   0  -6 -18   60.89    2.16
   0   6 -18   59.24    2.17
   0   6 -18   62.98    2.06
   0  -6 -18   60.21    2.11
   0   6 -18   63.39    2.12
   0  -6 -18   58.60    2.04
   0  -6  18   64.19    2.23
   0  -6 -18   60.88    2.24
   0  -6 -18   61.35    2.22
   0  -6 -18   58.30    2.08
   0   6 -18   61.55    2.10
   0  -6 -18   57.28    2.09
   0  -6 -18   61.48    2.31
   0  -6 -18   59.86    2.22
   0   6 -18   62.14    2.22
   0  -6 -19   24.30    1.35
   0   6 -19   24.72    1.27
   0  -6 -19   27.37    1.45
   0   6 -19   22.93    1.18
   0  -6 -19   24.90    1.27
   0   6 -19   25.10    1.30
   0  -6 -19   23.99    1.20
   0  -6 -19   26.28    1.34
   0  -6 -19   25.29    1.34
   0  -6 -19   24.30    1.22
   0   6 -19   22.77    2.16
   0   6 -19   23.42    1.13
   0  -6  19   25.27    1.31
   0  -6 -19   24.71    1.13
   0   6 -19   22.76    1.26
   0  -6 -19   27.54    1.37
   0   6 -19   24.87    2.06
   0  -6 -19   27.11    1.36
   0   6 -19   22.57    1.21
   0  -6 -19   24.21    1.17
   0   6 -19   27.48    2.39
   0  -6 -20    0.60    0.54
   0   6 -20    0.36    0.70
   0   6 -20   -0.34    0.78
   0   6 -20    0.83    0.77
   0  -6 -20    0.47    0.64
   0  -6 -20    0.17    0.74
   0   6 -20    0.20    0.74
   0  -6 -20    0.70    0.77
   0  -6 -20    0.74    1.00
   0  -6 -20    0.16    0.73
   0   6 -20    0.38    1.47
   0   6 -20    1.30    1.29
   0  -6 -20    0.37    0.77
   0  -6 -20    0.41    0.78
   0  -6 -20    0.18    0.66
   0   6 -20   -0.24    0.57
   0   6 -20   -0.02    0.69
   0  -6  20    0.43    0.72
   0  -6 -20    0.66    0.80
   0   6 -20    0.56    1.13
   0  -6 -21  217.86    6.40
   0  -6 -21  216.49    6.47
   0   6 -21  213.49    7.72
   0  -6 -21  225.09    6.43
   0   6 -21  229.10    8.13
   0   6 -21  226.86    6.36
   0  -6 -21  230.19    6.44
   0  -6 -21  224.33    6.44
   0   6 -21  222.57    6.41
   0   6 -21  230.33    6.36
   0   6 -21  226.55    6.31
   0  -6 -21  202.55    6.23
   0   6 -21  218.87    7.49
   0   6 -21  227.55    6.34
   0  -6 -21  221.82    6.41
   0  -6 -21  221.94    6.37
   0  -6 -21  192.95    6.15
   0  -6  21  227.12    6.40
   0   6 -21  217.46    6.24
   0  -6 -21  214.68    6.33
   0  -6 -22  435.62   12.05
   0   6 -22  421.55   11.84
   0   6 -22  425.78   13.24
   0  -6 -22  417.14   11.97
   0   6 -22  439.58   11.90
   0  -6 -22  428.98   11.98
   0   6 -22  445.18   11.95
   0  -6 -22  449.07   12.09
   0  -6 -22  422.04   12.01
   0  -6 -22  386.64   11.83
   0   6 -22  447.64   11.96
   0   6 -22  422.77   13.87
   0   6 -22  441.20   11.97
   0   6 -22  431.69   11.95
   0  -6 -22  448.45   12.09
   0   6 -22  414.11   13.33
   0   6 -22  442.19   11.96
   0  -6 -22  453.44   12.13
   0   6 -22  450.57   12.04
   0  -6  22  437.96   12.03
   0  -6 -22  446.86   12.06
   0   6 -23   42.92    1.79
   0   6 -23   45.20    1.78
   0  -6 -23   42.48    1.79
   0  -6 -23   41.92    1.91
   0  -6 -23   42.77    1.86
   0   6 -23   43.26    1.89
   0   6 -23   39.33    2.58
   0  -6  23   39.43    1.80
   0  -6 -23   43.96    1.89
   0   6 -23   37.65    2.63
   0  -6 -23   47.53    1.92
   0  -6 -23   38.00    1.65
   0  -6 -23   42.02    1.90
   0   6 -23   40.03    1.67
   0   6 -23   44.79    1.79
   0   6 -23   40.00    1.84
   0   6 -23   39.78    1.70
   0   6 -23   42.48    1.65
   0   6 -23   41.09    1.75
   0  -6 -23   42.35    1.91
   0   6 -23   44.10    3.12
   0   6 -24    2.20    0.84
   0   6 -24    1.37    0.86
   0  -6 -24    0.12    0.76
   0  -6 -24    0.86    0.85
   0  -6 -24    0.94    0.85
   0   6 -24    1.94    0.86
   0  -6 -24    1.29    1.04
   0   6 -24    1.13    0.78
   0   6 -24    2.20    0.76
   0   6 -24    3.08    1.60
   0  -6 -24    0.98    0.95
   0   6 -24    1.63    0.69
   0  -6 -24    1.33    0.84
   0   6 -24    1.09    0.88
   0   6 -24    2.06    0.77
   0  -6  24    0.62    0.74
   0  -6 -24    0.95    0.90
   0   6 -24    1.39    1.16
   0   6 -24    1.71    0.72
   0   6 -24    1.13    0.73
   0   6 -25   81.65    2.71
   0   6 -25   85.66    2.87
   0  -6  25   82.06    2.84
   0   6 -25   73.52    4.27
   0   6 -25   86.32    2.93
   0   6 -25   80.54    2.77
   0   6 -25   80.04    2.73
   0  -6 -25   86.27    2.95
   0   6 -25   83.62    2.92
   0  -6 -25   80.90    2.89
   0   6 -25   83.97    2.87
   0   6 -25   73.43    3.65
   0   6 -25   85.80    2.85
   0   6 -25   84.42    2.82
   0  -6 -25   79.08    2.97
   0   6 -25   82.85    2.86
   0  -6 -25   79.46    2.86
   0   6 -25   80.04    2.74
   0  -6 -25   81.39    2.89
   0  -6 -25   81.43    2.90
   0  -6 -25   84.99    2.96
   0   6 -26   43.52    1.78
   0   6 -26   42.06    1.69
   0  -6 -26   41.32    1.87
   0  -6 -26   40.63    1.87
   0   6 -26   43.00    1.84
   0   6 -26   34.42    2.42
   0  -6 -26   44.86    1.99
   0   6 -26   45.77    1.87
   0   6 -26   44.27    1.92
   0   6 -26   43.93    3.09
   0   6 -26   44.36    1.93
   0  -6 -26   46.03    1.94
   0  -6 -26   44.27    1.89
   0   6 -26   44.42    1.87
   0   6 -26   43.89    1.81
   0   6 -26   43.32    1.75
   0   6 -26   42.10    1.72
   0   6 -26   43.40    1.77
   0  -6 -26   42.78    2.00
   0  -6  26   42.60    1.80
   0   6 -27    0.89    1.33
   0   6 -27    1.04    0.67
   0   6 -27    0.46    0.58
   0   6 -27    0.76    0.79
   0   6 -27    0.42    0.87
   0   6 -27    0.26    0.71
   0   6 -27   -0.43    0.83
   0   6 -27   -0.12    0.86
   0  -6 -27    0.37    0.90
   0  -6 -27    0.94    0.96
   0  -6 -27    1.08    0.84
   0   6 -27    0.75    0.84
   0   6 -27   -0.14    0.65
   0   6 -27    1.36    0.73
   0  -6  27    0.14    0.70
   0  -6 -27    0.99    0.82
   0  -6 -27    0.15    0.89
   0  -6 -27   -0.20    0.86
   0   6 -27    0.85    0.83
   0   6 -28    3.96    0.79
   0  -6 -28    2.73    0.89
   0  -6 -28    3.22    0.87
   0   6 -28    3.02    0.70
   0   6 -28    2.76    0.87
   0  -6 -28    2.73    0.85
   0   6 -28    4.05    0.93
   0  -6 -28    2.10    0.94
   0   6 -28    3.25    0.79
   0   6 -28    3.45    0.91
   0   6 -28    2.42    0.80
   0   6 -28    3.84    0.90
   0   6 -28    1.59    0.59
   0   6 -28    3.83    0.75
   0   6 -28    4.39    0.89
   0  -6 -28    3.24    1.02
   0  -6 -28    3.90    0.91
   0  -6  28    4.06    0.76
   0   6 -29  132.82    2.18
   0   6 -29  144.42    2.44
   0  -6 -29  132.82    2.39
   0  -6  29  127.46    2.20
   0   6 -29  134.01    2.48
   0  -6 -29  127.50    2.20
   0   6 -29  139.86    2.35
   0  -6 -29  142.57    2.54
   0   6 -29  134.47    2.26
   0   6 -29  120.65    2.03
   0   6 -29  144.58    2.48
   0   6 -29  141.95    2.48
   0   6 -29  137.12    2.44
   0  -6 -29  141.95    2.68
   0   6 -29  141.84    2.38
   0  -6 -29  144.86    2.48
   0  -6 -30   17.76    1.15
   0   6 -30   16.04    1.14
   0   6 -30   16.59    1.05
   0   6 -30   17.30    1.15
   0  -6 -30   18.83    1.22
   0  -6 -30   14.77    1.02
   0   6 -30   17.68    1.13
   0   6 -30   14.00    0.91
   0   6 -30   17.46    1.21
   0   6 -30   17.26    1.18
   0  -6 -30   18.37    1.21
   0  -6 -30   17.92    1.24
   0   6 -30   17.14    1.03
   0   6 -30   17.96    1.13
   0   6 -30   18.84    1.23
   0   6 -31    6.59    0.81
   0  -6 -31    5.90    0.91
   0  -6 -31    6.48    0.86
   0  -6 -31    5.77    0.83
   0  -6 -31    5.41    0.98
   0   6 -31    4.14    0.71
   0  -6 -31    4.22    0.64
   0   6 -31    5.50    0.85
   0   6 -31    6.49    0.88
   0   6 -31    6.18    0.82
   0   6 -31    5.86    0.91
   0   6 -31    5.46    0.80
   0   6 -31    5.53    0.74
   0   6 -31    6.92    0.89
   0  -6 -32   69.28    1.53
   0  -6 -32   82.43    1.93
   0   6 -32   73.19    1.56
   0   6 -32   64.20    1.38
   0   6 -32   71.92    1.60
   0   6 -32   76.33    1.64
   0   6 -32   76.94    1.73
   0  -6 -32   77.21    1.78
   0   6 -32   70.27    1.65
   0   6 -33   14.20    0.93
   0  -6 -33   17.10    1.14
   0  -6 -33   19.04    1.11
   0   6 -33   14.68    0.98
   0   6 -33   16.17    1.00
   0   6 -33   16.16    1.06
   0  -6 -33   13.60    0.93
   0   6 -33   13.42    0.79
   0   6 -33   13.80    0.92
   0  -6 -34    7.85    0.84
   0   6 -34   10.24    0.83
   0  -6 -34    7.98    0.81
   0   6 -34    7.88    0.73
   0  -6 -34    7.00    0.65
   0   6 -34    9.20    0.72
   0   6 -34    7.36    0.67
   0   6 -34    7.38    0.64
   0   6 -34    8.00    0.67
   0   6 -35    2.31    0.47
   0  -6 -35    2.92    0.64
   0   6 -35    4.11    0.67
   0   6 -35    2.18    0.56
   0  -6 -35    3.10    0.71
   0   6 -35    3.39    0.51
   0  -6 -36   18.69    0.77
   0  -6 -36   19.34    0.86
   0   6 -36   19.30    0.82
   0   6 -37    1.56    0.47
   0  -6 -37    1.31    0.51
   0  -6 -38   15.90    0.67
   0   6 -38   12.62    0.64
   0  -8   0  678.19   17.71
   0  -8   0  631.60   17.58
   0  -8   0  655.91   17.62
   0  -8   0  654.41   17.62
   0  -8   0  656.42   19.18
   0   8   0  688.50   18.75
   0  -8   0  647.25   18.71
   0  -8   1  197.98    5.53
   0  -8  -1  187.35    5.46
   0  -8   1  186.73    6.51
   0  -8   1  186.60    6.94
   0  -8  -1  193.94    5.57
   0   8   1  197.49    6.48
   0  -8   1  182.32    5.45
   0  -8  -1  194.71    5.52
   0  -8  -1  197.72    6.56
   0   8  -1  187.56    6.53
   0  -8   1  182.67    5.51
   0  -8  -1  198.87    7.03
   0  -8  -1  199.13    5.61
   0  -8   1  196.11    5.49
   0  -8   1  195.43    5.61
   0  -8  -1  198.46    5.51
   0  -8  -2    2.69    0.58
   0  -8  -2    2.58    0.75
   0  -8   2    3.09    0.58
   0   8   2    3.32    1.05
   0  -8   2    3.23    1.23
   0  -8   2    2.53    0.76
   0  -8  -2    2.22    0.75
   0  -8  -2    2.48    0.67
   0  -8   2    3.48    0.61
   0  -8  -2    3.30    0.64
   0  -8   2    2.49    1.49
   0   8  -2    3.34    1.15
   0  -8   2    3.09    0.71
   0   8   3   46.16    2.38
   0  -8  -3   47.80    1.76
   0  -8  -3   52.53    1.76
   0  -8  -3   48.62    1.90
   0  -8   3   50.63    3.06
   0  -8  -3   49.18    1.74
   0  -8  -3   49.49    1.86
   0  -8   3   52.80    2.68
   0  -8   3   50.53    1.76
   0   8  -3   50.41    2.75
   0  -8   3   48.50    1.89
   0  -8   3   47.44    1.74
   0  -8   4  348.37    9.51
   0  -8  -4  342.86    9.51
   0   8   4  331.60   10.30
   0  -8   4  338.03   11.05
   0  -8   4  348.16    9.53
   0  -8   4  356.98    9.64
   0  -8  -4  353.08    9.60
   0  -8  -4  345.97    9.50
   0  -8  -4  350.59    9.64
   0  -8  -4  353.70    9.63
   0  -8  -4  344.24    9.61
   0  -8  -4  336.01    9.52
   0   8   4  347.08   10.13
   0  -8  -4  340.45    9.55
   0  -8  -4  349.22   11.00
   0   8  -4  355.76   10.84
   0  -8   4  354.02   10.63
   0   8  -5   13.95    1.15
   0  -8  -5   17.42    1.12
   0  -8  -5   17.62    1.01
   0  -8  -5   16.98    1.02
   0  -8   5   15.30    0.98
   0  -8   5   14.46    1.71
   0  -8  -5   20.63    1.18
   0  -8   5   15.77    1.13
   0  -8  -5   18.60    0.98
   0  -8   5   14.89    0.95
   0  -8  -5   15.95    0.94
   0  -8   5   15.14    1.98
   0  -8   5   15.60    0.95
   0  -8  -5   17.08    2.06
   0  -8  -5   18.21    1.10
   0   8  -5   15.97    1.80
   0   8   5   17.14    1.28
   0  -8  -5   17.50    1.75
   0   8   5   17.43    1.41
   0  -8  -5   18.38    0.98
   0  -8  -6  358.49    9.78
   0  -8  -6  351.34    9.65
   0  -8   6  348.30    9.74
   0  -8  -6  335.07   11.05
   0  -8   6  360.01    9.76
   0  -8  -6  337.04    9.69
   0  -8  -6  349.01    9.70
   0  -8   6  352.53    9.64
   0   8  -6  358.88    9.69
   0  -8  -6  365.09   10.75
   0  -8  -6  361.33    9.78
   0  -8   6  350.41   11.19
   0  -8   6  340.05    9.72
   0   8  -6  360.70   11.07
   0  -8  -6  348.32    9.66
   0  -8   6  365.07   10.82
   0  -8  -6  353.35    9.62
   0   8  -6  339.26   10.17
   0  -8  -6  348.34    9.71
   0  -8  -6  352.11    9.73
   0  -8   6  351.60    9.65
   0  -8   7    4.11    0.65
   0  -8  -7    4.29    0.62
   0  -8  -7    4.46    0.87
   0  -8  -7    3.80    1.21
   0   8  -7    3.48    0.92
   0  -8   7    3.88    0.71
   0  -8  -7    3.86    0.81
   0  -8   7    5.06    0.78
   0   8  -7    5.12    0.75
   0  -8   7    4.67    0.69
   0  -8  -7    3.53    0.77
   0  -8  -7    4.01    0.73
   0  -8   7    6.10    1.32
   0  -8  -7    4.49    0.77
   0  -8  -7    4.20    1.53
   0  -8  -7    4.66    0.73
   0  -8   7    4.16    0.85
   0  -8  -7    4.94    0.63
   0  -8   7    3.78    1.53
   0   8  -7    4.20    1.50
   0  -8  -7    5.55    0.68
   0  -8   8   44.46    2.84
   0  -8   8   42.94    2.56
   0  -8   8   45.53    1.67
   0  -8  -8   43.37    1.80
   0  -8  -8   42.81    1.60
   0  -8  -8   43.87    1.72
   0  -8  -8   43.94    1.74
   0  -8   8   46.71    1.77
   0  -8  -8   42.77    2.46
   0  -8   8   42.77    1.71
   0  -8  -8   46.95    1.81
   0   8  -8   43.82    2.16
   0  -8   8   43.39    1.76
   0  -8   8   45.29    1.64
   0  -8  -8   42.85    1.70
   0  -8  -8   45.73    2.75
   0  -8  -8   42.56    1.62
   0  -8  -8   44.46    1.69
   0   8  -8   43.41    2.74
   0   8  -8   42.39    1.67
   0  -8  -8   41.86    1.65
   0  -8  -9   66.66    3.09
   0  -8  -9   64.17    2.25
   0  -8   9   63.27    3.43
   0  -8  -9   61.43    2.18
   0  -8  -9   63.70    2.31
   0  -8  -9   69.77    2.37
   0  -8   9   70.20    2.31
   0  -8   9   67.74    2.21
   0  -8  -9   60.36    3.33
   0  -8   9   64.54    2.20
   0  -8  -9   65.90    2.31
   0   8  -9   63.74    2.82
   0  -8  -9   64.34    2.26
   0  -8   9   66.26    2.37
   0   8  -9   65.63    2.24
   0  -8  -9   67.76    2.39
   0  -8  -9   68.44    2.29
   0  -8   9   62.77    3.13
   0  -8  -9   66.20    2.21
   0  -8  -9   63.55    2.28
   0  -8  -9   62.74    2.14
   0   8  -9   65.44    3.43
   0  -8   9   69.93    2.31
   0  -8  10  201.80    5.64
   0  -8  10  202.21    5.72
   0  -8  10  201.87    6.84
   0  -8 -10  195.87    5.70
   0  -8  10  198.39    5.62
   0  -8 -10  193.33    6.62
   0  -8  10  195.82    7.09
   0   8 -10  196.93    6.44
   0  -8 -10  196.66    5.57
   0  -8 -10  199.44    5.77
   0  -8 -10  186.87    5.53
   0  -8 -10  180.60    5.56
   0  -8 -10  194.40    5.69
   0  -8 -10  204.04    5.80
   0   8 -10  202.87    7.22
   0  -8 -10  182.83    5.61
   0  -8 -10  201.59    5.70
   0  -8 -10  195.46    5.63
   0   8 -10  201.59    5.73
   0  -8 -10  198.21    5.73
   0  -8  10  204.37    5.71
   0  -8 -10  195.92    6.99
   0  -8 -10  202.30    5.69
   0  -8 -10  197.44    5.76
   0   8 -10  195.24    5.65
   0  -8 -11   28.08    1.39
   0  -8  11   28.44    1.37
   0  -8  11   28.90    1.36
   0  -8 -11   30.66    1.48
   0  -8 -11   27.34    1.27
   0   8 -11   29.09    1.41
   0  -8 -11   29.10    1.37
   0  -8 -11   28.61    1.18
   0   8 -11   28.50    1.30
   0  -8 -11   26.82    1.41
   0  -8 -11   28.13    1.32
   0  -8  11   27.73    2.28
   0  -8 -11   28.64    1.95
   0  -8  11   27.75    2.10
   0   8 -11   27.75    1.87
   0  -8 -11   26.69    1.23
   0  -8 -11   28.12    1.32
   0  -8 -11   28.28    2.23
   0   8 -11   26.78    1.13
   0  -8  11   27.84    1.26
   0  -8  11   25.74    1.22
   0  -8 -11   30.43    1.43
   0  -8 -11   28.64    1.29
   0   8 -11   29.46    2.43
   0  -8 -12    0.54    0.70
   0  -8 -12    0.16    0.72
   0  -8 -12    0.40    0.62
   0  -8 -12    1.09    0.85
   0   8 -12    0.70    0.64
   0  -8 -12    0.31    0.78
   0  -8  12    0.82    0.56
   0  -8  12    0.69    0.56
   0  -8  12    2.15    1.33
   0  -8 -12    0.76    1.18
   0   8 -12    0.80    0.95
   0  -8 -12    1.26    0.65
   0  -8 -12    0.47    0.54
   0   8 -12    0.88    1.34
   0   8 -12    0.27    0.77
   0  -8  12    1.28    0.66
   0  -8 -12    0.74    0.64
   0  -8  12    0.53    0.67
   0   8 -12    1.25    0.49
   0  -8 -12    0.56    0.50
   0  -8 -12    0.28    0.69
   0   8 -13   38.27    1.44
   0  -8 -13   39.40    1.65
   0  -8 -13   37.60    1.43
   0  -8 -13   37.83    1.53
   0  -8  13   37.12    1.58
   0  -8 -13   38.77    2.50
   0  -8  13   39.75    1.55
   0  -8 -13   37.22    1.60
   0  -8  13   38.16    1.53
   0  -8 -13   34.49    1.52
   0   8 -13   40.23    1.71
   0   8 -13   36.75    2.79
   0  -8  13   39.25    2.52
   0   8 -13   37.74    1.59
   0  -8  13   40.30    1.66
   0  -8 -13   36.25    1.60
   0  -8 -14   55.62    2.10
   0  -8 -14   53.92    1.93
   0   8 -14   58.83    2.07
   0  -8 -14   54.37    1.87
   0  -8  14   46.75    2.95
   0   8 -14   54.54    1.92
   0  -8 -14   58.42    2.12
   0  -8  14   54.97    1.96
   0   8 -14   55.24    2.17
   0  -8 -14   55.10    2.06
   0  -8 -14   57.67    1.99
   0  -8  14   58.76    2.05
   0  -8 -14   50.55    1.95
   0   8 -14   53.92    1.97
   0   8 -14   58.46    3.52
   0  -8 -14   53.85    2.98
   0  -8 -14   57.85    2.18
   0   8 -14   58.61    2.19
   0  -8  14   55.27    2.10
   0   8 -15  351.32    9.46
   0  -8 -15  346.06    9.61
   0  -8 -15  333.66    9.58
   0  -8 -15  317.71    9.34
   0   8 -15  341.50    9.55
   0   8 -15  355.85   11.52
   0  -8 -15  345.41    9.62
   0  -8 -15  361.20    9.69
   0   8 -15  368.24    9.68
   0  -8  15  364.02    9.67
   0  -8 -15  350.45    9.48
   0  -8  15  349.46    9.48
   0  -8  15  337.26    9.50
   0  -8 -15  326.85    9.45
   0  -8 -15  317.64    9.40
   0   8 -15  350.75    9.49
   0   8 -15  353.69    9.65
   0   8 -16   56.32    3.47
   0   8 -16   50.85    2.04
   0  -8 -16   51.33    2.02
   0  -8 -16   54.75    2.03
   0  -8 -16   51.20    2.02
   0   8 -16   51.22    2.06
   0  -8 -16   52.37    2.14
   0  -8  16   49.98    1.85
   0  -8 -16   49.62    2.04
   0   8 -16   48.41    1.97
   0  -8 -16   53.38    2.14
   0  -8 -16   47.33    1.80
   0   8 -16   48.78    3.39
   0  -8 -16   50.10    1.82
   0   8 -16   50.48    1.90
   0   8 -16   51.91    1.87
   0   8 -16   49.51    2.60
   0  -8 -16   48.71    1.85
   0  -8  16   53.89    2.07
   0  -8 -17  316.20    8.87
   0   8 -17  300.91   10.57
   0  -8 -17  293.97    8.71
   0   8 -17  316.88    8.80
   0   8 -17  315.16    8.64
   0  -8 -17  290.13    8.57
   0  -8 -17  310.83    8.81
   0   8 -17  328.91   10.29
   0   8 -17  312.77   10.64
   0  -8 -17  312.51    8.79
   0  -8 -17  312.32    8.80
   0  -8 -17  321.19    8.86
   0   8 -17  307.89    8.59
   0   8 -17  323.42    8.81
   0  -8 -17  308.94    8.72
   0  -8  17  299.19    8.57
   0   8 -17  300.87    8.69
   0  -8  17  314.41    8.78
   0  -8  18  248.24    7.09
   0  -8 -18  245.52    7.15
   0  -8 -18  250.55    7.16
   0   8 -18  248.60    7.11
   0  -8 -18  228.75    6.86
   0   8 -18  259.23    7.10
   0  -8 -18  249.26    7.17
   0   8 -18  252.22    7.00
   0   8 -18  240.13    6.93
   0  -8 -18  245.20    7.02
   0  -8 -18  229.56    7.02
   0   8 -18  240.09    8.44
   0   8 -18  246.53    8.88
   0  -8 -18  245.81    7.11
   0   8 -18  239.14    7.00
   0   8 -18  246.21    6.93
   0  -8 -18  235.44    7.08
   0   8 -19   44.84    1.79
   0  -8  19   46.83    1.93
   0  -8 -19   48.28    2.00
   0   8 -19   47.59    3.16
   0  -8 -19   47.47    2.02
   0   8 -19   46.96    2.01
   0  -8 -19   43.47    1.71
   0  -8 -19   49.03    2.06
   0   8 -19   47.78    1.86
   0  -8 -19   39.25    1.71
   0  -8 -19   46.40    1.90
   0   8 -19   43.84    1.88
   0   8 -19   48.67    1.97
   0   8 -19   47.31    1.93
   0  -8 -19   47.82    2.08
   0   8 -19   42.72    2.96
   0  -8 -19   47.90    1.94
   0  -8 -19   49.50    2.09
   0   8 -20   25.54    2.52
   0  -8  20   31.26    1.52
   0   8 -20   31.23    1.51
   0   8 -20   31.25    1.59
   0  -8 -20   29.72    1.58
   0  -8 -20   26.77    1.28
   0  -8 -20   31.25    1.66
   0  -8 -20   29.87    1.68
   0   8 -20   30.71    1.57
   0   8 -20   31.28    1.54
   0  -8 -20   27.18    1.48
   0   8 -20   31.99    2.42
   0  -8 -20   29.06    1.49
   0   8 -20   31.55    1.43
   0  -8 -20   30.27    1.69
   0   8 -20   32.12    1.45
   0  -8 -20   30.59    1.59
   0  -8 -20   25.69    1.32
   0  -8  21    5.65    0.90
   0  -8 -21    5.74    1.14
   0  -8 -21    6.33    0.92
   0  -8 -21    6.60    0.78
   0  -8 -21    6.52    1.05
   0  -8 -21    7.63    1.12
   0   8 -21    6.47    0.93
   0   8 -21    7.28    0.82
   0  -8 -21    7.89    1.06
   0   8 -21    5.59    1.59
   0  -8 -21    6.48    0.98
   0  -8 -21    6.67    1.01
   0   8 -21    6.43    0.91
   0   8 -21    6.81    1.53
   0   8 -21    5.86    1.76
   0   8 -21    6.45    0.99
   0   8 -21    6.52    0.93
   0  -8 -21    5.46    0.67
   0   8 -22   27.21    1.42
   0  -8 -22   28.16    1.64
   0  -8 -22   25.73    1.41
   0   8 -22   27.30    1.41
   0  -8  22   27.33    1.45
   0  -8 -22   26.09    1.59
   0  -8 -22   26.09    1.58
   0   8 -22   27.53    1.36
   0  -8 -22   26.11    1.46
   0  -8 -22   28.82    1.56
   0   8 -22   27.01    1.38
   0   8 -22   24.40    2.49
   0   8 -22   24.97    2.29
   0  -8 -22   25.87    1.49
   0  -8 -22   24.32    1.29
   0   8 -22   28.24    1.46
   0   8 -22   26.80    1.46
   0   8 -22   26.83    2.42
   0  -8 -23    2.64    0.90
   0   8 -23    3.28    0.86
   0   8 -23    2.58    0.82
   0  -8 -23    2.10    1.01
   0  -8  23    2.53    0.81
   0  -8 -23    3.67    1.02
   0   8 -23    2.37    0.83
   0   8 -23    2.99    0.82
   0  -8 -23    2.33    1.00
   0  -8 -23    1.89    0.84
   0   8 -23    2.19    0.85
   0   8 -23    2.09    1.22
   0  -8 -23    1.90    0.70
   0   8 -23    1.01    1.36
   0  -8 -23    2.84    1.03
   0   8 -23    2.56    0.82
   0   8 -23    1.75    1.55
   0  -8 -23    2.26    0.93
   0  -8 -24   58.01    2.28
   0   8 -24   55.65    3.54
   0  -8 -24   48.00    1.98
   0   8 -24   53.02    2.02
   0  -8 -24   47.11    2.06
   0  -8 -24   57.26    2.23
   0  -8 -24   56.41    2.23
   0   8 -24   54.24    2.07
   0  -8  24   52.40    2.10
   0   8 -24   54.43    2.10
   0   8 -24   43.44    2.97
   0   8 -24   53.13    2.03
   0  -8 -24   54.34    2.19
   0   8 -24   57.10    2.08
   0   8 -24   52.12    2.09
   0   8 -24   59.92    2.12
   0   8 -24   54.82    2.11
   0  -8 -24   51.04    2.28
   0   8 -25    1.26    0.72
   0   8 -25    0.92    0.67
   0  -8  25    0.05    0.74
   0  -8 -25    0.31    0.97
   0  -8 -25    0.79    0.89
   0  -8 -25    0.32    0.86
   0  -8 -25    0.16    0.77
   0  -8 -25    2.08    0.91
   0   8 -25    0.58    0.73
   0   8 -25    0.46    0.73
   0   8 -25    0.43    0.72
   0   8 -25   -0.42    0.83
   0   8 -25    1.15    0.77
   0   8 -26    0.75    0.70
   0  -8 -26    0.86    0.81
   0  -8 -26    1.43    0.93
   0   8 -26    0.56    0.71
   0  -8 -26    1.05    0.83
   0   8 -26    0.93    0.80
   0  -8 -26    0.99    0.93
   0   8 -26    0.85    0.77
   0   8 -26    0.02    0.57
   0   8 -26    0.59    0.77
   0  -8 -26    1.49    0.74
   0   8 -26    0.75    0.74
   0  -8  26    1.35    0.69
   0   8 -26    0.76    0.62
   0  -8 -27    2.26    0.96
   0   8 -27    2.64    0.81
   0   8 -27    1.74    0.57
   0  -8  27    2.65    0.68
   0   8 -27    1.77    0.74
   0  -8 -27    1.87    0.83
   0  -8 -27    2.14    0.87
   0   8 -27    2.71    0.83
   0   8 -27    1.69    0.69
   0   8 -27    1.66    0.71
   0   8 -27    2.27    0.77
   0  -8 -27    1.71    0.71
   0   8 -27    2.32    0.59
   0   8 -27    1.43    0.78
   0  -8 -27    2.48    0.99
   0  -8 -28    4.63    0.81
   0  -8 -28    6.62    0.92
   0  -8 -28    5.72    1.01
   0   8 -28    5.07    0.81
   0   8 -28    4.59    0.79
   0   8 -28    4.90    0.76
   0  -8  28    4.77    0.69
   0   8 -28    5.84    0.72
   0   8 -28    4.57    0.83
   0   8 -28    4.71    0.81
   0  -8 -28    4.19    0.74
   0  -8 -28    5.44    0.99
   0   8 -28    3.55    0.74
   0   8 -29   13.70    0.78
   0  -8 -29   15.04    1.12
   0   8 -29   16.15    0.96
   0   8 -29   15.33    0.88
   0  -8 -29   13.07    0.82
   0  -8 -29   16.42    1.15
   0   8 -29   15.03    0.94
   0   8 -29   15.49    0.95
   0   8 -29   14.16    0.88
   0   8 -29   15.71    0.96
   0  -8 -29   15.86    1.04
   0  -8 -29   14.30    0.90
   0  -8  29   13.05    0.79
   0   8 -30    1.21    0.60
   0  -8 -30    0.08    0.74
   0   8 -30   -0.06    0.33
   0   8 -30    0.59    0.60
   0  -8 -30    0.02    0.78
   0  -8 -30    0.55    0.80
   0   8 -30    0.62    0.67
   0  -8 -30    0.06    0.54
   0   8 -30    0.49    0.61
   0   8 -30    1.40    0.69
   0  -8 -30   -0.42    0.59
   0   8 -30    0.81    0.66
   0   8 -31   65.67    1.40
   0   8 -31   58.94    1.35
   0  -8 -31   -0.26    0.29
   0   8 -31   55.08    1.26
   0  -8 -31   63.81    1.56
   0   8 -31   63.36    1.38
   0   8 -31   64.88    1.34
   0  -8 -31   60.08    1.46
   0   8 -31   54.19    1.19
   0  -8 -31   67.53    1.59
   0   8 -32   94.62    1.55
   0   8 -32   90.88    1.44
   0   8 -32   97.97    1.56
   0  -8 -32   93.95    1.63
   0   8 -32   81.31    1.27
   0  -8 -32   97.39    1.72
   0   8 -32   83.20    1.44
   0  -8 -32   97.32    1.73
   0   8 -33   12.93    0.73
   0  -8  33   10.26    0.64
   0  -8 -33   12.63    0.81
   0   8 -33   12.95    0.72
   0   8 -33   10.61    0.64
   0  -8 -33   13.78    0.84
   0  -8 -33   11.79    0.76
   0   8 -33    9.94    0.49
   0   8 -34    1.86    0.48
   0  -8 -34    2.42    0.55
   0  -8 -34    2.27    0.58
   0   8 -34    1.28    0.40
   0  -8 -34    2.26    0.52
   0  -8 -35   16.50    0.76
   0   8 -35   14.46    0.70
   0  -8 -35   17.58    0.76
   0  -8 -35   12.96    0.71
   0 -10   0  614.04   16.65
   0 -10   0  618.84   16.47
   0  10   0  581.25   17.47
   0 -10   0  629.03   16.51
   0 -10   0  557.94   16.34
   0 -10   0  618.29   16.45
   0 -10   0  648.82   16.62
   0 -10   0  588.18   17.86
   0  10   0  587.85   17.78
   0 -10   0  614.33   18.62
   0 -10   0  605.81   16.47
   0 -10   1   16.83    1.26
   0 -10  -1   22.35    1.47
   0 -10  -1   22.19    1.23
   0 -10  -1   17.06    2.46
   0 -10   1   16.60    2.36
   0 -10  -1   19.09    1.13
   0 -10  -1   21.70    1.28
   0 -10   1   18.61    1.23
   0 -10  -1   22.19    1.33
   0 -10   1   20.34    1.22
   0 -10  -1   23.46    1.30
   0 -10  -1   20.04    1.23
   0 -10   1   18.56    1.42
   0 -10   1   19.64    1.18
   0  10  -1   18.75    1.96
   0 -10   1   18.85    2.13
   0 -10  -1   25.69    1.40
   0  10   1   17.99    1.78
   0 -10  -1   19.47    2.12
   0  10  -1   17.95    1.80
   0 -10  -1   22.89    1.46
   0 -10  -2   10.45    0.93
   0 -10  -2   12.50    1.02
   0 -10   2   12.59    1.04
   0 -10   2   15.71    1.24
   0 -10  -2   11.73    0.97
   0 -10   2    9.27    1.99
   0 -10  -2   11.11    1.03
   0  10  -2   15.03    1.84
   0 -10   2   13.86    1.11
   0 -10  -2   11.67    1.06
   0  10   2   10.48    1.36
   0 -10   2   13.56    1.00
   0 -10  -2   14.15    1.01
   0 -10  -2   14.70    1.15
   0 -10  -2   11.74    1.23
   0 -10   2   12.95    1.88
   0  10  -2   15.67    1.71
   0 -10   2   14.47    1.07
   0  10  -3  213.66    6.14
   0 -10   3  215.21    6.14
   0 -10  -3  220.42    6.27
   0 -10  -3  206.34    6.14
   0 -10  -3  212.66    6.18
   0 -10  -3  214.12    6.13
   0 -10   3  216.73    8.12
   0 -10  -3  211.76    6.30
   0 -10   3  211.90    6.32
   0 -10   3  210.53    7.54
   0 -10  -3  204.58    6.11
   0 -10  -3  196.90    6.10
   0 -10  -3  214.41    6.15
   0 -10   3  213.84    6.18
   0 -10  -3  208.42    6.12
   0 -10  -3  222.84    6.27
   0  10  -3  212.28    7.61
   0  10  -3  210.40    7.28
   0 -10  -4  143.07    6.16
   0 -10   4  135.46    5.59
   0 -10  -4  140.07    4.30
   0  10  -4  141.10    4.32
   0 -10  -4  145.62    4.36
   0  10  -4  137.58    5.73
   0 -10  -4  140.91    4.36
   0 -10  -4  146.78    4.50
   0 -10  -4  145.47    4.33
   0 -10  -4  139.93    4.30
   0 -10   4  137.49    6.13
   0  10  -4  146.94    5.56
   0 -10  -4  131.45    5.53
   0 -10   4  142.05    4.32
   0 -10  -4  157.24    4.48
   0 -10   4  141.64    4.52
   0 -10  -4  131.39    4.31
   0 -10  -4  140.19    4.29
   0 -10  -4  143.53    4.50
   0 -10  -4  144.01    4.49
   0 -10   4  151.83    4.36
   0 -10  -4  138.37    4.28
   0  10  -5   32.29    2.60
   0  10  -5   34.65    1.53
   0  10  -5   37.16    2.47
   0 -10  -5   31.28    1.70
   0 -10  -5   34.67    1.60
   0 -10  -5   33.25    1.61
   0 -10  -5   29.86    2.43
   0 -10  -5   33.86    1.44
   0 -10  -5   30.93    1.66
   0 -10  -5   31.16    1.42
   0 -10  -5   31.78    1.52
   0 -10   5   32.48    2.49
   0 -10  -5   35.05    1.52
   0 -10  -5   32.85    2.87
   0 -10   5   31.68    1.52
   0 -10   5   34.79    1.51
   0 -10  -5   34.68    1.68
   0 -10  -5   30.87    1.49
   0 -10  -5   31.38    1.47
   0 -10   5   36.97    2.90
   0 -10  -5   32.33    1.45
   0 -10   5   35.30    1.72
   0 -10  -6   66.41    2.44
   0 -10   6   65.99    2.52
   0 -10   6   63.60    3.93
   0  10  -6   62.84    2.34
   0 -10  -6   63.04    2.32
   0 -10  -6   64.50    2.30
   0 -10  -6   69.97    2.35
   0  10  -6   68.87    3.47
   0 -10  -6   71.17    2.53
   0  10  -6   65.00    3.65
   0 -10  -6   67.86    2.46
   0 -10  -6   68.79    2.46
   0 -10   6   68.67    2.38
   0 -10  -6   66.45    2.31
   0 -10  -6   71.27    2.53
   0 -10   6   69.14    2.37
   0 -10  -6   71.41    2.56
   0 -10  -6   65.10    3.84
   0 -10  -6   65.68    2.31
   0 -10  -6   69.95    2.41
   0  10  -7    6.35    1.46
   0 -10  -7    5.34    0.79
   0  10  -7    5.40    1.63
   0 -10   7    4.91    0.84
   0 -10  -7    5.18    0.72
   0 -10  -7    6.60    1.10
   0 -10   7    5.64    0.94
   0 -10  -7    6.33    0.94
   0 -10   7    5.10    1.68
   0  10  -7    5.50    0.83
   0 -10  -7    4.57    1.66
   0 -10  -7    5.76    0.94
   0 -10  -7    3.98    0.76
   0 -10  -7    5.02    0.81
   0 -10   7    4.89    0.81
   0 -10  -7    4.97    0.94
   0 -10  -7    6.35    1.09
   0 -10  -7    5.94    1.07
   0 -10  -7    4.49    0.79
   0 -10   7    5.08    1.00
   0 -10  -7    5.50    0.70
   0 -10   8   10.49    1.00
   0 -10   8   11.85    1.11
   0 -10  -8   11.39    1.11
   0 -10   8   12.80    0.99
   0 -10  -8   10.58    1.20
   0  10  -8   12.57    1.01
   0 -10  -8    9.56    0.92
   0 -10  -8    9.96    1.19
   0 -10  -8   11.43    0.98
   0 -10  -8   10.89    1.04
   0 -10  -8   10.96    0.86
   0  10  -8   11.52    1.20
   0 -10  -8    9.99    0.96
   0 -10  -8   11.67    1.95
   0 -10  -8   12.39    1.11
   0 -10   8   11.61    1.15
   0  10  -8   10.58    1.88
   0 -10   8   13.40    2.11
   0 -10  -8   10.11    1.21
   0 -10  -8   11.21    0.94
   0 -10  -8   11.78    0.86
   0  10  -8   11.95    2.01
   0 -10  -9  361.86   12.25
   0 -10  -9  383.25   10.35
   0  10  -9  398.20   12.00
   0 -10  -9  357.87   10.27
   0 -10  -9  322.99   10.25
   0 -10   9  399.25   10.56
   0 -10   9  367.00   12.40
   0 -10  -9  385.25   10.52
   0 -10  -9  389.82   10.42
   0 -10  -9  363.73   10.41
   0  10  -9  390.59   12.40
   0  10  -9  379.52   10.38
   0  10  -9  387.49   10.53
   0 -10  -9  390.34   10.57
   0 -10  -9  351.36   10.26
   0 -10   9  389.90   10.41
   0 -10  -9  346.24   10.33
   0 -10   9  393.08   10.52
   0 -10  -9  370.64   10.49
   0 -10   9  392.24   10.42
   0 -10  -9  369.47   10.31
   0 -10  -9  388.71   10.58
   0 -10  -9  393.08   10.50
   0 -10 -10   95.44    3.23
   0  10 -10   97.80    4.43
   0 -10  10   98.49    3.12
   0  10 -10   96.81    4.77
   0 -10 -10   91.29    2.99
   0 -10 -10   89.40    2.98
   0 -10 -10  100.63    3.13
   0 -10  10   91.45    4.68
   0  10 -10   93.44    3.09
   0 -10 -10   91.72    3.18
   0 -10 -10   92.32    3.10
   0 -10 -10   96.06    3.26
   0 -10  10   95.46    3.23
   0 -10  10   98.80    3.15
   0 -10 -10  100.09    3.34
   0  10 -10  101.40    3.25
   0 -10  10   95.87    3.22
   0 -10 -10   93.82    3.03
   0 -10 -10  102.27    3.33
   0 -10 -10   83.88    3.01
   0 -10 -10   85.58    4.58
   0 -10 -11  222.92    6.25
   0 -10  11  217.08    6.14
   0  10 -11  222.28    7.68
   0 -10 -11  213.77    6.04
   0 -10 -11  203.04    5.95
   0  10 -11  213.61    6.19
   0 -10 -11  188.26    5.87
   0 -10  11  215.41    6.04
   0 -10 -11  198.37    6.04
   0 -10 -11  211.10    6.12
   0 -10 -11  195.10    6.01
   0 -10 -11  196.27    7.69
   0 -10  11  217.44    6.06
   0 -10  11  215.22    6.16
   0 -10  11  201.90    7.85
   0  10 -11  210.29    8.08
   0 -10 -11  207.47    6.18
   0 -10 -11  192.95    5.97
   0  10 -11  209.87    6.02
   0 -10 -11  206.33    6.21
   0  10 -11  212.20    7.94
   0 -10  12   14.00    1.98
   0 -10 -12   11.65    1.25
   0 -10  12   12.71    1.11
   0 -10  12   12.49    0.96
   0 -10  12   12.41    0.97
   0  10 -12   12.97    1.97
   0 -10 -12   11.97    1.09
   0 -10  12   11.51    1.12
   0  10 -12    9.21    1.93
   0 -10 -12   11.66    1.22
   0 -10 -12   10.34    0.95
   0  10 -12   11.50    0.91
   0  10 -12    9.54    2.16
   0  10 -12   10.82    0.96
   0 -10 -12   10.18    1.00
   0 -10 -12   12.21    1.13
   0 -10 -12    9.98    1.29
   0  10 -12   11.18    1.16
   0 -10 -12   12.02    0.92
   0 -10 -12   10.14    0.85
   0  10 -13    5.86    0.79
   0  10 -13    6.14    0.84
   0 -10 -13    6.72    0.93
   0 -10 -13    6.61    0.71
   0 -10  13    7.28    0.99
   0 -10 -13    7.00    0.77
   0 -10  13    7.68    0.84
   0  10 -13    8.14    1.71
   0 -10 -13    8.06    0.82
   0 -10 -13    6.90    0.87
   0 -10 -13    8.27    1.08
   0 -10 -13    5.89    1.04
   0 -10 -13    6.47    0.87
   0  10 -13    7.17    1.18
   0 -10  13    6.51    0.92
   0 -10 -13    5.73    1.12
   0  10 -13    7.95    1.09
   0  10 -13    5.04    1.73
   0 -10 -13    6.84    0.97
   0 -10 -14   17.66    1.09
   0  10 -14   18.18    2.01
   0  10 -14   16.86    1.10
   0 -10  14   15.08    1.06
   0 -10 -14   16.66    0.98
   0 -10 -14   15.74    1.15
   0 -10 -14   14.97    1.03
   0 -10 -14   15.89    1.05
   0 -10  14   17.18    1.14
   0 -10 -14   15.39    1.14
   0 -10 -14   14.90    1.36
   0 -10 -14   17.15    1.33
   0  10 -14   18.65    1.41
   0 -10 -14   16.78    1.33
   0 -10 -14   13.77    1.13
   0 -10 -14   13.82    0.89
   0  10 -14   17.07    1.04
   0  10 -14   16.23    2.19
   0  10 -14   18.24    1.35
   0 -10  14   17.04    1.27
   0  10 -14   13.58    1.77
   0 -10 -15  120.78    3.83
   0  10 -15  128.16    3.99
   0 -10 -15  131.23    4.06
   0  10 -15  144.39    4.23
   0  10 -15  123.80    3.83
   0 -10  15  128.41    4.01
   0  10 -15  136.68    5.53
   0 -10 -15  123.64    4.03
   0 -10 -15  121.69    3.95
   0 -10  15  135.19    4.14
   0 -10 -15  126.03    3.91
   0  10 -15  133.08    5.86
   0 -10 -15  125.34    4.01
   0  10 -15  137.63    3.95
   0 -10 -15  131.27    3.95
   0 -10 -15  138.97    4.22
   0 -10 -15  129.48    4.05
   0 -10 -15  136.42    4.25
   0  10 -15  143.69    4.21
   0 -10  15  112.84    3.86
   0  10 -15  133.69    6.03
   0 -10 -16   98.18    3.26
   0  10 -16  106.30    3.40
   0  10 -16   98.06    5.00
   0 -10  16  106.99    3.34
   0 -10 -16  104.95    3.46
   0 -10 -16   90.05    3.08
   0 -10 -16   96.85    3.25
   0  10 -16  104.97    5.08
   0 -10 -16   96.48    3.21
   0  10 -16   99.34    3.05
   0 -10 -16  102.63    3.39
   0 -10 -16   93.39    3.07
   0 -10 -16   98.12    3.11
   0  10 -16  106.30    3.39
   0  10 -16   98.25    3.19
   0 -10 -16   95.56    3.24
   0  10 -16   98.36    4.66
   0 -10  16   84.38    3.05
   0 -10 -16   89.41    2.98
   0  10 -16  106.15    3.17
   0 -10  17  147.18    4.42
   0 -10  17  124.69    4.16
   0 -10 -17  137.13    4.32
   0 -10 -17  142.73    4.38
   0  10 -17  146.27    4.41
   0  10 -17  140.21    4.26
   0 -10 -17  149.70    4.36
   0  10 -17  138.16    4.14
   0  10 -17  143.87    6.24
   0  10 -17  144.93    4.23
   0  10 -17  146.64    6.27
   0 -10 -17  139.97    4.28
   0  10 -17  147.36    4.33
   0 -10 -17  132.99    4.15
   0  10 -17  151.10    4.49
   0 -10 -17  124.88    4.11
   0  10 -18   23.03    1.23
   0 -10 -18   22.57    1.12
   0 -10 -18   24.78    1.36
   0 -10 -18   25.30    1.61
   0  10 -18   25.60    1.45
   0 -10  18   19.98    1.16
   0 -10 -18   21.49    1.27
   0  10 -18   20.90    2.40
   0  10 -18   23.71    1.36
   0 -10  18   21.91    1.37
   0  10 -18   23.53    2.49
   0 -10 -18   22.98    1.37
   0  10 -18   24.88    1.42
   0  10 -18   23.60    1.21
   0  10 -18   21.30    1.13
   0  10 -18   24.62    1.35
   0 -10 -18   22.11    1.33
   0 -10 -19   26.65    1.42
   0  10 -19   25.69    1.23
   0 -10  19   29.85    1.47
   0 -10 -19   23.30    1.14
   0  10 -19   27.85    1.46
   0 -10 -19   27.90    1.48
   0  10 -19   26.18    1.42
   0 -10  19   22.10    1.22
   0 -10 -19   28.79    1.63
   0  10 -19   28.92    1.33
   0 -10 -19   25.13    1.35
   0 -10 -19   23.64    1.38
   0  10 -19   25.58    1.45
   0  10 -19   29.57    1.48
   0  10 -19   25.69    1.31
   0 -10 -20   24.31    1.51
   0 -10 -20   21.09    1.43
   0 -10  20   21.57    1.27
   0  10 -20   19.47    1.13
   0 -10 -20   21.35    1.34
   0  10 -20   22.48    1.33
   0  10 -20   20.22    1.16
   0 -10 -20   17.61    1.16
   0  10 -20   20.07    1.09
   0 -10 -20   22.52    1.27
   0 -10 -20   19.10    1.24
   0  10 -20   21.73    1.27
   0 -10  20   16.80    1.08
   0  10 -20   22.79    1.35
   0  10 -20   21.29    1.28
   0 -10 -21    4.42    0.93
   0  10 -21    6.52    0.95
   0 -10  21    3.49    0.69
   0  10 -21    4.72    0.84
   0  10 -21    4.42    0.90
   0  10 -21    4.26    0.69
   0 -10 -21    4.84    0.88
   0  10 -21    5.66    0.75
   0 -10 -21    3.96    0.86
   0 -10 -21    4.09    0.78
   0 -10  21    5.33    0.86
   0 -10 -21    5.45    1.00
   0  10 -21    5.87    0.89
   0  10 -21    4.79    0.79
   0 -10 -22    0.78    0.77
   0  10 -22    0.69    0.79
   0 -10  22    0.81    0.60
   0  10 -22    0.57    0.79
   0  10 -22    0.16    0.70
   0  10 -22    1.28    0.85
   0 -10  22    1.38    0.75
   0  10 -22    0.59    0.70
   0 -10  22    0.91    0.64
   0 -10 -22    1.53    0.95
   0  10 -22    1.09    0.81
   0  10 -22    1.34    0.63
   0 -10 -22   -0.41    0.75
   0 -10 -22    0.40    0.70
   0  10 -22    0.35    0.61
   0 -10 -22    1.44    0.82
   0  10 -23   39.45    1.57
   0 -10  23   30.40    1.42
   0  10 -23   37.13    1.55
   0  10 -23   36.57    1.52
   0  10 -23   39.92    1.63
   0 -10  23   37.78    1.55
   0 -10  23   39.61    1.61
   0 -10 -23   34.33    1.48
   0  10 -23   42.07    1.67
   0 -10 -23   37.68    1.62
   0  10 -23   35.52    1.49
   0 -10 -23   38.55    1.73
   0 -10 -23   39.60    1.74
   0  10 -23   39.49    1.67
   0 -10  24   61.11    1.84
   0  10 -24   56.96    1.75
   0  10 -24   65.16    1.90
   0  10 -24   63.63    1.88
   0 -10 -24   66.95    2.04
   0  10 -24   58.93    1.91
   0 -10 -24   50.20    1.65
   0  10 -24   63.48    1.85
   0  10 -24   59.08    1.74
   0 -10 -24   61.01    1.94
   0  10 -24   54.23    1.74
   0  10 -24   63.53    1.82
   0 -10 -24   59.88    1.86
   0 -10  24   60.75    1.77
   0  10 -25    8.20    0.77
   0 -10  25    8.24    0.70
   0 -10  25    8.61    0.76
   0 -10 -25    0.37    0.36
   0  10 -25    7.35    0.68
   0  10 -25    9.31    0.80
   0 -10  25    0.20    0.27
   0  10 -25    6.21    0.66
   0  10 -25    6.77    0.70
   0  10 -25    7.41    0.83
   0 -10 -25    7.80    0.90
   0  10 -25    7.93    0.84
   0 -10 -25    7.18    0.81
   0 -10 -25    9.20    0.97
   0 -10  26  100.86    1.49
   0  10 -26   95.91    1.55
   0  10 -26  113.35    1.78
   0  10 -26  112.14    1.65
   0  10 -26  111.00    1.71
   0  10 -26  108.25    1.67
   0 -10 -26  105.76    1.73
   0 -10 -26  107.89    1.82
   0  10 -26  117.97    1.85
   0 -10  26  106.91    1.67
   0 -10 -26  115.26    2.03
   0  10 -27    0.41    0.57
   0 -10  27    0.07    0.09
   0  10 -27    0.41    0.52
   0 -10 -27    0.01    0.07
   0  10 -27   -0.02    0.60
   0 -10 -27    0.84    0.66
   0  10 -27   -0.03    0.47
   0 -10 -27   -0.12    0.60
   0 -10  27    0.48    0.49
   0  10 -27    0.08    0.52
   0 -10 -27    0.50    0.72
   0  10 -27    0.47    0.58
   0 -10 -28    6.39    0.67
   0  10 -28    6.34    0.60
   0 -10 -28    6.76    0.82
   0 -10  28    5.37    0.55
   0  10 -28    7.43    0.70
   0  10 -28    7.03    0.67
   0 -10 -28    5.96    0.65
   0  10 -28    6.45    0.69
   0  10 -28    6.28    0.58
   0  10 -28    7.85    0.67
   0 -10 -29   64.93    1.18
   0 -10 -29   61.11    1.15
   0  10 -29   64.29    1.18
   0  10 -29   72.03    1.28
   0  10 -29   66.33    1.13
   0  10 -29   73.15    1.31
   0  10 -30    0.61    0.41
   0  10 -30    1.46    0.39
   0  10 -30    1.25    0.47
   0 -10 -30    1.11    0.44
   0  10 -31    0.70    0.36
   0 -10 -31    0.60    0.45
   0 -10 -32   52.37    1.63
   0 -12   0   18.70    1.23
   0 -12   0   18.44    2.42
   0 -12   0   19.12    1.14
   0 -12   0   19.63    1.20
   0 -12   0   19.66    1.46
   0  12   0   16.22    1.07
   0 -12   0   18.83    1.21
   0 -12   0   20.95    1.33
   0 -12   0   19.39    1.20
   0  12   0   17.10    2.11
   0 -12   0   20.79    1.26
   0  12  -1   12.78    0.97
   0 -12   1   16.25    1.08
   0 -12   1   12.94    2.14
   0 -12  -1   14.45    1.14
   0 -12   1   16.67    1.18
   0 -12   1   15.49    1.22
   0 -12  -1   15.66    1.10
   0 -12  -1   15.19    1.21
   0 -12   1   13.84    1.13
   0 -12  -1   16.30    1.15
   0 -12   1   15.44    1.35
   0 -12   1   15.77    1.13
   0 -12   1   14.99    1.10
   0 -12  -1   15.02    1.35
   0  12  -1   11.08    1.95
   0 -12  -1   15.59    1.10
   0  12   1   13.30    0.99
   0 -12  -1   13.81    1.10
   0 -12  -1   15.65    1.04
   0 -12   2    0.38    0.85
   0 -12   2    0.71    0.83
   0 -12   2    0.16    0.85
   0 -12   2    2.07    1.59
   0 -12   2    0.74    0.80
   0 -12  -2    0.77    0.86
   0 -12  -2   -0.02    0.78
   0 -12   2    0.02    0.72
   0  12  -2   -0.65    1.47
   0 -12  -2    0.43    0.66
   0 -12   2    0.46    0.77
   0 -12   2    1.13    0.99
   0  12  -2    0.51    0.67
   0 -12  -2    0.07    0.67
   0 -12  -2    0.57    0.78
   0 -12   3   38.25    1.94
   0 -12   3   42.88    1.77
   0 -12   3   35.94    3.15
   0 -12  -3   42.49    1.84
   0 -12   3   39.05    1.86
   0 -12  -3   37.07    3.11
   0 -12   3   40.30    1.82
   0  12  -3   38.11    3.13
   0 -12  -3   40.54    1.66
   0 -12  -3   37.11    1.68
   0 -12   3   43.33    1.83
   0  12  -3   38.20    1.61
   0 -12   3   42.28    1.75
   0 -12  -3   39.14    1.66
   0 -12  -3   40.13    1.75
   0  12  -4   10.73    1.07
   0 -12   4   10.29    1.03
   0 -12  -4    9.57    0.87
   0 -12   4   12.19    1.18
   0  12  -4    8.03    0.87
   0 -12  -4   10.00    1.21
   0  12  -4    7.45    1.54
   0 -12   4   10.20    1.20
   0  12  -4    7.40    2.04
   0 -12  -4   11.25    1.12
   0 -12   4   10.50    1.01
   0 -12   4   11.08    1.08
   0 -12  -4    9.21    0.97
   0 -12  -4    9.78    1.00
   0 -12  -4    9.45    0.93
   0  12  -5  134.29    4.25
   0 -12  -5  137.71    4.21
   0  12  -5  129.69    6.04
   0 -12  -5  139.10    4.35
   0  12  -5  127.57    4.05
   0 -12  -5  142.60    4.29
   0 -12  -5  128.01    4.10
   0 -12   5  140.09    4.34
   0 -12   5  142.04    4.25
   0 -12  -5  132.15    4.07
   0 -12   5  135.17    4.18
   0 -12  -5  144.28    4.20
   0  12  -5  119.65    5.30
   0 -12  -5  131.99    4.10
   0 -12   5  133.79    4.37
   0 -12  -6   57.92    2.17
   0 -12  -6   50.74    2.12
   0  12  -6   56.27    2.02
   0 -12  -6   51.46    1.97
   0 -12  -6   57.68    2.23
   0 -12  -6   57.89    2.16
   0 -12  -6   53.28    2.04
   0 -12  -6   58.89    2.64
   0  12  -6   58.21    3.83
   0  12  -6   58.76    2.21
   0 -12  -6   54.17    2.04
   0 -12   6   60.46    2.34
   0 -12   6   59.24    2.18
   0  12  -6   51.71    3.12
   0 -12  -6   55.76    2.31
   0 -12  -7    1.49    0.94
   0 -12   7    0.54    0.94
   0  12  -7   -1.41    1.38
   0 -12   7    2.07    0.83
   0 -12  -7    2.61    1.35
   0  12  -7    1.68    0.89
   0 -12  -7    0.49    0.81
   0 -12  -7    1.14    0.72
   0 -12  -7    1.53    0.76
   0  12  -7    1.03    1.65
   0  12  -7    1.57    0.64
   0 -12  -7    1.38    0.65
   0 -12  -7    1.74    0.82
   0  12  -8    6.75    0.75
   0 -12  -8    6.40    0.79
   0 -12  -8    7.24    1.05
   0 -12  -8    6.47    0.83
   0 -12   8    7.06    1.00
   0 -12  -8    8.36    1.29
   0 -12  -8    6.72    0.97
   0 -12   8    7.77    1.06
   0 -12   8    8.06    0.96
   0  12  -8    7.39    0.95
   0 -12  -8    6.44    0.73
   0 -12  -8    7.92    0.91
   0  12  -9   64.19    2.35
   0 -12  -9   67.59    2.56
   0 -12  -9   69.88    2.47
   0 -12  -9   63.43    2.32
   0 -12  -9   72.56    2.62
   0 -12  -9   71.03    2.44
   0 -12  -9   76.67    2.76
   0  12  -9   75.49    2.61
   0 -12   9   74.78    2.58
   0 -12   9   73.13    2.64
   0 -12   9   74.67    2.63
   0 -12   9   74.39    2.49
   0  12 -10   73.18    2.50
   0 -12 -10   77.13    2.60
   0 -12 -10   70.23    2.53
   0 -12  10   78.60    2.76
   0 -12 -10   83.50    3.30
   0 -12  10   82.28    2.78
   0 -12 -10   76.37    2.84
   0  12 -10   81.72    2.76
   0 -12 -10   69.26    2.44
   0 -12  10   78.60    2.78
   0 -12 -10   77.46    2.72
   0 -12 -10   78.62    2.72
   0 -12  10   79.25    2.62
   0  12 -10   70.68    2.41
   0 -12 -11  193.47    5.69
   0 -12 -11  200.18    5.80
   0  12 -11  184.30    5.38
   0 -12 -11  191.72    5.69
   0 -12 -11  168.47    5.37
   0 -12 -11  181.51    5.47
   0 -12  11  189.17    5.69
   0 -12 -11  197.69    5.84
   0  12 -11  198.43    5.69
   0 -12 -11  185.29    5.50
   0 -12  11  208.94    5.73
   0 -12 -11  197.22    5.59
   0 -12  11  196.70    5.57
   0 -12  11  199.04    5.68
   0 -12 -12   25.46    1.71
   0 -12  12   27.82    1.47
   0 -12 -12   23.61    1.22
   0 -12  12   26.17    1.29
   0 -12 -12   23.37    1.53
   0 -12 -12   20.79    1.06
   0 -12 -12   25.49    1.23
   0 -12  12   25.76    1.39
   0 -12  12   24.40    1.34
   0  12 -12   22.39    1.11
   0 -12 -12   22.03    1.22
   0 -12 -12   24.80    1.23
   0 -12 -12   27.10    1.35
   0  12 -12   26.03    1.41
   0  12 -13   17.36    1.16
   0 -12 -13   16.74    1.29
   0 -12 -13   15.21    1.03
   0 -12 -13   14.93    0.98
   0 -12 -13   17.33    1.13
   0 -12 -13   12.96    0.76
   0 -12 -13   14.39    0.98
   0 -12  13   14.73    1.05
   0  12 -13   15.69    0.88
   0 -12  13   16.70    1.19
   0 -12  13   15.72    1.12
   0 -12 -13   14.99    0.97
   0 -12  13   14.71    0.99
   0 -12 -13   15.94    0.97
   0 -12 -13   15.84    1.43
   0 -12 -14   16.58    1.30
   0  12 -14   15.75    1.14
   0 -12 -14    9.65    0.79
   0  12 -14   19.93    1.23
   0 -12  14   17.99    0.99
   0 -12  14   18.84    1.17
   0 -12  14   15.40    1.00
   0  12 -14   20.55    1.09
   0 -12  14   19.20    1.21
   0 -12 -14   17.09    0.96
   0 -12 -14   19.86    1.14
   0  12 -14   16.16    0.88
   0 -12 -14   16.10    0.91
   0 -12 -14   15.05    0.95
   0 -12 -14   18.23    1.35
   0 -12 -14   16.78    0.97
   0 -12 -15  136.68    2.42
   0 -12 -15  124.13    1.90
   0  12 -15  127.96    1.82
   0 -12  15  126.64    1.90
   0 -12 -15  103.60    1.73
   0 -12 -15  127.68    1.86
   0 -12 -15  138.45    2.23
   0 -12 -15  119.90    1.83
   0  12 -15  139.94    2.33
   0  12 -15  137.61    2.34
   0  12 -15  145.53    2.16
   0 -12  15  138.29    2.30
   0 -12 -15  120.18    1.78
   0 -12  15  144.49    2.35
   0 -12 -15  144.81    2.54
   0 -12 -16    3.97    0.80
   0  12 -16    3.54    0.80
   0 -12 -16    2.58    0.60
   0  12 -16    4.51    0.84
   0  12 -16    3.21    0.59
   0 -12 -16    3.30    0.51
   0 -12 -16    0.17    0.25
   0 -12  16    3.91    0.81
   0  12 -16    5.02    0.89
   0 -12 -16    2.95    1.06
   0  12 -16    3.40    0.80
   0 -12 -16    0.18    0.25
   0 -12 -16    2.74    0.61
   0 -12 -16    4.37    0.98
   0 -12  16    3.77    0.87
   0  12 -17   56.26    1.88
   0  12 -17   58.96    2.12
   0 -12 -17   46.29    1.89
   0 -12 -17   42.32    1.78
   0 -12 -17   59.54    2.20
   0  12 -17   61.89    2.10
   0 -12 -17   60.58    2.06
   0 -12  17   58.78    2.10
   0 -12 -17   62.23    2.22
   0  12 -17   62.95    2.06
   0 -12  17   58.55    2.08
   0  12 -17   59.79    2.09
   0 -12 -18   29.14    1.33
   0  12 -18   32.25    1.15
   0 -12 -18   30.52    1.11
   0  12 -18   30.05    1.16
   0 -12  18   29.28    1.16
   0 -12  18   29.78    1.17
   0  12 -18   30.29    1.18
   0  12 -18   31.67    1.19
   0 -12 -18   29.79    1.29
   0  12 -18   27.48    0.93
   0  12 -19   30.72    1.14
   0  12 -19   27.28    1.09
   0 -12  19   29.62    1.09
   0 -12  19   29.10    1.10
   0  12 -19   26.67    1.04
   0  12 -19   30.36    1.09
   0 -12 -19   28.17    1.22
   0 -12 -19   29.84    1.05
   0 -12 -19   24.17    0.95
   0  12 -19   32.91    1.11
   0  12 -19   27.74    0.88
   0  12 -20   13.46    0.96
   0  12 -20   13.18    0.91
   0  12 -20   14.36    0.91
   0 -12 -20   12.82    0.88
   0  12 -20   13.04    0.88
   0 -12  20   14.79    0.90
   0  12 -20   12.05    0.76
   0 -12  20   14.47    0.93
   0 -12 -20   13.54    1.04
   0 -12 -20   10.45    0.84
   0  12 -21   41.57    1.55
   0  12 -21   42.87    1.53
   0 -12 -21   33.85    1.46
   0  12 -21   40.27    1.55
   0  12 -21   37.49    1.38
   0 -12 -21   41.99    1.63
   0 -12  21   40.27    1.50
   0  12 -21   38.04    1.47
   0  12 -21   44.41    1.56
   0 -12  21   39.30    1.52
   0 -12  22   22.82    1.04
   0  12 -22   23.62    1.08
   0 -12 -22   20.43    0.99
   0  12 -22   24.65    1.06
   0 -12  22   21.69    1.00
   0  12 -22   25.07    1.08
   0  12 -22   19.49    0.96
   0  12 -22   20.62    0.91
   0  12 -22   21.45    1.05
   0 -12 -22   24.77    1.18
   0 -12 -23    0.53    0.69
   0  12 -23    0.79    0.52
   0 -12 -23    1.09    0.99
   0  12 -23    1.26    0.41
   0  12 -23    1.24    0.55
   0  12 -23    1.01    0.50
   0 -12  23    0.87    0.42
   0  12 -23    1.41    0.57
   0 -12 -23    0.97    0.49
   0 -12  23    1.00    0.50
   0  12 -24   14.07    0.73
   0  12 -24   11.43    0.61
   0  12 -24   13.51    0.75
   0  12 -24   13.96    0.76
   0 -12 -24   11.42    0.71
   0 -12 -24   13.44    0.90
   0  12 -24   13.66    0.77
   0 -12  24   12.08    0.70
   0 -12  24   11.94    0.64
   0 -12 -25   14.84    0.77
   0 -12  25   15.97    0.72
   0  12 -25   19.15    0.81
   0 -12 -25   18.56    1.02
   0  12 -25   17.44    0.77
   0  12 -25   18.84    0.84
   0  12 -25   19.78    0.83
   0  12 -26    0.81    0.37
   0 -12 -26    0.20    0.87
   0  12 -26    1.21    0.30
   0 -12  26    0.87    0.33
   0  12 -26    0.90    0.36
   0  12 -27   11.77    0.57
   0 -14   0  135.81    2.02
   0 -14   0  140.25    2.05
   0 -14   0  134.68    1.95
   0 -14   0  141.31    2.07
   0 -14   0  133.57    2.28
   0 -14  -1   53.35    1.35
   0 -14   1   50.14    1.37
   0 -14   1    0.08    0.27
   0 -14  -1   51.81    1.29
   0  14  -1   47.02    1.19
   0 -14   1   48.71    1.29
   0 -14   1   51.07    1.35
   0 -14  -1   52.83    1.38
   0 -14   1   47.48    1.51
   0 -14  -1   53.09    1.39
   0  14   1   44.29    1.17
   0 -14   1   49.93    1.35
   0 -14   2   56.06    2.22
   0 -14   2   61.03    2.10
   0 -14   2   60.02    2.10
   0 -14  -2   60.57    2.03
   0 -14   2   62.74    2.15
   0 -14  -2   62.84    2.08
   0  14  -2   56.38    2.01
   0 -14   2   61.90    2.10
   0 -14   3   36.48    1.50
   0 -14   3   34.69    1.60
   0 -14   3   34.37    1.49
   0 -14  -3   34.77    1.38
   0 -14   3   35.31    1.51
   0  14  -3   34.90    1.42
   0 -14  -3   34.49    1.44
   0 -14   3   30.12    1.32
   0 -14   3   35.62    1.49
   0 -14   4  207.33    5.71
   0  14  -4  199.65    5.78
   0 -14  -4  195.87    5.79
   0  14  -4  194.59    5.64
   0 -14   4  189.31    5.80
   0 -14   4  182.66    5.58
   0 -14   4  199.84    5.71
   0 -14   4  209.87    5.74
   0 -14  -4  200.01    5.66
   0 -14   4  205.37    5.73
   0 -14   5    9.27    0.96
   0 -14   5    9.77    0.98
   0 -14   5   11.85    1.00
   0 -14  -5   11.02    0.95
   0  14  -5   12.23    1.07
   0 -14  -5   10.55    0.99
   0  14  -5   10.43    0.73
   0 -14  -5    9.80    1.01
   0 -14   5    8.93    1.04
   0 -14   5   10.83    0.99
   0  14  -5   10.89    0.88
   0 -14   5    8.50    0.82
   0 -14   6  198.27    5.60
   0 -14   6  203.41    5.59
   0  14  -6  182.12    5.52
   0 -14  -6  207.64    5.58
   0 -14   6  183.09    5.49
   0 -14   6  201.21    5.63
   0  14  -6  199.72    5.66
   0 -14   6  187.78    5.67
   0 -14  -6  188.83    5.66
   0 -14   6  199.38    5.62
   0 -14  -6  208.98    5.60
   0  14  -6  181.20    5.39
   0 -14   7   92.52    2.84
   0  14  -7   83.49    2.63
   0 -14   7   89.44    2.85
   0 -14   7   90.70    2.80
   0 -14  -7   91.64    2.79
   0 -14   7   83.90    2.88
   0  14  -7   85.66    2.77
   0 -14   7   92.24    2.86
   0 -14  -7   84.01    2.87
   0  14  -7   89.20    2.89
   0 -14  -7   90.59    2.80
   0 -14   7   83.75    2.73
   0  14  -8   74.14    2.40
   0 -14  -8   81.42    2.53
   0 -14   8   83.29    2.59
   0 -14   8   79.04    2.53
   0  14  -8   77.22    2.52
   0 -14   8   77.16    2.50
   0 -14   8   73.87    2.60
   0 -14  -8   81.41    2.46
   0  14  -8   79.13    2.61
   0 -14  -8   71.12    2.57
   0 -14  -8   80.94    2.52
   0 -14  -8   83.13    2.54
   0 -14   9   52.15    1.89
   0 -14   9   52.89    1.83
   0 -14  -9   51.04    1.82
   0  14  -9   54.78    1.96
   0 -14   9   47.71    1.88
   0 -14  -9   50.21    1.88
   0 -14  -9   54.92    1.83
   0  14  -9   52.76    1.85
   0 -14  -9   50.57    1.73
   0 -14  -9   55.54    1.84
   0  14  -9   50.38    1.73
   0 -14   9   47.45    1.82
   0 -14 -10  152.48    1.94
   0  14 -10  152.66    2.17
   0 -14 -10  145.13    1.90
   0 -14  10  152.37    2.09
   0 -14 -10  142.41    2.00
   0 -14  10  165.01    2.15
   0 -14  10  146.47    1.97
   0  14 -10  161.91    1.95
   0 -14  10  158.62    1.95
   0 -14 -10  147.39    1.89
   0 -14  10  134.77    2.00
   0  14 -10  149.77    2.00
   0  14 -10  147.80    1.75
   0 -14 -11    2.34    0.54
   0  14 -11    2.86    0.59
   0 -14  11    2.09    0.55
   0 -14  11    2.58    0.65
   0 -14  11    1.92    0.58
   0 -14 -11    1.75    0.58
   0 -14  11    2.36    0.63
   0 -14  11    2.39    0.65
   0 -14  11    2.85    0.58
   0  14 -11    3.17    0.63
   0 -14 -11    0.06    0.11
   0  14 -11    2.74    0.51
   0 -14 -11    2.31    0.53
   0 -14  12    0.49    0.58
   0 -14 -12    0.57    0.38
   0  14 -12    0.74    0.47
   0 -14  12    0.61    0.59
   0 -14 -12    0.30    0.45
   0 -14  12    0.91    0.49
   0 -14  12   -0.10    0.52
   0 -14 -12    1.14    0.51
   0 -14  12    0.52    0.58
   0  14 -12    0.58    0.50
   0  14 -12    0.67    0.56
   0  14 -13   21.44    0.73
   0 -14 -13   22.54    0.76
   0 -14  13   21.66    0.86
   0  14 -13   19.26    0.79
   0 -14  13   23.13    0.90
   0 -14  13   22.36    0.83
   0 -14 -13    0.10    0.14
   0 -14  13   18.45    0.65
   0  14 -13   24.60    0.83
   0 -14  13   22.11    0.89
   0 -14 -13    0.02    0.19
   0 -14  13   23.18    0.88
   0  14 -14   51.45    1.11
   0 -14  14   47.99    1.11
   0 -14  14   52.37    1.13
   0 -14  14   49.82    1.13
   0 -14  14   45.53    1.06
   0  14 -14   47.58    0.95
   0  14 -14   50.10    1.12
   0  14 -14   53.97    1.06
   0 -14 -14   46.62    0.94
   0 -14  14   52.80    1.17
   0 -14  15    1.86    0.54
   0  14 -15    2.66    0.44
   0 -14  15    2.25    0.54
   0 -14  15    2.12    0.51
   0  14 -15    2.21    0.54
   0  14 -15    2.02    0.52
   0 -14  15    1.95    0.52
   0 -14  15    1.72    0.51
   0 -14  16   10.19    0.65
   0 -14  16   10.11    0.68
   0 -14  16   10.26    0.67
   0  14 -16   10.73    0.64
   0 -14  16    9.73    0.66
   0  14 -16   10.84    0.69
   0 -14  16   10.24    0.67
   0  14 -16    9.32    0.58
   0  14 -17   32.86    1.10
   0 -14  17   32.39    1.13
   0  14 -17   30.44    1.13
   0 -14  17   31.39    1.14
   0  14 -17   26.40    1.03
   0 -14  17   29.24    1.11
   0  14 -17   30.53    1.13
   0 -14  17   25.95    1.09
   0 -14  18    2.06    0.43
   0  14 -18    2.04    0.43
   0 -14  18    2.06    0.40
   0  14 -18    1.61    0.41
   0 -14  18    1.71    0.38
   0  14 -18    1.73    0.32
   0 -14  18    1.61    0.39
   0 -14  19    1.32    0.32
   0 -14  19    1.33    0.34
   0 -14  19    0.73    0.31
   0  14 -19    1.13    0.35
   0  14 -19    0.73    0.36
   0 -14  19    0.78    0.32
   0 -14  20   25.95    0.92
   0  14 -20   25.54    0.92
   0 -16   0    1.42    0.33
   0 -16  -1    0.70    0.30
   0 -16  -1    1.13    0.29
   0 -16   1    0.69    0.31
   0 -16   2    0.92    0.30
   0 -16   2    0.71    0.29
   0 -16   3   14.64    0.62
   1  -1 -41   10.37    0.59
   1   1 -41   11.28    0.58
   1  -1 -40    0.13    0.33
   1  -1 -40   -0.33    0.42
   1   1 -40    0.24    0.44
   1   1 -40   -0.07    0.45
   1  -1 -40   -0.37    0.46
   1  -1 -40   -0.43    0.37
   1   1 -39    2.44    0.61
   1  -1 -39    2.62    0.51
   1   1 -39    1.83    0.45
   1   1 -39    2.66    0.59
   1  -1 -39    2.08    0.62
   1  -1 -39    1.31    0.58
   1   1 -38   53.98    1.34
   1   1 -38   43.68    1.11
   1  -1 -38   51.11    1.29
   1  -1 -38   49.05    1.20
   1  -1 -38   54.63    1.40
   1   1 -38   52.70    1.31
   1   1 -38   49.43    1.10
   1   1 -38   43.30    1.07
   1   1 -37    2.47    0.63
   1  -1 -37   -0.20    0.30
   1   1 -37    2.52    0.78
   1   1 -37    1.87    0.63
   1  -1 -37    2.56    0.82
   1  -1 -37    1.57    0.68
   1   1 -37    2.08    0.60
   1  -1 -37    2.95    0.77
   1   1 -36    8.38    0.78
   1  -1 -36    7.86    0.72
   1   1 -36    9.60    0.98
   1  -1 -36    8.74    0.88
   1  -1 -36   10.60    0.98
   1   1 -36    8.33    0.83
   1  -1 -36   10.56    1.05
   1  -1 -36    8.13    0.85
   1   1 -36    9.13    0.80
   1   1 -35    1.16    0.70
   1  -1 -35    0.99    0.81
   1   1 -35    0.30    0.88
   1   1 -35    0.76    0.61
   1   1 -35    0.79    0.73
   1   1 -35    0.40    0.68
   1  -1 -35    0.22    0.64
   1  -1 -35    0.33    0.90
   1  -1 -35   -0.37    0.74
   1  -1 -35   -0.24    0.77
   1  -1 -35    0.05    0.86
   1   1 -34   33.40    1.29
   1  -1 -34   38.55    1.52
   1   1 -34   36.24    1.36
   1   1 -34   33.63    1.32
   1  -1 -34   39.20    1.59
   1   1 -34   -0.03    0.28
   1   1 -34   33.06    1.19
   1  -1 -34   35.92    1.42
   1  -1 -34   34.57    1.37
   1   1 -34   33.52    1.26
   1  -1 -34   32.09    1.23
   1  -1 -34   32.33    1.39
   1   1 -34   36.13    1.53
   1  -1 -34   35.42    1.41
   1   1 -34    0.14    0.32
   1   1 -33   15.73    1.10
   1  -1 -33   14.89    1.16
   1  -1 -33   13.71    1.06
   1  -1 -33   15.04    1.17
   1   1 -33   14.66    1.14
   1   1 -33   15.70    1.08
   1  -1 -33   14.61    1.21
   1   1 -33   12.77    0.89
   1  -1 -33   12.63    0.93
   1  -1 -33   13.71    1.23
   1   1 -33   16.71    1.16
   1  -1 -33   14.62    1.32
   1   1 -33   14.55    1.04
   1  -1 -32  165.03    2.83
   1  -1 -32  176.44    3.00
   1   1 -32  141.31    2.21
   1   1 -32  158.53    2.51
   1  -1 -32  155.90    2.50
   1  -1 -32  165.74    2.72
   1   1 -32  138.27    2.16
   1   1 -32  152.77    2.43
   1   1 -32  160.51    2.57
   1   1 -32  156.63    2.59
   1  -1 -32  143.17    2.26
   1  -1 -32  162.33    2.70
   1   1 -32  159.63    2.58
   1  -1 -32  164.84    2.78
   1   1 -31    7.43    1.43
   1   1 -31    6.76    0.94
   1   1 -31    7.19    0.84
   1  -1 -31    8.15    0.94
   1  -1 -31    7.80    1.12
   1  -1 -31    6.75    0.80
   1   1 -31    7.28    0.93
   1   1 -31    7.29    0.87
   1  -1 -31    7.88    1.03
   1  -1 -31    6.85    0.70
   1   1 -31    6.27    0.92
   1  -1 -31    7.55    1.20
   1   1 -31    8.05    0.96
   1  -1 -31    7.18    1.15
   1  -1 -31    7.68    1.05
   1   1 -31    7.76    1.01
   1   1 -31    7.58    1.02
   1  -1 -31    7.19    0.86
   1   1 -30   17.41    1.12
   1  -1 -30   15.66    1.00
   1   1 -30   19.95    1.62
   1  -1 -30   15.24    1.07
   1   1 -30   19.83    1.25
   1   1 -30   17.62    1.11
   1  -1 -30   17.93    1.29
   1   1 -30   19.12    1.26
   1  -1 -30   18.43    1.31
   1  -1 -30   18.50    1.21
   1  -1 -30   18.21    1.26
   1  -1 -30   16.38    1.15
   1   1 -30   20.13    1.24
   1   1 -30   19.36    1.31
   1   1 -30   19.55    1.24
   1  -1 -30   18.96    1.40
   1  -1 -30   20.20    1.43
   1  -1 -29   75.79    2.73
   1   1 -29   83.46    2.89
   1  -1 -29   81.95    2.91
   1  -1 -29   78.92    2.78
   1  -1 -29   85.44    2.91
   1  -1 -29   82.53    2.94
   1  -1 -29   71.01    2.64
   1  -1 -29   72.37    2.66
   1   1 -29   82.73    2.80
   1   1 -29   84.82    2.82
   1   1 -29   79.25    2.73
   1   1 -29   80.43    2.79
   1   1 -29   84.97    2.85
   1  -1 -29   74.75    2.63
   1   1 -29   79.61    2.74
   1   1 -29   83.64    3.00
   1  -1 -29   85.01    2.88
   1   1 -29   85.70    2.84
   1   1 -28   99.24    3.21
   1   1 -28   97.58    3.22
   1  -1 -28   96.04    3.18
   1   1 -28   94.78    3.26
   1  -1 -28  101.13    3.40
   1   1 -28  100.82    3.29
   1  -1 -28   99.54    3.30
   1  -1 -28  101.18    3.28
   1  -1 -28   97.83    3.20
   1   1 -28   98.93    3.26
   1   1 -28  100.79    3.28
   1  -1 -28   90.94    3.13
   1  -1 -28   85.55    3.09
   1  -1 -28   95.38    3.10
   1   1 -28   99.28    3.38
   1   1 -28   97.18    3.17
   1   1 -28  100.37    3.24
   1  -1 -28  100.38    3.28
   1  -1 -28  102.01    3.28
   1   1 -28   93.49    3.16
   1   1 -27    1.29    0.70
   1  -1 -27    1.56    0.87
   1  -1 -27    2.31    0.63
   1  -1 -27    2.87    0.73
   1   1 -27    2.49    0.80
   1   1 -27    2.20    0.83
   1  -1 -27    1.66    0.80
   1  -1 -27    2.41    0.83
   1   1 -27    2.11    0.73
   1   1 -27    1.59    0.79
   1   1 -27    2.56    0.81
   1  -1 -27    1.73    0.97
   1  -1 -27    2.32    0.79
   1   1 -27    1.21    0.60
   1   1 -27    1.58    1.13
   1   1 -27    2.22    0.81
   1   1 -27    1.89    0.81
   1  -1 -27    3.09    0.78
   1  -1 -27    1.53    0.67
   1  -1 -26   63.40    2.38
   1  -1 -26   71.08    2.46
   1   1 -26   71.55    2.47
   1   1 -26   72.35    2.53
   1   1 -26   71.40    2.50
   1   1 -26   67.90    2.51
   1  -1 -26   70.34    2.47
   1   1 -26   72.34    2.53
   1   1 -26   75.92    2.52
   1   1 -26   72.88    2.66
   1  -1 -26   72.83    2.55
   1   1 -26   63.73    2.35
   1   1 -26   75.72    2.52
   1   1 -26   75.54    2.49
   1  -1 -26   68.90    2.45
   1  -1 -26   76.08    2.63
   1  -1 -26   70.20    2.56
   1  -1 -26   72.39    2.53
   1  -1 -26   66.34    2.37
   1   1 -25    1.83    0.74
   1  -1 -25    1.15    0.64
   1  -1 -25    0.83    0.85
   1   1 -25    0.67    0.65
   1  -1 -25    0.40    0.70
   1  -1 -25    0.52    0.70
   1   1 -25    0.59    0.66
   1   1 -25    0.48    0.69
   1   1 -25    0.83    0.55
   1   1 -25    1.36    1.04
   1  -1 -25    1.12    0.77
   1  -1 -25    0.60    0.65
   1   1 -25    0.93    0.67
   1  -1 -25    0.88    0.65
   1   1 -25    1.23    0.65
   1  -1 -25    0.89    0.59
   1   1 -25    1.29    0.66
   1   1 -25    0.32    0.69
   1  -1 -25    0.59    0.62
   1   1 -25    0.65    0.69
   1  -1 -24  189.26    5.42
   1   1 -24  186.84    5.41
   1  -1 -24  179.06    5.37
   1   1 -24  191.19    5.51
   1   1 -24  190.80    5.44
   1  -1 -24  180.18    5.38
   1  -1 -24  189.96    5.34
   1  -1 -24  186.35    5.46
   1   1 -24  185.44    5.40
   1   1 -24  181.02    5.40
   1   1 -24  189.42    5.42
   1  -1 -24  194.50    5.45
   1   1 -24  182.99    5.33
   1   1 -24  184.80    5.38
   1   1 -24  191.92    5.45
   1   1 -24  187.53    5.40
   1   1 -24  170.30    5.19
   1   1 -24  160.44    6.02
   1  -1 -24  185.71    5.47
   1  -1 -24  198.41    5.55
   1   1 -24  195.02    5.41
   1  -1 -24  179.56    5.36
   1  -1 -24  180.32    5.37
   1  -1 -23   10.52    0.87
   1   1 -23   10.27    0.84
   1  -1 -23    9.30    0.84
   1   1 -23    9.87    1.00
   1   1 -23    9.93    0.85
   1   1 -23    9.24    0.87
   1   1 -23    9.84    0.65
   1   1 -23    8.53    0.80
   1   1 -23    9.89    1.20
   1   1 -23   10.12    0.86
   1  -1 -23   10.36    0.91
   1  -1 -23   10.31    0.86
   1   1 -23   11.82    0.87
   1   1 -23   10.42    0.83
   1   1 -23    9.76    0.83
   1   1 -23    9.86    0.86
   1  -1 -23    9.57    0.79
   1  -1 -23    9.13    0.80
   1  -1 -23    9.06    0.81
   1   1 -23    9.65    0.77
   1  -1 -23   10.85    0.91
   1  -1 -23   10.26    0.77
   1  -1 -23   10.67    0.99
   1   1 -22  178.86    5.00
   1  -1 -22  170.38    4.94
   1  -1 -22  168.06    4.92
   1  -1 -22  171.50    4.92
   1  -1 -22  173.27    4.95
   1  -1 -22  180.96    5.06
   1   1 -22  174.84    4.97
   1   1 -22  180.83    4.96
   1   1 -22  173.35    4.97
   1   1 -22  172.22    4.96
   1  -1 -22  173.66    4.89
   1  -1 -22  170.39    4.98
   1   1 -22  170.50    4.94
   1   1 -22  156.69    5.66
   1  -1 -22  171.25    4.96
   1  -1 -22  168.14    4.95
   1   1 -22  167.77    4.96
   1   1 -22  167.60    4.93
   1   1 -22  167.27    4.93
   1   1 -22  164.45    4.79
   1  -1 -22  171.85    4.97
   1  -1 -22  168.18    4.97
   1  -1 -22  154.12    4.74
   1   1 -22  174.94    4.94
   1   1 -21  124.50    3.48
   1   1 -21  110.83    3.43
   1   1 -21  116.36    3.47
   1   1 -21  110.93    3.44
   1  -1 -21  122.64    3.56
   1  -1 -21  117.47    3.48
   1  -1 -21  111.69    3.44
   1   1 -21  111.85    3.44
   1  -1 -21  106.02    3.27
   1   1 -21  113.67    3.44
   1   1 -21  111.44    4.15
   1  -1 -21  114.75    3.47
   1  -1 -21  113.25    3.53
   1  -1 -21  116.51    3.47
   1   1 -21  119.05    3.46
   1   1 -21  101.82    3.69
   1   1 -21  120.16    3.53
   1  -1 -21  113.47    3.44
   1   1 -21  112.29    3.31
   1   1 -21  115.03    3.45
   1  -1 -21  117.98    3.42
   1  -1 -20    0.91    0.55
   1   1 -20    1.30    0.42
   1   1 -20    1.17    0.69
   1   1 -20    1.08    0.60
   1   1 -20    1.45    0.55
   1  -1 -20    1.22    0.50
   1  -1 -20    0.98    0.37
   1  -1 -20    1.42    0.58
   1  -1 -20    0.74    0.66
   1   1 -20    0.80    0.55
   1   1 -20    1.35    0.85
   1   1 -20    1.97    0.56
   1   1 -19    3.17    0.45
   1   1 -19    3.63    0.57
   1   1 -19    3.08    0.68
   1  -1 -19    3.18    0.55
   1  -1 -19    3.06    0.41
   1  -1 -19    3.97    0.71
   1   1 -19    4.26    0.99
   1  -1 -19    3.17    0.61
   1   1 -19    3.78    0.70
   1   1 -18  149.55    4.65
   1   1 -18  131.46    4.40
   1   1 -18  150.82    4.21
   1  -1 -18  141.24    4.17
   1   1 -18  160.12    4.34
   1   1 -18  162.59    4.33
   1  -1 -18  140.31    4.55
   1  -1 -18  155.54    4.37
   1  -1 -18  155.51    4.27
   1   1 -18  153.52    5.00
   1   1 -17  992.44   26.19
   1   1 -17 1023.95   26.29
   1  -1 -17  988.15   26.24
   1  -1 -17  926.65   26.53
   1  -1 -17 1079.42   26.35
   1   1 -17  909.60   26.45
   1   1 -17 1048.98   26.29
   1  -1 -17  935.21   26.15
   1   1 -17 1050.90   27.02
   1   1 -17  991.13   26.65
   1   1 -16  134.02    4.03
   1  -1 -16  145.20    3.86
   1   1 -16  139.22    3.79
   1   1 -16  141.14    3.80
   1   1 -16  141.30    4.16
   1   1 -16  147.22    4.48
   1  -1 -16  139.54    3.76
   1  -1 -16  131.21    4.04
   1  -1 -15  660.78   16.84
   1   1 -15  652.94   17.44
   1   1 -15  640.30   17.15
   1  -1 -15  631.06   16.77
   1  -1 -15  636.71   17.07
   1   1 -15  646.97   16.80
   1   1 -15  626.40   17.07
   1   1 -15  662.73   16.81
   1   1 -14  112.46    3.64
   1  -1 -14  103.39    3.25
   1   1 -14  105.22    3.03
   1   1 -14  108.43    3.04
   1  -1 -14  110.06    3.07
   1   1 -14  107.00    3.37
   1  -1 -13  148.50    4.44
   1   1 -13  156.33    4.57
   1   1 -13  157.11    4.25
   1   1 -13  159.13    4.56
   1  -1 -13  142.08    4.25
   1  -1 -13  151.09    4.24
   1   1 -13  154.49    4.76
   1  -1 -13  154.06    4.26
   1   1 -12  269.07    7.26
   1   1 -12  259.87    7.44
   1   1 -12  258.18    7.27
   1  -1 -12  249.88    6.99
   1  -1 -12  255.39    7.13
   1   1 -11  118.57    3.21
   1   1 -11  117.70    3.40
   1  -1 -11   96.48    2.72
   1  -1 -11  114.29    2.93
  -1  -1  11   95.54    2.77
  -1   1  11   90.53    2.73
   1   1 -11  104.62    2.78
   1  -1 -11  115.38    3.05
   1   1 -11  119.72    3.19
   1  -1 -10   26.76    0.97
  -1  -1  10   27.10    0.90
   1  -1 -10   24.00    0.85
   1   1 -10   27.31    1.18
  -1   1  10   24.13    0.87
   1  -1 -10   26.40    1.03
   1   1 -10   28.12    0.92
   1   1 -10   29.64    1.34
  -1  -1   9    9.84    0.53
   1  -1  -9   10.72    0.96
   1  -1  -9   12.55    0.61
  -1   1   9    9.41    0.53
   1  -1  -9   10.71    0.52
   1   1  -9    9.80    0.55
   1   1  -9    8.52    0.73
   1   1  -9    8.36    0.84
   1   1  -9    9.35    0.78
   1  -1  -9   10.89    0.62
   1   1  -8 6567.58  170.22
   1  -1  -8 6505.90  170.05
   1  -1  -8 6622.01  170.06
  -1  -1   8 6224.61  170.04
   1   1  -8 6646.88  170.34
   1   1  -8 6373.26  170.25
   1  -1  -8 6457.21  170.05
   1   1  -8 6499.60  170.05
   1  -1  -8 6705.65  170.37
  -1   1   8 6468.13  170.07
   1  -1  -7 9267.78  240.12
   1  -1  -7 8935.25  240.07
   1  -1  -7 8974.96  240.13
   1  -1  -7 9496.04  240.42
   1   1  -7 9180.58  240.26
   1   1  -7 9583.33  240.39
   1   1  -7 9273.37  240.13
  -1   1   7 9154.92  240.16
  -1  -1   7 9090.86  240.13
   1  -1  -6   91.25    2.67
   1  -1  -6   95.73    2.64
  -1  -1   6   92.45    2.66
   1   1  -6   95.26    2.78
   1   1  -6   95.08    2.67
   1  -1  -6   91.02    2.55
   1  -1  -6   93.67    2.93
   1   1  -5 1297.84   34.14
   1  -1  -5 1272.70   34.32
   1  -1  -5 1322.91   34.12
  -1  -1   5 1255.51   34.13
   1  -1  -5 1317.36   34.17
  -1  -1   4  154.00    4.20
   1  -1  -4  150.30    4.16
  -1  -1   4  154.59    4.19
   1  -1  -4  148.47    4.32
   1   1  -4  153.49    4.19
  -1   1   4  151.16    4.08
   1  -1  -4  151.40    4.22
   1  -1  -3 4066.58  106.74
  -1  -1   3 4095.65  106.66
  -1  -1   3 4109.49  106.65
   1   1  -3 4067.37  106.69
   1  -1  -3 4060.84  106.62
  -1   1   3 4013.45  106.57
  -1  -1   2 3159.45   82.49
  -1   1   2 3101.39   82.44
   1  -1  -2 3190.40   82.54
  -1  -1   2 3133.97   82.48
  -1  -1   1  103.19    2.85
   1  -1  -1  103.41    2.89
  -1   1   1  102.39    2.84
  -1   1   1  100.82    2.77
  -1  -1   1  102.93    2.86
  -1   1   0  150.40    4.17
  -1  -1   0  146.39    4.15
   1  -1   0  151.90    4.22
   1   1   0  154.16    4.12
  -1  -1   0  145.74    4.14
  -1   1   0  153.38    4.12
  -1   1  -1  208.50    5.62
   1  -1   1  199.93    5.49
   1   1   1  208.51    5.52
  -1   1  -1  205.80    5.59
   1  -1   1  203.85    5.63
   1  -1   2  704.31   19.45
  -1   1  -2  751.17   19.64
   1  -1   2  766.79   19.64
   1   1   2  756.07   19.51
   1  -1   2  777.03   19.61
  -1  -1  -3  399.76   10.95
  -1  -1  -3  422.92   11.05
   1  -1   3  428.28   11.09
  -1  -1  -3  398.69   11.05
  -1   1  -3  417.85   11.17
   1   1   3  425.07   10.99
  -1  -1  -3  421.41   11.06
   1   1   4 1133.18   29.61
  -1  -1  -4 1107.07   29.55
  -1  -1  -4 1114.51   29.61
  -1  -1  -4 1132.46   29.62
   1  -1   4 1094.61   29.64
  -1   1  -4 1093.90   29.78
   1   1   4 1157.19   29.55
  -1  -1  -4 1121.12   29.61
  -1  -1  -5    8.12    0.51
  -1  -1  -5    7.09    0.49
   1   1   5    6.64    0.46
  -1  -1  -5    6.62    0.47
   1  -1   5    7.80    0.52
  -1   1  -6  243.52    6.57
   1  -1   6  229.66    6.36
  -1   1  -6  230.61    6.36
  -1   1  -6  231.57    6.54
  -1  -1  -6  229.71    6.32
  -1  -1  -6  234.82    6.38
  -1  -1  -6  237.70    6.51
  -1  -1  -6  237.50    6.36
   1   1   6  234.92    6.33
  -1  -1  -7    4.02    0.43
  -1  -1  -7    3.80    0.67
  -1   1  -7    2.57    0.70
  -1  -1  -7    3.69    0.52
  -1  -1  -7    4.11    0.46
   1  -1   7    3.70    0.48
  -1   1  -7    3.07    0.48
   1   1   7    2.93    0.40
  -1   1  -8  348.24    9.25
  -1   1  -8  329.67    8.94
  -1  -1  -8  324.37    8.91
  -1  -1  -8  343.05    9.11
   1  -1   8  331.23    8.95
  -1  -1  -8  328.67    8.98
   1   1   8  335.04    8.92
  -1  -1  -8  348.24    9.23
   1  -1   9  305.86    8.14
  -1  -1  -9  292.91    8.11
  -1  -1  -9  302.04    8.21
  -1   1  -9  303.83    8.48
  -1  -1  -9  322.80    8.48
   1   1   9  302.16    8.12
  -1   1  -9  299.04    8.13
  -1  -1  -9  315.85    8.38
  -1   1  -9  310.02    8.62
   1   1  10   94.16    2.65
  -1   1 -10  106.35    3.29
   1  -1  10   98.01    2.66
  -1  -1 -10  105.05    3.13
  -1   1 -10   94.15    2.66
  -1  -1 -10  100.15    3.01
  -1   1 -10  105.61    3.13
  -1  -1 -10   89.14    2.64
  -1  -1 -10   93.82    2.78
  -1   1 -11  107.72    3.49
  -1  -1 -11   96.18    2.92
  -1   1 -11  103.39    3.25
  -1  -1 -11  103.09    3.20
  -1  -1 -11  103.39    3.27
  -1   1 -12   17.30    1.28
  -1  -1 -12   16.69    1.12
  -1  -1 -12   15.81    0.58
  -1  -1 -12   16.55    0.74
  -1   1 -12   17.22    1.10
  -1  -1 -13 1228.58   31.59
  -1  -1 -13 1330.50   32.13
  -1   1 -13 1293.50   32.32
  -1   1 -13 1237.39   31.60
  -1   1 -13 1270.57   32.01
  -1   1 -13 1275.68   31.60
  -1  -1 -13 1281.04   31.63
  -1  -1 -13 1154.83   31.59
  -1   1 -13 1288.08   31.60
  -1  -1 -14    1.04    0.36
  -1  -1 -14    2.08    0.52
  -1   1 -14    0.57    0.52
  -1   1 -14    0.62    0.62
  -1  -1 -14    0.79    0.79
  -1   1 -14    0.72    0.49
  -1   1 -14    0.37    0.96
  -1  -1 -14    1.83    0.57
  -1   1 -14    0.10    0.74
  -1   1 -14    1.14    0.48
  -1  -1 -14    0.91    0.19
  -1  -1 -14    1.37    0.41
  -1   1 -14    1.68    0.95
  -1   1 -15  518.09   13.81
  -1   1 -15  508.40   13.02
  -1  -1 -15  511.51   13.04
  -1  -1 -15  509.65   13.00
  -1  -1 -15  469.39   12.93
  -1  -1 -15  514.32   13.56
  -1   1 -15  510.25   13.71
  -1   1 -15  485.22   13.39
  -1   1 -15  491.45   13.00
  -1   1 -15  505.78   13.01
  -1   1 -15  505.80   12.97
  -1  -1 -16   40.89    1.44
  -1   1 -16   40.69    2.15
  -1  -1 -16   40.02    1.36
  -1  -1 -16   39.30    1.91
  -1   1 -16   39.24    2.06
  -1  -1 -16   40.23    1.48
  -1   1 -16   37.45    1.75
  -1   1 -16   37.25    1.48
  -1   1 -16   37.39    1.45
  -1   1 -16   40.09    1.45
  -1   1 -16   40.95    1.37
  -1  -1 -17  972.95   26.71
  -1   1 -17 1013.73   26.82
  -1   1 -17  966.20   27.14
  -1  -1 -17 1017.86   26.83
  -1  -1 -17 1039.29   26.80
  -1   1 -17 1025.32   26.75
  -1   1 -17  998.28   26.79
  -1   1 -17 1014.18   26.81
  -1  -1 -17  997.05   27.37
  -1   1 -17 1044.64   27.68
  -1   1 -17 1034.58   27.59
  -1   1 -18  165.23    5.57
  -1  -1 -18  159.60    5.27
  -1  -1 -18  165.15    4.73
  -1   1 -18  163.71    4.67
  -1   1 -18  167.48    4.75
  -1  -1 -18  169.91    4.65
  -1   1 -18  169.01    4.73
  -1   1 -18  157.82    5.03
  -1   1 -18  153.00    4.93
  -1  -1 -18  164.77    4.79
  -1   1 -18  166.66    4.77
  -1  -1 -19  271.83    7.52
  -1  -1 -19  277.78    7.45
  -1   1 -19  263.92    8.42
  -1  -1 -19  281.08    7.60
  -1   1 -19  237.71    7.74
  -1   1 -19  276.23    7.54
  -1   1 -19  251.02    7.73
  -1   1 -19  275.54    7.47
  -1  -1 -19  265.21    8.09
  -1   1 -19  278.98    7.56
  -1   1 -19  275.06    7.56
  -1   1 -20   19.63    0.98
  -1  -1 -20   19.58    1.04
  -1   1 -20   17.93    1.61
  -1   1 -20   19.55    1.18
  -1   1 -20   21.22    0.97
  -1  -1 -20   19.68    1.02
  -1   1 -20   17.50    1.08
  -1  -1 -20   19.07    1.13
  -1   1 -20   18.36    1.07
  -1   1 -20   19.74    1.06
  -1  -1 -20   20.10    0.93
  -1   1 -21   28.94    1.42
  -1  -1 -21   27.70    1.24
  -1   1 -21   27.46    1.92
  -1   1 -21   26.95    1.28
  -1   1 -21   27.23    1.18
  -1   1 -21   27.10    1.21
  -1  -1 -21   27.44    1.13
  -1   1 -21   27.93    1.27
  -1  -1 -21   26.39    1.14
  -1  -1 -21   28.31    1.35
  -1   1 -21   24.04    1.16
  -1  -1 -21   26.08    1.16
  -1   1 -21   26.28    1.23
  -1   1 -21   26.14    1.15
  -1  -1 -21   27.47    1.23
  -1   1 -22   28.22    1.31
  -1  -1 -22   31.94    1.36
  -1   1 -22   29.77    1.28
  -1  -1 -22   27.76    1.21
  -1  -1 -22   31.19    1.42
  -1   1 -22   30.31    1.35
  -1   1 -22   30.05    1.42
  -1  -1 -22   28.53    1.22
  -1   1 -22   28.07    1.24
  -1   1 -22   31.05    1.28
  -1   1 -22   30.82    1.27
  -1   1 -22   30.06    2.03
  -1  -1 -22   32.50    1.23
  -1   1 -22   30.41    1.47
   1  -1  22   27.47    1.33
  -1  -1 -22   30.05    1.34
  -1   1 -22   29.76    1.36
  -1  -1 -22   28.22    1.26
  -1  -1 -22   28.72    1.26
  -1   1 -22   27.15    1.25
  -1   1 -23   49.23    1.81
  -1   1 -23   51.23    2.04
  -1  -1 -23   50.67    1.87
  -1  -1 -23   47.37    1.72
  -1   1 -23   49.92    1.86
  -1  -1 -23   46.05    1.76
  -1   1 -23   47.67    1.76
  -1  -1 -23   49.80    1.99
  -1   1 -23   46.95    2.58
  -1   1 -23   49.34    1.78
  -1   1 -23   45.45    1.70
  -1  -1 -23   45.57    1.70
  -1   1 -23   52.44    1.88
  -1   1 -23   52.90    1.78
  -1   1 -23   51.73    1.94
  -1  -1 -23   49.28    1.89
  -1   1 -23   48.48    1.77
   1  -1  23   46.38    1.85
  -1  -1 -23   46.95    1.72
  -1   1 -23   48.87    1.84
  -1  -1 -23   48.48    1.79
  -1  -1 -23   47.34    1.71
  -1  -1 -24    0.56    0.53
  -1   1 -24    1.00    0.68
  -1  -1 -24    0.66    0.82
  -1   1 -24    0.89    0.60
  -1   1 -24    1.63    0.99
  -1  -1 -24    0.06    0.67
  -1  -1 -24    1.02    0.63
  -1  -1 -24    0.59    0.55
  -1   1 -24    1.06    0.71
  -1  -1 -24    0.32    0.56
   1  -1  24    1.25    0.66
  -1   1 -24    0.26    0.60
  -1   1 -24    1.18    0.68
  -1   1 -24    1.30    0.54
  -1  -1 -24    0.34    0.72
  -1   1 -24    0.60    0.58
  -1  -1 -24    0.65    0.53
  -1   1 -24    0.58    0.81
  -1   1 -24    0.48    1.11
  -1  -1 -24    1.21    0.54
  -1   1 -24    0.24    0.56
  -1   1 -24    0.80    0.66
  -1   1 -25   59.09    2.11
  -1   1 -25   60.14    2.05
  -1   1 -25   62.05    2.27
  -1   1 -25   57.92    2.20
  -1  -1 -25   52.95    1.98
  -1   1 -25   55.59    2.09
  -1   1 -25   60.91    2.18
  -1   1 -25   54.38    1.98
  -1  -1 -25   61.78    2.17
  -1   1 -25   61.44    2.15
  -1  -1 -25   54.81    2.05
  -1   1 -25   52.83    2.86
  -1  -1 -25   59.90    2.11
  -1  -1 -25   56.88    2.01
  -1  -1 -25   60.94    2.24
  -1  -1 -25   57.48    2.20
   1  -1  25   56.92    2.14
  -1  -1 -25   55.72    2.05
  -1  -1 -25   61.23    2.29
  -1   1 -25   57.01    2.15
  -1  -1 -25   60.33    2.05
  -1   1 -25   62.57    2.45
  -1   1 -25   56.46    2.05
  -1  -1 -26   82.45    2.68
  -1   1 -26   85.07    2.73
  -1   1 -26   86.25    2.87
  -1  -1 -26   85.60    2.85
  -1  -1 -26   87.08    2.85
  -1   1 -26   86.91    2.89
  -1   1 -26   91.54    3.14
  -1   1 -26   71.40    3.54
  -1  -1 -26   82.16    2.92
  -1   1 -26   82.18    2.75
  -1   1 -26   83.72    2.81
  -1   1 -26   87.08    2.83
  -1  -1 -26   83.41    2.76
  -1   1 -26   83.02    2.77
  -1   1 -26   86.17    2.98
  -1  -1 -26   77.01    2.67
  -1  -1 -26   87.00    3.01
  -1  -1 -26   91.01    2.93
  -1  -1 -26   79.32    2.75
  -1  -1 -26   84.38    2.74
  -1   1 -27   39.41    1.64
  -1  -1 -27   42.90    1.82
  -1  -1 -27   40.19    1.91
  -1   1 -27   39.66    1.75
  -1  -1 -27   39.70    1.63
  -1  -1 -27   37.50    1.51
  -1   1 -27   39.98    1.75
  -1  -1 -27   41.11    1.72
  -1   1 -27   38.34    1.60
  -1  -1 -27   38.18    1.60
  -1   1 -27   42.83    1.74
  -1  -1 -27   38.10    1.57
  -1   1 -27   36.99    1.54
  -1   1 -27   40.50    1.71
  -1   1 -27   39.31    1.67
  -1   1 -27   41.39    1.88
  -1  -1 -27   42.32    1.74
  -1  -1 -27   32.47    1.50
  -1   1 -28    0.51    0.85
  -1  -1 -28    0.29    0.90
  -1  -1 -28    0.97    0.54
  -1   1 -28    0.26    0.62
  -1  -1 -28   -0.08    0.65
  -1   1 -28    0.48    0.78
  -1  -1 -28   -0.16    0.61
  -1  -1 -28    0.50    1.02
  -1  -1 -28    0.60    0.76
  -1   1 -28    0.95    0.57
  -1  -1 -28    0.63    0.87
  -1   1 -28    0.07    0.67
  -1   1 -28    0.25    0.79
  -1   1 -28    0.32    0.76
  -1  -1 -28    0.43    0.68
  -1   1 -28    0.65    0.92
  -1  -1 -28    0.73    0.74
  -1  -1 -29   21.18    1.07
  -1  -1 -29   25.75    1.38
  -1  -1 -29   22.75    1.24
  -1  -1 -29   25.58    1.52
  -1  -1 -29   21.62    1.18
  -1   1 -29   23.00    1.26
  -1  -1 -29   24.83    1.35
  -1   1 -29   24.42    1.52
  -1   1 -29   20.76    1.10
  -1   1 -29   25.37    1.38
  -1   1 -29   19.39    1.16
  -1  -1 -29   25.46    1.46
  -1   1 -29   25.35    1.33
  -1  -1 -29   24.10    1.45
  -1   1 -29   23.93    1.44
  -1   1 -29   22.53    1.37
  -1  -1 -30  169.71    5.03
  -1   1 -30  170.36    5.02
  -1   1 -30  177.46    5.12
  -1  -1 -30  170.65    5.09
  -1  -1 -30  169.70    4.99
  -1   1 -30  167.30    4.96
  -1  -1 -30  172.83    5.17
  -1   1 -30  173.38    5.08
  -1   1 -30  165.46    4.99
  -1   1 -30  152.02    4.83
  -1   1 -30  140.96    4.73
  -1  -1 -30  181.24    5.18
  -1  -1 -30  159.14    4.90
  -1  -1 -30  155.80    4.82
  -1   1 -30  177.79    5.18
  -1  -1 -31   48.90    1.98
  -1   1 -31   45.48    1.94
  -1   1 -31   48.66    1.98
  -1   1 -31   46.66    1.87
  -1  -1 -31   47.15    1.99
  -1  -1 -31   46.60    2.03
  -1  -1 -31   41.56    1.78
  -1   1 -31   46.06    1.91
  -1  -1 -31   44.86    2.05
  -1  -1 -31   44.59    1.83
  -1   1 -31   48.58    2.01
  -1  -1 -31   39.91    1.69
  -1   1 -31   46.21    2.04
  -1   1 -31   37.59    1.68
  -1  -1 -31   47.88    2.06
  -1   1 -32    1.83    0.74
  -1   1 -32    1.53    0.57
  -1   1 -32    2.96    0.92
  -1  -1 -32    1.21    0.70
  -1   1 -32    1.41    0.94
  -1   1 -32    2.33    0.85
  -1  -1 -32    1.80    1.04
  -1  -1 -32    1.60    0.85
  -1   1 -32    1.80    0.75
  -1  -1 -32    1.81    0.70
  -1  -1 -32    1.42    0.94
  -1  -1 -32    2.20    0.98
  -1  -1 -32    1.53    0.89
  -1  -1 -33    4.69    0.98
  -1  -1 -33    4.61    1.04
  -1   1 -33    4.97    0.85
  -1  -1 -33    4.08    0.70
  -1   1 -33    5.26    0.79
  -1   1 -33    4.36    0.88
  -1  -1 -33    3.97    0.72
  -1  -1 -33    4.67    1.02
  -1   1 -33    3.76    0.96
  -1   1 -33    5.15    0.97
  -1  -1 -33    4.62    0.99
  -1   1 -34   57.49    2.11
  -1  -1 -34   59.09    2.24
  -1   1 -34   59.80    2.15
  -1   1 -34   61.35    2.28
  -1   1 -34   59.24    2.22
  -1  -1 -34   60.82    2.28
  -1  -1 -34   50.99    1.99
  -1  -1 -34   63.41    2.33
  -1   1 -34   57.54    2.17
  -1  -1 -34   58.04    2.24
  -1   1 -34   55.79    2.26
  -1  -1 -35   26.22    1.26
  -1   1 -35   25.92    1.10
  -1   1 -35   23.01    1.00
  -1  -1 -35   27.41    1.22
  -1   1 -35   26.33    1.15
  -1  -1 -35   29.16    1.32
  -1   1 -35   27.06    1.32
  -1  -1 -35   25.59    1.27
  -1   1 -35   25.88    1.24
  -1   1 -35   26.46    1.19
  -1   1 -35   25.30    1.24
  -1  -1 -36   71.99    1.70
  -1  -1 -36   67.99    1.62
  -1   1 -36   68.04    1.55
  -1  -1 -36   76.90    1.78
  -1  -1 -36   73.72    1.76
  -1   1 -36   73.60    1.83
  -1   1 -36   65.62    1.47
  -1   1 -36   75.39    1.69
  -1   1 -36   69.08    1.68
  -1   1 -36   71.87    1.63
  -1  -1 -37   13.64    0.97
  -1   1 -37   11.17    0.91
  -1   1 -37   11.45    0.97
  -1  -1 -37   12.35    0.94
  -1  -1 -37   11.63    0.86
  -1   1 -37    9.15    0.77
  -1  -1 -37   12.12    0.95
  -1   1 -37   10.48    0.87
  -1  -1 -38   15.88    0.88
  -1   1 -38   14.21    0.81
  -1   1 -38   15.55    0.81
  -1   1 -38   16.81    0.94
  -1   1 -38   15.47    0.84
  -1   1 -39    8.80    0.67
  -1  -1 -39   10.92    0.73
  -1   1 -39   10.04    0.77
  -1   1 -39    8.31    0.66
  -1   1 -39    8.91    0.66
  -1  -1 -39    8.15    0.59
  -1   1 -40   58.34    1.81
  -1  -1 -40   62.30    1.90
  -1   1 -41    0.57    0.32
   1   3 -40    3.08    0.40
   1  -3 -40    1.88    0.41
   1   3 -40    2.61    0.43
   1  -3 -39    1.35    0.52
   1   3 -39   -0.04    0.47
   1  -3 -39    0.64    0.44
   1   3 -39    0.91    0.46
   1  -3 -39   -0.05    0.55
   1  -3 -39    0.60    0.40
   1  -3 -38    0.28    0.64
   1  -3 -38    0.25    0.52
   1  -3 -38    0.43    0.53
   1   3 -38    1.05    0.54
   1   3 -38    1.12    0.53
   1  -3 -38    0.87    0.59
   1   3 -38    1.22    0.41
   1   3 -38    1.06    0.59
   1  -3 -37   16.95    0.91
   1  -3 -37   17.83    0.96
   1  -3 -37   17.66    1.03
   1   3 -37   18.68    0.96
   1   3 -37   15.53    0.72
   1   3 -37   17.15    0.90
   1   3 -37   16.44    0.88
   1  -3 -36    0.36    0.73
   1  -3 -36    1.11    0.81
   1  -3 -36    1.01    0.73
   1   3 -36   -0.28    0.68
   1   3 -36    0.40    0.54
   1   3 -36    0.15    0.47
   1   3 -36    0.83    0.53
   1   3 -36    0.16    0.65
   1   3 -35    9.86    0.89
   1   3 -35    9.17    0.76
   1   3 -35    0.18    0.24
   1  -3 -35    7.55    0.92
   1   3 -35    9.37    0.91
   1  -3 -35    0.04    0.25
   1  -3 -35    9.72    1.05
   1  -3 -35    6.40    0.72
   1   3 -35    8.93    0.76
   1   3 -35    6.97    0.69
   1  -3 -35   10.25    0.96
   1   3 -35    0.16    0.21
   1  -3 -34    5.42    0.77
   1   3 -34    5.28    0.69
   1  -3 -34    6.17    0.96
   1   3 -34    5.47    0.88
   1  -3 -34    7.07    1.00
   1  -3 -34    4.02    0.69
   1   3 -34    4.68    0.91
   1  -3 -34    5.95    1.03
   1   3 -34    5.80    0.79
   1   3 -34    4.39    0.64
   1   3 -34    5.18    0.75
   1  -3 -34    5.54    0.93
   1  -3 -33    0.43    0.72
   1   3 -33    0.54    0.68
   1   3 -33    1.06    0.64
   1  -3 -33   -0.10    0.70
   1   3 -33   -0.13    0.87
   1   3 -33   -0.21    0.56
   1  -3 -33    0.56    0.89
   1  -3 -33   -0.03    0.98
   1  -3 -33   -0.03    0.83
   1  -3 -33    0.20    0.86
   1   3 -33   -0.04    0.72
   1   3 -33    0.44    0.62
   1   3 -33   -0.14    0.80
   1  -3 -32   19.53    1.25
   1   3 -32   22.67    1.20
   1   3 -32   19.84    1.24
   1   3 -32   22.18    1.32
   1  -3 -32   24.89    1.43
   1  -3 -32   21.83    1.42
   1   3 -32   20.84    1.39
   1   3 -32   19.80    1.16
   1   3 -32   20.49    1.17
   1  -3 -32   23.07    1.50
   1   3 -32   22.14    1.37
   1   3 -32   20.87    1.28
   1  -3 -32   21.64    1.35
   1  -3 -32   18.53    1.20
   1  -3 -32   22.04    1.42
   1   3 -31    0.49    0.94
   1  -3 -31   -0.65    0.97
   1   3 -31    0.27    0.69
   1  -3 -31    0.35    0.61
   1  -3 -31    0.94    0.89
   1   3 -31    0.23    0.89
   1  -3 -31    0.12    1.02
   1   3 -31    0.74    0.69
   1  -3 -31   -0.06    0.91
   1   3 -31   -0.26    0.75
   1  -3 -31   -0.57    0.81
   1   3 -31   -0.02    0.73
   1  -3 -31    0.79    0.70
   1  -3 -31    0.28    0.60
   1   3 -31    0.58    0.70
   1   3 -31    0.70    0.78
   1  -3 -31   -0.57    0.96
   1  -3 -30   10.44    1.14
   1   3 -30    8.44    0.98
   1   3 -30    8.02    0.76
   1  -3 -30    7.90    1.14
   1  -3 -30    7.90    1.00
   1  -3 -30    9.61    1.08
   1  -3 -30    8.25    0.84
   1   3 -30    8.66    1.00
   1  -3 -30    8.68    1.14
   1   3 -30    8.41    1.06
   1   3 -30    8.67    1.14
   1   3 -30    8.97    0.99
   1   3 -30    7.34    0.88
   1  -3 -30    7.40    0.93
   1  -3 -30    8.08    1.19
   1   3 -30    8.05    0.90
   1   3 -30    8.68    0.93
   1  -3 -30    8.71    0.82
   1   3 -30    7.40    1.30
   1   3 -29   99.81    3.30
   1  -3 -29   96.29    3.22
   1  -3 -29   89.08    3.02
   1   3 -29   92.50    3.07
   1   3 -29   97.02    3.34
   1   3 -29   87.84    3.00
   1   3 -29   89.83    3.09
   1  -3 -29   95.30    3.28
   1  -3 -29   99.22    3.31
   1  -3 -29   81.34    3.03
   1  -3 -29  100.86    3.33
   1   3 -29   95.96    3.18
   1   3 -29   95.19    3.14
   1   3 -29   96.66    3.23
   1  -3 -29  102.08    3.31
   1  -3 -29   88.50    3.03
   1  -3 -29   97.78    3.37
   1   3 -29   94.16    3.15
   1   3 -29   99.36    3.21
   1  -3 -28    1.28    0.95
   1   3 -28    0.75    0.80
   1  -3 -28    0.23    0.82
   1   3 -28    0.65    0.77
   1   3 -28    0.64    0.94
   1  -3 -28    0.39    0.87
   1  -3 -28   -0.10    0.97
   1   3 -28    1.50    0.77
   1   3 -28    1.42    0.81
   1   3 -28    1.30    0.78
   1   3 -28    0.44    0.70
   1  -3 -28    0.13    0.67
   1   3 -28    1.60    1.21
   1  -3 -28    0.95    0.94
   1  -3 -28    0.26    0.69
   1   3 -28    1.25    0.82
   1   3 -28    0.22    0.64
   1  -3 -28    0.65    0.89
   1  -3 -28    0.98    0.67
   1  -3 -28    0.89    0.88
   1  -3 -28    1.58    0.98
   1  -3 -28    2.41    1.27
   1   3 -27   82.08    2.68
   1   3 -27   73.60    2.60
   1  -3 -27   66.50    2.53
   1  -3 -27   76.52    2.73
   1  -3 -27   78.27    2.94
   1  -3 -27   75.76    2.63
   1  -3 -27   83.11    2.91
   1   3 -27   80.90    2.87
   1  -3 -27   82.66    2.84
   1  -3 -27   73.06    2.60
   1   3 -27   80.35    2.76
   1   3 -27   77.58    2.71
   1  -3 -27   71.34    2.61
   1  -3 -27   77.42    2.84
   1  -3 -27   81.90    2.86
   1   3 -27   83.32    2.77
   1  -3 -27   80.50    2.80
   1   3 -27   83.27    2.88
   1   3 -27   79.59    2.73
   1   3 -27   77.10    2.69
   1   3 -27   76.35    2.65
   1   3 -26    3.25    0.75
   1  -3 -26    3.24    0.86
   1  -3 -26    3.22    0.70
   1  -3 -26    3.19    0.84
   1   3 -26    3.04    0.54
   1   3 -26    3.06    0.92
   1   3 -26    3.32    0.73
   1   3 -26    4.35    0.85
   1   3 -26    3.57    0.85
   1   3 -26    3.13    1.16
   1  -3 -26    3.56    0.78
   1   3 -26    4.27    0.84
   1  -3 -26    3.00    0.73
   1  -3 -26    4.51    0.73
   1  -3 -26    2.91    0.97
   1   3 -26    4.44    1.09
   1   3 -26    3.65    0.80
   1   3 -26    2.85    0.77
   1  -3 -26    3.29    1.16
   1  -3 -26    3.64    0.98
   1   3 -26    3.63    0.72
   1  -3 -26    3.91    0.90
   1  -3 -25   22.84    1.33
   1   3 -25   21.49    1.17
   1  -3 -25   24.79    1.37
   1  -3 -25   21.04    1.07
   1  -3 -25   25.38    1.45
   1  -3 -25   23.44    1.18
   1  -3 -25   25.02    1.33
   1   3 -25   24.03    1.31
   1  -3 -25   23.09    1.51
   1  -3 -25   22.27    1.23
   1   3 -25   22.65    1.97
   1   3 -25   23.40    1.29
   1   3 -25   22.59    1.31
   1   3 -25   21.95    1.05
   1  -3 -25   24.35    1.22
   1   3 -25   23.21    1.29
   1   3 -25   23.28    1.26
   1   3 -25   21.67    1.40
   1   3 -25   23.71    1.21
   1  -3 -25   25.29    1.48
   1   3 -25   23.29    1.20
   1  -3 -25   22.41    1.19
   1   3 -25   22.22    1.42
   1   3 -24  173.80    5.04
   1  -3 -24  175.59    5.04
   1  -3 -24  172.13    5.00
   1   3 -24  146.29    5.45
   1   3 -24  162.08    4.90
   1   3 -24  179.05    4.97
   1   3 -24  168.16    4.86
   1  -3 -24  149.14    4.74
   1  -3 -24  158.88    4.85
   1   3 -24  168.03    4.92
   1   3 -24  166.26    4.85
   1   3 -24  171.69    4.97
   1   3 -24  149.81    5.99
   1   3 -24  169.68    4.92
   1   3 -24  164.10    4.76
   1   3 -24  171.33    4.91
   1  -3 -24  150.79    4.83
   1  -3 -24  155.56    4.82
   1  -3 -24  168.71    5.00
   1  -3 -24  153.59    4.81
   1  -3 -24  172.22    5.02
   1  -3 -24  170.73    5.00
   1   3 -24  175.71    4.95
   1  -3 -24  163.40    5.06
   1   3 -24  164.70    4.86
   1   3 -23  415.14   11.53
   1   3 -23  406.85   12.78
   1  -3 -23  436.44   11.58
   1   3 -23  439.54   11.58
   1  -3 -23  448.89   11.65
   1  -3 -23  378.62   11.45
   1  -3 -23  436.99   11.62
   1   3 -23  446.06   11.65
   1   3 -23  437.94   11.55
   1  -3 -23  419.41   11.49
   1   3 -23  411.19   11.50
   1   3 -23  433.95   11.56
   1   3 -23  434.38   11.56
   1  -3 -23  438.43   11.64
   1   3 -23  432.69   11.54
   1  -3 -23  396.68   11.46
   1   3 -23  423.57   11.49
   1  -3 -23  416.60   11.59
   1   3 -23  403.71   11.47
   1  -3 -23  390.17   11.50
   1  -3 -23  433.90   11.69
   1   3 -23  409.76   11.41
   1   3 -23  435.65   11.58
   1   3 -23  419.31   11.54
   1   3 -23  393.61   12.22
   1  -3 -23  399.70   11.40
   1  -3 -22   59.19    2.14
   1  -3 -22   53.15    1.95
   1  -3 -22   58.15    2.13
   1  -3 -22   50.23    1.99
   1   3 -22   54.29    2.97
   1   3 -22   59.53    1.93
   1  -3 -22   56.56    2.02
   1   3 -22   54.46    1.97
   1  -3 -22   56.42    2.08
   1   3 -22   60.62    2.04
   1  -3 -22   56.36    2.10
   1  -3 -22   54.99    1.90
   1   3 -22   55.73    2.03
   1  -3 -22   58.85    2.11
   1   3 -22   56.91    2.06
   1   3 -22   55.69    1.99
   1   3 -22   59.48    2.02
   1  -3 -22   52.78    1.99
   1   3 -22   57.44    2.07
   1   3 -22   56.34    2.02
   1   3 -22   54.52    2.01
   1  -3 -22   55.20    1.98
   1  -3 -22   55.51    2.16
   1   3 -22   60.33    2.07
   1   3 -22   54.17    1.94
   1   3 -22   58.45    2.15
   1   3 -22   55.61    2.57
   1   3 -21   38.62    1.52
   1   3 -21   40.45    1.61
   1   3 -21   42.09    1.58
   1   3 -21   43.56    1.55
   1  -3 -21   35.95    1.51
   1  -3 -21   37.75    1.59
   1  -3 -21   35.40    1.34
   1   3 -21   39.17    1.50
   1   3 -21   40.14    1.66
   1  -3 -21   39.14    1.54
   1   3 -21   40.37    1.62
   1  -3 -21   39.78    1.54
   1  -3 -21   42.01    1.66
   1   3 -21   36.58    1.97
   1  -3 -21   36.60    1.47
   1   3 -21   43.14    1.58
   1   3 -21   38.29    1.55
   1  -3 -21   37.87    1.44
   1   3 -21   36.01    2.03
   1   3 -21   40.79    1.54
   1   3 -21   41.87    2.46
   1  -3 -21   41.32    1.69
   1  -3 -21   41.14    1.63
   1  -3 -21   39.56    1.61
   1  -3 -21   40.40    1.55
   1  -3 -21   38.31    1.52
   1  -3 -21   39.89    1.62
   1   3 -21   40.93    1.48
   1   3 -21   40.98    1.63
   1  -3 -21   41.14    1.61
   1   3 -20   25.69    1.17
   1   3 -20   25.02    1.07
   1   3 -20   21.09    1.54
   1  -3 -20   22.86    1.11
   1  -3 -20   22.19    1.13
   1   3 -20   22.46    1.09
   1   3 -20   25.17    1.19
   1  -3 -20   22.68    1.03
   1   3 -20   23.07    1.06
   1  -3 -20   25.12    1.25
   1  -3 -20   21.25    0.93
   1  -3 -20   24.31    1.10
   1   3 -20   25.43    1.14
   1   3 -20   25.78    1.16
   1  -3 -20   24.61    1.18
   1   3 -20   25.65    1.19
   1   3 -20   24.68    1.09
   1   3 -20   26.65    1.21
   1   3 -20   25.24    1.62
   1   3 -20   21.94    1.11
   1  -3 -20   25.73    1.25
   1  -3 -20   24.54    1.18
   1   3 -20   23.27    1.93
   1   3 -20   27.60    1.16
   1  -3 -20   23.70    1.21
   1  -3 -20   24.22    1.18
   1   3 -19   38.49    1.50
   1   3 -19   42.26    1.61
   1  -3 -19   39.77    1.56
   1  -3 -19   39.45    1.60
   1  -3 -19   41.86    1.59
   1   3 -19   39.52    1.49
   1   3 -19   42.26    1.48
   1   3 -19   37.95    2.04
   1   3 -19   42.18    1.58
   1  -3 -19   40.83    1.56
   1   3 -19   40.34    1.54
   1   3 -19   44.13    1.57
   1   3 -19   39.72    1.51
   1  -3 -19   41.14    1.58
   1  -3 -19   39.36    1.37
   1   3 -19   44.50    2.48
   1  -3 -19   43.14    1.68
   1  -3 -19   44.20    1.61
   1  -3 -19   39.03    1.45
   1   3 -19   39.48    2.08
   1  -3 -19   44.73    1.64
   1   3 -19   43.10    1.56
   1  -3 -18   32.62    1.15
   1   3 -18   35.22    1.37
   1   3 -18   31.97    1.29
   1  -3 -18   32.62    1.23
   1   3 -18   28.23    1.78
   1   3 -18   32.93    2.14
   1  -3 -18   35.18    1.40
   1   3 -18   29.30    1.76
   1  -3 -18   32.09    1.34
   1   3 -18   32.39    1.24
   1   3 -18   31.83    1.35
   1  -3 -17  495.67   12.87
   1   3 -17  490.25   12.77
   1  -3 -17  449.87   12.73
   1   3 -17  481.09   13.49
   1  -3 -17  484.14   12.80
   1   3 -17  493.33   12.86
   1  -3 -17  440.17   12.68
   1   3 -17  485.31   13.90
   1   3 -17  480.64   12.86
   1   3 -17  488.36   12.80
   1   3 -16  168.13    4.69
   1  -3 -16  154.54    4.59
   1   3 -16  166.88    5.34
   1  -3 -16  157.61    4.63
   1   3 -16  169.00    4.77
   1   3 -16  171.24    4.74
   1   3 -16  172.12    4.68
   1  -3 -16  166.71    4.69
   1   3 -16  178.36    5.77
   1  -3 -16  173.80    4.76
   1   3 -15  239.96    6.91
   1  -3 -15  232.77    6.74
   1   3 -15  265.11    7.86
   1   3 -15  256.43    7.49
   1  -3 -15  256.08    6.89
   1   3 -15  260.65    6.89
   1  -3 -15  245.17    6.82
   1   3 -15  241.46    6.87
   1   3 -15  263.82    6.84
   1  -3 -15  244.77    6.79
   1   3 -15  256.10    6.83
   1  -3 -14  783.97   23.09
   1   3 -14  883.31   23.67
   1  -3 -14  863.15   23.01
  -1  -3  14  803.88   23.26
   1   3 -14  908.76   23.08
   1  -3 -14  873.45   22.99
   1  -3 -14  919.15   23.09
   1   3 -14  862.19   23.07
   1   3 -14  857.27   23.19
   1   3 -14  885.50   23.02
   1   3 -14  886.78   23.01
   1   3 -14  913.43   23.99
  -1   3  14  843.51   23.29
   1   3 -13  282.85    7.59
   1   3 -13  285.65    7.77
   1   3 -13  275.28    7.60
   1  -3 -13  262.62    7.69
   1  -3 -13  289.48    7.60
   1   3 -13  279.24    7.55
   1   3 -13  262.19    7.63
   1   3 -13  298.37    8.46
   1   3 -13  282.50    7.53
   1  -3 -13  280.31    7.53
  -1  -3  13  259.07    7.83
   1  -3 -12   27.77    1.25
   1   3 -12   32.50    1.74
   1   3 -12   31.42    1.33
   1   3 -12   29.46    1.15
   1   3 -12   29.31    1.16
   1   3 -12   31.11    1.86
   1  -3 -12   29.79    1.15
  -1  -3  12   32.46    1.44
   1   3 -12   30.22    1.18
   1   3 -11   91.21    2.78
  -1  -3  11   91.56    2.99
   1   3 -11   90.83    2.67
   1   3 -11   89.10    2.70
   1   3 -11   98.27    3.28
   1  -3 -11   90.20    2.86
   1   3 -11   90.74    3.35
   1   3 -10    6.33    0.93
   1  -3 -10    6.85    0.85
  -1  -3  10    6.41    0.81
   1   3 -10    6.22    0.61
   1  -3 -10    6.72    0.70
   1   3 -10    6.76    0.57
   1  -3  -9  804.44   19.40
  -1  -3   9  843.04   19.51
   1   3  -9  849.37   19.64
   1  -3  -9  847.64   19.59
   1  -3  -8 1933.66   49.68
  -1  -3   8 1899.33   49.70
  -1   3   8 1785.51   49.40
   1   3  -8 1954.73   49.81
  -1  -3   8 1929.93   49.76
   1  -3  -8 1895.77   49.81
   1   3  -7  639.08   15.64
   1  -3  -7  623.15   15.70
  -1  -3   7  661.40   15.67
  -1  -3   7  654.43   15.61
   1  -3  -7  637.39   15.59
  -1  -3   6 4434.74  112.83
   1  -3  -6 4459.51  112.80
  -1  -3   6 4309.08  112.79
  -1   3   6 4105.56  112.42
   1  -3  -6 4442.48  112.93
   1   3  -6 4446.62  112.78
  -1  -3   5  214.40    6.08
  -1  -3   5  211.58    6.15
   1  -3  -5  207.65    6.22
   1  -3  -5  214.44    6.09
   1   3  -5  226.36    6.05
  -1   3   5  204.72    5.76
  -1  -3   4 4422.35  115.75
   1  -3  -4 4447.12  115.88
  -1   3   4 4279.93  115.51
   1   3  -4 4451.47  115.65
   1  -3  -4 4501.15  115.78
  -1  -3   4 4422.55  115.82
  -1  -3   3  293.37    8.29
  -1  -3   3  298.69    8.27
   1   3  -3  292.05    8.08
  -1   3   3  297.64    8.05
   1   3  -2   28.91    1.10
  -1   3   2   30.66    1.19
  -1  -3   2   30.39    1.36
  -1  -3   2   28.66    1.47
   1   3  -1 5080.62  133.73
  -1   3   1 5040.60  133.99
  -1  -3   1 5166.06  134.05
  -1   3   1 5138.93  133.89
   1  -3  -1 5066.22  134.13
   1   3   0  301.65    8.06
  -1   3   0  300.75    8.41
  -1  -3   0  291.71    8.43
  -1   3   0  302.63    8.33
   1  -3   0  306.20    8.54
  -1   3  -1  387.03   10.40
  -1  -3  -1  371.07   10.44
  -1   3  -1  392.94   10.44
   1  -3   1  378.32   10.56
   1   3   1  374.68   10.02
   1  -3   2    9.89    1.07
  -1   3  -2   10.41    0.94
   1  -3   2   11.87    0.98
  -1   3  -2    9.88    1.01
  -1   3  -3  937.85   25.43
   1  -3   3  970.35   25.49
   1   3   3  927.97   25.14
  -1   3  -3  944.66   25.36
   1  -3   3  981.97   25.39
   1  -3   4  162.94    5.06
   1  -3   4  167.97    4.97
  -1  -3  -4  169.61    4.94
   1   3   4  167.91    4.67
  -1  -3  -4  170.20    4.92
  -1   3  -4  168.92    5.04
  -1   3  -4  163.84    4.94
   1  -3   5 1333.32   35.01
  -1  -3  -5 1355.72   34.97
  -1  -3  -5 1313.43   35.01
  -1   3  -5 1331.44   35.15
  -1   3  -5 1309.95   35.03
   1  -3   5 1301.33   35.11
   1   3   5 1292.15   34.69
   1  -3   6   27.70    1.38
   1   3   6   27.97    0.97
  -1  -3  -6   26.85    1.28
  -1   3  -6   28.47    1.44
  -1  -3  -6   25.73    1.33
  -1   3  -6   28.55    1.56
   1  -3   6   30.41    1.45
  -1   3  -7  676.01   18.37
  -1   3  -7  679.54   18.19
   1  -3   7  666.91   18.19
  -1  -3  -7  679.97   18.03
   1   3   7  658.06   17.68
  -1  -3  -7  681.16   18.10
   1  -3   7  678.16   18.10
   1  -3   8 1853.81   49.25
  -1   3  -8 1841.83   49.50
  -1  -3  -8 1842.75   49.08
  -1  -3  -8 1858.48   49.15
  -1   3  -8 1834.02   49.29
   1  -3   8 1893.32   49.16
  -1   3  -9   29.89    1.79
   1  -3   9   29.72    1.46
  -1  -3  -9   27.27    1.35
  -1   3  -9   31.38    1.60
   1  -3   9   30.04    1.38
   1  -3  10   22.24    1.14
  -1  -3 -10   20.53    1.13
   1  -3  10   22.24    1.23
  -1   3 -10   19.27    0.89
  -1   3 -10   22.32    1.40
  -1   3 -11  131.52    3.81
   1  -3  11  140.32    4.09
  -1  -3 -11  133.12    4.07
  -1  -3 -11  136.01    3.79
  -1   3 -11  130.62    3.81
  -1   3 -11  146.75    4.46
  -1   3 -11  131.16    3.77
  -1  -3 -12   26.20    1.13
   1   3  12   27.44    1.21
  -1   3 -12   27.24    1.04
  -1   3 -12   29.20    1.69
  -1  -3 -12   25.66    1.01
  -1   3 -12   26.55    1.07
  -1   3 -12   27.74    1.75
  -1  -3 -12   25.23    1.26
  -1   3 -12   26.82    1.07
   1  -3  12   27.72    1.27
  -1  -3 -12   25.90    1.07
  -1   3 -13  225.69    6.03
  -1  -3 -13  221.76    6.04
  -1   3 -13  228.54    6.84
   1   3  13  214.91    6.19
  -1   3 -13  228.49    6.79
  -1  -3 -13  201.21    6.24
  -1   3 -13  219.76    6.05
  -1   3 -13  229.31    7.03
  -1  -3 -13  221.71    6.01
   1  -3  13  223.33    6.24
  -1   3 -13  211.06    6.03
  -1   3 -13  211.94    6.23
  -1  -3 -13  220.09    6.05
  -1   3 -14    2.18    1.14
  -1  -3 -14    1.82    0.51
   1   3  14    1.74    0.51
   1  -3  14    1.90    0.56
  -1   3 -14    2.86    0.64
  -1  -3 -14    2.00    0.54
  -1   3 -14    2.11    1.18
  -1   3 -14    2.56    1.05
  -1   3 -14    2.02    0.59
  -1  -3 -14    2.51    0.74
  -1  -3 -14    1.99    0.53
  -1   3 -14    1.81    0.51
  -1   3 -14    2.44    0.57
  -1  -3 -15  130.84    3.76
  -1   3 -15  137.35    3.78
  -1   3 -15  137.87    4.59
  -1   3 -15  129.01    3.77
  -1   3 -15  140.59    4.58
  -1   3 -15  132.29    3.79
  -1  -3 -15  133.03    3.80
  -1  -3 -15  128.14    3.72
  -1   3 -15  140.26    4.81
  -1   3 -16  427.35   12.67
  -1   3 -16  442.20   12.42
  -1  -3 -16  423.95   11.52
  -1  -3 -16  419.54   11.55
  -1  -3 -16  428.84   11.58
  -1   3 -16  434.18   11.57
  -1   3 -16  433.95   12.50
  -1   3 -16  438.92   11.56
  -1   3 -16  414.09   11.57
  -1   3 -17  805.20   21.46
  -1  -3 -17  803.76   21.48
  -1  -3 -17  803.19   21.46
  -1   3 -17  804.03   22.31
  -1  -3 -17  792.87   21.41
  -1   3 -17  827.54   21.47
  -1   3 -17  793.30   21.48
  -1   3 -17  817.93   22.67
  -1   3 -17  812.42   22.46
  -1   3 -18   96.96    2.96
  -1   3 -18   93.86    3.64
  -1   3 -18   92.92    3.97
  -1  -3 -18   96.15    2.99
  -1   3 -18   94.51    3.83
  -1   3 -18   96.19    2.92
  -1   3 -18   91.87    2.92
  -1  -3 -18   92.64    2.92
  -1  -3 -18   95.75    2.86
  -1   3 -19   62.56    2.18
  -1   3 -19   64.84    2.12
  -1  -3 -19   62.03    2.18
  -1  -3 -19   66.00    2.17
  -1   3 -19   66.06    3.23
  -1  -3 -19   62.60    2.22
  -1  -3 -19   63.26    2.16
  -1  -3 -19   62.09    2.07
  -1   3 -19   62.71    2.10
  -1  -3 -19   63.85    2.28
  -1  -3 -19   64.29    2.21
  -1  -3 -19   63.12    2.13
  -1   3 -19   66.39    2.21
  -1  -3 -19   66.87    2.16
  -1   3 -19   69.80    2.17
  -1   3 -19   64.93    2.83
  -1   3 -19   67.38    2.22
  -1   3 -19   65.17    2.14
  -1  -3 -19   65.58    2.18
  -1  -3 -20    1.05    0.60
  -1  -3 -20    0.99    0.57
  -1  -3 -20    1.12    0.95
  -1   3 -20    0.35    1.15
  -1   3 -20    1.60    0.62
  -1  -3 -20    1.58    0.59
  -1  -3 -20    0.96    0.65
  -1   3 -20    1.20    0.68
  -1  -3 -20    1.07    0.49
  -1   3 -20    1.08    0.57
  -1  -3 -20    1.90    0.62
  -1   3 -20    1.39    0.53
  -1   3 -20    1.18    0.65
  -1   3 -20    1.12    0.56
  -1  -3 -20    1.02    0.63
  -1   3 -20    1.15    0.57
  -1   3 -20    1.62    0.85
   1  -3  20    1.13    0.63
  -1   3 -20    1.44    0.85
  -1  -3 -20    0.51    0.58
  -1  -3 -21   24.59    1.25
  -1   3 -21   27.29    1.28
  -1   3 -21   28.23    1.39
   1  -3  21   24.76    1.28
  -1  -3 -21   27.76    1.27
  -1   3 -21   25.64    1.18
  -1   3 -21   27.77    1.22
  -1  -3 -21   25.65    1.47
  -1   3 -21   24.53    1.62
  -1   3 -21   28.13    1.23
  -1  -3 -21   25.60    1.13
  -1   3 -21   27.62    1.31
  -1  -3 -21   26.66    1.22
  -1   3 -21   27.45    1.23
  -1  -3 -21   26.98    1.28
  -1  -3 -21   26.95    1.22
  -1   3 -21   25.65    2.15
  -1  -3 -21   25.62    1.16
  -1   3 -21   23.75    1.66
  -1   3 -21   25.67    1.18
  -1  -3 -21   26.34    1.26
  -1   3 -21   27.06    1.21
  -1  -3 -22   19.89    1.16
  -1   3 -22   21.95    1.02
  -1   3 -22   20.68    1.08
  -1   3 -22   20.46    2.00
  -1   3 -22   22.84    1.33
  -1  -3 -22   21.20    1.21
  -1   3 -22   22.02    1.13
  -1  -3 -22   21.69    1.14
  -1  -3 -22   21.59    1.17
  -1   3 -22   22.39    1.22
  -1  -3 -22   21.28    1.07
  -1   3 -22   21.29    1.11
  -1  -3 -22   19.65    1.01
  -1   3 -22   17.16    1.44
  -1  -3 -22   20.47    1.11
   1  -3  22   20.28    1.15
  -1   3 -22   21.73    1.22
  -1   3 -22   22.07    1.08
  -1   3 -22   19.38    1.45
  -1   3 -22   21.18    1.10
  -1  -3 -22   20.12    1.15
  -1   3 -22   21.48    1.12
  -1   3 -23  199.27    5.72
  -1  -3 -23  185.28    5.56
  -1   3 -23  195.84    5.60
  -1   3 -23  193.50    5.74
  -1  -3 -23  197.49    5.69
  -1  -3 -23  183.84    5.52
  -1   3 -23  203.95    5.73
  -1  -3 -23  193.72    5.62
  -1  -3 -23  200.14    5.74
   1  -3  23  189.95    5.68
  -1   3 -23  186.08    5.56
  -1   3 -23  200.29    5.63
  -1   3 -23  199.47    5.62
  -1   3 -23  201.03    5.62
  -1  -3 -23  190.10    5.58
  -1   3 -23  194.50    5.62
  -1   3 -23  196.07    5.61
  -1   3 -23  189.84    6.97
  -1  -3 -23  198.67    5.64
  -1  -3 -23  196.46    5.69
  -1   3 -23  174.04    6.15
  -1   3 -24   -0.49    1.24
  -1   3 -24    0.19    0.64
  -1  -3 -24    0.14    0.69
  -1  -3 -24    0.14    0.65
  -1  -3 -24   -0.05    0.73
  -1  -3 -24    0.33    0.65
  -1   3 -24   -0.11    1.10
  -1   3 -24    0.18    0.67
  -1   3 -24    0.67    0.73
  -1   3 -24   -0.34    0.69
  -1  -3 -24    0.35    0.61
  -1   3 -24    0.29    0.72
  -1   3 -24   -0.09    0.82
  -1  -3 -24   -0.14    0.76
  -1   3 -24    0.22    0.68
   1  -3  24   -0.09    0.69
  -1   3 -24   -0.02    0.63
  -1  -3 -24    0.58    0.76
  -1   3 -24    0.87    0.62
  -1  -3 -24    0.34    0.52
  -1   3 -24    0.10    0.68
  -1   3 -25    4.71    0.75
  -1   3 -25    4.83    0.83
  -1  -3 -25    4.91    0.85
  -1   3 -25    4.13    0.82
  -1   3 -25    3.97    0.72
  -1  -3 -25    4.50    0.64
  -1   3 -25    4.41    0.91
  -1   3 -25    3.85    0.87
  -1   3 -25    5.20    0.84
  -1   3 -25    4.66    0.75
  -1   3 -25    4.91    0.78
   1  -3  25    4.02    0.84
  -1   3 -25    4.52    1.38
  -1  -3 -25    5.22    0.93
  -1   3 -25    4.18    0.71
  -1   3 -25    4.90    0.83
  -1   3 -25    4.14    1.24
  -1  -3 -25    4.51    0.77
  -1  -3 -25    4.78    0.73
  -1  -3 -25    5.69    0.83
  -1   3 -26    3.14    0.70
  -1  -3 -26    3.65    0.77
  -1  -3 -26    2.03    0.72
  -1   3 -26    3.02    0.71
  -1   3 -26    2.37    1.28
  -1   3 -26    3.11    0.93
  -1  -3 -26    2.93    0.94
  -1   3 -26    2.41    0.77
  -1   3 -26    2.49    0.67
  -1  -3 -26    2.89    0.78
  -1   3 -26    3.13    0.81
  -1   3 -26    3.66    0.89
  -1   3 -26    4.07    0.80
   1  -3  26    2.46    0.78
  -1   3 -26    2.42    0.78
  -1  -3 -26    2.59    0.82
  -1   3 -26    3.42    0.77
  -1   3 -26    3.55    0.80
  -1  -3 -26    3.28    0.93
  -1  -3 -26    3.46    0.60
  -1  -3 -27   30.57    1.51
  -1   3 -27   28.58    1.35
  -1   3 -27   27.82    1.38
  -1   3 -27   28.57    1.33
  -1   3 -27   27.45    1.44
  -1   3 -27   26.26    1.29
  -1   3 -27   29.15    1.44
  -1  -3 -27   28.16    1.38
  -1   3 -27   28.23    1.46
  -1  -3 -27   28.64    1.44
  -1  -3 -27   30.72    1.57
  -1  -3 -27   32.61    1.61
  -1   3 -27   30.05    1.42
  -1   3 -27   30.17    1.52
  -1   3 -27   27.68    1.38
  -1  -3 -27   27.32    1.23
  -1   3 -27   22.79    2.13
   1  -3  27   28.83    1.46
  -1   3 -27   28.54    1.57
  -1  -3 -27   27.72    1.38
  -1   3 -28    1.42    0.84
  -1   3 -28    1.22    0.77
  -1   3 -28    1.41    0.61
  -1  -3 -28    1.88    0.93
   1  -3  28    1.23    0.78
  -1   3 -28    1.69    0.78
  -1  -3 -28   -0.09    0.72
  -1  -3 -28    1.33    0.84
  -1   3 -28    1.51    0.83
  -1  -3 -28    1.82    0.94
  -1   3 -28    0.51    0.69
  -1   3 -28    0.64    0.62
  -1   3 -28    1.03    0.96
  -1   3 -28    1.08    0.69
  -1   3 -28    0.99    0.80
  -1  -3 -28    1.68    0.82
  -1   3 -28    1.86    0.82
  -1   3 -28    1.34    1.10
  -1   3 -29   12.62    1.13
  -1   3 -29   12.45    0.97
  -1   3 -29   13.13    1.10
  -1   3 -29   12.42    1.10
  -1   3 -29   11.80    0.91
   1  -3  29   12.72    1.04
  -1  -3 -29   11.95    1.02
  -1  -3 -29   13.66    1.11
  -1  -3 -29   14.80    1.26
  -1   3 -29   13.97    1.21
  -1  -3 -29   12.42    1.11
  -1   3 -29   12.38    1.09
  -1   3 -29   11.30    0.96
  -1   3 -29   13.44    1.05
  -1   3 -29   12.87    0.89
  -1  -3 -29   14.74    1.23
  -1  -3 -29   14.31    1.26
  -1   3 -29   14.06    1.13
  -1   3 -30    3.17    0.85
  -1  -3 -30    3.31    0.80
  -1  -3 -30    3.69    1.01
  -1   3 -30    4.31    0.89
  -1   3 -30    2.55    0.58
  -1  -3 -30    3.47    1.01
  -1   3 -30    2.83    0.63
  -1  -3 -30    4.32    1.04
  -1   3 -30    3.02    0.82
  -1   3 -30    3.79    0.76
  -1  -3 -30    4.52    0.95
  -1   3 -30    3.34    0.92
  -1   3 -30    3.18    0.75
  -1  -3 -30    3.74    0.88
  -1   3 -30    4.30    0.91
  -1   3 -30    3.19    0.98
  -1   3 -30    4.69    0.88
  -1  -3 -31   44.23    1.67
  -1   3 -31   38.14    1.44
  -1  -3 -31   38.20    1.47
  -1  -3 -31   36.71    1.33
  -1   3 -31   39.20    1.54
  -1  -3 -31   37.79    1.40
  -1  -3 -31   38.74    1.60
  -1   3 -31   36.20    1.26
  -1   3 -31   30.66    1.07
  -1   3 -31   39.53    1.36
  -1   3 -31   35.45    1.27
  -1  -3 -31   39.46    1.63
  -1   3 -31   36.36    1.44
  -1   3 -31   38.07    1.44
  -1   3 -31   40.88    1.52
  -1   3 -32   25.31    1.36
  -1   3 -32   22.74    1.19
  -1   3 -32   23.77    1.32
  -1   3 -32   25.52    1.39
  -1  -3 -32   21.83    1.27
  -1   3 -32   25.22    1.44
  -1  -3 -32   27.92    1.56
  -1   3 -32   21.13    1.20
  -1   3 -32   24.05    1.41
  -1   3 -32   25.15    1.28
  -1  -3 -32   24.17    1.37
  -1  -3 -32   23.90    1.25
  -1  -3 -32   26.52    1.54
  -1  -3 -32   24.53    1.47
  -1   3 -33    0.22    0.80
  -1   3 -33    0.59    0.77
  -1   3 -33    0.46    0.56
  -1  -3 -33    0.13    0.96
  -1   3 -33   -0.24    0.68
  -1   3 -33    0.22    0.61
  -1  -3 -33    1.05    0.89
  -1   3 -33    0.71    0.76
  -1   3 -33   -0.14    0.85
  -1  -3 -33   -0.23    0.66
  -1  -3 -33   -0.15    0.77
  -1  -3 -33    0.24    0.62
  -1   3 -33    0.61    0.77
  -1  -3 -33    0.40    0.90
  -1   3 -34   25.49    1.31
  -1  -3 -34   22.19    1.17
  -1  -3 -34   24.99    1.40
  -1   3 -34   24.67    1.19
  -1  -3 -34   19.61    1.04
  -1   3 -34   23.42    1.25
  -1  -3 -34   24.24    1.29
  -1   3 -34   22.80    1.11
  -1   3 -34   23.37    1.20
  -1   3 -34   19.55    0.99
  -1  -3 -34   22.04    1.03
  -1  -3 -34   25.46    1.34
  -1   3 -35   33.50    1.13
  -1  -3 -35   33.27    1.16
  -1   3 -35   36.76    1.22
  -1   3 -35   32.81    1.10
  -1  -3 -35   38.52    1.38
  -1  -3 -35   31.88    1.00
  -1  -3 -35   38.82    1.36
  -1   3 -35   33.62    1.25
  -1   3 -35   37.02    1.23
  -1  -3 -36    4.20    0.67
  -1   3 -36    5.94    0.75
  -1   3 -36    4.50    0.65
  -1   3 -36    3.89    0.60
  -1  -3 -36    5.92    0.86
  -1  -3 -36    5.24    0.87
  -1   3 -36    5.67    0.74
  -1   3 -36    5.14    0.76
  -1  -3 -37   15.91    0.99
  -1   3 -37   12.91    0.88
  -1   3 -37   13.57    0.87
  -1   3 -37   13.15    0.81
  -1   3 -37   14.15    0.98
  -1  -3 -37   16.75    1.01
  -1  -3 -37   12.53    0.76
  -1   3 -37   16.03    0.88
  -1   3 -38    6.20    0.70
  -1   3 -38    4.72    0.52
  -1   3 -38    4.55    0.58
  -1   3 -38    6.00    0.60
  -1  -3 -38    6.53    0.71
  -1  -3 -39   85.98    2.39
  -1   3 -39   76.44    2.30
  -1   3 -39   78.13    2.27
  -1   3 -39   74.98    2.37
  -1  -3 -39   83.75    2.37
  -1   3 -40   11.62    0.61
  -1  -3 -40    9.96    0.60
  -1  -3 -40   11.37    0.58
   1   5 -39    0.09    0.34
   1  -5 -39    0.60    0.35
   1   5 -38   10.59    0.68
   1  -5 -38   12.91    0.74
   1  -5 -38   11.64    0.69
   1   5 -37    4.48    0.58
   1  -5 -37    3.90    0.59
   1  -5 -37    3.22    0.48
   1  -5 -37    3.53    0.64
   1   5 -36    5.22    0.52
   1  -5 -36    7.65    0.77
   1  -5 -36    8.11    0.82
   1  -5 -36    6.12    0.67
   1   5 -36    6.82    0.68
   1   5 -36    6.49    0.61
   1  -5 -36    6.81    0.69
   1  -5 -35   -0.15    0.70
   1   5 -35   -0.21    0.23
   1   5 -35   -0.16    0.23
   1   5 -35    0.43    0.47
   1  -5 -35    0.25    0.76
   1   5 -35   -0.32    0.54
   1  -5 -35   -0.03    0.62
   1   5 -35   -0.09    0.61
   1  -5 -35    0.16    0.64
   1   5 -35   -0.04    0.64
   1  -5 -35    0.18    0.72
   1  -5 -34    2.16    0.81
   1  -5 -34    1.56    0.73
   1  -5 -34    2.27    0.86
   1   5 -34    2.08    0.77
   1   5 -34    1.62    0.56
   1   5 -34    2.46    0.55
   1  -5 -34    1.95    0.72
   1  -5 -34    3.00    0.88
   1   5 -34    2.32    0.67
   1   5 -34    1.43    0.70
   1   5 -34    1.93    0.56
   1  -5 -33   10.71    0.96
   1  -5 -33   11.55    1.11
   1   5 -33    9.29    0.75
   1   5 -33    8.60    0.77
   1   5 -33   10.37    0.93
   1   5 -33   10.70    0.98
   1  -5 -33   11.50    1.14
   1   5 -33   10.69    0.92
   1  -5 -33   10.72    0.97
   1   5 -33    8.66    0.76
   1   5 -33    9.79    0.84
   1  -5 -32  169.39    2.57
   1  -5 -32  190.74    2.87
   1  -5 -32  186.32    2.73
   1  -5 -32  175.96    2.59
   1  -5 -32  191.71    2.90
   1   5 -32  169.15    2.61
   1   5 -32  160.23    2.24
   1   5 -32  185.74    2.55
   1   5 -32  169.20    2.37
   1   5 -32  190.93    2.67
   1  -5 -32  137.48    1.88
   1   5 -32  177.22    2.44
   1  -5 -31   43.44    1.91
   1  -5 -31   35.89    1.57
   1   5 -31   41.01    1.80
   1  -5 -31   42.52    1.84
   1   5 -31   40.99    1.73
   1   5 -31   35.42    1.51
   1  -5 -31   33.20    1.50
   1  -5 -31   42.71    1.94
   1   5 -31   43.78    1.75
   1   5 -31   41.37    1.80
   1  -5 -31   38.27    1.64
   1   5 -31   38.86    1.63
   1  -5 -31   40.74    1.82
   1   5 -31   37.57    1.66
   1  -5 -31   40.32    1.80
   1   5 -30   72.86    2.59
   1   5 -30   62.48    2.36
   1  -5 -30   75.61    2.65
   1   5 -30   76.70    2.62
   1  -5 -30   63.46    2.43
   1   5 -30   74.49    2.59
   1   5 -30   72.45    2.63
   1   5 -30   76.09    2.54
   1  -5 -30   59.21    2.36
   1  -5 -30   76.50    2.67
   1   5 -30   73.20    2.54
   1  -5 -30   68.74    2.48
   1   5 -30   66.84    2.42
   1  -5 -30   78.98    2.81
   1  -5 -30   76.70    2.74
   1   5 -30   70.36    2.50
   1   5 -30   75.88    2.59
   1  -5 -30   72.12    2.64
   1  -5 -29   18.00    1.43
   1   5 -29   19.88    1.25
   1   5 -29   18.68    1.23
   1  -5 -29   20.91    1.32
   1   5 -29   17.63    1.09
   1  -5 -29   15.11    1.11
   1   5 -29   17.87    1.32
   1   5 -29   18.31    1.25
   1  -5 -29   20.54    1.19
   1   5 -29   18.49    1.10
   1   5 -29   17.04    1.17
   1  -5 -29   17.31    1.33
   1   5 -29   18.52    1.26
   1  -5 -29   19.24    1.35
   1   5 -29   18.37    1.22
   1  -5 -29   18.44    1.41
   1   5 -29   20.14    1.23
   1  -5 -29   16.14    1.22
   1  -5 -28    7.88    1.12
   1   5 -28   10.05    1.04
   1   5 -28    9.93    1.04
   1   5 -28    8.35    0.96
   1   5 -28    7.40    1.47
   1   5 -28    8.67    0.86
   1  -5 -28    7.88    1.09
   1   5 -28    8.77    1.10
   1   5 -28    8.76    1.04
   1   5 -28    8.92    0.95
   1  -5 -28    7.03    1.03
   1   5 -28    8.37    0.99
   1  -5 -28    8.26    1.09
   1   5 -28    7.15    0.95
   1   5 -28    7.13    0.85
   1  -5 -28    8.88    0.99
   1  -5 -28    7.64    1.04
   1  -5 -28    9.05    1.17
   1  -5 -28    8.13    0.92
   1   5 -27   49.99    1.94
   1   5 -27   59.69    2.35
   1   5 -27   58.53    2.21
   1  -5 -27   57.68    2.27
   1   5 -27   55.16    2.23
   1   5 -27   58.50    2.20
   1   5 -27   46.03    3.17
   1  -5 -27   56.97    2.19
   1   5 -27   59.47    2.23
   1   5 -27   59.13    2.21
   1  -5 -27   60.37    2.32
   1   5 -27   58.85    2.24
   1  -5 -27   59.25    2.41
   1  -5 -27   60.76    2.29
   1  -5 -27   52.51    2.12
   1   5 -27   55.21    2.14
   1   5 -27   56.34    2.10
   1   5 -27   57.51    2.13
   1   5 -27   57.78    2.22
   1  -5 -27   58.61    2.32
   1  -5 -27   62.18    2.36
   1   5 -26   22.86    1.23
   1   5 -26   26.02    1.39
   1  -5 -26   23.11    1.33
   1  -5 -26   25.92    1.42
   1  -5 -26   26.40    1.51
   1   5 -26   26.08    1.39
   1  -5 -26   23.91    1.52
   1   5 -26   24.22    1.29
   1   5 -26   23.85    1.45
   1  -5 -26   27.28    1.48
   1   5 -26   25.64    1.52
   1  -5 -26   28.02    1.53
   1   5 -26   26.53    1.41
   1   5 -26   24.05    1.33
   1   5 -26   20.06    2.21
   1   5 -26   20.76    1.13
   1  -5 -26   27.59    1.65
   1   5 -26   26.34    1.41
   1   5 -26   26.81    1.46
   1  -5 -26   30.18    1.59
   1   5 -26   23.37    1.41
   1   5 -25    1.87    1.43
   1   5 -25    2.30    0.86
   1   5 -25    2.74    0.84
   1   5 -25    2.36    0.77
   1  -5 -25    3.01    0.97
   1   5 -25    2.12    0.87
   1   5 -25    2.19    0.97
   1   5 -25    2.69    0.84
   1  -5 -25    3.27    0.95
   1   5 -25    1.78    0.96
   1   5 -25    2.32    0.62
   1  -5 -25    2.19    0.86
   1  -5 -25    2.51    0.85
   1   5 -25    1.92    0.72
   1  -5 -25    2.79    1.14
   1   5 -25    2.25    0.82
   1   5 -25    1.88    1.12
   1  -5 -25    3.01    0.96
   1   5 -25    3.39    0.88
   1  -5 -25    1.94    0.80
   1  -5 -24  149.94    4.59
  -1  -5  24  141.87    4.46
   1   5 -24  139.48    5.92
   1   5 -24  152.20    4.51
   1   5 -24  153.82    4.50
   1  -5 -24  149.09    4.64
   1  -5 -24  150.74    4.66
   1   5 -24  150.07    4.53
   1  -5 -24  150.61    4.66
   1  -5 -24  149.77    4.72
   1   5 -24  153.40    4.65
   1   5 -24  142.48    4.39
   1   5 -24  132.68    5.39
   1   5 -24  147.09    4.41
   1  -5 -24  137.27    4.48
   1   5 -24  153.91    4.55
   1   5 -24  153.28    4.60
   1   5 -24  149.20    4.50
   1  -5 -24  148.29    4.60
   1   5 -24  148.63    4.51
   1   5 -24  150.16    4.49
   1   5 -23    5.02    1.57
   1  -5 -23    6.47    1.01
   1  -5 -23    6.67    0.97
   1   5 -23    5.21    1.25
   1   5 -23    6.05    1.28
   1   5 -23    6.32    0.85
   1   5 -23    6.71    0.91
   1  -5 -23    5.98    0.91
   1   5 -23    6.69    0.82
   1   5 -23    6.10    0.87
   1   5 -23    6.16    0.73
   1   5 -23    5.93    0.74
   1  -5 -23    6.44    0.90
   1   5 -23    6.50    0.88
  -1  -5  23    5.43    0.78
   1   5 -23    6.27    0.89
   1  -5 -23    6.67    1.19
   1  -5 -23    5.16    0.84
   1   5 -23    6.60    0.90
   1  -5 -23    4.67    0.94
   1   5 -23    5.45    0.98
   1   5 -23    5.63    0.92
   1  -5 -23    6.08    0.93
   1   5 -22  475.72   12.88
   1  -5 -22  478.78   13.05
   1   5 -22  506.65   13.05
   1   5 -22  476.56   14.65
   1   5 -22  469.87   12.84
  -1  -5  22  453.99   12.92
   1   5 -22  429.41   13.98
   1   5 -22  473.39   12.90
   1   5 -22  463.29   12.91
   1   5 -22  480.23   12.94
   1   5 -22  481.07   12.93
   1  -5 -22  472.20   13.02
   1   5 -22  484.72   12.96
   1  -5 -22  461.46   12.98
   1  -5 -22  485.42   13.02
   1  -5 -22  461.38   12.95
   1   5 -22  487.84   13.05
   1  -5 -22  482.15   13.12
   1   5 -22  464.51   12.88
   1   5 -22  497.97   12.97
   1  -5 -22  475.00   13.07
   1  -5 -22  489.76   13.05
   1  -5 -22  425.83   12.84
   1   5 -22  461.51   14.06
   1   5 -21   67.89    2.31
   1  -5 -21   59.94    2.28
   1  -5 -21   68.54    2.45
   1   5 -21   63.11    3.22
   1  -5 -21   71.13    2.49
   1   5 -21   67.06    3.60
   1   5 -21   70.84    2.43
   1   5 -21   72.10    2.47
   1  -5 -21   67.85    2.40
   1   5 -21   70.53    2.36
   1  -5 -21   65.62    2.53
   1   5 -21   68.37    2.32
   1  -5 -21   65.66    2.38
   1  -5 -21   70.31    2.46
   1  -5 -21   65.22    2.36
   1   5 -21   71.46    2.37
   1   5 -21   66.88    3.19
   1  -5 -21   66.25    2.36
   1   5 -21   64.18    2.21
   1   5 -21   67.06    2.30
   1  -5 -21   68.35    2.41
   1   5 -21   69.72    2.35
   1  -5 -21   63.94    2.34
   1   5 -21   69.61    2.30
  -1  -5  21   64.97    2.33
   1  -5 -20    0.34    0.71
   1  -5 -20    0.70    0.65
   1   5 -20    1.16    0.54
   1  -5 -20    0.95    0.82
   1   5 -20    0.19    0.76
   1  -5 -20    0.68    0.70
   1   5 -20    0.37    0.73
   1   5 -20    1.50    0.66
   1   5 -20    1.29    1.08
   1   5 -20    1.02    0.61
   1   5 -20    0.79    0.64
   1   5 -20    0.60    0.55
   1  -5 -20    1.12    0.77
  -1  -5  20    0.78    0.60
   1  -5 -20    0.55    0.79
   1  -5 -20    0.37    0.67
   1  -5 -20    0.94    0.73
   1   5 -20    1.30    0.62
   1  -5 -20    0.65    0.67
   1   5 -20    0.66    1.28
   1   5 -20    1.85    1.16
   1   5 -20    0.62    0.66
   1  -5 -20    0.49    0.75
   1  -5 -20    1.70    0.73
   1   5 -19   16.80    1.02
   1   5 -19   16.05    0.96
   1   5 -19   18.91    1.09
   1  -5 -19   18.45    1.14
   1  -5 -19   16.99    1.03
   1   5 -19   16.19    0.91
   1  -5 -19   13.55    1.01
   1   5 -19   17.75    1.02
   1  -5 -19   17.77    1.14
   1   5 -19   16.48    0.97
   1   5 -19   18.50    1.76
   1  -5 -19   17.63    1.10
   1  -5 -19   17.08    1.08
  -1  -5  19   16.32    1.02
   1  -5 -19   15.65    1.01
   1  -5 -19   16.49    1.10
   1   5 -19   19.41    1.76
   1   5 -19   18.44    2.04
   1   5 -19   16.66    1.00
   1  -5 -19   17.60    1.10
   1  -5 -19   18.80    1.05
   1   5 -19   16.91    1.10
   1  -5 -19   16.91    1.17
   1  -5 -18  560.82   14.91
   1   5 -18  529.83   14.80
   1   5 -18  557.98   14.76
   1   5 -18  537.58   14.76
   1  -5 -18  555.52   14.93
   1   5 -18  595.10   16.49
   1   5 -18  564.01   14.83
   1   5 -18  558.58   14.91
   1  -5 -18  560.90   15.01
   1  -5 -18  539.36   14.83
   1  -5 -18  544.80   14.85
  -1  -5  18  529.24   14.84
   1   5 -18  580.61   14.93
   1   5 -18  559.02   14.83
   1  -5 -18  548.52   14.90
   1  -5 -18  542.14   14.96
   1  -5 -18  543.25   14.92
   1   5 -18  539.71   14.79
   1  -5 -18  544.21   14.87
   1   5 -18  566.54   15.93
   1  -5 -18  525.69   14.76
   1   5 -17  152.86    4.52
   1   5 -17  163.86    5.43
   1  -5 -17  153.65    4.53
   1   5 -17  149.65    4.40
   1  -5 -17  149.97    4.54
   1   5 -17  150.80    4.44
   1  -5 -17  155.58    4.56
   1  -5 -17  155.53    4.46
   1  -5 -17  150.51    4.57
   1   5 -17  158.45    4.46
   1  -5 -17  152.14    4.59
   1   5 -17  152.63    4.37
   1   5 -17  161.82    5.89
   1  -5 -17  142.61    4.42
   1  -5 -17  146.95    4.38
   1   5 -17  160.50    4.55
   1   5 -17  149.35    4.40
   1  -5 -17  148.76    4.51
   1  -5 -17  156.06    4.56
   1   5 -16  236.22    6.88
   1  -5 -16  234.99    6.85
   1  -5 -16  250.13    6.99
   1   5 -16  253.31    7.00
   1   5 -16  260.90    7.96
   1  -5 -16  255.58    7.05
   1  -5 -16  253.20    7.02
   1   5 -16  242.40    6.89
   1  -5 -16  255.79    7.08
   1   5 -16  236.32    7.28
   1   5 -16  257.79    7.01
   1   5 -16  249.64    6.85
   1   5 -16  267.84    8.40
   1   5 -16  238.75    6.93
   1   5 -16  264.37    6.97
  -1  -5  15  102.69    3.88
   1   5 -15  115.10    3.34
   1   5 -15  116.07    4.29
   1   5 -15  109.33    3.70
   1  -5 -15  100.59    3.58
   1   5 -15  111.28    3.21
   1   5 -15  115.67    4.52
   1  -5 -15  101.13    3.21
   1   5 -15  113.53    3.36
   1   5 -15  114.64    3.37
   1   5 -14  778.13   21.22
   1   5 -14  816.32   20.77
   1  -5 -14  770.33   20.64
   1   5 -14  784.93   20.64
   1  -5 -14  762.71   21.15
   1  -5 -14  736.82   20.63
  -1  -5  14  760.56   21.45
   1   5 -14  815.85   20.80
   1  -5 -13   89.35    3.18
   1  -5 -13   87.56    2.68
   1   5 -13   93.59    2.82
   1   5 -13   91.80    2.66
   1  -5 -13   89.64    2.69
   1   5 -13   93.04    3.57
  -1  -5  13   99.23    3.52
   1  -5 -12   62.55    1.99
  -1  -5  12   69.40    2.81
   1  -5 -12   65.58    2.77
   1  -5 -12   64.25    2.55
  -1  -5  12   69.67    2.06
   1  -5 -12   62.80    2.03
   1   5 -12   68.59    2.83
   1   5 -12   67.23    2.17
   1  -5 -11  376.39   10.99
   1  -5 -11  361.15   10.17
  -1  -5  11  403.48   11.04
  -1  -5  11  386.60   10.18
   1  -5 -11  365.02   10.73
   1   5 -11  377.81   10.27
   1   5 -11  398.51   10.98
   1   5 -10  419.75   11.65
   1   5 -10  428.58   12.04
   1  -5 -10  407.22   10.94
   1  -5 -10  417.92   11.79
   1  -5 -10  402.09   11.50
  -1   5  10  379.12   11.19
  -1  -5  10  405.65   11.65
  -1  -5  10  425.34   11.76
   1   5 -10  406.18   11.01
  -1  -5  10  405.51   10.93
   1   5  -9   18.51    0.96
   1   5  -9   15.05    1.35
  -1  -5   9   18.03    0.90
   1  -5  -9   17.59    1.49
  -1  -5   9   18.70    1.55
   1   5  -9   15.55    1.70
   1  -5  -9   18.36    1.40
  -1  -5   9   19.43    1.51
   1  -5  -9   19.26    0.87
  -1  -5   8 1562.93   39.49
  -1  -5   8 1555.97   39.38
   1   5  -8 1521.24   39.66
  -1  -5   8 1508.37   38.65
   1  -5  -8 1446.55   38.65
   1   5  -8 1501.41   38.70
   1  -5  -8 1492.92   39.48
   1  -5  -8 1514.36   39.28
   1   5  -8 1513.77   39.21
   1   5  -7  296.97    8.38
   1  -5  -7  273.81    7.88
   1  -5  -7  300.73    8.50
   1  -5  -7  298.44    8.73
  -1  -5   7  296.15    7.89
   1   5  -7  298.69    8.80
  -1  -5   7  302.28    8.56
  -1  -5   7  310.07    8.72
  -1   5   7  278.35    8.01
   1   5  -6  553.47   15.08
  -1  -5   6  570.37   15.47
   1  -5  -6  562.08   15.29
  -1   5   6  529.99   14.87
  -1  -5   6  568.85   15.34
  -1   5   6  565.93   15.08
  -1  -5   6  558.49   14.67
   1  -5  -6  559.77   15.53
   1  -5  -6  519.68   14.67
   1   5  -6  581.35   15.55
  -1   5   5  125.59    4.15
   1  -5  -5  141.42    4.60
  -1  -5   5  136.50    4.59
  -1  -5   5  132.60    4.41
   1   5  -5  135.35    4.12
   1  -5  -5  133.36    3.78
  -1  -5   5  126.37    3.77
  -1   5   5  137.09    4.05
   1  -5  -5  136.20    4.38
  -1   5   4   14.69    1.00
   1   5  -4   15.98    0.97
  -1  -5   4   15.59    1.47
  -1  -5   4   14.18    0.78
  -1  -5   4   14.64    1.32
  -1   5   4   14.72    1.20
   1  -5  -4   14.87    1.43
   1  -5  -4   12.18    0.79
  -1   5   3  308.31    8.44
  -1  -5   3  305.23    8.85
  -1  -5   3  302.94    8.66
  -1   5   3  304.60    8.40
   1  -5  -3  301.11    8.06
   1   5  -3  299.59    8.26
  -1  -5   3  279.09    8.03
   1   5  -2   65.19    2.10
  -1  -5   2   63.48    2.50
  -1  -5   2   63.94    2.73
  -1  -5   2   58.53    1.94
  -1   5   2   65.50    2.36
  -1   5   2   63.27    2.30
  -1  -5   1    4.75    0.57
  -1  -5   1    5.66    1.19
  -1   5   1    5.23    0.91
  -1   5   1    4.70    0.89
   1  -5  -1    4.85    1.06
  -1  -5   1    4.93    1.02
   1  -5  -1    5.50    1.28
   1   5  -1    4.96    0.57
  -1  -5   0  381.17   10.65
  -1   5   0  376.13   10.39
   1  -5   0  379.32   10.66
  -1  -5   0  366.99   10.04
   1   5   0  365.05   10.07
  -1   5   0  386.62   10.60
   1  -5   0  384.35   10.89
  -1  -5   0  376.06   10.80
   1  -5   0  373.98   10.07
  -1  -5  -1   74.22    2.99
   1  -5   1   76.52    3.07
  -1   5  -1   78.01    2.83
  -1  -5  -1   75.81    2.85
   1  -5   1   75.22    2.29
   1   5   1   73.23    2.19
  -1   5  -1   75.34    2.63
   1  -5   1   75.47    2.88
  -1   5  -2  311.21    8.40
   1  -5   2  316.19    8.88
   1  -5   2  297.07    8.01
  -1   5  -2  315.20    8.66
   1  -5   2  315.79    8.63
   1  -5   3   29.25    1.65
   1  -5   3   30.76    1.88
  -1   5  -3   28.38    1.65
  -1   5  -3   28.08    1.47
  -1  -5  -3   26.62    1.06
   1  -5   3   25.79    1.11
   1  -5   4  687.78   18.16
  -1   5  -4  675.07   18.58
  -1  -5  -4  678.38   18.13
   1  -5   4  680.00   18.99
  -1  -5  -4  673.20   18.70
  -1   5  -4  705.42   18.90
  -1  -5  -4  683.04   18.88
   1   5   4  681.93   18.42
   1  -5   4  675.43   18.76
   1  -5   5   21.47    0.96
   1  -5   5   24.51    1.76
  -1  -5  -5   20.86    0.92
  -1   5  -5   20.42    1.36
   1   5   5   24.27    1.17
  -1  -5  -5   21.22    1.60
  -1   5  -5   20.89    1.62
   1  -5   5   21.31    1.50
  -1  -5  -5   22.85    1.47
  -1   5  -6  525.55   14.36
   1   5   6  510.67   13.67
  -1   5  -6  516.85   14.03
  -1  -5  -6  485.46   13.46
   1  -5   6  519.11   14.39
   1  -5   6  499.32   13.50
  -1  -5  -6  507.05   14.22
  -1  -5  -6  501.01   14.06
   1  -5   6  527.52   14.16
   1   5   7   74.96    2.36
  -1   5  -7   72.36    3.10
   1  -5   7   69.50    2.24
  -1   5  -7   71.56    2.20
  -1   5  -7   75.57    2.85
   1  -5   7   69.26    3.06
  -1  -5  -7   70.76    2.21
  -1  -5  -7   77.19    2.87
   1  -5   7   75.50    2.93
  -1  -5  -7   73.98    2.93
   1  -5   8 1929.09   49.86
   1  -5   8 1887.05   50.69
  -1  -5  -8 1942.97   50.62
   1   5   8 1911.10   49.92
  -1   5  -8 1836.82   49.82
   1  -5   8 1904.73   50.52
  -1   5  -8 1931.62   50.50
  -1   5  -8 1935.58   50.84
  -1  -5  -8 1914.70   50.43
  -1  -5  -8 1858.73   49.82
   1  -5   9  173.34    5.70
   1  -5   9  172.02    4.86
  -1   5  -9  174.46    4.89
  -1  -5  -9  180.11    5.61
  -1  -5  -9  177.10    5.42
   1  -5   9  174.62    5.55
  -1   5  -9  185.65    5.61
  -1   5  -9  179.66    5.95
  -1   5  -9  166.81    4.84
  -1  -5  -9  171.42    4.83
  -1  -5 -10 1462.79   39.16
   1  -5  10 1483.45   38.60
  -1  -5 -10 1497.45   39.36
  -1   5 -10 1441.11   38.64
   1  -5  10 1525.83   39.32
   1  -5  10 1493.73   39.48
  -1   5 -10 1538.89   39.75
  -1   5 -10 1439.21   38.59
  -1  -5 -10 1422.47   38.56
  -1   5 -10 1507.57   39.38
   1  -5  11   17.20    1.37
  -1   5 -11   20.62    2.00
  -1  -5 -11   16.82    1.40
  -1   5 -11   16.21    0.93
  -1   5 -11   16.20    1.47
  -1  -5 -11   15.08    0.79
  -1   5 -11   15.26    0.85
   1  -5  11   16.58    1.47
   1  -5  11   16.20    0.83
  -1   5 -12   19.63    1.59
   1  -5  12   17.36    0.85
  -1   5 -12   18.87    1.84
  -1  -5 -12   16.33    1.33
   1  -5  12   18.71    1.36
   1  -5  12   15.69    1.44
  -1   5 -12   18.50    0.89
  -1   5 -12   18.43    1.01
  -1   5 -12   18.81    1.02
  -1  -5 -12   15.57    0.79
  -1   5 -13  128.34    3.72
  -1   5 -13  134.97    4.58
   1  -5  13  116.77    4.21
  -1   5 -13  131.57    3.73
  -1  -5 -13  117.33    3.56
  -1  -5 -13  122.67    4.28
   1  -5  13  131.65    4.45
  -1   5 -13  129.03    4.87
  -1   5 -13  129.00    3.68
  -1   5 -14    1.10    1.27
  -1   5 -14    2.23    0.58
   1   5  14    2.09    0.75
  -1   5 -14    1.33    0.66
  -1  -5 -14    1.74    0.80
  -1   5 -14    1.22    0.64
  -1   5 -14    3.67    1.16
   1  -5  14    2.03    0.81
  -1  -5 -15  262.30    8.51
   1   5  15  286.12    8.46
  -1   5 -15  294.24    8.10
   1  -5  15  274.29    8.51
  -1   5 -15  302.72    8.08
  -1   5 -15  311.03    9.35
  -1   5 -15  288.88    8.03
  -1   5 -15  297.49    9.05
  -1   5 -15  292.77    7.96
  -1   5 -16   87.53    2.71
  -1  -5 -16   85.91    2.78
  -1   5 -16   83.46    2.71
  -1   5 -16   94.89    3.95
  -1  -5 -16   73.85    3.06
  -1  -5 -16   90.67    2.82
  -1   5 -16   89.38    2.71
  -1  -5 -16   86.54    2.88
  -1  -5 -16   85.03    2.76
  -1   5 -16   88.20    3.72
  -1  -5 -16   83.54    2.78
  -1   5 -16   94.36    2.82
  -1   5 -16   82.20    3.09
  -1  -5 -16   85.90    2.79
  -1   5 -16   87.48    2.76
  -1   5 -16   94.14    2.85
   1  -5  16   93.68    2.86
  -1   5 -17   24.40    1.13
  -1   5 -17   23.93    2.24
  -1   5 -17   23.43    1.07
  -1  -5 -17   24.08    1.22
   1  -5  17   25.00    1.26
  -1   5 -17   25.44    1.29
  -1  -5 -17   24.44    1.22
  -1   5 -17   23.61    1.07
  -1   5 -17   24.48    1.16
  -1  -5 -17   22.39    1.10
  -1   5 -17   25.22    1.28
  -1  -5 -17   22.37    1.29
  -1  -5 -17   22.64    1.17
  -1  -5 -17   25.32    1.23
  -1   5 -17   24.61    2.06
  -1   5 -17   23.27    1.19
  -1   5 -17   27.57    2.04
  -1  -5 -17   24.74    1.22
  -1  -5 -17   23.48    1.12
  -1   5 -17   21.70    1.00
  -1  -5 -17   25.40    1.32
  -1   5 -17   22.85    1.10
  -1   5 -18  369.13   10.14
  -1  -5 -18  373.01   10.23
  -1  -5 -18  355.47   10.13
  -1  -5 -18  374.90   10.26
  -1  -5 -18  368.92   10.24
  -1   5 -18  375.24   10.15
   1  -5  18  370.74   10.28
  -1   5 -18  356.23   10.10
  -1   5 -18  382.88   10.15
  -1   5 -18  364.92   10.19
  -1  -5 -18  353.25   10.19
  -1   5 -18  379.04   11.43
  -1   5 -18  373.42   11.52
  -1   5 -18  390.85   10.24
  -1  -5 -18  380.70   10.24
  -1   5 -18  370.23   10.11
  -1   5 -18  373.27   10.26
  -1  -5 -18  367.35   10.23
  -1   5 -18  384.93   11.84
  -1  -5 -18  367.02   10.21
  -1  -5 -18  389.30   10.33
  -1  -5 -18  359.80   10.14
  -1   5 -19   41.14    2.57
   1  -5  19   40.56    1.72
  -1   5 -19   41.84    1.57
  -1  -5 -19   40.02    1.71
  -1  -5 -19   40.61    1.76
  -1  -5 -19   42.05    1.74
  -1   5 -19   40.34    1.64
  -1  -5 -19   44.66    1.72
  -1   5 -19   43.79    2.93
  -1   5 -19   42.25    2.60
  -1   5 -19   42.28    1.61
  -1  -5 -19   44.62    1.78
  -1   5 -19   41.06    1.62
  -1   5 -19   41.35    1.66
  -1   5 -19   41.90    1.65
  -1  -5 -19   41.24    1.68
  -1  -5 -19   43.40    1.63
  -1  -5 -19   42.90    1.73
  -1   5 -19   38.96    1.63
  -1   5 -19   41.61    1.68
  -1  -5 -19   45.14    1.72
  -1   5 -19   43.06    1.58
  -1  -5 -19   41.85    1.58
  -1  -5 -20  268.63    7.68
  -1   5 -20  268.27    8.88
  -1   5 -20  264.15    7.63
  -1  -5 -20  267.04    7.65
  -1  -5 -20  267.62    7.63
  -1   5 -20  270.59    7.57
  -1  -5 -20  261.78    7.64
  -1   5 -20  272.26    7.59
  -1   5 -20  269.41    7.59
  -1  -5 -20  258.46    7.53
  -1  -5 -20  273.18    7.66
  -1   5 -20  279.52    9.31
  -1  -5 -20  285.44    7.78
  -1   5 -20  267.30    7.58
  -1  -5 -20  276.25    7.68
   1  -5  20  270.05    7.69
  -1   5 -20  266.11    7.54
  -1   5 -20  274.24    7.62
  -1  -5 -20  269.12    7.61
  -1  -5 -20  279.67    7.70
  -1   5 -20  276.55    7.59
  -1  -5 -21   81.23    2.77
  -1   5 -21   79.61    3.55
  -1  -5 -21   76.24    2.70
  -1  -5 -21   80.38    2.86
  -1   5 -21   83.43    2.66
  -1   5 -21   79.07    2.72
  -1  -5 -21   78.83    2.74
  -1  -5 -21   75.82    2.64
  -1   5 -21   83.63    4.15
  -1  -5 -21   74.82    2.69
  -1  -5 -21   77.69    2.73
   1  -5  21   79.74    2.76
  -1  -5 -21   83.01    2.77
  -1   5 -21   83.06    2.71
  -1   5 -21   81.62    2.65
  -1  -5 -21   74.22    2.57
  -1   5 -21   74.35    3.66
  -1   5 -21   79.27    2.66
  -1  -5 -21   80.45    2.72
  -1   5 -21   84.49    2.68
  -1   5 -21   79.86    2.63
  -1   5 -21   84.65    2.62
  -1   5 -21   85.15    2.75
  -1  -5 -22    5.17    0.87
  -1  -5 -22    4.07    0.92
  -1   5 -22    4.14    1.27
  -1   5 -22    4.18    1.17
  -1  -5 -22    5.73    0.82
  -1   5 -22    4.82    0.85
  -1   5 -22    4.05    1.57
  -1   5 -22    5.13    0.81
  -1  -5 -22    6.42    0.93
  -1   5 -22    5.03    0.75
  -1  -5 -22    4.85    0.80
  -1  -5 -22    3.27    0.76
  -1   5 -22    6.84    0.91
  -1   5 -22    5.46    0.81
  -1   5 -22    5.06    0.86
  -1  -5 -22    5.00    0.92
  -1   5 -22    5.44    0.83
  -1  -5 -22    4.22    0.86
  -1   5 -22    4.63    0.71
  -1  -5 -22    5.00    0.88
   1  -5  22    5.65    0.87
  -1  -5 -22    4.29    0.80
  -1  -5 -23    0.89    0.75
  -1  -5 -23    1.09    0.77
  -1   5 -23    1.08    1.10
  -1  -5 -23    1.68    0.82
  -1   5 -23    1.84    0.84
  -1   5 -23    2.07    0.80
  -1   5 -23    0.64    1.02
  -1  -5 -23    0.99    0.85
  -1  -5 -23    2.17    0.94
  -1  -5 -23    2.44    0.95
  -1   5 -23    2.12    0.68
  -1   5 -23    1.26    1.52
  -1  -5 -23    1.60    0.83
  -1  -5 -23    2.26    0.73
  -1  -5 -23    1.28    0.91
  -1   5 -23    2.35    0.79
  -1   5 -23    1.44    0.81
  -1   5 -23    2.02    0.70
  -1   5 -23    1.83    0.80
  -1   5 -23    2.66    0.71
  -1  -5 -23    1.12    0.75
  -1   5 -23    1.90    0.77
   1  -5  23    1.80    0.83
  -1   5 -24   74.02    2.56
  -1   5 -24   72.99    2.52
  -1  -5 -24   75.97    2.66
  -1  -5 -24   77.54    2.78
  -1  -5 -24   76.95    2.68
  -1  -5 -24   73.71    2.71
  -1   5 -24   75.73    2.61
  -1   5 -24   77.38    2.60
  -1  -5 -24   76.33    2.64
  -1  -5 -24   71.51    2.63
  -1   5 -24   72.35    2.66
  -1  -5 -24   77.03    2.80
  -1   5 -24   75.53    2.61
  -1   5 -24   74.68    2.54
  -1   5 -24   70.19    2.47
  -1  -5 -24   78.30    2.69
  -1   5 -24   74.44    4.01
  -1  -5 -24   80.02    2.73
   1  -5  24   74.24    2.67
  -1   5 -24   73.01    2.57
  -1   5 -24   66.39    3.32
  -1  -5 -24   73.56    2.63
  -1   5 -25   23.70    1.25
  -1   5 -25   21.42    1.16
  -1   5 -25   24.16    1.29
  -1  -5 -25   22.68    1.44
  -1  -5 -25   23.62    1.45
  -1   5 -25   23.83    1.32
  -1  -5 -25   22.94    1.50
  -1  -5 -25   24.36    1.40
  -1   5 -25   25.73    1.27
  -1   5 -25   23.06    1.28
  -1   5 -25   24.19    1.33
   1  -5  25   25.62    1.40
  -1  -5 -25   22.92    1.35
  -1   5 -25   25.50    1.32
  -1  -5 -25   21.93    1.33
  -1  -5 -25   23.79    1.37
  -1  -5 -25   23.62    1.39
  -1   5 -25   23.43    1.41
  -1   5 -25   20.78    1.78
  -1   5 -25   25.19    2.33
  -1  -5 -25   23.83    1.44
  -1   5 -25   25.80    1.43
  -1  -5 -26  108.76    3.51
  -1  -5 -26  108.91    3.72
  -1  -5 -26   98.62    3.42
  -1   5 -26  104.17    4.99
  -1   5 -26  113.79    3.57
  -1   5 -26  115.40    3.63
  -1  -5 -26  110.97    3.65
  -1  -5 -26  115.45    3.60
   1  -5  26  112.56    3.59
  -1   5 -26  110.37    3.50
  -1  -5 -26  109.96    3.59
  -1  -5 -26  113.55    3.68
  -1  -5 -26  110.79    3.68
  -1  -5 -26  104.11    3.53
  -1   5 -26   96.88    3.33
  -1   5 -26  106.15    3.45
  -1   5 -26  108.44    3.44
  -1   5 -26  109.21    3.59
  -1   5 -26  111.21    3.45
  -1   5 -26  113.66    3.50
  -1   5 -26  109.66    3.53
  -1   5 -27   41.58    1.83
  -1   5 -27   32.65    2.84
   1  -5  27   40.98    1.76
  -1   5 -27   37.50    1.63
  -1   5 -27   35.14    1.52
  -1   5 -27   38.77    1.70
  -1   5 -27   41.61    1.69
  -1   5 -27   42.19    1.75
  -1  -5 -27   40.14    1.83
  -1  -5 -27   39.47    1.80
  -1   5 -27   40.29    1.81
  -1  -5 -27   42.91    1.88
  -1   5 -27   40.47    1.73
  -1  -5 -27   42.02    1.82
  -1   5 -27   41.82    1.73
  -1  -5 -27   39.78    1.77
  -1   5 -27   36.92    1.63
  -1  -5 -27   36.16    1.63
  -1  -5 -28    2.29    0.74
  -1  -5 -28    1.80    0.96
  -1   5 -28   -0.67    1.30
  -1   5 -28    2.82    0.86
  -1   5 -28    1.54    0.65
  -1   5 -28    1.79    0.81
  -1   5 -28    2.02    0.78
  -1  -5 -28    1.80    0.89
   1  -5  28    1.93    0.80
  -1   5 -28    1.44    0.73
  -1  -5 -28    1.35    0.91
  -1   5 -28    1.70    0.70
  -1  -5 -28    2.00    0.80
  -1   5 -28    1.44    0.56
  -1   5 -28    1.98    0.87
  -1   5 -28    1.91    0.87
  -1  -5 -28    2.12    0.93
  -1   5 -28    2.07    0.89
  -1   5 -29   13.36    1.03
  -1   5 -29   14.79    1.05
  -1   5 -29   13.49    1.14
  -1   5 -29   14.26    1.07
  -1  -5 -29   11.45    0.90
  -1   5 -29   13.46    1.14
  -1  -5 -29   12.78    1.07
  -1  -5 -29   12.76    1.09
  -1   5 -29   12.39    1.08
  -1   5 -29   12.94    0.94
  -1  -5 -29   15.94    1.19
  -1   5 -29   12.49    1.15
  -1  -5 -29   14.25    1.21
   1  -5  29   13.42    1.05
  -1   5 -29   12.33    0.89
  -1   5 -30   66.40    2.38
  -1   5 -30   56.48    2.13
  -1  -5 -30   67.76    2.40
  -1   5 -30   62.23    2.37
  -1   5 -30   62.83    2.25
  -1  -5 -30   68.01    2.42
  -1   5 -30   65.36    2.34
  -1   5 -30   64.66    2.27
  -1   5 -30   55.06    2.08
  -1  -5 -30   65.62    2.43
  -1  -5 -30   59.93    2.29
  -1   5 -30   63.25    2.28
   1  -5  30   61.41    2.25
  -1  -5 -31    7.70    1.00
  -1   5 -31    7.14    0.72
  -1   5 -31    6.86    0.93
  -1   5 -31    6.45    0.85
  -1   5 -31    6.36    0.88
  -1  -5 -31    7.98    0.89
  -1  -5 -31    5.44    0.84
  -1   5 -31    6.80    0.80
  -1  -5 -31    6.30    0.96
  -1   5 -31    6.74    0.90
  -1   5 -31    7.21    0.83
  -1   5 -32   13.50    1.01
  -1   5 -32   13.12    0.89
  -1  -5 -32   11.77    0.95
  -1   5 -32   15.12    1.00
  -1  -5 -32   14.27    1.07
  -1  -5 -32   14.87    1.11
  -1  -5 -32   14.31    1.03
  -1   5 -32   13.56    0.97
  -1   5 -32   12.65    1.02
  -1   5 -32   13.70    0.98
  -1  -5 -33    1.48    0.62
  -1   5 -33    1.04    0.65
  -1  -5 -33    1.43    0.77
  -1   5 -33    1.87    0.75
  -1   5 -33    0.57    0.58
  -1  -5 -33    1.28    0.81
  -1   5 -33    1.52    0.64
  -1   5 -33    1.40    0.72
  -1  -5 -33    1.28    0.67
  -1  -5 -34    0.21    0.60
  -1   5 -34    0.50    0.49
  -1   5 -34    0.28    0.61
  -1  -5 -34   -0.14    0.76
  -1   5 -34    0.90    0.59
  -1  -5 -34    0.22    0.54
  -1   5 -34    0.02    0.58
  -1   5 -34    0.13    0.64
  -1  -5 -34   -0.27    0.70
  -1  -5 -35    1.02    0.71
  -1  -5 -35    0.20    0.20
  -1   5 -35    1.35    0.58
  -1   5 -35    0.90    0.44
  -1   5 -35    0.93    0.57
  -1   5 -35    1.03    0.53
  -1   5 -35   -0.01    0.16
  -1  -5 -35    1.29    0.63
  -1  -5 -36    5.69    0.76
  -1   5 -36    6.80    0.68
  -1   5 -36    5.36    0.57
  -1   5 -37    2.33    0.45
  -1   5 -37    3.53    0.56
  -1  -5 -37    2.12    0.43
  -1  -5 -37    3.69    0.61
  -1  -5 -38   93.90    2.63
  -1   5 -38   89.23    2.62
  -1   5 -39   15.09    0.68
   1   7 -37   14.87    0.67
  -1  -7  36    3.96    0.50
   1   7 -36    4.26    0.52
   1  -7 -36    4.07    0.52
   1   7 -36    3.34    0.38
   1   7 -35   40.74    1.03
   1   7 -35   39.39    0.89
   1  -7 -34    6.06    0.73
   1   7 -34    6.28    0.68
   1   7 -34    5.36    0.60
   1  -7 -34    6.30    0.74
   1  -7 -34    4.75    0.54
   1   7 -34    4.69    0.67
   1   7 -34    4.22    0.59
   1   7 -33   18.01    0.79
   1   7 -33   21.39    0.94
   1  -7 -33   16.33    0.82
   1   7 -33   19.46    0.88
   1   7 -33   18.45    0.88
   1   7 -33   14.70    0.64
   1   7 -33   19.27    0.94
   1  -7 -33   19.82    1.01
   1   7 -33   17.44    0.77
   1  -7 -33   20.59    1.02
   1   7 -32  111.34    1.77
   1   7 -32  124.53    1.94
   1  -7 -32  123.43    2.12
   1   7 -32  111.34    1.71
   1   7 -32  121.27    1.94
   1   7 -32  113.52    1.81
   1   7 -32  109.44    1.88
   1  -7 -32  124.04    2.10
   1  -7 -32  103.98    1.73
   1  -7 -31   28.39    1.37
   1   7 -31   31.10    1.34
   1   7 -31   28.96    1.35
   1   7 -31   27.42    1.22
   1   7 -31   30.87    1.42
   1  -7 -31   32.66    1.55
   1   7 -31   33.75    1.42
   1  -7 -31   31.37    1.56
   1  -7 -31   27.61    1.30
   1   7 -31   31.45    1.42
   1   7 -30   39.02    1.61
   1   7 -30   42.91    1.73
   1   7 -30   42.90    1.77
   1   7 -30   46.53    1.80
   1   7 -30   46.43    1.83
   1  -7 -30   46.09    1.92
   1  -7 -30   40.37    1.69
   1  -7 -30   45.70    1.92
   1   7 -30   43.99    1.71
   1  -7 -30   38.79    1.73
   1   7 -30   44.32    1.77
   1   7 -29    1.77    0.77
   1  -7 -29    1.74    0.91
   1  -7 -29    1.37    0.90
   1   7 -29    1.20    0.77
   1   7 -29    0.90    0.79
   1   7 -29    0.76    0.77
   1   7 -29    1.57    0.67
   1  -7 -29    1.88    0.80
   1  -7 -29    1.10    0.79
   1   7 -29    2.21    0.75
   1   7 -29    1.27    0.72
   1  -7 -28    8.13    1.05
   1   7 -28    6.42    0.90
   1   7 -28    5.87    0.94
   1   7 -28    6.22    0.92
   1   7 -28    7.12    0.95
   1   7 -28    6.53    0.83
   1  -7 -28    6.90    1.05
   1   7 -28    7.08    0.92
   1  -7 -28    7.80    1.01
   1  -7 -28    6.72    0.93
   1   7 -28    5.82    0.86
   1   7 -27   68.81    2.38
   1  -7 -27   62.75    2.37
   1   7 -27   67.31    2.35
   1  -7 -27   70.04    2.53
   1   7 -27   63.11    2.21
   1  -7 -27   67.58    2.41
   1   7 -27   63.89    2.36
   1   7 -27   63.59    2.23
  -1  -7  27   60.80    2.19
   1  -7 -27   65.87    2.48
   1  -7 -27   64.87    2.36
   1   7 -27   71.02    2.38
   1  -7 -27   68.86    2.52
   1   7 -27   67.44    2.33
   1   7 -27   64.62    2.34
   1  -7 -26    0.51    0.97
   1   7 -26    1.30    0.75
   1  -7 -26   -0.30    0.68
   1   7 -26    0.21    0.82
   1   7 -26    0.83    0.83
   1  -7 -26    0.60    0.87
  -1  -7  26    0.04    0.66
   1   7 -26    0.16    0.75
   1   7 -26    0.69    0.87
   1  -7 -26    0.34    0.91
   1  -7 -26   -0.23    0.84
   1  -7 -26    0.19    0.98
   1  -7 -26   -0.12    0.97
   1   7 -26   -0.46    0.83
   1   7 -26    0.40    0.54
   1  -7 -26    0.78    0.93
   1   7 -26    0.43    0.78
   1   7 -26    0.70    0.67
   1  -7 -26   -0.19    0.76
   1  -7 -25   61.18    2.35
   1   7 -25   64.67    2.36
   1  -7 -25   70.13    2.61
   1  -7 -25   63.69    2.49
   1  -7 -25   62.85    2.52
   1  -7 -25   55.08    2.21
   1  -7 -25   63.38    2.46
   1  -7 -25   69.67    2.57
   1   7 -25   65.82    2.40
   1   7 -25   66.05    2.44
   1   7 -25   70.04    2.47
   1  -7 -25   67.68    2.48
  -1  -7  25   63.95    2.30
   1   7 -25   58.62    3.68
   1   7 -25   61.13    2.24
   1   7 -25   67.80    2.39
   1   7 -25   59.90    2.20
   1   7 -25   63.21    2.33
   1   7 -25   55.86    3.27
   1  -7 -25   63.70    2.56
   1   7 -25   65.72    2.40
   1   7 -24    7.82    1.59
   1  -7 -24    9.63    1.13
   1   7 -24    9.72    1.10
   1  -7 -24   11.30    1.14
   1  -7 -24    9.35    0.94
  -1  -7  24    9.01    0.94
   1   7 -24   10.88    1.10
   1  -7 -24   10.11    1.00
   1   7 -24   11.01    1.11
   1   7 -24   10.61    1.09
   1   7 -24   11.79    0.92
   1   7 -24    9.64    0.97
   1   7 -24    9.77    0.88
   1   7 -24    9.55    1.94
   1  -7 -24   10.07    1.20
   1  -7 -24   10.73    1.23
   1  -7 -24   10.44    1.28
   1   7 -24   11.20    1.02
   1  -7 -24   10.15    1.24
   1  -7 -24    8.67    1.17
   1   7 -24   10.14    0.99
   1  -7 -23  127.74    4.08
   1   7 -23  137.40    4.19
   1   7 -23  130.99    4.12
   1  -7 -23  128.00    4.20
   1   7 -23  126.81    5.82
   1  -7 -23  113.88    3.97
   1  -7 -23  126.03    4.17
   1   7 -23  135.87    4.09
   1   7 -23  129.24    4.01
   1  -7 -23  132.63    4.21
   1  -7 -23  132.29    4.33
   1  -7 -23  135.88    4.21
   1   7 -23  139.28    4.22
  -1  -7  23  133.19    4.09
   1   7 -23  134.64    4.09
   1  -7 -23  132.95    4.24
   1   7 -23  135.42    4.08
   1  -7 -23  135.80    4.31
   1   7 -23  113.04    5.28
   1  -7 -23  134.35    4.26
   1   7 -23  128.88    5.27
   1   7 -23  126.16    3.96
   1  -7 -22   47.95    2.03
   1   7 -22   44.52    1.94
   1   7 -22   45.54    2.87
   1   7 -22   49.11    2.05
   1  -7 -22   40.74    1.80
   1  -7 -22   44.48    1.99
   1  -7 -22   48.08    2.08
   1   7 -22   44.11    3.28
   1   7 -22   47.45    1.89
   1  -7 -22   46.06    2.07
   1   7 -22   49.22    1.92
   1  -7 -22   48.32    2.04
   1  -7 -22   46.09    2.02
   1   7 -22   46.30    1.83
   1  -7 -22   44.72    1.87
   1   7 -22   42.54    1.73
   1  -7 -22   43.28    2.04
  -1  -7  22   44.90    1.88
   1   7 -22   44.70    2.99
   1   7 -22   43.74    1.82
   1   7 -22   48.00    1.86
   1  -7 -22   42.93    1.85
   1  -7 -21   33.78    1.56
   1   7 -21   36.08    1.56
   1   7 -21   33.37    2.67
   1   7 -21   38.86    1.67
   1  -7 -21   37.50    1.78
   1  -7 -21   37.25    1.86
  -1  -7  21   35.26    1.58
   1   7 -21   37.84    2.60
   1   7 -21   32.06    2.74
   1   7 -21   36.72    1.67
   1   7 -21   34.93    1.57
   1  -7 -21   29.34    1.53
   1  -7 -21   36.29    1.70
   1   7 -21   37.61    1.74
   1  -7 -21   35.60    1.83
   1  -7 -21   35.51    1.61
   1  -7 -21   37.27    1.77
   1  -7 -21   35.77    1.76
   1  -7 -21   36.73    1.77
   1   7 -21   32.19    1.43
   1   7 -21   37.52    1.60
   1   7 -21   35.17    1.68
   1  -7 -20   87.03    2.98
   1  -7 -20   88.51    3.21
   1   7 -20   95.03    3.07
  -1  -7  20   90.07    3.04
   1   7 -20   93.46    2.98
   1   7 -20   93.84    4.70
   1  -7 -20   94.61    3.20
   1   7 -20   96.55    4.23
   1  -7 -20   90.82    3.01
   1   7 -20   90.57    3.10
   1   7 -20   94.25    3.06
   1  -7 -20   93.65    3.17
   1  -7 -20   94.37    3.26
   1  -7 -20   94.04    3.15
   1   7 -20   91.88    4.40
   1  -7 -20   95.40    3.19
   1  -7 -20   90.68    3.18
   1  -7 -20   86.33    2.99
   1   7 -20   90.01    2.99
   1   7 -19   58.38    2.10
   1   7 -19   53.43    3.43
   1  -7 -19   54.57    2.19
   1   7 -19   57.30    3.23
   1   7 -19   54.12    2.09
   1   7 -19   56.62    2.16
   1  -7 -19   57.87    2.21
   1  -7 -19   57.94    2.26
   1  -7 -19   55.91    2.19
  -1  -7  19   55.90    2.08
   1  -7 -19   50.15    2.03
   1   7 -19   54.47    2.01
   1  -7 -19   58.97    2.22
   1  -7 -19   58.15    2.37
   1  -7 -19   54.11    2.29
   1  -7 -19   54.97    2.06
   1  -7 -19   50.12    2.01
   1   7 -19   56.65    2.10
   1   7 -19   55.40    3.30
   1   7 -19   53.86    2.02
   1   7 -18   24.32    1.33
   1  -7 -18   25.11    1.45
   1  -7 -18   23.58    1.27
   1  -7 -18   25.09    1.45
   1  -7 -18   25.57    1.38
   1   7 -18   26.00    2.19
   1   7 -18   25.47    1.35
  -1  -7  18   26.80    1.34
   1  -7 -18   23.69    1.41
   1   7 -18   26.31    1.31
   1   7 -18   24.46    1.23
   1  -7 -18   24.75    1.41
   1  -7 -18   24.47    1.58
   1   7 -18   23.43    2.49
   1  -7 -18   24.60    1.40
   1  -7 -18   23.26    1.20
   1  -7 -18   26.13    1.41
   1   7 -18   26.03    1.36
   1   7 -18   25.26    1.22
   1  -7 -18   22.94    1.25
   1   7 -17    6.95    1.55
   1  -7 -17    3.84    0.88
   1  -7 -17    5.18    0.85
   1  -7 -17    5.65    0.93
  -1  -7  17    5.77    0.77
   1   7 -17    6.48    0.88
   1   7 -17    6.88    0.96
   1  -7 -17    4.93    0.94
   1  -7 -17    7.71    1.18
   1  -7 -17    5.97    0.89
   1  -7 -17    4.55    0.71
   1  -7 -17    4.80    0.87
   1  -7 -17    5.33    0.77
   1  -7 -17    4.06    0.82
   1   7 -17    5.74    0.76
   1   7 -17    6.01    0.73
   1   7 -17    6.70    0.84
   1  -7 -17    5.75    0.90
   1  -7 -16   13.62    1.10
   1  -7 -16   14.40    1.12
   1   7 -16   15.18    0.94
   1   7 -16   15.95    1.11
   1   7 -16   13.60    1.37
   1  -7 -16   13.80    0.89
   1  -7 -16   13.40    0.87
   1  -7 -16   14.82    1.10
   1   7 -16   14.94    1.82
   1  -7 -16   15.66    1.13
   1   7 -16   14.89    1.03
  -1  -7  16   13.75    0.99
   1  -7 -16   13.55    1.13
   1  -7 -16   14.63    1.08
   1  -7 -16   14.19    1.03
   1   7 -16   13.17    0.90
   1  -7 -16   14.61    0.96
   1  -7 -16   13.06    0.81
   1   7 -15    1.93    0.75
   1  -7 -15    1.03    0.53
   1   7 -15    1.21    0.95
   1  -7 -15    1.29    0.75
   1  -7 -15    1.11    0.67
   1  -7 -15    0.97    0.74
  -1  -7  15    2.00    0.71
   1  -7 -15    1.77    0.72
   1   7 -15    2.60    0.79
   1   7 -15    1.74    0.59
   1  -7 -15    1.49    0.52
   1  -7 -15    1.46    0.49
  -1  -7  15    2.96    1.07
   1  -7 -15    1.30    0.64
   1   7 -15    1.54    0.58
   1  -7 -15    0.97    0.61
   1  -7 -15    1.50    0.73
   1  -7 -15    1.78    0.81
   1  -7 -15    2.30    0.75
   1  -7 -15    1.88    0.72
   1   7 -14    1.41    0.80
   1   7 -14    1.35    0.59
   1   7 -14    0.72    0.53
  -1  -7  14    1.29    0.56
   1  -7 -14    0.82    0.60
   1   7 -14    1.29    0.73
   1  -7 -14    0.78    0.70
   1  -7 -14    1.04    0.71
   1   7 -14    0.50    1.37
   1  -7 -14    0.50    0.72
   1  -7 -14    0.78    0.65
   1  -7 -14    0.94    0.63
   1  -7 -14    0.94    0.50
  -1  -7  14    1.59    1.06
   1  -7 -14    0.05    0.81
  -1  -7  14    1.55    0.61
   1  -7 -14    1.09    0.68
   1  -7 -14    1.05    0.71
  -1  -7  13   17.77    0.92
   1  -7 -13   18.78    1.13
  -1  -7  13   16.33    1.64
   1  -7 -13   16.93    0.96
   1  -7 -13   18.93    1.11
   1  -7 -13   17.35    1.44
   1   7 -13   17.83    1.08
   1  -7 -13   17.95    1.10
   1   7 -13   18.65    0.93
  -1  -7  13   17.81    1.00
   1  -7 -13   18.06    1.04
  -1  -7  13   19.89    1.04
   1  -7 -13   19.45    1.28
   1  -7 -13   18.32    1.11
   1  -7 -13   17.04    1.02
   1  -7 -13   17.49    0.97
   1   7 -13   20.45    0.93
   1   7 -13   17.67    1.14
   1   7 -13   16.82    1.97
   1  -7 -13   19.40    1.13
  -1  -7  12   37.83    2.36
   1  -7 -12   37.09    1.54
   1  -7 -12   36.53    2.32
   1  -7 -12   36.68    1.57
   1   7 -12   39.47    2.56
   1  -7 -12   37.64    1.66
   1   7 -12   36.52    1.57
   1  -7 -12   37.97    1.56
   1  -7 -12   35.43    1.43
   1   7 -12   34.10    1.51
   1   7 -12   39.59    2.43
   1  -7 -12   35.33    1.47
  -1  -7  12   37.96    1.46
   1  -7 -12   35.15    2.03
  -1  -7  12   35.87    1.38
   1  -7 -12   36.09    1.51
  -1  -7  12   35.91    1.49
   1  -7 -11    2.26    0.99
   1  -7 -11    1.03    0.67
   1  -7 -11    1.38    0.88
   1  -7 -11    1.04    0.59
   1  -7 -11    1.07    0.68
   1  -7 -11    0.75    0.60
   1   7 -11    0.81    1.28
   1  -7 -11    0.45    0.56
   1  -7 -11    1.63    1.10
  -1  -7  11    0.64    0.62
  -1  -7  11    0.98    1.12
  -1  -7  11    1.29    0.61
   1   7 -11    1.27    0.72
  -1  -7  10   39.51    2.54
   1   7 -10   42.27    1.63
   1  -7 -10   39.28    1.65
   1  -7 -10   40.62    2.49
   1   7 -10   43.89    2.71
  -1  -7  10   42.74    1.63
   1  -7 -10   44.62    1.76
   1  -7 -10   42.18    1.60
  -1  -7  10   45.78    1.61
   1  -7 -10   38.01    2.20
   1   7  -9  174.25    5.20
  -1  -7   9  180.68    6.31
   1   7  -9  188.10    6.47
   1  -7  -9  172.76    6.27
   1  -7  -9  180.10    5.27
  -1  -7   9  188.09    5.21
   1  -7  -9  179.08    5.18
   1  -7  -9  179.34    5.97
  -1  -7   9  181.73    6.16
  -1  -7   8   24.82    2.04
   1   7  -8   23.53    1.17
   1   7  -8   24.11    2.04
   1  -7  -8   25.56    1.20
  -1  -7   8   22.65    1.86
   1  -7  -8   26.44    1.79
  -1  -7   8   24.42    1.17
   1  -7  -8   27.69    2.07
   1   7  -8   23.18    1.50
  -1  -7   7  274.28    7.73
  -1  -7   7  285.38    8.69
   1   7  -7  274.20    8.21
   1   7  -7  281.43    8.91
  -1  -7   7  284.15    8.96
   1  -7  -7  278.97    7.73
   1  -7  -7  276.11    8.57
   1  -7  -7  278.39    8.90
   1  -7  -6    5.39    1.18
   1  -7  -6    5.94    0.74
  -1  -7   6    6.01    1.46
   1   7  -6    5.98    0.86
   1  -7  -6    6.05    1.37
   1   7  -6    7.68    1.43
  -1  -7   6    5.53    0.74
  -1  -7   6    4.28    1.26
  -1  -7   5   88.87    3.58
   1   7  -5   87.48    3.74
  -1  -7   5   89.93    2.82
   1  -7  -5   88.37    3.83
  -1   7   5   83.28    3.17
   1   7  -5   88.60    3.08
   1  -7  -5   91.91    3.61
   1  -7  -5   89.16    2.80
  -1  -7   5   91.14    3.87
   1   7  -4   22.68    1.86
  -1  -7   4   21.84    1.80
   1   7  -4   23.12    1.26
  -1  -7   4   20.71    1.99
  -1   7   4   23.49    1.47
   1  -7  -4   23.39    2.02
  -1  -7   4   23.07    1.13
   1  -7  -4   23.41    1.13
  -1   7   3   82.46    3.14
  -1  -7   3   82.45    3.39
  -1  -7   3   81.15    2.59
   1   7  -3   78.94    2.71
   1   7  -3   82.47    3.47
  -1  -7   3   79.03    3.62
  -1  -7   2   11.13    1.44
  -1  -7   2   10.19    1.70
  -1   7   2   11.98    1.23
  -1  -7   2   11.25    0.88
  -1   7   2    9.76    0.84
   1   7  -2   10.43    1.47
   1  -7  -1   12.03    1.77
  -1   7   1   13.23    0.98
   1  -7  -1   13.17    0.94
   1   7  -1   14.27    1.48
  -1  -7   1   13.29    1.48
  -1   7   1   12.74    1.34
  -1  -7   1   12.98    0.92
   1  -7  -1   10.72    1.50
  -1  -7   1   14.74    1.77
   1  -7   0  155.32    5.42
   1  -7   0  158.07    4.61
  -1   7   0  154.02    4.81
  -1  -7   0  156.95    5.41
  -1  -7   0  161.14    5.73
  -1   7   0  161.95    5.38
  -1  -7   0  158.23    4.59
   1  -7   0  159.57    5.83
   1  -7   1  345.44   10.49
  -1   7  -1  353.80    9.92
  -1  -7  -1  341.24   10.78
  -1   7  -1  358.00   10.49
  -1  -7  -1  350.89   10.46
   1  -7   1  353.77   10.93
   1  -7   1  344.98    9.64
   1   7   1  356.03   10.21
   1  -7   2  151.95    4.42
   1   7   2  151.88    4.92
   1  -7   2  154.00    5.62
  -1   7  -2  145.52    4.71
   1  -7   2  151.73    5.21
  -1   7  -2  149.12    5.23
  -1   7  -3  129.36    4.30
   1   7   3  136.17    4.41
   1  -7   3  128.96    5.08
   1  -7   3  132.28    3.98
   1  -7   3  137.79    4.77
  -1   7  -3  133.04    4.86
   1   7   4   16.94    1.26
  -1   7  -4   17.95    1.74
  -1   7  -4   17.28    1.27
   1  -7   4   18.06    1.63
   1  -7   4   17.38    1.90
   1  -7   4   17.03    1.06
  -1  -7  -4   17.85    1.88
  -1  -7  -4   18.55    1.01
  -1  -7  -5  503.38   14.41
   1  -7   5  518.67   13.60
   1  -7   5  498.70   14.86
  -1  -7  -5  499.31   14.71
  -1  -7  -5  493.78   13.55
  -1   7  -5  505.46   13.49
   1   7   5  486.09   13.94
   1  -7   5  485.92   14.45
  -1   7  -5  506.00   14.67
  -1   7  -5  492.53   14.07
   1  -7   6  229.08    7.71
   1  -7   6  232.74    6.49
  -1   7  -6  232.78    7.04
  -1  -7  -6  229.84    7.58
  -1   7  -6  226.00    6.38
   1  -7   6  222.29    7.35
  -1  -7  -6  228.47    7.28
  -1  -7  -6  232.25    6.46
   1   7   6  229.41    6.80
  -1   7  -6  221.28    7.59
  -1  -7  -7  357.89    9.84
  -1   7  -7  345.87    9.77
  -1  -7  -7  368.84   11.04
  -1  -7  -7  373.54   10.76
   1  -7   7  347.24   11.11
   1  -7   7  360.72   10.77
  -1   7  -7  367.54   11.09
  -1   7  -7  364.74   10.50
   1  -7   7  367.75    9.88
   1  -7   8  133.75    3.95
   1  -7   8  131.65    4.81
  -1   7  -8  127.23    3.85
  -1  -7  -8  129.96    4.66
  -1  -7  -8  137.59    5.01
  -1  -7  -8  134.95    3.91
   1  -7   8  132.76    5.07
  -1   7  -8  137.39    5.14
  -1   7  -8  129.55    4.56
  -1  -7  -9   44.68    2.27
   1  -7   9   45.77    1.69
  -1  -7  -9   37.47    2.38
  -1   7  -9   40.99    1.62
   1  -7   9   43.77    1.65
   1  -7   9   48.84    2.66
  -1  -7  -9   41.12    1.57
  -1  -7  -9   42.39    1.69
  -1   7  -9   42.81    2.61
   1  -7   9   44.64    1.65
  -1   7  -9   41.80    2.20
  -1   7  -9   40.75    1.55
   1  -7   9   44.01    2.41
  -1  -7  -9   41.07    1.63
  -1  -7 -10   18.61    1.04
  -1   7 -10   17.81    1.56
  -1  -7 -10   18.68    1.76
  -1  -7 -10   20.83    1.04
   1  -7  10   18.13    1.03
  -1  -7 -10   17.53    1.02
  -1  -7 -10   19.12    1.07
   1  -7  10   17.20    1.61
   1  -7  10   19.55    1.16
   1  -7  10   18.63    1.02
  -1   7 -10   17.25    0.95
  -1   7 -10   17.70    1.06
   1  -7  10   17.53    1.85
  -1   7 -10   19.96    2.01
  -1   7 -11  217.61    6.97
  -1  -7 -11  212.68    6.12
  -1  -7 -11  209.98    6.04
   1  -7  11  212.41    7.01
  -1  -7 -11  209.20    7.15
  -1  -7 -11  202.00    6.03
  -1   7 -11  219.99    6.13
   1  -7  11  220.62    6.08
   1  -7  11  214.48    6.15
  -1  -7 -11  209.00    6.04
  -1   7 -11  218.57    7.53
  -1   7 -11  206.99    6.01
   1  -7  11  216.66    7.29
   1  -7  11  214.34    6.05
   1  -7  11  229.16    6.16
  -1  -7 -11  212.69    6.15
  -1   7 -12   12.77    0.80
  -1   7 -12   13.46    1.01
  -1   7 -12   12.00    1.87
  -1  -7 -12   13.83    1.55
   1  -7  12   15.24    0.96
  -1  -7 -12   12.83    0.97
  -1  -7 -12   11.89    0.89
  -1   7 -12   14.19    1.44
  -1  -7 -12   13.49    0.95
   1  -7  12   13.09    1.49
   1  -7  12   13.59    1.63
   1  -7  12   12.16    0.81
  -1   7 -12   12.59    0.84
  -1  -7 -12   12.04    0.84
  -1  -7 -12   13.08    0.82
   1  -7  12   14.11    0.88
  -1  -7 -12   13.43    0.94
  -1  -7 -12   12.93    0.88
  -1  -7 -13   15.70    0.95
   1  -7  13   16.94    1.05
  -1  -7 -13   16.60    0.91
  -1  -7 -13   15.97    1.05
  -1  -7 -13   16.15    1.09
  -1   7 -13   19.42    2.07
   1  -7  13   16.08    0.92
  -1   7 -13   16.37    0.91
  -1   7 -13   17.83    1.64
   1  -7  13   15.86    0.94
   1  -7  13   16.86    1.59
  -1  -7 -13   14.44    1.14
  -1   7 -13   17.29    1.14
  -1   7 -13   17.66    1.11
   1  -7  13   16.30    1.68
  -1  -7 -13   15.59    0.99
  -1  -7 -13   15.99    0.90
  -1   7 -13   17.22    0.98
  -1  -7 -13   16.71    1.00
  -1  -7 -13   15.56    1.56
  -1   7 -14  193.02    5.37
  -1  -7 -14  172.39    5.14
  -1   7 -14  188.40    5.33
  -1  -7 -14  183.89    5.37
  -1  -7 -14  189.69    5.34
  -1  -7 -14  159.13    5.11
  -1  -7 -14  178.85    5.27
  -1   7 -14  178.52    5.21
  -1  -7 -14  187.21    5.34
  -1  -7 -14  176.03    5.23
  -1  -7 -14  170.35    6.15
   1  -7  14  184.74    5.20
  -1  -7 -14  175.14    5.15
  -1   7 -14  191.51    6.85
   1  -7  14  191.62    5.22
  -1   7 -14  183.61    5.17
  -1   7 -14  189.56    6.88
   1  -7  14  167.12    6.10
  -1   7 -14  188.52    6.31
  -1   7 -14  177.31    5.11
   1  -7  14  192.35    5.35
  -1  -7 -14  172.98    5.25
  -1   7 -15   52.76    2.00
  -1  -7 -15   51.98    1.92
  -1  -7 -15   44.68    1.75
  -1   7 -15   49.15    1.73
  -1  -7 -15   46.93    2.58
  -1  -7 -15   48.19    1.98
  -1  -7 -15   47.79    1.74
  -1  -7 -15   52.26    1.94
   1  -7  15   52.88    2.00
  -1   7 -15   48.78    3.14
  -1  -7 -15   52.62    2.00
   1   7  15   53.48    2.57
  -1   7 -15   50.60    3.24
  -1  -7 -15   48.17    1.77
  -1   7 -15   51.98    1.81
  -1  -7 -15   50.99    1.85
  -1   7 -15   51.11    1.86
  -1   7 -15   53.55    2.00
   1  -7  15   50.05    1.81
  -1  -7 -15   47.11    1.85
  -1   7 -15   54.65    2.87
  -1  -7 -16   61.56    2.22
  -1  -7 -16   62.76    2.37
  -1  -7 -16   59.00    2.12
  -1  -7 -16   64.62    2.31
   1  -7  16   63.54    2.15
  -1  -7 -16   58.44    2.08
  -1   7 -16   69.69    2.38
  -1   7 -16   66.83    2.35
  -1  -7 -16   66.61    2.35
   1  -7  16   66.20    2.36
  -1  -7 -16   56.65    2.87
  -1   7 -16   61.57    2.20
  -1  -7 -16   62.24    2.27
  -1   7 -16   65.02    2.17
  -1   7 -16   63.91    3.19
  -1  -7 -16   61.95    2.11
  -1   7 -16   67.41    3.70
  -1   7 -16   72.96    3.78
  -1  -7 -16   63.76    2.27
  -1  -7 -16   62.24    2.31
  -1  -7 -16   62.45    2.26
  -1  -7 -16   64.73    2.19
  -1   7 -16   58.87    2.07
  -1   7 -16   66.09    2.23
  -1  -7 -17    8.17    0.88
  -1   7 -17    9.13    1.58
  -1   7 -17    8.34    1.86
  -1  -7 -17    8.54    0.99
  -1  -7 -17    8.69    0.96
  -1  -7 -17    8.15    0.77
  -1   7 -17    8.36    0.90
  -1   7 -17    8.13    0.98
  -1   7 -17    8.44    0.71
  -1  -7 -17    8.47    1.10
  -1  -7 -17    7.93    0.72
  -1   7 -17    8.92    0.86
  -1   7 -17    8.08    1.00
  -1   7 -17    8.18    1.96
  -1  -7 -17    9.99    0.99
  -1  -7 -17    7.97    0.73
  -1  -7 -17    7.78    1.10
  -1  -7 -17    9.39    0.94
  -1   7 -17    9.04    0.75
  -1   7 -17    8.02    0.80
   1  -7  17    9.77    1.02
  -1  -7 -17    9.55    0.96
   1  -7  17    8.21    0.76
  -1  -7 -17    9.30    0.83
   1  -7  18   55.45    2.11
  -1   7 -18   54.29    2.01
  -1  -7 -18   56.18    2.23
  -1  -7 -18   52.31    2.02
  -1  -7 -18   52.67    2.10
  -1   7 -18   55.50    2.15
  -1   7 -18   54.95    1.95
  -1   7 -18   50.53    1.86
  -1  -7 -18   53.82    2.07
  -1  -7 -18   51.55    1.91
  -1   7 -18   53.79    2.01
  -1  -7 -18   56.40    2.15
  -1  -7 -18   52.93    1.94
  -1   7 -18   55.46    2.11
  -1  -7 -18   47.40    1.85
  -1   7 -18   51.54    1.85
  -1  -7 -18   53.68    2.08
  -1  -7 -18   55.49    2.13
  -1  -7 -18   53.69    2.15
  -1   7 -18   53.61    3.38
  -1   7 -19   66.29    2.40
  -1  -7 -19   61.33    2.38
  -1   7 -19   56.00    2.04
  -1  -7 -19   59.10    2.15
  -1  -7 -19   63.43    2.41
  -1   7 -19   64.19    2.28
  -1   7 -19   65.01    2.20
  -1   7 -19   58.56    3.50
  -1  -7 -19   69.87    2.41
  -1  -7 -19   64.23    2.37
  -1   7 -19   59.84    2.10
  -1  -7 -19   59.46    2.16
  -1  -7 -19   60.35    2.29
  -1  -7 -19   61.41    2.34
  -1  -7 -19   58.31    2.24
  -1   7 -19   65.67    2.25
  -1  -7 -19   57.77    2.12
  -1   7 -19   65.86    3.33
   1  -7  19   65.31    2.39
  -1   7 -19   63.98    2.32
  -1   7 -20  211.22    5.93
  -1   7 -20  193.49    5.79
  -1  -7 -20  201.41    6.04
  -1  -7 -20  195.87    5.85
  -1   7 -20  211.14    6.02
  -1  -7 -20  199.03    5.96
   1  -7  20  215.04    6.09
  -1  -7 -20  191.01    5.86
  -1  -7 -20  211.54    6.10
  -1  -7 -20  207.04    6.06
  -1   7 -20  210.34    6.10
  -1  -7 -20  206.66    6.01
  -1  -7 -20  202.64    6.00
  -1   7 -20  208.91    5.96
  -1   7 -20  211.20    5.91
  -1   7 -20  196.27    5.94
  -1  -7 -20  204.22    6.16
  -1   7 -20  194.06    7.54
  -1   7 -20  199.58    7.22
  -1   7 -21  274.18    9.79
  -1   7 -21  286.59   10.17
  -1  -7 -21  289.61    8.25
  -1   7 -21  298.63    8.32
   1  -7  21  297.02    8.29
  -1  -7 -21  263.28    8.04
  -1   7 -21  294.00    8.14
  -1  -7 -21  270.09    8.10
  -1   7 -21  282.45    8.16
  -1   7 -21  282.07    8.04
  -1  -7 -21  279.23    8.17
  -1  -7 -21  282.92    8.24
  -1  -7 -21  283.52    8.26
  -1   7 -21  294.48    8.14
  -1   7 -21  290.19    9.52
  -1  -7 -21  300.72    8.32
  -1  -7 -21  309.90    8.32
  -1  -7 -21  300.57    8.40
  -1   7 -21  295.86    8.15
  -1   7 -21  297.85    8.22
  -1  -7 -22   15.58    1.08
  -1   7 -22   14.25    1.89
  -1  -7 -22   16.38    1.28
  -1   7 -22   16.81    1.17
  -1  -7 -22   17.29    1.32
  -1  -7 -22   18.65    1.33
  -1  -7 -22   17.64    1.24
  -1   7 -22   17.89    1.91
  -1  -7 -22   18.59    1.39
  -1   7 -22   16.62    2.16
  -1   7 -22   14.80    1.10
  -1   7 -22   16.06    1.13
   1  -7  22   16.82    1.20
  -1  -7 -22   15.15    1.12
  -1  -7 -22   14.44    0.99
  -1  -7 -22   16.35    1.28
  -1   7 -22   18.22    1.23
  -1  -7 -22   17.56    1.31
  -1   7 -22   14.94    0.99
  -1   7 -22   15.86    1.30
  -1   7 -22   16.37    1.14
  -1   7 -22   16.80    1.18
  -1   7 -23   46.35    1.89
  -1   7 -23   46.16    1.86
  -1   7 -23   42.80    2.91
  -1   7 -23   45.17    1.91
  -1  -7 -23   43.85    1.86
  -1   7 -23   45.39    1.89
  -1  -7 -23   49.78    2.12
  -1  -7 -23   44.33    1.84
  -1  -7 -23   45.05    1.99
  -1  -7 -23   46.64    1.99
   1  -7  23   43.81    1.93
  -1   7 -23   45.96    1.88
  -1  -7 -23   49.70    2.02
  -1   7 -23   43.13    2.76
  -1  -7 -23   50.37    2.04
  -1   7 -23   45.21    1.89
  -1  -7 -23   49.01    2.08
  -1  -7 -23   44.10    1.96
  -1   7 -23   43.28    3.22
  -1   7 -23   44.40    1.77
  -1   7 -24   28.58    1.47
  -1   7 -24   23.56    2.13
  -1   7 -24   29.40    1.49
  -1  -7 -24   30.50    1.61
  -1  -7 -24   27.83    1.44
  -1   7 -24   21.88    2.14
  -1   7 -24   31.12    1.35
  -1   7 -24   29.22    1.48
  -1   7 -24   29.71    1.38
  -1  -7 -24   31.28    1.61
   1  -7  24   28.55    1.50
  -1   7 -24   29.11    1.44
  -1   7 -24   32.36    2.80
  -1  -7 -24   29.14    1.45
  -1   7 -24   30.30    1.52
  -1  -7 -24   29.34    1.65
  -1   7 -24   28.83    1.47
  -1   7 -24   29.09    1.45
  -1  -7 -24   30.71    1.65
  -1  -7 -24   26.66    1.51
  -1  -7 -24   29.90    1.60
  -1   7 -25  141.65    4.23
  -1   7 -25  140.99    4.23
  -1   7 -25  135.05    4.12
  -1   7 -25  114.17    5.17
  -1  -7 -25  135.24    4.22
  -1  -7 -25  135.56    4.20
  -1   7 -25  130.42    4.10
  -1   7 -25  138.99    4.19
  -1  -7 -25  148.29    4.37
  -1   7 -25  125.93    5.91
  -1  -7 -25  135.29    4.41
  -1  -7 -25  125.58    4.16
  -1   7 -25  130.98    4.07
  -1   7 -25  137.81    4.17
   1  -7  25  141.63    4.30
  -1   7 -25  141.67    4.25
  -1  -7 -25  137.83    4.37
  -1   7 -25  135.51    4.19
  -1   7 -25  130.09    4.21
  -1  -7 -25  139.64    4.32
  -1  -7 -25  131.70    4.31
  -1  -7 -26  119.96    3.78
  -1   7 -26  119.19    3.62
  -1   7 -26  110.32    3.61
  -1  -7 -26  112.63    3.80
  -1  -7 -26  112.26    3.69
  -1  -7 -26  117.21    3.74
  -1   7 -26  111.80    3.47
  -1   7 -26  107.68    3.48
  -1   7 -26  113.71    3.60
  -1  -7 -26  105.85    3.57
  -1  -7 -26  105.22    3.54
  -1   7 -26  108.52    3.54
  -1  -7 -26  127.12    3.81
  -1   7 -26  122.42    3.66
   1  -7  26  113.79    3.65
  -1   7 -26  112.33    3.61
  -1   7 -26  114.49    3.54
  -1  -7 -26  101.75    3.54
  -1   7 -26  109.51    3.52
  -1   7 -27   29.84    1.51
  -1  -7 -27   30.04    1.55
  -1  -7 -27   30.25    1.64
  -1   7 -27   31.21    1.51
  -1   7 -27   27.36    1.35
  -1   7 -27   30.28    1.48
  -1   7 -27   29.18    1.39
   1  -7  27   27.33    1.44
  -1   7 -27   31.12    1.48
  -1   7 -27   28.85    1.44
  -1  -7 -27   28.88    1.40
  -1   7 -27   26.29    1.29
  -1  -7 -27   28.84    1.39
  -1   7 -27   28.26    1.36
  -1   7 -27   26.44    1.30
  -1  -7 -27   29.01    1.44
  -1  -7 -27   31.84    1.59
  -1   7 -28    0.02    0.65
  -1  -7 -28   -0.63    0.84
  -1   7 -28    0.85    0.66
  -1  -7 -28    0.88    0.79
  -1   7 -28    1.25    0.80
  -1  -7 -28    0.25    0.69
  -1   7 -28   -0.40    0.62
  -1   7 -28   -0.05    0.54
  -1  -7 -28    0.17    0.68
  -1   7 -28   -0.34    0.60
  -1   7 -28   -0.09    0.83
  -1  -7 -28    0.11    0.74
  -1  -7 -28   -0.29    0.89
  -1   7 -28   -0.11    0.80
   1  -7  28    0.11    0.70
  -1  -7 -28    0.34    0.90
  -1   7 -28    0.20    0.74
  -1   7 -28   -0.38    0.71
  -1   7 -29   36.65    1.52
  -1   7 -29   35.48    1.46
  -1   7 -29   39.80    1.67
  -1   7 -29   37.06    1.55
  -1   7 -29   42.81    1.67
  -1  -7 -29   31.75    1.49
  -1  -7 -29   35.48    1.49
   1  -7  29   36.69    1.59
  -1  -7 -29   42.54    1.83
  -1   7 -29   39.01    1.69
  -1   7 -29   37.72    1.50
  -1  -7 -29   41.18    1.80
  -1   7 -29   42.95    1.72
  -1   7 -29   39.15    1.61
  -1   7 -29   34.07    1.39
  -1   7 -29   36.39    1.62
  -1  -7 -29   43.90    1.79
  -1  -7 -29   37.40    1.62
  -1  -7 -29   38.70    1.74
  -1   7 -30   27.84    1.10
  -1  -7 -30   21.56    0.90
  -1   7 -30   30.55    1.22
  -1  -7 -30   30.08    1.41
  -1  -7 -30   30.92    1.24
  -1   7 -30   28.11    1.17
  -1  -7 -30   31.43    1.37
  -1   7 -30   27.47    1.05
  -1  -7 -30   33.15    1.36
  -1   7 -30   32.02    1.17
  -1   7 -30   29.86    1.25
  -1   7 -30   27.93    1.04
  -1  -7 -30   30.05    1.32
   1  -7  30   26.16    1.09
  -1   7 -30   30.01    1.22
  -1  -7 -30   25.33    1.01
  -1   7 -30   31.31    1.26
  -1   7 -31    4.47    0.70
   1  -7  31    3.44    0.61
  -1   7 -31    3.10    0.59
  -1   7 -31    4.08    0.72
  -1   7 -31    4.19    0.76
  -1  -7 -31    4.01    0.82
  -1   7 -31    3.52    0.66
  -1  -7 -31    4.60    0.91
  -1  -7 -31    0.11    0.24
  -1   7 -31    3.88    0.72
  -1  -7 -31    4.73    0.84
  -1  -7 -31   -0.08    0.16
  -1   7 -31    3.70    0.60
  -1  -7 -31    4.42    0.90
  -1   7 -31    4.55    0.79
  -1   7 -31    3.93    0.68
  -1   7 -32    1.32    0.58
  -1  -7 -32    1.91    0.76
  -1   7 -32   -0.04    0.23
  -1   7 -32    2.07    0.63
  -1   7 -32    0.94    0.56
  -1  -7 -32    1.64    0.79
  -1   7 -32    1.49    0.71
  -1  -7 -32    1.10    0.72
  -1  -7 -32   -0.01    0.11
  -1   7 -32    1.20    0.63
  -1  -7 -33   81.61    1.58
  -1   7 -33   77.68    1.40
  -1   7 -33   74.63    1.42
  -1   7 -33   68.53    1.23
  -1  -7 -33   85.40    1.68
  -1   7 -33   80.41    1.52
  -1   7 -33   66.23    1.31
  -1  -7 -33   82.60    1.61
  -1   7 -34   29.13    1.15
  -1   7 -34   26.49    1.07
  -1  -7 -34   31.72    1.21
  -1  -7 -34   30.25    1.20
  -1   7 -34   26.54    1.03
  -1  -7 -34   31.11    1.23
  -1   7 -35   77.94    2.30
  -1  -7 -35   80.38    2.35
  -1  -7 -35   72.62    2.29
  -1  -7 -35   76.17    2.30
  -1  -7 -36   12.94    0.71
  -1  -7 -36   10.16    0.64
  -1   7 -36   13.33    0.68
  -1  -7 -36   10.82    0.64
   1  -9 -34   64.24    1.93
   1  -9 -33    0.63    0.41
   1  -9 -33    1.36    0.54
   1  -9 -33    1.45    0.47
   1   9 -33    1.51    0.39
   1   9 -33    1.04    0.35
   1   9 -32   70.87    1.11
   1  -9 -32   77.82    1.40
   1  -9 -32   76.84    1.31
   1   9 -32   59.53    1.02
   1   9 -32   68.07    1.15
   1  -9 -32   64.70    1.21
   1   9 -31    0.11    0.15
  -1  -9  31   10.90    0.64
   1   9 -31   13.48    0.74
   1  -9 -31    0.06    0.10
   1   9 -31   12.16    0.69
   1  -9 -31   14.11    0.83
   1  -9 -31   13.14    0.76
   1  -9 -31   10.71    0.60
   1   9 -31   12.76    0.67
   1  -9 -31   12.72    0.86
   1  -9 -30    0.07    0.25
   1  -9 -30    1.14    0.64
   1   9 -30    0.16    0.59
   1   9 -30    0.52    0.54
   1   9 -30    0.08    0.54
   1   9 -30    0.17    0.47
  -1  -9  30   -0.05    0.54
   1   9 -30    0.66    0.50
   1   9 -30    0.25    0.57
   1   9 -30    1.01    0.51
   1  -9 -30    0.14    0.66
   1  -9 -30    0.05    0.56
   1  -9 -30    0.23    0.76
   1   9 -29    7.43    0.72
   1   9 -29    8.39    0.78
   1  -9 -29    9.02    0.89
  -1  -9  29    7.05    0.74
   1  -9 -29    8.66    0.84
   1  -9 -29    5.88    0.67
   1  -9 -29    7.27    0.76
   1   9 -29    6.56    0.69
   1   9 -29    7.38    0.68
   1   9 -29    7.21    0.73
   1   9 -29    6.97    0.74
   1  -9 -28   77.86    2.57
   1  -9 -28   73.36    2.49
  -1  -9  28   68.80    2.40
   1   9 -28   78.26    2.46
  -1  -9  28   64.97    2.24
   1   9 -28   72.93    2.44
   1   9 -28   70.60    2.40
   1   9 -28   75.52    2.40
   1   9 -28   72.80    2.38
   1   9 -28   72.75    2.35
   1  -9 -28   71.96    2.43
   1   9 -28   74.56    2.41
   1  -9 -28   65.05    2.32
  -1  -9  27    4.90    0.81
   1  -9 -27    4.18    0.84
   1   9 -27    4.78    0.75
   1   9 -27    4.43    0.83
   1  -9 -27    4.49    0.93
   1  -9 -27    4.38    0.75
  -1  -9  27    4.16    0.62
   1   9 -27    5.12    0.78
   1   9 -27    4.88    0.75
   1   9 -27    4.89    0.79
   1   9 -27    3.70    0.72
   1   9 -27    5.50    0.75
   1  -9 -27    4.03    0.86
   1   9 -26  145.91    2.35
   1   9 -26  139.62    2.24
   1   9 -26  152.98    2.35
   1   9 -26  145.47    2.17
   1  -9 -26  146.55    2.44
   1   9 -26  150.85    2.27
  -1  -9  26  135.50    2.25
   1   9 -26  150.29    2.23
   1  -9 -26  132.82    2.13
   1  -9 -26  145.93    2.38
   1  -9 -26  151.80    2.55
  -1  -9  26  140.22    2.08
   1   9 -26  151.33    2.22
   1  -9 -25    1.12    0.94
   1  -9 -25    1.04    0.90
   1  -9 -25    0.36    0.84
   1   9 -25    1.70    0.71
   1  -9 -25    0.78    0.76
   1   9 -25    1.43    0.75
   1   9 -25    1.84    0.82
  -1  -9  25    1.13    0.66
   1   9 -25    2.11    0.57
   1   9 -25    2.05    0.76
   1   9 -25    1.16    0.71
   1   9 -25    1.93    0.70
  -1  -9  25    1.16    0.56
   1   9 -25    1.48    0.85
   1  -9 -24    8.84    1.03
   1   9 -24    7.64    0.79
   1   9 -24    8.86    1.00
   1  -9 -24    8.85    0.96
  -1  -9  24    7.47    0.83
   1   9 -24    8.11    0.88
   1  -9 -24    9.67    1.10
   1   9 -24    9.01    1.00
   1   9 -24    9.04    0.97
   1  -9 -24    7.20    1.10
   1  -9 -24    8.68    1.13
  -1  -9  24    8.16    0.79
   1   9 -24    7.04    0.86
   1   9 -24   10.44    0.99
   1   9 -24    8.56    0.87
   1   9 -23   16.58    1.08
   1   9 -23   20.72    1.28
   1   9 -23   17.90    1.16
  -1  -9  23   19.09    1.16
   1   9 -23   18.73    1.22
  -1  -9  23   18.32    1.08
   1   9 -23   16.77    1.06
   1  -9 -23   21.11    1.39
   1  -9 -23   16.88    1.21
   1  -9 -23   18.63    1.30
   1  -9 -23   20.09    1.38
   1   9 -23   16.78    1.11
   1   9 -23   18.16    1.27
   1  -9 -23   19.82    1.39
   1  -9 -22    6.71    0.97
   1   9 -22    8.05    0.90
  -1  -9  22    8.00    0.91
   1  -9 -22    7.33    1.03
   1   9 -22    8.57    0.88
   1   9 -22    8.52    0.85
   1  -9 -22    6.47    0.99
   1   9 -22    7.27    0.91
   1  -9 -22    9.55    1.20
   1  -9 -22    8.31    0.95
   1   9 -22    8.77    1.04
   1   9 -22    8.31    1.01
   1  -9 -22    7.34    1.15
   1  -9 -21    1.31    0.91
   1   9 -21    2.09    1.52
   1  -9 -21    1.04    1.03
  -1  -9  21    1.28    0.73
   1  -9 -21    1.73    1.07
   1   9 -21    1.29    1.32
   1  -9 -21    1.10    0.87
   1  -9 -21    1.73    0.80
   1  -9 -21    1.24    0.89
   1   9 -21    1.25    1.20
   1   9 -21    0.36    0.86
   1   9 -21    1.15    0.69
   1   9 -21    0.76    0.76
   1   9 -21    1.08    0.80
   1   9 -21    1.23    0.89
   1   9 -21    1.09    0.70
   1  -9 -20  131.00    4.16
  -1  -9  20  131.53    4.13
   1   9 -20  129.97    3.98
   1  -9 -20  130.76    4.21
   1  -9 -20  131.07    4.07
   1   9 -20  134.50    4.12
   1  -9 -20  136.19    4.32
   1  -9 -20  138.90    4.30
   1   9 -20  120.76    5.46
   1  -9 -20  109.38    3.90
   1   9 -20  121.59    5.65
   1   9 -20  134.40    4.13
   1   9 -20  138.07    4.12
   1  -9 -20  137.30    4.24
   1   9 -20  142.71    4.14
   1   9 -20  133.12    4.03
   1  -9 -19    3.70    0.93
   1  -9 -19    4.69    1.13
   1  -9 -19    3.61    0.96
   1   9 -19    5.07    1.61
   1   9 -19    4.12    0.97
   1   9 -19    3.46    1.70
   1   9 -19    3.49    0.97
   1   9 -19    4.43    0.83
   1  -9 -19    4.52    0.85
   1  -9 -19    4.10    1.14
   1   9 -19    4.59    0.98
   1  -9 -19    4.25    0.87
   1  -9 -19    4.34    1.02
  -1  -9  19    3.38    0.86
   1   9 -19    3.18    0.87
   1   9 -19    4.00    0.73
   1  -9 -18  288.42    8.22
   1  -9 -18  288.92    8.31
   1  -9 -18  291.24    8.44
   1   9 -18  287.47    9.87
   1   9 -18  291.76    8.28
   1  -9 -18  248.32    8.08
   1  -9 -18  292.39    8.36
   1   9 -18  299.97    8.31
   1  -9 -18  295.22    8.36
   1   9 -18  292.67    8.35
   1   9 -18  287.94   10.14
   1   9 -18  296.56    8.26
   1   9 -18  290.14    8.12
   1   9 -18  307.53    8.27
   1  -9 -18  302.03    8.43
  -1  -9  18  296.29    8.30
   1   9 -18  286.65   10.31
   1   9 -18  297.54    8.16
  -1  -9  17  244.72    7.11
   1  -9 -17  248.58    7.14
   1  -9 -17  254.98    7.27
   1   9 -17  259.36    7.07
   1   9 -17  251.71    6.97
   1  -9 -17  246.37    7.13
   1   9 -17  261.70    7.20
  -1  -9  17  230.89    7.07
   1  -9 -17  214.78    6.92
   1  -9 -17  256.04    7.26
   1   9 -17  250.64    8.97
   1   9 -17  228.73    8.99
   1   9 -17  236.98    6.92
   1   9 -17  257.52    7.16
   1   9 -17  244.60    7.10
   1  -9 -17  248.57    7.05
   1  -9 -17  246.14    7.17
   1  -9 -16    4.58    0.65
   1  -9 -16    6.07    1.15
  -1  -9  16    3.97    0.93
   1  -9 -16    5.72    1.06
   1  -9 -16    5.23    0.95
   1  -9 -16    4.70    1.17
   1   9 -16    6.14    0.81
   1  -9 -16    3.16    0.95
   1   9 -16    6.98    1.07
   1   9 -16    7.00    1.08
   1  -9 -16    5.92    0.90
   1   9 -16    8.53    1.87
   1  -9 -16    5.30    0.99
  -1  -9  16    5.80    0.93
   1  -9 -16    4.21    0.62
   1  -9 -16    4.53    0.70
   1  -9 -16    5.60    0.97
   1  -9 -16    3.71    0.66
   1   9 -16    3.97    0.91
   1   9 -16    6.30    0.73
   1  -9 -15  191.56    5.62
   1   9 -15  185.85    5.53
   1  -9 -15  175.56    5.28
   1  -9 -15  195.50    5.59
   1  -9 -15  185.02    5.55
   1  -9 -15  175.59    5.40
   1  -9 -15  202.20    5.70
   1   9 -15  185.18    5.33
  -1  -9  15  186.92    5.56
   1   9 -15  186.82    7.02
   1   9 -15  168.11    6.43
   1   9 -15  187.81    7.46
   1  -9 -15  181.87    5.34
   1   9 -15  190.83    5.59
  -1  -9  15  182.25    5.51
   1  -9 -15  188.74    5.36
   1   9 -15  186.98    5.37
   1  -9 -15  183.00    5.43
  -1  -9  15  180.00    5.46
   1   9 -15  193.96    5.63
   1  -9 -15  191.68    5.50
  -1  -9  14  713.73   20.00
   1  -9 -14  769.00   20.18
   1   9 -14  736.96   20.09
   1   9 -14  780.66   20.20
  -1  -9  14  780.35   20.17
   1  -9 -14  771.65   20.23
   1  -9 -14  689.62   19.97
  -1  -9  14  716.24   20.07
   1  -9 -14  768.36   20.16
   1   9 -14  764.57   21.82
   1   9 -14  730.87   19.95
  -1  -9  14  745.10   20.08
   1  -9 -14  737.69   19.91
  -1  -9  14  695.94   21.61
   1   9 -14  782.10   20.21
   1   9 -14  765.07   22.19
   1  -9 -14  733.58   20.11
   1  -9 -14  757.74   20.06
   1   9 -14  725.58   21.27
   1   9 -13   32.99    1.72
   1  -9 -13   26.52    1.50
   1   9 -13   32.09    1.58
   1   9 -13   30.10    2.80
   1   9 -13   29.84    2.31
   1  -9 -13   30.16    1.59
  -1  -9  13   31.08    1.48
  -1  -9  13   31.32    1.50
   1   9 -13   31.76    2.65
  -1  -9  13   32.13    1.58
   1   9 -13   33.09    1.38
   1  -9 -13   28.41    1.73
  -1  -9  13   33.73    2.68
  -1  -9  13   29.98    1.48
   1  -9 -13   29.92    1.62
   1  -9 -13   31.68    1.48
   1  -9 -13   27.34    1.31
   1  -9 -13   29.45    1.52
   1   9 -12  507.38   15.77
   1  -9 -12  478.13   13.78
   1  -9 -12  515.44   13.93
   1  -9 -12  522.32   13.82
   1   9 -12  490.93   13.63
  -1  -9  12  519.48   13.73
   1  -9 -12  469.16   14.80
   1  -9 -12  531.38   13.92
  -1  -9  12  517.85   13.76
  -1  -9  12  476.07   13.74
   1  -9 -12  491.65   13.64
   1  -9 -12  514.99   13.85
   1   9 -12  535.89   15.41
   1   9 -12  531.95   13.92
   1  -9 -12  467.14   13.68
  -1  -9  12  526.85   13.84
  -1  -9  12  493.55   15.47
   1  -9 -12  503.69   13.83
   1  -9 -12  492.41   13.68
   1   9 -12  505.85   13.80
  -1  -9  12  515.72   13.84
   1  -9 -11   29.88    1.59
   1   9 -11   31.40    1.64
   1   9 -11   30.81    1.31
   1  -9 -11   30.22    1.65
   1  -9 -11   29.46    1.47
   1  -9 -11   29.81    1.33
   1   9 -11   34.41    2.80
  -1  -9  11   30.88    2.48
  -1  -9  11   31.62    1.46
   1  -9 -11   29.94    1.50
   1  -9 -11   30.44    2.11
  -1  -9  11   32.20    1.39
  -1  -9  11   31.84    1.53
   1  -9 -11   31.25    1.48
   1  -9 -11   31.76    1.33
   1   9 -11   30.47    2.43
  -1  -9  11   30.71    1.42
  -1  -9  11   30.16    1.52
   1  -9 -11   27.95    1.40
   1   9 -11   31.92    1.52
   1  -9 -11   28.78    1.46
  -1  -9  10    8.61    0.91
  -1  -9  10    7.88    0.82
  -1  -9  10    8.42    0.98
  -1  -9  10    7.82    1.66
   1  -9 -10    8.14    0.95
   1  -9 -10    8.80    0.98
   1   9 -10    9.25    0.95
   1  -9 -10    8.74    0.91
   1   9 -10    8.15    1.70
   1  -9 -10    7.54    0.81
   1  -9 -10    8.42    0.79
   1  -9 -10    6.89    1.39
   1  -9 -10    8.52    0.98
   1  -9 -10    9.83    1.66
   1  -9 -10    9.33    1.06
   1  -9 -10    9.59    0.95
  -1  -9  10    8.43    0.85
  -1  -9  10    8.03    0.84
   1  -9 -10    8.91    0.77
   1   9 -10    9.84    1.81
  -1  -9   9  105.43    4.89
   1  -9  -9  107.75    3.37
   1  -9  -9  113.11    3.42
  -1  -9   9  111.44    3.56
   1  -9  -9  113.69    3.46
   1   9  -9  117.49    5.07
   1  -9  -9  106.74    3.45
   1  -9  -9  112.13    3.57
   1  -9  -9  107.66    3.47
   1  -9  -9  117.49    3.69
   1  -9  -9  109.35    3.59
  -1  -9   9  108.81    3.47
  -1  -9   9  115.75    3.49
   1  -9  -9  108.89    4.50
  -1  -9   9  112.45    3.50
   1  -9  -9  107.58    4.95
   1   9  -9  115.38    4.80
   1  -9  -9  118.69    3.62
  -1  -9   9  109.95    3.59
   1  -9  -9  116.18    3.60
   1  -9  -9  115.49    3.52
   1   9  -9  110.07    3.53
  -1  -9   8  160.36    4.76
  -1  -9   8  149.64    4.59
   1   9  -8  162.76    5.92
  -1  -9   8  158.16    6.32
   1   9  -8  162.27    6.21
  -1  -9   8  159.23    4.64
   1   9  -8  158.23    4.69
   1  -9  -8  149.91    4.51
   1  -9  -8  158.76    4.60
   1  -9  -8  158.57    4.71
   1  -9  -8  149.97    5.74
   1  -9  -8  163.37    4.75
   1  -9  -8  156.16    4.67
   1  -9  -8  144.98    4.57
   1  -9  -8  162.92    4.79
  -1  -9   8  160.57    4.62
   1  -9  -8  154.81    4.58
   1  -9  -8  154.02    4.64
   1  -9  -8  157.26    6.19
  -1  -9   8  163.25    4.71
   1  -9  -8  140.21    4.53
   1  -9  -8  157.99    4.73
   1  -9  -7   11.57    1.03
   1  -9  -7   11.64    1.55
  -1  -9   7   10.75    0.90
   1  -9  -7    9.45    1.03
   1  -9  -7    9.56    0.92
   1  -9  -7    8.50    0.81
   1  -9  -7    9.59    0.89
  -1  -9   7   11.23    0.93
  -1  -9   7   11.69    1.04
   1   9  -7    9.28    1.74
   1  -9  -7    9.57    1.02
   1  -9  -7    9.81    0.76
   1  -9  -7   10.51    0.87
   1   9  -7   10.46    0.98
   1  -9  -7   11.36    1.82
  -1  -9   7   14.50    2.06
   1   9  -7   10.29    1.66
   1  -9  -7   10.55    0.83
  -1  -9   7   10.68    0.88
   1  -9  -7   10.08    0.94
  -1  -9   7   11.10    0.85
   1  -9  -7   10.67    0.83
  -1  -9   6   52.67    3.38
   1  -9  -6   61.10    2.08
  -1  -9   6   58.42    2.24
   1  -9  -6   61.03    2.22
  -1   9   6   53.16    2.97
   1  -9  -6   59.67    2.16
   1  -9  -6   59.37    2.26
  -1  -9   6   58.77    2.07
   1  -9  -6   59.54    2.08
  -1  -9   6   61.12    2.08
   1  -9  -6   56.47    3.41
   1  -9  -6   56.95    2.00
   1  -9  -6   63.04    2.26
   1  -9  -6   57.69    2.12
  -1  -9   6   59.26    2.15
   1  -9  -6   57.54    3.06
  -1  -9   6   56.76    2.08
   1   9  -6   53.65    3.03
   1   9  -6   53.40    3.19
   1  -9  -6   57.44    2.08
   1  -9  -6   61.63    2.14
   1   9  -6   62.97    2.19
   1  -9  -6   55.60    2.05
   1   9  -5   49.33    2.91
   1  -9  -5   47.03    1.94
  -1  -9   5   49.42    1.78
   1  -9  -5   48.36    1.91
   1  -9  -5   44.58    1.78
  -1  -9   5   50.51    1.95
  -1  -9   5   49.42    1.79
  -1  -9   5   47.89    3.09
   1   9  -5   51.34    2.80
   1  -9  -5   45.15    1.75
   1  -9  -5   44.61    1.82
   1  -9  -5   46.10    1.95
   1  -9  -5   44.54    1.69
  -1  -9   5   44.56    1.73
   1  -9  -5   47.58    1.77
   1  -9  -5   45.49    1.80
   1  -9  -5   51.57    1.94
   1  -9  -5   45.13    1.73
   1  -9  -5   43.90    1.66
   1  -9  -5   44.44    1.79
   1  -9  -5   52.12    3.17
   1  -9  -5   43.90    2.69
  -1  -9   5   46.47    1.83
   1  -9  -4   66.18    2.24
   1   9  -4   61.21    3.33
   1  -9  -4   65.03    2.39
  -1  -9   4   59.76    3.57
   1  -9  -4   63.10    2.18
   1  -9  -4   65.63    3.72
   1  -9  -4   62.95    2.11
   1  -9  -4   65.47    2.35
   1  -9  -4   62.98    2.22
   1  -9  -4   63.49    2.33
   1  -9  -4   61.27    2.12
   1  -9  -4   63.54    2.21
  -1  -9   4   62.65    2.28
   1  -9  -4   59.68    3.22
  -1  -9   4   61.77    2.25
   1   9  -4   58.87    3.10
   1  -9  -4   57.78    2.19
  -1  -9   4   60.63    2.34
  -1  -9   4   60.44    2.16
   1  -9  -4   65.89    2.33
   1  -9  -4   57.18    2.14
   1  -9  -4   60.25    2.18
   1  -9  -4   60.53    2.15
  -1  -9   3  648.29   18.16
   1   9  -3  671.04   19.58
   1  -9  -3  686.80   18.28
  -1  -9   3  679.12   19.48
   1  -9  -3  680.67   18.15
  -1  -9   3  669.80   19.97
  -1  -9   3  680.45   18.28
   1  -9  -3  683.11   18.14
  -1  -9   3  675.49   18.19
   1  -9  -3  643.17   18.13
   1   9  -3  693.82   19.32
   1  -9  -3  690.92   18.22
   1  -9  -3  676.51   18.15
   1  -9  -3  713.53   18.26
   1  -9  -3  664.70   18.14
  -1  -9   3  680.61   18.13
   1  -9  -3  673.55   18.21
   1  -9  -3  636.69   18.10
  -1  -9   2  363.50   10.03
  -1  -9   2  357.57   11.31
   1  -9  -2  359.64   10.15
   1  -9  -2  369.03   10.13
   1  -9  -2  362.56   10.05
   1  -9  -2  370.18   10.13
   1  -9  -2  365.90   10.06
  -1  -9   2  359.99   10.07
   1   9  -2  359.68   11.10
  -1  -9   2  375.39   10.20
   1  -9  -2  368.08   10.04
   1   9  -2  375.96   11.50
  -1  -9   2  366.98   10.08
   1  -9  -2  335.56    9.99
  -1  -9   2  359.04   11.89
  -1   9   2  333.83   10.93
   1  -9  -2  395.15   10.19
  -1  -9   1  107.85    3.34
   1  -9  -1  110.12    3.43
   1  -9  -1  107.33    4.51
   1   9  -1  107.44    4.24
   1  -9  -1  109.93    3.38
   1   9  -1  108.61    4.53
   1  -9  -1   97.99    4.93
  -1   9   1  104.90    4.32
  -1  -9   1  107.13    4.52
   1  -9  -1  108.14    3.37
   1  -9  -1   96.75    3.26
   1  -9  -1  102.09    3.33
  -1  -9   1  108.01    3.39
  -1  -9   1  112.70    3.52
   1  -9  -1  105.11    3.51
   1  -9  -1  107.21    3.42
  -1  -9   1  106.65    4.90
  -1  -9   1  109.16    3.38
   1  -9  -1  112.33    3.60
  -1  -9   1  112.79    3.57
   1   9   0  451.01   13.42
  -1  -9   0  430.00   12.07
   1  -9   0  458.76   12.18
   1  -9   0  459.80   12.14
   1  -9   0  438.90   13.38
  -1  -9   0  437.98   12.10
  -1  -9   0  451.17   12.24
  -1  -9   0  406.79   12.00
   1  -9   0  458.12   12.26
   1  -9   0  443.02   14.02
  -1  -9   0  441.34   12.09
   1  -9   0  471.96   12.19
   1   9   0  450.09   13.07
  -1  -9   0  426.58   13.37
   1  -9   0  440.09   12.11
  -1  -9   0  468.06   12.28
   1  -9   0  411.14   12.00
  -1   9   0  448.99   13.31
   1  -9   0  448.92   12.08
  -1  -9   0  442.43   13.89
  -1  -9  -1  266.76    7.67
  -1  -9  -1  265.54    7.58
  -1  -9  -1  247.37    7.52
  -1  -9  -1  279.04    7.72
   1  -9   1  281.72    7.63
   1   9   1  271.96    8.80
  -1  -9  -1  263.40    9.30
   1   9   1  263.08    8.44
   1  -9   1  262.10    8.83
  -1  -9  -1  272.32    7.60
  -1  -9  -1  266.16    7.56
   1  -9   1  280.04    7.66
  -1  -9  -1  265.68    7.57
  -1   9  -1  275.11    8.86
  -1  -9  -1  275.05    7.73
   1  -9   1  275.31    7.75
   1  -9   1  261.54    9.43
   1  -9   1  273.65    7.66
  -1  -9  -1  267.67    8.84
  -1  -9  -1  268.45    7.61
   1  -9   1  266.76    7.58
  -1  -9  -2  914.23   24.48
   1  -9   2  918.11   24.45
  -1  -9  -2  901.20   24.42
  -1  -9  -2  895.62   24.37
   1  -9   2  959.74   24.48
   1  -9   2  922.46   24.39
  -1  -9  -2  939.72   24.53
   1  -9   2  926.74   24.58
   1  -9   2  913.14   25.71
   1  -9   2  942.45   24.49
   1   9   2  894.87   25.26
  -1  -9  -2  900.28   24.41
   1  -9   2  926.86   26.39
  -1  -9  -2  950.26   24.57
   1  -9   2  903.35   24.42
  -1  -9  -2  904.15   24.41
   1   9   2  901.36   25.59
  -1  -9  -2  900.04   24.46
  -1   9  -2  904.27   25.78
  -1  -9  -2  850.50   24.37
   1  -9   3  147.39    6.21
   1   9   3  149.79    5.19
  -1  -9  -3  141.24    4.44
  -1   9  -3  150.14    5.77
  -1  -9  -3  151.82    4.49
   1  -9   3  150.83    4.49
   1   9   3  142.18    5.45
  -1  -9  -3  148.85    4.42
  -1  -9  -3  145.52    4.45
  -1  -9  -3  144.71    4.63
  -1  -9  -3  160.76    4.56
  -1  -9  -3  149.20    4.47
   1  -9   3  148.91    4.51
   1  -9   3  144.76    4.45
   1  -9   3  160.35    4.56
  -1  -9  -3  146.45    4.46
   1  -9   3  150.43    5.67
  -1  -9  -3  155.61    4.52
  -1  -9  -3  149.97    4.55
   1  -9   3  150.37    4.63
  -1  -9  -4    4.97    0.75
   1  -9   4    4.84    1.44
  -1  -9  -4    4.94    0.77
   1  -9   4    4.75    0.74
  -1  -9  -4    5.44    0.82
  -1  -9  -4    6.32    0.94
  -1  -9  -4    5.24    0.75
   1  -9   4    5.07    0.76
   1  -9   4    4.56    0.74
  -1  -9  -4    5.52    0.96
  -1  -9  -4    6.28    0.85
   1  -9   4    3.81    0.90
  -1   9  -4    3.58    1.41
  -1  -9  -4    5.78    0.78
   1  -9   4    5.25    1.77
   1  -9   4    4.50    0.83
  -1  -9  -4    6.59    0.79
   1   9   4    3.92    1.13
  -1  -9  -4    7.44    1.83
  -1  -9  -4    5.93    0.73
  -1  -9  -4    6.22    0.91
  -1   9  -4    4.98    0.72
  -1  -9  -4    5.50    0.72
  -1   9  -5   15.68    0.95
  -1  -9  -5   16.60    1.07
   1  -9   5   14.99    0.98
  -1  -9  -5   13.85    1.93
  -1  -9  -5   14.48    0.95
  -1  -9  -5   13.90    0.94
  -1  -9  -5   15.79    1.11
   1  -9   5   16.11    2.12
  -1   9  -5   17.94    2.03
   1  -9   5   15.23    1.17
  -1  -9  -5   15.32    1.13
  -1  -9  -5   14.74    1.00
   1  -9   5   15.72    0.97
  -1  -9  -5   15.02    1.06
   1  -9   5   14.99    1.70
  -1  -9  -5   13.36    0.93
  -1  -9  -5   15.33    1.02
  -1  -9  -5   14.26    0.92
  -1  -9  -5   16.50    1.11
   1  -9   5   16.13    1.09
  -1  -9  -5   15.20    0.99
   1  -9   6  207.20    7.73
  -1  -9  -6  205.97    7.60
  -1  -9  -6  205.80    5.94
   1  -9   6  195.50    7.18
  -1  -9  -6  203.02    6.03
  -1  -9  -6  201.88    5.96
  -1  -9  -6  198.39    5.88
  -1   9  -6  201.90    5.91
  -1  -9  -6  219.35    6.10
   1  -9   6  210.15    6.08
  -1   9  -6  218.22    7.51
  -1  -9  -6  206.54    6.12
  -1  -9  -6  201.20    5.97
   1  -9   6  205.56    5.97
  -1  -9  -6  213.85    6.15
   1  -9   6  222.63    6.15
  -1  -9  -6  212.82    5.99
  -1  -9  -6  212.26    6.11
  -1  -9  -6  208.46    6.01
   1  -9   6  215.82    6.00
  -1  -9  -7    5.34    0.67
   1  -9   7    7.35    1.58
  -1  -9  -7    5.43    1.71
  -1  -9  -7    6.50    0.80
  -1  -9  -7    5.68    0.74
  -1  -9  -7    5.73    0.95
  -1  -9  -7    6.22    0.88
  -1  -9  -7    6.47    0.84
  -1  -9  -7    6.00    0.75
  -1  -9  -7    6.37    0.98
  -1  -9  -7    6.16    0.96
  -1  -9  -7    5.90    0.86
   1  -9   7    6.55    0.96
  -1  -9  -7    6.81    0.75
  -1  -9  -7    6.74    0.72
   1  -9   7    6.36    0.81
  -1   9  -7    6.19    1.65
   1  -9   7    7.51    1.74
  -1   9  -7    6.86    0.76
   1  -9   7    5.73    0.96
  -1  -9  -7    5.51    0.72
   1  -9   7    5.59    0.83
  -1  -9  -8  275.58    8.10
   1  -9   8  295.22    8.12
   1  -9   8  300.30    8.15
  -1  -9  -8  303.32    8.18
  -1  -9  -8  301.46    8.23
   1  -9   8  303.08    8.26
  -1  -9  -8  270.77    8.07
  -1  -9  -8  298.53    8.09
  -1  -9  -8  290.46    8.23
  -1   9  -8  291.47    9.84
  -1  -9  -8  285.78    8.10
   1  -9   8  292.93    8.22
  -1  -9  -8  292.85    8.28
   1  -9   8  299.96    8.24
  -1  -9  -8  284.55    9.75
  -1   9  -8  299.12    8.23
   1  -9   8  288.01    9.92
   1  -9   8  300.46    9.47
  -1   9  -8  288.32    8.07
  -1  -9  -8  292.94    8.21
  -1  -9  -8  272.24    8.00
  -1  -9  -8  299.76    8.24
  -1  -9  -8  268.82    8.04
  -1  -9  -8  284.87    8.08
  -1   9  -9   15.81    2.04
  -1  -9  -9   15.22    0.95
   1  -9   9   15.42    2.10
  -1  -9  -9   15.31    1.95
  -1  -9  -9   17.35    1.23
  -1   9  -9   15.28    0.98
  -1  -9  -9   14.78    0.91
   1  -9   9   16.10    1.04
  -1  -9  -9   16.00    1.14
  -1  -9  -9   15.33    0.99
   1  -9   9   16.01    1.14
  -1  -9  -9   15.36    1.11
  -1  -9  -9   16.22    1.09
   1  -9   9   16.23    1.21
  -1   9  -9   17.30    1.18
   1  -9   9   15.21    1.16
  -1   9  -9   14.96    1.44
  -1  -9  -9   18.26    1.07
   1  -9   9   15.15    1.81
  -1  -9  -9   18.36    1.17
  -1  -9  -9   14.85    0.95
  -1  -9  -9   15.72    1.19
  -1  -9  -9   15.44    0.99
   1  -9   9   15.85    1.03
  -1  -9  -9   19.01    1.02
  -1  -9 -10    0.70    0.85
  -1  -9 -10    0.45    0.60
  -1  -9 -10    1.72    0.66
  -1  -9 -10    0.77    0.75
  -1  -9 -10    0.95    0.53
  -1  -9 -10    0.82    0.73
  -1  -9 -10    1.88    1.32
   1  -9  10    1.60    1.37
  -1  -9 -10    0.75    0.59
  -1  -9 -10    0.34    0.82
  -1   9 -10    0.56    0.81
   1  -9  10    0.22    1.20
  -1  -9 -10    1.51    0.66
  -1  -9 -10    0.33    0.70
   1  -9  10    1.02    0.64
   1  -9  10    1.33    0.66
  -1  -9 -10    0.77    0.54
   1  -9  10    1.34    0.77
  -1   9 -10    0.56    0.91
   1  -9  10    0.29    0.85
  -1   9 -10    1.37    0.65
  -1   9 -10    1.88    1.50
  -1  -9 -10    0.50    0.64
   1  -9  10    1.23    0.75
  -1  -9 -10    1.02    0.90
  -1   9 -10    1.12    1.62
  -1   9 -11    0.97    1.47
  -1  -9 -11    2.97    0.89
   1  -9  11    2.81    1.46
  -1  -9 -11    3.39    0.73
  -1  -9 -11    1.97    0.56
   1  -9  11    1.72    1.25
  -1   9 -11    2.64    0.90
  -1  -9 -11    2.98    0.77
  -1  -9 -11    2.40    0.65
  -1  -9 -11    2.05    1.22
  -1   9 -11    2.11    0.56
  -1   9 -11    2.59    1.68
  -1  -9 -11    2.20    0.59
  -1   9 -11    2.60    1.02
  -1   9 -11    2.46    0.67
   1  -9  11    2.18    0.70
  -1  -9 -11    2.37    0.71
  -1  -9 -11    3.90    0.74
  -1  -9 -11    1.98    0.81
  -1  -9 -11    1.81    0.90
   1  -9  11    2.64    0.86
  -1  -9 -11    2.39    0.70
   1  -9  11    3.46    0.73
   1  -9  11    2.56    0.82
  -1   9 -12  124.80    3.86
  -1  -9 -12  118.39    3.75
   1  -9  12  115.78    4.87
   1  -9  12  126.76    3.83
  -1  -9 -12  114.56    3.72
   1  -9  12  125.25    3.87
  -1   9 -12  115.77    3.68
  -1  -9 -12  123.18    3.87
  -1   9 -12  118.24    5.44
  -1  -9 -12  110.16    3.64
  -1  -9 -12  123.03    5.14
  -1  -9 -12  124.89    3.90
   1  -9  12  127.35    3.76
   1  -9  12  127.97    3.74
  -1  -9 -12  124.38    3.77
  -1  -9 -12  117.75    3.65
  -1   9 -12  114.35    4.59
  -1  -9 -12  114.38    3.72
  -1   9 -12  115.38    3.59
  -1  -9 -12  120.01    3.77
  -1  -9 -12  131.08    3.94
  -1  -9 -12  128.44    3.90
  -1   9 -13   12.25    0.95
  -1  -9 -13   13.51    1.16
  -1  -9 -13   12.45    0.94
   1  -9  13   12.27    0.96
   1   9  13   12.69    1.74
  -1  -9 -13   13.20    0.98
   1  -9  13   13.47    1.10
  -1  -9 -13   12.71    1.73
  -1   9 -13   13.98    0.88
  -1  -9 -13   12.44    1.02
  -1  -9 -13   11.71    0.89
  -1  -9 -13   13.79    1.01
  -1   9 -13   14.37    1.19
   1  -9  13   13.61    0.97
  -1   9 -13   15.44    2.15
   1  -9  13   14.68    1.06
  -1  -9 -13   12.44    0.98
  -1  -9 -13   12.04    1.14
   1   9  14   15.24    1.82
  -1  -9 -14   15.22    1.00
  -1  -9 -14   15.32    0.99
   1  -9  14   14.29    1.03
  -1  -9 -14   14.65    1.76
  -1   9 -14   14.70    0.99
  -1   9 -14   16.19    1.21
  -1  -9 -14   15.75    0.94
   1  -9  14   14.03    1.02
  -1  -9 -14   16.17    1.24
  -1  -9 -14   13.62    1.03
  -1   9 -14   13.63    2.08
  -1   9 -14   15.28    0.95
  -1  -9 -14   15.39    1.07
  -1  -9 -14   15.97    1.09
   1  -9  14   14.09    0.97
   1  -9  14   16.02    1.21
  -1  -9 -14   16.60    1.24
  -1  -9 -15    8.96    1.12
  -1  -9 -15    9.11    0.92
  -1   9 -15    8.67    2.04
  -1  -9 -15    8.98    0.95
  -1  -9 -15    8.22    0.97
   1  -9  15    9.03    0.86
  -1   9 -15    9.89    1.12
  -1   9 -15    9.85    1.94
  -1  -9 -15    9.05    1.13
  -1  -9 -15    8.24    1.48
  -1  -9 -15    8.42    1.06
  -1  -9 -15    8.79    0.88
  -1   9 -15    9.10    0.79
  -1  -9 -15    7.39    0.75
  -1   9 -15    7.72    0.84
   1  -9  15    8.25    1.02
  -1  -9 -15    7.90    0.84
   1  -9  15    7.91    0.84
  -1   9 -15    9.52    1.12
  -1  -9 -15    8.87    0.81
  -1   9 -15    8.75    0.92
  -1   9 -16   11.21    0.89
  -1  -9 -16    9.57    0.95
  -1   9 -16   12.42    2.08
  -1   9 -16   10.98    0.97
  -1   9 -16    9.73    0.90
  -1  -9 -16   10.56    1.02
   1  -9  16   11.30    1.13
  -1  -9 -16   10.63    0.93
  -1  -9 -16   11.31    1.17
  -1  -9 -16    9.99    0.80
  -1  -9 -16   10.67    0.98
   1  -9  16    9.78    0.89
  -1   9 -16   11.10    1.14
  -1  -9 -16    9.00    0.83
  -1  -9 -16   10.20    0.77
  -1  -9 -16   12.45    1.25
  -1  -9 -16   12.85    1.08
  -1   9 -16   11.25    1.18
  -1  -9 -16   10.97    1.15
  -1   9 -16   13.54    2.10
  -1  -9 -17   37.40    1.83
  -1   9 -17   37.45    1.75
  -1   9 -17   36.85    2.94
  -1  -9 -17   36.26    1.79
  -1  -9 -17   34.84    1.48
  -1  -9 -17   38.64    1.69
   1  -9  17   35.96    1.74
  -1  -9 -17   36.31    1.56
  -1   9 -17   34.73    1.58
  -1  -9 -17   38.63    1.69
  -1  -9 -17   35.86    1.65
  -1   9 -17   38.27    1.79
  -1   9 -17   35.73    1.50
   1  -9  17   34.65    1.50
  -1  -9 -17   31.10    1.52
  -1   9 -17   34.73    2.88
  -1   9 -17   35.78    1.55
  -1  -9 -17   36.62    1.83
  -1  -9 -18    2.76    0.84
  -1  -9 -18    3.72    0.79
  -1  -9 -18    3.72    0.89
  -1   9 -18    4.26    0.80
  -1  -9 -18    3.06    1.05
  -1   9 -18    5.08    1.73
  -1  -9 -18    3.74    1.03
  -1   9 -18    3.48    1.66
  -1  -9 -18    3.68    0.74
  -1  -9 -18    4.95    1.01
   1  -9  18    3.51    0.66
  -1   9 -18    4.47    1.03
  -1  -9 -18    3.80    0.67
  -1   9 -18    3.62    0.97
   1  -9  18    4.53    0.88
  -1  -9 -18    4.38    0.95
  -1   9 -18    2.74    1.42
  -1   9 -18    4.50    0.76
  -1   9 -18    4.09    0.75
  -1   9 -19   13.47    0.98
  -1  -9 -19   13.61    1.02
  -1   9 -19   15.44    2.17
  -1  -9 -19   13.56    1.19
  -1   9 -19   13.84    1.93
  -1  -9 -19   15.50    1.16
  -1  -9 -19   15.58    1.30
  -1  -9 -19   14.91    0.99
  -1   9 -19   15.43    1.18
  -1   9 -19   17.85    2.22
  -1   9 -19   16.69    1.21
  -1  -9 -19   12.66    0.87
   1  -9  19   15.10    1.21
  -1  -9 -19   15.61    1.14
   1  -9  19   14.31    0.93
  -1   9 -19   16.59    1.25
  -1   9 -19   11.98    0.87
  -1  -9 -19   14.13    1.18
  -1   9 -19   14.95    1.09
  -1   9 -19   13.91    0.96
  -1  -9 -19   15.28    1.33
  -1   9 -20    0.66    0.69
  -1   9 -20    0.21    1.38
  -1  -9 -20    1.01    0.64
  -1  -9 -20    1.48    1.01
  -1  -9 -20    2.12    1.00
  -1   9 -20    1.17    0.79
  -1   9 -20    0.37    0.90
  -1  -9 -20    0.40    0.98
  -1  -9 -20    1.36    0.91
  -1   9 -20   -0.34    1.43
  -1  -9 -20    0.91    0.80
  -1   9 -20    1.23    0.86
  -1  -9 -20    0.62    0.88
  -1  -9 -20    0.80    0.70
  -1  -9 -20    1.14    0.86
  -1   9 -20    2.00    0.86
  -1   9 -20    1.22    1.24
  -1   9 -20    1.46    0.68
   1  -9  20    0.16    0.85
  -1  -9 -21    4.85    0.96
  -1   9 -21    4.66    1.38
  -1   9 -21    3.48    0.78
  -1  -9 -21    3.23    0.93
  -1  -9 -21    4.02    1.02
  -1   9 -21    3.52    0.73
   1  -9  21    4.05    0.94
  -1   9 -21    2.63    1.52
  -1   9 -21    4.41    0.88
  -1   9 -21    3.72    0.86
  -1   9 -21    4.46    0.82
  -1  -9 -21    3.48    1.03
  -1  -9 -21    3.38    0.86
  -1  -9 -21    3.40    0.67
  -1  -9 -21    3.82    1.05
  -1  -9 -21    2.85    0.74
  -1  -9 -21    3.73    1.08
  -1   9 -21    3.00    0.93
  -1  -9 -22    5.38    1.06
  -1  -9 -22    4.58    1.01
  -1   9 -22    4.28    0.74
  -1  -9 -22    3.59    0.65
  -1  -9 -22    3.42    0.86
  -1   9 -22    3.89    0.90
   1  -9  22    3.96    0.87
  -1   9 -22    4.81    0.88
  -1  -9 -22    5.14    1.06
  -1   9 -22    5.36    0.82
  -1  -9 -22    4.38    0.95
  -1  -9 -22    4.27    0.76
  -1   9 -22    4.70    0.87
  -1   9 -22    4.28    0.88
  -1   9 -22    4.28    0.95
  -1  -9 -22    4.15    0.96
  -1  -9 -22    5.28    1.08
  -1   9 -23    1.95    0.75
  -1  -9 -23    2.76    0.90
  -1  -9 -23    2.27    0.67
  -1   9 -23    3.11    0.82
  -1   9 -23    3.27    0.91
  -1   9 -23    2.48    0.70
   1  -9  23    2.26    0.82
  -1   9 -23    2.43    0.80
  -1  -9 -23    1.69    0.87
  -1   9 -23    4.45    0.87
  -1   9 -23    3.04    0.86
  -1  -9 -23    2.97    0.98
  -1  -9 -23    2.19    0.80
  -1  -9 -23    2.40    0.94
  -1   9 -23    2.79    0.85
  -1   9 -24   18.73    1.14
  -1  -9 -24   19.08    1.19
  -1  -9 -24   14.45    0.99
  -1   9 -24   20.90    1.21
  -1   9 -24   19.03    1.22
  -1   9 -24   17.79    1.08
   1  -9  24   20.29    1.22
  -1  -9 -24   19.79    1.36
  -1   9 -24   18.95    1.25
  -1   9 -24   19.73    1.16
  -1   9 -24   18.58    1.10
  -1  -9 -24   17.98    1.25
  -1  -9 -24   21.95    1.39
  -1   9 -24   16.77    1.10
  -1   9 -25   33.96    1.58
  -1   9 -25   35.46    1.51
  -1   9 -25   31.59    1.43
  -1   9 -25   31.46    1.40
  -1  -9 -25   27.44    1.29
   1  -9  25   34.94    1.54
  -1  -9 -25   33.41    1.54
  -1   9 -25   34.47    1.50
  -1  -9 -25   32.19    1.52
  -1   9 -25   36.78    1.54
  -1   9 -25   34.24    1.48
  -1   9 -25   32.13    1.41
  -1   9 -26    6.17    0.81
  -1   9 -26    4.81    0.69
  -1  -9 -26    6.20    0.83
  -1   9 -26    5.59    0.78
  -1   9 -26    6.42    0.73
  -1   9 -26    5.98    0.79
  -1   9 -26    5.79    0.68
   1  -9  26    4.33    0.68
  -1   9 -26    6.78    0.85
  -1  -9 -26    5.95    0.83
  -1   9 -26    6.37    0.82
   1  -9  26    5.81    0.79
  -1   9 -27    3.67    0.61
  -1   9 -27    3.83    0.72
  -1  -9 -27    2.58    0.73
   1  -9  27    1.91    0.51
  -1  -9 -27    3.38    0.73
  -1   9 -27    3.71    0.69
   1  -9  27    3.46    0.56
  -1   9 -27    4.27    0.62
  -1   9 -27    3.15    0.61
  -1   9 -27    3.45    0.74
  -1   9 -27    3.65    0.73
   1  -9  27    3.88    0.69
  -1   9 -28   17.07    0.85
   1  -9  28   18.35    0.89
  -1   9 -28   19.26    0.94
  -1  -9 -28   17.37    0.90
  -1  -9 -28   17.40    0.92
  -1   9 -28   20.62    0.95
  -1   9 -28   15.11    0.80
  -1   9 -28   20.05    0.96
  -1   9 -28    0.04    0.32
   1  -9  28    0.07    0.29
  -1   9 -28   15.48    0.76
  -1   9 -29   -0.11    0.15
  -1   9 -29    0.28    0.51
  -1   9 -29    0.12    0.61
  -1  -9 -29   -0.60    0.61
  -1  -9 -29    0.12    0.79
   1  -9  29   -0.16    0.18
  -1   9 -29   -0.14    0.59
  -1   9 -29   -0.03    0.58
  -1   9 -29    0.45    0.61
   1  -9  29   -0.11    0.51
  -1  -9 -29    0.50    0.53
  -1  -9 -30   69.14    1.52
  -1   9 -30   56.70    1.08
  -1   9 -30   64.06    1.28
  -1   9 -30   63.30    1.26
  -1  -9 -30   57.75    1.21
   1  -9  30   55.91    1.03
  -1   9 -30   62.12    1.28
  -1   9 -30   64.59    1.22
  -1  -9 -31    8.30    0.79
  -1   9 -31    7.77    0.57
  -1   9 -31    8.54    0.63
  -1   9 -31    8.54    0.64
  -1  -9 -31    5.93    0.61
  -1  -9 -32   42.90    1.42
  -1   9 -32   40.32    1.28
  -1   9 -32   30.46    1.13
  -1  -9 -32   33.12    1.21
  -1   9 -32   37.33    1.27
  -1   9 -32   33.33    1.20
  -1  -9 -33    6.55    0.60
  -1   9 -33    5.03    0.47
  -1   9 -33    5.51    0.47
   1 -11 -30    0.30    0.51
   1  11 -30    0.28    0.28
   1  11 -29    1.03    0.34
   1 -11 -29    1.74    0.46
   1  11 -29    1.51    0.39
   1 -11 -28   79.16    1.95
   1 -11 -28   85.15    1.99
   1  11 -28   87.62    1.92
  -1 -11  28   64.00    1.74
   1  11 -28   73.14    1.82
   1  11 -28   90.18    1.95
   1 -11 -28   91.82    2.02
   1 -11 -27   41.92    1.52
   1  11 -27   42.27    1.47
   1  11 -27   42.10    1.45
   1 -11 -27   41.82    1.48
   1  11 -27   39.41    1.39
   1  11 -27   43.41    1.47
   1 -11 -27   42.69    1.52
   1 -11 -26   35.94    1.10
   1 -11 -26   32.69    1.02
   1 -11 -26   26.18    0.86
   1 -11 -26   32.55    1.05
   1  11 -26   35.46    1.00
  -1 -11  26   28.38    0.76
   1  11 -26   31.82    0.96
   1  11 -26    0.12    0.13
   1  11 -26   30.69    0.91
   1  11 -26   32.24    0.96
   1  11 -25    0.68    0.57
   1 -11 -25   -0.02    0.14
   1 -11 -25    1.08    0.55
   1 -11 -25    1.42    0.69
   1  11 -25    1.25    0.48
  -1 -11  25    0.86    0.47
   1  11 -25    1.02    0.61
   1 -11 -25    0.27    0.69
   1  11 -25    0.77    0.57
   1 -11 -25    1.13    0.66
  -1 -11  25    0.71    0.42
   1  11 -24    6.08    0.60
   1 -11 -24    7.05    0.86
   1  11 -24    6.19    0.59
   1  11 -24   -0.03    0.22
  -1 -11  24    5.87    0.57
   1 -11 -24    5.90    0.67
  -1 -11  24    6.47    0.63
   1 -11 -24   -0.02    0.34
   1 -11 -24    6.95    0.85
   1  11 -24    7.40    0.75
   1 -11 -24    6.86    0.77
   1  11 -24    7.54    0.74
   1  11 -24    6.71    0.73
   1 -11 -23   36.89    1.31
   1 -11 -23   34.59    1.20
   1  11 -23   35.03    1.15
  -1 -11  23   34.44    1.07
   1 -11 -23   31.38    1.10
   1  11 -23   38.13    1.18
   1  11 -23   37.58    1.19
   1  11 -23   30.51    0.94
  -1 -11  23   35.92    1.05
   1  11 -23   29.98    0.99
   1 -11 -23   32.32    1.02
   1  11 -23   33.56    0.98
   1 -11 -22    3.99    0.76
   1  11 -22    4.06    0.72
  -1 -11  22   -0.05    0.19
  -1 -11  22    3.34    0.63
  -1 -11  22    3.94    0.67
   1 -11 -22    3.32    0.74
   1  11 -22    3.60    0.74
   1  11 -22    3.79    0.60
   1  11 -22    3.49    0.78
   1  11 -22    4.04    0.62
   1  11 -22    3.35    0.75
   1  11 -22    4.14    0.64
   1 -11 -22    3.45    0.72
   1  11 -21    0.58    0.71
   1  11 -21    1.55    0.74
   1 -11 -21    1.46    0.73
   1  11 -21    1.52    0.78
   1 -11 -21    0.26    0.69
  -1 -11  21    0.84    0.65
   1  11 -21    1.14    0.62
   1  11 -21    1.65    0.56
   1 -11 -21    0.34    0.63
   1  11 -21    0.89    0.55
   1  11 -21    1.17    0.71
  -1 -11  21    0.94    0.59
   1 -11 -21    0.82    0.71
  -1 -11  21    0.08    0.24
   1 -11 -20    3.90    0.80
   1 -11 -20    4.32    0.79
   1 -11 -20    3.59    0.72
  -1 -11  20    4.14    0.73
  -1 -11  20    0.18    0.28
   1  11 -20    3.64    0.62
   1  11 -20    3.86    0.74
   1  11 -20    4.12    0.67
   1 -11 -20    4.41    0.78
   1  11 -20    4.74    0.82
   1  11 -20    4.52    0.85
   1  11 -20    4.85    0.90
  -1 -11  20    4.61    0.75
   1  11 -20    5.22    0.86
   1  11 -19   31.68    1.38
   1 -11 -19   28.42    1.37
   1  11 -19   32.45    1.49
  -1 -11  19   31.51    1.41
   1  11 -19   30.01    1.47
   1 -11 -19   28.82    1.38
   1  11 -19   29.75    1.43
   1 -11 -19   31.37    1.57
   1  11 -19   29.70    1.38
  -1 -11  19   29.78    1.36
   1 -11 -19   29.90    1.41
   1 -11 -19   29.01    1.32
   1  11 -19   29.88    1.24
   1  11 -19   26.91    1.28
   1  11 -18    4.45    0.87
   1 -11 -18    2.73    0.89
   1  11 -18    4.13    0.83
   1 -11 -18    3.70    0.76
   1 -11 -18    3.02    0.84
  -1 -11  18    2.19    0.61
   1 -11 -18    2.51    0.80
  -1 -11  18    3.43    0.76
   1  11 -18    3.74    0.67
   1  11 -18    3.77    0.89
   1 -11 -18    3.24    1.06
   1  11 -18    4.20    0.92
  -1 -11  18    2.91    0.82
   1  11 -18    3.56    0.73
   1  11 -17  154.80    4.78
  -1 -11  17  167.02    4.88
   1  11 -17  176.74    4.86
   1  11 -17  160.91    4.67
   1  11 -17  167.48    4.94
   1 -11 -17  158.99    4.82
   1 -11 -17  160.35    4.77
   1 -11 -17  171.92    5.04
  -1 -11  17  135.27    4.62
   1  11 -17  174.02    4.84
   1 -11 -17  150.82    4.79
   1 -11 -17  158.30    4.81
  -1 -11  17  169.38    4.89
   1  11 -17  166.23    4.90
   1 -11 -16    0.69    0.74
   1  11 -16    2.40    0.83
   1 -11 -16    1.55    0.81
  -1 -11  16    0.82    0.74
   1 -11 -16    0.91    0.55
   1  11 -16    1.69    0.70
   1 -11 -16    0.76    0.73
   1 -11 -16    1.16    0.92
   1  11 -16    1.99    0.92
  -1 -11  16    0.64    0.59
   1 -11 -16    1.45    0.52
   1 -11 -16    0.68    1.06
   1 -11 -16    1.49    0.50
   1  11 -16    2.14    0.89
  -1 -11  16    1.09    0.81
   1  11 -16    1.60    0.87
   1 -11 -16    0.21    0.29
   1  11 -16    1.73    0.63
  -1 -11  15   -0.02    0.76
   1  11 -15    0.83    0.70
   1 -11 -15    0.30    0.90
  -1 -11  15    0.20    0.65
  -1 -11  15    0.90    0.81
   1 -11 -15    1.60    1.05
   1  11 -15    0.21    0.59
  -1 -11  15   -0.56    0.69
   1 -11 -15    1.27    0.75
  -1 -11  15    0.38    0.57
   1 -11 -15    1.07    0.52
   1 -11 -15   -0.04    0.53
   1 -11 -15   -0.36    0.71
   1 -11 -15    0.62    0.77
   1  11 -15    0.22    0.79
   1  11 -15    0.87    0.88
   1 -11 -15    0.47    0.57
   1  11 -15    0.18    0.87
   1 -11 -15    0.56    0.58
   1 -11 -15    0.15    0.56
   1 -11 -14    4.45    0.72
   1 -11 -14    3.69    1.11
   1  11 -14    4.52    0.79
  -1 -11  14    3.82    0.90
   1 -11 -14    3.76    0.83
  -1 -11  14    3.21    0.87
  -1 -11  14    4.32    0.83
   1  11 -14    4.89    1.01
   1 -11 -14    4.16    0.66
   1 -11 -14    3.68    0.79
   1  11 -14    4.32    1.03
   1  11 -14    3.54    1.66
   1 -11 -14    4.80    1.02
   1 -11 -14    3.35    0.66
   1 -11 -14    3.70    0.68
   1  11 -14    3.25    0.64
  -1 -11  14    4.73    0.79
   1  11 -14    4.79    0.89
   1 -11 -14    3.75    0.86
  -1 -11  14    2.66    0.64
   1 -11 -14    3.80    0.75
   1  11 -14    4.23    1.47
   1 -11 -13  198.40    5.60
   1 -11 -13  183.17    5.47
   1 -11 -13  195.70    5.63
   1 -11 -13  183.04    5.46
   1  11 -13  161.80    6.61
   1 -11 -13  168.93    5.25
   1 -11 -13  178.31    5.30
  -1 -11  13  191.39    5.51
   1 -11 -13  176.63    5.41
   1  11 -13  176.42    6.99
   1  11 -13  176.66    5.24
  -1 -11  13  194.30    5.52
   1  11 -13  174.46    7.27
   1  11 -13  184.26    5.42
  -1 -11  13  189.13    5.42
   1  11 -13  190.64    5.59
  -1 -11  13  201.99    5.58
   1 -11 -13  167.53    5.34
   1 -11 -13  178.73    5.31
   1  11 -13  199.59    5.62
   1 -11 -13  179.87    5.33
   1  11 -12   90.90    3.09
   1  11 -12   82.70    2.73
   1 -11 -12   84.74    2.82
   1 -11 -12   81.87    2.78
  -1 -11  12   89.60    2.94
   1 -11 -12   77.98    2.81
  -1 -11  12   94.41    3.04
   1 -11 -12   85.26    2.99
   1  11 -12   82.74    4.11
   1  11 -12   83.75    4.65
   1  11 -12   91.10    3.09
   1 -11 -12   87.78    2.94
  -1 -11  12   90.30    3.05
   1 -11 -12   93.19    3.11
   1  11 -12   85.88    2.92
   1  11 -12   90.34    4.32
   1  11 -12   87.59    4.56
  -1 -11  12   74.75    4.29
   1 -11 -12   97.22    3.16
   1 -11 -12   88.62    2.99
  -1 -11  12   84.62    3.00
  -1 -11  11  156.65    6.84
   1  11 -11  171.16    6.96
   1  11 -11  182.07    5.24
   1  11 -11  161.66    4.86
   1  11 -11  166.92    7.05
   1 -11 -11  161.56    4.95
  -1 -11  11  178.32    5.19
  -1 -11  11  182.07    5.21
   1 -11 -11  172.54    5.18
   1  11 -11  170.26    6.58
   1 -11 -11  172.01    5.00
  -1 -11  11  175.34    5.17
   1  11 -11  165.26    6.50
   1  11 -11  170.69    5.08
   1 -11 -11  150.84    4.92
   1 -11 -11  178.10    5.23
  -1 -11  11  178.44    5.09
   1 -11 -11  163.71    5.06
   1 -11 -11  178.32    5.25
   1 -11 -11  166.34    5.12
  -1 -11  10    1.66    0.89
   1 -11 -10    2.10    0.84
   1 -11 -10    3.45    1.01
  -1 -11  10    2.75    0.95
   1 -11 -10    3.82    0.78
  -1 -11  10    2.93    1.54
   1 -11 -10    3.57    0.72
   1  11 -10    2.50    1.45
   1 -11 -10    2.62    0.75
   1  11 -10    3.31    0.83
   1 -11 -10    3.28    0.83
  -1 -11  10    3.13    0.88
  -1 -11  10    3.36    0.83
   1  11 -10    2.44    1.43
   1 -11 -10    1.98    1.03
   1 -11 -10    3.58    1.10
   1  11 -10    3.59    1.03
   1  11 -10    2.72    1.51
   1 -11 -10    1.28    1.06
   1 -11  -9   44.23    1.77
   1  11  -9   40.01    2.84
   1 -11  -9   44.53    1.96
   1 -11  -9   44.08    1.90
   1 -11  -9   41.74    1.88
   1 -11  -9   43.70    1.72
  -1 -11   9   40.36    1.85
  -1 -11   9   34.16    2.98
   1  11  -9   42.65    1.79
  -1 -11   9   43.14    1.86
   1 -11  -9   45.94    2.04
   1 -11  -9   43.43    1.74
   1 -11  -9   40.84    1.91
   1 -11  -9   38.30    1.60
   1  11  -9   35.23    2.82
  -1 -11   9   43.55    1.95
  -1 -11   9   43.60    1.80
   1  11  -9   41.80    1.96
   1  11  -9   43.64    3.09
   1  11  -8   35.17    2.73
   1  11  -8   34.19    2.68
  -1 -11   8   38.17    1.80
  -1 -11   8   37.30    1.81
   1 -11  -8   36.24    1.62
   1 -11  -8   37.93    1.76
   1  11  -8   36.29    1.67
  -1 -11   8   37.31    1.73
  -1 -11   8   36.13    1.68
   1 -11  -8   38.03    1.62
   1 -11  -8   41.26    1.89
   1 -11  -8   42.38    1.99
   1 -11  -8   40.58    1.65
  -1 -11   8   37.16    3.13
   1  11  -8   38.48    1.84
   1 -11  -8   33.55    1.50
   1 -11  -8   39.26    1.84
   1 -11  -8   36.37    1.75
   1  11  -8   36.14    2.86
  -1 -11   7  221.96    6.45
   1  11  -7  207.60    7.95
   1 -11  -7  219.86    6.46
   1  11  -7  216.81    6.30
  -1 -11   7  192.25    8.15
   1 -11  -7  225.32    6.51
  -1 -11   7  220.41    6.38
   1  11  -7  202.30    7.66
   1 -11  -7  222.06    6.34
  -1 -11   7  210.63    6.35
   1 -11  -7  209.71    6.31
   1 -11  -7  213.08    6.22
   1 -11  -7  202.00    6.31
   1 -11  -7  223.43    6.28
   1 -11  -7  218.08    6.24
   1 -11  -7  209.45    6.18
   1 -11  -7  219.10    6.40
  -1 -11   7  218.27    6.31
   1 -11  -6   72.95    2.55
  -1 -11   6   73.45    4.28
  -1 -11   6   71.23    2.80
   1 -11  -6   73.40    2.58
   1 -11  -6   79.45    2.80
   1  11  -6   74.32    2.63
   1 -11  -6   73.56    2.58
  -1 -11   6   76.02    2.62
   1 -11  -6   73.43    2.68
   1 -11  -6   78.72    2.68
   1  11  -6   68.91    3.71
   1 -11  -6   76.83    2.79
   1 -11  -6   70.19    2.60
  -1 -11   6   76.86    2.71
   1 -11  -6   71.00    2.49
   1 -11  -6   83.58    3.23
   1  11  -6   64.85    3.89
  -1 -11   5    2.16    0.87
   1 -11  -5    2.58    0.80
   1 -11  -5    2.29    1.34
   1 -11  -5    2.21    0.98
   1 -11  -5    2.30    0.71
   1  11  -5    1.37    1.31
   1 -11  -5    2.61    0.85
   1 -11  -5    3.37    0.88
   1 -11  -5    2.16    0.82
  -1 -11   5    2.44    1.66
   1 -11  -5    2.03    0.59
   1 -11  -5    3.58    0.80
  -1 -11   5    3.04    0.89
   1 -11  -5    2.36    0.96
   1  11  -5    2.11    1.41
   1  11  -5    3.28    0.88
   1 -11  -5    3.49    1.01
  -1 -11   5    2.98    1.00
   1  11  -4    2.36    1.32
   1 -11  -4    3.37    0.97
   1 -11  -4    3.76    0.90
   1 -11  -4    4.55    0.84
   1  11  -4    4.07    0.89
   1 -11  -4    4.05    1.00
   1 -11  -4    3.69    0.83
   1 -11  -4    3.81    0.76
  -1 -11   4    2.15    0.86
   1 -11  -4    4.03    1.03
   1 -11  -4    4.80    0.91
   1 -11  -4    2.09    0.81
  -1 -11   4    2.21    0.99
   1  11  -4    2.90    1.41
  -1 -11   4    1.99    1.78
   1 -11  -4    4.11    0.68
   1 -11  -4    1.97    1.45
  -1 -11   3   27.62    1.56
   1 -11  -3   26.72    1.37
  -1  11   3   23.08    2.44
  -1 -11   3   27.82    2.96
   1 -11  -3   29.63    1.53
   1 -11  -3   32.91    1.55
   1  11  -3   26.62    2.30
   1 -11  -3   31.15    1.69
   1  11  -3   22.87    2.38
   1 -11  -3   32.10    1.60
   1  11  -3   28.38    1.54
  -1 -11   3   27.36    1.53
  -1 -11   3   28.34    1.75
   1 -11  -3   29.34    1.61
   1 -11  -3   32.95    1.49
   1 -11  -3   26.95    1.35
  -1  11   2  543.48   17.99
  -1 -11   2  608.45   16.48
  -1 -11   2  617.81   16.54
   1  11  -2  568.86   17.88
  -1 -11   2  573.27   18.54
  -1 -11   2  589.79   16.32
   1  11  -2  563.86   17.52
   1 -11  -2  612.87   16.42
   1  11  -2  612.17   16.38
   1 -11  -2  632.82   16.45
   1 -11  -2  604.89   16.37
   1 -11  -2  627.37   16.37
   1 -11  -2  604.97   16.31
   1 -11  -2  575.30   16.29
  -1 -11   2  603.76   16.36
   1 -11  -2  569.87   16.25
   1 -11  -1   14.66    1.19
   1 -11  -1   15.39    1.18
  -1 -11   1   13.54    1.15
   1 -11  -1   14.70    1.19
   1  11  -1   14.28    1.77
   1 -11  -1   11.58    1.97
  -1 -11   1   12.17    1.41
  -1 -11   1   12.73    2.42
   1 -11  -1   10.33    1.11
   1 -11  -1   14.58    1.05
   1 -11  -1   13.17    2.35
   1 -11  -1   13.21    1.03
  -1  11   1    8.42    1.92
  -1 -11   1   17.18    1.33
  -1 -11   1   11.57    1.19
   1 -11  -1   11.65    1.13
   1 -11  -1   14.50    1.58
   1 -11  -1   14.63    1.37
  -1 -11   1   12.66    1.17
  -1 -11   1   14.15    1.23
   1 -11   0  252.28    7.14
  -1  11   0  236.18    8.91
  -1 -11   0  251.21    7.16
  -1 -11   0  251.40    7.19
  -1 -11   0  215.40    9.06
   1 -11   0  224.24    8.51
   1 -11   0  245.69    7.10
  -1 -11   0  258.80    7.27
  -1 -11   0  240.54    7.08
   1 -11   0  244.13    7.11
  -1 -11   0  237.86    7.30
   1 -11   0  256.66    7.24
   1 -11   0  260.44    7.17
   1 -11   0  237.55    9.22
  -1 -11   0  245.94    7.14
  -1 -11   0  239.93    7.10
   1 -11   0  258.03    7.36
  -1 -11   0  242.49    7.14
   1 -11   0  247.93    7.17
  -1 -11  -1   39.75    1.76
  -1  11  -1   32.63    2.91
  -1 -11  -1   36.92    1.65
   1 -11   1   35.45    1.64
  -1 -11  -1   33.61    1.68
  -1 -11  -1   36.68    1.72
  -1 -11  -1   41.44    1.84
   1 -11   1   35.55    1.68
  -1 -11  -1   36.00    1.63
  -1 -11  -1   38.21    1.70
  -1  11  -1   30.63    2.35
   1 -11   1   39.10    1.79
  -1 -11  -1   35.97    1.93
   1 -11   1   34.33    1.73
   1 -11   1   30.52    3.01
   1 -11   1   35.84    1.66
   1 -11   1   37.00    1.90
   1 -11   1   31.18    2.58
  -1 -11  -1   29.90    1.50
   1 -11   2   82.87    3.07
   1 -11   2   83.72    2.88
   1 -11   2   87.25    2.91
   1 -11   2   82.53    2.86
  -1 -11  -2   91.35    2.93
  -1 -11  -2   86.21    2.94
   1 -11   2   87.86    2.99
  -1 -11  -2   88.43    2.90
  -1 -11  -2   87.51    3.03
   1 -11   2   75.23    4.52
  -1  11  -2   74.79    3.77
  -1 -11  -2   85.87    2.88
  -1 -11  -2   81.96    2.84
  -1  11  -2   78.37    4.43
   1 -11   2   79.77    4.10
  -1 -11  -2   75.30    2.77
   1 -11   3   45.37    2.07
   1 -11   3   41.16    1.78
  -1 -11  -3   43.16    1.83
   1 -11   3   41.85    3.30
  -1 -11  -3   39.83    1.73
  -1 -11  -3   42.14    1.80
  -1 -11  -3   46.99    1.94
   1 -11   3   44.19    1.84
  -1  11  -3   39.00    3.28
  -1 -11  -3   39.36    1.74
   1 -11   3   46.98    1.85
  -1  11  -3   38.20    2.66
  -1 -11  -3   39.75    1.76
   1 -11   3   37.20    2.76
  -1 -11  -4  144.01    4.46
  -1 -11  -4  140.16    4.37
   1 -11   4  143.16    4.52
  -1  11  -4  139.60    4.33
  -1  11  -4  138.07    5.49
   1 -11   4  147.37    4.30
   1 -11   4  138.11    4.35
  -1 -11  -4  128.16    4.25
  -1  11  -4  129.75    5.66
  -1 -11  -4  140.68    4.55
  -1 -11  -4  138.85    4.29
   1 -11   4  140.13    4.33
  -1 -11  -4  133.83    4.27
   1 -11   4  138.67    5.68
  -1 -11  -4  133.39    4.18
  -1 -11  -4  140.50    4.30
  -1  11  -4  133.26    6.18
   1 -11   4  137.09    6.26
  -1 -11  -4  136.09    6.17
  -1 -11  -4  146.51    4.52
  -1  11  -5   24.61    2.75
  -1 -11  -5   25.03    1.43
   1 -11   5   28.99    1.51
  -1 -11  -5   26.70    1.77
  -1  11  -5   22.33    2.27
  -1  11  -5   27.11    1.50
  -1 -11  -5   27.11    1.40
   1 -11   5   27.25    1.43
  -1 -11  -5   27.58    2.70
  -1 -11  -5   28.20    1.55
   1 -11   5   23.56    2.26
  -1 -11  -5   25.08    1.32
  -1 -11  -5   27.17    1.38
  -1 -11  -5   25.88    1.43
  -1 -11  -5   28.37    1.45
  -1  11  -5   24.02    2.44
   1 -11   5   26.38    1.63
  -1 -11  -5   29.15    1.61
   1 -11   6  153.02    4.50
   1 -11   6  143.42    4.38
  -1 -11  -6  133.08    6.17
  -1  11  -6  143.68    5.98
  -1 -11  -6  148.96    4.38
  -1 -11  -6  142.29    4.36
  -1  11  -6  145.09    5.74
  -1 -11  -6  134.95    4.34
  -1  11  -6  146.91    6.43
  -1 -11  -6  132.79    4.25
  -1 -11  -6  150.25    4.59
  -1 -11  -6  133.46    4.27
  -1 -11  -6  147.19    4.44
  -1 -11  -6  147.82    4.51
  -1 -11  -6  142.06    4.63
  -1 -11  -6  136.23    4.40
   1 -11   6  144.93    4.58
  -1 -11  -6  144.04    4.59
  -1  11  -6  147.90    4.46
   1 -11   7  345.69    9.48
  -1  11  -7  318.18   10.76
   1 -11   7  335.35    9.30
  -1 -11  -7  325.54    9.26
  -1 -11  -7  342.37    9.36
  -1 -11  -7  336.87    9.47
  -1 -11  -7  335.00    9.27
  -1  11  -7  336.95   11.58
   1 -11   7  341.67    9.33
  -1 -11  -7  339.30    9.45
  -1  11  -7  308.15   10.97
  -1 -11  -7  307.90   11.28
  -1  11  -7  340.09    9.36
  -1 -11  -7  306.56    9.14
  -1 -11  -7  328.82    9.36
  -1 -11  -7  307.24    9.17
  -1 -11  -7  353.89    9.44
  -1 -11  -7  342.98    9.51
  -1 -11  -7  327.88    9.27
  -1 -11  -8   87.26    3.07
  -1 -11  -8   83.23    2.82
  -1 -11  -8   85.84    2.85
  -1  11  -8   84.21    2.98
  -1 -11  -8   84.38    2.98
  -1  11  -8   84.28    4.69
  -1 -11  -8   83.05    4.51
  -1 -11  -8   88.74    3.08
  -1 -11  -8   81.13    2.79
  -1 -11  -8   82.41    2.82
   1 -11   8   87.32    3.05
   1  11   8   83.03    4.20
   1 -11   8   85.69    2.94
  -1 -11  -8   91.72    2.95
  -1  11  -8   80.95    4.09
  -1 -11  -8   77.40    2.72
  -1  11  -8   84.79    4.37
  -1 -11  -8   96.83    3.05
  -1 -11  -8   89.98    3.13
   1 -11   8   85.02    2.89
  -1  11  -9   65.68    4.06
  -1  11  -9   51.42    3.60
  -1 -11  -9   65.26    2.37
  -1 -11  -9   61.89    2.29
  -1 -11  -9   64.25    2.46
  -1 -11  -9   64.91    2.43
  -1  11  -9   61.35    3.48
  -1 -11  -9   62.53    2.24
   1 -11   9   60.62    2.29
  -1 -11  -9   59.24    2.16
  -1 -11  -9   55.27    2.16
  -1  11  -9   60.79    2.36
  -1 -11  -9   55.20    2.08
  -1 -11  -9   58.18    2.17
   1  11   9   60.21    3.57
  -1 -11  -9   54.42    3.65
   1 -11   9   63.17    2.43
   1 -11   9   66.52    2.25
  -1 -11  -9   62.48    2.40
  -1  11 -10    9.96    2.08
  -1 -11 -10   11.98    0.93
  -1 -11 -10    9.67    1.03
   1 -11  10   12.42    1.12
   1 -11  10   12.40    1.00
  -1 -11 -10    9.16    0.91
   1 -11  10   11.94    1.07
  -1  11 -10   11.84    1.13
   1  11  10    9.93    1.82
  -1 -11 -10    9.50    0.83
   1 -11  10   10.96    0.97
  -1  11 -10   11.71    1.28
  -1 -11 -10   10.27    1.91
  -1 -11 -10   10.47    1.12
  -1 -11 -10   10.00    0.98
  -1  11 -10   12.27    1.97
  -1  11 -10   11.61    1.85
  -1 -11 -10   10.88    1.20
  -1 -11 -10    9.57    1.28
  -1 -11 -10    9.02    0.79
   1 -11  11  141.02    3.95
  -1  11 -11  122.37    5.87
  -1  11 -11  137.99    4.17
   1 -11  11  136.57    4.08
  -1 -11 -11  133.44    3.90
  -1 -11 -11  131.29    4.09
  -1 -11 -11  132.11    4.17
  -1 -11 -11  133.86    4.10
  -1  11 -11  124.92    5.62
  -1  11 -11  131.52    3.86
  -1 -11 -11  116.86    3.81
  -1 -11 -11  113.36    3.70
  -1 -11 -11  127.99    3.95
  -1 -11 -11  106.93    3.78
   1 -11  11  140.54    4.12
   1  11  11  127.63    5.45
  -1  11 -11  135.06    4.07
  -1 -11 -11  112.52    5.50
  -1  11 -11  123.56    5.40
  -1 -11 -11  130.37    4.07
  -1 -11 -11  113.11    3.79
  -1  11 -12    9.12    1.74
  -1  11 -12    7.44    1.86
  -1  11 -12   11.16    2.12
  -1  11 -12   11.13    1.09
  -1 -11 -12    7.59    0.91
  -1 -11 -12    9.91    1.30
  -1 -11 -12    9.29    0.97
   1 -11  12    9.64    1.14
   1 -11  12    9.33    0.96
  -1 -11 -12    9.12    0.96
  -1 -11 -12    8.83    1.15
   1 -11  12    8.45    1.01
  -1 -11 -12    9.13    0.90
  -1 -11 -12    7.28    0.86
  -1 -11 -12    8.07    0.70
  -1 -11 -12    8.97    1.15
  -1  11 -12   10.63    0.91
   1  11  12    8.70    1.67
  -1  11 -13  103.86    4.81
  -1 -11 -13  100.00    3.29
  -1 -11 -13   94.00    3.33
  -1  11 -13   87.79    4.56
  -1  11 -13  111.59    3.34
  -1 -11 -13  115.26    3.67
  -1 -11 -13  114.98    3.65
  -1  11 -13  108.41    5.27
   1 -11  13  107.94    3.48
  -1 -11 -13  112.68    3.44
  -1 -11 -13  108.61    3.34
  -1 -11 -13   94.17    3.25
   1 -11  13  105.27    3.37
  -1 -11 -13  113.43    3.59
  -1  11 -13  110.90    3.53
  -1  11 -13  102.54    5.06
  -1 -11 -13  105.75    3.45
   1 -11  13  116.36    3.59
  -1 -11 -13  109.61    3.43
  -1 -11 -14    5.53    0.78
  -1  11 -14    5.65    1.54
  -1 -11 -14    5.44    0.95
  -1 -11 -14    5.62    1.14
  -1  11 -14    5.46    1.66
  -1 -11 -14    5.94    1.06
  -1 -11 -14    5.70    0.81
  -1 -11 -14    6.11    0.84
   1 -11  14    5.73    0.82
  -1  11 -14    6.11    0.99
  -1  11 -14    6.62    0.82
   1 -11  14    5.54    0.99
  -1 -11 -14    5.97    1.11
   1 -11  14    6.06    0.78
  -1 -11 -14    4.31    0.79
  -1 -11 -14    5.28    0.79
  -1 -11 -14    5.45    0.74
  -1 -11 -14    4.66    0.72
  -1 -11 -15    5.07    0.78
  -1 -11 -15    4.33    0.67
   1 -11  15    4.07    0.71
   1 -11  15    5.41    0.93
  -1  11 -15    5.43    0.95
  -1  11 -15    5.60    0.77
  -1 -11 -15    4.22    0.76
  -1 -11 -15    3.41    0.66
   1 -11  15    4.15    0.75
  -1 -11 -15    5.95    0.95
  -1 -11 -15    3.45    0.77
  -1 -11 -15    5.08    1.13
  -1 -11 -15    4.84    0.81
  -1 -11 -15    4.55    0.98
  -1 -11 -15    3.46    0.70
  -1 -11 -15    5.50    1.09
  -1 -11 -16   68.85    2.44
  -1 -11 -16   79.36    2.68
  -1  11 -16   80.22    2.70
  -1 -11 -16   72.36    2.57
  -1 -11 -16   78.12    2.76
  -1 -11 -16   67.41    2.37
  -1  11 -16   83.04    2.77
  -1  11 -16   78.78    2.51
   1 -11  16   81.55    2.72
  -1 -11 -16   77.27    2.53
  -1 -11 -16   76.32    2.51
  -1 -11 -16   65.68    2.40
  -1  11 -17    8.89    0.97
  -1 -11 -17    6.26    0.73
  -1  11 -17    6.44    0.75
   1 -11  17    8.95    1.02
  -1 -11 -17    7.31    0.77
  -1  11 -17    6.77    0.69
  -1  11 -17    7.53    0.82
  -1 -11 -17    7.56    0.79
  -1  11 -17    8.84    1.04
  -1 -11 -17    8.18    1.05
  -1 -11 -17    7.24    0.77
  -1 -11 -17    7.51    0.89
  -1  11 -17    7.57    0.98
  -1 -11 -17    8.48    0.96
  -1  11 -18   70.52    1.56
  -1  11 -18   76.05    1.77
  -1 -11 -18   58.98    1.41
  -1 -11 -18   67.86    1.65
  -1 -11 -18   73.92    1.90
  -1  11 -18   61.78    1.34
   1 -11  18   72.74    1.83
  -1  11 -18   72.52    1.80
  -1 -11 -18   63.21    1.36
  -1 -11 -18   66.24    1.46
  -1 -11 -18   56.69    1.29
  -1 -11 -18   70.22    1.74
  -1  11 -18   71.71    1.79
  -1  11 -18   77.67    1.75
  -1  11 -19    1.88    0.56
  -1  11 -19    2.31    0.71
  -1 -11 -19    1.22    0.53
  -1 -11 -19   -0.08    0.35
  -1 -11 -19    0.57    0.72
  -1 -11 -19    1.00    0.85
   1 -11  19    1.39    0.82
  -1  11 -19    0.99    0.77
  -1  11 -19    1.90    0.81
  -1 -11 -19    2.50    1.02
  -1 -11 -19    2.04    0.79
  -1 -11 -19    0.90    0.61
  -1  11 -19    2.19    0.78
  -1  11 -19    2.01    0.83
  -1 -11 -20   11.36    1.17
  -1 -11 -20    9.15    0.73
  -1  11 -20   10.29    0.92
  -1  11 -20   11.90    0.94
  -1 -11 -20   11.05    1.11
  -1 -11 -20   10.62    0.93
  -1  11 -20   10.64    0.81
  -1  11 -20   11.75    0.98
   1 -11  20   10.28    0.96
   1 -11  20   11.49    0.89
  -1 -11 -20   11.17    0.99
  -1 -11 -20   10.48    1.01
  -1  11 -20    9.17    0.71
  -1  11 -20   12.45    0.95
  -1  11 -21   89.22    2.90
  -1  11 -21   86.44    2.74
  -1 -11 -21   97.58    3.02
  -1  11 -21   90.37    2.83
  -1 -11 -21   93.29    2.93
  -1 -11 -21   95.21    2.94
  -1 -11 -21   93.05    3.02
   1 -11  21   95.26    2.96
   1 -11  21   93.37    2.93
  -1  11 -21   94.96    2.92
  -1  11 -21  101.03    2.95
  -1  11 -21   93.37    2.97
  -1  11 -22    1.71    0.62
  -1 -11 -22    1.76    0.80
   1 -11  22    2.01    0.66
  -1 -11 -22   -0.08    0.28
  -1 -11 -22    1.98    0.75
   1 -11  22    1.25    0.68
  -1 -11 -22    2.78    0.73
  -1 -11 -22    3.45    0.84
  -1  11 -22    2.61    0.76
  -1  11 -22    1.48    0.51
  -1  11 -22    1.30    0.63
  -1  11 -22    2.33    0.73
  -1  11 -22    2.11    0.70
  -1  11 -23    1.52    0.51
  -1  11 -23    1.55    0.59
  -1 -11 -23    1.45    0.78
  -1 -11 -23   -0.14    0.25
  -1  11 -23    1.66    0.59
  -1  11 -23    1.42    0.61
  -1 -11 -23    1.80    0.70
   1 -11  23    1.18    0.58
  -1  11 -23    1.38    0.68
   1 -11  23    1.00    0.61
  -1  11 -23    1.19    0.62
  -1  11 -23    1.77    0.65
  -1 -11 -23    1.73    0.75
  -1 -11 -24   20.42    1.05
   1 -11  24   18.95    0.81
   1 -11  24   18.83    0.88
  -1  11 -24   18.86    0.84
  -1 -11 -24   19.82    0.96
  -1  11 -24   16.05    0.72
  -1  11 -24   18.53    0.90
  -1  11 -24   19.89    0.88
  -1  11 -24   18.61    0.83
  -1  11 -24   20.91    0.93
  -1 -11 -24   19.62    1.01
  -1  11 -24   18.19    0.82
  -1  11 -25   20.08    0.77
  -1  11 -25   19.59    0.86
  -1  11 -25   19.43    0.76
  -1  11 -25   22.56    0.90
  -1 -11 -25   21.86    1.11
  -1 -11 -25   20.88    0.94
  -1  11 -25   17.15    0.70
  -1  11 -25   22.52    0.83
   1 -11  25   18.02    0.74
  -1  11 -25   22.65    0.86
  -1 -11 -25   24.45    0.99
   1 -11  25   22.08    0.86
  -1  11 -26   13.99    0.67
   1 -11  26   12.87    0.67
  -1  11 -26   11.59    0.69
  -1  11 -26   12.38    0.66
   1 -11  26   11.79    0.55
  -1 -11 -26   12.11    0.78
  -1  11 -26   13.53    0.73
  -1  11 -26   13.84    0.72
  -1  11 -26    9.50    0.58
  -1  11 -26   11.07    0.55
  -1 -11 -26   14.97    0.80
  -1 -11 -27    9.46    0.68
  -1  11 -27   10.47    0.60
  -1 -11 -27    9.82    0.69
  -1  11 -27    8.94    0.56
  -1  11 -27    9.72    0.62
  -1  11 -27    9.92    0.63
   1 -11  27    8.56    0.52
   1 -11  28    5.40    0.42
  -1  11 -28    6.35    0.49
  -1 -11 -28    7.75    0.60
  -1  11 -28    7.62    0.55
  -1 -11 -28    8.97    0.64
  -1 -11 -29    2.02    0.44
  -1  11 -29    1.39    0.36
  -1 -11 -29    2.53    0.44
  -1 -13  24    0.31    0.28
   1  13 -24    0.29    0.28
  -1 -13  23    6.86    0.50
  -1 -13  23    5.15    0.42
   1  13 -23    7.20    0.50
   1  13 -23    7.46    0.48
   1  13 -23    5.85    0.43
   1  13 -23    5.93    0.47
  -1 -13  22   16.71    0.71
   1  13 -22   17.17    0.75
   1  13 -22   15.40    0.69
   1  13 -22   15.76    0.75
   1  13 -22   14.88    0.75
   1  13 -21   40.77    1.36
  -1 -13  21   37.18    1.35
   1  13 -21   45.64    1.44
  -1 -13  21   39.64    1.41
   1  13 -21   43.75    1.41
  -1 -13  21   38.47    1.36
   1  13 -20    0.45    0.49
   1  13 -20    0.45    0.45
   1  13 -20    1.00    0.53
  -1 -13  20    0.41    0.46
  -1 -13  20    0.15    0.42
  -1 -13  20    0.17    0.44
   1  13 -20    0.15    0.20
  -1 -13  19   54.92    1.89
   1  13 -19   54.39    1.92
   1  13 -19   60.07    1.93
  -1 -13  19   58.94    1.94
   1  13 -19   56.34    1.86
  -1 -13  19   58.84    1.90
   1  13 -19   61.59    1.92
  -1 -13  18   40.79    1.53
  -1 -13  18   39.20    1.48
   1  13 -18   40.52    1.51
  -1 -13  18   42.54    1.50
   1  13 -18   41.71    1.49
   1  13 -18   43.34    1.45
   1  13 -18   36.42    1.50
   1  13 -18   35.13    1.45
   1 -13 -17    0.84    1.22
  -1 -13  17    0.51    0.57
   1  13 -17    1.74    0.61
  -1 -13  17    1.34    0.60
   1  13 -17    1.31    0.54
   1  13 -17    0.95    0.57
   1 -13 -17    0.03    0.23
  -1 -13  17    1.01    0.57
   1  13 -17    1.85    0.64
   1  13 -17    1.56    0.57
   1  13 -16    1.27    0.59
   1  13 -16    0.48    0.60
  -1 -13  16    0.94    0.59
  -1 -13  16    0.84    0.63
  -1 -13  16    0.73    0.59
   1  13 -16    1.07    0.54
   1  13 -16    0.71    0.66
   1 -13 -16    0.96    1.20
   1  13 -16    0.65    0.58
   1 -13 -16    0.50    0.50
   1 -13 -15    3.20    1.25
   1  13 -15    2.90    0.60
   1 -13 -15    3.33    0.59
  -1 -13  15    2.73    0.70
  -1 -13  15    1.54    0.69
   1 -13 -15   -0.01    0.16
   1  13 -15    2.24    0.65
  -1 -13  15    2.28    0.65
   1  13 -15    2.45    0.67
   1  13 -15    3.07    0.67
   1 -13 -14   -0.05    0.23
   1 -13 -14   39.39    1.69
   1  13 -14   34.68    1.22
  -1 -13  14   36.05    1.19
   1 -13 -14   -0.12    0.22
  -1 -13  14   36.09    1.18
  -1 -13  14   36.12    1.25
   1 -13 -14   33.47    1.01
   1  13 -14   34.32    1.18
   1 -13 -14   28.95    0.89
   1  13 -14   37.68    1.14
  -1 -13  14   31.24    0.98
   1  13 -14   35.35    1.03
   1 -13 -13   16.08    1.57
   1  13 -13   17.21    0.95
  -1 -13  13   15.76    1.01
  -1 -13  13   13.58    0.85
   1  13 -13   15.37    1.00
  -1 -13  13   15.24    1.03
  -1 -13  13   15.00    0.98
  -1 -13  13   13.18    0.86
   1  13 -13   14.83    0.96
   1 -13 -13   13.86    0.77
   1  13 -13   15.93    0.85
   1 -13 -13   14.21    0.80
   1 -13 -13   17.27    0.87
  -1 -13  12   36.86    1.16
   1 -13 -12   33.59    1.84
   1  13 -12   39.03    1.19
   1 -13 -12   34.16    1.07
   1 -13 -12   35.44    1.14
  -1 -13  12   36.51    1.35
   1  13 -12   37.55    1.35
  -1 -13  12   31.94    1.19
   1 -13 -12   34.68    1.08
   1  13 -12   37.23    1.11
   1  13 -12   36.15    1.30
  -1 -13  12   35.50    1.27
   1 -13 -12   31.39    1.15
  -1 -13  12   38.69    1.30
  -1 -13  11   34.46    1.33
  -1 -13  11   34.85    1.40
   1 -13 -11   30.92    1.28
   1  13 -11   32.41    1.16
   1  13 -11   34.43    1.42
  -1 -13  11   36.56    1.39
   1 -13 -11   32.40    1.17
   1 -13 -11   34.55    1.23
  -1 -13  11   32.95    1.26
  -1 -13  11   31.25    1.29
   1 -13 -11   33.72    1.21
   1  13 -11   32.75    1.34
   1 -13 -10    0.60    0.64
   1  13 -10    1.05    0.61
   1  13 -10   -0.19    0.71
  -1 -13  10    0.83    0.72
  -1 -13  10   -0.93    0.89
  -1 -13  10    0.32    0.77
   1 -13 -10   -0.05    0.66
  -1 -13  10    0.49    0.82
  -1 -13  10    0.29    0.68
   1 -13 -10    0.66    0.52
   1 -13 -10   -0.26    0.69
   1 -13 -10    0.39    0.57
   1 -13 -10    0.45    0.66
  -1 -13  10    0.25    0.79
   1 -13  -9  141.53    4.10
   1  13  -9  132.88    4.16
   1 -13  -9  123.70    3.97
   1 -13  -9  135.81    4.08
  -1 -13   9  136.61    4.12
   1  13  -9  135.02    3.99
   1 -13  -9  130.72    4.19
  -1 -13   9  144.08    4.26
  -1 -13   9  137.83    4.22
  -1 -13   9  142.88    4.21
  -1 -13   9  143.09    4.24
  -1 -13   9  132.97    4.22
  -1 -13   8   35.60    1.55
   1  13  -8   33.79    1.38
  -1 -13   8   35.64    1.63
  -1 -13   8   33.15    1.63
   1 -13  -8   37.50    1.54
   1 -13  -8   32.52    1.41
   1 -13  -8   32.27    1.59
   1  13  -8   36.84    1.61
  -1 -13   8   32.90    1.63
  -1 -13   8   34.57    1.65
  -1 -13   8   33.44    1.57
   1  13  -7   16.03    1.11
  -1 -13   7   17.59    1.21
   1 -13  -7   16.12    1.05
  -1 -13   7   17.48    1.18
  -1 -13   7   16.46    1.17
  -1 -13   7   16.15    1.08
  -1 -13   7   18.28    1.14
   1 -13  -7   14.36    0.97
   1 -13  -7   16.07    0.99
   1 -13  -7   15.30    1.12
  -1 -13   6   11.21    1.02
  -1 -13   6   11.70    1.09
   1 -13  -6   11.99    0.98
   1 -13  -6   11.42    0.88
   1  13  -6   12.06    1.04
  -1 -13   6   10.43    1.10
   1 -13  -6   10.24    0.79
   1 -13  -6   12.10    1.05
   1 -13  -6   11.28    0.89
  -1 -13   6   12.11    1.02
  -1 -13   6   11.20    0.98
   1 -13  -5   12.71    0.93
  -1 -13   5   12.91    1.08
   1 -13  -5   10.60    0.83
  -1 -13   5    9.42    1.06
  -1 -13   5   12.59    1.11
   1 -13  -5   12.35    1.02
   1 -13  -5    9.72    1.09
  -1 -13   5   12.32    1.01
   1 -13  -5   11.18    0.92
   1  13  -5   13.02    1.05
   1 -13  -4   96.47    3.36
  -1 -13   4  103.28    3.25
   1 -13  -4  102.20    3.19
  -1 -13   4  100.22    3.22
   1  13  -4   87.95    3.05
   1  13  -4  102.03    3.26
  -1 -13   4  103.88    3.32
   1 -13  -4   97.17    3.14
   1 -13  -4   97.17    3.11
  -1 -13   4  101.47    3.28
  -1 -13   4  102.16    3.40
   1  13  -3    9.33    0.85
  -1 -13   3   10.54    1.12
   1 -13  -3   11.69    1.02
   1  13  -3   11.40    1.04
   1 -13  -3    9.54    0.86
   1 -13  -3   10.73    1.00
  -1 -13   3   12.22    1.13
  -1 -13   3    9.61    1.03
  -1 -13   3    9.58    0.93
  -1 -13   3   11.77    1.12
  -1 -13   3    9.89    1.06
   1 -13  -3   11.93    0.97
   1  13  -2   47.46    1.92
  -1 -13   2   57.28    2.15
  -1 -13   2   55.19    2.29
  -1 -13   2   57.35    2.20
   1 -13  -2   53.69    2.01
  -1 -13   2   54.44    2.05
   1  13  -2   54.06    2.11
  -1 -13   2   55.83    2.10
   1 -13  -2   56.99    2.07
  -1 -13   2   56.58    2.12
   1 -13  -2   53.91    2.08
  -1  13   2   51.09    1.96
  -1  13   1  123.26    3.94
   1 -13  -1  135.44    4.23
   1 -13  -1  135.15    4.08
  -1 -13   1  129.38    4.01
  -1 -13   1  129.79    4.22
  -1 -13   1  131.77    4.09
   1 -13  -1  116.59    3.83
   1 -13  -1  127.04    3.99
  -1 -13   1  139.16    4.13
  -1 -13   1  132.05    4.08
   1 -13  -1  135.24    4.08
   1 -13  -1  134.10    4.05
  -1 -13   1  143.10    4.19
  -1 -13   0  219.43    6.15
   1 -13   0  214.25    6.05
  -1  13   0  196.69    5.93
   1 -13   0  207.74    6.03
  -1 -13   0  206.00    6.20
  -1 -13   0  202.84    5.99
  -1 -13   0  213.62    6.05
  -1 -13   0  215.42    6.07
   1 -13   0  209.92    6.22
   1 -13   0  211.40    6.05
  -1 -13   0  223.75    6.12
   1 -13   0  208.86    6.01
   1 -13   1   29.21    1.35
   1 -13   1   33.74    1.55
  -1 -13  -1   33.71    1.56
   1 -13   1   32.28    1.54
  -1 -13  -1   32.10    1.46
  -1 -13  -1   30.23    1.51
  -1 -13  -1   30.99    1.58
   1 -13   1   33.03    1.57
  -1 -13  -1   27.69    1.64
  -1  13  -1   27.78    1.43
   1 -13   1   30.74    1.48
  -1 -13  -1   35.23    1.65
   1 -13   1   34.17    1.54
   1 -13   1   32.09    1.67
  -1 -13  -2   84.22    2.79
   1 -13   2   84.49    2.84
  -1 -13  -2   80.68    2.73
   1 -13   2   79.77    2.99
  -1  13  -2   78.91    2.73
   1 -13   2   84.36    2.83
   1 -13   2   75.54    2.68
  -1 -13  -2   85.79    2.88
   1 -13   2   87.47    2.85
   1 -13   2   87.04    2.83
   1 -13   2   84.08    2.86
  -1 -13  -2   87.14    2.92
   1 -13   3   76.20    2.62
   1 -13   3   72.90    2.58
  -1 -13  -3   73.28    2.54
  -1  13  -3   67.85    2.50
   1 -13   3   72.72    2.73
   1 -13   3   78.58    2.62
  -1 -13  -3   76.63    2.62
  -1 -13  -3   84.41    2.71
  -1 -13  -3   76.11    2.50
   1 -13   3   70.17    2.46
   1 -13   3   72.30    2.55
   1 -13   3   74.51    2.57
   1 -13   4    0.85    0.75
   1 -13   4    0.20    0.73
  -1 -13  -4   -0.37    0.83
   1 -13   4    0.52    0.75
  -1  13  -4    0.58    0.67
   1 -13   4    1.09    0.63
   1 -13   4   -0.14    0.75
   1 -13   4   -0.36    0.83
  -1 -13  -4   -0.04    0.63
  -1 -13  -4   -0.02    0.73
  -1 -13  -4    0.36    0.58
  -1 -13  -4    0.89    0.87
   1 -13   4    1.26    0.73
   1 -13   5    1.15    0.74
   1 -13   5    0.59    0.79
  -1 -13  -5    0.92    0.55
   1 -13   5    0.41    0.62
   1 -13   5    1.31    0.84
   1 -13   5    0.54    0.74
   1 -13   5    0.89    0.76
  -1 -13  -5    0.97    0.63
   1 -13   5    0.94    0.74
  -1  13  -5    1.21    0.67
  -1 -13  -5    1.31    0.79
  -1 -13  -5    1.80    0.78
  -1 -13  -5    1.36    0.74
  -1 -13  -6   34.13    1.69
   1 -13   6   36.71    1.61
   1 -13   6   37.35    1.64
  -1  13  -6   37.52    1.75
  -1 -13  -6   33.32    1.39
  -1 -13  -6   37.72    1.61
   1 -13   6   38.77    1.64
  -1 -13  -6   38.61    1.61
   1 -13   6   39.10    1.66
   1 -13   6   35.63    1.53
   1 -13   6   37.90    1.62
  -1  13  -6   36.03    1.55
   1 -13   6   37.11    1.74
   1 -13   7    4.22    0.85
   1 -13   7    2.85    0.80
   1 -13   7    4.20    0.82
  -1 -13  -7    4.32    0.85
   1 -13   7    5.00    0.83
  -1  13  -7    4.85    0.77
  -1 -13  -7    3.32    0.87
  -1  13  -7    4.89    0.98
  -1 -13  -7    4.66    0.77
   1 -13   7    3.93    0.90
  -1 -13  -7    3.82    0.81
  -1  13  -8   33.51    1.52
   1 -13   8   35.93    1.54
   1 -13   8   37.50    1.62
  -1 -13  -8   38.34    1.59
   1 -13   8   35.29    1.66
   1 -13   8   36.29    1.64
  -1  13  -8   39.41    1.71
  -1 -13  -8   35.38    1.63
  -1 -13  -8   36.54    1.56
  -1  13  -9    3.21    0.72
   1 -13   9    2.56    0.78
  -1 -13  -9    3.85    0.81
  -1 -13  -9    2.94    0.72
   1 -13   9    3.19    0.77
  -1 -13  -9    3.82    0.78
  -1  13  -9    3.13    0.91
   1 -13   9    3.82    0.76
   1 -13   9    3.28    0.77
  -1  13 -10   15.19    1.15
   1 -13  10   13.84    0.96
  -1 -13 -10   13.28    0.97
   1 -13  10   14.62    1.03
  -1  13 -10   14.78    0.98
   1 -13  10   12.98    1.01
  -1 -13 -10   14.26    1.03
  -1 -13 -10   13.81    0.94
  -1 -13 -10   14.23    0.94
  -1 -13 -11    2.49    0.67
  -1 -13 -11    2.54    0.67
  -1 -13 -11    3.07    0.70
  -1  13 -11    1.95    0.81
   1 -13  11    1.67    0.74
   1 -13  11    1.22    0.68
   1 -13  11    2.41    0.75
   1 -13  11    2.59    0.66
  -1  13 -11    2.18    0.48
   1 -13  11    2.27    0.75
  -1 -13 -11    1.78    0.68
  -1  13 -11    2.73    0.70
  -1 -13 -11    2.38    0.76
   1 -13  12   12.14    0.95
  -1  13 -12   11.45    1.01
  -1  13 -12    9.85    0.68
   1 -13  12   10.15    0.85
  -1 -13 -12   10.05    0.82
  -1  13 -12   11.67    0.89
   1 -13  12   10.87    0.82
  -1 -13 -12   10.80    0.83
  -1 -13 -12   10.54    0.81
  -1 -13 -12   11.69    0.94
   1 -13  12   12.19    0.98
  -1  13 -12   10.49    0.88
  -1 -13 -12   10.77    0.84
  -1 -13 -13   -0.03    0.30
  -1 -13 -13    1.48    0.56
  -1  13 -13    2.28    0.66
  -1 -13 -13    2.06    0.61
   1 -13  13    1.73    0.73
  -1 -13 -13    2.33    0.72
  -1 -13 -13    1.22    0.58
  -1  13 -13    2.04    0.50
   1 -13  13    1.57    0.60
   1 -13  13    1.66    0.60
  -1  13 -13    2.50    0.67
   1 -13  13    1.73    0.74
  -1  13 -14   11.71    0.70
  -1 -13 -14   14.03    0.78
   1 -13  14   10.80    0.75
   1 -13  14   13.43    0.95
   1 -13  14   14.50    0.97
  -1  13 -14   14.07    0.88
  -1 -13 -14   11.57    0.80
  -1 -13 -14   12.71    0.93
  -1 -13 -14   11.68    0.72
  -1  13 -14   13.51    0.89
  -1 -13 -15   -0.04    0.15
  -1  13 -15    0.08    0.23
  -1  13 -15    9.69    0.58
   1 -13  15   11.03    0.85
  -1 -13 -15   11.37    0.82
  -1 -13 -15    0.07    0.24
  -1  13 -15   11.12    0.78
  -1  13 -15   11.30    0.79
   1 -13  15   11.29    0.84
  -1  13 -15   11.40    0.84
  -1 -13 -15    3.09    0.45
  -1  13 -16    7.96    0.75
   1 -13  16    8.94    0.77
  -1  13 -16    7.58    0.70
  -1 -13 -16   10.48    0.78
  -1  13 -16    7.94    0.54
   1 -13  16    8.69    0.74
  -1  13 -16    9.52    0.75
  -1  13 -16   10.03    0.80
  -1  13 -17  137.03    3.76
  -1  13 -17  112.64    3.55
  -1 -13 -17  125.67    3.73
  -1  13 -17  124.46    3.75
  -1  13 -17  134.86    3.73
   1 -13  17  128.17    3.76
  -1  13 -17  122.66    3.73
   1 -13  17  135.38    3.78
  -1 -13 -18   17.82    0.92
  -1  13 -18   14.83    0.73
   1 -13  18   17.80    0.94
  -1  13 -18   15.93    0.90
  -1  13 -18   18.72    0.93
  -1  13 -18   15.88    0.90
  -1  13 -18   18.00    0.95
   1 -13  18   17.69    0.95
  -1  13 -19    1.27    0.38
   1 -13  19    2.19    0.53
  -1  13 -19    1.15    0.53
  -1  13 -19    1.59    0.49
  -1 -13 -19    1.56    0.54
  -1  13 -19    2.41    0.59
   1 -13  19    1.12    0.54
  -1  13 -19    1.33    0.49
   1 -13  20   41.92    1.38
  -1  13 -20   40.12    1.37
  -1  13 -20   38.50    1.36
  -1  13 -20   41.74    1.39
   1 -13  20   39.97    1.38
  -1  13 -21    2.61    0.48
  -1  13 -21    2.31    0.50
   1 -13  21    2.26    0.50
  -1  13 -21    1.83    0.46
   1 -13  21    1.78    0.45
   1 -13  21    2.08    0.43
  -1  13 -22   61.63    2.02
   1 -13  22   67.86    2.02
  -1  13 -22   72.79    2.06
   1 -13  22   65.57    2.08
   1 -13  22   63.46    2.04
  -1  13 -22   75.51    2.07
  -1  13 -22   68.75    2.07
  -1  13 -23   13.82    0.63
   1 -13  23   14.65    0.67
   1 -13  23   14.90    0.65
  -1  13 -23   15.62    0.70
   1 -13  23   17.18    0.69
  -1  13 -23   16.64    0.69
  -1  13 -23   17.78    0.70
  -1 -15  14    9.06    0.50
  -1 -15  14    8.45    0.47
   1  15 -14    9.21    0.50
  -1 -15  13   29.54    1.00
  -1 -15  13   29.16    0.99
   1  15 -13   26.81    0.93
  -1 -15  13   25.44    0.96
   1  15 -13   26.97    0.98
  -1 -15  12   10.12    0.56
   1  15 -12    8.07    0.56
  -1 -15  12    8.18    0.57
   1  15 -12    8.55    0.52
  -1 -15  12    8.26    0.56
  -1 -15  11  122.99    3.32
  -1 -15  11  115.55    3.24
   1  15 -11  113.90    3.24
  -1 -15  11  119.88    3.33
  -1 -15  11  118.29    3.30
   1  15 -10   26.69    0.96
  -1 -15  10   28.94    1.02
   1 -15 -10   24.31    0.92
  -1 -15  10   22.56    0.93
  -1 -15  10   29.20    1.00
   1  15  -9   34.00    0.65
  -1 -15   9   38.10    0.86
  -1 -15   9   45.54    0.95
   1  15  -9   41.60    0.82
  -1 -15   9   46.29    0.94
   1 -15  -9   43.12    0.85
  -1 -15   9   36.45    0.78
  -1 -15   8   40.09    1.34
   1 -15  -8   41.07    1.36
  -1 -15   8   39.76    1.42
  -1 -15   8   49.46    1.46
  -1 -15   8   45.62    1.45
   1 -15  -8   47.26    1.42
   1  15  -8   43.70    1.36
   1  15  -8   33.88    1.25
   1 -15  -7    0.03    0.08
  -1 -15   7    5.09    0.53
  -1 -15   7    4.81    0.56
  -1 -15   7    5.26    0.55
  -1 -15   7    4.92    0.56
   1 -15  -7    4.70    0.53
   1 -15  -7    5.59    0.47
   1  15  -7    3.68    0.46
  -1 -15   7   -0.06    0.27
  -1 -15   6    9.59    0.62
  -1 -15   6    9.27    0.64
   1 -15  -6    9.48    0.62
   1 -15  -6    9.74    0.57
  -1 -15   6    0.06    0.19
  -1 -15   6    9.46    0.63
   1 -15  -6   -0.06    0.11
  -1 -15   6    8.69    0.63
  -1 -15   6    9.84    0.61
  -1 -15   5   14.65    0.73
   1 -15  -5   -0.03    0.08
  -1 -15   5   -0.12    0.14
   1 -15  -5   13.99    0.72
  -1 -15   5   15.02    0.73
  -1 -15   5   15.22    0.72
  -1 -15   5   15.48    0.75
   1 -15  -5    0.10    0.13
  -1 -15   5   14.43    0.68
   1 -15  -5   15.16    0.67
  -1 -15   4   25.10    0.88
   1 -15  -4   24.18    0.84
   1 -15  -4    0.08    0.18
  -1 -15   4   25.20    0.84
   1 -15  -4   -0.10    0.12
  -1 -15   4   23.08    0.83
   1 -15  -4   24.69    0.81
  -1 -15   4   25.95    0.87
   1  15  -4   22.67    0.87
  -1 -15   4    0.07    0.11
  -1 -15   3   35.59    0.95
  -1 -15   3   36.71    1.00
   1 -15  -3   29.80    1.00
  -1 -15   3   31.75    1.03
   1  15  -3   32.26    1.00
   1 -15  -3   36.24    0.95
  -1 -15   3   36.24    1.00
   1  15  -2   34.47    1.02
  -1 -15   2   34.90    0.95
  -1 -15   2   35.65    0.99
   1 -15  -2   35.66    0.96
  -1 -15   2   36.71    1.01
  -1 -15   2   33.16    1.05
   1 -15  -1    1.15    0.58
  -1 -15   1    1.54    0.52
   1 -15  -1    1.10    0.54
  -1 -15   1    0.86    0.59
  -1 -15   1    0.88    0.56
  -1 -15   1    1.13    0.57
   1  15  -1    1.67    0.59
  -1 -15   0   23.64    1.05
   1 -15   0   23.48    1.03
   1 -15   0   19.77    1.03
   1 -15   0   19.89    0.87
  -1 -15   0   19.76    1.03
  -1 -15   0   20.53    0.96
   1  15   0   20.25    1.04
  -1 -15  -1   56.33    1.81
   1 -15   1   54.29    1.78
   1 -15   1   49.54    1.68
   1  15   1   51.34    1.81
   1 -15   1   49.91    1.83
   1 -15   2    5.38    0.68
   1 -15   2    6.38    0.55
   1 -15   2    5.98    0.56
   1 -15   2    6.91    0.69
   1 -15   3   47.11    1.57
   1 -15   3   40.98    1.59
  -1 -15  -3   46.16    1.57
   1 -15   3   40.85    1.48
   1 -15   3   43.36    1.49
  -1 -15  -4   35.22    1.24
  -1 -15  -4   35.93    1.33
   1 -15   4   36.13    1.32
  -1 -15  -4   34.92    1.31
   1 -15   4   31.91    1.24
   1 -15   4   33.97    1.25
   1 -15   5   14.23    0.76
  -1 -15  -5   13.87    0.83
  -1 -15  -5   14.86    0.77
  -1 -15  -5   15.11    0.81
  -1 -15  -5   14.60    0.74
   1 -15   5   15.64    0.82
   1 -15   5   14.04    0.76
  -1 -15  -6    2.92    0.51
  -1 -15  -6    2.36    0.43
   1 -15   6    2.79    0.54
   1 -15   6    2.00    0.51
  -1  15  -6    2.69    0.45
  -1 -15  -6    2.02    0.51
   1 -15   6    2.26    0.51
  -1 -15  -6    1.93    0.53
  -1 -15  -7   70.12    1.97
  -1 -15  -7   65.70    1.97
  -1 -15  -7   64.62    1.93
   1 -15   7   67.71    1.96
   1 -15   7   63.50    1.96
   1 -15   7   59.22    1.88
   1 -15   7   69.06    1.99
  -1  15  -7   64.27    1.90
   1 -15   8   80.65    1.10
  -1 -15  -8   90.92    1.21
   1 -15   8   95.64    1.29
  -1  15  -8   91.54    1.15
  -1 -15  -8   88.94    1.25
   1 -15   8   94.28    1.33
  -1 -15  -8   94.24    1.27
  -1  15  -8   75.93    0.88
   1 -15   8   87.09    1.21
   1 -15   9   22.41    0.95
   1 -15   9   19.52    0.86
  -1 -15  -9   20.36    0.88
  -1 -15  -9   23.09    0.88
  -1 -15  -9   20.29    0.88
  -1  15  -9   22.91    0.86
   1 -15   9   23.74    0.92
   1 -15   9   20.80    0.84
   1 -15  10   56.08    1.82
   1 -15  10   64.89    1.94
   1 -15  10   70.89    1.92
  -1 -15 -10   58.16    1.82
   1 -15  10   55.78    1.80
  -1 -15 -10   62.18    1.84
  -1  15 -10   64.26    1.85
   1 -15  11   23.10    0.92
  -1 -15 -11   20.82    0.82
  -1  15 -11   25.06    0.92
   1 -15  11   19.82    0.81
  -1  15 -11   24.66    0.87
  -1  15 -12    9.69    0.51
   1 -15  12    8.59    0.55
  -1  15 -13    0.56    0.29
   1 -15  13    0.72    0.31
  -1  15 -13    0.95    0.33
  -1  15 -14   18.82    0.72
  -1  15 -14   19.13    0.73
   1 -15  14   18.88    0.73
   2   0 -40   64.20    2.01
   2   0 -40   63.69    2.01
   2   0 -39   -0.04    0.39
   2   0 -39    0.03    0.23
   2   0 -39    0.38    0.53
   2   0 -39    0.18    0.55
   2   0 -38   10.45    0.86
   2   0 -38    8.17    0.69
   2   0 -38    9.91    0.75
   2   0 -37    1.03    0.55
   2   0 -37    0.59    0.71
   2   0 -37    0.64    0.61
   2   0 -36    2.14    0.65
   2   0 -36    1.62    0.69
   2   0 -36    0.89    0.73
   2   0 -36    1.19    0.81
   2   0 -36    2.17    0.68
   2   0 -35    0.08    0.21
   2   0 -35   -0.02    0.77
   2   0 -35   -0.12    0.84
   2   0 -35   -0.04    0.69
   2   0 -35    0.29    0.66
   2   0 -35   -0.14    0.64
   2   0 -35    0.13    0.72
   2   0 -34   17.17    1.13
   2   0 -34   15.18    0.94
   2   0 -34   14.97    1.09
   2   0 -34   17.91    1.19
   2   0 -34   16.99    1.25
   2   0 -34   17.22    1.10
   2   0 -33    0.47    0.92
   2   0 -33    0.27    0.76
   2   0 -33   -0.09    0.76
   2   0 -33   -0.50    0.92
   2   0 -33    0.76    0.75
   2   0 -33    0.83    0.85
   2   0 -33   -0.29    0.80
   2   0 -33    0.59    0.68
   2   0 -32   88.17    3.18
   2   0 -32   84.27    2.92
   2   0 -32   85.99    2.93
   2   0 -32   88.37    2.99
   2   0 -32   75.78    2.82
   2   0 -32   85.03    2.99
   2   0 -32   86.81    3.05
   2   0 -32   91.58    3.12
   2   0 -32   88.38    2.93
   2   0 -31    0.51    0.80
   2   0 -31    0.40    1.23
   2   0 -31    0.77    0.80
   2   0 -31    1.12    0.90
   2   0 -31    0.98    0.82
   2   0 -31    0.36    0.95
   2   0 -31    0.27    0.77
   2   0 -31    0.47    0.75
   2   0 -30  228.35    6.38
   2   0 -30  224.52    6.25
   2   0 -30  223.87    6.37
   2   0 -30  215.21    6.21
   2   0 -30  214.65    6.20
   2   0 -30  193.74    6.12
   2   0 -30  183.74    5.95
   2   0 -30  218.50    6.31
   2   0 -30  217.24    6.24
   2   0 -29    0.92    0.76
   2   0 -29    0.41    0.79
   2   0 -29    1.17    1.00
   2   0 -29   -0.53    0.75
   2   0 -29    0.16    1.24
   2   0 -29    0.80    0.82
   2   0 -29   -0.04    0.64
   2   0 -29    0.61    0.89
   2   0 -29    0.63    0.55
   2   0 -29   -0.05    0.82
   2   0 -28  131.55    4.08
   2   0 -28  115.63    3.87
   2   0 -28  137.97    4.20
   2   0 -28  128.21    4.00
   2   0 -28  136.28    4.18
   2   0 -28  131.91    4.02
   2   0 -28  119.26    3.84
   2   0 -28  129.00    4.03
   2   0 -28  130.71    4.04
   2   0 -28  127.50    4.03
   2   0 -27    0.71    0.79
   2   0 -27    0.03    0.93
   2   0 -27    0.15    0.58
   2   0 -27    0.21    0.72
   2   0 -27    0.36    0.65
   2   0 -27    0.64    1.11
   2   0 -27    0.66    0.79
   2   0 -27    0.97    0.74
   2   0 -27    0.84    0.76
   2   0 -26   45.16    1.97
   2   0 -26   42.25    1.64
   2   0 -26   45.33    1.91
   2   0 -26   42.82    1.80
   2   0 -26   44.79    1.77
   2   0 -26   43.65    1.81
   2   0 -26   40.63    1.75
   2   0 -26   40.86    1.69
   2   0 -26   45.85    1.85
   2   0 -25    1.23    0.96
   2   0 -25    0.24    0.69
   2   0 -25   -0.02    0.64
   2   0 -25    0.02    0.66
   2   0 -25   -0.28    0.76
   2   0 -25   -0.12    0.62
   2   0 -25   -0.22    0.84
   2   0 -25    0.29    0.72
   2   0 -25   -0.21    0.54
   2   0 -25    0.02    0.73
   2   0 -24  266.60    7.43
   2   0 -24  257.20    7.50
   2   0 -24  264.82    7.57
   2   0 -24  272.73    7.55
   2   0 -24  246.93    7.45
   2   0 -24  265.96    7.54
   2   0 -24  269.56    7.60
   2   0 -24  288.83    7.65
   2   0 -24  264.46    7.52
   2   0 -24  267.21    7.53
   2   0 -24  268.75    7.55
   2   0 -23    0.80    0.66
   2   0 -23    1.55    0.84
   2   0 -23    1.40    0.77
   2   0 -23    1.27    0.65
   2   0 -23    1.36    0.67
   2   0 -23    2.02    0.65
   2   0 -23    1.08    0.53
   2   0 -23    0.87    0.65
   2   0 -23    1.97    0.62
   2   0 -23    0.66    0.68
   2   0 -22    4.14    0.69
   2   0 -22    4.76    0.60
   2   0 -22    4.00    0.64
   2   0 -22    3.93    0.65
   2   0 -22    4.55    0.82
   2   0 -22    3.64    0.76
   2   0 -22    4.58    0.67
   2   0 -22    4.94    0.72
   2   0 -22    3.50    0.70
   2   0 -22    4.71    0.65
   2   0 -21    1.56    0.61
   2   0 -21    1.13    0.62
   2   0 -21    0.97    0.57
   2   0 -21    0.81    0.66
   2   0 -21    0.83    0.61
   2   0 -21    1.51    0.51
   2   0 -21    1.65    0.58
   2   0 -21    1.03    0.60
   2   0 -21    1.55    0.70
   2   0 -20  607.37   16.04
   2   0 -20  618.09   16.09
   2   0 -20  599.36   15.96
   2   0 -20  601.10   16.03
   2   0 -19    7.84    0.79
   2   0 -19   10.86    0.84
   2   0 -19    9.46    0.67
   2   0 -19    8.24    0.91
   2   0 -19    8.50    0.80
   2   0 -18 1019.24   25.87
   2   0 -18  940.21   25.77
   2   0 -18  925.15   26.24
   2   0 -18  917.20   26.10
   2   0 -18 1034.05   25.90
   2   0 -17    1.34    0.67
   2   0 -17    1.26    0.56
   2   0 -17    1.75    0.62
   2   0 -17    1.63    0.55
   2   0 -17    1.66    0.45
   2   0 -16  265.42    7.86
   2   0 -16  268.75    7.43
   2   0 -16  268.64    7.79
   2   0 -16  279.85    7.53
   2   0 -16  281.46    7.51
   2   0 -15    3.36    0.87
   2   0 -15    3.43    0.70
   2   0 -15    2.17    0.30
   2   0 -15    2.23    0.59
   2   0 -15    1.96    0.70
   2   0 -14 2417.33   60.87
   2   0 -14 2602.93   61.16
   2   0 -14 2524.07   60.86
   2   0 -14 2520.10   60.55
   2   0 -13    3.30    0.51
   2   0 -13    2.31    0.69
   2   0 -13    2.36    0.64
   2   0 -13    3.37    0.89
   2   0 -12   19.92    1.04
   2   0 -12   18.34    0.69
   2   0 -12   19.64    1.06
  -2   0  12   18.84    0.70
   2   0 -11    0.17    0.34
   2   0 -11    0.05    0.56
  -2   0  11    0.23    0.28
  -2   0  11    0.79    0.33
   2   0 -11   -0.15    0.71
   2   0 -11    0.20    0.36
   2   0 -11    0.56    0.57
  -2   0  10 3061.22   83.89
   2   0 -10 3298.09   84.15
   2   0 -10 3193.67   83.94
   2   0 -10 3198.56   83.96
   2   0 -10 3312.82   84.35
   2   0 -10 3289.89   84.10
   2   0  -9   41.62    1.55
   2   0  -9   43.09    1.83
   2   0  -9   42.39    1.49
   2   0  -9   45.43    1.65
  -2   0   9   45.46    1.45
   2   0  -8  492.93   13.21
   2   0  -8  474.07   13.04
   2   0  -8  491.10   12.98
  -2   0   8  469.29   12.90
   2   0  -8  490.69   12.96
   2   0  -7    2.90    0.59
  -2   0   7    2.80    0.56
   2   0  -7    3.31    0.74
   2   0  -7    3.03    0.66
  -2   0   6 1899.39   51.20
   2   0  -6 1968.51   51.25
   2   0  -6 1989.36   51.42
   2   0  -6 1943.62   51.30
   2   0  -5    2.88    0.68
   2   0  -5    2.51    0.57
  -2   0   5    2.27    0.52
   2   0  -5    2.90    0.57
   2   0  -4 2503.18   65.29
   2   0  -4 2527.13   65.20
  -2   0   4 2414.58   65.16
  -2   0   3    1.39    0.48
  -2   0   3    3.44    0.46
  -2   0   2 9999.00  261.92
  -2   0   2 9977.77  261.90
  -2   0   1    3.67    0.54
  -2   0   1    4.01    0.48
  -2   0   0 2022.85   53.02
  -2   0   0 2002.67   53.01
  -2   0  -1    2.85    0.54
  -2   0  -1    2.70    0.54
   2   0   2  702.72   18.50
  -2   0  -2  679.67   18.54
  -2   0  -2  688.95   18.50
   2   0   2  701.85   18.48
  -2   0  -3    1.12    0.56
   2   0   3    0.78    0.53
  -2   0  -4  322.04    9.28
  -2   0  -4  342.25    9.24
   2   0   4  342.29    9.16
  -2   0  -4  340.15    9.14
   2   0   5    1.25    0.54
  -2   0  -5    1.07    0.62
  -2   0  -5    1.03    0.50
  -2   0  -5    1.16    0.68
  -2   0  -6 6666.40  175.00
   2   0   6 6709.92  174.91
  -2   0  -6 6566.50  174.87
  -2   0  -6 6757.77  175.03
   2   0   7    0.92    0.52
  -2   0  -7    1.23    0.51
  -2   0  -7    1.38    0.76
  -2   0  -7    0.38    0.69
   2   0   8 1784.66   47.59
  -2   0  -8 1820.65   47.78
  -2   0  -8 1854.14   47.95
  -2   0  -8 1787.88   47.56
  -2   0  -8 1822.75   47.79
  -2   0  -9    2.79    0.69
  -2   0  -9    2.78    0.73
  -2   0  -9    2.28    0.41
   2   0   9    1.92    0.45
  -2   0  -9    1.66    0.81
  -2   0 -10   74.42    2.52
  -2   0 -10   78.48    2.52
  -2   0 -10   74.37    2.17
   2   0  10   70.82    2.22
  -2   0 -10   77.11    2.71
   2   0  10   72.34    2.21
  -2   0 -11    1.33    0.29
  -2   0 -11    1.10    0.75
  -2   0 -11    1.28    0.30
  -2   0 -11    0.82    0.64
  -2   0 -11    1.15    0.66
   2   0  11    1.12    0.37
  -2   0 -12   14.80    1.23
   2   0  12   13.14    0.56
  -2   0 -12   15.59    1.01
  -2   0 -12   15.48    0.81
  -2   0 -12   15.57    1.09
  -2   0 -13    0.20    0.43
  -2   0 -13    0.03    0.79
  -2   0 -13    1.27    0.48
  -2   0 -13    0.12    0.66
  -2   0 -13   -0.16    0.67
  -2   0 -13    0.78    0.87
  -2   0 -14  569.35   15.19
  -2   0 -14  574.54   15.87
  -2   0 -14  559.20   15.12
  -2   0 -14  581.12   15.71
  -2   0 -14  574.29   15.51
  -2   0 -14  564.36   15.17
  -2   0 -15    0.85    0.54
  -2   0 -15    0.78    1.00
  -2   0 -15    0.15    0.64
  -2   0 -15    0.63    0.45
  -2   0 -15    0.44    0.89
  -2   0 -15    0.97    0.74
  -2   0 -16  483.40   13.58
  -2   0 -16  473.31   12.78
  -2   0 -16  487.45   12.79
  -2   0 -16  481.73   12.80
  -2   0 -16  464.80   12.72
  -2   0 -16  479.88   13.42
  -2   0 -16  449.96   13.04
  -2   0 -17    0.57    0.78
  -2   0 -17    0.55    0.59
  -2   0 -17    0.23    0.98
  -2   0 -17    0.23    0.50
  -2   0 -17    0.57    0.57
  -2   0 -17    0.55    0.53
  -2   0 -17    0.04    0.86
  -2   0 -18  129.40    3.79
  -2   0 -18  134.07    3.73
  -2   0 -18  115.58    3.74
  -2   0 -18  131.74    4.60
  -2   0 -18  118.45    3.92
  -2   0 -18  133.08    3.80
  -2   0 -18  132.56    3.88
  -2   0 -19   -0.32    0.53
  -2   0 -19    0.05    0.88
  -2   0 -19    0.29    0.61
  -2   0 -19   -0.02    0.89
  -2   0 -19    0.11    0.59
  -2   0 -20   25.63    1.25
  -2   0 -20   23.20    1.07
  -2   0 -20   25.74    1.82
  -2   0 -20   25.64    1.16
  -2   0 -20   26.23    1.38
  -2   0 -20   24.98    1.12
  -2   0 -20   26.62    1.20
  -2   0 -21    0.92    0.52
  -2   0 -21    0.33    0.55
  -2   0 -21    0.08    0.67
  -2   0 -21    0.60    0.58
  -2   0 -21    0.40    0.93
  -2   0 -21    0.98    0.97
  -2   0 -21    0.67    0.61
  -2   0 -21    0.55    0.54
  -2   0 -21    0.89    0.50
  -2   0 -22  282.64    7.93
  -2   0 -22  283.05    7.85
  -2   0 -22  294.47    7.87
  -2   0 -22  270.20    8.84
  -2   0 -22  293.49    7.94
  -2   0 -22  273.87    7.82
  -2   0 -22  302.97    8.05
  -2   0 -22  262.02    7.76
  -2   0 -22  275.01    7.85
  -2   0 -22  292.42    7.99
  -2   0 -23    2.48    0.65
  -2   0 -23    1.55    0.73
  -2   0 -23    2.52    1.00
  -2   0 -23    1.86    0.57
  -2   0 -23    2.81    0.60
  -2   0 -23    2.63    0.63
  -2   0 -23    2.60    0.60
  -2   0 -23    2.27    0.63
  -2   0 -23    1.77    0.81
  -2   0 -23    2.33    0.74
  -2   0 -24   19.66    1.26
  -2   0 -24   18.33    0.99
  -2   0 -24   17.97    1.19
  -2   0 -24   18.21    0.98
  -2   0 -24   20.97    1.11
  -2   0 -24   18.57    1.05
  -2   0 -24   20.23    1.10
  -2   0 -24   19.47    1.06
  -2   0 -24   20.09    1.20
   2   0  25    0.11    0.75
  -2   0 -25    0.32    0.86
  -2   0 -25   -0.12    0.75
  -2   0 -25    0.34    0.61
  -2   0 -25   -0.02    0.57
  -2   0 -25    0.23    0.64
  -2   0 -25    0.14    0.73
  -2   0 -25    0.28    0.62
  -2   0 -25    0.29    0.65
  -2   0 -25   -0.14    0.55
   2   0  26    4.82    0.90
  -2   0 -26    5.53    0.80
  -2   0 -26    5.38    1.00
  -2   0 -26    6.83    0.94
  -2   0 -26    5.63    0.75
  -2   0 -26    6.22    0.89
  -2   0 -26    4.84    0.72
  -2   0 -26    4.92    0.70
  -2   0 -26    5.48    0.75
  -2   0 -27    3.18    0.79
  -2   0 -27    3.31    0.72
  -2   0 -27    2.90    0.86
   2   0  27    3.73    0.87
  -2   0 -27    2.89    0.89
  -2   0 -27    4.41    0.85
  -2   0 -27    2.94    0.70
  -2   0 -27    2.67    1.01
  -2   0 -28  418.13   11.61
  -2   0 -28  391.00   11.35
   2   0  28  403.81   11.51
  -2   0 -28  419.73   11.44
  -2   0 -28  406.90   11.40
  -2   0 -28  429.36   11.64
  -2   0 -28  432.16   11.53
  -2   0 -28  414.91   11.55
  -2   0 -28  424.33   11.63
  -2   0 -29    0.87    0.82
  -2   0 -29    1.06    0.75
   2   0  29    1.40    0.83
  -2   0 -29    0.99    0.83
  -2   0 -29    1.26    0.64
  -2   0 -29    1.44    0.96
  -2   0 -29    0.08    1.03
  -2   0 -29    0.46    0.64
  -2   0 -30  195.63    5.68
  -2   0 -30  209.41    5.81
  -2   0 -30  190.91    5.69
  -2   0 -30  176.08    5.46
  -2   0 -30  186.10    5.56
  -2   0 -30  188.54    5.76
  -2   0 -30  196.88    5.67
  -2   0 -30  183.31    5.48
  -2   0 -31    2.98    0.86
  -2   0 -31    2.86    0.76
  -2   0 -31    2.94    1.02
  -2   0 -31    2.01    0.87
  -2   0 -31    2.60    0.59
  -2   0 -31    2.82    0.92
  -2   0 -31    3.14    1.05
  -2   0 -31    2.38    0.66
  -2   0 -32   81.77    2.03
  -2   0 -32   75.65    1.78
  -2   0 -32   74.86    1.99
  -2   0 -32   79.97    1.90
  -2   0 -32   72.55    1.65
  -2   0 -32   77.02    1.92
  -2   0 -33   -0.44    0.93
  -2   0 -33    0.26    0.85
  -2   0 -33    0.62    0.66
  -2   0 -33    0.43    0.71
  -2   0 -33    0.93    0.85
  -2   0 -33    0.55    0.89
  -2   0 -34  151.59    4.41
  -2   0 -34  147.91    4.39
  -2   0 -34  142.29    4.34
  -2   0 -34  136.06    4.25
  -2   0 -34  150.00    4.35
  -2   0 -35    0.22    0.79
  -2   0 -35    0.67    0.77
  -2   0 -35    1.13    0.80
  -2   0 -35    1.13    0.61
  -2   0 -35    0.23    0.50
  -2   0 -36    1.21    0.67
  -2   0 -36    0.73    0.70
  -2   0 -36    1.46    0.73
  -2   0 -36    0.51    0.75
  -2   0 -36   -0.01    0.18
  -2   0 -37    0.44    0.57
  -2   0 -37    0.36    0.62
  -2   0 -37    1.50    0.68
  -2   0 -37    0.49    0.65
  -2   0 -38    4.47    0.64
  -2   0 -38    5.59    0.68
  -2   0 -38    4.81    0.68
  -2   0 -38    3.35    0.54
  -2   0 -39    0.70    0.51
  -2   0 -39    0.09    0.13
  -2   0 -39    0.33    0.51
  -2   0 -40    3.36    0.47
  -2   0 -40    2.79    0.46
   2   2 -40    1.30    0.40
   2  -2 -40    1.53    0.36
   2  -2 -40    1.24    0.47
   2  -2 -40    1.64    0.40
   2  -2 -39   18.88    0.98
   2  -2 -39   15.98    0.78
   2   2 -39   19.73    0.91
   2   2 -39   17.72    0.90
   2  -2 -39   19.63    0.87
   2  -2 -39   18.24    0.95
   2  -2 -38   21.97    0.89
   2   2 -38   23.84    0.94
   2  -2 -38   25.77    1.01
   2   2 -38   22.95    0.91
   2  -2 -38   22.87    0.99
   2   2 -37   53.28    1.45
   2  -2 -37   60.62    1.77
   2   2 -37   56.35    1.70
   2   2 -37   46.25    1.39
   2  -2 -37   62.22    1.80
   2   2 -37   45.72    1.46
   2   2 -37   57.75    1.67
   2  -2 -37   57.74    1.67
   2  -2 -36    4.96    0.89
   2  -2 -36    3.61    0.71
   2  -2 -36    4.27    0.77
   2   2 -36    4.33    0.80
   2   2 -36    3.28    0.61
   2  -2 -36    5.36    0.89
   2   2 -36    4.37    0.78
   2   2 -36    3.67    0.57
   2   2 -36    3.72    0.65
   2   2 -35   10.26    0.78
   2  -2 -35   11.98    0.97
   2  -2 -35   12.73    1.03
   2   2 -35   13.33    1.07
   2  -2 -35   13.43    1.14
   2   2 -35   10.69    0.83
   2   2 -35   12.02    0.86
   2   2 -35   12.34    1.03
   2  -2 -35   14.20    1.14
   2   2 -35   11.59    0.93
   2  -2 -34    7.91    0.93
   2   2 -34    7.27    0.96
   2   2 -34    6.45    0.75
   2   2 -34    6.69    0.78
   2   2 -34    5.36    0.78
   2   2 -34    5.72    0.83
   2  -2 -34    7.67    1.07
   2  -2 -34    7.96    1.11
   2  -2 -33   45.46    1.43
   2  -2 -33   50.43    1.61
   2  -2 -33   48.53    1.62
   2   2 -33   45.66    1.40
   2  -2 -33   49.24    1.71
   2  -2 -33   50.27    1.81
   2   2 -33   50.82    1.54
   2   2 -33   41.94    1.38
   2  -2 -33   51.01    1.78
   2   2 -33   46.90    1.59
   2  -2 -33   43.93    1.35
   2   2 -33   44.20    1.35
   2   2 -32   -0.04    0.74
   2   2 -32    0.06    0.68
   2   2 -32    0.74    1.25
   2  -2 -32    0.32    0.83
   2  -2 -32    0.81    0.97
   2  -2 -32    0.13    0.65
   2  -2 -32    0.28    0.98
   2  -2 -32    0.54    0.74
   2   2 -32    0.65    0.70
   2  -2 -32    0.67    0.94
   2   2 -32   -0.02    0.51
   2   2 -32    0.24    0.47
   2  -2 -32   -0.21    0.73
   2   2 -32    0.14    0.81
   2  -2 -32    0.66    0.87
   2  -2 -32   -0.46    0.85
   2   2 -32    0.52    0.87
   2   2 -31   57.50    2.07
   2   2 -31   56.49    2.16
   2  -2 -31   54.28    2.26
   2  -2 -31   43.65    1.99
   2  -2 -31   53.38    2.11
   2  -2 -31   53.90    2.11
   2  -2 -31   64.46    2.43
   2   2 -31   57.02    2.36
   2  -2 -31   59.66    2.23
   2   2 -31   55.94    2.08
   2  -2 -31   58.17    2.27
   2   2 -31   47.82    1.96
   2  -2 -31   53.46    2.10
   2   2 -31   59.71    2.23
   2   2 -31   55.32    2.14
   2   2 -31   59.29    2.22
   2  -2 -31   59.66    2.28
   2  -2 -31   51.21    2.02
   2  -2 -31   59.69    2.43
   2   2 -31   51.38    1.98
   2  -2 -31   59.93    2.38
   2  -2 -30  142.70    4.46
   2  -2 -30  138.80    4.32
   2   2 -30  138.80    4.40
   2   2 -30  138.72    4.20
   2  -2 -30  139.10    4.36
   2   2 -30  122.97    4.11
   2  -2 -30  134.08    4.23
   2   2 -30  139.15    4.26
   2  -2 -30  135.07    4.39
   2   2 -30  124.58    4.11
   2  -2 -30  140.99    4.40
   2   2 -30  132.16    4.16
   2  -2 -30  131.38    4.22
   2   2 -30  142.51    4.33
   2  -2 -30  127.21    4.15
   2   2 -30  133.47    4.23
   2   2 -30  150.16    4.37
   2  -2 -30  146.33    4.50
   2  -2 -30  137.30    4.24
   2   2 -30  143.08    4.33
   2   2 -29   53.51    2.09
   2   2 -29   48.70    2.07
   2   2 -29   50.96    1.97
   2  -2 -29   52.74    2.24
   2   2 -29   52.41    2.22
   2   2 -29   46.07    1.88
   2  -2 -29   44.88    1.95
   2   2 -29   48.23    1.99
   2  -2 -29   44.31    1.92
   2  -2 -29   52.70    2.09
   2  -2 -29   49.94    2.02
   2   2 -29   46.67    1.91
   2  -2 -29   50.19    2.24
   2   2 -29   49.73    2.01
   2  -2 -29   53.78    2.13
   2   2 -29   54.63    2.09
   2  -2 -29   48.83    2.15
   2  -2 -29   45.47    1.99
   2  -2 -29   52.06    2.14
   2   2 -29   50.25    2.09
   2   2 -28  117.16    3.74
   2  -2 -28  114.53    3.72
   2  -2 -28  120.60    3.93
   2   2 -28  125.69    3.84
   2  -2 -28  111.04    3.70
   2   2 -28  120.00    3.87
   2  -2 -28  121.43    3.87
   2   2 -28  121.05    3.75
   2   2 -28  118.16    3.79
   2   2 -28  121.16    3.77
   2  -2 -28  116.70    3.82
   2  -2 -28  116.56    3.80
   2  -2 -28  110.83    3.68
   2  -2 -28  115.83    3.83
   2  -2 -28  114.64    3.76
   2   2 -28  113.61    3.63
   2   2 -28  111.60    3.64
   2  -2 -28  105.02    3.64
   2   2 -27   28.01    1.43
   2  -2 -27   26.87    1.49
   2  -2 -27   30.15    1.67
   2  -2 -27   26.80    1.43
   2   2 -27   28.57    1.43
   2   2 -27   26.04    1.36
   2   2 -27   30.64    1.52
   2   2 -27   27.20    1.38
   2  -2 -27   28.42    1.56
   2  -2 -27   24.95    1.39
   2   2 -27   29.83    1.65
   2   2 -27   27.91    1.42
   2  -2 -27   29.30    1.57
   2  -2 -27   28.99    1.46
   2  -2 -27   27.40    1.56
   2   2 -27   29.76    1.51
   2  -2 -27   28.62    1.50
   2   2 -27   29.33    1.51
   2  -2 -27   27.59    1.39
   2  -2 -26   11.12    1.05
   2   2 -26    7.88    0.90
   2  -2 -26    9.39    0.90
   2  -2 -26    9.23    0.96
   2   2 -26    9.25    1.11
   2   2 -26    9.82    0.99
   2  -2 -26    9.33    0.92
   2   2 -26    9.46    0.99
   2  -2 -26    9.36    0.97
   2  -2 -26   11.10    1.14
   2  -2 -26    9.00    1.09
   2   2 -26   10.31    0.92
   2   2 -26    9.05    1.00
   2   2 -26    9.08    0.96
   2  -2 -26    7.53    0.66
   2   2 -26    8.79    0.86
   2  -2 -26   10.52    1.05
   2   2 -26    9.06    0.92
   2  -2 -26   10.42    0.95
   2  -2 -26   11.48    1.22
   2  -2 -25  115.24    3.66
   2   2 -25  120.11    3.63
   2   2 -25  119.48    3.71
   2  -2 -25  119.71    3.69
   2  -2 -25  116.76    3.72
   2  -2 -25  100.65    3.49
   2  -2 -25  120.58    3.73
   2  -2 -25  111.31    3.60
   2  -2 -25  118.17    3.75
   2   2 -25  119.86    3.64
   2  -2 -25  116.66    3.63
   2   2 -25  117.83    3.65
   2   2 -25  116.57    3.67
   2  -2 -25  115.59    3.68
   2  -2 -25  112.17    3.63
   2   2 -25  121.30    3.67
   2   2 -25  122.61    3.69
   2  -2 -25  115.71    3.70
   2   2 -25  116.18    3.60
   2  -2 -25   99.79    3.40
   2   2 -25  118.04    3.59
   2  -2 -24    0.20    0.67
   2  -2 -24    0.91    0.47
   2   2 -24    1.02    0.67
   2  -2 -24   -0.22    0.62
   2   2 -24    0.17    0.85
   2  -2 -24    0.57    0.70
   2  -2 -24    0.76    0.75
   2   2 -24    0.28    0.66
   2  -2 -24    1.38    0.72
   2   2 -24    0.25    0.71
   2   2 -24    0.33    0.62
   2  -2 -24   -0.25    0.64
   2   2 -24   -0.22    0.61
   2  -2 -24    0.25    0.60
   2  -2 -24    1.53    0.90
   2   2 -24    0.40    0.70
   2   2 -24    0.47    0.69
   2  -2 -24    0.02    0.74
   2   2 -24   -0.13    0.71
   2  -2 -24    0.18    0.72
   2   2 -24    0.19    0.64
   2   2 -24    0.73    0.86
   2   2 -23   32.85    1.82
   2  -2 -23   30.68    1.36
   2   2 -23   34.64    1.47
   2   2 -23   35.10    1.46
   2  -2 -23   34.60    1.50
   2   2 -23   36.23    1.45
   2   2 -23   34.85    1.50
   2  -2 -23   31.19    1.47
   2  -2 -23   34.69    1.51
   2  -2 -23   32.44    1.54
   2  -2 -23   32.05    1.44
   2  -2 -23   33.22    1.48
   2  -2 -23   31.69    1.27
   2   2 -23   32.96    1.45
   2   2 -23   32.12    1.39
   2   2 -23   34.89    1.45
   2   2 -23   32.47    2.07
   2  -2 -23   32.68    1.43
   2   2 -23   36.77    1.57
   2  -2 -23   34.81    1.57
   2   2 -23   33.18    1.47
   2   2 -23   31.93    1.40
   2  -2 -23   36.73    1.58
   2   2 -22   51.64    1.94
   2   2 -22   49.36    1.91
   2  -2 -22   51.54    1.91
   2   2 -22   51.32    1.90
   2  -2 -22   49.44    1.73
   2   2 -22   50.62    1.91
   2  -2 -22   52.57    1.92
   2  -2 -22   50.76    1.87
   2   2 -22   48.76    2.56
   2   2 -22   51.75    1.89
   2  -2 -22   49.99    1.89
   2   2 -22   48.55    1.82
   2   2 -22   53.15    1.89
   2   2 -22   52.33    1.92
   2   2 -22   48.77    2.32
   2  -2 -22   51.17    1.84
   2  -2 -22   50.35    1.92
   2   2 -22   51.43    1.85
   2  -2 -22   50.69    1.88
   2  -2 -22   53.93    1.97
   2  -2 -22   54.79    1.94
   2  -2 -22   52.31    1.93
   2   2 -22   51.70    1.86
   2  -2 -22   55.30    1.97
   2  -2 -21  101.81    3.09
   2   2 -21   97.72    3.06
   2  -2 -21  104.48    3.14
   2   2 -21   97.38    3.06
   2  -2 -21  101.89    3.14
   2  -2 -21   94.89    3.06
   2   2 -21  101.49    3.08
   2   2 -21  104.35    3.09
   2  -2 -21   96.93    3.11
   2  -2 -21   94.15    2.91
   2  -2 -21   98.52    3.10
   2  -2 -21   95.46    3.03
   2  -2 -21  103.59    3.09
   2   2 -21   95.21    3.02
   2   2 -21   95.47    3.59
   2  -2 -21   90.87    3.04
   2   2 -21  105.28    3.07
   2   2 -21   98.66    3.04
   2  -2 -21   99.89    3.08
   2   2 -21  100.38    3.07
   2   2 -21   92.36    2.99
   2   2 -21   97.41    3.04
   2   2 -21   90.73    2.86
   2   2 -21   95.41    3.87
   2  -2 -20    5.55    0.74
   2   2 -20    5.74    0.96
   2   2 -20    6.33    1.13
   2  -2 -20    5.34    0.69
   2   2 -20    6.03    0.77
   2   2 -20    5.92    0.68
   2   2 -20    5.59    0.62
   2  -2 -20    5.67    0.77
   2   2 -20    4.92    0.67
   2   2 -20    6.06    0.70
   2   2 -20    5.95    0.51
   2  -2 -20    7.43    0.76
   2   2 -20    6.44    0.66
   2   2 -20    5.46    0.65
   2  -2 -20    5.42    0.71
   2   2 -20    5.90    0.68
   2  -2 -20    5.36    0.70
   2  -2 -20    5.19    0.53
   2   2 -20    8.84    0.72
   2  -2 -20    5.99    0.71
   2  -2 -19   21.02    0.94
   2   2 -19   22.65    0.93
   2   2 -19   24.75    1.12
   2   2 -19   25.09    1.11
   2   2 -19   24.55    1.71
   2   2 -19   21.85    1.46
   2   2 -19   21.67    1.32
   2  -2 -19   22.98    1.15
   2  -2 -19   24.30    1.14
   2  -2 -18    1.88    0.43
   2   2 -18    2.13    0.83
   2   2 -18    2.36    0.62
   2   2 -18    2.39    0.54
   2   2 -18    1.64    0.41
   2  -2 -18    2.41    0.62
   2  -2 -18    2.18    0.62
   2   2 -18    2.19    1.00
   2   2 -17   33.17    1.55
   2   2 -17   35.70    1.99
   2   2 -17   35.48    1.31
   2   2 -17   33.96    1.22
   2  -2 -17   36.98    1.34
   2   2 -17   35.97    1.79
   2  -2 -17   33.52    1.21
   2   2 -17   34.90    1.33
   2  -2 -17   37.14    1.38
   2  -2 -16    6.00    0.51
   2   2 -16    5.99    0.77
   2   2 -16    8.67    1.17
   2  -2 -16    6.92    0.64
   2   2 -16    5.48    0.66
   2   2 -16    7.24    1.03
   2   2 -16    6.31    0.61
   2  -2 -16    7.02    0.66
   2   2 -15   24.82    0.96
   2   2 -15   27.70    1.06
   2   2 -15   29.16    1.71
   2  -2 -15   26.96    1.09
   2  -2 -15   28.27    1.06
   2   2 -15   28.00    1.36
   2   2 -15   28.26    1.54
  -2   2  14   66.24    2.23
   2   2 -14   73.47    2.30
   2  -2 -14   77.60    2.26
   2   2 -14   77.12    2.59
  -2  -2  14   70.06    2.27
   2   2 -14   80.46    2.97
   2  -2 -14   74.69    2.22
   2   2 -14   78.51    2.77
   2  -2 -14   66.92    2.17
   2   2 -14   74.72    2.22
   2   2 -13  594.10   16.01
   2   2 -13  620.76   16.17
   2   2 -13  628.34   16.71
  -2   2  13  589.06   16.15
   2  -2 -13  610.27   15.99
   2   2 -13  613.94   16.56
   2  -2 -13  570.30   16.07
   2  -2 -13  622.10   16.03
  -2  -2  13  573.27   16.14
   2   2 -13  615.91   16.40
   2   2 -12  712.85   18.50
   2   2 -12  704.17   18.80
   2   2 -12  742.31   18.99
  -2   2  12  671.59   18.49
   2   2 -12  694.96   18.67
   2  -2 -12  647.15   18.41
  -2  -2  12  696.24   18.48
   2   2 -11 1042.79   26.92
  -2   2  11  964.37   26.53
   2   2 -11 1026.27   26.51
   2   2 -11 1011.23   26.78
   2  -2 -11  956.68   26.46
  -2  -2  11  987.68   26.48
   2   2 -11 1012.32   26.66
  -2   2  10  194.36    5.51
   2   2 -10  188.77    5.58
   2  -2 -10  200.48    5.85
   2   2 -10  190.10    5.76
   2  -2 -10  188.01    5.43
  -2  -2  10  187.69    5.42
   2   2 -10  181.94    5.64
   2   2 -10  194.78    5.45
  -2   2   9  455.82   12.47
   2  -2  -9  443.80   12.40
   2   2  -9  462.45   12.40
  -2  -2   9  456.58   12.39
   2  -2  -9  471.84   12.73
   2   2  -9  448.73   12.52
   2   2  -9  460.87   12.59
  -2  -2   8 1921.90   46.88
   2   2  -8 1915.06   46.87
  -2   2   8 1906.28   46.96
   2  -2  -8 1943.66   47.19
   2  -2  -8 1937.92   46.91
   2   2  -8 1931.28   47.05
  -2   2   7 3084.23   81.44
   2   2  -7 3017.58   81.35
  -2   2   7 3072.81   81.11
  -2  -2   7 3073.16   81.35
   2  -2  -7 3309.87   81.63
   2  -2  -7 3087.27   81.39
   2  -2  -6  573.17   15.86
   2   2  -6  584.34   15.68
  -2   2   6  580.47   15.51
   2  -2  -6  585.77   15.73
  -2  -2   6  585.23   15.69
   2  -2  -5  706.94   19.49
   2   2  -5  697.49   19.40
  -2   2   5  735.59   19.24
   2   2  -5  728.03   19.35
   2  -2  -5  716.67   19.39
  -2  -2   5  738.37   19.37
   2   2  -4 2286.36   60.18
  -2   2   4 2246.12   59.89
  -2  -2   4 2299.70   60.18
   2  -2  -4 2323.25   60.25
  -2   2   4 2326.46   60.11
  -2   2   3 6715.45  175.79
  -2   2   3 6768.68  175.96
  -2  -2   3 6749.46  176.00
  -2  -2   3 6558.43  176.00
  -2  -2   2 1027.38   27.29
  -2   2   2 1036.72   27.29
  -2   2   2 1012.35   27.14
  -2  -2   2 1036.50   27.31
  -2  -2   1  114.58    3.64
  -2   2   1  127.47    3.68
  -2  -2   1  123.23    3.64
  -2   2   1  125.76    3.55
   2  -2  -1  121.39    3.63
   2   2  -1  121.78    3.62
  -2  -2   0 2879.40   79.62
   2   2   0 3058.99   79.58
  -2   2   0 3071.45   79.69
   2  -2   0 3086.57   79.58
  -2  -2   0 3024.55   79.63
  -2   2   0 3019.26   79.58
  -2   2  -1   40.07    1.57
   2  -2   1   37.07    1.33
  -2  -2  -1   35.34    1.47
  -2   2  -1   36.87    1.80
  -2   2  -1   37.70    1.47
   2   2   1   36.24    1.35
  -2   2  -2    3.55    0.74
   2  -2   2    3.46    0.47
   2   2   2    3.76    0.59
  -2   2  -2    3.21    0.84
   2  -2   2    5.10    0.82
  -2   2  -2    5.12    1.25
  -2   2  -3 5504.81  138.44
  -2   2  -3 5481.36  138.38
  -2  -2  -3 5069.39  137.93
   2   2   3 5451.57  138.18
   2   2   3 5390.77  138.29
   2  -2   3 5533.84  138.37
   2  -2   3 5352.29  138.07
  -2   2  -4 1168.27   30.64
   2   2   4 1170.74   30.49
   2  -2   4 1223.82   30.59
   2  -2   4 1144.53   30.23
  -2   2  -4 1202.82   30.69
  -2  -2  -4 1088.91   30.15
   2   2   4 1226.47   30.39
  -2  -2  -4 1197.78   30.50
  -2   2  -5 3558.64   92.28
  -2  -2  -5 3542.72   92.07
  -2  -2  -5 3409.76   91.78
   2  -2   5 3559.77   92.14
   2   2   5 3566.98   91.95
   2   2   5 3554.23   92.08
   2   2   6  106.35    3.27
   2  -2   6  109.83    3.33
   2   2   6  109.26    3.10
  -2  -2  -6  103.48    2.98
  -2  -2  -6  110.95    3.25
  -2   2  -6  102.24    3.51
   2   2   7 1370.42   35.16
  -2   2  -7 1359.13   35.55
  -2   2  -7 1366.58   35.64
  -2  -2  -7 1275.74   35.12
  -2  -2  -7 1327.20   35.31
   2   2   7 1346.37   35.32
   2  -2   7 1337.01   35.39
  -2   2  -7 1325.13   35.38
  -2   2  -8  359.80    9.90
   2   2   8  357.46    9.56
   2  -2   8  349.13    9.62
  -2  -2  -8  347.28    9.53
  -2   2  -8  340.34    9.59
  -2  -2  -8  342.45    9.40
  -2   2  -8  346.07    9.82
  -2   2  -8  346.87    9.91
  -2   2  -9 1759.89   45.07
   2  -2   9 1711.26   44.75
  -2  -2  -9 1678.55   44.66
  -2  -2  -9 1649.32   44.59
  -2   2  -9 1715.84   44.99
  -2   2  -9 1672.08   44.72
   2   2   9 1696.03   44.68
  -2  -2 -10  226.46    6.42
  -2   2 -10  237.49    6.87
   2   2  10  240.39    6.46
  -2   2 -10  223.13    6.78
   2  -2  10  223.27    6.49
  -2   2 -10  227.50    6.48
   2   2  11    2.79    0.58
  -2   2 -11    2.75    0.48
   2  -2  11    2.92    0.58
  -2  -2 -11    2.86    0.53
  -2   2 -11    2.16    0.87
  -2  -2 -11    3.82    0.55
  -2   2 -11    3.29    0.62
  -2  -2 -11    3.24    0.50
  -2  -2 -12   29.76    1.24
  -2  -2 -12   33.56    1.17
  -2   2 -12   32.89    1.75
  -2   2 -12   35.71    1.99
   2  -2  12   33.10    1.32
  -2   2 -12   34.13    1.26
   2   2  12   33.03    1.29
  -2   2 -12   32.68    1.20
  -2   2 -12   32.43    1.16
  -2   2 -12   33.55    1.32
  -2  -2 -12   31.98    1.33
  -2  -2 -12   29.20    1.20
  -2  -2 -12   29.65    1.23
  -2   2 -12   33.22    1.19
   2  -2  13  411.58   11.72
  -2   2 -13  437.44   11.64
   2   2  13  410.87   11.69
  -2   2 -13  422.05   11.62
  -2   2 -13  453.71   11.67
  -2  -2 -13  457.89   11.66
  -2  -2 -13  453.13   11.63
  -2   2 -13  417.53   11.70
  -2   2 -13  459.32   12.58
  -2   2 -13  434.42   11.66
  -2  -2 -13  435.27   11.69
  -2   2 -13  439.47   12.31
  -2  -2 -13  391.22   11.67
  -2  -2 -13  458.99   11.69
  -2   2 -14    4.07    0.74
  -2   2 -14    4.34    0.58
  -2  -2 -14    4.75    0.69
  -2   2 -14    4.36    0.62
  -2   2 -14    4.11    1.03
  -2  -2 -14    4.45    0.53
  -2  -2 -14    3.76    0.89
  -2  -2 -14    5.34    0.62
  -2   2 -14    4.07    0.48
  -2  -2 -14    3.36    0.44
  -2   2 -14    4.75    0.54
  -2   2 -14    3.51    1.25
  -2  -2 -15  498.93   13.96
  -2  -2 -15  525.48   14.06
  -2  -2 -15  534.55   14.06
  -2   2 -15  532.16   15.01
  -2   2 -15  516.46   14.00
  -2   2 -15  520.89   14.68
  -2   2 -15  541.32   14.04
  -2  -2 -15  532.23   14.03
  -2   2 -15  516.84   14.00
  -2   2 -15  515.50   14.02
  -2   2 -16    1.43    0.58
  -2   2 -16    2.50    0.57
  -2   2 -16    2.44    0.95
  -2  -2 -16    1.57    0.59
  -2  -2 -16    2.13    0.54
  -2   2 -16    2.14    0.80
  -2  -2 -16    2.14    0.89
  -2   2 -16    2.10    1.16
  -2  -2 -16    3.09    0.72
  -2  -2 -17    2.24    0.88
  -2   2 -17    2.37    1.08
  -2   2 -17    4.21    0.81
  -2  -2 -17    3.06    0.57
  -2   2 -17    1.80    0.59
  -2   2 -17    2.44    0.95
  -2  -2 -17    3.50    0.62
  -2  -2 -17    2.93    0.67
  -2   2 -17    2.41    1.17
  -2   2 -17    1.69    0.60
  -2  -2 -18  345.52    9.58
  -2   2 -18  354.64   10.77
  -2   2 -18  367.94    9.70
  -2  -2 -18  354.70    9.70
  -2  -2 -18  358.27    9.69
  -2  -2 -18  364.68    9.66
  -2   2 -18  349.91   10.58
  -2   2 -18  336.99    9.61
  -2   2 -18  331.63   10.25
  -2   2 -18  346.29    9.60
  -2   2 -19    2.60    0.65
  -2   2 -19    3.85    1.18
  -2  -2 -19    2.19    0.63
  -2  -2 -19    2.63    0.74
  -2   2 -19    4.43    0.93
  -2   2 -19    3.61    0.63
  -2   2 -19    3.45    0.85
  -2   2 -19    3.46    1.27
  -2   2 -19    2.22    0.54
  -2  -2 -19    2.42    0.56
  -2   2 -20   11.76    0.80
  -2  -2 -20   12.50    0.84
  -2   2 -20   12.30    0.82
  -2  -2 -20   11.12    0.78
  -2   2 -20   13.28    1.49
   2  -2  20   10.18    0.90
  -2   2 -20   11.88    0.77
  -2   2 -20   12.36    0.88
  -2   2 -20   10.19    1.13
  -2  -2 -20   12.69    0.97
  -2  -2 -20   11.16    0.81
  -2  -2 -20   12.08    0.87
  -2   2 -20   12.57    0.86
  -2  -2 -20   11.70    0.73
  -2   2 -20   11.42    1.55
  -2   2 -20   11.88    0.80
  -2   2 -20   12.89    1.13
  -2  -2 -20   11.39    0.81
  -2  -2 -21  105.13    3.29
  -2   2 -21  103.84    3.13
  -2   2 -21  100.01    3.11
  -2   2 -21   98.23    3.13
  -2   2 -21   98.07    3.11
  -2  -2 -21  101.12    3.17
  -2  -2 -21  105.72    3.20
  -2  -2 -21  107.19    3.14
  -2   2 -21  100.48    3.16
  -2   2 -21  107.73    3.33
   2  -2  21  100.62    3.24
  -2  -2 -21   99.25    3.14
  -2  -2 -21   99.79    3.10
  -2  -2 -21   99.40    3.15
  -2   2 -21  106.27    4.39
  -2   2 -21  100.26    3.09
  -2   2 -21   90.91    3.62
  -2   2 -21  105.68    3.17
  -2   2 -21  104.71    3.24
  -2  -2 -22   86.24    2.92
  -2   2 -22   85.81    2.72
  -2  -2 -22   85.40    2.74
  -2  -2 -22   82.74    2.82
  -2  -2 -22   90.32    2.83
  -2   2 -22   85.32    2.77
  -2  -2 -22   87.10    2.72
  -2  -2 -22   82.45    2.75
  -2   2 -22   87.63    2.85
  -2   2 -22   82.87    3.91
  -2  -2 -22   85.82    2.72
  -2   2 -22   90.75    3.00
  -2  -2 -22   85.55    2.79
  -2   2 -22   83.90    2.68
  -2  -2 -22   89.19    2.83
  -2   2 -22   87.75    2.87
   2  -2  22   84.12    2.88
  -2   2 -22   83.91    2.75
  -2   2 -22   85.36    2.79
  -2   2 -22   75.01    3.05
  -2   2 -22   90.73    2.78
  -2   2 -22   86.50    2.74
  -2   2 -23    1.12    0.65
  -2  -2 -23    1.61    0.71
  -2   2 -23    1.32    0.76
  -2   2 -23    1.35    0.65
  -2   2 -23    1.87    0.67
  -2  -2 -23    1.72    0.75
  -2  -2 -23    0.71    0.63
  -2   2 -23    1.60    1.23
  -2  -2 -23    0.93    0.57
  -2   2 -23    1.68    0.59
  -2  -2 -23    1.11    0.70
  -2   2 -23    1.53    0.62
  -2  -2 -23    0.65    0.71
  -2  -2 -23    0.76    0.87
  -2   2 -23    1.25    0.64
  -2  -2 -23    1.28    0.63
  -2   2 -23    1.21    0.78
  -2   2 -23    1.38    0.57
   2  -2  23    0.78    0.68
  -2  -2 -23    0.75    0.58
  -2   2 -24    6.22    0.90
  -2   2 -24    5.63    0.74
  -2   2 -24    5.03    1.39
  -2  -2 -24    5.94    1.02
  -2   2 -24    4.89    0.76
   2  -2  24    5.82    0.90
  -2   2 -24    4.98    0.72
  -2   2 -24    4.72    0.72
  -2   2 -24    4.98    0.75
  -2   2 -24    4.10    0.78
  -2  -2 -24    5.33    0.87
  -2  -2 -24    5.40    0.74
  -2  -2 -24    5.32    0.85
  -2  -2 -24    5.09    0.72
  -2  -2 -24    5.11    0.76
  -2   2 -24    5.28    0.78
  -2  -2 -24    5.66    0.81
  -2  -2 -24    4.82    0.68
  -2  -2 -24    4.85    0.82
  -2   2 -24    4.91    0.68
  -2   2 -24    5.69    0.95
  -2  -2 -24    4.83    0.60
  -2  -2 -25    0.47    0.78
  -2   2 -25    0.95    0.72
  -2  -2 -25    0.70    0.98
   2  -2  25    0.85    0.77
  -2   2 -25    0.04    0.74
  -2   2 -25    1.34    0.83
  -2  -2 -25    0.84    0.77
  -2  -2 -25    0.71    0.69
  -2   2 -25    0.32    1.14
  -2   2 -25    0.79    0.67
  -2  -2 -25    1.02    0.81
  -2  -2 -25    1.02    0.67
  -2  -2 -25    0.25    0.60
  -2  -2 -25    0.66    0.81
  -2   2 -25    1.07    0.70
  -2   2 -25    0.94    0.59
  -2   2 -25    0.71    0.71
  -2  -2 -25    0.52    0.53
  -2   2 -25    0.54    0.64
  -2   2 -25    0.43    0.65
  -2  -2 -25    0.64    0.67
  -2   2 -25    0.65    0.81
  -2   2 -26    6.88    0.92
  -2   2 -26    7.20    0.88
  -2   2 -26    7.61    1.05
  -2  -2 -26    5.50    0.68
  -2  -2 -26    7.33    0.99
  -2   2 -26    7.36    0.82
  -2   2 -26    7.39    0.89
  -2  -2 -26    7.55    1.09
  -2  -2 -26    6.44    0.89
  -2  -2 -26    7.51    1.03
  -2  -2 -26    6.75    0.76
  -2  -2 -26    8.15    0.96
  -2  -2 -26    7.55    0.86
   2  -2  26    8.13    0.94
  -2  -2 -26    6.71    0.83
  -2   2 -26    8.73    1.03
  -2  -2 -26    6.18    0.84
  -2   2 -26    7.54    0.93
  -2   2 -26    7.25    1.48
  -2   2 -26    6.69    0.74
  -2   2 -26    6.90    0.77
  -2   2 -27   46.98    1.94
  -2  -2 -27   42.61    1.71
  -2   2 -27   45.79    1.82
   2  -2  27   45.37    1.95
  -2   2 -27   49.44    1.94
  -2   2 -27   50.64    2.03
  -2   2 -27   39.69    2.72
  -2   2 -27   46.31    1.86
  -2   2 -27   41.84    1.73
  -2  -2 -27   48.24    2.05
  -2  -2 -27   47.30    1.93
  -2   2 -27   45.86    1.87
  -2  -2 -27   48.67    1.90
  -2  -2 -27   45.96    1.88
  -2  -2 -27   49.09    2.13
  -2  -2 -27   48.26    1.99
  -2  -2 -27   49.52    2.08
  -2   2 -27   47.01    1.83
  -2  -2 -27   47.47    1.87
  -2   2 -27   46.82    2.03
  -2  -2 -27   47.37    1.79
  -2  -2 -28    1.25    0.73
  -2   2 -28    2.12    0.75
  -2   2 -28    2.73    0.88
  -2   2 -28    2.94    0.70
  -2   2 -28    1.85    0.83
  -2   2 -28    1.66    0.65
  -2   2 -28    1.58    0.97
  -2  -2 -28    2.67    0.71
  -2  -2 -28    1.95    0.96
  -2  -2 -28    1.76    1.02
  -2  -2 -28    2.54    0.63
  -2   2 -28    1.04    0.79
  -2  -2 -28    2.34    0.93
  -2  -2 -28    2.85    0.83
  -2  -2 -28    1.71    0.76
  -2  -2 -28    1.95    0.58
  -2   2 -28    1.38    0.67
   2  -2  28    3.52    0.87
  -2  -2 -28    1.60    0.93
  -2   2 -28    2.25    0.84
  -2   2 -29   14.30    0.97
  -2  -2 -29   17.41    1.18
  -2   2 -29   15.55    1.14
  -2   2 -29   19.04    1.27
  -2   2 -29   16.75    1.26
  -2   2 -29   17.87    1.30
  -2  -2 -29   16.13    0.98
  -2  -2 -29   15.72    1.26
  -2   2 -29   16.24    1.03
  -2  -2 -29   17.93    1.33
  -2  -2 -29   17.81    1.14
  -2   2 -29   17.01    1.13
  -2   2 -29   16.43    1.17
  -2  -2 -29   17.66    1.17
  -2  -2 -29   16.60    1.38
  -2  -2 -29   16.37    1.12
  -2   2 -29   17.19    1.21
   2  -2  29   16.09    1.20
  -2   2 -29   15.15    1.03
  -2   2 -30   14.44    1.11
  -2  -2 -30   15.33    1.30
  -2  -2 -30   12.98    1.07
  -2  -2 -30   13.30    1.21
   2  -2  30   13.38    1.09
  -2  -2 -30   14.39    1.05
  -2   2 -30   12.37    0.97
  -2   2 -30   11.17    0.86
  -2  -2 -30   13.83    1.25
  -2   2 -30   15.04    1.19
  -2   2 -30   12.97    0.92
  -2  -2 -30   12.22    0.86
  -2   2 -30   13.67    1.14
  -2  -2 -30   13.33    1.05
  -2   2 -30   12.72    1.07
  -2   2 -30   13.13    1.23
  -2  -2 -30   15.31    1.26
  -2   2 -30   14.27    1.04
  -2  -2 -30   13.07    1.03
  -2   2 -31   90.52    2.20
  -2   2 -31   94.17    2.32
  -2  -2 -31   87.14    2.11
  -2   2 -31   87.21    2.17
  -2  -2 -31   95.28    2.42
  -2   2 -31   88.32    2.38
  -2   2 -31   80.49    1.94
  -2  -2 -31   88.13    2.24
   2  -2  31   83.13    2.16
  -2  -2 -31   85.05    2.17
  -2  -2 -31   92.38    2.24
  -2  -2 -31   95.32    2.51
  -2   2 -31   89.59    2.29
  -2  -2 -31   79.39    2.03
  -2   2 -31   94.62    2.29
  -2   2 -31   71.29    1.83
  -2  -2 -31   95.09    2.37
  -2  -2 -31   98.35    2.51
  -2   2 -32   21.14    1.26
  -2  -2 -32   19.41    1.30
  -2   2 -32   18.03    1.11
  -2  -2 -32   18.15    1.27
  -2  -2 -32   19.37    1.34
  -2  -2 -32   15.38    0.95
  -2   2 -32   17.34    1.19
  -2  -2 -32   17.74    1.11
  -2   2 -32   18.35    1.11
  -2   2 -32   19.26    1.21
  -2   2 -32   16.64    1.04
  -2  -2 -32   19.81    1.28
  -2   2 -32   19.12    1.21
  -2  -2 -32   16.86    0.99
  -2   2 -33   50.04    1.98
  -2   2 -33   52.77    2.01
  -2  -2 -33   47.97    1.89
  -2   2 -33   55.58    2.12
  -2  -2 -33   56.91    2.24
  -2  -2 -33   53.57    2.21
  -2   2 -33   51.17    2.09
  -2   2 -33   52.99    2.13
  -2   2 -33   52.59    2.13
  -2  -2 -33   59.16    2.22
  -2  -2 -33   54.23    2.18
  -2  -2 -33   47.84    1.98
  -2   2 -33   49.64    2.02
  -2  -2 -34   50.60    2.03
  -2   2 -34   48.36    1.93
  -2   2 -34   48.84    1.84
  -2  -2 -34   49.26    2.06
  -2  -2 -34   48.64    2.02
  -2   2 -34   46.67    1.94
  -2  -2 -34   51.26    1.99
  -2   2 -34   45.61    1.79
  -2  -2 -34   42.14    1.79
  -2  -2 -34   42.17    1.69
  -2   2 -34   44.55    1.83
  -2  -2 -35    1.42    0.86
  -2  -2 -35    1.36    0.65
  -2  -2 -35    0.62    0.84
  -2   2 -35    1.91    0.68
  -2   2 -35    2.21    0.78
  -2  -2 -35    2.49    0.88
  -2   2 -35    1.72    0.77
  -2  -2 -35    1.83    0.88
  -2  -2 -35    1.77    0.54
  -2   2 -35    0.88    0.62
  -2   2 -35    1.07    0.62
  -2  -2 -36    3.80    0.63
  -2  -2 -36    2.48    0.81
  -2  -2 -36    4.53    0.83
  -2   2 -36    3.93    0.79
  -2  -2 -36    3.90    0.85
  -2   2 -36    4.19    0.72
  -2   2 -36    3.42    0.67
  -2   2 -36    3.47    0.61
  -2   2 -36    3.01    0.63
  -2  -2 -36    3.81    0.86
  -2  -2 -37  237.82    2.58
  -2  -2 -37  239.53    2.62
  -2  -2 -37  237.22    2.65
  -2  -2 -38   43.11    1.16
  -2   2 -38    0.15    0.29
  -2  -2 -38   44.75    1.18
  -2   2 -38   45.89    1.13
  -2  -2 -38   45.10    1.19
  -2   2 -38   40.65    0.99
  -2   2 -38   41.82    1.03
  -2  -2 -39   50.73    1.72
  -2   2 -39   47.53    1.63
  -2   2 -39   56.17    1.68
  -2   2 -39   44.34    1.57
  -2  -2 -39   56.89    1.74
  -2  -2 -40    8.00    0.55
  -2  -2 -40    8.27    0.56
   2   4 -39   26.32    0.98
   2  -4 -39   22.21    0.96
   2   4 -39   31.88    1.08
   2   4 -39   26.16    1.04
   2  -4 -39   28.87    1.04
   2   4 -38   43.18    1.01
   2  -4 -38   42.06    0.93
   2  -4 -38   40.99    1.00
   2  -4 -38   41.40    1.05
   2   4 -37    7.36    0.68
   2  -4 -37    7.44    0.75
   2  -4 -37    7.23    0.73
   2   4 -37    7.22    0.69
   2  -4 -37    6.94    0.68
   2  -4 -37    6.48    0.80
   2   4 -37    5.81    0.59
   2   4 -36    0.88    0.62
   2   4 -36    0.29    0.56
   2  -4 -36    0.11    0.66
   2  -4 -36    0.53    0.63
   2  -4 -36    0.40    0.68
   2   4 -36   -0.06    0.22
   2  -4 -36    0.74    0.74
   2  -4 -35   12.72    0.87
   2   4 -35   11.41    0.74
   2   4 -35   13.11    0.86
   2   4 -35   12.09    0.68
   2  -4 -35   12.91    1.03
   2  -4 -35   13.48    1.00
   2  -4 -35   14.14    1.01
   2   4 -35   12.24    0.91
   2   4 -34    2.35    0.58
   2   4 -34    2.41    0.65
   2   4 -34    2.86    0.74
   2   4 -34    2.46    0.76
   2  -4 -34    2.30    0.90
   2  -4 -34    2.41    0.86
   2  -4 -34    1.55    0.83
   2  -4 -34    1.39    0.74
   2  -4 -34    1.33    0.65
   2   4 -34   -0.41    0.25
   2  -4 -33    0.44    0.89
   2  -4 -33    1.40    0.89
   2  -4 -33   -0.16    0.45
   2  -4 -33    1.16    0.79
   2   4 -33    1.00    0.83
   2   4 -33    0.02    0.31
   2   4 -33    0.63    0.57
   2  -4 -33    0.46    0.71
   2  -4 -33    2.03    0.90
   2   4 -33    1.27    0.70
   2   4 -33   -0.06    0.26
   2   4 -33    0.67    0.73
   2   4 -32    8.80    1.02
   2  -4 -32    8.67    0.94
   2   4 -32   10.12    0.98
   2  -4 -32    9.58    1.10
   2  -4 -32    9.83    1.14
   2   4 -32    8.53    0.80
   2  -4 -32    9.67    1.10
   2   4 -32    7.73    0.76
   2  -4 -32    8.80    1.01
   2   4 -32    9.42    1.06
   2  -4 -32    8.81    0.92
   2   4 -32    9.50    1.01
   2   4 -32    8.09    0.77
   2   4 -32    9.59    0.94
   2   4 -31   12.00    1.12
   2   4 -31   11.52    1.06
   2  -4 -31   10.68    1.12
   2  -4 -31   10.22    1.23
   2   4 -31   10.80    1.01
   2  -4 -31    9.64    1.02
   2   4 -31   10.73    0.88
   2   4 -31   11.17    1.14
   2   4 -31   11.01    1.09
   2  -4 -31   10.73    1.02
   2  -4 -31    9.81    1.06
   2   4 -31   11.35    0.90
   2   4 -31   10.70    0.88
   2  -4 -31   11.31    1.17
   2   4 -31    9.16    1.25
   2  -4 -30    5.11    0.92
   2   4 -30    5.37    0.96
   2  -4 -30    6.55    1.08
   2   4 -30    5.23    0.79
   2   4 -30    4.21    0.87
   2  -4 -30    4.63    0.75
   2  -4 -30    4.87    0.97
   2  -4 -30    6.25    1.06
   2   4 -30    4.13    0.77
   2   4 -30    4.99    1.01
   2   4 -30    4.96    0.92
   2   4 -30    5.37    0.98
   2  -4 -30    3.59    0.99
   2   4 -30    4.17    1.17
   2  -4 -30    6.05    1.05
   2  -4 -29    6.87    0.82
   2   4 -29    6.73    1.01
   2  -4 -29    7.12    1.12
   2   4 -29    6.47    0.97
   2  -4 -29    7.99    1.13
   2   4 -29    5.83    1.05
   2   4 -29    5.76    0.84
   2   4 -29    4.97    0.95
   2  -4 -29    5.76    0.94
   2  -4 -29    4.12    0.84
   2   4 -29    6.21    1.14
   2  -4 -29    6.83    1.15
   2   4 -29    6.45    0.83
   2  -4 -29    5.43    0.98
   2   4 -29    5.02    0.94
   2   4 -29    6.07    0.91
   2  -4 -29    5.78    1.07
   2   4 -28   23.54    1.51
   2  -4 -28   20.11    1.25
   2  -4 -28   25.12    1.48
   2   4 -28   22.66    1.35
   2  -4 -28   22.82    1.53
   2   4 -28   24.06    1.40
   2   4 -28   22.15    1.37
   2   4 -28   21.83    1.25
   2  -4 -28   22.24    1.52
   2  -4 -28   20.94    1.21
   2   4 -28   21.80    1.24
   2   4 -28   24.73    1.37
   2   4 -28   22.02    1.48
   2  -4 -28   24.72    1.42
   2   4 -28   25.04    1.41
   2  -4 -28   20.88    1.35
   2   4 -28   23.10    1.29
   2  -4 -28   23.71    1.48
   2   4 -28   24.59    1.41
   2   4 -27   32.20    1.52
   2   4 -27   32.33    1.63
   2   4 -27   32.02    1.60
   2   4 -27   30.04    1.43
   2   4 -27   31.80    1.70
   2  -4 -27   31.58    1.48
   2  -4 -27   35.08    1.67
   2  -4 -27   31.41    1.71
   2   4 -27   32.65    1.54
   2   4 -27   31.97    1.61
   2  -4 -27   32.64    1.71
   2   4 -27   30.37    1.58
   2  -4 -27   28.63    1.48
   2  -4 -27   30.98    1.64
   2   4 -27   32.00    1.56
   2  -4 -27   34.06    1.74
   2   4 -27   32.26    1.49
   2  -4 -26    2.96    0.85
   2  -4 -26    4.04    0.95
   2  -4 -26    2.09    0.98
   2   4 -26    3.42    0.81
   2   4 -26    3.48    0.98
   2   4 -26    2.33    0.81
   2  -4 -26    2.18    0.93
   2   4 -26    2.61    1.01
   2   4 -26    2.19    0.83
   2  -4 -26    3.25    1.12
   2   4 -26    3.10    0.84
   2   4 -26    3.37    0.84
   2  -4 -26    1.67    0.95
   2   4 -26    3.15    0.88
   2   4 -26    3.20    1.26
   2  -4 -26    2.98    0.92
   2   4 -26    3.69    0.83
   2  -4 -26    3.23    0.76
   2   4 -26    2.17    0.73
   2  -4 -26    2.76    0.90
   2  -4 -25    3.46    0.91
   2   4 -25    3.25    0.84
   2   4 -25    3.35    0.86
   2   4 -25    3.01    0.77
   2  -4 -25    3.25    0.78
   2  -4 -25    3.31    0.91
   2   4 -25    3.61    0.99
   2   4 -25    3.44    0.86
   2  -4 -25    3.61    0.93
   2   4 -25    3.20    1.31
   2  -4 -25    2.93    0.91
   2  -4 -25    3.01    0.88
   2   4 -25    4.46    0.83
   2   4 -25    3.16    1.02
   2   4 -25    4.04    0.89
   2   4 -25    2.71    0.99
   2  -4 -25    3.22    0.82
   2   4 -25    3.31    0.78
   2  -4 -25    2.31    1.03
   2   4 -25    4.61    0.73
   2  -4 -25    2.98    0.98
   2  -4 -24   90.69    3.19
   2   4 -24   86.83    4.14
   2  -4 -24   96.81    3.20
   2   4 -24   92.57    2.96
   2   4 -24   97.62    3.20
   2   4 -24   94.13    3.03
   2   4 -24   95.35    3.08
   2  -4 -24   97.28    3.15
   2   4 -24   84.82    3.79
   2   4 -24   82.95    2.80
   2  -4 -24   90.79    3.04
   2   4 -24   95.73    3.07
   2   4 -24   96.26    3.07
   2  -4 -24   93.06    3.01
   2   4 -24   92.09    3.07
   2   4 -24   91.76    3.05
   2   4 -24   91.33    3.06
   2  -4 -24   99.43    3.16
   2  -4 -24   93.69    3.16
   2  -4 -24   91.43    3.09
   2   4 -24   93.38    3.08
   2  -4 -24   81.59    2.92
   2  -4 -24   97.44    3.24
   2   4 -23   48.74    2.00
   2   4 -23   44.20    1.67
   2  -4 -23   47.72    1.96
   2  -4 -23   48.50    1.97
   2  -4 -23   49.81    1.93
   2  -4 -23   48.08    1.87
   2  -4 -23   48.43    1.97
   2   4 -23   43.85    2.81
   2   4 -23   46.84    1.89
   2  -4 -23   50.96    2.03
   2   4 -23   45.30    1.85
   2   4 -23   46.68    1.76
   2  -4 -23   46.33    1.86
   2   4 -23   48.10    1.86
   2  -4 -23   46.73    1.80
   2   4 -23   46.80    1.86
   2  -4 -23   52.64    2.03
   2  -4 -23   47.63    1.90
   2   4 -23   42.27    2.48
   2   4 -23   48.90    1.88
   2  -4 -23   50.21    2.02
   2   4 -23   48.26    1.87
   2   4 -23   51.28    1.92
   2   4 -23   48.00    1.85
   2  -4 -22  129.66    4.25
   2  -4 -22  149.19    4.48
   2  -4 -22  146.01    4.40
   2   4 -22  143.04    4.23
   2  -4 -22  138.48    4.33
   2   4 -22  145.51    4.46
   2   4 -22  148.44    4.32
   2   4 -22  151.25    4.36
   2   4 -22  127.12    4.97
   2  -4 -22  152.79    4.50
   2  -4 -22  140.77    4.33
   2   4 -22  142.01    4.18
   2   4 -22  143.23    4.33
   2   4 -22  138.28    5.19
   2  -4 -22  144.54    4.41
   2   4 -22  147.55    4.34
   2   4 -22  153.62    4.39
   2   4 -22  137.63    5.57
   2   4 -22  147.62    4.36
   2  -4 -22  148.58    4.34
   2  -4 -22  142.91    4.43
   2   4 -22  146.10    4.31
   2  -4 -22  145.96    4.48
   2  -4 -22  131.12    4.25
   2  -4 -22  149.24    4.45
   2   4 -22  152.55    4.36
   2   4 -21    8.70    1.26
   2  -4 -21    9.84    0.89
   2  -4 -21    9.29    0.96
   2   4 -21    9.92    0.86
   2   4 -21   10.67    1.01
   2   4 -21   10.00    0.72
   2   4 -21   11.15    0.87
   2   4 -21   10.64    1.38
   2  -4 -21    9.42    0.96
   2  -4 -21   11.44    0.94
   2   4 -21    8.73    0.90
   2  -4 -21    9.36    0.93
   2  -4 -21    9.78    0.79
   2  -4 -21    9.52    0.88
   2  -4 -21    9.35    0.83
   2   4 -21    7.78    1.49
   2  -4 -21   10.04    1.01
   2  -4 -21    9.17    0.92
   2  -4 -21   11.62    1.05
   2   4 -21   10.56    0.83
   2   4 -21   12.35    0.95
   2  -4 -21   10.40    0.95
   2   4 -21   10.03    0.86
   2   4 -21    9.68    0.76
   2   4 -21    9.87    0.88
   2   4 -21    9.87    0.80
   2  -4 -20  360.97   10.22
   2   4 -20  349.21   10.09
   2  -4 -20  387.23   10.35
   2   4 -20  362.43   10.20
   2   4 -20  382.41   10.20
   2   4 -20  383.78   10.30
   2  -4 -20  353.44   10.23
   2  -4 -20  389.00   10.37
   2   4 -20  373.40   10.23
   2   4 -20  387.20   11.65
   2  -4 -20  385.46   10.27
   2  -4 -20  374.94   10.18
   2   4 -20  368.06   10.18
   2  -4 -20  369.99   10.32
   2   4 -20  382.84   10.19
   2   4 -20  375.79   10.23
   2   4 -20  373.10   10.22
   2   4 -20  369.63   10.11
   2  -4 -20  348.47   10.17
   2  -4 -20  351.53   10.16
   2  -4 -20  380.27   10.30
   2  -4 -20  371.46   10.28
   2   4 -20  373.33   11.16
   2  -4 -20  363.38   10.23
   2  -4 -20  375.35   10.27
   2  -4 -20  376.74   10.33
   2   4 -20  387.05   10.26
   2   4 -19   66.03    2.23
   2  -4 -19   68.86    2.34
   2   4 -19   67.70    2.26
   2   4 -19   67.87    2.22
   2  -4 -19   69.32    2.24
   2   4 -19   64.49    2.22
   2  -4 -19   66.36    2.33
   2   4 -19   68.35    2.24
   2  -4 -19   69.28    2.31
   2   4 -19   63.39    2.14
   2   4 -19   67.15    2.17
   2   4 -19   70.16    2.33
   2   4 -19   61.25    2.94
   2  -4 -19   71.68    2.36
   2  -4 -19   67.47    2.30
   2  -4 -19   61.64    2.25
   2  -4 -19   65.60    2.33
   2   4 -19   68.75    2.34
   2  -4 -19   64.63    2.22
   2   4 -19   67.70    2.26
   2  -4 -19   68.19    2.41
   2   4 -19   68.87    3.30
   2  -4 -19   67.35    2.37
   2  -4 -19   68.80    2.40
   2  -4 -19   68.56    2.29
   2  -4 -18  294.91    8.15
   2   4 -18  286.41    8.21
   2   4 -18  296.89    8.14
   2  -4 -18  292.95    8.30
   2   4 -18  295.72    8.28
   2  -4 -18  298.89    8.32
   2  -4 -18  301.76    8.23
   2  -4 -18  297.50    8.29
   2   4 -18  288.37    8.17
   2  -4 -18  300.91    8.27
   2   4 -18  307.13    8.16
   2  -4 -18  281.69    8.28
   2   4 -18  313.73    8.26
   2  -4 -18  291.68    8.26
   2  -4 -18  298.52    8.34
   2   4 -18  301.70    9.46
   2   4 -18  290.54    8.16
   2   4 -18  295.87    9.08
   2   4 -18  297.01    8.19
   2  -4 -18  294.12    8.22
   2   4 -17  172.47    6.09
   2  -4 -17  171.42    5.04
   2  -4 -17  166.65    4.87
   2  -4 -17  171.22    5.02
   2   4 -17  173.01    4.88
   2   4 -17  166.21    4.87
   2  -4 -17  173.18    4.96
   2   4 -17  174.18    5.79
   2   4 -17  168.80    4.92
   2  -4 -17  188.34    5.09
   2   4 -17  179.95    4.98
   2   4 -17  170.39    4.94
   2   4 -17  169.62    4.99
   2   4 -16  555.05   15.57
   2   4 -16  555.95   15.24
   2  -4 -16  541.63   14.36
   2  -4 -16  535.76   14.27
   2   4 -16  557.77   14.30
   2   4 -16  514.93   14.61
   2   4 -16  529.89   14.40
   2   4 -16  542.89   14.30
   2   4 -16  534.67   14.37
   2  -4 -15   28.04    1.19
   2   4 -15   28.77    1.83
   2   4 -15   28.44    2.06
   2   4 -15   27.43    1.43
   2   4 -15   28.77    1.22
  -2  -4  15   22.11    1.42
   2   4 -15   27.82    1.10
   2   4 -15   28.71    1.24
  -2   4  15   29.18    1.59
   2  -4 -15   24.52    1.27
   2  -4 -15   27.78    1.09
   2   4 -15   29.07    1.13
   2   4 -14  213.46    6.70
   2   4 -14  207.52    6.45
   2   4 -14  210.24    5.67
   2   4 -14  202.61    5.61
   2   4 -14  203.10    6.01
   2  -4 -14  192.16    5.90
   2  -4 -14  191.68    5.54
   2   4 -14  204.48    5.68
  -2   4  14  195.90    6.20
   2  -4 -14  204.47    5.63
  -2  -4  14  192.62    6.09
   2   4 -13   13.88    1.47
   2   4 -13   16.11    0.96
   2  -4 -13   12.02    0.70
   2   4 -13   13.99    1.34
   2  -4 -13   15.00    0.82
   2   4 -13   15.09    0.86
  -2  -4  13   13.11    1.17
   2   4 -13   13.50    0.89
  -2   4  13   14.58    1.27
   2   4 -13   13.85    1.10
   2  -4 -13   12.34    1.00
   2   4 -12  209.69    5.58
   2  -4 -12  185.99    5.42
   2   4 -12  210.06    6.50
   2   4 -12  198.84    5.85
   2   4 -12  200.69    5.97
  -2  -4  12  204.94    6.09
   2  -4 -12  199.36    5.93
   2   4 -12  208.54    6.32
   2   4 -12  200.47    5.59
   2   4 -11   41.25    1.86
   2  -4 -11   40.55    1.82
   2   4 -11   40.86    1.52
  -2  -4  11   41.05    1.94
   2   4 -10  643.49   17.42
  -2  -4  10  673.63   17.97
   2  -4 -10  661.33   17.85
   2   4 -10  647.76   17.84
   2  -4  -9 1185.23   31.25
   2   4  -9 1172.92   30.80
  -2   4   9 1115.86   30.89
  -2  -4   9 1218.27   31.36
   2  -4  -8  326.05    9.34
  -2   4   8  309.43    9.09
   2  -4  -8  349.52    9.59
  -2  -4   8  329.46    9.42
   2   4  -8  331.37    8.89
   2   4  -8  329.84    9.48
   2  -4  -7   28.97    1.53
  -2   4   7   28.33    1.35
   2   4  -7   27.13    1.62
   2  -4  -7   30.66    1.68
  -2  -4   7   25.62    1.56
   2   4  -6  253.13    7.13
   2  -4  -6  246.96    7.08
  -2  -4   6  258.49    7.14
  -2   4   6  255.68    6.95
   2  -4  -6  248.89    7.27
   2   4  -5   11.20    1.12
   2  -4  -5   12.26    1.24
   2  -4  -5   13.11    1.13
  -2   4   5   12.83    0.71
  -2  -4   5   10.96    1.16
  -2   4   5   13.59    1.05
  -2   4   4  153.72    4.56
   2  -4  -4  158.73    5.13
  -2  -4   4  157.34    4.98
   2   4  -4  168.94    4.92
  -2  -4   3   42.34    1.85
  -2  -4   3   40.39    1.88
  -2   4   3   39.59    1.54
   2   4  -3   41.57    1.79
  -2   4   2  561.68   15.22
  -2   4   2  573.25   15.52
  -2  -4   2  553.78   15.43
  -2  -4   2  559.61   15.50
   2   4  -2  559.09   15.36
  -2   4   1   75.50    2.50
  -2   4   1   71.46    2.77
  -2  -4   1   72.31    2.68
   2  -4  -1   69.89    2.87
   2  -4  -1   68.70    2.64
   2   4  -1   70.07    2.55
  -2  -4   1   71.31    2.61
   2  -4   0  113.02    3.87
  -2   4   0  119.65    3.96
   2   4   0  114.98    3.68
  -2  -4   0  120.69    3.84
   2  -4   0  117.33    4.03
  -2   4   0  119.81    3.75
  -2  -4   0  120.60    3.90
   2  -4   1    6.17    0.97
   2  -4   1    7.03    1.19
  -2   4  -1    6.84    1.19
  -2  -4  -1    6.37    0.94
   2   4   1    6.59    0.81
  -2   4  -1    7.42    0.93
  -2  -4  -1    4.92    1.04
   2   4   2 1240.73   33.09
  -2   4  -2 1247.84   33.34
   2  -4   2 1229.37   33.33
  -2   4  -2 1252.19   33.31
   2  -4   2 1246.16   33.51
   2  -4   3 1688.93   45.67
  -2   4  -3 1706.82   45.52
  -2   4  -3 1728.11   45.50
   2   4   3 1698.15   45.22
   2  -4   3 1715.16   45.50
  -2  -4  -4 2228.55   58.58
   2   4   4 2170.07   58.27
  -2   4  -4 2225.87   58.60
  -2   4  -4 2183.52   58.66
   2  -4   4 2200.86   58.60
   2  -4   4 2266.70   58.78
  -2   4  -5  164.80    5.15
  -2   4  -5  166.97    5.27
   2  -4   5  159.32    5.31
   2  -4   5  167.77    5.13
  -2  -4  -5  160.08    5.12
   2   4   5  166.19    4.78
   2   4   6 1152.45   30.47
  -2   4  -6 1165.81   31.05
  -2  -4  -6 1159.27   30.84
   2  -4   6 1138.27   31.01
   2  -4   6 1121.62   30.82
  -2   4  -6 1141.12   30.88
   2   4   7   25.47    1.06
  -2  -4  -7   23.98    1.42
  -2   4  -7   22.92    0.95
  -2   4  -7   23.02    1.56
   2  -4   7   20.60    1.42
  -2   4  -7   20.03    1.61
   2  -4   7   20.11    1.56
   2   4   8 4447.40  117.36
  -2  -4  -8 4559.50  117.85
  -2  -4  -8 4330.54  117.26
  -2   4  -8 4638.25  118.22
  -2  -4  -8 4510.22  117.30
   2  -4   8 4625.68  118.08
  -2   4  -8 4392.34  117.30
   2  -4   8 4655.30  117.89
  -2   4  -8 4666.71  117.99
  -2  -4  -9   68.07    2.14
   2  -4   9   74.98    2.75
  -2   4  -9   76.16    2.96
  -2  -4  -9   71.10    2.19
  -2   4  -9   70.98    2.20
  -2   4  -9   74.51    3.12
  -2  -4  -9   70.23    2.70
  -2   4  -9   72.62    2.25
  -2  -4 -10 1243.40   33.52
  -2   4 -10 1304.47   34.51
   2  -4  10 1306.81   34.08
  -2  -4 -10 1298.30   34.06
   2   4  10 1295.46   34.00
  -2   4 -10 1237.81   33.47
  -2  -4 -10 1262.11   33.46
  -2   4 -10 1263.20   33.53
  -2   4 -10 1344.61   34.31
  -2   4 -10 1331.78   34.55
  -2   4 -11  176.72    5.80
  -2  -4 -11  167.66    4.70
  -2   4 -11  163.94    4.79
  -2   4 -11  175.34    5.58
  -2  -4 -11  176.27    4.79
  -2   4 -11  174.13    5.83
   2  -4  11  165.20    5.26
  -2  -4 -11  172.24    5.29
  -2   4 -11  165.45    4.73
   2   4  11  181.79    5.26
   2  -4  12   80.32    3.03
  -2   4 -12   88.82    3.55
  -2   4 -12   84.68    3.05
  -2  -4 -12   85.13    2.55
  -2   4 -12   83.34    2.55
  -2   4 -12   85.95    2.58
  -2   4 -12   86.18    3.37
  -2   4 -12   79.89    2.51
  -2  -4 -12   82.92    3.02
  -2  -4 -12   85.37    2.48
  -2   4 -12   94.21    3.65
   2   4  12   85.00    2.95
   2  -4  13   18.52    1.27
  -2   4 -13   19.40    0.91
  -2   4 -13   19.97    1.02
  -2   4 -13   18.11    0.98
  -2   4 -13   19.33    1.30
  -2   4 -13   21.25    1.66
  -2  -4 -13   19.39    1.28
  -2  -4 -13   20.19    0.93
   2   4  13   19.91    1.23
  -2  -4 -13   19.83    0.82
  -2   4 -13   19.75    1.78
  -2  -4 -14    1.72    0.69
  -2  -4 -14    1.87    0.52
  -2   4 -14    2.52    0.54
   2  -4  14    2.52    0.73
   2   4  14    2.55    0.74
  -2  -4 -14    3.64    0.43
  -2   4 -14    1.87    1.12
  -2   4 -14    2.40    0.73
  -2   4 -14    2.00    0.78
  -2   4 -14    1.70    0.67
  -2   4 -14    2.46    1.21
  -2   4 -14    1.66    0.64
  -2   4 -15    4.78    0.69
  -2   4 -15    4.60    0.61
  -2   4 -15    4.04    0.74
  -2   4 -15    4.99    0.80
  -2   4 -15    5.16    0.71
  -2   4 -15    4.51    0.56
  -2  -4 -15    4.52    0.60
  -2   4 -15    6.23    1.36
  -2  -4 -15    4.69    0.63
  -2  -4 -15    4.57    0.47
  -2   4 -15    5.75    1.27
  -2  -4 -15    4.24    0.71
  -2   4 -16   11.28    0.84
  -2   4 -16   10.22    0.87
  -2   4 -16   12.87    1.53
  -2   4 -16   10.13    0.68
  -2  -4 -16   10.57    0.74
  -2   4 -16   11.37    0.75
  -2   4 -16   13.23    1.54
  -2   4 -16   11.99    0.84
  -2  -4 -16   10.26    0.60
  -2  -4 -16   11.23    0.80
  -2   4 -16   11.83    1.68
  -2   4 -16   12.19    0.94
  -2  -4 -16    8.33    0.81
  -2   4 -17    4.53    0.58
  -2   4 -17    4.16    0.59
  -2  -4 -17    3.45    0.65
  -2   4 -17    4.67    0.75
  -2  -4 -17    4.17    0.66
  -2  -4 -17    3.34    0.64
  -2  -4 -17    3.69    0.61
  -2  -4 -17    4.06    0.65
  -2   4 -17    4.13    1.31
   2  -4  17    3.71    0.68
  -2   4 -17    3.84    0.73
  -2   4 -17    4.16    1.21
  -2   4 -17    4.71    0.55
  -2  -4 -17    3.68    0.65
  -2   4 -17    3.94    0.64
  -2   4 -17    4.46    0.59
  -2   4 -17    3.39    1.20
  -2   4 -17    4.34    0.85
  -2   4 -18  131.78    4.01
  -2  -4 -18  131.41    4.09
  -2  -4 -18  136.41    4.03
  -2   4 -18  136.07    4.05
  -2  -4 -18  130.33    4.06
  -2   4 -18  129.20    4.01
  -2   4 -18  139.34    5.13
  -2  -4 -18  136.44    4.04
  -2   4 -18  143.20    4.10
  -2  -4 -18  139.91    4.08
  -2  -4 -18  137.35    4.17
  -2   4 -18  143.64    5.17
  -2  -4 -18  139.49    4.11
  -2   4 -18  134.81    4.00
  -2  -4 -18  139.69    4.07
  -2  -4 -18  140.69    4.03
  -2  -4 -18  138.95    4.08
  -2   4 -18  141.59    4.11
   2  -4  18  143.29    4.16
  -2   4 -18  131.00    3.89
  -2   4 -18  150.44    5.55
  -2  -4 -19   75.33    2.51
  -2   4 -19   80.46    2.48
  -2   4 -19   73.62    2.47
  -2  -4 -19   75.66    2.58
  -2   4 -19   73.42    2.45
  -2   4 -19   73.45    2.52
  -2  -4 -19   79.49    2.51
  -2   4 -19   80.83    3.62
  -2  -4 -19   74.13    2.46
  -2   4 -19   77.09    2.60
  -2   4 -19   80.83    2.54
  -2  -4 -19   74.86    2.52
   2  -4  19   79.36    2.63
  -2   4 -19   79.60    3.86
  -2   4 -19   73.67    2.45
  -2  -4 -19   79.19    2.65
  -2   4 -19   71.77    3.42
  -2  -4 -19   74.45    2.50
  -2   4 -19   76.30    2.48
  -2  -4 -19   72.64    2.47
  -2  -4 -19   76.65    2.55
  -2  -4 -19   80.78    2.54
  -2  -4 -19   77.98    2.53
  -2  -4 -19   79.69    2.54
  -2  -4 -20   62.83    2.17
  -2  -4 -20   54.80    1.99
  -2  -4 -20   63.46    2.13
  -2  -4 -20   59.73    2.15
  -2   4 -20   64.00    3.20
  -2  -4 -20   61.13    2.14
  -2   4 -20   62.28    3.05
  -2  -4 -20   63.87    2.17
  -2   4 -20   62.31    2.10
  -2   4 -20   67.28    2.16
  -2  -4 -20   61.00    2.24
  -2   4 -20   63.12    2.14
  -2   4 -20   63.40    2.19
  -2   4 -20   62.69    2.17
  -2  -4 -20   59.43    2.13
  -2   4 -20   65.77    3.52
  -2   4 -20   61.38    2.10
  -2  -4 -20   57.03    2.09
  -2  -4 -20   59.81    2.20
  -2  -4 -20   63.61    2.18
  -2   4 -20   64.15    2.12
   2  -4  20   65.74    2.29
  -2   4 -20   61.63    2.22
  -2  -4 -21   50.23    1.91
  -2   4 -21   49.75    1.81
  -2   4 -21   51.98    1.96
  -2   4 -21   51.17    1.86
  -2  -4 -21   50.98    1.85
  -2   4 -21   51.51    1.87
   2  -4  21   52.71    2.02
  -2  -4 -21   50.05    1.91
  -2   4 -21   50.93    1.85
  -2   4 -21   52.85    3.24
  -2  -4 -21   52.85    1.94
  -2   4 -21   48.81    2.99
  -2   4 -21   50.23    1.86
  -2  -4 -21   47.23    1.86
  -2  -4 -21   45.61    1.86
  -2  -4 -21   55.50    2.00
  -2  -4 -21   46.61    1.74
  -2   4 -21   50.59    1.93
  -2  -4 -21   50.73    2.00
  -2   4 -21   50.17    2.72
  -2   4 -22  670.70   18.22
  -2  -4 -22  685.83   18.39
  -2   4 -22  626.69   19.27
  -2   4 -22  678.23   18.23
  -2   4 -22  643.24   18.15
  -2  -4 -22  690.70   18.31
  -2   4 -22  694.37   20.09
  -2  -4 -22  651.13   18.24
  -2   4 -22  689.09   18.23
  -2   4 -22  698.65   18.31
  -2   4 -22  708.22   18.29
  -2   4 -22  640.40   18.09
  -2  -4 -22  707.57   18.34
  -2  -4 -22  684.02   18.21
  -2  -4 -22  673.10   18.23
  -2  -4 -22  642.05   18.17
   2  -4  22  715.17   18.39
  -2  -4 -22  696.73   18.33
  -2  -4 -22  696.48   18.30
  -2  -4 -22  639.23   18.12
  -2   4 -22  707.56   18.22
  -2   4 -23  299.38   10.05
  -2   4 -23  297.33    8.29
  -2  -4 -23  276.85    8.22
  -2   4 -23  299.12    8.27
  -2  -4 -23  304.20    8.40
  -2   4 -23  303.06    8.30
  -2   4 -23  276.47    9.08
  -2  -4 -23  297.24    8.46
  -2  -4 -23  312.29    8.43
  -2   4 -23  290.45    8.22
  -2  -4 -23  277.50    8.19
  -2   4 -23  301.89    8.30
  -2   4 -23  311.15    8.36
  -2  -4 -23  295.06    8.34
  -2  -4 -23  294.66    8.37
  -2  -4 -23  294.77    8.27
  -2  -4 -23  290.02    8.29
  -2   4 -23  261.76    9.17
  -2  -4 -23  304.31    8.37
  -2   4 -23  307.80    8.39
   2  -4  23  298.23    8.43
  -2   4 -24    2.86    0.81
  -2  -4 -24    4.80    0.88
  -2  -4 -24    2.90    0.70
  -2  -4 -24    4.75    0.90
  -2   4 -24    3.06    0.77
  -2   4 -24    2.64    0.97
  -2   4 -24    2.98    0.81
  -2  -4 -24    3.93    0.66
  -2   4 -24    1.98    1.42
  -2   4 -24    4.13    0.70
  -2   4 -24    3.74    0.80
  -2  -4 -24    4.91    0.91
  -2  -4 -24    4.22    0.97
  -2   4 -24    3.89    0.84
  -2  -4 -24    4.01    0.84
  -2   4 -24    4.24    0.78
  -2  -4 -24    4.25    0.75
  -2  -4 -24    3.06    0.79
   2  -4  24    2.94    0.91
  -2  -4 -24    3.26    0.78
  -2  -4 -25   57.36    2.24
  -2   4 -25   54.87    2.06
  -2  -4 -25   52.98    2.18
  -2   4 -25   56.56    2.07
  -2   4 -25   52.91    1.93
  -2  -4 -25   53.32    2.15
  -2  -4 -25   54.75    2.14
  -2   4 -25   56.12    2.05
  -2   4 -25   53.53    2.04
  -2   4 -25   53.03    1.99
  -2  -4 -25   56.40    2.13
  -2  -4 -25   50.18    2.04
   2  -4  25   54.64    2.19
  -2   4 -25   52.51    2.03
  -2  -4 -25   49.69    1.93
  -2   4 -25   52.44    3.37
  -2   4 -25   51.07    2.11
  -2   4 -26    3.02    0.80
  -2   4 -26    2.66    0.66
  -2   4 -26    3.51    0.76
  -2   4 -26    3.54    0.76
  -2  -4 -26    3.77    0.89
  -2   4 -26    2.40    0.78
  -2  -4 -26    4.58    0.94
  -2   4 -26    4.35    0.79
  -2  -4 -26    3.77    0.93
  -2   4 -26    3.47    0.95
  -2  -4 -26    3.21    0.93
  -2   4 -26    2.32    1.39
   2  -4  26    4.53    0.94
  -2   4 -26    3.36    0.83
  -2  -4 -26    3.28    0.82
  -2  -4 -26    3.43    0.81
  -2   4 -27   15.97    1.15
[truncated: 2,075,033 more chars]
