# Supplementary material for: Poly(p‐phenylene phosphaborene): A Modified Poly(p‐phenylene vinylene) with π‐Conjugated B═P Linkages
Source: Angew Chem Int Ed Engl. 2025 Aug 6;64(38):e202510272. doi: 10.1002/anie.202510272 (PMC12435409; doi:10.1002/anie.202510272)
Supplement: Supplementary file 2 — Supporting Information [file ANIE-64-e202510272-s001.zip › anie202510272-sup-0002-SuppMat.zip/cmpd_2a.cif]

 
data_cmpd_2a

# 1. Submission Details

_publ_contact_author_name         'Prof. Dr. Holger Helten'
_publ_contact_author_address
;
Institute of Inorganic Chemistry
University of Wuerzburg
Am Hubland
97074 Wuerzburg, Germany
;
_publ_contact_author_email        'holger.helten@uni-wuerzburg.de'
_publ_contact_author_phone        '+49-931-31-84086'
_publ_contact_author_id_orcid     0000-0003-1273-3685 

_publ_requested_journal           ''
_publ_section_title               ''
_publ_section_abstract            ''

loop_
_publ_author_name
_publ_author_address
      'Glock, Julian'
;     Institute of Inorganic Chemistry
      University of Wuerzburg
      Am Hubland
      97074 Wuerzburg, Germany
;
      'Klopf, Jonas'
;     Institute of Inorganic Chemistry
      University of Wuerzburg
      Am Hubland
      97074 Wuerzburg, Germany
;
      'Crumbach, Merian'
;     Institute of Inorganic Chemistry
      University of Wuerzburg
      Am Hubland
      97074 Wuerzburg, Germany
;
       'Schneider, Johannes S.'
;     Institute of Inorganic Chemistry
      University of Wuerzburg
      Am Hubland
      97074 Wuerzburg, Germany
;
     'Friedrich, Alexandra'
;     Institute of Inorganic Chemistry
      University of Wuerzburg
      Am Hubland
      97074 Wuerzburg, Germany
;
      'Buchsteiner, Emilia'
;     Rigaku Europe SE
      Hugenottenallee 167
      63263 Neu-Isenburg, Germany
;
      'Bischof, Tobias'
;     Institute of Inorganic Chemistry
      University of Wuerzburg
      Am Hubland
      97074 Wuerzburg, Germany
;
      'Finze, Maik'
;     Institute of Inorganic Chemistry
      University of Wuerzburg
      Am Hubland
      97074 Wuerzburg, Germany
;
      'Engels, Bernd'
;     Institute of Physical and Theoretical Chemistry
      University of Wuerzburg
      Emil-Fischer-Str. 42
      97074 Wuerzburg, Germany
;
      'Helten, Holger'
;     Institute of Inorganic Chemistry
      University of Wuerzburg
      Am Hubland
      97074 Wuerzburg, Germany
; 

_audit_creation_date               2021-06-01
_audit_creation_method
;
Olex2 1.2
(compiled 2018.05.29 svn.r3508 for OlexSys, GUI svn.r5506)
SHELXL-2018/3
;
_shelx_SHELXL_version_number       '2018/3'

_publ_section_references
;
 G. M. Sheldrick, Acta Cryst. (2015) A71, 3-8, SHELXT - Integrated space-group 
 and crystal-structure determination;
 G. M. Sheldrick, Acta Cryst. (2015) C71, 3-8, Crystal structure refinement 
 with SHELXL;
 Huebschle, C.B., Sheldrick, G.M., Dittrich, B. (2011) J. Appl. Cryst. 44, 
 1281-1284.
 Dolomanov, O.V., Bourhis, L.J., Gildea, R.J, Howard, J.A.K. & Puschmann, H.
 (2009), J. Appl. Cryst. 42, 339-341.
;

_chemical_name_systematic         ?
_chemical_name_common             ?
_chemical_melting_point           ?
_chemical_formula_moiety          'C72 H94 B2 P2'
_chemical_formula_sum             'C72 H94 B2 P2' 
_chemical_formula_weight          1043.03

loop_
 _atom_type_symbol
 _atom_type_description
 _atom_type_scat_dispersion_real
 _atom_type_scat_dispersion_imag
 _atom_type_scat_source
 'C'  'C'   0.0033   0.0016
 'International Tables Vol C Tables 4.2.6.8 and 6.1.1.4'
 'H'  'H'   0.0000   0.0000
 'International Tables Vol C Tables 4.2.6.8 and 6.1.1.4'
 'B'  'B'   0.0013   0.0007
 'International Tables Vol C Tables 4.2.6.8 and 6.1.1.4'
 'P'  'P'   0.1023   0.0942
 'International Tables Vol C Tables 4.2.6.8 and 6.1.1.4'
 
_space_group_crystal_system       orthorhombic
_space_group_IT_number            61
_space_group_name_H-M_alt         'P b c a'
_space_group_name_Hall            '-P 2ac 2ab'
 
_shelx_space_group_comment
;
The symmetry employed for this shelxl refinement is uniquely defined
by the following loop, which should always be used as a source of
symmetry information in preference to the above space-group names.
They are only intended as comments.
;
 
loop_
 _space_group_symop_operation_xyz
 'x, y, z'
 '-x+1/2, -y, z+1/2'
 '-x, y+1/2, -z+1/2'
 'x+1/2, -y+1/2, -z'
 '-x, -y, -z'
 'x-1/2, y, -z-1/2'
 'x, -y-1/2, z-1/2'
 '-x-1/2, y-1/2, z'
 
_cell_length_a                    13.042(2)
_cell_length_b                    18.953(6)
_cell_length_c                    25.540(5)
_cell_angle_alpha                 90
_cell_angle_beta                  90
_cell_angle_gamma                 90
_cell_volume                      6313(3)
_cell_formula_units_Z             4
_cell_measurement_temperature     101(2)
_cell_measurement_reflns_used      9900
_cell_measurement_theta_min        2.23
_cell_measurement_theta_max       25.55
 
_exptl_crystal_description       'block'
_exptl_crystal_colour            'yellow'
_exptl_crystal_density_meas       ?
_exptl_crystal_density_method     ?
_exptl_crystal_density_diffrn     1.097          
_exptl_crystal_F_000              2264
_exptl_transmission_factor_min    ?
_exptl_transmission_factor_max    ?
_exptl_crystal_size_max           0.303
_exptl_crystal_size_mid           0.244
_exptl_crystal_size_min           0.136
_exptl_absorpt_coefficient_mu     0.109
_shelx_estimated_absorpt_T_min    0.968
_shelx_estimated_absorpt_T_max    0.985
_exptl_absorpt_correction_type    multi-scan
_exptl_absorpt_correction_T_min   0.6222
_exptl_absorpt_correction_T_max   0.7454
_exptl_absorpt_process_details
;
SADABS-2016/2 (Bruker,2016/2) was used for absorption correction.
wR2(int) was 0.1143 before and 0.0672 after correction.
The Ratio of minimum to maximum transmission is 0.8347.
The \l/2 correction factor is Not present.
;
_exptl_absorpt_special_details    ?
_diffrn_ambient_temperature       101(2)
_diffrn_radiation_wavelength      0.71073
_diffrn_radiation_type            MoK\a
_diffrn_source                    'rotating-anode X-ray tube'
_diffrn_measurement_device_type  'Bruker APEX-II CCD'
_diffrn_measurement_method       '\f and \w scans'
_diffrn_detector_area_resol_mean  8.333
_diffrn_reflns_number             83232
_diffrn_reflns_av_unetI/netI      0.0333
_diffrn_reflns_av_R_equivalents   0.0735
_diffrn_reflns_limit_h_min        -16
_diffrn_reflns_limit_h_max        16
_diffrn_reflns_limit_k_min        -23
_diffrn_reflns_limit_k_max        23
_diffrn_reflns_limit_l_min        -31
_diffrn_reflns_limit_l_max        31
_diffrn_reflns_theta_min          1.595
_diffrn_reflns_theta_max          26.430
_diffrn_reflns_theta_full         26.000
_diffrn_measured_fraction_theta_max   0.999
_diffrn_measured_fraction_theta_full  1.000
_diffrn_reflns_Laue_measured_fraction_max    0.999
_diffrn_reflns_Laue_measured_fraction_full   1.000
_diffrn_reflns_point_group_measured_fraction_max   0.999
_diffrn_reflns_point_group_measured_fraction_full  1.000
_reflns_number_total              6483
_reflns_number_gt                 5074
_reflns_threshold_expression      'I > 2\s(I)'
_reflns_Friedel_coverage          0.000
_reflns_Friedel_fraction_max      .
_reflns_Friedel_fraction_full     .
 
_reflns_special_details
;
 Reflections were merged by SHELXL according to the crystal
 class for the calculation of statistics and refinement.
 
 _reflns_Friedel_fraction is defined as the number of unique
 Friedel pairs measured divided by the number that would be
 possible theoretically, ignoring centric projections and
 systematic absences.
;
 
_computing_data_collection        'APEX2 ver. 2010.3 (Bruker AXS)' 
_computing_cell_refinement       'Saint+ ver. 7.34A (Bruker AXS)' 
_computing_data_reduction        'Saint+ ver. 7.34A (Bruker AXS)'
_computing_structure_solution     'SHELXT 2014/5 (Sheldrick, 2014)'
_computing_structure_refinement  'SHELXL-2018/3 (Sheldrick, 2018)'
_computing_molecular_graphics     'ShelXLe (Huebschle et all, 2011)'
_computing_publication_material   'Bruker SHELXL'
_refine_special_details           ?
_refine_ls_structure_factor_coef  Fsqd
_refine_ls_matrix_type            full
_refine_ls_weighting_scheme       calc
_refine_ls_weighting_details
'w=1/[\s^2^(Fo^2^)+(0.0562P)^2^+5.2005P] where P=(Fo^2^+2Fc^2^)/3'
_atom_sites_solution_primary      dual
_atom_sites_solution_secondary    difmap
_atom_sites_solution_hydrogens    geom
_refine_ls_hydrogen_treatment     constr
_refine_ls_extinction_method      none
_refine_ls_extinction_coef        .
_refine_ls_number_reflns          6483
_refine_ls_number_parameters      355
_refine_ls_number_restraints      0
_refine_ls_R_factor_all           0.0669
_refine_ls_R_factor_gt            0.0490
_refine_ls_wR_factor_ref          0.1297
_refine_ls_wR_factor_gt           0.1190
_refine_ls_goodness_of_fit_ref    1.023
_refine_ls_restrained_S_all       1.023
_refine_ls_shift/su_max           0.001
_refine_ls_shift/su_mean          0.000
 
loop_
 _atom_site_label
 _atom_site_type_symbol
 _atom_site_fract_x
 _atom_site_fract_y
 _atom_site_fract_z
 _atom_site_U_iso_or_equiv
 _atom_site_adp_type
 _atom_site_occupancy
 _atom_site_site_symmetry_order  
 _atom_site_calc_flag
 _atom_site_refinement_flags_posn
 _atom_site_refinement_flags_adp
 _atom_site_refinement_flags_occupancy
 _atom_site_disorder_assembly
 _atom_site_disorder_group
P1_1 P 0.28184(4) 0.61634(2) 0.40994(2) 0.01872(13) Uani 1 1 d . . . . .
C1_1 C 0.42959(13) 0.55391(9) 0.48410(7) 0.0170(4) Uani 1 1 d . . . . .
B1_1 B 0.35527(15) 0.61603(10) 0.47012(8) 0.0170(4) Uani 1 1 d . . . . .
C2_1 C 0.47655(13) 0.55447(9) 0.53343(7) 0.0187(4) Uani 1 1 d . . . . .
H2_1 H 0.460901 0.591593 0.557116 0.022 Uiso 1 1 calc R U . . .
C3_1 C 0.54487(13) 0.50275(9) 0.54872(7) 0.0190(4) Uani 1 1 d . . . . .
H3_1 H 0.575431 0.505642 0.582412 0.023 Uiso 1 1 calc R U . . .
C1_2 C 0.19731(13) 0.68755(9) 0.39182(7) 0.0190(4) Uani 1 1 d . . . . .
C2_2 C 0.13261(15) 0.68065(10) 0.34874(8) 0.0268(4) Uani 1 1 d . . . . .
H2_2 H 0.133205 0.638168 0.329002 0.032 Uiso 1 1 calc R U . . .
C3_2 C 0.06719(16) 0.73514(10) 0.33427(8) 0.0274(4) Uani 1 1 d . . . . .
H3_2 H 0.023565 0.729666 0.304761 0.033 Uiso 1 1 calc R U . . .
C4_2 C 0.06528(16) 0.79717(10) 0.36255(8) 0.0284(4) Uani 1 1 d . . . . .
H4_2 H 0.020421 0.834386 0.352749 0.034 Uiso 1 1 calc R U . . .
C5_2 C 0.12913(16) 0.80451(10) 0.40514(8) 0.0281(4) Uani 1 1 d . . . . .
H5_2 H 0.128081 0.847247 0.424574 0.034 Uiso 1 1 calc R U . . .
C6_2 C 0.19454(14) 0.75107(10) 0.42015(7) 0.0230(4) Uani 1 1 d . . . . .
H6_2 H 0.237838 0.757198 0.449713 0.028 Uiso 1 1 calc R U . . .
C1_3 C 0.34340(13) 0.68020(9) 0.50919(7) 0.0173(4) Uani 1 1 d . . . . .
C2_3 C 0.26590(13) 0.68091(9) 0.54722(7) 0.0194(4) Uani 1 1 d . . . . .
C3_3 C 0.25758(14) 0.73785(10) 0.58134(7) 0.0240(4) Uani 1 1 d . . . . .
H3_3 H 0.204474 0.737866 0.606799 0.029 Uiso 1 1 calc R U . . .
C4_3 C 0.32466(15) 0.79460(10) 0.57922(8) 0.0269(4) Uani 1 1 d . . . . .
C5_3 C 0.40276(15) 0.79243(10) 0.54244(8) 0.0246(4) Uani 1 1 d . . . . .
H5_3 H 0.450473 0.830259 0.541037 0.030 Uiso 1 1 calc R U . . .
C6_3 C 0.41343(13) 0.73665(9) 0.50756(7) 0.0202(4) Uani 1 1 d . . . . .
C7_3 C 0.19195(14) 0.61982(10) 0.55129(8) 0.0239(4) Uani 1 1 d . . . . .
H7A_3 H 0.146211 0.627182 0.581246 0.036 Uiso 1 1 calc R U . . .
H7B_3 H 0.230397 0.575883 0.556164 0.036 Uiso 1 1 calc R U . . .
H7C_3 H 0.151249 0.616764 0.519118 0.036 Uiso 1 1 calc R U . . .
C8_3 C 0.31314(18) 0.85630(12) 0.61582(10) 0.0418(6) Uani 1 1 d . . . . .
H8A_3 H 0.381105 0.874372 0.625207 0.063 Uiso 1 1 calc R U . . .
H8B_3 H 0.277167 0.841107 0.647565 0.063 Uiso 1 1 calc R U . . .
H8C_3 H 0.273657 0.893614 0.598526 0.063 Uiso 1 1 calc R U . . .
C9_3 C 0.49969(15) 0.73617(10) 0.46843(8) 0.0259(4) Uani 1 1 d . . . . .
H9A_3 H 0.471974 0.743578 0.433191 0.039 Uiso 1 1 calc R U . . .
H9B_3 H 0.535074 0.690591 0.469824 0.039 Uiso 1 1 calc R U . . .
H9C_3 H 0.548192 0.774019 0.476794 0.039 Uiso 1 1 calc R U . . .
C1_4 C 0.28186(13) 0.54808(9) 0.35949(7) 0.0176(4) Uani 1 1 d . . . . .
C2_4 C 0.34923(14) 0.55411(9) 0.31527(7) 0.0202(4) Uani 1 1 d . . . . .
C3_4 C 0.33814(15) 0.50551(10) 0.27501(7) 0.0243(4) Uani 1 1 d . . . . .
H3_4 H 0.380742 0.510388 0.245063 0.029 Uiso 1 1 calc R U . . .
C4_4 C 0.26856(15) 0.45030(10) 0.27597(7) 0.0233(4) Uani 1 1 d . . . . .
C5_4 C 0.20900(14) 0.44304(10) 0.32046(7) 0.0229(4) Uani 1 1 d . . . . .
H5_4 H 0.163234 0.404126 0.322406 0.027 Uiso 1 1 calc R U . . .
C6_4 C 0.21250(13) 0.48982(9) 0.36269(7) 0.0190(4) Uani 1 1 d . . . . .
C1_5 C 0.43647(15) 0.60997(10) 0.30843(8) 0.0259(4) Uani 1 1 d . . . . .
C2_5 C 0.39366(18) 0.68531(10) 0.30447(9) 0.0337(5) Uani 1 1 d . . . . .
H2A_5 H 0.362902 0.698786 0.338023 0.051 Uiso 1 1 calc R U . . .
H2B_5 H 0.341382 0.687159 0.276940 0.051 Uiso 1 1 calc R U . . .
H2C_5 H 0.449372 0.718035 0.295922 0.051 Uiso 1 1 calc R U . . .
C3_5 C 0.49807(18) 0.59737(12) 0.25774(8) 0.0348(5) Uani 1 1 d . . . . .
H3A_5 H 0.556102 0.630170 0.256404 0.052 Uiso 1 1 calc R U . . .
H3B_5 H 0.453622 0.605186 0.227353 0.052 Uiso 1 1 calc R U . . .
H3C_5 H 0.523629 0.548751 0.257260 0.052 Uiso 1 1 calc R U . . .
C4_5 C 0.51612(15) 0.60530(11) 0.35235(8) 0.0298(5) Uani 1 1 d . . . . .
H4A_5 H 0.570936 0.639576 0.345899 0.045 Uiso 1 1 calc R U . . .
H4B_5 H 0.545159 0.557624 0.353285 0.045 Uiso 1 1 calc R U . . .
H4C_5 H 0.483224 0.615698 0.385976 0.045 Uiso 1 1 calc R U . . .
C1_6 C 0.25998(17) 0.40027(10) 0.22907(8) 0.0286(4) Uani 1 1 d . . . . .
C2_6 C 0.36561(19) 0.37043(13) 0.21568(9) 0.0426(6) Uani 1 1 d . . . . .
H2A_6 H 0.359321 0.337060 0.186543 0.064 Uiso 1 1 calc R U . . .
H2B_6 H 0.393736 0.346043 0.246318 0.064 Uiso 1 1 calc R U . . .
H2C_6 H 0.411528 0.409035 0.205591 0.064 Uiso 1 1 calc R U . . .
C3_6 C 0.2155(3) 0.44046(15) 0.18299(9) 0.0610(9) Uani 1 1 d . . . . .
H3A_6 H 0.206319 0.408239 0.153353 0.092 Uiso 1 1 calc R U . . .
H3B_6 H 0.262477 0.478505 0.172973 0.092 Uiso 1 1 calc R U . . .
H3C_6 H 0.149086 0.460585 0.192890 0.092 Uiso 1 1 calc R U . . .
C4_6 C 0.1913(2) 0.33686(14) 0.24064(11) 0.0611(9) Uani 1 1 d . . . . .
H4A_6 H 0.121227 0.353128 0.247404 0.092 Uiso 1 1 calc R U . . .
H4B_6 H 0.217317 0.311841 0.271486 0.092 Uiso 1 1 calc R U . . .
H4C_6 H 0.191349 0.304930 0.210460 0.092 Uiso 1 1 calc R U . . .
C1_7 C 0.13917(14) 0.47273(10) 0.40944(7) 0.0222(4) Uani 1 1 d . . . . .
C2_7 C 0.07933(17) 0.40369(11) 0.40060(8) 0.0324(5) Uani 1 1 d . . . . .
H2A_7 H 0.127713 0.364804 0.395201 0.049 Uiso 1 1 calc R U . . .
H2B_7 H 0.035501 0.408596 0.369648 0.049 Uiso 1 1 calc R U . . .
H2C_7 H 0.036709 0.393753 0.431329 0.049 Uiso 1 1 calc R U . . .
C3_7 C 0.05812(15) 0.53086(11) 0.41617(8) 0.0304(5) Uani 1 1 d . . . . .
H3A_7 H 0.008953 0.516747 0.443228 0.046 Uiso 1 1 calc R U . . .
H3B_7 H 0.021970 0.538002 0.382951 0.046 Uiso 1 1 calc R U . . .
H3C_7 H 0.091754 0.574903 0.426615 0.046 Uiso 1 1 calc R U . . .
C4_7 C 0.19741(15) 0.46097(10) 0.46078(7) 0.0236(4) Uani 1 1 d . . . . .
H4A_7 H 0.234647 0.504070 0.470145 0.035 Uiso 1 1 calc R U . . .
H4B_7 H 0.246181 0.422075 0.456387 0.035 Uiso 1 1 calc R U . . .
H4C_7 H 0.148679 0.449225 0.488657 0.035 Uiso 1 1 calc R U . . .
 
loop_
 _atom_site_aniso_label
 _atom_site_aniso_U_11
 _atom_site_aniso_U_22
 _atom_site_aniso_U_33
 _atom_site_aniso_U_23
 _atom_site_aniso_U_13
 _atom_site_aniso_U_12
P1_1 0.0209(2) 0.0175(2) 0.0177(2) -0.00169(18) -0.00295(18) 0.00299(18)
C1_1 0.0139(8) 0.0162(8) 0.0209(9) 0.0007(7) 0.0001(7) -0.0023(7)
B1_1 0.0134(9) 0.0187(9) 0.0189(9) 0.0013(8) 0.0000(7) -0.0029(8)
C2_1 0.0187(9) 0.0171(8) 0.0204(9) -0.0033(7) 0.0000(7) -0.0002(7)
C3_1 0.0197(9) 0.0195(8) 0.0178(8) -0.0012(7) -0.0034(7) -0.0010(7)
C1_2 0.0171(9) 0.0191(8) 0.0207(9) 0.0016(7) 0.0001(7) 0.0012(7)
C2_2 0.0316(11) 0.0227(9) 0.0260(10) -0.0020(8) -0.0072(8) 0.0033(8)
C3_2 0.0304(11) 0.0267(10) 0.0250(10) -0.0002(8) -0.0105(8) 0.0031(8)
C4_2 0.0280(10) 0.0241(10) 0.0332(11) 0.0032(8) -0.0057(8) 0.0081(8)
C5_2 0.0302(11) 0.0198(9) 0.0345(11) -0.0045(8) -0.0036(9) 0.0043(8)
C6_2 0.0219(9) 0.0217(9) 0.0253(10) -0.0010(8) -0.0068(7) 0.0014(8)
C1_3 0.0166(9) 0.0168(8) 0.0186(8) 0.0007(7) -0.0052(7) 0.0043(7)
C2_3 0.0172(9) 0.0225(9) 0.0185(9) 0.0004(7) -0.0043(7) 0.0033(7)
C3_3 0.0195(9) 0.0287(10) 0.0237(9) -0.0040(8) -0.0011(7) 0.0034(8)
C4_3 0.0238(10) 0.0253(10) 0.0314(11) -0.0099(8) -0.0056(8) 0.0044(8)
C5_3 0.0205(9) 0.0202(9) 0.0332(11) -0.0045(8) -0.0048(8) -0.0017(7)
C6_3 0.0183(9) 0.0189(9) 0.0234(9) 0.0013(7) -0.0037(7) 0.0027(7)
C7_3 0.0217(9) 0.0260(10) 0.0240(9) -0.0005(8) 0.0040(7) -0.0015(8)
C8_3 0.0325(12) 0.0400(13) 0.0528(15) -0.0246(11) 0.0055(11) -0.0037(10)
C9_3 0.0241(10) 0.0219(9) 0.0318(10) -0.0022(8) 0.0021(8) -0.0044(8)
C1_4 0.0194(9) 0.0178(8) 0.0155(8) -0.0003(7) -0.0025(7) 0.0029(7)
C2_4 0.0239(9) 0.0181(8) 0.0186(9) 0.0036(7) 0.0011(7) 0.0004(7)
C3_4 0.0323(11) 0.0229(9) 0.0178(9) 0.0012(7) 0.0050(8) -0.0006(8)
C4_4 0.0289(10) 0.0212(9) 0.0199(9) -0.0016(7) -0.0018(8) 0.0016(8)
C5_4 0.0226(9) 0.0217(9) 0.0243(9) -0.0020(8) -0.0006(7) -0.0026(8)
C6_4 0.0164(8) 0.0208(9) 0.0197(9) 0.0011(7) -0.0013(7) 0.0017(7)
C1_5 0.0294(10) 0.0238(9) 0.0245(10) 0.0020(8) 0.0066(8) -0.0060(8)
C2_5 0.0414(12) 0.0240(10) 0.0357(12) 0.0053(9) 0.0059(10) -0.0063(9)
C3_5 0.0415(12) 0.0347(11) 0.0280(11) 0.0013(9) 0.0119(9) -0.0097(10)
C4_5 0.0245(10) 0.0334(11) 0.0315(11) -0.0024(9) 0.0079(8) -0.0053(9)
C1_6 0.0381(12) 0.0260(10) 0.0218(9) -0.0070(8) 0.0004(9) -0.0017(9)
C2_6 0.0516(15) 0.0437(13) 0.0325(12) -0.0167(10) 0.0027(11) 0.0050(11)
C3_6 0.102(2) 0.0501(15) 0.0308(13) -0.0158(12) -0.0238(14) 0.0275(16)
C4_6 0.076(2) 0.0550(16) 0.0522(16) -0.0338(14) 0.0231(14) -0.0338(15)
C1_7 0.0178(9) 0.0252(9) 0.0235(9) -0.0025(8) 0.0036(7) -0.0027(7)
C2_7 0.0279(11) 0.0378(12) 0.0314(11) -0.0027(9) 0.0057(9) -0.0133(9)
C3_7 0.0199(10) 0.0386(11) 0.0326(11) 0.0002(9) 0.0052(8) 0.0030(9)
C4_7 0.0255(10) 0.0229(9) 0.0225(10) 0.0023(8) 0.0045(8) -0.0022(8)
 
_geom_special_details
;
 All esds (except the esd in the dihedral angle between two l.s. planes)
 are estimated using the full covariance matrix.  The cell esds are taken
 into account individually in the estimation of esds in distances, angles
 and torsion angles; correlations between esds in cell parameters are only
 used when they are defined by crystal symmetry.  An approximate (isotropic)
 treatment of cell esds is used for estimating esds involving l.s. planes.
;
 
loop_
 _geom_bond_atom_site_label_1
 _geom_bond_atom_site_label_2
 _geom_bond_distance
 _geom_bond_site_symmetry_2
 _geom_bond_publ_flag
P1_1 C1_2 1.8032(18) . ?
P1_1 B1_1 1.811(2) . ?
P1_1 C1_4 1.8258(18) . ?
C1_1 C2_1 1.401(2) . ?
C1_1 C3_1 1.402(2) 5_666 ?
C1_1 B1_1 1.566(3) . ?
B1_1 C1_3 1.581(3) . ?
C2_1 C3_1 1.381(2) . ?
C2_1 H2_1 0.9500 . ?
C3_1 H3_1 0.9500 . ?
C1_2 C2_2 1.393(3) . ?
C1_2 C6_2 1.405(3) . ?
C2_2 C3_2 1.390(3) . ?
C2_2 H2_2 0.9500 . ?
C3_2 C4_2 1.380(3) . ?
C3_2 H3_2 0.9500 . ?
C4_2 C5_2 1.377(3) . ?
C4_2 H4_2 0.9500 . ?
C5_2 C6_2 1.379(3) . ?
C5_2 H5_2 0.9500 . ?
C6_2 H6_2 0.9500 . ?
C1_3 C2_3 1.402(2) . ?
C1_3 C6_3 1.407(2) . ?
C2_3 C3_3 1.391(3) . ?
C2_3 C7_3 1.511(3) . ?
C3_3 C4_3 1.387(3) . ?
C3_3 H3_3 0.9500 . ?
C4_3 C5_3 1.386(3) . ?
C4_3 C8_3 1.505(3) . ?
C5_3 C6_3 1.389(3) . ?
C5_3 H5_3 0.9500 . ?
C6_3 C9_3 1.505(3) . ?
C7_3 H7A_3 0.9800 . ?
C7_3 H7B_3 0.9800 . ?
C7_3 H7C_3 0.9800 . ?
C8_3 H8A_3 0.9800 . ?
C8_3 H8B_3 0.9800 . ?
C8_3 H8C_3 0.9800 . ?
C9_3 H9A_3 0.9800 . ?
C9_3 H9B_3 0.9800 . ?
C9_3 H9C_3 0.9800 . ?
C1_4 C6_4 1.430(2) . ?
C1_4 C2_4 1.435(2) . ?
C2_4 C3_4 1.388(3) . ?
C2_4 C1_5 1.564(3) . ?
C3_4 C4_4 1.385(3) . ?
C3_4 H3_4 0.9500 . ?
C4_4 C5_4 1.383(3) . ?
C4_4 C1_6 1.532(3) . ?
C5_4 C6_4 1.397(3) . ?
C5_4 H5_4 0.9500 . ?
C6_4 C1_7 1.564(2) . ?
C1_5 C4_5 1.531(3) . ?
C1_5 C2_5 1.537(3) . ?
C1_5 C3_5 1.542(3) . ?
C2_5 H2A_5 0.9800 . ?
C2_5 H2B_5 0.9800 . ?
C2_5 H2C_5 0.9800 . ?
C3_5 H3A_5 0.9800 . ?
C3_5 H3B_5 0.9800 . ?
C3_5 H3C_5 0.9800 . ?
C4_5 H4A_5 0.9800 . ?
C4_5 H4B_5 0.9800 . ?
C4_5 H4C_5 0.9800 . ?
C1_6 C3_6 1.517(3) . ?
C1_6 C4_6 1.528(3) . ?
C1_6 C2_6 1.528(3) . ?
C2_6 H2A_6 0.9800 . ?
C2_6 H2B_6 0.9800 . ?
C2_6 H2C_6 0.9800 . ?
C3_6 H3A_6 0.9800 . ?
C3_6 H3B_6 0.9800 . ?
C3_6 H3C_6 0.9800 . ?
C4_6 H4A_6 0.9800 . ?
C4_6 H4B_6 0.9800 . ?
C4_6 H4C_6 0.9800 . ?
C1_7 C4_7 1.532(3) . ?
C1_7 C3_7 1.536(3) . ?
C1_7 C2_7 1.540(3) . ?
C2_7 H2A_7 0.9800 . ?
C2_7 H2B_7 0.9800 . ?
C2_7 H2C_7 0.9800 . ?
C3_7 H3A_7 0.9800 . ?
C3_7 H3B_7 0.9800 . ?
C3_7 H3C_7 0.9800 . ?
C4_7 H4A_7 0.9800 . ?
C4_7 H4B_7 0.9800 . ?
C4_7 H4C_7 0.9800 . ?
 
loop_
 _geom_angle_atom_site_label_1
 _geom_angle_atom_site_label_2
 _geom_angle_atom_site_label_3
 _geom_angle
 _geom_angle_site_symmetry_1
 _geom_angle_site_symmetry_3
 _geom_angle_publ_flag
C1_2 P1_1 B1_1 122.93(9) . . ?
C1_2 P1_1 C1_4 110.45(8) . . ?
B1_1 P1_1 C1_4 126.63(9) . . ?
C2_1 C1_1 C3_1 116.07(16) . 5_666 ?
C2_1 C1_1 B1_1 118.02(15) . . ?
C3_1 C1_1 B1_1 125.90(16) 5_666 . ?
C1_1 B1_1 C1_3 119.67(15) . . ?
C1_1 B1_1 P1_1 121.54(13) . . ?
C1_3 B1_1 P1_1 118.79(13) . . ?
C3_1 C2_1 C1_1 122.06(16) . . ?
C3_1 C2_1 H2_1 119.0 . . ?
C1_1 C2_1 H2_1 119.0 . . ?
C2_1 C3_1 C1_1 121.86(17) . 5_666 ?
C2_1 C3_1 H3_1 119.1 . . ?
C1_1 C3_1 H3_1 119.1 5_666 . ?
C2_2 C1_2 C6_2 118.15(16) . . ?
C2_2 C1_2 P1_1 120.19(14) . . ?
C6_2 C1_2 P1_1 121.66(14) . . ?
C3_2 C2_2 C1_2 120.82(18) . . ?
C3_2 C2_2 H2_2 119.6 . . ?
C1_2 C2_2 H2_2 119.6 . . ?
C4_2 C3_2 C2_2 120.33(18) . . ?
C4_2 C3_2 H3_2 119.8 . . ?
C2_2 C3_2 H3_2 119.8 . . ?
C5_2 C4_2 C3_2 119.25(18) . . ?
C5_2 C4_2 H4_2 120.4 . . ?
C3_2 C4_2 H4_2 120.4 . . ?
C4_2 C5_2 C6_2 121.30(18) . . ?
C4_2 C5_2 H5_2 119.3 . . ?
C6_2 C5_2 H5_2 119.3 . . ?
C5_2 C6_2 C1_2 120.15(17) . . ?
C5_2 C6_2 H6_2 119.9 . . ?
C1_2 C6_2 H6_2 119.9 . . ?
C2_3 C1_3 C6_3 118.75(16) . . ?
C2_3 C1_3 B1_1 121.02(15) . . ?
C6_3 C1_3 B1_1 120.18(16) . . ?
C3_3 C2_3 C1_3 119.85(17) . . ?
C3_3 C2_3 C7_3 120.10(16) . . ?
C1_3 C2_3 C7_3 120.05(16) . . ?
C4_3 C3_3 C2_3 121.85(18) . . ?
C4_3 C3_3 H3_3 119.1 . . ?
C2_3 C3_3 H3_3 119.1 . . ?
C5_3 C4_3 C3_3 117.82(17) . . ?
C5_3 C4_3 C8_3 121.15(18) . . ?
C3_3 C4_3 C8_3 121.03(19) . . ?
C4_3 C5_3 C6_3 122.04(18) . . ?
C4_3 C5_3 H5_3 119.0 . . ?
C6_3 C5_3 H5_3 119.0 . . ?
C5_3 C6_3 C1_3 119.64(17) . . ?
C5_3 C6_3 C9_3 120.35(16) . . ?
C1_3 C6_3 C9_3 120.00(16) . . ?
C2_3 C7_3 H7A_3 109.5 . . ?
C2_3 C7_3 H7B_3 109.5 . . ?
H7A_3 C7_3 H7B_3 109.5 . . ?
C2_3 C7_3 H7C_3 109.5 . . ?
H7A_3 C7_3 H7C_3 109.5 . . ?
H7B_3 C7_3 H7C_3 109.5 . . ?
C4_3 C8_3 H8A_3 109.5 . . ?
C4_3 C8_3 H8B_3 109.5 . . ?
H8A_3 C8_3 H8B_3 109.5 . . ?
C4_3 C8_3 H8C_3 109.5 . . ?
H8A_3 C8_3 H8C_3 109.5 . . ?
H8B_3 C8_3 H8C_3 109.5 . . ?
C6_3 C9_3 H9A_3 109.5 . . ?
C6_3 C9_3 H9B_3 109.5 . . ?
H9A_3 C9_3 H9B_3 109.5 . . ?
C6_3 C9_3 H9C_3 109.5 . . ?
H9A_3 C9_3 H9C_3 109.5 . . ?
H9B_3 C9_3 H9C_3 109.5 . . ?
C6_4 C1_4 C2_4 119.59(16) . . ?
C6_4 C1_4 P1_1 120.45(13) . . ?
C2_4 C1_4 P1_1 119.92(13) . . ?
C3_4 C2_4 C1_4 117.78(16) . . ?
C3_4 C2_4 C1_5 116.25(16) . . ?
C1_4 C2_4 C1_5 125.96(16) . . ?
C4_4 C3_4 C2_4 123.82(17) . . ?
C4_4 C3_4 H3_4 118.1 . . ?
C2_4 C3_4 H3_4 118.1 . . ?
C5_4 C4_4 C3_4 117.22(17) . . ?
C5_4 C4_4 C1_6 122.67(17) . . ?
C3_4 C4_4 C1_6 120.11(17) . . ?
C4_4 C5_4 C6_4 123.55(17) . . ?
C4_4 C5_4 H5_4 118.2 . . ?
C6_4 C5_4 H5_4 118.2 . . ?
C5_4 C6_4 C1_4 117.82(16) . . ?
C5_4 C6_4 C1_7 115.97(16) . . ?
C1_4 C6_4 C1_7 126.20(16) . . ?
C4_5 C1_5 C2_5 110.40(17) . . ?
C4_5 C1_5 C3_5 104.63(17) . . ?
C2_5 C1_5 C3_5 106.14(16) . . ?
C4_5 C1_5 C2_4 111.87(15) . . ?
C2_5 C1_5 C2_4 111.84(16) . . ?
C3_5 C1_5 C2_4 111.59(16) . . ?
C1_5 C2_5 H2A_5 109.5 . . ?
C1_5 C2_5 H2B_5 109.5 . . ?
H2A_5 C2_5 H2B_5 109.5 . . ?
C1_5 C2_5 H2C_5 109.5 . . ?
H2A_5 C2_5 H2C_5 109.5 . . ?
H2B_5 C2_5 H2C_5 109.5 . . ?
C1_5 C3_5 H3A_5 109.5 . . ?
C1_5 C3_5 H3B_5 109.5 . . ?
H3A_5 C3_5 H3B_5 109.5 . . ?
C1_5 C3_5 H3C_5 109.5 . . ?
H3A_5 C3_5 H3C_5 109.5 . . ?
H3B_5 C3_5 H3C_5 109.5 . . ?
C1_5 C4_5 H4A_5 109.5 . . ?
C1_5 C4_5 H4B_5 109.5 . . ?
H4A_5 C4_5 H4B_5 109.5 . . ?
C1_5 C4_5 H4C_5 109.5 . . ?
H4A_5 C4_5 H4C_5 109.5 . . ?
H4B_5 C4_5 H4C_5 109.5 . . ?
C3_6 C1_6 C4_6 108.7(2) . . ?
C3_6 C1_6 C2_6 110.9(2) . . ?
C4_6 C1_6 C2_6 106.3(2) . . ?
C3_6 C1_6 C4_4 108.90(17) . . ?
C4_6 C1_6 C4_4 112.24(17) . . ?
C2_6 C1_6 C4_4 109.77(17) . . ?
C1_6 C2_6 H2A_6 109.5 . . ?
C1_6 C2_6 H2B_6 109.5 . . ?
H2A_6 C2_6 H2B_6 109.5 . . ?
C1_6 C2_6 H2C_6 109.5 . . ?
H2A_6 C2_6 H2C_6 109.5 . . ?
H2B_6 C2_6 H2C_6 109.5 . . ?
C1_6 C3_6 H3A_6 109.5 . . ?
C1_6 C3_6 H3B_6 109.5 . . ?
H3A_6 C3_6 H3B_6 109.5 . . ?
C1_6 C3_6 H3C_6 109.5 . . ?
H3A_6 C3_6 H3C_6 109.5 . . ?
H3B_6 C3_6 H3C_6 109.5 . . ?
C1_6 C4_6 H4A_6 109.5 . . ?
C1_6 C4_6 H4B_6 109.5 . . ?
H4A_6 C4_6 H4B_6 109.5 . . ?
C1_6 C4_6 H4C_6 109.5 . . ?
H4A_6 C4_6 H4C_6 109.5 . . ?
H4B_6 C4_6 H4C_6 109.5 . . ?
C4_7 C1_7 C3_7 110.48(15) . . ?
C4_7 C1_7 C2_7 104.67(16) . . ?
C3_7 C1_7 C2_7 106.08(16) . . ?
C4_7 C1_7 C6_4 112.37(15) . . ?
C3_7 C1_7 C6_4 110.95(15) . . ?
C2_7 C1_7 C6_4 111.96(15) . . ?
C1_7 C2_7 H2A_7 109.5 . . ?
C1_7 C2_7 H2B_7 109.5 . . ?
H2A_7 C2_7 H2B_7 109.5 . . ?
C1_7 C2_7 H2C_7 109.5 . . ?
H2A_7 C2_7 H2C_7 109.5 . . ?
H2B_7 C2_7 H2C_7 109.5 . . ?
C1_7 C3_7 H3A_7 109.5 . . ?
C1_7 C3_7 H3B_7 109.5 . . ?
H3A_7 C3_7 H3B_7 109.5 . . ?
C1_7 C3_7 H3C_7 109.5 . . ?
H3A_7 C3_7 H3C_7 109.5 . . ?
H3B_7 C3_7 H3C_7 109.5 . . ?
C1_7 C4_7 H4A_7 109.5 . . ?
C1_7 C4_7 H4B_7 109.5 . . ?
H4A_7 C4_7 H4B_7 109.5 . . ?
C1_7 C4_7 H4C_7 109.5 . . ?
H4A_7 C4_7 H4C_7 109.5 . . ?
H4B_7 C4_7 H4C_7 109.5 . . ?
 
loop_
 _geom_torsion_atom_site_label_1
 _geom_torsion_atom_site_label_2
 _geom_torsion_atom_site_label_3
 _geom_torsion_atom_site_label_4
 _geom_torsion
 _geom_torsion_site_symmetry_1
 _geom_torsion_site_symmetry_2
 _geom_torsion_site_symmetry_3
 _geom_torsion_site_symmetry_4
 _geom_torsion_publ_flag
C2_1 C1_1 B1_1 C1_3 5.6(2) . . . . ?
C3_1 C1_1 B1_1 C1_3 -173.58(16) 5_666 . . . ?
C2_1 C1_1 B1_1 P1_1 -174.35(13) . . . . ?
C3_1 C1_1 B1_1 P1_1 6.5(3) 5_666 . . . ?
C1_2 P1_1 B1_1 C1_1 -178.81(13) . . . . ?
C1_4 P1_1 B1_1 C1_1 0.6(2) . . . . ?
C1_2 P1_1 B1_1 C1_3 1.24(18) . . . . ?
C1_4 P1_1 B1_1 C1_3 -179.31(12) . . . . ?
C3_1 C1_1 C2_1 C3_1 0.7(3) 5_666 . . . ?
B1_1 C1_1 C2_1 C3_1 -178.56(16) . . . . ?
C1_1 C2_1 C3_1 C1_1 -0.7(3) . . . 5_666 ?
B1_1 P1_1 C1_2 C2_2 -171.34(15) . . . . ?
C1_4 P1_1 C1_2 C2_2 9.13(18) . . . . ?
B1_1 P1_1 C1_2 C6_2 8.8(2) . . . . ?
C1_4 P1_1 C1_2 C6_2 -170.74(15) . . . . ?
C6_2 C1_2 C2_2 C3_2 0.0(3) . . . . ?
P1_1 C1_2 C2_2 C3_2 -179.89(16) . . . . ?
C1_2 C2_2 C3_2 C4_2 -0.1(3) . . . . ?
C2_2 C3_2 C4_2 C5_2 0.2(3) . . . . ?
C3_2 C4_2 C5_2 C6_2 -0.2(3) . . . . ?
C4_2 C5_2 C6_2 C1_2 0.1(3) . . . . ?
C2_2 C1_2 C6_2 C5_2 0.0(3) . . . . ?
P1_1 C1_2 C6_2 C5_2 179.86(15) . . . . ?
C1_1 B1_1 C1_3 C2_3 -93.1(2) . . . . ?
P1_1 B1_1 C1_3 C2_3 86.84(19) . . . . ?
C1_1 B1_1 C1_3 C6_3 84.5(2) . . . . ?
P1_1 B1_1 C1_3 C6_3 -95.57(18) . . . . ?
C6_3 C1_3 C2_3 C3_3 2.0(2) . . . . ?
B1_1 C1_3 C2_3 C3_3 179.59(16) . . . . ?
C6_3 C1_3 C2_3 C7_3 -177.74(16) . . . . ?
B1_1 C1_3 C2_3 C7_3 -0.1(2) . . . . ?
C1_3 C2_3 C3_3 C4_3 -0.4(3) . . . . ?
C7_3 C2_3 C3_3 C4_3 179.30(17) . . . . ?
C2_3 C3_3 C4_3 C5_3 -1.4(3) . . . . ?
C2_3 C3_3 C4_3 C8_3 178.84(19) . . . . ?
C3_3 C4_3 C5_3 C6_3 1.6(3) . . . . ?
C8_3 C4_3 C5_3 C6_3 -178.62(19) . . . . ?
C4_3 C5_3 C6_3 C1_3 -0.1(3) . . . . ?
C4_3 C5_3 C6_3 C9_3 -179.65(18) . . . . ?
C2_3 C1_3 C6_3 C5_3 -1.7(2) . . . . ?
B1_1 C1_3 C6_3 C5_3 -179.39(16) . . . . ?
C2_3 C1_3 C6_3 C9_3 177.86(16) . . . . ?
B1_1 C1_3 C6_3 C9_3 0.2(2) . . . . ?
C1_2 P1_1 C1_4 C6_4 -92.05(15) . . . . ?
B1_1 P1_1 C1_4 C6_4 88.44(16) . . . . ?
C1_2 P1_1 C1_4 C2_4 85.66(15) . . . . ?
B1_1 P1_1 C1_4 C2_4 -93.85(16) . . . . ?
C6_4 C1_4 C2_4 C3_4 5.1(3) . . . . ?
P1_1 C1_4 C2_4 C3_4 -172.61(14) . . . . ?
C6_4 C1_4 C2_4 C1_5 -173.62(16) . . . . ?
P1_1 C1_4 C2_4 C1_5 8.7(2) . . . . ?
C1_4 C2_4 C3_4 C4_4 -2.4(3) . . . . ?
C1_5 C2_4 C3_4 C4_4 176.45(18) . . . . ?
C2_4 C3_4 C4_4 C5_4 -1.6(3) . . . . ?
C2_4 C3_4 C4_4 C1_6 178.51(18) . . . . ?
C3_4 C4_4 C5_4 C6_4 2.9(3) . . . . ?
C1_6 C4_4 C5_4 C6_4 -177.14(18) . . . . ?
C4_4 C5_4 C6_4 C1_4 -0.2(3) . . . . ?
C4_4 C5_4 C6_4 C1_7 179.94(17) . . . . ?
C2_4 C1_4 C6_4 C5_4 -3.9(2) . . . . ?
P1_1 C1_4 C6_4 C5_4 173.83(13) . . . . ?
C2_4 C1_4 C6_4 C1_7 175.95(16) . . . . ?
P1_1 C1_4 C6_4 C1_7 -6.3(2) . . . . ?
C3_4 C2_4 C1_5 C4_5 -119.52(19) . . . . ?
C1_4 C2_4 C1_5 C4_5 59.2(2) . . . . ?
C3_4 C2_4 C1_5 C2_5 116.04(19) . . . . ?
C1_4 C2_4 C1_5 C2_5 -65.2(2) . . . . ?
C3_4 C2_4 C1_5 C3_5 -2.7(2) . . . . ?
C1_4 C2_4 C1_5 C3_5 176.07(18) . . . . ?
C5_4 C4_4 C1_6 C3_6 112.0(2) . . . . ?
C3_4 C4_4 C1_6 C3_6 -68.1(3) . . . . ?
C5_4 C4_4 C1_6 C4_6 -8.5(3) . . . . ?
C3_4 C4_4 C1_6 C4_6 171.4(2) . . . . ?
C5_4 C4_4 C1_6 C2_6 -126.5(2) . . . . ?
C3_4 C4_4 C1_6 C2_6 53.5(2) . . . . ?
C5_4 C6_4 C1_7 C4_7 120.19(18) . . . . ?
C1_4 C6_4 C1_7 C4_7 -59.6(2) . . . . ?
C5_4 C6_4 C1_7 C3_7 -115.57(18) . . . . ?
C1_4 C6_4 C1_7 C3_7 64.6(2) . . . . ?
C5_4 C6_4 C1_7 C2_7 2.7(2) . . . . ?
C1_4 C6_4 C1_7 C2_7 -177.10(17) . . . . ?
 
_refine_diff_density_max    0.473
_refine_diff_density_min   -0.309
_refine_diff_density_rms    0.051

_shelx_res_file
;
TITL test_a.res in Pbca
    test_a.res
    created by SHELXL-2018/3 at 11:53:48 on 02-Jun-2021
REM Old TITL test in Pbca
REM SHELXT solution in Pbca
REM R1 0.147,  Rweak 0.007,  Alpha 0.032,  Orientation as input
REM Formula found by SHELXT:  C37 P
CELL  0.71073  13.0419  18.9527  25.5400   90.000   90.000   90.000
ZERR    4.000   0.0021   0.0064   0.0047    0.000    0.000    0.000
LATT  1
SYMM 1/2-X, -Y, 1/2+Z
SYMM -X, 1/2+Y, 1/2-Z
SYMM 1/2+X, 1/2-Y, -Z
SFAC C H B P
UNIT 288 376 8 8
TEMP -172.230
SIZE 0.136 0.244 0.303
L.S. 10
BOND $H
LIST 4
Acta 52
CONF
FMAP 2
PLAN 20
WGHT    0.056200    5.200500
FVAR       0.30200
RESI 1 MAIN
P1    4    0.281839    0.616339    0.409938    11.00000    0.02091    0.01751 =
         0.01773   -0.00169   -0.00295    0.00299
C1    1    0.429592    0.553909    0.484101    11.00000    0.01392    0.01616 =
         0.02091    0.00065    0.00014   -0.00231
B1    3    0.355268    0.616032    0.470120    11.00000    0.01344    0.01872 =
         0.01886    0.00129   -0.00002   -0.00292
C2    1    0.476549    0.554471    0.533434    11.00000    0.01866    0.01707 =
         0.02040   -0.00335    0.00002   -0.00017
AFIX  43
H2    2    0.460901    0.591593    0.557116    11.00000   -1.20000
AFIX   0
C3    1    0.544867    0.502754    0.548717    11.00000    0.01975    0.01953 =
         0.01779   -0.00118   -0.00336   -0.00097
AFIX  43
H3    2    0.575431    0.505642    0.582412    11.00000   -1.20000
AFIX   0
RESI 0

RESI 2 PH
C1    1    0.197305    0.687553    0.391816    11.00000    0.01714    0.01909 =
         0.02070    0.00155    0.00006    0.00120
C2    1    0.132608    0.680652    0.348739    11.00000    0.03156    0.02272 =
         0.02600   -0.00199   -0.00721    0.00331
AFIX  43
H2    2    0.133205    0.638168    0.329002    11.00000   -1.20000
AFIX   0
C3    1    0.067191    0.735141    0.334271    11.00000    0.03044    0.02666 =
         0.02499   -0.00016   -0.01045    0.00312
AFIX  43
H3    2    0.023565    0.729666    0.304761    11.00000   -1.20000
AFIX   0
C4    1    0.065280    0.797170    0.362553    11.00000    0.02801    0.02414 =
         0.03319    0.00318   -0.00569    0.00806
AFIX  43
H4    2    0.020421    0.834386    0.352749    11.00000   -1.20000
AFIX   0
C5    1    0.129126    0.804510    0.405144    11.00000    0.03016    0.01979 =
         0.03446   -0.00453   -0.00355    0.00425
AFIX  43
H5    2    0.128081    0.847247    0.424574    11.00000   -1.20000
AFIX   0
C6    1    0.194538    0.751067    0.420149    11.00000    0.02187    0.02171 =
         0.02527   -0.00100   -0.00681    0.00138
AFIX  43
H6    2    0.237838    0.757198    0.449713    11.00000   -1.20000
AFIX   0
RESI 0

RESI 3 MES
C1    1    0.343403    0.680197    0.509188    11.00000    0.01662    0.01679 =
         0.01856    0.00069   -0.00516    0.00430
C2    1    0.265903    0.680913    0.547217    11.00000    0.01716    0.02248 =
         0.01848    0.00037   -0.00433    0.00325
C3    1    0.257577    0.737845    0.581338    11.00000    0.01955    0.02868 =
         0.02368   -0.00403   -0.00115    0.00342
AFIX  43
H3    2    0.204474    0.737866    0.606799    11.00000   -1.20000
AFIX   0
C4    1    0.324657    0.794596    0.579223    11.00000    0.02384    0.02533 =
         0.03140   -0.00990   -0.00557    0.00439
C5    1    0.402762    0.792430    0.542439    11.00000    0.02051    0.02019 =
         0.03315   -0.00455   -0.00481   -0.00172
AFIX  43
H5    2    0.450473    0.830259    0.541037    11.00000   -1.20000
AFIX   0
C6    1    0.413428    0.736654    0.507562    11.00000    0.01831    0.01893 =
         0.02345    0.00126   -0.00374    0.00272
C7    1    0.191946    0.619821    0.551294    11.00000    0.02172    0.02598 =
         0.02398   -0.00046    0.00396   -0.00150
AFIX 137
H7A   2    0.146211    0.627182    0.581246    11.00000   -1.50000
H7B   2    0.230397    0.575883    0.556164    11.00000   -1.50000
H7C   2    0.151249    0.616764    0.519118    11.00000   -1.50000
AFIX   0
C8    1    0.313143    0.856301    0.615821    11.00000    0.03247    0.04004 =
         0.05276   -0.02462    0.00550   -0.00368
AFIX 137
H8A   2    0.381105    0.874372    0.625207    11.00000   -1.50000
H8B   2    0.277167    0.841107    0.647565    11.00000   -1.50000
H8C   2    0.273657    0.893614    0.598526    11.00000   -1.50000
AFIX   0
C9    1    0.499688    0.736168    0.468431    11.00000    0.02409    0.02186 =
         0.03183   -0.00216    0.00211   -0.00439
AFIX 137
H9A   2    0.471974    0.743578    0.433191    11.00000   -1.50000
H9B   2    0.535074    0.690591    0.469824    11.00000   -1.50000
H9C   2    0.548192    0.774019    0.476794    11.00000   -1.50000
AFIX   0
RESI 0

RESI 4 MESS
C1    1    0.281856    0.548078    0.359491    11.00000    0.01940    0.01785 =
         0.01546   -0.00026   -0.00245    0.00286
C2    1    0.349232    0.554112    0.315274    11.00000    0.02385    0.01806 =
         0.01864    0.00365    0.00113    0.00036
C3    1    0.338137    0.505506    0.275015    11.00000    0.03226    0.02294 =
         0.01783    0.00124    0.00502   -0.00064
AFIX  43
H3    2    0.380742    0.510388    0.245063    11.00000   -1.20000
AFIX   0
C4    1    0.268561    0.450296    0.275968    11.00000    0.02887    0.02123 =
         0.01992   -0.00159   -0.00179    0.00157
C5    1    0.208997    0.443035    0.320463    11.00000    0.02257    0.02165 =
         0.02433   -0.00204   -0.00056   -0.00263
AFIX  43
H5    2    0.163234    0.404126    0.322406    11.00000   -1.20000
AFIX   0
C6    1    0.212500    0.489825    0.362693    11.00000    0.01641    0.02081 =
         0.01973    0.00107   -0.00129    0.00170
RESI 0

RESI 5 TBU
C1    1    0.436474    0.609971    0.308434    11.00000    0.02944    0.02383 =
         0.02454    0.00197    0.00662   -0.00600
C2    1    0.393655    0.685310    0.304471    11.00000    0.04141    0.02401 =
         0.03566    0.00533    0.00590   -0.00634
AFIX 137
H2A   2    0.362902    0.698786    0.338023    11.00000   -1.50000
H2B   2    0.341382    0.687159    0.276940    11.00000   -1.50000
H2C   2    0.449372    0.718035    0.295922    11.00000   -1.50000
AFIX   0
C3    1    0.498071    0.597371    0.257743    11.00000    0.04152    0.03475 =
         0.02801    0.00135    0.01193   -0.00972
AFIX 137
H3A   2    0.556102    0.630170    0.256404    11.00000   -1.50000
H3B   2    0.453622    0.605186    0.227353    11.00000   -1.50000
H3C   2    0.523629    0.548751    0.257260    11.00000   -1.50000
AFIX   0
C4    1    0.516116    0.605296    0.352351    11.00000    0.02449    0.03341 =
         0.03150   -0.00244    0.00786   -0.00531
AFIX 137
H4A   2    0.570936    0.639576    0.345899    11.00000   -1.50000
H4B   2    0.545159    0.557624    0.353285    11.00000   -1.50000
H4C   2    0.483224    0.615698    0.385976    11.00000   -1.50000
AFIX   0
RESI 0

RESI 6 TBU
C1    1    0.259979    0.400274    0.229068    11.00000    0.03809    0.02595 =
         0.02182   -0.00702    0.00043   -0.00172
C2    1    0.365612    0.370427    0.215679    11.00000    0.05162    0.04372 =
         0.03249   -0.01674    0.00272    0.00500
AFIX 137
H2A   2    0.359321    0.337060    0.186543    11.00000   -1.50000
H2B   2    0.393736    0.346043    0.246318    11.00000   -1.50000
H2C   2    0.411528    0.409035    0.205591    11.00000   -1.50000
AFIX   0
C3    1    0.215533    0.440456    0.182995    11.00000    0.10216    0.05011 =
         0.03080   -0.01582   -0.02380    0.02751
AFIX 137
H3A   2    0.206319    0.408239    0.153353    11.00000   -1.50000
H3B   2    0.262477    0.478505    0.172973    11.00000   -1.50000
H3C   2    0.149086    0.460585    0.192890    11.00000   -1.50000
AFIX   0
C4    1    0.191314    0.336860    0.240642    11.00000    0.07597    0.05499 =
         0.05220   -0.03375    0.02306   -0.03381
AFIX 137
H4A   2    0.121227    0.353128    0.247404    11.00000   -1.50000
H4B   2    0.217317    0.311841    0.271486    11.00000   -1.50000
H4C   2    0.191349    0.304930    0.210460    11.00000   -1.50000
AFIX   0
RESI 0

RESI 7 TBU
C1    1    0.139173    0.472728    0.409444    11.00000    0.01784    0.02520 =
         0.02348   -0.00251    0.00359   -0.00275
C2    1    0.079333    0.403693    0.400602    11.00000    0.02788    0.03783 =
         0.03142   -0.00267    0.00566   -0.01333
AFIX 137
H2A   2    0.127713    0.364804    0.395201    11.00000   -1.50000
H2B   2    0.035501    0.408596    0.369648    11.00000   -1.50000
H2C   2    0.036709    0.393753    0.431329    11.00000   -1.50000
AFIX   0
C3    1    0.058125    0.530858    0.416168    11.00000    0.01994    0.03864 =
         0.03259    0.00020    0.00517    0.00304
AFIX 137
H3A   2    0.008953    0.516747    0.443228    11.00000   -1.50000
H3B   2    0.021970    0.538002    0.382951    11.00000   -1.50000
H3C   2    0.091754    0.574903    0.426615    11.00000   -1.50000
AFIX   0
C4    1    0.197414    0.460966    0.460780    11.00000    0.02552    0.02293 =
         0.02248    0.00225    0.00448   -0.00220
AFIX 137
H4A   2    0.234647    0.504070    0.470145    11.00000   -1.50000
H4B   2    0.246181    0.422075    0.456387    11.00000   -1.50000
H4C   2    0.148679    0.449225    0.488657    11.00000   -1.50000
RESI 0
AFIX   0
HKLF 4


REM  test_a.res in Pbca
REM wR2 = 0.129731, GooF = S = 1.02343, Restrained GooF = 1.02343 for all data
REM R1 = 0.049018 for 5074 Fo > 4sig(Fo) and 0.066916 for all 6483 data
REM 355 parameters refined using 0 restraints

END

WGHT      0.0563      5.1725

REM Highest difference peak  0.473,  deepest hole -0.309,  1-sigma level  0.051
Q1    1   0.3217  0.6138  0.4423  11.00000  0.05    0.47
Q2    1   0.1436  0.3764  0.2261  11.00000  0.05    0.38
Q3    1   0.2849  0.5718  0.3861  11.00000  0.05    0.35
Q4    1   0.2840  0.4612  0.1700  11.00000  0.05    0.32
Q5    1   0.2783  0.7765  0.5673  11.00000  0.05    0.31
Q6    1   0.2240  0.6525  0.4034  11.00000  0.05    0.30
Q7    1   0.3545  0.6452  0.5002  11.00000  0.05    0.29
Q8    1   0.1803  0.7168  0.4109  11.00000  0.05    0.29
Q9    1   0.3353  0.6600  0.4808  11.00000  0.05    0.28
Q10   1   0.0997  0.7893  0.3845  11.00000  0.05    0.27
Q11   1   0.3929  0.5832  0.4803  11.00000  0.05    0.27
Q12   1   0.1802  0.4812  0.3876  11.00000  0.05    0.26
Q13   1   0.1799  0.4668  0.4325  11.00000  0.05    0.26
Q14   1   0.1016  0.4998  0.4130  11.00000  0.05    0.26
Q15   1   0.0846  0.7719  0.3361  11.00000  0.05    0.26
Q16   1   0.2609  0.4288  0.2523  11.00000  0.05    0.26
Q17   1   0.3548  0.8964  0.5979  11.00000  0.05    0.25
Q18   1   0.3093  0.8227  0.5958  11.00000  0.05    0.25
Q19   1   0.4037  0.6436  0.3060  11.00000  0.05    0.25
Q20   1   0.2955  0.6882  0.5234  11.00000  0.05    0.25
;
_shelx_res_checksum   23986

_shelx_hkl_file
;
   1   0   0    1.40    0.90
   1   0   0    0.40    0.70
   1   0   0   -0.30    0.90
   1   0   0    1.80    0.90
  -1   0   0    0.90    0.80
  -1   0   0    0.60    0.80
  -1   0   0    0.50    0.80
  -1   0   0    0.90    0.90
   2   0   0 6446.75  345.77
   2   0   0 6516.15  347.27
   2   0   0 6637.44  346.77
  -2   0   0 6100.29  346.47
  -2   0   0 6542.15  346.97
  -2   0   0 6466.65  345.97
   2   0   0 7012.20  346.87
  -2   0   0 6338.97  345.97
  -2   0   0 6607.04  346.37
   3   0   0    4.30    2.60
  -3   0   0    5.90    3.40
  -3   0   0    5.60    2.50
   3   0   0    6.80    2.70
  -3   0   0    6.60    3.20
   3   0   0    8.30    3.00
   3   0   0    4.80    2.30
  -3   0   0    2.90    2.10
   4   0   0 1203.38   69.19
  -4   0   0 1239.38   69.19
   4   0   0 1315.37   69.29
  -4   0   0 1305.67   69.39
  -4   0   0 1247.88   68.29
   4   0   0 1344.67   69.49
   4   0   0 1295.97   69.19
  -4   0   0 1314.47   69.19
  -4   0   0 1244.28   69.59
  -5   0   0   18.70    4.10
   5   0   0   10.30    3.40
   5   0   0   13.30    3.70
   5   0   0   11.30    3.20
  -5   0   0   17.50    4.70
  -5   0   0   18.60    3.60
  -5   0   0   16.10    3.20
   6   0   0   24.40    4.60
   6   0   0   27.30    4.70
  -6   0   0   31.70    5.40
  -6   0   0   26.00    4.50
  -6   0   0   27.60    6.10
  -7   0   0   11.30    5.70
   7   0   0    4.20    3.50
  -7   0   0    9.90    2.20
  -7   0   0   12.10    5.00
   7   0   0    7.30    4.00
  -8   0   0  151.88   13.70
  -8   0   0  159.58   13.00
  -8   0   0  163.48   10.10
   8   0   0  172.38   12.60
   9   0   0   -4.10    3.50
  -9   0   0    1.90    2.20
  -9   0   0   -3.50    5.80
  -9   0   0   -1.80    4.70
 -10   0   0   33.70    7.20
  10   0   0   19.60    5.60
 -10   0   0   18.90    3.00
  11   0   0   -4.20    4.50
 -11   0   0   -1.30    6.20
 -12   0   0   80.79   11.40
  12   0   0   88.39   11.20
 -13   0   0    6.00    7.70
  13   0   0   -0.40    5.30
 -14   0   0  793.52   47.40
  14   0   0  730.73   46.90
 -15   0   0    8.40    9.00
  15   0   0    5.50    6.80
 -16   0   0    2.80    9.90
  16   0   0    1.10    7.10
   0  -1   0    1.50    0.60
   0   1   0    0.30    0.50
   0   1   0    1.20    0.40
   1   1   0   -0.80    0.90
   1   1   0    0.20    0.80
   1   1   0    0.00    0.70
   1   1   0   -0.10    1.10
  -1   1   0    0.60    0.80
   1  -1   0    0.50    1.40
  -1  -1   0    1.10    0.90
  -1  -1   0   -0.30    0.80
  -1   1   0    0.40    1.30
   1  -1   0    1.00    0.90
  -1  -1   0    0.20    1.00
   1  -1   0    1.70    0.80
   2   1   0 1974.40  103.69
  -2  -1   0 1913.51  103.79
  -2  -1   0 1823.02  103.69
   2   1   0 1914.51  103.69
  -2   1   0 2001.60  103.89
   2  -1   0 1938.81  103.59
   2  -1   0 2095.29  103.89
   2  -1   0 2029.20  103.59
   2   1   0 1964.20  103.69
  -2  -1   0 1824.92  103.49
  -2   1   0 1972.40  103.59
  -2  -1   0 1831.92  103.29
  -2   1   0 2000.10  103.59
   2  -1   0 1959.30  103.79
   2   1   0 1882.41  103.39
  -2  -1   0 1967.00  103.69
   3   1   0    0.20    2.20
   3  -1   0   -1.30    2.80
  -3  -1   0    4.00    2.20
   3  -1   0   -2.20    2.00
   3  -1   0   -2.40    2.50
  -3  -1   0   -0.50    2.00
  -3   1   0    3.70    3.00
   3   1   0    1.50    2.60
  -3   1   0   -3.70    2.00
  -3   1   0    1.70    2.90
  -3   1   0   -4.70    3.20
   3  -1   0    0.10    2.80
  -3  -1   0    2.40    3.10
  -3  -1   0    2.60    2.00
   3   1   0    1.20    2.20
   3   1   0    0.40    2.60
  -3  -1   0    1.00    3.00
   4  -1   0  714.03   37.20
   4  -1   0  752.12   37.00
   4   1   0  729.63   37.20
   4   1   0  656.63   37.00
   4  -1   0  616.54   36.80
  -4  -1   0  613.94   37.10
  -4  -1   0  638.94   37.10
  -4  -1   0  639.64   36.30
   4  -1   0  644.14   37.10
   4   1   0  694.53   36.70
  -4  -1   0  591.54   36.50
  -4   1   0  687.03   36.80
  -4  -1   0  676.03   36.90
  -4   1   0  686.43   37.20
  -4   1   0  670.23   37.00
  -5   1   0    0.80    3.90
   5  -1   0   -0.20    2.50
   5   1   0   -2.40    2.60
  -5  -1   0   -0.70    2.40
  -5  -1   0   -0.80    3.80
   5  -1   0    1.20    2.80
  -5  -1   0    1.40    3.50
  -5   1   0    4.20    3.60
  -5  -1   0    0.50    2.00
   5   1   0    0.30    3.10
   5   1   0    0.70    2.60
  -5   1   0   -1.90    2.30
   5  -1   0    0.00    2.90
   5  -1   0   -2.60    2.60
   5   1   0   -0.40    2.70
  -5   1   0    0.60    3.10
   6  -1   0  189.18   13.00
   6  -1   0  208.78   13.50
   6   1   0  180.58   13.00
  -6  -1   0  176.18   14.00
   6  -1   0  227.18   13.40
  -6   1   0  190.18   13.60
  -6   1   0  191.18   13.60
   6   1   0  208.08   13.40
  -6   1   0  193.68   14.50
  -6  -1   0  181.68   14.00
  -6  -1   0  183.58   11.90
   6   1   0  198.58   12.90
  -7   1   0    2.60    4.20
  -7  -1   0   -1.00    2.20
  -7  -1   0    5.40    4.60
   7   1   0   -2.30    3.20
   7   1   0    6.30    3.70
   7  -1   0   -3.00    3.50
  -7  -1   0    1.90    5.30
   7  -1   0    2.00    3.30
   7  -1   0   -0.30    3.20
  -7   1   0    0.50    3.80
   8  -1   0  348.77   23.60
  -8  -1   0  403.66   22.20
  -8  -1   0  360.66   24.80
   8   1   0  380.26   23.90
   8   1   0  435.96   23.80
  -8  -1   0  372.36   24.50
  -8   1   0  383.16   24.20
   9   1   0   -2.70    3.50
  -9  -1   0   -2.70    2.30
   9  -1   0   -1.10    3.80
  -9   1   0    6.70    5.30
  -9  -1   0    1.00    5.30
  -9  -1   0    2.40    6.00
 -10  -1   0    2.10    2.80
  10  -1   0    2.40    4.60
  10   1   0    2.20    4.20
 -10  -1   0   -2.00    6.50
 -10   1   0   -5.30    5.60
 -10  -1   0   -5.60    5.70
  11  -1   0    1.80    4.80
 -11  -1   0   -1.10    6.20
 -11  -1   0    0.10    2.80
 -11   1   0   -1.20    5.90
  11   1   0   -1.20    4.50
  12   1   0   28.30    7.10
 -12  -1   0   23.80    8.40
  12  -1   0   23.70    7.00
 -12   1   0   20.50    7.90
 -13   1   0    1.30    7.40
  13  -1   0    0.90    6.10
  13   1   0   -2.60    5.20
 -13  -1   0   17.10    8.60
 -14   1   0  512.85   32.30
 -14  -1   0  476.45   32.80
  14   1   0  446.56   31.20
  14  -1   0  421.76   30.90
  15   1   0    3.50    6.60
 -15  -1   0    9.90    8.90
  15  -1   0   12.00    7.20
 -15   1   0   -3.20    7.60
 -16   1   0   30.30   11.00
  16   1   0   51.19   10.60
 -16  -1   0   34.40   11.40
  16  -1   0   28.10    9.40
   0  -2   0  139.79    7.80
   0  -2   0  133.49    7.60
   0   2   0  135.79    7.50
   0  -2   0  132.29    7.50
   0   2   0  129.09    7.80
   1   2   0   -0.80    1.10
  -1   2   0   -1.80    1.90
  -1  -2   0   -0.30    1.40
  -1  -2   0    1.60    1.20
  -1  -2   0    2.70    0.60
  -1   2   0    1.90    1.00
   1   2   0    0.40    0.60
   1  -2   0   -0.40    0.90
   1   2   0    0.70    1.30
   1  -2   0    0.40    1.80
   1   2   0   -0.10    1.40
  -1  -2   0   -0.20    1.10
  -2  -2   0  164.38    9.90
   2   2   0  174.58   10.20
   2  -2   0  157.58    9.70
  -2  -2   0  172.78    9.90
   2  -2   0  174.28    9.70
  -2   2   0  157.08    9.50
   2  -2   0  181.18   10.60
   2   2   0  145.19    9.00
   2   2   0  156.18    9.90
   2   2   0  178.98    9.30
   2   2   0  160.18    9.70
  -2  -2   0  158.88   10.10
  -3   2   0    3.50    3.50
   3  -2   0   -0.50    2.80
  -3  -2   0    3.30    3.10
  -3  -2   0   -2.00    2.20
  -3   2   0   -0.50    2.00
  -3  -2   0   -3.00    1.90
   3  -2   0   -1.60    2.20
   3   2   0    0.20    2.20
   3  -2   0   -1.70    2.30
   3   2   0   -0.80    2.20
   3   2   0    0.70    2.60
  -3   2   0    1.90    2.80
   3  -2   0   -0.70    2.90
  -3  -2   0   -2.30    2.70
   3   2   0   -0.40    1.80
   4   2   0 1399.76   79.59
   4   2   0 1431.06   78.89
  -4  -2   0 1412.76   79.79
  -4  -2   0 1406.56   79.29
   4  -2   0 1602.54   79.49
   4   2   0 1344.77   79.39
  -4  -2   0 1412.36   79.69
  -4   2   0 1538.55   79.39
   4  -2   0 1529.15   79.99
  -4   2   0 1469.65   79.99
  -4   2   0 1474.05   79.39
   4  -2   0 1432.96   79.39
   4  -2   0 1498.45   79.79
  -4  -2   0 1625.84   79.69
   4   2   0 1513.65   79.69
   5   2   0   -1.20    2.70
  -5   2   0    3.70    3.30
  -5  -2   0   -4.00    3.70
  -5  -2   0    1.20    3.70
   5  -2   0    1.90    3.30
   5   2   0    3.60    3.00
   5   2   0   -1.80    2.30
   5  -2   0   -1.40    2.40
   5   2   0    0.00    2.80
  -5  -2   0    1.00    2.40
   5  -2   0    2.50    2.70
  -5  -2   0    3.30    2.70
   5  -2   0   -0.50    3.10
  -5   2   0   -0.10    2.30
  -5   2   0    3.30    3.50
  -6   2   0   33.20    5.80
   6  -2   0   50.99    5.60
   6   2   0   37.10    5.50
  -6  -2   0   40.20    6.70
   6   2   0   37.30    5.40
  -6   2   0   37.60    5.50
  -6  -2   0   30.00    4.30
  -6  -2   0   26.80    5.90
   6  -2   0   30.70    5.10
   6   2   0   50.89    5.00
   6  -2   0   47.20    6.40
   7   2   0    1.10    3.10
   7  -2   0   -0.60    3.10
  -7   2   0    1.70    4.00
   7   2   0   -2.30    3.00
  -7  -2   0    3.90    4.80
  -7   2   0   -1.30    4.00
  -7  -2   0   -3.50    2.50
   7  -2   0    3.10    3.40
  -7  -2   0   -4.20    4.90
  -8   2   0   32.50    6.20
   8  -2   0   26.00    5.10
  -8  -2   0   33.40    7.10
  -8  -2   0   31.80    4.50
   8   2   0   32.30    5.20
  -8   2   0   38.30    6.20
   8   2   0   32.00    5.70
  -8  -2   0   30.40    7.00
   9   2   0    0.20    3.70
   9  -2   0   -8.00    3.10
  -9  -2   0   -2.50    2.70
   9   2   0    0.40    3.60
  -9   2   0   -3.80    4.30
  -9  -2   0    0.20    5.40
  -9  -2   0    9.40    6.50
 -10  -2   0  131.79   14.70
 -10  -2   0  162.48   14.90
 -10  -2   0  160.58   11.00
 -10   2   0  170.08   14.30
  10   2   0  131.39   13.30
  10  -2   0  162.08   13.10
 -11  -2   0    1.70    3.20
  11   2   0   -6.70    4.50
 -11  -2   0    1.40    8.00
  11  -2   0   -1.40    4.80
 -11  -2   0    7.40    7.40
 -11   2   0    0.50    6.20
 -12  -2   0  273.57   16.90
  12  -2   0  254.47   20.20
 -12   2   0  267.67   20.70
  12   2   0  258.77   20.20
 -12  -2   0  298.27   22.50
 -12  -2   0  257.37   22.90
  13   2   0   -0.80    5.70
 -13   2   0    1.20    6.90
  13  -2   0    0.30    6.00
 -13  -2   0    1.00    8.10
 -14   2   0  154.68   15.90
  14  -2   0  140.89   15.70
 -14  -2   0  147.39   16.60
  14   2   0  142.19   15.80
  15   2   0    0.80    6.30
 -15  -2   0   -1.80    8.70
 -15   2   0   -4.10    8.10
  15  -2   0    8.30    6.90
  16   2   0   89.79   13.80
  16  -2   0  115.99   15.10
 -16   2   0  123.09   15.40
 -16  -2   0  115.79   15.80
   0  -3   0    0.50    1.40
   0   3   0   -0.30    1.20
   0  -3   0    2.80    1.80
   0   3   0   -1.00    1.90
   0  -3   0    1.10    1.40
   1  -3   0    0.40    2.20
   1   3   0    0.60    1.30
   1   3   0    0.80    1.30
  -1  -3   0   -0.30    1.30
   1   3   0   -0.80    1.10
  -1  -3   0   -0.80    1.50
   1  -3   0    2.20    1.30
   1   3   0   -0.10    1.80
  -1   3   0    1.00    2.30
  -1  -3   0   -1.40    1.80
  -1  -3   0   -0.30    0.90
  -1  -3   0    0.50    1.10
  -2   3   0 4134.09  215.08
   2   3   0 3949.50  214.38
  -2  -3   0 3804.22  214.78
   2   3   0 3992.80  214.28
   2  -3   0 4089.99  214.48
   2   3   0 4114.09  214.78
   2  -3   0 4312.47  215.18
  -2  -3   0 3914.21  214.48
  -2   3   0 4162.08  214.38
   2   3   0 3905.21  214.68
  -2  -3   0 3879.41  213.98
  -2  -3   0 4168.78  214.68
   3   3   0   -0.90    2.50
  -3   3   0   -0.50    3.30
  -3   3   0   -1.40    2.00
   3  -3   0    1.60    3.00
  -3  -3   0   -2.40    2.60
   3  -3   0   -1.20    2.30
  -3  -3   0   -1.50    2.50
  -3  -3   0    1.40    2.20
   3   3   0   -0.50    1.40
   3   3   0    0.00    1.60
  -3  -3   0    7.90    3.10
   3  -3   0   -1.30    2.30
   3   3   0   -0.20    2.20
   3   3   0   -0.20    2.10
  -4  -3   0  662.13   36.70
   4  -3   0  708.53   37.40
  -4   3   0  637.14   37.20
  -4  -3   0  658.53   37.10
   4   3   0  645.44   36.50
   4   3   0  722.33   37.00
  -4  -3   0  698.53   36.70
   4  -3   0  663.73   36.90
   4   3   0  608.04   36.60
  -4   3   0  704.83   36.40
   4  -3   0  625.24   36.40
   4   3   0  622.24   35.70
   4   3   0  639.74   36.00
   4  -3   0  688.03   36.50
  -4  -3   0  622.84   36.80
  -5  -3   0   -0.40    2.50
   5   3   0   -0.30    2.10
   5   3   0    0.30    2.70
   5   3   0    2.40    3.20
  -5   3   0   -1.90    3.70
  -5  -3   0   -3.10    3.80
   5  -3   0   -0.40    2.60
   5  -3   0    2.20    3.30
  -5   3   0    2.20    3.30
  -5   3   0   -0.90    2.40
   5  -3   0    3.70    2.80
   5   3   0   -0.10    2.50
  -5  -3   0   -0.80    3.70
  -5  -3   0   -0.60    2.60
   5  -3   0   -3.00    3.40
   6  -3   0 1509.25   90.29
  -6  -3   0 1760.32   91.29
  -6   3   0 1733.73   91.29
   6   3   0 1654.83   89.59
   6  -3   0 1708.93   90.29
  -6  -3   0 1672.13   90.99
  -6   3   0 1718.93   90.39
  -6  -3   0 1631.74   90.09
   6   3   0 1602.64   90.59
  -7  -3   0   -2.20    4.80
  -7   3   0    1.50    4.10
  -7  -3   0   -5.50    4.60
   7  -3   0   -1.90    3.00
   7   3   0   -0.50    2.70
   7  -3   0   -2.40    2.90
   7   3   0    0.10    3.30
  -7  -3   0   -1.30    2.80
  -7   3   0    0.10    4.00
  -8  -3   0   85.89   10.00
   8   3   0   75.29    8.50
  -8  -3   0   78.29    7.50
   8  -3   0   87.09    8.90
  -8   3   0   90.89    8.90
  -8   3   0   82.49    9.60
  -8  -3   0   82.69   10.10
   8   3   0   98.99    8.10
  -9  -3   0    3.60    5.80
  -9   3   0    3.50    4.70
   9  -3   0    6.30    3.90
   9   3   0    6.60    3.60
  -9  -3   0   -1.90    3.10
  -9  -3   0    3.70    6.20
   9   3   0    0.50    3.90
 -10  -3   0   26.70    8.10
  10   3   0   38.70    7.10
 -10   3   0   33.20    7.10
 -10  -3   0   30.70    8.60
 -10  -3   0   41.80    5.50
  10  -3   0   40.50    7.10
 -11   3   0   -4.90    5.50
 -11  -3   0   -9.00    6.70
 -11  -3   0    4.40    7.80
 -11  -3   0   -0.60    3.60
  11   3   0   -2.80    4.40
  11  -3   0   -1.80    4.40
 -12  -3   0  266.67   17.20
 -12   3   0  233.58   19.90
 -12  -3   0  272.97   21.60
  12  -3   0  268.87   20.00
  12   3   0  260.07   20.00
 -12  -3   0  269.87   22.20
 -13   3   0    0.10    6.70
  13   3   0    0.80    6.10
  13  -3   0   11.50    6.30
 -13  -3   0   24.50    9.40
 -13  -3   0   -7.80    9.10
 -14  -3   0  111.49   14.90
  14   3   0   85.89   12.40
 -14   3   0  100.19   12.90
  14  -3   0   95.79   13.00
  15  -3   0   -3.40    6.30
 -15   3   0   -7.50    7.90
  15   3   0   11.60    6.70
 -15  -3   0   21.70   10.20
  16  -3   0  291.87   23.30
 -16   3   0  289.27   23.50
 -16  -3   0  268.07   25.00
  16   3   0  232.78   23.60
   0  -4   0   45.00    4.10
   0   4   0   47.00    3.60
   0   4   0   41.00    4.20
   0  -4   0   41.40    3.80
   0  -4   0   37.40    3.60
   0  -4   0   39.10    4.00
  -1  -4   0    0.70    1.60
  -1  -4   0   -0.40    1.40
   1   4   0    1.10    1.80
   1   4   0    0.80    1.60
  -1  -4   0    2.40    2.30
   1   4   0    0.00    1.80
  -1  -4   0    1.10    1.60
  -1   4   0    0.10    2.80
   1  -4   0   -1.00    2.50
   1   4   0   -0.20    1.70
  -2  -4   0  520.75   27.00
   2  -4   0  549.95   28.70
   2   4   0  473.05   26.90
  -2   4   0  522.85   27.50
   2  -4   0  479.75   27.60
   2   4   0  518.95   27.60
   2   4   0  478.95   28.00
  -2  -4   0  500.15   27.90
  -2  -4   0  485.95   27.70
   2   4   0  527.55   28.20
   2   4   0  485.85   27.00
  -2   4   0  512.95   28.70
  -3  -4   0    0.10    2.40
   3  -4   0   -0.90    2.90
  -3   4   0    0.10    1.80
  -3   4   0    3.20    3.80
  -3  -4   0    1.30    2.90
   3  -4   0    1.00    2.10
   3   4   0    0.00    1.10
  -3  -4   0   -3.70    2.60
  -3  -4   0   -0.60    2.00
   3   4   0   -1.30    2.00
   3   4   0    2.40    2.50
   3   4   0    2.90    2.60
   4  -4   0    8.40    1.70
  -4   4   0    4.50    3.70
   4   4   0    8.10    2.90
   4  -4   0    8.60    2.90
  -4  -4   0    7.80    3.30
   4   4   0    8.00    2.10
   4  -4   0   12.90    3.70
   4   4   0   10.70    3.20
  -4  -4   0    7.30    3.40
  -4  -4   0   12.20    3.00
  -4  -4   0    5.50    3.60
   4   4   0   11.90    3.00
   4   4   0    9.40    1.70
  -4   4   0    9.20    2.50
   4  -4   0   10.80    3.00
   5   4   0    1.70    3.20
   5  -4   0   -1.20    2.80
  -5  -4   0   -1.80    3.70
  -5   4   0   -1.90    4.00
  -5  -4   0   -2.20    2.60
   5  -4   0    0.80    3.60
   5   4   0    1.30    2.00
   5   4   0    2.30    2.90
  -5  -4   0    0.40    3.20
   5  -4   0   -4.40    3.70
  -5  -4   0    2.00    4.20
  -5   4   0   -1.30    2.50
   5   4   0    1.60    2.30
   5  -4   0   -0.30    2.70
   5   4   0   -1.60    2.80
   6   4   0   89.09    9.10
   6   4   0  116.69    7.80
   6   4   0  118.79    8.40
  -6  -4   0  101.39   10.10
  -6  -4   0  102.99   10.20
   6  -4   0  110.59    9.20
  -6   4   0  108.69   10.40
  -6  -4   0  110.89    9.50
   6  -4   0  140.79    9.30
  -7  -4   0   -2.20    4.90
  -7   4   0    1.10    4.30
   7   4   0    5.00    3.70
  -7  -4   0    1.10    4.70
   7   4   0    0.60    3.00
   7  -4   0   -1.20    2.90
  -7  -4   0    0.90    3.30
   7  -4   0    1.30    3.10
  -7   4   0    5.40    3.90
   7   4   0   -2.70    2.50
  -8  -4   0  140.29   13.00
   8  -4   0  129.39   11.20
   8   4   0  119.99   11.20
   8   4   0  161.68   10.00
  -8   4   0  140.39   12.90
  -8  -4   0  146.69   13.20
  -8  -4   0  129.99   10.70
   8   4   0  144.39   10.60
  -8   4   0  133.19   11.40
   9   4   0   -4.70    3.50
   9   4   0    5.30    3.20
  -9   4   0    1.10    4.80
  -9  -4   0    6.00    6.30
  -9  -4   0   -1.00    3.40
  -9   4   0    0.80    4.70
   9  -4   0   -3.50    3.50
  -9  -4   0   -6.30    5.70
 -10  -4   0   43.70    9.20
  10   4   0   42.50    7.30
  10   4   0   46.90    6.00
 -10  -4   0   42.80    9.60
  10  -4   0   33.90    6.60
 -10   4   0   46.10    7.50
 -10  -4   0   35.40    5.90
 -11  -4   0   -4.10    7.10
 -11  -4   0   -1.00    7.60
  11   4   0   -8.50    4.30
 -11  -4   0   -3.20    3.70
  11  -4   0   -3.70    4.40
 -11   4   0    4.10    5.70
 -12   4   0   50.09    8.80
  12   4   0   42.90    8.60
 -12  -4   0   46.40    6.50
  12  -4   0   51.99    8.70
 -12  -4   0   35.50    9.80
 -12  -4   0   36.70   10.40
  13  -4   0   -4.50    5.50
 -13   4   0    2.70    6.40
 -13  -4   0    5.10    9.30
 -13  -4   0  -11.70    7.20
  13   4   0   -0.60    5.60
 -14  -4   0   56.99   12.40
  14   4   0   43.00    9.50
  14  -4   0   49.90    9.90
  15   4   0   13.20    7.60
  15  -4   0   -2.60    7.00
 -15  -4   0   -2.30    9.70
  16  -4   0   31.40    9.50
  16   4   0    8.40    7.80
 -16  -4   0   19.50   11.70
   0   5   0   -2.10    2.70
   0  -5   0   -0.40    2.30
   0   5   0   -0.20    1.80
   0  -5   0   -0.70    2.20
   0  -5   0   -0.20    2.00
   0  -5   0   -1.20    2.00
  -1  -5   0   -1.00    1.60
  -1   5   0    3.00    3.30
   1   5   0    0.10    2.10
   1   5   0    0.70    1.90
  -1  -5   0    1.90    1.80
   1   5   0    0.00    2.00
  -1  -5   0    1.00    1.90
  -1  -5   0   -2.70    2.30
   1  -5   0    0.80    2.60
   2   5   0  828.32   45.40
  -2  -5   0  749.82   45.40
   2   5   0  803.22   45.80
   2   5   0  841.62   44.80
  -2  -5   0  900.21   44.80
  -2  -5   0  873.11   45.80
   2  -5   0  939.41   46.60
   2   5   0  781.32   44.80
   2  -5   0  867.71   45.40
  -2   5   0  850.81   46.50
  -2  -5   0  854.61   44.80
  -2  -5   0  767.02   46.00
  -3  -5   0   -1.90    2.90
   3  -5   0   -1.50    2.00
  -3  -5   0    0.20    1.40
   3  -5   0    1.80    3.10
  -3  -5   0   -1.50    2.10
  -3  -5   0    0.30    2.50
   3   5   0   -0.80    1.90
  -3   5   0    0.80    1.80
   3   5   0   -0.40    2.50
   3   5   0    2.50    2.50
  -3   5   0    9.50    4.20
   3   5   0    1.30    1.20
  -3  -5   0    1.80    3.10
  -4   5   0   25.40    5.50
  -4  -5   0   32.10    4.40
   4   5   0   22.70    4.20
   4  -5   0   21.70    2.90
   4   5   0   32.80    4.60
  -4  -5   0   18.70    4.80
  -4   5   0   26.80    3.70
   4  -5   0   38.00    5.80
  -4  -5   0   22.20    4.40
  -4  -5   0   31.40    4.70
   4  -5   0   29.00    3.90
   4   5   0   25.70    2.50
   4  -5   0   21.80    3.70
   4   5   0   28.00    3.90
  -5  -5   0   -3.00    3.70
   5   5   0    1.50    1.80
   5  -5   0    1.30    1.60
   5   5   0    0.70    1.50
   5  -5   0   -1.40    3.00
   5   5   0   -3.40    2.70
  -5  -5   0    2.90    4.30
  -5  -5   0    1.10    3.70
   5  -5   0    0.40    2.80
   5   5   0   -0.40    3.00
  -5   5   0    1.30    3.10
  -5   5   0    0.40    4.80
  -6   5   0  235.78   16.80
  -6  -5   0  221.08   16.00
   6   5   0  248.88   16.20
   6  -5   0  262.07   15.50
   6   5   0  255.87   14.50
   6  -5   0  235.98   15.70
  -6  -5   0  242.08   17.10
  -6  -5   0  242.08   16.50
   6   5   0  237.88   13.90
   7   5   0    0.00    2.10
   7   5   0    2.40    2.80
   7  -5   0    0.40    3.40
  -7  -5   0   -2.40    4.60
  -7   5   0   -1.10    4.40
  -7  -5   0   -1.50    3.30
   7  -5   0    2.10    3.10
  -7  -5   0    4.10    4.80
   7   5   0   -3.20    3.40
   8   5   0   20.20    3.40
  -8  -5   0   14.60    6.20
  -8  -5   0   19.60    4.60
   8   5   0   14.40    4.90
  -8  -5   0   22.40    6.70
  -8   5   0   16.50    6.30
   8   5   0   23.90    4.30
   8  -5   0   25.90    5.40
  -9  -5   0   -5.90    5.50
   9  -5   0    2.90    3.90
  -9  -5   0    0.70    6.00
  -9   5   0   -0.10    4.50
   9   5   0    5.40    2.90
  -9  -5   0   -5.70    3.30
   9   5   0   -2.70    3.90
 -10  -5   0   24.10    8.40
 -10  -5   0   42.60    6.40
  10   5   0   36.10    7.20
  10   5   0   48.30    5.30
  10  -5   0   26.00    6.20
 -10  -5   0   43.20    9.20
 -11  -5   0   -7.10    7.40
 -11  -5   0   -3.60    3.80
  11   5   0   -2.40    4.90
  11  -5   0   -4.70    4.60
 -11  -5   0    1.50    7.60
 -12  -5   0    8.30    8.70
  12   5   0    6.90    6.20
  12  -5   0   17.80    6.50
 -12  -5   0    8.10    4.90
 -12  -5   0    5.50    8.50
 -13  -5   0    1.70    9.20
 -13  -5   0   -4.60    8.10
  13   5   0   -3.80    5.40
  13  -5   0   -3.40    5.30
 -14  -5   0    5.40   10.20
  14  -5   0   -3.40    6.00
 -14  -5   0   -3.60    9.50
  14   5   0   16.20    7.10
  15   5   0    0.50    6.60
 -15  -5   0    0.10    9.60
  15  -5   0    3.30    7.10
   0  -6   0  435.46   23.90
   0  -6   0  458.65   24.50
   0  -6   0  433.16   24.40
   0  -6   0  402.46   24.30
   0   6   0  424.96   24.60
   1   6   0    0.30    2.00
   1  -6   0   -1.00    2.60
  -1  -6   0    1.50    1.90
  -1   6   0   -2.70    3.10
  -1  -6   0    1.70    1.80
  -1  -6   0   -2.90    1.90
  -1  -6   0   -1.90    2.40
   1   6   0    2.70    2.40
   1   6   0   -0.20    2.10
   2   6   0  690.23   37.50
   2   6   0  631.94   37.10
   2  -6   0  790.32   38.90
  -2  -6   0  653.23   38.30
  -2  -6   0  689.33   37.00
  -2  -6   0  707.93   38.10
   2   6   0  688.23   37.00
  -2   6   0  701.33   38.80
  -2  -6   0  704.03   36.90
  -2  -6   0  645.04   37.50
   2  -6   0  668.53   37.40
  -3  -6   0   -1.20    3.30
   3   6   0   -1.80    2.50
   3   6   0   -0.80    2.80
  -3  -6   0    2.70    3.50
   3   6   0   -1.70    1.30
  -3   6   0   -1.60    3.70
  -3  -6   0    2.20    2.70
   3  -6   0    1.00    2.20
   3  -6   0    3.90    3.70
   3   6   0    1.40    2.20
  -3  -6   0    2.80    2.40
  -3  -6   0    1.10    1.20
   4   6   0 3127.69  161.48
  -4   6   0 3084.99  163.98
  -4   6   0 3249.67  162.38
   4   6   0 2949.51  163.08
   4  -6   0 3191.48  162.28
   4   6   0 2724.73  162.38
   4  -6   0 3093.79  162.58
  -4  -6   0 2957.50  163.48
  -4  -6   0 2947.80  163.58
  -4  -6   0 2987.20  162.88
  -4  -6   0 3097.39  162.98
   5  -6   0    0.80    2.00
   5   6   0    8.80    4.00
   5  -6   0    1.10    2.90
  -5  -6   0   -3.30    3.60
   5  -6   0    3.20    3.10
  -5  -6   0    1.50    3.90
  -5   6   0   -0.50    4.90
  -5  -6   0   -0.20    4.20
   5   6   0   -6.20    1.50
   6   6   0  537.75   29.80
  -6  -6   0  537.95   31.80
   6  -6   0  589.44   29.40
  -6   6   0  512.15   32.70
  -6  -6   0  530.65   32.50
   6  -6   0  529.75   31.20
  -6  -6   0  515.85   31.90
   6  -6   0  526.55   29.40
   6  -6   0  579.24   31.10
   6   6   0  514.35   31.60
   7   6   0    2.10    3.50
  -7  -6   0    0.10    4.90
   7  -6   0    0.60    3.10
  -7   6   0    2.80    4.80
   7  -6   0   -3.90    2.90
   7   6   0   -2.30    1.50
  -7  -6   0   -3.30    4.30
  -7  -6   0   -2.60    3.40
   7   6   0   -0.60    1.90
  -8   6   0   12.60    5.80
   8   6   0   11.80    2.40
   8   6   0    9.20    3.00
  -8  -6   0    6.10    5.80
  -8  -6   0   15.50    4.80
  -8  -6   0   10.10    5.90
   8  -6   0    7.50    4.20
   8   6   0    8.80    4.40
  -9   6   0    3.50    5.50
   9   6   0   -0.10    3.00
  -9  -6   0    2.60    6.40
   9   6   0    1.30    2.40
  -9  -6   0    4.20    6.40
  -9  -6   0   -0.50    3.90
   9   6   0    2.70    4.30
   9  -6   0    5.30    4.00
  10   6   0  121.89   12.70
  10   6   0  126.29    9.20
 -10  -6   0  141.59   12.10
  10  -6   0  124.89   12.30
 -10  -6   0  132.79   14.60
 -10  -6   0  141.89   14.80
  11  -6   0    1.70    4.60
 -11  -6   0   -3.70    4.10
 -11  -6   0   13.70    8.40
 -11  -6   0   -6.60    7.30
  11   6   0    4.90    5.20
 -12  -6   0  162.58   17.80
 -12  -6   0  160.08   17.30
 -12  -6   0  201.58   14.60
  12   6   0  145.99   15.80
  12  -6   0  168.58   16.00
 -13  -6   0   -0.90    4.90
  13   6   0    4.40    6.10
  13  -6   0   -3.70    5.20
 -13  -6   0    5.10    8.50
 -13  -6   0   12.70   10.40
 -14  -6   0   96.29   15.90
  14  -6   0   91.09   12.40
 -14  -6   0   78.19   13.70
  14   6   0   85.39   12.50
 -15  -6   0   -5.80   10.90
  15  -6   0   -2.30    6.40
  15   6   0   -2.70    6.00
 -15  -6   0    8.30   10.30
   0  -7   0    0.80    2.10
   0  -7   0    2.90    2.70
   0  -7   0    0.00    2.30
   0   7   0    2.00    2.90
   0  -7   0    3.40    2.70
   1  -7   0   -2.20    2.80
  -1   7   0   -0.60    3.50
   1   7   0   -1.50    1.90
  -1  -7   0    0.90    2.00
  -1  -7   0    3.30    2.90
  -1  -7   0   -2.10    2.10
  -1  -7   0   -0.70    2.00
   1  -7   0   -0.80    2.20
   1   7   0    2.30    2.70
   1  -7   0   -2.00    2.00
   1   7   0    0.70    2.20
  -2   7   0  380.26   23.00
   2  -7   0  416.46   22.70
  -2  -7   0  383.56   20.70
   2  -7   0  387.96   21.30
   2   7   0  374.46   21.20
   2   7   0  343.87   21.00
   2   7   0  375.96   22.00
  -2  -7   0  354.66   22.30
  -2  -7   0  395.46   20.90
  -2  -7   0  373.26   23.00
  -2  -7   0  396.26   22.10
  -2  -7   0  340.07   21.30
  -3  -7   0    1.50    3.00
   3  -7   0   -1.60    2.50
   3   7   0    1.50    1.70
   3   7   0    0.80    1.60
   3   7   0   -1.00    3.00
  -3   7   0   -4.00    4.10
   3   7   0    1.00    2.50
  -3  -7   0    3.10    1.30
  -3  -7   0    4.70    2.90
  -3  -7   0    0.70    3.70
   3  -7   0   -0.50    3.70
  -3  -7   0   -2.30    3.70
   4  -7   0 1780.42   91.59
   4   7   0 1533.35   92.19
  -4  -7   0 1685.43   92.79
  -4  -7   0 1592.54   92.79
  -4   7   0 1731.93   93.29
   4   7   0 1678.33   90.39
   4   7   0 1881.51   91.69
   4  -7   0 1706.63   91.69
  -4  -7   0 1609.24   91.89
  -4   7   0 1749.92   91.39
   5  -7   0   -3.50    2.80
   5  -7   0    0.70    2.30
   5  -7   0    0.60    3.00
  -5  -7   0    0.70    4.10
  -5   7   0   -0.10    4.10
   5   7   0   -0.50    3.10
  -5  -7   0   -0.20    3.90
  -5  -7   0   -0.90    3.80
   5   7   0    1.20    1.50
   6   7   0    0.70    1.50
   6  -7   0    1.00    3.20
   6  -7   0   -3.30    2.90
  -6  -7   0    4.90    4.80
   6   7   0    1.10    3.50
  -6   7   0    2.50    4.90
  -6  -7   0    2.70    4.20
  -6  -7   0    3.50    4.00
   6  -7   0    0.00    1.90
  -7  -7   0   -0.40    4.40
  -7  -7   0    3.30    5.00
  -7   7   0    4.90    5.30
  -7  -7   0   -2.60    3.90
   7   7   0    3.70    1.80
   7  -7   0   -2.50    3.20
   7   7   0   -1.50    3.40
   8   7   0  140.19   11.80
   8   7   0  132.39    8.70
  -8   7   0  143.39   14.00
  -8  -7   0  115.29   12.60
   8  -7   0  119.39   10.80
  -8  -7   0  118.89   12.40
  -8  -7   0  126.49   11.80
  -9   7   0    8.60    6.20
   9  -7   0   -5.10    3.50
   9   7   0    0.30    2.40
  -9  -7   0    5.80    6.40
  -9  -7   0   -2.00    4.30
   9   7   0    1.00    4.30
  -9  -7   0   -0.90    5.80
   9   7   0    1.90    1.70
  10  -7   0   22.10    6.10
  10   7   0   28.70    7.20
 -10  -7   0   29.30    6.60
 -10  -7   0   20.40    8.50
 -10   7   0   42.90    9.00
 -10  -7   0   25.40    8.90
 -11  -7   0   -5.00    4.30
 -11  -7   0   -4.40    7.50
 -11  -7   0    3.40    7.80
  11  -7   0    1.50    4.90
  11   7   0   -1.10    5.10
 -12  -7   0  259.07   17.70
  12  -7   0  218.88   18.20
  12   7   0  200.78   18.40
 -12  -7   0  230.78   21.00
 -12  -7   0  221.08   21.10
 -13  -7   0   -0.20    8.60
 -13  -7   0   -6.00    4.90
  13  -7   0   -1.10    5.50
  13   7   0   -3.30    5.50
 -13  -7   0   -8.00    9.10
  14  -7   0   12.20    6.90
 -14  -7   0    9.30   10.70
  14   7   0    6.10    6.50
 -14  -7   0    4.20    9.50
  15   7   0   -4.90    6.60
  15  -7   0    7.20    7.40
 -15  -7   0   -8.20   11.00
 -15  -7   0  -12.70    9.90
   0  -8   0   71.09    6.50
   0  -8   0   63.69    5.90
   0   8   0   58.29    6.30
   0  -8   0   61.19    6.20
   0  -8   0   61.89    6.10
   1  -8   0   -2.10    3.20
  -1  -8   0    1.10    2.60
  -1  -8   0    1.90    2.40
  -1  -8   0   -1.20    3.00
   1   8   0    0.40    3.00
   1  -8   0   -0.30    2.70
  -1  -8   0    0.10    2.40
   1  -8   0    1.80    3.50
  -1   8   0   -4.00    3.70
   1  -8   0   -2.90    2.30
   1   8   0    2.10    2.50
   1   8   0    5.40    2.70
  -2  -8   0   64.19    5.30
   2  -8   0   75.69    6.00
  -2  -8   0   67.29    7.10
   2   8   0   60.39    5.50
  -2  -8   0   73.19    6.30
  -2  -8   0   59.09    7.40
   2  -8   0   87.79    8.20
   2   8   0   65.49    6.10
  -2  -8   0   63.29    5.00
  -2  -8   0   76.19    7.00
  -2   8   0   69.99    7.90
   3   8   0   -2.60    1.90
  -3  -8   0    2.40    3.10
   3   8   0   -1.90    2.50
  -3  -8   0    2.00    1.30
  -3  -8   0    0.20    2.70
  -3   8   0   -0.10    4.60
  -3  -8   0   -3.30    3.50
   3  -8   0    0.70    2.70
  -3  -8   0    0.90    4.10
   3   8   0   -1.40    1.90
   3  -8   0    2.40    3.00
  -4  -8   0  415.26   24.50
   4  -8   0  408.56   24.20
   4  -8   0  430.66   24.30
  -4  -8   0  435.86   26.00
   4   8   0  386.76   24.40
  -4   8   0  412.86   26.20
  -4  -8   0  424.46   22.80
   5  -8   0    1.70    2.40
  -5   8   0    0.20    4.20
   5   8   0   -0.30    3.20
  -5  -8   0    0.00    4.30
   5  -8   0   -1.10    3.00
  -5  -8   0    2.10    3.80
  -5  -8   0   -2.40    3.80
   5   8   0    0.60    1.50
   6  -8   0    2.40    3.30
  -6   8   0    8.20    5.10
   6  -8   0    6.40    3.60
  -6  -8   0    0.40    4.50
  -6  -8   0   -4.50    3.90
   6   8   0    4.30    3.80
   6   8   0    3.30    1.80
   6  -8   0    6.10    2.40
  -6  -8   0   -1.90    4.20
  -7   8   0    1.00    4.90
   7  -8   0    1.20    1.80
   7   8   0   -0.50    1.70
  -7  -8   0   -3.00    4.20
   7   8   0    5.60    4.10
  -7  -8   0   -3.10    4.40
  -7  -8   0    2.90    5.00
   7  -8   0    0.70    1.70
   7  -8   0    3.60    3.60
  -8  -8   0   42.50    7.10
  -8   8   0   39.10    8.50
   8   8   0   35.20    6.50
   8   8   0   39.20    3.90
  -8  -8   0   30.60    7.90
  -8  -8   0   36.30    7.70
   8  -8   0   49.50    6.90
  -9  -8   0   -7.20    5.90
   9  -8   0   -2.50    4.10
  -9   8   0    4.20    6.80
   9   8   0    1.00    4.50
   9   8   0   -0.30    2.10
  -9  -8   0   -0.20    6.50
  -9  -8   0    0.40    4.60
  10   8   0   18.00    6.20
 -10  -8   0   10.50    8.20
  10  -8   0   21.10    5.90
 -10  -8   0   20.10    6.10
 -10  -8   0   13.80    7.80
 -10   8   0   11.30    7.50
 -11  -8   0    0.30    5.20
  11  -8   0    1.50    5.00
 -11  -8   0   -1.00    8.00
  11   8   0    1.60    5.60
 -11  -8   0   15.10    8.40
 -12  -8   0    0.50    8.50
  12  -8   0    9.10    6.00
 -12  -8   0    0.60    8.60
  12   8   0    0.90    6.00
 -12  -8   0    3.10    5.30
 -13  -8   0  -12.20    4.90
  13  -8   0    1.80    6.20
  13   8   0   -5.50    5.80
 -13  -8   0    9.60   10.00
 -13  -8   0  -12.50    8.10
  14  -8   0   41.80    9.50
 -14  -8   0   34.10   12.20
  14   8   0   19.50    8.30
 -14  -8   0   27.30   11.40
 -15  -8   0   19.10   10.90
  15  -8   0   -4.50    6.80
  15   8   0    2.10    7.10
 -15  -8   0    1.90   11.20
   0  -9   0   -1.30    3.60
   0  -9   0    0.90    3.00
   0  -9   0   -0.70    2.90
   0  -9   0    0.60    3.00
   0  -9   0   -0.20    3.20
   0   9   0    1.10    3.70
  -1  -9   0    1.90    2.70
   1  -9   0   -4.80    3.50
   1  -9   0   -0.60    3.60
   1  -9   0    0.30    2.90
   1  -9   0    0.10    3.40
  -1  -9   0    2.60    2.80
  -1  -9   0    0.30    3.30
  -1  -9   0   -0.50    2.70
   1   9   0   -0.30    2.60
  -1   9   0   -2.40    4.00
  -1  -9   0   -1.70    3.80
   1  -9   0    1.90    2.80
   1   9   0   -0.60    3.20
  -2  -9   0   -1.10    2.60
   2  -9   0   -1.20    3.10
  -2  -9   0   -4.10    2.50
  -2  -9   0    2.50    2.10
  -2  -9   0   -0.20    1.90
   2  -9   0    2.70    2.60
  -2  -9   0   -0.40    4.00
  -2  -9   0   -2.80    3.50
   2   9   0    2.30    3.10
   2   9   0    1.00    2.70
  -2   9   0   -2.70    4.40
  -3  -9   0   -0.10    2.90
   3  -9   0   -0.70    2.90
   3  -9   0   -3.50    2.60
  -3   9   0    4.30    4.90
   3   9   0    4.80    2.80
  -3  -9   0    6.40    4.10
  -3  -9   0   -1.50    1.50
  -3  -9   0   -0.10    4.20
   3   9   0   -1.00    2.10
  -3  -9   0    0.00    1.50
   4   9   0  283.37   16.00
   4  -9   0  283.47   17.70
  -4  -9   0  264.27   19.30
  -4  -9   0  330.17   18.10
  -4   9   0  288.27   19.50
   4  -9   0  281.17   17.40
  -4  -9   0  254.47   18.80
   5  -9   0   -2.10    2.60
  -5  -9   0    1.00    4.40
  -5  -9   0   -1.50    4.40
  -5  -9   0    3.60    3.80
   5  -9   0    0.60    3.10
  -5   9   0    1.20    4.50
  -6   9   0    9.20    5.10
   6   9   0    9.80    4.10
  -6  -9   0   13.00    4.90
  -6  -9   0    3.90    5.00
  -6  -9   0    3.60    4.10
   6  -9   0    8.70    3.80
   6  -9   0   11.50    3.00
   7  -9   0   -2.30    3.10
  -7  -9   0   -6.00    4.40
  -7  -9   0   -6.20    4.20
   7   9   0   -5.30    3.40
  -7  -9   0    0.50    5.30
  -7   9   0    0.00    5.30
   7   9   0   -1.70    1.80
   7  -9   0    0.50    2.00
   8   9   0    3.60    4.60
   8  -9   0   13.20    4.80
   8   9   0   10.50    2.60
   8  -9   0   10.60    2.20
  -8  -9   0    3.80    5.10
  -8  -9   0    8.00    5.90
   8  -9   0   12.80    2.30
  -8   9   0    9.70    6.10
  -8  -9   0    8.70    6.50
   9   9   0    1.60    4.70
   9   9   0    2.00    2.30
   9  -9   0    4.20    4.50
  -9   9   0    5.70    6.80
  -9  -9   0    6.10    6.90
  -9  -9   0   -4.10    4.60
  -9  -9   0    1.50    6.30
 -10  -9   0  115.19   12.30
 -10  -9   0  105.49   13.40
  10   9   0   92.29   11.90
 -10  -9   0  100.79   13.60
 -10   9   0  146.39   15.70
  10  -9   0  130.29   12.60
  11   9   0    3.30    5.50
 -11  -9   0    1.20    7.70
  11  -9   0    2.10    5.00
 -11  -9   0   -2.40    7.70
 -11  -9   0    1.30    5.20
 -12  -9   0   13.70    6.50
 -12  -9   0   -2.00    8.60
  12   9   0   19.50    7.20
  12  -9   0   16.80    6.60
 -12  -9   0    6.80    9.30
 -13  -9   0   -5.40    8.70
  13  -9   0   -4.60    5.70
  13   9   0   -0.60    5.80
 -13  -9   0   -2.50    9.20
 -13  -9   0    4.80    6.10
 -14  -9   0   -8.60    9.40
  14  -9   0   11.00    7.10
 -14  -9   0   -9.80    9.40
  14   9   0    7.70    7.20
  15   9   0   -6.30    6.40
 -15  -9   0    1.70   11.70
  15  -9   0   -0.20    7.30
 -15  -9   0    9.10   11.40
   0 -10   0  316.27   19.90
   0 -10   0  318.17   19.60
   0 -10   0  292.57   20.60
   0 -10   0  359.66   20.00
   0  10   0  333.17   20.20
   0 -10   0  312.67   19.00
   1 -10   0    2.20    3.70
  -1 -10   0    0.80    2.80
   1  10   0   -5.90    3.10
  -1  10   0    2.10    4.00
   1 -10   0   -0.10    3.50
   1 -10   0   -1.20    3.20
  -1 -10   0   -2.00    2.50
   1 -10   0    0.20    3.00
  -1 -10   0    4.10    4.10
   1  10   0   -0.40    2.60
  -1 -10   0   -1.50    3.40
   1 -10   0   -0.50    2.90
  -1 -10   0   -0.40    2.60
  -2 -10   0  203.08   15.60
  -2 -10   0  191.28   14.70
  -2  10   0  219.68   15.60
   2 -10   0  220.28   14.80
  -2 -10   0  214.28   13.60
   2  10   0  213.48   13.50
   2  10   0  211.68   13.50
  -2 -10   0  213.38   12.80
  -2 -10   0  233.78   13.30
   2 -10   0  213.18   13.70
   2 -10   0  210.98   13.60
  -3 -10   0   -6.90    1.60
  -3 -10   0   -1.00    3.80
   3 -10   0    4.50    3.30
   3  10   0   -1.50    2.20
  -3 -10   0    1.20    1.70
  -3 -10   0   -5.10    3.70
   3 -10   0    0.50    2.70
  -3  10   0    1.60    4.80
  -3 -10   0   -0.80    2.90
  -4 -10   0  103.59    8.70
   4 -10   0  101.49    8.30
  -4 -10   0   95.69   10.10
  -4  10   0  109.49   11.40
   4 -10   0  100.49    8.90
  -4 -10   0  101.59   10.60
  -5  10   0    0.60    4.90
   5 -10   0    4.10    3.20
  -5 -10   0   -2.10    4.50
  -5 -10   0    1.90    3.90
  -5 -10   0    8.40    4.80
   5 -10   0    3.30    3.30
  -6 -10   0    9.30    5.10
   6 -10   0    4.60    3.80
  -6 -10   0   -0.10    5.10
  -6  10   0   11.40    5.40
   6 -10   0    6.90    3.00
  -6 -10   0    8.60    4.60
  -7  10   0   -3.90    5.50
   7 -10   0    0.80    3.60
  -7 -10   0    6.20    5.20
   7 -10   0    0.50    2.50
  -7 -10   0   -0.20    5.70
   7  10   0   -0.90    3.90
  -7 -10   0   -8.50    4.60
   8 -10   0   52.99    7.50
  -8 -10   0   42.80    9.20
   8 -10   0   57.09    4.70
   8 -10   0   44.80    4.50
   8  10   0   26.20    6.80
  -8  10   0   49.90   10.00
  -8 -10   0   50.89    8.60
  -8 -10   0   23.40    7.60
  -9  10   0    1.30    5.90
   9 -10   0   -6.90    4.00
  -9 -10   0    5.10    7.10
  -9 -10   0   -6.80    5.00
  -9 -10   0    7.80    6.60
   9  10   0   -1.40    4.60
  10 -10   0   11.80    5.40
  10  10   0    9.10    5.90
 -10 -10   0   22.30    7.00
 -10 -10   0   18.00    8.50
 -10  10   0   10.70    8.00
 -10 -10   0   19.90    8.50
 -11 -10   0   -3.30    5.50
  11 -10   0    1.20    5.00
  11  10   0   -3.30    5.10
 -11 -10   0   -6.00    7.70
 -11 -10   0   -2.50    7.40
  12 -10   0    4.00    5.80
  12  10   0   11.70    6.50
 -12 -10   0   -3.60    5.60
 -12 -10   0   -6.30    8.30
 -12 -10   0    3.10    9.00
  13 -10   0    0.00    5.70
  13  10   0    2.90    6.40
 -13 -10   0   -4.30    9.20
 -13 -10   0   -7.50    8.70
 -13 -10   0    3.30    6.20
 -14 -10   0    7.60   10.50
  14  10   0   -1.70    6.20
 -14 -10   0   15.00   11.40
  14 -10   0    0.10    6.90
   0  11   0    3.70    4.10
   0 -11   0    1.70    3.40
   0 -11   0   -2.50    2.70
   0 -11   0    8.00    3.70
   0 -11   0    4.50    3.30
   0 -11   0    3.80    4.20
   1 -11   0    0.20    2.90
  -1 -11   0   -3.00    2.70
   1  11   0   -0.10    3.30
  -1 -11   0   -0.70    3.50
  -1 -11   0   -0.30    3.90
   1 -11   0    1.20    3.80
   1 -11   0   -2.70    3.60
  -1 -11   0   -0.40    2.70
   1 -11   0    2.30    3.20
  -1  11   0   -2.00    4.00
  -1 -11   0   -1.60    2.60
  -2 -11   0   73.19    9.00
   2 -11   0   91.69    9.30
   2 -11   0   69.89    8.20
  -2 -11   0   90.99    6.90
  -2 -11   0   68.09    8.30
  -2  11   0   79.99    9.10
  -2 -11   0   78.19    6.40
  -2 -11   0   84.79    7.20
   2  11   0   77.79    7.20
   2 -11   0   88.89    7.70
   2 -11   0   89.09    7.60
   3  11   0   -4.80    2.40
  -3 -11   0   -3.50    1.70
   3 -11   0    0.90    2.70
  -3  11   0    1.10    4.80
   3 -11   0    2.20    3.40
  -3 -11   0   -0.10    2.90
  -3 -11   0    3.70    4.60
  -3 -11   0    2.20    3.90
  -3 -11   0   -2.10    1.60
   4 -11   0  224.28   15.10
  -4 -11   0  205.18   16.80
  -4 -11   0  240.68   16.60
  -4  11   0  223.28   17.00
  -4 -11   0  210.88   14.50
   4 -11   0  209.28   14.10
  -5  11   0   11.10    5.80
  -5 -11   0    0.60    3.60
   5 -11   0   -1.20    3.10
  -5 -11   0   -1.80    4.50
   5 -11   0    0.00    2.90
  -5 -11   0   -0.90    4.90
  -6 -11   0    4.10    5.60
   6 -11   0    1.60    3.40
  -6 -11   0   -1.90    4.10
  -6  11   0    3.40    6.00
  -6 -11   0    0.90    4.80
   6 -11   0   -1.10    2.60
  -7 -11   0   -5.60    5.50
   7 -11   0    1.80    3.90
  -7  11   0    0.10    6.40
  -7 -11   0   -2.50    5.00
  -7 -11   0   -3.10    4.80
   7 -11   0   -3.00    2.60
  -8 -11   0  152.48   15.30
   8 -11   0  158.98   10.60
   8  11   0  160.68   15.30
   8 -11   0  153.78   13.00
  -8 -11   0  142.99   15.00
  -8 -11   0  175.78   14.80
  -8  11   0  168.18   17.00
  -9 -11   0   -5.60    5.40
   9 -11   0   -1.20    4.40
  -9  11   0   -2.10    6.80
   9  11   0    1.60    5.20
  -9 -11   0    4.80    7.40
  -9 -11   0    3.30    6.80
 -10 -11   0   49.10   10.50
 -10 -11   0   39.70    8.70
  10  11   0   59.59    9.80
  10 -11   0   53.39    8.40
 -10 -11   0   53.89   10.90
 -11 -11   0    3.90    8.30
  11 -11   0    5.10    5.30
 -11 -11   0  -12.10    7.00
  11  11   0   -0.30    5.60
 -11 -11   0   -3.30    5.70
 -12 -11   0   38.90   11.80
 -12 -11   0   33.40    8.80
  12 -11   0   65.09   10.30
 -12 -11   0   53.69   11.80
  12  11   0   48.70    9.70
 -13 -11   0   -2.70   10.10
  13  11   0   -3.20    5.90
 -13 -11   0   18.20   11.10
 -13 -11   0   -4.80    5.90
  13 -11   0    1.10    6.20
 -14 -11   0    8.10   11.20
 -14 -11   0   13.90   11.00
  14  11   0   16.10    8.10
  14 -11   0   36.90    9.50
   0  12   0  677.43   40.10
   0 -12   0  735.83   40.20
   0 -12   0  692.73   39.00
   0 -12   0  693.73   39.60
   0 -12   0  676.03   41.00
  -1  12   0    0.70    4.30
  -1 -12   0   -1.70    2.80
  -1 -12   0    3.30    2.90
   1 -12   0    1.40    3.80
   1 -12   0   -0.90    3.00
   1  12   0    3.00    3.80
  -1 -12   0    1.40    2.90
  -1 -12   0    0.00    4.00
   1 -12   0   -1.50    4.00
  -1 -12   0   -2.40    4.10
   1 -12   0   -2.60    3.30
  -2 -12   0  196.48   12.30
   2 -12   0  193.78   14.60
  -2 -12   0  192.98   14.60
   2 -12   0  179.78   13.00
   2 -12   0  197.78   13.40
   2  12   0  200.28   13.20
   2 -12   0  198.08   14.60
  -2 -12   0  221.18   12.90
  -2  12   0  186.88   15.00
  -2 -12   0  182.18   15.30
  -2 -12   0  193.58   13.00
  -3  12   0   -2.40    4.70
  -3 -12   0   -5.20    4.50
  -3 -12   0    1.10    3.10
  -3 -12   0   -2.60    1.90
   3 -12   0    1.50    2.90
  -3 -12   0   -3.20    1.80
  -3 -12   0   -0.70    4.10
   3 -12   0   -3.10    3.40
   3 -12   0    0.90    4.20
   3 -12   0    0.60    2.60
  -4 -12   0   14.20    6.30
  -4  12   0   30.40    7.20
  -4 -12   0   23.50    5.10
   4 -12   0   28.70    4.70
  -4 -12   0   18.00    5.90
   4 -12   0   31.10    5.60
  -5  12   0   -5.50    5.60
  -5 -12   0    1.90    5.10
   5 -12   0    1.30    3.20
  -5 -12   0    2.20    4.00
  -5 -12   0   -3.80    4.90
   5 -12   0    0.50    3.40
   6 -12   0   10.50    3.90
  -6 -12   0    3.50    5.50
  -6 -12   0   -0.20    5.70
  -6  12   0    4.40    6.70
  -6 -12   0    7.40    4.90
   6 -12   0    9.80    4.30
  -7  12   0   -9.80    6.20
  -7 -12   0    4.40    6.00
   7 -12   0    1.50    3.10
   7 -12   0   -1.20    3.90
  -7 -12   0    2.50    5.50
  -7 -12   0   -1.90    6.40
  -8  12   0   20.80    9.20
   8 -12   0   16.10    5.40
  -8 -12   0   31.00    7.60
  -8 -12   0   10.80    7.40
  -8 -12   0   13.40    6.80
   8 -12   0   27.20    4.30
   9  12   0    9.00    5.70
  -9 -12   0   -6.40    6.00
  -9  12   0   -0.80    7.30
  -9 -12   0   -1.30    5.80
   9 -12   0   -0.50    4.50
  -9 -12   0  -10.90    6.80
 -10 -12   0   17.30    8.40
  10 -12   0   17.80    6.10
 -10 -12   0    4.30    8.10
 -10 -12   0   10.30    6.80
  10  12   0   -2.40    5.70
  11 -12   0   -1.90    5.20
 -11 -12   0   -1.80    5.70
 -11 -12   0   -3.80    7.90
 -11 -12   0   -8.30    7.60
  11  12   0   -0.20    5.50
  12 -12   0  132.49   14.50
 -12 -12   0  142.29   17.30
 -12 -12   0  131.89   17.30
 -12 -12   0  131.79   15.00
  12  12   0  124.39   15.30
 -13 -12   0    0.30    6.40
 -13 -12   0    9.80   10.40
  13 -12   0    9.80    7.00
  13  12   0   -4.20    6.10
 -13 -12   0    4.00   10.00
 -14 -12   0  104.59   16.60
  14  12   0   69.39   13.10
 -14 -12   0  107.49   16.70
  14 -12   0  110.09   14.00
   0 -13   0   14.00    5.20
   0 -13   0    4.80    3.70
   0 -13   0    3.10    3.20
   0 -13   0    9.30    4.10
   0  13   0   24.60    5.20
  -1 -13   0   -0.60    2.90
  -1 -13   0   -1.00    3.90
   1 -13   0    0.40    3.40
   1 -13   0    1.30    4.00
  -1 -13   0    0.20    4.70
  -1 -13   0   -1.60    2.90
  -1 -13   0    3.30    3.20
   1 -13   0    1.70    4.50
   1 -13   0    1.00    3.40
  -1  13   0    1.20    4.50
   1  13   0   -1.00    3.80
   2 -13   0   15.20    5.20
  -2 -13   0   17.00    4.20
   2 -13   0    8.60    4.00
  -2 -13   0   20.60    3.90
  -2 -13   0   17.90    5.20
   2 -13   0   21.40    5.50
   2 -13   0   20.60    4.60
  -2  13   0   13.50    6.10
  -2 -13   0   13.70    5.80
  -2 -13   0   21.80    3.70
   2  13   0   16.00    4.30
   3 -13   0   -1.40    4.20
   3 -13   0    1.40    3.60
  -3  13   0   -0.50    5.00
   3 -13   0    0.30    3.20
   3 -13   0   -3.30    2.70
  -3 -13   0   -4.00    4.40
  -3 -13   0    1.20    2.20
  -3 -13   0   -3.20    2.10
   3 -13   0   -1.80    2.90
  -3 -13   0    2.30    3.50
  -3 -13   0    6.70    4.80
   4 -13   0   55.59    7.60
  -4  13   0   48.20    9.20
  -4 -13   0   54.99    9.40
  -4 -13   0   50.89    6.90
   4 -13   0   76.99    7.40
  -4 -13   0   56.39    8.90
   4 -13   0   54.09    8.80
  -4 -13   0   67.19    4.50
  -5 -13   0    0.20    4.20
  -5  13   0   -0.70    6.20
   5 -13   0   -1.80    3.60
  -5 -13   0   -4.20    4.90
   5 -13   0   -4.70    3.10
  -5 -13   0    0.90    5.20
   6 -13   0  155.88   11.90
  -6  13   0  179.68   16.90
  -6 -13   0  147.29   12.90
  -6 -13   0  128.79   14.40
  -6 -13   0  149.59   15.00
   6 -13   0  132.29   11.80
   7 -13   0   -1.00    3.30
  -7 -13   0    0.10    5.30
  -7  13   0   -7.60    6.30
  -7 -13   0   -2.00    6.70
   7 -13   0    0.40    4.00
  -7 -13   0    5.70    6.50
   8 -13   0    4.90    4.40
   8 -13   0   -4.20    2.80
  -8 -13   0    3.00    6.70
  -8 -13   0   -6.10    5.40
  -8 -13   0    7.80    7.20
  -8  13   0   15.60    8.50
  -9 -13   0  -10.30    6.20
  -9 -13   0   -1.60    7.70
   9 -13   0    5.30    4.60
  -9  13   0   -3.70    7.80
  -9 -13   0   -7.70    5.50
 -10 -13   0    2.80    7.00
 -10 -13   0    3.90    8.50
  10 -13   0   10.30    5.70
 -10 -13   0    4.40    7.70
 -11 -13   0  -10.90    7.80
 -11 -13   0   -0.10    6.50
 -11 -13   0    4.80    8.60
  11  13   0   12.00    7.20
  11 -13   0   12.10    5.90
 -12 -13   0   71.39   13.60
  12 -13   0  104.19   13.00
 -12 -13   0   96.89   15.20
  12  13   0   95.79   13.50
 -12 -13   0   78.99   12.30
 -13 -13   0   11.80    7.90
  13 -13   0   13.00    7.00
 -13 -13   0    4.20   10.30
  13  13   0    5.80    7.10
 -13 -13   0    5.60   10.50
   0 -14   0 1743.23   99.39
   0 -14   0 1859.91  101.99
   0 -14   0 1892.71  100.09
   0  14   0 1797.82  100.69
   0 -14   0 1882.11  100.99
  -1 -14   0   -5.60    3.20
  -1  14   0   -0.30    4.80
   1 -14   0   -3.90    3.40
  -1 -14   0   -0.50    3.10
   1 -14   0    1.30    4.00
  -1 -14   0  -10.20    4.40
   1  14   0    2.30    4.50
   1 -14   0   -3.90    4.60
  -1 -14   0   -0.10    4.20
   1 -14   0   -2.30    4.10
  -2 -14   0  237.28   14.60
  -2  14   0  229.28   17.70
   2 -14   0  215.18   15.40
   2  14   0  219.38   15.30
  -2 -14   0  231.98   18.10
   2 -14   0  214.28   14.90
   2 -14   0  204.98   16.50
  -2 -14   0  217.98   14.00
  -2 -14   0  205.68   16.50
  -2 -14   0  230.18   15.00
   2 -14   0  220.48   16.60
   3 -14   0    0.50    3.20
  -3 -14   0    1.80    3.70
  -3  14   0   -1.00    5.70
  -3 -14   0   -3.50    2.20
   3 -14   0    0.70    3.00
   3 -14   0    0.60    3.90
  -3 -14   0    1.80    4.80
  -3 -14   0    0.50    2.30
  -3 -14   0   -7.40    4.50
   3 -14   0    1.80    4.70
   3 -14   0   -5.00    3.20
  -4 -14   0  163.88   17.30
  -4 -14   0  166.58   16.70
  -4  14   0  225.58   17.90
  -4 -14   0  182.48   14.40
   4 -14   0  222.18   14.50
   4 -14   0  214.88   14.30
   4 -14   0  191.78   16.50
  -4 -14   0  229.28   12.10
   4 -14   0  186.08   15.10
  -5 -14   0   -4.40    5.20
  -5 -14   0    8.90    5.90
   5 -14   0   -7.20    4.80
  -5 -14   0    0.10    4.50
   5 -14   0    0.40    3.80
  -5  14   0   -4.60    6.10
   5 -14   0    0.20    3.40
  -6  14   0   18.60    8.40
  -6 -14   0   19.80    7.00
   6 -14   0   20.50    5.10
  -6 -14   0   14.50    5.90
   6 -14   0   25.80    5.80
  -6 -14   0   11.80    7.10
   7 -14   0   -2.50    3.60
  -7 -14   0    7.90    5.90
  -7  14   0   13.90    8.40
  -7 -14   0    8.40    6.80
   7 -14   0   -0.40    4.10
  -7 -14   0    1.50    7.00
  -8  14   0   60.29   11.50
   8 -14   0   64.49    8.70
  -8 -14   0   60.49   11.40
  -8 -14   0   61.09    9.80
  -8 -14   0   60.69   10.80
   8 -14   0   59.99    7.10
  -9 -14   0    3.10    6.90
  -9 -14   0   -4.10    7.60
  -9 -14   0    2.30    6.90
   9 -14   0   -2.50    4.30
  -9  14   0    3.30    8.20
 -10 -14   0    4.70    6.90
 -10 -14   0    5.10    8.70
 -10 -14   0   -0.30    7.70
  10 -14   0   17.80    6.10
 -11 -14   0    2.40    8.50
  11 -14   0    1.30    5.10
 -11 -14   0   -2.20    6.20
 -11 -14   0    1.60    9.00
 -12 -14   0    0.30    9.70
  12 -14   0    9.10    6.40
 -12 -14   0    1.10    7.40
 -12 -14   0    6.20    9.20
  13 -14   0   -1.60    8.30
 -13 -14   0  -11.20    9.40
  13 -14   0    9.70    6.90
 -13 -14   0    2.70   10.30
 -13 -14   0   -0.60    6.90
   0 -15   0   28.50    6.00
   0 -15   0   22.70    5.20
   0 -15   0   15.70    4.40
   1  15   0    9.60    5.20
   1 -15   0   -1.80    4.80
   1 -15   0   -2.80    3.60
  -1  15   0    7.20    5.50
  -1 -15   0    2.90    3.80
   1 -15   0    3.00    4.10
  -1 -15   0    1.30    5.30
  -1 -15   0   -3.60    3.30
  -1 -15   0   -1.40    4.80
   1 -15   0    4.90    4.70
  -2 -15   0   72.29    9.70
   2 -15   0   59.99    8.70
   2 -15   0   61.39    7.00
   2 -15   0   53.09    7.20
   2 -15   0   58.19    8.90
  -2 -15   0   50.99    9.30
  -2  15   0   55.69    9.40
   2 -15   0   60.99    7.70
  -2 -15   0   76.59    7.80
  -2 -15   0   60.89    6.50
   3 -15   0   -2.50    4.70
  -3 -15   0   -2.40    4.20
  -3 -15   0    6.60    6.00
  -3 -15   0   -1.40    2.90
  -3 -15   0   12.20    6.10
   3 -15   0   -2.90    3.50
  -3 -15   0   -2.70    2.60
  -3  15   0   -1.70    5.90
   3 -15   0    3.50    4.00
   3 -15   0   -0.70    3.60
   3 -15   0    4.00    4.60
  -4 -15   0   23.70    5.90
   4 -15   0   24.80    5.30
   4 -15   0   22.10    5.90
  -4 -15   0   16.60    6.90
  -4 -15   0   20.50    7.10
  -4 -15   0   32.50    3.20
   4 -15   0   22.70    5.40
   4 -15   0   31.90    7.50
   4 -15   0   26.60    5.50
  -4  15   0   33.10    8.40
   5 -15   0   -3.30    3.70
  -5 -15   0   -7.20    5.90
  -5  15   0   -7.40    6.60
  -5 -15   0    5.40    6.50
   5 -15   0    2.80    3.50
  -5 -15   0   -3.70    4.50
   5 -15   0    2.40    5.80
   5 -15   0    5.10    4.50
  -6 -15   0  191.38   19.00
  -6  15   0  221.48   19.00
   6 -15   0  213.58   15.50
   6 -15   0  214.08   18.60
  -6 -15   0  237.58   16.80
   6 -15   0  224.68   16.10
  -6 -15   0  176.98   18.60
  -7  15   0    0.50    7.70
  -7 -15   0   -3.30    6.30
   7 -15   0   -5.90    3.70
   7 -15   0   -1.70    3.70
  -7 -15   0    0.70    6.40
  -7 -15   0    3.00    5.70
   7 -15   0    1.40    6.60
  -8  15   0  112.29   15.60
  -8 -15   0   87.79   13.20
  -8 -15   0   82.69   11.30
   8 -15   0   70.79    8.30
   8 -15   0   79.79    9.80
   8 -15   0   78.39   12.80
  -8 -15   0   71.49   11.90
  -9 -15   0   -3.10    6.60
  -9 -15   0    0.00    6.50
   9 -15   0    1.40    7.10
  -9 -15   0    8.70    8.50
   9 -15   0   -4.20    4.40
  10 -15   0  148.49   14.30
 -10 -15   0  132.39   16.50
  10 -15   0  141.19   18.10
 -10 -15   0  140.79   16.00
 -10 -15   0  143.69   17.70
  11 -15   0  -14.70    7.60
  11 -15   0    5.40    5.70
 -11 -15   0    4.00    8.90
 -11 -15   0   -6.20    6.90
 -11 -15   0   -5.00    8.20
 -12 -15   0  318.07   26.10
 -12 -15   0  312.87   25.90
 -12 -15   0  253.97   26.60
  12 -15   0  284.47   26.90
  12 -15   0  352.66   24.00
   0 -16   0 1492.25   84.79
   0 -16   0 1427.76   83.39
   0  16   0 1507.95   83.39
   0 -16   0 1515.75   82.49
   0 -16   0 1510.25   82.09
  -1 -16   0    0.70    4.10
   1 -16   0    8.90    5.00
  -1 -16   0  -10.40    5.60
   1 -16   0   10.30    4.50
   1 -16   0   -4.90    5.70
   1  16   0   -3.60    5.20
   1 -16   0    0.50    5.00
  -1  16   0   -7.80    5.70
  -1 -16   0    3.50    4.30
  -1 -16   0    5.10    5.40
  -2 -16   0  504.05   28.80
  -2  16   0  488.95   32.30
   2 -16   0  520.45   30.80
  -2 -16   0  488.45   32.90
   2 -16   0  461.25   31.70
   2 -16   0  500.95   29.90
  -2 -16   0  530.75   29.80
   2 -16   0  496.95   31.20
  -2 -16   0  487.55   32.10
   2 -16   0  475.25   29.30
  -3 -16   0   -8.30    2.60
  -3 -16   0   -4.20    5.20
  -3 -16   0   -0.60    4.20
  -3 -16   0   10.60    6.10
  -3  16   0   10.50    7.20
   3 -16   0    0.80    4.30
   3 -16   0   -2.20    3.50
   3 -16   0    0.20    4.60
   3 -16   0   -4.70    4.80
   3 -16   0    4.40    4.00
   4 -16   0    1.20    5.70
  -4  16   0    7.40    7.70
   4 -16   0   -4.40    3.70
   4 -16   0   -3.50    3.70
   4 -16   0   -3.00    3.40
  -4 -16   0    0.20    5.80
  -4 -16   0    0.50    4.60
  -4 -16   0    5.20    6.20
   4 -16   0    2.70    4.40
  -5 -16   0    1.40    4.80
  -5 -16   0   -3.20    6.10
  -5 -16   0    2.30    6.00
   5 -16   0    1.20    5.80
  -5  16   0   -6.00    7.20
   5 -16   0   -2.60    3.60
   5 -16   0   -3.10    3.40
   5 -16   0   -5.50    4.00
   5 -16   0   -2.60    3.40
   6 -16   0   -0.20    4.20
   6 -16   0    5.40    3.90
  -6 -16   0    6.60    6.90
  -6  16   0    2.50    7.50
  -6 -16   0   -0.10    5.00
  -6 -16   0    8.60    6.90
   6 -16   0    0.80    3.80
   6 -16   0    4.10    6.20
  -7 -16   0    0.20    5.70
   7 -16   0    2.90    6.20
  -7 -16   0    3.60    7.80
   7 -16   0   -0.60    4.30
   7 -16   0    1.10    4.30
  -7 -16   0   -4.10    6.40
  -7  16   0   -4.30    6.70
   8 -16   0   15.30    5.50
  -8 -16   0    4.60    6.50
  -8 -16   0   -2.60    6.80
   8 -16   0   -8.10    6.20
  -8 -16   0   -0.50    7.40
  -9 -16   0    4.70    8.80
   9 -16   0    8.90    7.70
   9 -16   0    4.00    5.00
  -9 -16   0    4.20    7.20
  -9 -16   0  -15.70    6.10
  10 -16   0   14.40    8.70
  10 -16   0   13.60    6.10
 -10 -16   0   -4.00    7.40
 -10 -16   0    2.60    9.00
 -10 -16   0    9.00    8.50
  11 -16   0   -1.90    8.10
 -11 -16   0    9.10   10.30
 -11 -16   0   -0.70    7.50
  11 -16   0    1.30    5.60
 -11 -16   0    2.30    9.00
  12 -16   0  136.49   18.40
 -12 -16   0  110.09   16.50
 -12 -16   0  101.29   16.70
  12 -16   0  128.39   14.90
 -12 -16   0  133.29   16.90
   0 -17   0   13.70    5.40
   0 -17   0   12.00    4.70
   0 -17   0   17.90    6.20
   1 -17   0    9.60    5.20
  -1 -17   0   -1.10    4.20
  -1 -17   0    3.50    6.30
  -1  17   0   -0.30    6.10
  -1 -17   0    4.50    4.20
  -1 -17   0    1.10    5.70
   1 -17   0    3.70    6.30
   1 -17   0    1.40    5.20
   1 -17   0   -1.50    4.10
  -2 -17   0  155.58   12.00
  -2  17   0  188.48   16.80
   2 -17   0  179.18   13.00
  -2 -17   0  153.98   16.20
   2 -17   0  156.98   13.20
  -2 -17   0  171.58   13.30
  -2 -17   0  171.28   16.40
   2 -17   0  164.98   15.00
   2 -17   0  181.58   14.20
   2 -17   0  195.88   16.00
  -3 -17   0    3.30    6.20
   3 -17   0    1.10    3.80
  -3  17   0    6.80    7.20
  -3 -17   0    2.80    4.50
   3 -17   0    0.00    3.90
   3 -17   0    2.20    5.30
   3 -17   0    2.60    5.20
  -3 -17   0   -1.80    5.90
  -3 -17   0   -6.90    2.80
   3 -17   0    1.50    4.40
   4 -17   0    2.90    4.20
  -4 -17   0    2.80    4.80
   4 -17   0    0.70    4.00
   4 -17   0    3.20    4.60
   4 -17   0   -2.70    5.30
  -4  17   0   -1.70    7.40
  -4 -17   0   10.20    6.70
   4 -17   0    6.70    5.10
  -4 -17   0    3.90    6.10
   5 -17   0   -1.90    5.70
  -5 -17   0   -9.70    5.90
  -5  17   0    8.80    7.60
   5 -17   0    0.90    4.60
   5 -17   0    0.00    4.00
   5 -17   0   -2.00    4.20
   5 -17   0    0.90    4.00
  -5 -17   0   -0.50    6.20
  -5 -17   0    2.80    5.20
  -6 -17   0   46.90   10.10
  -6 -17   0   44.70    8.70
  -6 -17   0   32.70    9.20
  -6  17   0   53.39   11.30
   6 -17   0   35.40    7.20
   6 -17   0   51.99    7.60
   6 -17   0   30.80    8.90
   6 -17   0   45.40    6.70
   7 -17   0    0.90    3.60
  -7  17   0   -0.90    7.70
  -7 -17   0    3.50    6.00
  -7 -17   0   -6.10    6.90
   7 -17   0    2.30    6.90
  -7 -17   0   -4.90    6.50
   7 -17   0    4.00    4.70
   7 -17   0   -0.10    4.40
  -8 -17   0   -6.70    6.30
   8 -17   0   10.80    5.40
   8 -17   0   -1.40    7.30
  -8 -17   0   -0.80    7.00
  -8 -17   0    6.40    8.40
   9 -17   0    8.10    5.60
   9 -17   0    2.20    7.20
  -9 -17   0    7.10    8.80
  -9 -17   0   -9.00    7.10
  -9 -17   0    0.40    7.20
 -10 -17   0   24.50   10.40
 -10 -17   0   10.30    8.50
  10 -17   0   14.60    8.60
  10 -17   0   18.70    6.30
 -10 -17   0   23.00    9.40
  11 -17   0    0.20    6.10
  11 -17   0    2.20    8.30
 -11 -17   0   -4.70    8.90
 -11 -17   0   14.60    9.60
 -11 -17   0    1.60    7.90
   0 -18   0  599.24   38.10
   0 -18   0  577.64   37.00
   0 -18   0  584.54   34.70
   0 -18   0  592.94   35.30
   1 -18   0    7.10    5.70
  -1 -18   0    5.10    4.50
   1 -18   0    5.70    4.10
  -1 -18   0    4.50    6.90
  -1 -18   0    5.30    6.00
  -1 -18   0    1.30    4.70
   1 -18   0    3.70    5.40
   1 -18   0    2.70    6.40
  -2  18   0   62.69   10.80
   2 -18   0   54.99    9.40
   2 -18   0   58.49    7.40
   2 -18   0   55.99    8.70
  -2 -18   0   65.49    6.90
  -2 -18   0   49.40    7.50
  -2 -18   0   43.10    9.80
  -2 -18   0   60.89   10.00
   2 -18   0   49.60    9.40
   2 -18   0   54.99    7.90
  -3 -18   0   -3.10    6.40
   3 -18   0    2.90    4.90
   3 -18   0    0.60    5.80
   3 -18   0    0.50    4.80
   3 -18   0   -3.20    4.10
  -3 -18   0   -5.90    5.70
  -3  18   0   -0.30    7.30
  -3 -18   0    5.70    4.90
   3 -18   0   -4.40    5.00
  -4 -18   0  347.27   23.50
   4 -18   0  385.56   23.90
   4 -18   0  369.76   23.00
   4 -18   0  323.27   24.80
  -4 -18   0  353.96   26.40
  -4  18   0  387.46   27.40
   4 -18   0  327.97   23.10
   4 -18   0  383.46   25.80
  -4 -18   0  363.76   27.10
  -5 -18   0    1.40    5.30
  -5 -18   0   -6.00    6.40
  -5  18   0    7.60    8.30
   5 -18   0    1.10    6.10
   5 -18   0   -1.70    4.50
   5 -18   0    2.30    4.10
  -5 -18   0   -5.50    6.40
   5 -18   0    1.80    5.00
   5 -18   0    0.50    4.10
   6 -18   0   15.20    5.40
  -6 -18   0   13.30    6.90
   6 -18   0   13.60    5.50
   6 -18   0    9.00    7.10
   6 -18   0   23.60    6.60
  -6 -18   0   11.40    7.60
  -6 -18   0   11.50    7.80
   6 -18   0   17.40    5.70
   7 -18   0    7.80    4.90
  -7 -18   0    0.70    6.30
  -7 -18   0   -2.00    7.70
   7 -18   0   -6.20    3.60
  -7 -18   0   -1.70    7.00
   7 -18   0   -2.30    4.70
   7 -18   0    0.90    6.60
   8 -18   0    6.70    5.30
   8 -18   0    0.80    7.00
  -8 -18   0   -5.60    6.40
  -8 -18   0    3.20    7.70
  -8 -18   0   -0.90    8.00
   8 -18   0   -4.40    3.70
  -9 -18   0   -2.80    7.80
   9 -18   0   19.00    6.00
   9 -18   0   -1.30    7.30
  -9 -18   0    6.00    8.50
  -9 -18   0    1.60    8.90
  10 -18   0    9.80    6.00
 -10 -18   0   -2.50    8.20
 -10 -18   0    3.40    9.80
 -10 -18   0   -0.90    8.40
  10 -18   0   -2.90    7.90
   0 -19   0   25.80    7.70
   0 -19   0    2.70    4.90
   0 -19   0   13.30    6.40
   0 -19   0   13.30    5.00
  -1 -19   0   -2.30    6.40
   1 -19   0   -3.30    5.00
  -1 -19   0    6.40    7.00
  -1 -19   0   -6.00    4.10
   1 -19   0    5.90    4.60
   1 -19   0   -7.00    5.40
   1 -19   0    4.70    5.60
  -1 -19   0   12.50    5.10
   2 -19   0   90.89    9.70
   2 -19   0  119.79   12.90
   2 -19   0   95.49   12.80
  -2 -19   0   98.59   13.00
   2 -19   0  106.29   10.60
  -2 -19   0   85.49   13.00
  -2 -19   0  109.09   10.80
   2 -19   0   99.99   11.60
   3 -19   0   -2.60    4.90
   3 -19   0   -4.70    5.70
  -3 -19   0    3.20    6.90
  -3 -19   0   -1.30    4.70
   3 -19   0   -2.60    3.90
   3 -19   0   -0.10    4.50
  -3 -19   0    2.40    7.00
   3 -19   0   -1.00    5.40
  -4 -19   0   86.89   13.50
  -4 -19   0  117.49   12.10
   4 -19   0  116.49   11.10
  -4 -19   0  100.59   14.00
   4 -19   0  100.29   11.10
   4 -19   0   87.19   10.70
   4 -19   0   99.19   12.50
   4 -19   0  124.89   14.10
   5 -19   0    1.70    6.00
   5 -19   0   -1.20    5.10
   5 -19   0   -1.60    4.50
   5 -19   0    3.60    4.40
  -5 -19   0   -8.40    6.70
   5 -19   0   -7.80    4.10
  -5 -19   0   -3.80    5.70
  -5 -19   0   -1.90    7.20
   6 -19   0  128.89   12.70
  -6 -19   0  144.79   16.60
  -6 -19   0  120.09   13.90
   6 -19   0  158.48   13.80
   6 -19   0  117.19   13.30
  -6 -19   0  137.89   17.10
   6 -19   0  129.99   13.00
   6 -19   0  121.19   15.90
   7 -19   0    7.20    4.90
  -7 -19   0   -8.70    7.00
   7 -19   0   -0.80    6.80
  -7 -19   0    7.40    6.90
   7 -19   0   -0.10    6.80
  -7 -19   0   -5.30    7.70
   7 -19   0   -6.50    3.70
   7 -19   0    3.40    4.40
   8 -19   0   79.39    9.60
  -8 -19   0   99.19   13.00
  -8 -19   0   56.39   13.00
   8 -19   0   71.69   13.40
  -8 -19   0   81.89   13.50
   8 -19   0   82.09   10.50
  -9 -19   0  -14.20    8.70
  -9 -19   0    1.50    7.60
   9 -19   0    2.70    5.20
   9 -19   0    0.00    7.50
  -9 -19   0  -11.50    7.50
   0 -20   0  341.97   22.00
   0 -20   0  328.07   26.20
   0 -20   0  338.17   24.50
   0 -20   0  319.47   22.20
  -1 -20   0    6.30    4.70
   1 -20   0    2.70    5.50
  -1 -20   0   -5.70    6.40
  -1 -20   0    5.70    7.50
   1 -20   0    4.00    4.60
   1 -20   0    2.90    5.90
   1 -20   0   -4.90    6.40
  -2 -20   0   38.40    9.30
  -2 -20   0   16.50    6.10
   2 -20   0   25.10    8.90
   2 -20   0   28.50    7.90
   2 -20   0   30.80    6.20
   2 -20   0   34.20    6.60
   2 -20   0   11.40    6.60
  -2 -20   0   15.70    8.30
  -3 -20   0    8.60    5.60
  -3 -20   0  -15.10    6.30
   3 -20   0    5.40    6.50
  -3 -20   0   -8.40    6.70
   3 -20   0    0.80    4.30
   3 -20   0   -2.30    4.90
   3 -20   0    9.40    6.60
   3 -20   0    1.40    5.10
  -4 -20   0   35.30   10.40
   4 -20   0   64.19   10.50
   4 -20   0   63.79   11.10
   4 -20   0   72.79    9.70
  -4 -20   0   46.80   10.60
   4 -20   0   62.29    8.30
   4 -20   0   56.59    8.90
  -4 -20   0   67.19    9.60
  -5 -20   0   -2.90    7.70
   5 -20   0    4.40    5.20
  -5 -20   0    1.50    5.80
   5 -20   0    2.70    5.60
  -5 -20   0    3.70    7.40
   5 -20   0   11.80    5.10
   5 -20   0    6.40    4.70
   5 -20   0    0.90    6.40
   6 -20   0   -1.00    5.00
  -6 -20   0    8.50    6.70
   6 -20   0   14.20    5.70
   6 -20   0    6.30    6.30
   6 -20   0   14.90    7.20
  -6 -20   0   14.10    8.60
   6 -20   0    4.10    4.80
  -6 -20   0   -4.90    7.80
   7 -20   0   -6.60    4.40
   7 -20   0    0.90    5.20
   7 -20   0   10.20    5.20
  -7 -20   0   -3.20    7.30
  -7 -20   0    1.40    6.80
   7 -20   0   -1.70    6.50
  -7 -20   0   -5.10    8.20
  -8 -20   0   24.90    9.90
   8 -20   0   36.10   10.40
  -8 -20   0   15.20    8.30
   8 -20   0   42.60    7.90
   8 -20   0   25.80    6.80
  -8 -20   0    9.80    9.90
   0 -21   0   24.00    8.70
   0 -21   0   11.40    5.40
   0 -21   0    6.90    7.80
   1 -21   0    5.10    4.50
   1 -21   0    3.50    7.50
  -1 -21   0    5.70    7.00
   1 -21   0    6.90    6.10
  -1 -21   0   -0.50    4.80
   1 -21   0    2.00    4.80
   1 -21   0    3.80    6.30
  -1 -21   0    0.40    7.60
   2 -21   0   79.09   11.50
   2 -21   0   94.09   12.10
   2 -21   0  100.69   10.10
  -2 -21   0   69.49   12.50
   2 -21   0   72.09   12.30
  -2 -21   0   81.99   13.70
  -2 -21   0  101.19   11.00
   2 -21   0   95.69   10.00
  -3 -21   0   11.50    6.00
  -3 -21   0    4.80    7.50
   3 -21   0    0.70    4.70
   3 -21   0   -3.70    4.30
   3 -21   0    6.30    6.60
  -3 -21   0    2.40    7.60
   3 -21   0   -0.30    5.30
   3 -21   0  -11.40    6.00
  -4 -21   0   13.10    6.40
  -4 -21   0   -2.30    7.00
   4 -21   0    3.80    5.60
   4 -21   0    0.60    5.50
   4 -21   0    8.20    4.90
   4 -21   0   -6.50    6.00
   4 -21   0    9.50    6.70
  -4 -21   0   -4.70    7.40
   5 -21   0    3.90    4.80
  -5 -21   0   -3.70    7.10
   5 -21   0   -0.50    4.60
  -5 -21   0   -1.90    7.60
  -5 -21   0    8.40    6.30
   5 -21   0    0.20    5.60
   5 -21   0    4.10    7.10
   5 -21   0   -2.00    5.80
  -6 -21   0    4.10    8.60
  -6 -21   0   15.10   10.20
   6 -21   0   20.30    6.40
   6 -21   0   24.60    7.30
   6 -21   0   16.40    6.00
   6 -21   0   19.50    8.60
  -6 -21   0   33.70    8.90
   6 -21   0   23.00    7.80
   7 -21   0    2.90    6.30
   7 -21   0   -3.10    5.40
   7 -21   0    4.80    7.80
   7 -21   0   12.00    5.70
  -7 -21   0   -1.20    8.80
  -7 -21   0   11.40    9.30
  -7 -21   0   -6.40    7.00
   0 -22   0    6.30    8.50
   0 -22   0    2.90    6.90
   0 -22   0    8.00    5.50
   1 -22   0   11.10    8.50
   1 -22   0   -2.00    6.60
  -1 -22   0    3.80    5.40
  -1 -22   0    5.50    7.70
  -1 -22   0   -1.10    7.20
   1 -22   0    4.10    5.20
   1 -22   0   14.00    5.50
  -2 -22   0   27.60    6.90
   2 -22   0   33.30    9.20
   2 -22   0   24.90    6.20
  -2 -22   0    5.10    8.70
   2 -22   0   24.60    6.10
   2 -22   0   40.70    8.90
   2 -22   0   29.50    8.40
  -2 -22   0   31.30    9.90
   3 -22   0    0.10    6.80
  -3 -22   0    0.40    8.30
   3 -22   0    8.40    5.40
   3 -22   0   11.70    7.30
   3 -22   0    2.80    4.60
   3 -22   0   -1.50    6.00
  -3 -22   0   11.90    6.10
  -3 -22   0   -1.30    7.50
   4 -22   0    4.40    4.90
  -4 -22   0    7.00    6.40
   4 -22   0   -1.30    5.40
   4 -22   0   -1.70    5.60
  -4 -22   0    2.90    8.80
  -4 -22   0    3.20    7.90
   4 -22   0   -7.10    6.30
   4 -22   0   -8.00    6.10
  -5 -22   0    5.70    8.70
   5 -22   0  -10.00    6.70
   5 -22   0    7.40    5.20
   5 -22   0   -5.80    6.00
   5 -22   0    0.70    6.30
  -5 -22   0   -2.60    8.20
   5 -22   0    4.30    5.70
  -5 -22   0    0.80    6.50
   6 -22   0   -5.40    7.20
  -6 -22   0    6.80    7.60
   6 -22   0   12.90    5.60
  -6 -22   0   -6.90    9.40
   6 -22   0   -3.60    6.20
  -6 -22   0    1.70    8.40
   6 -22   0    2.50    5.40
   0 -23   0    0.90    8.20
   0 -23   0   20.40    6.30
   0 -23   0    1.20    7.60
   1 -23   0   11.70    7.80
  -1 -23   0    8.30    8.00
   1 -23   0    6.00    7.80
  -1 -23   0   18.00    6.20
  -1 -23   0    3.50    8.60
   1 -23   0   16.90    5.80
   1 -23   0   -6.90    4.70
  -2 -23   0   15.60    9.40
   2 -23   0   14.10    8.80
   2 -23   0   16.70    6.20
  -2 -23   0   24.50    9.60
  -2 -23   0   24.00    7.10
   2 -23   0   12.40    8.30
   2 -23   0   23.80    6.20
  -3 -23   0    2.70    8.00
   3 -23   0    2.90    5.00
  -3 -23   0   11.30    7.20
  -3 -23   0    2.30    8.60
   3 -23   0    8.50    5.20
   3 -23   0  -10.90    6.80
   3 -23   0    7.60    6.90
   0   0  -1    0.20    0.30
   0   0   1    0.30    0.40
  -1   0   1    0.30    0.70
   1   0   1    0.30    0.70
   1   0   1   -0.70    0.70
  -1   0  -1    0.30    0.80
  -1   0  -1    0.90    1.10
   1   0  -1   -0.10    0.90
   1   0  -1    0.70    0.70
   1   0  -1    0.00    1.00
  -1   0   1    0.90    0.80
   1   0   1    1.10    1.10
   1   0  -1   -0.30    0.90
   1   0  -1    0.80    0.70
  -1   0   1    0.50    0.80
  -1   0   1    1.30    0.90
  -1   0  -1    0.20    0.80
  -2   0   1   -0.30    1.70
  -2   0   1    0.90    1.80
  -2   0  -1    0.80    1.30
  -2   0   1    0.50    1.40
   2   0  -1    0.60    1.80
  -2   0  -1    0.20    2.10
  -2   0  -1    0.90    2.20
   2   0   1   -0.20    2.00
   2   0   1   -0.90    1.90
   2   0   1    0.70    1.60
   2   0  -1    0.90    1.50
  -2   0  -1    0.70    1.50
   2   0   1   -0.30    1.70
  -2   0   1    2.40    2.10
   2   0   1    2.70    1.20
   2   0  -1    0.30    1.70
   2   0  -1   -2.40    1.40
   3   0  -1    1.30    2.70
   3   0   1    0.30    1.60
  -3   0   1    2.90    3.30
   3   0  -1    0.30    2.10
  -3   0   1    0.90    2.70
   3   0   1   -3.00    2.20
   3   0   1   -1.20    2.20
  -3   0   1   -0.40    2.40
  -3   0  -1   -2.80    3.10
   3   0  -1    1.90    2.20
  -3   0  -1    2.80    1.70
  -3   0  -1   -0.10    3.20
   3   0  -1    1.50    2.40
   3   0   1    3.80    2.70
  -3   0   1   -0.20    2.00
  -3   0  -1   -4.60    1.90
   3   0   1    5.60    2.90
   4   0   1   -2.40    2.80
  -4   0  -1    1.20    2.30
   4   0  -1   -1.90    2.60
  -4   0   1   -0.80    1.50
  -4   0  -1   -1.80    3.20
  -4   0   1    0.30    2.80
   4   0  -1   -0.80    2.20
   4   0  -1   -0.30    2.40
   4   0   1   -0.50    2.50
  -4   0   1   -1.10    2.00
  -4   0   1   -0.90    2.60
   4   0   1   -0.80    1.70
   4   0   1   -1.30    2.40
  -4   0   1    2.50    3.50
   4   0   1   -1.30    2.60
  -4   0  -1    2.20    1.70
   4   0  -1    1.10    2.70
  -4   0  -1   -0.10    3.10
   5   0   1   -3.20    3.00
   5   0   1    3.40    2.70
   5   0  -1   -2.70    2.30
  -5   0  -1    1.80    1.80
   5   0   1    4.40    2.90
   5   0  -1   -3.50    2.80
   5   0  -1   -0.40    2.80
   5   0   1   -0.60    2.60
  -5   0   1   -0.90    3.10
  -5   0   1   -0.10    1.60
  -5   0   1   -0.50    3.80
  -5   0  -1   -4.50    3.20
  -5   0  -1   -1.20    3.90
  -5   0   1   -0.40    2.10
  -5   0   1    1.90    2.90
   5   0  -1    1.00    2.70
  -5   0  -1   -0.40    2.30
   6   0   1    3.70    3.50
  -6   0   1    3.10    1.90
  -6   0   1    0.30    4.00
   6   0   1    0.20    3.50
   6   0  -1    3.20    3.50
   6   0  -1    1.90    3.10
  -6   0  -1    2.20    4.90
  -6   0   1    3.30    5.20
   6   0  -1    5.40    3.20
  -6   0  -1    2.90    2.10
  -6   0  -1   -1.80    4.30
  -6   0   1    2.80    3.40
   6   0   1   -1.00    2.90
   7   0  -1   -3.90    3.30
  -7   0   1   -0.10    1.80
  -7   0  -1    6.70    5.20
  -7   0  -1   -2.00    4.90
   7   0   1   -3.20    3.00
   7   0   1    1.10    3.60
  -7   0  -1    2.00    2.20
   7   0  -1   -1.00    3.10
  -7   0   1    1.80    4.40
  -7   0   1    0.30    3.50
  -7   0   1   -2.70    4.90
   7   0  -1   -0.50    3.10
  -8   0   1   -4.00    1.80
  -8   0  -1   -2.30    2.00
   8   0   1   -0.80    3.30
  -8   0   1   -3.50    5.30
  -8   0   1   -0.20    4.60
   8   0  -1   -2.10    3.20
  -8   0  -1    5.40    5.00
  -8   0   1   -4.30    3.40
  -9   0   1   -2.90    4.90
  -9   0   1   -3.70    1.90
  -9   0  -1    2.70    5.20
  -9   0  -1   -0.70    2.10
   9   0  -1    0.70    3.90
  -9   0   1   -3.60    5.60
   9   0   1   -2.40    3.60
 -10   0  -1   -5.90    5.30
 -10   0   1   -3.20    5.50
  10   0  -1   -1.80    4.30
  10   0   1   -2.00    3.90
 -10   0   1   -1.70    2.10
 -10   0   1    2.10    6.80
 -10   0  -1   -2.10    2.10
  11   0  -1    0.00    4.80
 -11   0  -1   -2.20    6.60
  11   0   1    1.80    4.70
 -11   0   1   -3.50    5.80
 -11   0  -1    2.00    2.20
 -12   0   1    1.00    6.80
  12   0  -1   -0.10    5.10
  12   0   1   -2.60    5.00
 -12   0  -1   -2.10    7.10
  13   0   1    6.80    5.90
  13   0  -1    8.30    5.90
 -13   0  -1   10.40    8.10
 -13   0   1    0.90    7.60
 -14   0   1    4.40    8.10
  14   0  -1   12.80    6.40
  14   0   1    5.30    6.20
 -14   0  -1   -6.20    8.30
 -15   0   1    1.80    8.20
  15   0  -1    5.40    6.70
 -15   0  -1   16.40    9.20
  15   0   1    7.80    6.90
 -16   0   1   -7.60    8.90
 -16   0  -1  -21.20    7.80
  16   0   1    0.00    6.80
  16   0  -1   -0.20    6.70
   0  -1  -1    1.50    0.60
   0  -1  -1    0.90    0.60
   0  -1   1   -0.30    0.40
   0  -1  -1    0.50    0.40
   0   1   1    0.50    0.70
   0   1   1    0.60    0.60
   0   1   1    0.40    0.80
   0  -1  -1    0.30    0.60
   0   1  -1    1.00    0.70
   0   1  -1    0.20    0.60
  -1   1   1  423.56   22.70
   1  -1   1  408.56   22.50
  -1   1   1  448.16   22.40
  -1   1   1  444.96   22.90
   1   1  -1  411.76   22.60
  -1  -1  -1  434.36   22.70
   1   1  -1  424.86   22.60
  -1  -1  -1  405.16   22.80
   1  -1   1  431.46   22.50
   1   1  -1  375.46   22.60
  -1  -1  -1  393.16   22.60
   1  -1   1  429.46   22.80
   1   1  -1  429.16   22.50
  -1  -1  -1  381.76   22.70
  -1   1   1  429.46   22.60
   1   1   1  400.46   22.60
   1  -1  -1  440.46   22.90
   1  -1  -1  463.25   22.40
   1  -1  -1  434.46   22.70
  -1   1  -1  428.76   22.50
   1  -1  -1  441.36   22.40
  -1  -1   1  405.36   22.40
   1   1   1  403.86   22.70
   1   1   1  399.86   22.80
   1  -1  -1  418.06   22.60
   1   1   1  389.96   22.40
  -1   1  -1  396.16   22.50
  -1  -1   1  438.96   22.60
  -1  -1   1  446.46   22.70
   1   1   1  389.46   22.70
  -1  -1   1  408.76   22.50
  -2   1   1  576.34   32.20
   2   1  -1  521.95   31.80
  -2  -1  -1  591.94   31.90
   2  -1   1  614.24   32.20
  -2   1   1  596.14   31.70
   2   1  -1  533.65   31.80
  -2  -1  -1  547.95   31.90
   2  -1   1  630.94   31.90
   2  -1   1  619.44   31.40
  -2  -1  -1  582.64   32.20
   2   1  -1  656.63   32.00
   2   1  -1  530.45   31.60
  -2   1   1  581.64   31.80
   2   1  -1  551.44   31.90
   2  -1   1  611.84   32.00
  -2   1   1  590.74   32.10
  -2  -1   1  546.15   31.60
  -2  -1   1  516.75   31.90
   2  -1  -1  594.64   32.10
   2  -1  -1  630.54   31.70
   2   1   1  560.24   31.90
   2   1   1  654.23   32.10
   2   1   1  610.64   32.20
  -2   1  -1  594.44   31.40
  -2   1  -1  599.04   31.80
  -2   1  -1  581.64   32.00
  -2  -1   1  566.04   32.00
  -2  -1   1  593.54   31.90
   2  -1  -1  551.24   31.80
   2  -1  -1  661.23   32.30
   2   1   1  613.64   31.90
   3   1  -1 1341.07   75.59
   3  -1   1 1501.75   75.89
   3  -1   1 1422.26   74.79
  -3  -1  -1 1389.36   75.39
  -3   1   1 1437.66   75.49
  -3   1   1 1354.56   75.39
  -3   1   1 1477.65   75.99
  -3  -1  -1 1456.35   75.69
  -3  -1  -1 1439.86   75.99
   3  -1   1 1367.46   75.59
   3   1  -1 1291.27   75.59
   3  -1   1 1388.86   75.79
   3  -1   1 1479.45   75.79
   3   1  -1 1362.86   75.59
   3   1  -1 1421.36   75.39
  -3   1   1 1323.67   75.79
  -3  -1  -1 1407.86   75.89
  -3  -1   1 1394.46   75.59
   3   1   1 1498.95   75.89
   3  -1  -1 1459.95   75.89
   3   1   1 1490.85   75.39
  -3   1  -1 1437.26   75.49
   3   1   1 1395.66   75.69
  -3  -1   1 1346.97   75.29
   3  -1  -1 1459.15   75.89
  -3  -1   1 1360.16   75.79
   3   1   1 1424.16   75.69
   3  -1  -1 1276.67   75.49
  -3  -1   1 1324.37   75.69
  -3   1  -1 1399.26   75.79
   3  -1  -1 1495.95   75.49
  -3   1  -1 1465.55   75.89
  -3   1  -1 1385.36   74.79
   3   1   1 1347.27   75.29
  -4  -1  -1  111.29    9.10
  -4   1   1  112.69    8.70
  -4   1   1  112.99    8.30
   4  -1   1  127.39    6.80
  -4  -1  -1  117.29    8.10
   4   1  -1  116.79    8.30
   4   1  -1  107.79    8.20
  -4   1   1  105.19    7.90
   4   1  -1  103.59    7.80
   4  -1   1  118.89    8.60
  -4  -1  -1  120.49    7.70
   4  -1   1  119.19    8.70
  -4   1   1  101.49    8.80
   4  -1   1  125.09    8.40
   4   1  -1  105.39    8.10
  -4  -1  -1  111.29    9.00
   4  -1   1  106.19    8.00
   4  -1  -1   95.29    7.90
   4   1   1  105.89    8.10
  -4   1  -1  127.09    8.00
  -4  -1   1  113.59    7.90
  -4  -1   1  108.79    8.00
   4   1   1  122.69    8.50
   4  -1  -1  124.49    8.60
   4  -1  -1  111.09    8.00
  -4   1  -1  117.79    6.80
   4   1   1  119.19    8.00
   4   1   1  130.09    7.70
  -4  -1   1  100.29    8.40
  -4  -1   1  112.99    9.10
   4   1   1  124.39    8.70
   4  -1  -1  117.39    8.50
  -4   1  -1  101.89    8.50
  -4   1  -1  123.09    8.70
  -5   1   1   30.40    4.00
   5  -1   1   35.60    4.80
  -5   1   1   30.10    4.80
   5  -1   1   24.50    4.10
   5   1  -1   28.30    4.30
   5   1  -1   29.40    4.40
  -5  -1  -1   22.00    3.20
   5   1  -1   18.80    3.80
  -5  -1  -1   26.90    5.30
   5  -1   1   23.00    2.50
  -5   1   1   28.70    5.30
   5  -1   1   21.20    3.90
  -5   1   1   29.80    4.60
  -5  -1  -1   29.20    4.10
  -5  -1  -1   21.20    4.70
   5   1  -1   33.50    4.20
   5  -1   1   25.30    4.50
   5   1   1   28.50    4.40
  -5  -1   1   22.80    3.80
   5   1   1   25.40    4.00
   5  -1  -1   34.40    5.00
  -5  -1   1   24.20    5.00
  -5   1  -1   28.10    4.80
  -5   1  -1   26.40    3.90
  -5  -1   1   28.90    4.90
  -5   1  -1   22.10    2.40
   5   1   1   26.40    4.20
   5  -1  -1   35.10    4.80
   5  -1  -1   29.40    4.20
   5   1   1   26.10    4.50
  -5  -1   1   31.50    4.20
   5  -1  -1   30.40    4.20
  -5  -1   1   27.10    3.30
  -6  -1  -1   68.49    6.10
   6   1  -1   75.69    7.30
   6  -1   1   64.69    7.00
  -6   1   1   67.09    8.40
  -6   1   1   55.69    7.00
   6  -1   1   98.09    8.30
   6   1  -1   75.49    7.20
  -6  -1  -1   61.89    8.20
   6  -1   1   83.79    7.60
  -6   1   1   64.89    7.10
   6   1  -1   86.29    7.10
  -6  -1  -1   73.29    7.90
  -6  -1   1   73.19    6.00
   6  -1  -1   76.59    7.50
   6   1   1   74.99    7.50
  -6  -1   1   61.09    7.40
  -6  -1   1   78.29    8.70
  -6   1  -1   88.59    8.20
  -6  -1   1   70.29    6.80
   6  -1  -1   76.19    7.00
  -6   1  -1   71.09    5.00
   6   1   1   75.39    7.00
   6  -1  -1   48.60    6.40
   6   1   1  103.49    8.50
   7   1  -1    4.00    3.50
   7  -1   1    9.90    4.70
  -7  -1  -1   -0.60    2.30
   7  -1   1    2.60    3.10
  -7  -1  -1   10.60    5.30
   7   1  -1   -3.10    3.20
  -7   1   1   -2.60    4.10
  -7   1   1    6.40    4.00
  -7   1   1   -2.20    4.90
  -7  -1  -1   -3.10    4.30
  -7  -1   1   -2.90    3.20
   7   1   1    6.30    3.60
  -7   1  -1    1.10    1.60
   7  -1  -1   -0.60    3.60
  -7   1  -1    0.30    4.30
  -7  -1   1   -6.90    4.00
  -7  -1   1   -5.70    4.70
   7  -1  -1    1.90    3.20
   7  -1  -1    0.40    3.10
   7   1   1   -5.60    2.90
  -7  -1   1    1.10    2.30
  -8   1   1   -1.10    5.40
  -8   1   1    1.70    4.00
  -8  -1  -1   -3.00    5.00
   8   1  -1   -0.60    3.60
   8   1  -1    0.80    3.50
  -8   1   1    6.30    4.70
  -8  -1  -1    8.60    5.70
  -8  -1  -1    3.10    2.60
   8  -1   1    0.00    3.40
  -8  -1   1   -1.80    2.20
  -8   1  -1    4.70    4.80
   8  -1  -1   -3.40    3.00
  -8  -1   1   -1.80    5.40
  -8  -1   1   -2.10    4.40
   8   1   1   -1.50    3.30
  -8   1  -1    1.40    1.60
   8   1   1   -2.50    3.40
  -9   1   1   34.50    6.90
  -9  -1  -1   36.50    4.50
   9   1  -1   24.20    5.80
  -9   1   1   36.60    6.50
  -9  -1  -1   38.90    7.50
  -9  -1  -1   34.10    7.80
   9  -1   1   45.30    6.80
   9   1   1   35.00    6.70
  -9   1  -1   37.60    7.20
  -9  -1   1   37.30    4.30
  -9  -1   1   34.10    6.90
  -9  -1   1   32.90    8.20
   9  -1  -1   30.60    5.90
 -10   1   1    8.00    6.00
  10  -1   1    2.90    4.40
 -10  -1  -1    4.40    2.90
 -10  -1  -1    5.30    6.20
  10   1  -1    3.60    4.40
 -10  -1   1    2.00    5.90
  10   1   1    2.90    4.30
  10  -1  -1    9.00    4.70
 -10  -1   1    2.00    2.70
 -10   1  -1    3.00    5.70
 -10  -1   1    2.50    6.90
 -11  -1  -1  237.38   19.70
  11  -1   1  209.68   17.40
 -11  -1  -1  247.68   14.60
 -11   1   1  213.18   18.20
  11   1  -1  230.28   17.90
 -11  -1   1  244.68   20.00
  11   1   1  231.68   17.80
 -11   1  -1  238.98   18.40
 -11  -1   1  215.78   18.90
 -11  -1   1  251.67   14.50
  11  -1  -1  209.48   17.60
  12  -1   1  111.89   12.70
  12   1  -1  109.39   12.50
 -12  -1  -1  137.59   14.90
 -12   1   1  135.19   13.40
  12  -1  -1  125.69   13.30
 -12   1  -1  119.69   13.50
 -12  -1   1  125.79   13.70
  12   1   1  117.69   13.30
  13  -1   1  157.28   16.50
 -13   1   1  207.18   17.20
  13   1  -1  118.79   14.60
 -13  -1  -1  177.08   17.30
 -13   1  -1  171.18   16.90
  13  -1  -1  162.38   16.50
  13   1   1  175.38   17.10
 -13  -1   1  180.48   16.90
 -14  -1  -1   54.49   11.30
  14  -1   1   50.09    9.40
  14   1  -1   43.00    9.10
 -14   1   1   63.49   11.10
 -14  -1   1   45.50   11.00
 -14   1  -1   36.80   10.30
  14   1   1   48.70    9.60
  14  -1  -1   57.29    9.80
 -15   1   1   97.09   13.10
  15   1  -1   85.19   12.50
 -15  -1  -1   72.19   12.90
  15  -1   1   66.59   11.80
 -15  -1   1   61.99   12.20
 -15   1  -1   87.19   13.30
  15   1   1   72.99   11.70
  15  -1  -1   59.79   11.00
  16  -1   1   55.09   11.20
 -16   1   1   66.49   12.60
 -16  -1  -1   34.40   11.60
  16   1  -1   79.69   12.40
  16  -1  -1   83.39   12.70
  16   1   1   60.49   11.60
 -16  -1   1   56.49   12.70
 -16   1  -1   73.49   13.40
   0  -2  -1  250.27   14.30
   0  -2  -1  261.27   14.10
   0  -2   1  246.78   14.00
   0  -2  -1  254.27   14.00
   0  -2   1  254.57   14.10
   0  -2  -1  252.07   13.70
   0   2  -1  255.27   14.10
   0   2  -1  255.07   14.00
   0  -2   1  257.57   14.10
   0   2   1  260.97   14.00
   0   2   1  270.47   14.30
   0   2   1  244.08   14.10
   1   2  -1 3423.56  190.78
   1   2  -1 3420.56  191.38
  -1  -2  -1 3819.42  191.08
   1  -2   1 3840.82  191.18
  -1  -2  -1 3470.05  191.08
  -1   2   1 3572.74  191.68
  -1   2   1 3724.53  190.78
  -1  -2  -1 3714.73  191.98
   1   2  -1 3731.33  191.78
   1  -2   1 3569.84  191.08
  -1   2   1 3748.32  191.18
   1   2  -1 3411.76  190.88
  -1  -2  -1 3448.05  191.08
  -1   2  -1 3487.45  191.28
  -1  -2   1 3436.66  190.98
  -1  -2   1 3528.55  191.88
  -1   2  -1 3682.03  191.18
   1   2   1 3483.65  191.08
   1   2   1 3419.86  191.28
   1   2   1 3509.55  190.98
   1  -2  -1 3859.61  191.18
   1  -2  -1 3735.63  190.78
   1   2   1 3578.54  191.08
  -1  -2   1 3800.62  190.88
  -1  -2   1 3542.65  190.78
   1  -2  -1 3483.65  190.78
   2  -2   1 2616.34  129.09
   2   2  -1 2279.27  128.29
  -2  -2  -1 2231.78  128.79
   2   2  -1 2300.17  128.89
  -2  -2  -1 2250.17  128.99
   2   2  -1 2328.97  128.89
   2  -2   1 2647.64  128.49
   2   2  -1 2569.54  129.09
   2  -2   1 2420.46  128.79
  -2  -2  -1 2569.64  129.09
  -2   2   1 2235.58  128.39
  -2   2   1 2508.25  128.79
  -2   2   1 2560.44  129.39
   2   2  -1 2383.86  128.59
   2  -2   1 2570.14  129.29
   2  -2  -1 2376.26  128.79
  -2   2  -1 2468.65  128.69
  -2   2  -1 2491.75  129.29
   2  -2  -1 2224.28  128.39
   2   2   1 2433.46  128.99
  -2  -2   1 2538.35  128.89
  -2  -2   1 2171.78  128.99
   2  -2  -1 2622.04  128.69
   2  -2  -1 2644.14  129.39
   2   2   1 2250.27  128.79
   2   2   1 2488.05  129.19
   2   2   1 2263.67  128.99
  -2  -2   1 2392.96  128.69
  -2  -2   1 2420.96  128.99
  -2  -2   1 2336.97  128.29
  -3  -2  -1  799.32   44.30
   3   2  -1  755.82   43.60
  -3   2   1  787.32   44.00
   3  -2   1  828.82   43.30
   3   2  -1  886.81   44.50
   3   2  -1  801.22   44.30
  -3   2   1  817.12   44.00
  -3  -2  -1  781.52   44.40
   3  -2   1  779.02   44.10
  -3   2   1  862.01   44.90
   3   2  -1  777.02   44.20
  -3  -2  -1  793.82   44.70
   3   2  -1  781.82   43.90
  -3  -2  -1  856.61   44.40
   3  -2   1  851.11   44.80
   3  -2   1  881.11   44.40
  -3   2  -1  821.92   44.80
  -3   2  -1  833.42   44.10
   3  -2  -1  887.51   44.00
   3   2   1  722.73   44.30
  -3  -2   1  732.93   44.40
   3   2   1  858.71   44.30
   3  -2  -1  793.02   44.10
   3  -2  -1  925.41   44.90
  -3  -2   1  730.13   43.60
  -3   2  -1  762.32   44.30
   3  -2  -1  869.41   44.60
  -3  -2   1  774.42   44.40
   3   2   1  835.82   44.60
  -3  -2   1  847.02   44.30
   3   2   1  776.32   44.20
  -4  -2  -1   46.00    5.60
  -4   2   1   46.20    4.70
   4  -2   1   51.89    5.10
  -4  -2  -1   44.10    4.70
  -4  -2  -1   42.90    4.60
   4  -2   1   55.39    5.70
  -4   2   1   54.79    4.90
   4   2  -1   47.40    5.00
  -4  -2  -1   46.00    5.40
   4  -2   1   53.99    5.70
   4   2  -1   33.20    4.50
   4   2  -1   56.89    5.30
   4  -2   1   56.19    5.20
   4   2  -1   39.90    4.00
   4   2  -1   52.29    4.80
  -4   2   1   48.90    5.60
  -4  -2   1   60.19    5.40
  -4  -2   1   35.60    3.90
   4  -2  -1   58.69    5.90
   4   2   1   49.40    5.20
   4  -2  -1   57.19    5.70
   4  -2  -1   44.20    4.80
   4   2   1   41.10    4.80
   4   2   1   41.50    4.20
   4  -2  -1   49.00    4.60
  -4   2  -1   39.60    5.30
  -4  -2   1   52.59    5.60
  -4   2  -1   54.59    5.40
   4   2   1   46.60    5.30
  -4   2  -1   57.19    5.00
  -4  -2   1   40.50    5.40
   5   2  -1   86.09    7.40
  -5  -2  -1   84.89    6.90
   5  -2   1  103.79    8.30
  -5   2   1   82.69    6.70
   5  -2   1   83.39    7.10
  -5  -2  -1   82.39    8.00
   5   2  -1   76.09    7.20
   5   2  -1   81.29    6.40
  -5   2   1   85.29    8.00
   5   2  -1   68.69    7.00
   5  -2   1   90.79    7.80
  -5  -2  -1   79.89    6.70
  -5  -2  -1   79.49    8.10
  -5   2   1   82.49    7.00
   5  -2   1   83.09    7.10
   5   2   1   72.69    6.50
   5   2   1   84.19    7.20
  -5   2  -1   86.29    7.60
  -5  -2   1   82.09    7.00
  -5   2  -1   79.59    7.90
  -5  -2   1   67.79    7.50
   5  -2  -1   81.79    7.70
  -5  -2   1   70.49    6.50
  -5  -2   1   69.29    6.30
   5  -2  -1   82.99    7.60
  -5   2  -1   94.09    6.90
  -5  -2   1   67.99    7.40
   5   2   1   90.49    7.60
   5  -2  -1   68.99    6.80
   5  -2  -1   88.59    6.70
  -6  -2  -1  183.18   14.30
  -6   2   1  201.68   13.40
   6  -2   1  213.88   13.60
   6   2  -1  202.28   13.50
   6   2  -1  218.68   13.80
   6   2  -1  206.38   12.80
  -6  -2  -1  175.68   14.30
  -6  -2  -1  197.88   12.80
   6  -2   1  225.68   14.30
   6  -2   1  185.18   13.20
  -6   2   1  183.68   13.90
  -6  -2   1  202.38   14.20
   6   2   1  202.68   12.90
  -6   2  -1  206.78   14.00
   6  -2  -1  171.68   13.20
  -6  -2   1  178.88   14.50
  -6   2  -1  196.98   14.10
  -6  -2   1  189.68   12.70
   6  -2  -1  208.68   13.20
  -6  -2   1  194.98   12.70
   6  -2  -1  227.58   14.20
   6   2   1  238.48   14.80
   7   2  -1    0.10    2.80
   7   2  -1    2.30    3.50
  -7  -2  -1   -1.40    4.70
  -7   2   1   -4.30    3.60
  -7   2   1    0.60    4.00
   7  -2   1   -0.30    3.90
  -7  -2  -1   -0.70    4.90
   7  -2   1   -3.10    3.00
  -7  -2  -1    3.30    2.90
   7   2   1    2.60    3.20
  -7  -2   1   -4.50    4.50
   7  -2  -1    1.50    3.20
   7   2   1    0.50    3.50
  -7  -2   1   -0.30    2.60
  -7   2  -1    2.30    4.40
   7  -2  -1   -2.80    2.80
  -7  -2   1   -8.80    4.00
  -8  -2  -1    9.30    5.70
  -8   2   1   15.50    5.10
  -8  -2  -1   13.90    5.80
   8   2  -1   21.70    5.10
   8   2  -1   16.20    4.10
   8  -2   1   15.70    4.40
  -8  -2  -1   11.10    3.40
  -8   2   1   10.90    4.80
   8   2   1    6.50    3.90
   8   2   1   11.20    4.40
  -8  -2   1   10.90    5.40
   8  -2  -1   16.30    4.40
  -8  -2   1   19.00    3.70
  -8  -2   1   16.50    6.30
  -8   2  -1   19.60    5.50
  -9   2   1   28.00    6.30
  -9   2   1   19.40    5.70
  -9  -2  -1   30.30    7.30
   9   2  -1   30.20    6.00
   9  -2   1   25.70    5.60
   9   2  -1   37.10    5.50
  -9  -2  -1   26.10    4.40
  -9  -2  -1   28.70    7.50
   9  -2  -1   22.70    5.30
  -9  -2   1   20.70    7.30
  -9   2  -1   43.60    7.30
  -9  -2   1   31.90    4.40
   9   2   1   26.30    5.80
  -9  -2   1   25.30    6.60
 -10  -2  -1   56.59    9.30
  10   2  -1   50.79    8.00
  10  -2   1   53.59    7.80
 -10  -2  -1   57.49    9.80
 -10   2   1   55.99    8.30
 -10  -2  -1   64.39    6.20
  10  -2  -1   49.80    7.60
 -10   2  -1   63.49    8.90
 -10  -2   1   48.90    8.70
 -10  -2   1   45.60    9.50
 -10  -2   1   51.59    5.80
  10   2   1   43.70    7.50
  11  -2   1   -0.70    4.60
 -11   2   1   -5.10    5.50
 -11  -2  -1   -6.30    6.40
  11   2  -1   -0.90    4.70
 -11  -2  -1   -1.20    3.30
 -11  -2  -1   -2.90    7.30
 -11  -2   1    4.10    6.90
 -11   2  -1  -10.30    5.50
 -11  -2   1   -3.90    7.20
  11   2   1    3.30    4.80
 -11  -2   1   -3.70    2.80
  11  -2  -1   -4.70    4.50
 -12   2   1    4.30    6.40
 -12  -2  -1   -2.70    3.60
  12   2  -1   -2.70    5.30
 -12  -2  -1   10.40    7.80
  12  -2   1    0.10    5.30
 -12  -2   1    5.60    7.50
 -12   2  -1   10.50    7.10
  12   2   1    4.50    5.70
  12  -2  -1   -0.60    5.20
 -12  -2   1   -2.50    3.40
 -12  -2   1   16.70    9.60
  13   2  -1  133.69   15.00
 -13  -2  -1  185.08   17.60
 -13   2   1  163.08   15.40
  13  -2   1  155.08   15.70
 -13  -2   1  142.39   16.20
 -13   2  -1  136.09   15.30
  13   2   1  151.98   15.80
  13  -2  -1  159.58   16.10
 -14  -2  -1   57.19   11.70
  14   2  -1   39.00    8.80
  14  -2   1   52.19    9.70
 -14   2   1   22.20    8.30
  14   2   1   42.20    9.10
 -14  -2   1   34.70   10.20
 -14   2  -1   61.39   10.70
  14  -2  -1   20.00    8.30
 -15  -2  -1  103.39   15.10
  15   2  -1   89.79   13.00
  15  -2   1  106.09   14.00
 -15   2   1  104.49   13.50
 -15  -2   1   94.19   14.20
  15   2   1   98.39   13.80
  15  -2  -1  103.59   13.40
 -15   2  -1   86.89   13.30
  16  -2   1    9.80    7.90
  16   2  -1   13.00    7.50
 -16   2   1    5.60    9.00
 -16  -2  -1   18.50   10.60
 -16  -2   1   -4.30    9.30
  16   2   1    8.50    7.70
 -16   2  -1   19.60   10.10
  16  -2  -1    9.00    7.70
   0   3  -1    1.00    1.70
   0   3   1    0.00    1.80
   0  -3  -1    0.90    2.00
   0  -3   1    0.20    1.70
   0  -3  -1   -0.70    1.20
   0   3  -1   -0.10    1.80
   0   3   1    1.70    1.90
   0  -3  -1   -0.30    1.40
   0   3  -1    0.20    1.40
   0  -3   1   -0.30    1.80
   0   3   1    0.10    1.30
   0  -3  -1    2.70    1.80
   0  -3   1    0.40    1.50
  -1   3   1   27.80    3.50
   1   3  -1   25.90    2.70
  -1  -3  -1   31.20    2.60
  -1  -3  -1   33.60    3.50
   1   3  -1   29.50    2.90
   1   3  -1   24.90    2.80
  -1  -3  -1   31.80    2.70
   1   3  -1   33.70    2.80
  -1  -3  -1   27.80    3.50
   1  -3   1   31.90    2.60
   1  -3   1   31.70    3.60
  -1  -3   1   31.10    2.90
  -1  -3   1   30.90    2.50
   1  -3  -1   32.00    3.10
   1  -3  -1   38.70    3.80
  -1  -3   1   32.00    2.90
   1   3   1   29.20    2.70
   1   3   1   30.20    3.20
  -1  -3   1   23.00    3.10
  -1   3  -1   26.10    3.40
   1   3   1   35.00    3.80
  -1  -3   1   29.40    2.50
   1   3   1   33.60    2.90
   2   3  -1  540.55   31.20
   2  -3   1  573.94   31.00
  -2  -3  -1  589.74   31.70
  -2  -3  -1  584.54   31.70
  -2  -3  -1  493.95   31.00
   2   3  -1  534.55   31.10
  -2  -3  -1  612.94   31.40
  -2   3   1  541.15   31.70
  -2   3   1  567.94   30.90
   2   3  -1  548.05   30.60
   2   3  -1  597.44   31.10
   2  -3   1  613.64   31.80
   2   3   1  553.24   31.40
  -2   3  -1  602.94   31.80
   2   3   1  593.54   31.00
   2  -3  -1  539.15   31.00
  -2  -3   1  588.14   31.20
  -2   3  -1  578.44   30.90
  -2  -3   1  522.55   31.40
   2  -3  -1  622.94   31.90
   2  -3  -1  547.75   30.80
  -2  -3   1  536.65   31.20
   2   3   1  623.24   31.60
  -2  -3   1  573.24   30.70
   3  -3   1   89.49    7.30
   3  -3   1   93.39    6.30
   3   3  -1   82.69    6.60
  -3   3   1   78.69    6.00
   3   3  -1   83.89    6.40
  -3  -3  -1   83.59    7.30
   3   3  -1   81.99    6.30
   3  -3   1   93.49    6.90
  -3  -3  -1  100.99    7.30
  -3  -3  -1   98.69    6.40
  -3  -3  -1   87.19    6.70
   3   3  -1   72.19    4.90
  -3   3   1   61.49    6.80
   3   3  -1   85.49    5.50
   3  -3  -1  100.69    7.90
   3  -3  -1   76.69    5.20
   3   3   1  113.29    7.30
  -3   3  -1   90.39    6.10
   3   3   1   78.39    6.60
  -3  -3   1   66.19    6.50
  -3   3  -1   78.59    7.20
   3   3   1   89.09    6.20
   3  -3  -1  100.99    6.30
  -3  -3   1   82.49    7.20
  -3  -3   1   73.79    6.20
   3  -3  -1   66.89    6.20
   4   3  -1   79.29    7.00
   4   3  -1   82.79    6.70
  -4  -3  -1   85.99    6.60
   4  -3   1   78.79    7.50
   4   3  -1   83.09    7.10
   4  -3   1   76.39    6.60
  -4   3   1   90.79    8.20
  -4  -3  -1   79.09    7.10
   4  -3   1   80.69    5.00
  -4  -3  -1   74.79    7.00
   4   3  -1   77.09    5.90
  -4  -3  -1   80.69    7.60
   4  -3   1   77.09    6.40
   4   3  -1   80.49    5.50
  -4   3   1   92.59    6.30
   4  -3  -1   79.69    6.50
   4   3   1   76.09    5.70
  -4  -3   1   86.49    7.50
   4   3   1   92.99    7.70
   4  -3  -1   83.69    6.30
  -4  -3   1   77.09    7.30
  -4   3  -1   86.99    6.20
   4   3   1   71.89    6.40
   4   3   1   81.49    6.90
  -4   3  -1   81.99    7.80
   4  -3  -1   87.29    7.20
  -4  -3   1   97.39    6.80
   4  -3  -1   88.79    7.40
  -5  -3  -1   45.80    5.10
  -5   3   1   43.40    6.30
  -5  -3  -1   45.60    6.10
  -5  -3  -1   35.20    5.80
  -5  -3  -1   36.90    4.80
   5   3  -1   47.50    5.50
  -5   3   1   46.20    5.10
   5  -3   1   35.40    4.80
   5  -3   1   47.70    5.40
  -5   3   1   45.80    4.90
   5   3  -1   40.60    5.30
   5   3  -1   37.60    3.90
   5  -3   1   49.10    6.10
   5   3  -1   36.00    4.50
   5  -3   1   55.09    6.40
   5   3  -1   52.09    5.60
  -5  -3   1   41.10    5.20
  -5   3  -1   62.19    5.50
   5   3   1   43.20    5.30
  -5   3  -1   32.40    5.70
  -5  -3   1   35.80    5.70
   5   3   1   42.80    5.30
   5  -3  -1   52.89    6.00
   5   3   1   39.10    5.50
   5  -3  -1   31.90    4.80
   5  -3  -1   46.50    4.80
   5   3   1   40.20    4.20
  -5  -3   1   32.40    4.60
  -5  -3   1   41.10    6.00
   5  -3  -1   51.59    6.40
  -5   3  -1   49.40    5.80
   6   3  -1   15.80    3.70
   6   3  -1   11.40    4.00
  -6   3   1   10.40    4.10
   6  -3   1   20.70    4.30
  -6  -3  -1   18.70    5.40
  -6   3   1   14.60    5.20
  -6  -3  -1   18.70    3.90
   6  -3   1   21.20    4.30
  -6  -3  -1   12.00    5.10
   6   3  -1   17.30    4.80
   6   3  -1    9.60    2.90
   6   3   1   20.20    4.60
   6  -3  -1   21.90    4.50
  -6  -3   1   20.00    5.60
   6  -3  -1   18.90    3.90
  -6   3  -1   13.90    5.10
   6   3   1   16.90    3.50
  -6   3  -1   11.40    4.60
  -6  -3   1   15.20    3.90
  -6  -3   1   18.70    5.20
  -7  -3  -1    3.10    3.00
   7   3  -1   -0.20    2.80
   7  -3   1    1.10    3.30
   7  -3   1    1.30    3.50
  -7   3   1    5.90    4.30
  -7  -3  -1    2.10    5.20
   7   3  -1    0.80    3.30
  -7   3   1   11.20    4.10
  -7  -3  -1    4.10    5.10
   7   3  -1    1.70    3.30
  -7  -3   1   -0.10    3.00
   7   3   1   -3.30    2.80
  -7   3  -1    3.70    4.20
   7  -3  -1    1.10    3.20
  -7   3  -1   -3.90    3.90
  -7  -3   1   -1.00    4.40
   7   3   1   -3.10    3.00
   7  -3  -1   -2.60    2.90
  -7  -3   1    0.30    5.00
   8  -3   1  105.69   10.00
   8   3  -1   89.69    9.70
  -8   3   1  100.39   10.90
  -8  -3  -1  130.09   12.20
   8   3  -1  131.79    9.20
  -8  -3  -1  117.29   11.50
  -8  -3  -1  118.99    9.20
  -8   3   1  127.79   10.20
  -8  -3   1  103.99   11.50
   8   3   1  115.19    9.10
   8  -3  -1  123.49   11.10
  -8  -3   1  113.09    9.20
  -8   3  -1  119.59   10.70
  -8  -3   1  121.79   11.50
   8   3   1   99.09   10.00
   9  -3   1  189.88   14.90
  -9   3   1  208.38   15.30
  -9  -3  -1  201.58   17.10
  -9   3   1  221.48   16.30
  -9  -3  -1  220.48   16.90
   9   3  -1  217.28   14.10
   9   3  -1  187.88   15.20
  -9  -3  -1  221.08   14.20
  -9  -3   1  211.68   17.20
   9  -3  -1  215.48   15.30
  -9  -3   1  205.18   13.90
  -9  -3   1  192.18   16.30
   9   3   1  222.88   14.40
  -9   3  -1  211.68   15.80
  10  -3   1   18.70    5.60
 -10   3   1   23.10    6.80
 -10  -3  -1   30.90    8.50
 -10   3   1   22.70    6.10
  10   3  -1   28.60    6.50
 -10  -3  -1   35.50    8.00
 -10  -3  -1   16.30    4.50
 -10  -3   1   28.70    8.50
 -10   3  -1   23.60    6.80
  10  -3  -1   19.30    5.70
  10   3   1   23.50    5.70
 -10  -3   1   26.30    4.70
 -10  -3   1   23.20    7.60
  11   3  -1  261.17   18.50
 -11  -3  -1  222.98   15.70
  11  -3   1  213.98   17.70
 -11  -3  -1  272.97   20.90
 -11   3   1  234.38   18.00
 -11  -3  -1  237.58   20.20
  11   3   1  227.78   18.00
 -11  -3   1  237.48   20.00
  11  -3  -1  226.08   17.60
 -11  -3   1  235.78   15.70
 -11   3  -1  249.28   18.70
 -11  -3   1  245.18   20.00
  12   3  -1    1.00    5.30
  12  -3   1    2.80    5.20
 -12  -3  -1   -4.30    3.80
 -12   3   1   -9.30    5.60
 -12  -3  -1   -1.60    7.90
 -12  -3  -1    2.60    8.60
  12  -3  -1   -0.90    4.80
 -12   3  -1    1.60    6.90
  12   3   1   -6.20    4.60
 -12  -3   1   -4.70    3.30
 -12  -3   1    1.10    7.80
 -12  -3   1    2.20    8.20
 -13   3   1  190.78   17.60
  13   3  -1  205.98   19.20
  13  -3   1  209.08   17.80
 -13  -3  -1  199.78   19.40
  13  -3  -1  212.18   18.10
 -13   3  -1  187.88   18.00
  13   3   1  222.58   19.70
 -13  -3   1  224.88   21.90
 -13  -3   1  188.38   19.00
  14   3  -1   31.70    8.20
 -14   3   1   33.00    8.90
 -14  -3  -1   38.30   11.00
  14  -3   1   32.90    8.90
 -14   3  -1   52.89   10.50
  14  -3  -1   13.40    7.60
 -14  -3   1   31.50   10.30
  14   3   1   43.60    9.40
 -15  -3  -1    1.80    9.40
 -15   3   1    8.40    8.00
  15   3  -1   14.20    7.80
  15  -3   1   10.70    7.30
  15  -3  -1    4.00    7.30
 -15   3  -1   12.30    8.60
 -15  -3   1    9.50    9.90
  15   3   1   11.80    7.40
 -16  -3  -1    1.30   10.00
  16  -3   1    6.20    7.80
  16   3  -1   -0.20    6.40
  16  -3  -1   10.80    7.60
 -16  -3   1   -2.50    9.00
 -16   3  -1    8.20    9.40
  16   3   1   14.20    8.60
   0   4  -1  574.94   30.90
   0   4  -1  544.45   30.90
   0  -4  -1  596.64   30.90
   0  -4  -1  550.94   30.40
   0  -4   1  530.95   30.80
   0  -4   1  579.34   30.60
   0   4   1  556.54   30.70
   0  -4   1  575.64   30.90
   0   4   1  543.65   30.90
   0  -4  -1  547.35   31.30
   0   4  -1  590.24   30.60
   0  -4   1  569.54   30.80
   0  -4  -1  549.95   30.70
  -1  -4  -1   44.90    3.50
  -1  -4  -1   36.20    3.40
  -1  -4  -1   40.40    3.20
   1   4  -1   38.20    3.60
   1  -4   1   55.29    4.90
  -1  -4  -1   34.10    4.40
   1   4  -1   44.20    4.00
   1   4  -1   44.60    3.80
  -1   4   1   37.30    4.70
   1  -4   1   47.00    4.80
  -1  -4  -1   37.90    4.10
  -1  -4   1   34.00    3.40
   1  -4  -1   44.40    4.40
  -1  -4   1   42.30    3.40
   1  -4  -1   40.60    4.10
   1   4   1   40.50    4.00
  -1  -4   1   41.60    4.20
  -1  -4   1   44.20    3.80
   1   4   1   46.50    3.50
  -1  -4   1   42.40    3.80
   1   4   1   35.30    3.40
  -1   4  -1   48.40    4.80
   2   4  -1 1336.67   75.89
   2   4  -1 1406.46   75.69
  -2   4   1 1396.76   76.49
  -2  -4  -1 1335.97   75.59
  -2  -4  -1 1337.67   76.29
   2   4  -1 1393.76   75.19
  -2  -4  -1 1507.55   76.09
   2  -4   1 1549.54   76.49
   2   4  -1 1363.26   75.79
   2  -4   1 1406.56   75.49
   2  -4  -1 1577.24   76.59
   2   4   1 1312.77   75.09
   2   4   1 1451.35   76.09
   2   4   1 1390.56   76.09
  -2  -4   1 1447.76   75.79
  -2   4  -1 1433.86   75.39
   2  -4  -1 1457.15   75.69
  -2  -4   1 1341.47   75.19
  -2  -4   1 1352.16   76.09
  -2  -4   1 1464.65   75.79
   2   4   1 1412.66   75.49
   2  -4  -1 1380.76   75.59
  -3  -4  -1  843.32   48.80
  -3  -4  -1  899.81   48.60
   3   4  -1  932.71   48.30
  -3   4   1  906.41   49.30
  -3   4   1  890.71   48.10
   3  -4   1  941.31   49.20
   3   4  -1  901.41   48.50
  -3  -4  -1  841.62   48.90
  -3  -4  -1  854.61   48.30
   3  -4   1  909.11   48.20
   3   4  -1  836.32   47.60
   3   4  -1  881.21   48.60
   3   4   1  925.41   48.90
   3  -4  -1  907.11   47.80
  -3  -4   1  904.31   48.50
   3   4   1  835.02   48.60
  -3  -4   1  827.02   47.70
  -3   4  -1  941.41   48.10
  -3  -4   1  962.90   48.50
   3  -4  -1  833.62   48.20
  -3   4  -1  903.21   49.30
   3  -4  -1  958.00   49.30
  -3  -4   1  880.41   48.80
   3   4   1  843.42   47.30
   3   4   1  855.51   48.10
  -4   4   1    7.30    2.50
   4   4  -1    3.50    1.70
  -4  -4  -1    2.30    3.10
  -4   4   1    4.60    3.80
   4  -4   1    9.00    3.50
   4   4  -1    2.10    2.70
  -4  -4  -1    2.40    3.00
  -4  -4  -1    7.40    2.70
   4  -4   1    6.90    1.70
  -4  -4  -1    1.70    3.60
   4  -4   1    2.50    2.70
   4   4  -1    6.10    2.70
   4   4  -1    3.80    1.10
   4   4  -1    4.40    2.80
   4  -4   1    8.60    2.60
  -4  -4   1    4.80    3.60
   4  -4  -1    3.70    1.40
  -4   4  -1    3.20    3.50
   4  -4  -1    4.10    2.60
   4   4   1    4.40    2.60
  -4  -4   1    9.20    2.80
  -4   4  -1    5.00    2.30
   4  -4  -1    8.40    3.60
   4  -4  -1    6.00    2.40
   4   4   1   -0.50    2.70
   4   4   1    3.70    1.80
   4   4   1    4.80    3.30
  -4  -4   1    5.10    3.20
  -5  -4  -1  267.57   17.80
  -5   4   1  277.47   17.70
  -5  -4  -1  276.57   16.90
   5   4  -1  292.67   16.90
   5  -4   1  288.87   17.80
  -5   4   1  291.97   16.40
  -5  -4  -1  262.07   17.20
   5  -4   1  271.17   14.70
   5   4  -1  268.37   16.50
   5  -4   1  264.77   16.40
   5   4  -1  222.08   16.50
   5   4  -1  257.67   15.60
   5  -4   1  280.27   16.50
  -5  -4  -1  303.67   17.60
   5   4  -1  253.57   15.00
  -5  -4   1  237.68   17.00
   5   4   1  270.37   17.20
   5   4   1  263.47   16.50
  -5  -4   1  240.38   17.50
   5   4   1  266.57   15.60
   5   4   1  268.57   16.90
   5   4   1  256.37   15.40
  -5  -4   1  265.57   16.60
  -5   4  -1  290.77   16.30
   5  -4  -1  296.57   17.80
   5  -4  -1  271.27   16.20
  -5   4  -1  251.67   17.70
   5  -4  -1  276.67   17.00
  -5  -4   1  260.47   16.80
  -6   4   1  111.89   11.00
  -6  -4  -1  131.19    9.70
  -6  -4  -1  120.79   10.90
   6   4  -1  115.19    9.70
  -6  -4  -1   99.79   10.20
   6   4  -1  113.89    7.80
   6  -4   1  140.39    9.60
   6  -4   1  117.09    9.30
   6   4  -1  111.19    8.50
  -6  -4   1  111.09    9.50
  -6  -4   1  118.89   10.80
   6  -4  -1  115.09    9.40
   6   4   1  113.99    8.10
  -6  -4   1  120.19   10.60
   6   4   1  118.39   10.50
   6  -4  -1  127.09    9.00
  -6   4  -1  116.89   10.30
  -7  -4  -1   35.30    5.30
   7   4  -1   34.80    5.70
  -7  -4  -1   37.00    6.80
  -7  -4  -1   39.30    7.10
  -7   4   1   26.90    6.00
   7   4  -1   40.30    4.40
   7  -4   1   38.80    5.70
  -7   4   1   47.80    6.00
   7   4  -1   48.40    5.40
   7   4   1   33.20    5.80
  -7  -4   1   52.39    7.60
  -7  -4   1   36.50    6.80
  -7   4  -1   44.80    7.10
   7  -4  -1   36.40    5.60
   7  -4  -1   34.50    5.00
   7   4   1   35.80    4.50
  -7   4  -1   42.30    6.30
  -7  -4   1   30.30    5.10
   8   4  -1   -4.10    2.40
  -8  -4  -1    1.30    5.50
   8  -4   1    0.30    3.40
  -8   4   1    0.70    4.80
  -8  -4  -1    3.30    5.50
   8   4  -1    0.50    3.10
   8   4  -1    4.90    3.80
  -8  -4  -1   -2.80    3.10
  -8   4   1   -0.70    4.00
   8  -4  -1    1.70    3.50
  -8  -4   1   -1.80    5.20
   8   4   1    0.40    3.60
  -8   4  -1   -1.50    4.20
   8   4   1   -3.20    2.70
  -8  -4   1   -6.80    4.90
  -8  -4   1    0.50    3.30
  -9  -4  -1   11.60    4.10
   9   4  -1    7.40    4.40
  -9  -4  -1   -0.40    5.80
   9  -4   1    8.50    4.40
  -9   4   1    4.60    4.90
  -9   4   1    7.30    5.40
   9   4  -1   14.30    3.60
  -9  -4  -1   12.30    6.80
  -9  -4   1   11.60    4.10
  -9  -4   1   10.70    6.60
   9   4   1    7.90    3.70
  -9  -4   1   11.80    6.60
  -9   4  -1    7.40    5.10
   9  -4  -1    9.90    4.40
   9   4   1   12.30    4.80
  10   4  -1   56.89    8.30
  10  -4   1   65.99    8.80
 -10  -4  -1   65.79    7.40
 -10  -4  -1   70.09   11.10
 -10  -4  -1   51.89    9.90
 -10   4   1   68.29    8.90
  10   4  -1   66.79    7.00
 -10   4   1   75.09    9.90
 -10  -4   1   60.99    7.40
  10   4   1   54.49    8.70
  10   4   1   64.99    7.30
 -10   4  -1   60.29    8.80
 -10  -4   1   76.59   11.20
 -10  -4   1   74.19   10.40
  10  -4  -1   66.69    8.80
  11   4  -1    1.50    5.10
 -11   4   1    2.30    5.60
 -11  -4  -1   -0.60    7.30
  11  -4   1   -1.20    4.60
 -11  -4  -1   -5.30    3.70
 -11  -4  -1    7.50    8.00
 -11  -4   1   -3.30    6.70
  11   4   1   -2.00    4.70
 -11   4  -1    4.60    5.80
 -11  -4   1   -1.90    3.50
 -11  -4   1   -0.90    7.90
  11  -4  -1   -2.30    4.70
 -12  -4  -1   12.80    8.20
  12   4  -1    7.30    6.10
 -12   4   1    1.30    5.90
  12  -4   1   18.80    6.50
 -12  -4  -1    6.80    4.60
 -12  -4  -1    3.80    8.30
 -12  -4   1   28.70    9.00
 -12   4  -1    6.40    6.80
  12   4   1    4.00    5.50
 -12  -4   1   10.90    9.20
  12  -4  -1    8.70    5.60
 -12  -4   1    9.30    4.60
  13  -4   1    2.80    5.90
 -13  -4  -1   -5.40    7.80
 -13  -4  -1   -8.70    9.10
  13   4  -1    6.00    6.00
 -13   4   1   -8.00    5.50
 -13   4  -1   -7.50    6.40
 -13  -4   1   -0.30    9.30
 -13  -4   1   -0.70    8.30
  13  -4  -1    6.40    5.90
  13   4   1    3.90    6.10
  14  -4   1   23.10    8.40
  14   4  -1   43.80    9.10
 -14  -4  -1    6.70   10.00
  14   4   1   31.00    8.90
 -14  -4   1   30.30   12.00
 -14  -4   1   34.00   10.90
  14  -4  -1   36.20    8.80
  15  -4   1    5.50    7.10
  15   4  -1    7.30    7.00
 -15  -4  -1  -13.50    8.80
  15  -4  -1   -3.90    6.60
  15   4   1    7.80    7.20
 -15  -4   1    4.00    9.10
  16   4  -1   -8.30    6.60
 -16  -4  -1   -2.10   10.20
  16  -4   1    3.60    7.30
 -16  -4   1    1.40    9.90
  16  -4  -1    2.20    8.10
  16   4   1    7.60    7.20
   0  -5   1    1.90    2.40
   0   5   1   -1.90    2.70
   0   5  -1   -0.80    2.50
   0  -5   1    0.20    2.40
   0  -5   1    1.40    2.10
   0   5  -1    1.80    2.00
   0  -5  -1   -1.80    1.80
   0  -5  -1   -1.20    2.80
   0  -5   1    1.10    2.10
   0  -5  -1    1.50    2.40
   0  -5  -1    1.20    2.10
   0   5   1    1.30    1.80
  -1   5   1   10.90    3.60
   1   5  -1    8.40    2.30
  -1  -5  -1   13.00    2.30
   1   5  -1    7.30    2.20
  -1  -5  -1    9.50    2.00
   1  -5   1   12.10    3.20
  -1  -5  -1   12.10    3.50
   1  -5   1    6.80    3.20
  -1  -5  -1   13.40    3.10
  -1  -5  -1   13.50    2.10
   1   5  -1    6.70    2.30
   1   5  -1   11.20    2.40
  -1   5  -1   11.40    3.50
   1  -5  -1    9.90    3.10
   1  -5  -1   13.20    3.00
  -1  -5   1    9.20    2.80
  -1  -5   1   13.10    2.20
   1   5   1   13.10    2.30
  -1  -5   1    9.40    2.30
   1   5   1    8.90    2.70
   1   5   1   14.30    2.60
   1  -5  -1   11.10    2.20
  -1  -5   1    8.60    2.40
  -2  -5  -1   11.20    3.20
   2  -5   1   13.90    2.40
   2   5  -1   14.50    2.10
  -2  -5  -1   13.70    2.50
   2   5  -1    9.70    2.40
   2   5  -1   10.50    2.70
  -2  -5  -1   12.30    2.80
  -2  -5  -1   17.00    3.50
  -2   5   1   15.50    4.30
   2  -5   1    9.30    3.40
   2  -5  -1   12.90    2.60
   2   5   1   15.60    2.50
  -2  -5   1   10.30    1.70
   2  -5  -1   12.70    2.80
   2   5   1   13.50    2.00
   2  -5  -1   14.20    3.80
  -2  -5   1    9.20    1.70
  -2  -5   1   11.30    3.30
   2   5   1   14.60    3.20
  -2   5  -1   11.00    3.80
  -2  -5   1   14.00    2.80
  -2  -5   1    9.90    2.60
   3   5  -1  216.88   14.10
   3   5  -1  225.58   13.70
  -3  -5  -1  236.28   14.00
  -3  -5  -1  227.28   15.00
   3  -5   1  249.18   15.20
   3   5  -1  218.38   14.20
  -3  -5  -1  240.48   14.20
   3   5  -1  229.28   12.90
  -3   5   1  244.28   15.20
   3  -5   1  229.38   13.70
  -3   5   1  245.18   13.60
   3   5   1  234.18   14.40
  -3  -5   1  226.08   13.10
   3   5   1  241.38   14.60
   3  -5  -1  223.28   13.80
  -3   5  -1  223.48   15.20
  -3   5  -1  245.68   13.50
   3  -5  -1  253.57   15.00
   3  -5  -1  231.08   13.60
  -3  -5   1  204.98   13.90
  -3  -5   1  226.48   13.90
   3   5   1  244.88   13.60
  -3  -5   1  209.88   14.60
   3   5   1  221.08   12.70
   4  -5   1  597.24   34.40
   4   5  -1  623.14   33.60
  -4  -5  -1  624.84   34.90
  -4   5   1  632.44   34.30
  -4  -5  -1  581.74   35.20
  -4  -5  -1  583.34   34.70
   4  -5   1  671.33   34.90
  -4  -5  -1  614.84   35.60
   4   5  -1  647.44   35.10
   4   5  -1  565.74   34.70
   4   5  -1  618.24   34.50
  -4   5   1  620.24   36.00
   4  -5   1  726.33   36.10
   4  -5  -1  623.34   34.60
   4  -5  -1  652.83   34.40
   4   5   1  660.23   35.20
   4  -5  -1  590.74   33.70
   4  -5  -1  665.73   35.90
  -4  -5   1  607.94   34.70
  -4  -5   1  610.44   34.90
  -4   5  -1  623.44   35.90
   4   5   1  614.44   34.40
  -4   5  -1  634.04   34.20
   4   5   1  579.74   35.00
  -4  -5   1  588.94   35.30
   4   5   1  595.54   33.30
   5   5  -1  456.15   28.10
  -5  -5  -1  429.86   28.80
   5  -5   1  451.85   27.70
   5   5  -1  490.95   28.60
  -5  -5  -1  456.15   28.50
  -5  -5  -1  479.15   28.40
   5  -5   1  517.95   26.50
   5   5  -1  507.35   26.90
   5  -5   1  488.75   28.00
  -5  -5   1  493.05   28.60
  -5   5  -1  506.75   27.60
   5   5   1  491.45   26.70
  -5  -5   1  488.35   28.50
   5  -5  -1  492.25   27.90
   5  -5  -1  538.45   29.50
   5   5   1  449.36   26.50
  -5   5  -1  492.95   29.40
   5  -5  -1  479.75   26.30
  -5  -5   1  502.65   29.00
   5   5   1  489.35   27.80
   5  -5  -1  513.45   27.50
   5   5   1  438.76   28.20
   6   5  -1  388.26   23.00
   6   5  -1  350.76   20.60
  -6   5   1  363.56   23.90
  -6  -5  -1  392.96   23.20
  -6  -5  -1  347.37   22.70
   6  -5   1  401.06   22.50
  -6  -5  -1  356.06   23.70
   6  -5   1  376.56   22.40
   6   5  -1  406.46   21.40
   6   5   1  388.36   21.00
  -6   5  -1  369.76   23.90
  -6  -5   1  366.26   23.50
   6   5   1  371.56   22.90
   6  -5  -1  394.06   22.10
  -6  -5   1  361.86   23.30
  -6  -5   1  333.27   22.70
   6  -5  -1  348.47   22.30
   6   5   1  390.66   21.30
  -7  -5  -1   87.09   10.10
  -7  -5  -1   81.29    9.40
  -7  -5  -1   75.89    8.10
   7   5  -1   95.19    9.10
   7   5  -1   86.39    7.00
  -7   5   1   84.79   10.10
   7  -5   1   91.29    8.50
   7   5  -1   81.49    6.10
   7  -5  -1   79.49    8.20
   7   5   1   81.59    6.60
  -7   5  -1   59.09    8.30
   7   5   1   88.59    9.10
  -7  -5   1   85.09    8.40
  -7  -5   1   88.59    9.70
   7   5   1   86.49    7.00
   7  -5  -1   90.19    7.70
  -7  -5   1  111.59   10.70
  -8  -5  -1  208.38   14.80
   8   5  -1  196.88   15.10
  -8  -5  -1  229.68   16.70
   8   5  -1  229.98   13.90
  -8   5   1  213.28   16.60
   8   5  -1  206.98   12.90
   8  -5   1  199.48   14.80
  -8  -5  -1  194.58   16.50
   8   5   1  215.38   13.40
  -8  -5   1  214.58   15.00
   8  -5  -1  216.28   15.00
   8   5   1  226.28   13.80
   8   5   1  197.98   15.30
  -8   5  -1  216.98   16.70
  -8  -5   1  213.68   16.30
  -8  -5   1  201.68   16.80
  -9   5   1  182.78   16.10
   9   5  -1  144.19   13.10
  -9  -5  -1  155.38   14.60
  -9  -5  -1  164.18   12.80
  -9  -5  -1  177.68   15.70
   9  -5   1  157.98   12.90
   9   5  -1  175.28   10.90
   9   5   1  166.48   11.40
  -9  -5   1  163.58   12.80
   9  -5  -1  160.78   13.20
   9   5   1  160.78   13.60
   9   5   1  171.38   11.90
  -9  -5   1  179.58   15.50
  -9  -5   1  156.18   14.80
  10   5  -1  140.09    9.80
 -10  -5  -1  131.09   11.60
 -10  -5  -1  115.69   13.80
  10  -5   1  155.48   13.70
  10   5  -1  122.89   12.70
 -10  -5  -1  134.99   14.60
 -10   5   1  140.39   14.40
 -10  -5   1  125.49   11.20
 -10  -5   1  120.99   13.90
  10   5   1  108.89   12.30
  10  -5  -1  177.88   14.60
 -10  -5   1  134.89   14.80
  10   5   1  132.39   10.10
  11  -5   1   24.50    6.50
 -11  -5  -1   30.00    9.30
 -11  -5  -1    9.80    8.40
  11   5  -1   16.20    6.20
 -11  -5  -1   18.70    5.30
 -11  -5   1   18.10    8.40
  11  -5  -1   27.60    6.80
 -11  -5   1   29.60    9.20
  11   5   1   33.30    7.30
 -11  -5   1   23.90    5.60
  12  -5   1  134.99   14.00
 -12  -5  -1  128.59   15.60
 -12  -5  -1  144.79   16.40
  12   5  -1  116.89   13.70
 -12  -5  -1  142.29   12.20
  12  -5  -1  109.89   13.20
 -12  -5   1  132.89   15.70
 -12  -5   1  145.19   16.70
 -12  -5   1  136.49   11.80
  12   5   1  115.19   13.80
  13   5  -1    5.70    6.50
  13  -5   1   -0.50    5.40
 -13  -5  -1   12.50    8.90
 -13  -5  -1   -0.80    8.80
 -13  -5   1    0.90    7.90
 -13  -5   1   -5.20    8.50
  13   5   1    2.30    6.00
  13  -5  -1   -0.50    5.60
  14   5  -1   26.60    8.40
  14  -5   1   22.70    8.30
 -14  -5  -1   14.60   11.00
 -14  -5  -1   31.70   11.20
 -14  -5   1   20.40   11.00
 -14  -5   1   22.00   10.50
  14   5   1   32.30    9.20
  14  -5  -1   19.80    8.00
  15   5  -1   10.20    7.40
 -15  -5  -1   -7.90    9.40
  15  -5   1   10.80    7.70
  15  -5  -1   -3.00    7.30
 -15  -5   1   10.60   10.50
 -15  -5   1   24.30   12.90
  15   5   1    7.60    7.10
   0  -6  -1  212.78   12.50
   0   6   1  229.88   12.90
   0   6  -1  225.18   12.70
   0  -6  -1  210.28   13.90
   0  -6   1  220.08   13.20
   0  -6  -1  205.68   13.00
   0   6   1  187.88   13.20
   0  -6   1  207.58   13.10
   0  -6   1  217.18   12.80
   0   6  -1  210.38   13.30
   0  -6  -1  228.48   13.20
   0  -6   1  222.48   13.30
  -1  -6  -1  688.53   37.70
  -1   6   1  682.63   38.90
   1   6  -1  682.73   37.90
   1   6  -1  721.53   38.30
   1  -6   1  722.63   38.10
   1   6  -1  708.43   38.00
   1   6  -1  650.13   37.90
  -1  -6  -1  670.13   37.70
   1  -6   1  759.82   38.90
  -1  -6  -1  730.13   38.00
   1  -6   1  715.33   38.90
  -1  -6  -1  654.03   38.50
   1   6   1  680.33   38.10
   1  -6  -1  683.63   38.80
   1  -6  -1  732.23   38.80
  -1  -6   1  708.03   38.00
   1   6   1  746.83   38.40
  -1  -6   1  645.34   38.40
   1  -6  -1  655.33   37.90
  -1   6  -1  696.73   38.90
  -1  -6   1  652.73   37.90
   1   6   1  711.33   37.80
  -1  -6   1  707.63   37.90
   2  -6   1  233.38   13.80
  -2  -6  -1  233.18   13.90
  -2  -6  -1  242.78   14.70
   2   6  -1  228.58   13.60
   2  -6   1  247.88   15.20
   2   6  -1  246.88   14.10
  -2  -6  -1  241.98   13.40
  -2  -6  -1  197.68   15.00
  -2   6   1  249.97   15.70
   2   6   1  226.68   13.60
  -2  -6   1  228.98   13.40
   2  -6  -1  267.67   15.20
   2   6   1  261.07   14.80
   2  -6  -1  243.98   14.60
   2  -6  -1  234.08   14.00
  -2  -6   1  226.28   13.40
  -2  -6   1  237.68   14.10
   2   6   1  263.97   13.90
  -2  -6   1  242.48   14.40
  -2   6  -1  225.68   15.40
  -3  -6  -1  283.57   18.60
   3   6  -1  328.07   17.90
  -3   6   1  318.27   20.30
  -3  -6  -1  314.07   19.60
   3   6  -1  356.56   19.30
  -3  -6  -1  329.57   19.20
   3   6  -1  335.17   18.70
   3  -6   1  298.17   18.50
   3   6  -1  306.67   19.10
  -3  -6  -1  274.57   19.70
   3   6   1  345.67   18.50
   3   6   1  342.67   19.50
  -3  -6   1  319.77   17.80
  -3  -6   1  361.36   19.10
   3  -6  -1  383.16   20.40
  -3   6  -1  312.07   20.00
  -3  -6   1  302.97   18.90
   3  -6  -1  337.57   18.70
  -3   6  -1  341.67   18.30
   3  -6  -1  333.17   18.80
   3   6   1  276.77   17.60
  -4   6   1 1552.04   85.49
  -4   6   1 1647.04   83.89
  -4  -6  -1 1415.56   84.89
  -4  -6  -1 1524.75   84.29
  -4  -6  -1 1676.13   84.69
  -4  -6  -1 1488.75   85.09
   4   6  -1 1546.15   83.19
   4  -6   1 1546.55   84.09
   4   6  -1 1517.25   84.59
   4   6  -1 1600.84   84.09
   4  -6  -1 1595.64   83.69
   4  -6  -1 1559.54   84.19
  -4  -6   1 1636.54   84.59
  -4  -6   1 1620.24   84.49
   4   6   1 1453.35   84.69
  -4  -6   1 1552.44   83.39
  -4   6  -1 1608.34   83.79
   4   6   1 1573.64   83.99
  -4  -6   1 1417.16   84.79
  -5   6   1  566.64   33.10
   5   6  -1  522.55   31.70
  -5  -6  -1  532.05   31.70
   5  -6   1  634.94   31.80
  -5  -6  -1  520.95   32.10
   5  -6   1  555.74   31.20
   5   6  -1  532.95   30.00
  -5  -6  -1  556.54   32.60
  -5  -6   1  539.25   32.40
   5   6   1  478.75   31.70
   5  -6  -1  567.84   30.20
   5   6   1  579.54   31.20
  -5   6  -1  538.15   32.90
   5   6   1  547.15   29.80
  -5  -6   1  530.55   31.80
   5  -6  -1  585.64   31.20
   5  -6  -1  554.34   31.40
  -5  -6   1  533.45   32.20
  -6   6   1  104.09   10.70
  -6  -6  -1   96.39   10.10
   6   6  -1   90.29    8.90
   6  -6   1  100.49    8.50
   6   6  -1   95.29    6.60
   6  -6   1  103.69    6.20
  -6  -6  -1   83.59    8.90
   6  -6   1   90.39    6.30
  -6  -6  -1   79.49    9.00
   6  -6   1   95.89    8.20
  -6  -6   1   94.89    9.60
   6   6   1  106.29    6.40
   6  -6  -1  108.19    8.00
  -6  -6   1   86.19    9.50
  -6   6  -1   94.39   10.10
   6   6   1   80.49    8.60
  -6  -6   1   73.09    8.70
   6   6   1   83.39    6.10
   6  -6  -1   93.89    8.30
  -7   6   1   -3.10    4.50
   7  -6   1    8.30    3.50
   7   6  -1    3.40    3.70
  -7  -6  -1    4.30    5.20
  -7  -6  -1    2.20    4.80
   7   6  -1    2.20    1.40
   7   6  -1    4.00    2.20
  -7  -6  -1    1.10    3.70
  -7  -6   1    8.50    5.10
   7   6   1   -1.90    3.50
   7   6   1    3.90    2.20
  -7  -6   1   -0.30    3.80
   7  -6  -1    2.80    3.00
  -7   6  -1    3.60    4.50
   7  -6  -1   -3.00    3.10
   7   6   1    4.70    2.40
  -7  -6   1   10.20    5.50
   8   6  -1   -0.50    1.60
  -8   6   1    1.00    5.10
  -8  -6  -1    1.00    5.20
  -8  -6  -1    3.70    5.50
   8  -6   1   -1.80    3.30
   8   6  -1    0.20    2.40
   8   6  -1   -4.40    3.40
  -8  -6  -1   -0.40    3.90
  -8  -6   1   -8.70    4.50
  -8  -6   1   -5.50    4.90
   8   6   1   -0.60    3.60
  -8   6  -1   -5.40    4.90
   8  -6  -1   -2.00    3.50
  -8  -6   1   -0.70    3.60
   8   6   1    1.20    2.60
   8   6   1    1.00    2.30
   9   6  -1   40.10    5.60
   9   6  -1   33.00    6.80
  -9  -6  -1   47.30    8.70
  -9  -6  -1   42.40    8.40
   9  -6   1   33.30    6.30
   9   6  -1   36.40    4.00
  -9   6   1   32.50    7.40
  -9  -6  -1   38.50    6.40
  -9  -6   1   33.90    6.20
   9   6   1   47.40    5.50
   9  -6  -1   51.59    7.20
  -9  -6   1   38.20    8.10
  -9  -6   1   56.79    9.20
   9   6   1   27.00    6.30
   9   6   1   37.10    4.40
  10   6  -1   29.00    6.80
 -10  -6  -1   11.10    7.60
 -10   6   1   26.00    7.90
  10   6  -1   33.90    4.10
 -10  -6  -1   20.70    5.80
 -10  -6  -1   31.00    8.90
  10  -6   1   33.10    6.90
  10   6   1   28.80    6.80
 -10  -6   1   28.20    8.20
 -10  -6   1   38.90    9.20
 -10  -6   1   29.80    6.10
  10  -6  -1   29.80    6.50
  10   6   1   33.80    4.50
  11  -6   1  113.19   12.30
 -11  -6  -1  100.09   10.60
 -11  -6  -1  114.99   14.10
  11   6  -1  101.69   12.10
 -11  -6  -1  113.29   14.00
 -11   6   1  118.99   14.10
 -11  -6   1  118.19   11.20
 -11  -6   1  110.69   13.60
  11  -6  -1  108.29   12.00
 -11  -6   1  114.89   14.50
  11   6   1  142.69   14.00
  12   6  -1   38.10    8.50
 -12  -6  -1   30.40    6.60
 -12  -6  -1   48.60   11.20
 -12  -6  -1   32.50   10.10
  12  -6   1   43.10    8.20
  12  -6  -1   43.80    8.40
  12   6   1   23.70    7.70
 -12  -6   1   36.90    6.70
 -12  -6   1   59.39   11.70
 -12  -6   1   37.30   10.20
  13  -6   1  157.18   15.80
 -13  -6  -1  114.59   15.80
 -13  -6  -1  143.59   17.40
 -13  -6  -1  120.59   12.40
  13   6  -1  150.88   15.60
  13   6   1  118.59   14.60
  13  -6  -1  122.89   14.50
 -13  -6   1  143.29   13.20
 -13  -6   1  157.08   18.30
 -13  -6   1  139.09   16.50
  14  -6   1   63.19   11.20
  14   6  -1   45.80    9.90
 -14  -6  -1   58.09   13.90
 -14  -6  -1   67.69   13.20
 -14  -6   1   67.89   13.10
 -14  -6   1   62.59   13.90
  14   6   1   59.99   11.10
  14  -6  -1   65.99   11.10
  15  -6   1    6.90    7.30
 -15  -6  -1    6.60   10.20
  15   6  -1    6.30    7.20
 -15  -6   1   16.90   10.80
 -15  -6   1   -3.60   10.90
  15   6   1    5.70    6.80
  15  -6  -1    6.80    7.80
   0  -7   1   -1.20    2.40
   0  -7   1    1.40    2.60
   0  -7  -1   -1.80    3.20
   0  -7   1    1.90    2.70
   0  -7  -1   -0.20    2.50
   0  -7   1    2.60    2.40
   0   7  -1    2.50    3.00
   0  -7  -1    1.00    2.00
   0  -7  -1   -3.10    2.20
   0   7   1    2.80    3.10
  -1  -7  -1  168.18   10.70
   1   7  -1  169.98   11.10
   1  -7   1  174.68   11.90
   1  -7   1  204.68   12.10
   1   7  -1  185.48   11.00
  -1  -7  -1  151.08   11.50
  -1  -7  -1  176.88   10.90
   1  -7   1  177.98   11.00
  -1  -7  -1  173.88   10.60
  -1  -7  -1  156.08   12.40
  -1   7   1  152.68   12.00
  -1   7  -1  189.38   12.30
   1   7   1  155.48   11.10
   1  -7  -1  175.58   10.70
  -1  -7   1  186.98   11.00
   1  -7  -1  174.08   11.00
   1   7   1  174.68   10.70
   1   7   1  189.68   11.40
  -1  -7   1  182.18   11.10
  -1  -7   1  178.88   10.80
   1  -7  -1  168.88   12.20
  -1  -7   1  180.28   11.70
   1  -7  -1  189.58   12.00
  -2  -7  -1   40.20    3.40
   2   7  -1   49.70    4.80
   2  -7   1   49.90    4.40
  -2  -7  -1   39.30    5.90
  -2  -7  -1   42.60    4.40
   2  -7   1   45.20    5.60
  -2  -7  -1   47.70    3.90
  -2   7   1   39.80    6.20
  -2  -7  -1   40.40    5.40
   2   7  -1   45.10    4.20
   2   7  -1   50.79    5.30
  -2  -7  -1   51.39    5.50
   2   7   1   51.49    4.50
  -2  -7   1   41.40    3.70
   2   7   1   50.59    5.50
  -2  -7   1   42.20    4.60
   2  -7  -1   46.40    4.50
   2  -7  -1   46.10    5.20
  -2  -7   1   42.80    3.90
   2   7   1   41.90    4.20
  -2  -7   1   40.80    4.80
  -2  -7   1   41.80    5.40
   2  -7  -1   42.20    5.60
  -2   7  -1   35.60    5.80
   3  -7   1    7.60    3.80
   3   7  -1    5.30    2.90
   3   7  -1    3.90    3.30
  -3  -7  -1    7.60    3.10
  -3  -7  -1    7.50    3.20
  -3  -7  -1    2.90    3.90
   3  -7   1   14.20    3.10
  -3  -7  -1    9.20    4.50
   3   7  -1    4.40    2.10
  -3   7   1    9.90    4.50
  -3   7  -1    3.20    3.90
   3   7   1    7.30    2.10
   3  -7  -1    9.20    4.20
  -3  -7   1    6.90    1.70
  -3  -7   1    4.00    3.70
   3   7   1    9.10    3.90
   3  -7  -1    7.00    3.00
  -3  -7   1    8.60    3.00
   3   7   1    5.60    2.70
   3  -7  -1    4.90    2.90
  -3  -7   1    6.40    3.40
   4   7  -1   43.70    5.00
  -4  -7  -1   29.50    5.50
   4   7  -1   45.70    3.80
  -4   7   1   38.00    6.80
  -4  -7  -1   24.90    5.40
   4  -7   1   32.30    4.60
   4   7  -1   28.60    4.90
  -4  -7  -1   29.20    4.90
  -4  -7   1   34.70    4.80
   4   7   1   35.10    5.30
   4  -7  -1   39.50    5.00
   4   7   1   49.40    5.00
  -4  -7   1   35.40    3.60
  -4  -7   1   29.30    5.80
  -4  -7   1   29.20    5.00
   4  -7  -1   35.00    4.50
  -4   7  -1   20.30    5.40
  -4   7  -1   41.30    4.50
  -5   7   1   21.80    6.10
   5   7  -1   24.00    2.80
  -5  -7  -1   15.90    5.30
  -5  -7  -1   19.00    5.00
   5   7  -1   23.50    4.90
   5  -7   1   27.10    4.80
   5  -7   1   22.80    4.20
  -5  -7  -1   18.40    4.70
  -5   7  -1   18.40    6.10
   5  -7  -1   25.60    4.30
  -5  -7   1   22.30    5.00
   5  -7  -1   21.10    4.40
  -5  -7   1   21.20    5.10
  -5  -7   1   20.40    4.90
   5   7   1   22.80    2.30
   5  -7  -1   27.00    3.40
   5   7   1   21.60    4.70
  -6  -7  -1   61.69    8.00
   6   7  -1   68.79    5.50
  -6  -7  -1   85.19    9.60
   6   7  -1   84.89    8.60
   6  -7   1   86.49    6.10
   6  -7   1  115.19    9.30
  -6   7   1   77.69    9.80
   6  -7   1   75.29    6.10
   6  -7   1  105.29    8.80
  -6  -7  -1   69.49    8.30
   6  -7  -1   95.69    7.80
   6   7   1   80.69    5.30
   6  -7  -1  114.19    9.20
  -6  -7   1   89.09    9.10
   6  -7  -1   65.29    5.60
  -6   7  -1   94.19   10.40
  -6  -7   1   87.99    9.70
   6   7   1   92.09    9.10
  -6  -7   1   82.59    8.70
  -7  -7  -1   41.10    7.10
   7   7  -1   42.90    4.20
  -7  -7  -1   40.10    6.50
  -7  -7  -1   43.70    7.90
   7  -7   1   51.39    6.50
  -7   7   1   43.70    7.80
   7  -7   1   39.90    3.60
   7   7  -1   57.89    7.30
   7  -7   1   42.50    3.60
   7  -7  -1   50.29    5.90
  -7  -7   1   42.40    7.40
   7  -7  -1   39.90    6.00
   7   7   1   39.80    3.80
   7   7   1   48.50    6.90
  -7  -7   1   40.90    7.30
  -7  -7   1   36.80    6.50
  -7   7  -1   59.19    8.80
   8   7  -1    3.90    2.30
  -8  -7  -1    1.60    4.50
  -8   7   1   -4.50    5.10
  -8  -7  -1    7.10    5.90
   8   7  -1    0.50    4.00
   8  -7   1    3.30    3.70
  -8  -7  -1    5.70    5.70
  -8  -7   1    0.50    4.30
  -8  -7   1   -1.60    5.20
  -8   7  -1    1.50    4.90
   8   7   1    1.30    2.10
   8   7   1    4.90    1.90
  -8  -7   1    1.20    5.50
   8   7   1    0.50    3.80
   8  -7  -1    4.20    4.00
  -9  -7  -1   16.40    7.10
   9  -7   1   13.10    4.90
  -9  -7  -1   10.70    6.90
  -9   7   1    9.30    6.50
  -9  -7  -1   16.20    5.30
   9   7  -1   11.80    3.20
   9   7  -1   13.90    2.00
   9   7  -1    9.50    4.90
  -9  -7   1    9.70    5.10
  -9  -7   1    7.50    6.80
   9   7   1   17.20    2.70
   9  -7  -1    7.80    4.60
  -9  -7   1   11.30    6.60
   9   7   1   10.60    5.30
   9   7   1   13.00    3.20
  10  -7   1   -2.60    4.20
 -10  -7  -1    0.80    7.20
 -10   7   1    4.30    6.60
  10   7  -1   -2.90    4.40
 -10  -7  -1    2.80    4.90
 -10  -7  -1    2.50    7.10
 -10  -7   1   -0.10    7.30
  10   7   1   -1.50    4.50
  10   7   1    6.10    3.80
 -10  -7   1   -4.10    6.30
  10  -7  -1   -1.90    4.30
 -10  -7   1   -0.60    4.60
  11   7  -1    0.80    5.40
 -11   7   1   -4.10    6.00
  11  -7   1   -4.90    4.20
 -11  -7  -1    0.60    7.60
 -11  -7  -1   -3.50    7.50
 -11  -7  -1    2.40    4.80
  11  -7  -1   -6.20    4.50
 -11  -7   1   -1.30    7.30
  11   7   1   -1.30    5.10
 -11  -7   1   -5.40    7.30
 -11  -7   1    4.00    4.80
 -12  -7  -1    6.90    8.90
 -12  -7  -1    4.40    5.40
  12  -7   1   -0.80    4.90
 -12  -7  -1   13.20    9.10
  12   7  -1    5.90    5.80
 -12  -7   1    6.50    5.30
  12  -7  -1   11.90    5.90
 -12  -7   1    6.50    8.80
  12   7   1    2.90    5.80
 -12  -7   1    1.60    8.50
 -13  -7  -1    1.90    5.60
 -13  -7  -1   -7.40    8.40
 -13  -7  -1    4.10    9.80
  13  -7   1   20.60    7.30
  13   7  -1    3.30    6.00
  13   7   1    0.00    5.80
 -13  -7   1   -9.00    8.50
 -13  -7   1   13.10    5.90
  13  -7  -1    9.40    6.00
 -13  -7   1    1.70    9.50
 -14  -7  -1   -0.20    9.40
 -14  -7  -1   15.50   11.00
  14  -7   1    3.20    6.60
  14   7  -1   -5.70    5.30
 -14  -7   1   -9.40    9.70
 -14  -7   1    2.40    9.30
  14   7   1    6.60    6.50
  14  -7  -1    7.70    7.10
  15  -7   1   33.60    9.70
  15   7  -1   45.40   10.00
 -15  -7  -1   21.20   12.80
 -15  -7  -1   32.50   12.00
  15  -7  -1   34.70    9.60
  15   7   1   49.70   11.00
 -15  -7   1   12.70   11.70
 -15  -7   1   43.60   13.80
   0  -8  -1  411.36   21.90
   0  -8   1  339.67   21.60
   0  -8   1  368.06   21.70
   0   8   1  343.87   21.80
   0  -8   1  361.76   21.20
   0  -8  -1  377.46   21.70
   0   8  -1  340.07   21.80
   0  -8  -1  375.96   22.70
   0  -8   1  401.46   21.80
   0  -8  -1  377.26   21.00
   0  -8  -1  354.46   21.60
  -1  -8  -1  146.99   10.40
   1   8  -1  152.28    9.70
   1   8  -1  124.39    9.70
  -1  -8  -1  149.19    9.50
  -1  -8  -1  132.69    9.10
   1  -8   1  130.79    9.60
  -1   8   1  136.09   10.80
   1  -8   1  136.89   10.60
  -1  -8  -1  144.29   11.50
   1  -8   1  131.39    9.60
  -1  -8  -1  137.89    9.30
   1  -8   1  147.49   10.80
   1  -8  -1  136.29    9.30
   1  -8  -1  139.09    9.60
  -1  -8   1  135.69   10.00
   1  -8  -1  153.68   10.70
  -1  -8   1  136.49    9.50
   1   8   1  145.69    9.90
   1  -8  -1  138.59   10.80
  -1   8  -1  147.89   10.90
   1   8   1  119.59    9.70
  -1  -8   1  146.39    9.40
  -1  -8   1  159.58    9.70
   1   8   1  148.39    9.20
  -2  -8  -1   53.29    4.60
  -2  -8  -1   72.09    6.00
   2  -8   1   70.99    7.40
   2  -8   1   65.29    7.40
   2   8  -1   63.69    5.50
  -2  -8  -1   90.89    7.60
  -2  -8  -1   49.80    7.10
  -2  -8  -1   60.79    5.10
  -2   8   1   70.19    8.00
   2  -8   1   62.89    5.50
   2   8  -1   73.89    6.30
  -2  -8  -1   46.10    6.40
   2  -8  -1   64.79    7.20
  -2  -8   1   58.69    5.90
   2  -8  -1   67.69    5.80
   2   8   1   73.49    5.90
   2   8   1   56.79    5.50
  -2   8  -1   60.39    7.60
  -2  -8   1   52.49    6.40
   2  -8  -1   59.99    6.50
  -2  -8   1   64.59    5.30
  -2  -8   1   59.39    4.90
  -2  -8   1   74.09    6.60
   2   8   1   64.79    6.90
   3   8  -1  566.74   29.20
  -3  -8  -1  471.35   30.10
   3  -8   1  471.15   28.80
  -3  -8  -1  507.15   30.80
   3   8  -1  515.05   28.30
  -3   8   1  529.25   30.90
  -3  -8  -1  505.25   29.10
  -3  -8   1  542.05   29.50
  -3  -8   1  513.15   28.00
  -3  -8   1  518.05   30.30
  -3   8  -1  507.25   30.80
  -3  -8   1  542.65   27.90
  -3  -8   1  505.45   29.20
   3  -8  -1  502.05   29.00
   3   8   1  525.75   28.80
   3   8   1  469.25   28.20
   3  -8  -1  535.15   29.70
   4   8  -1   88.29    6.10
  -4  -8  -1   80.69    9.00
  -4   8   1   82.19    9.10
   4  -8   1   93.89    7.50
  -4  -8  -1   85.69    7.90
  -4  -8  -1   74.49    8.80
   4  -8  -1   83.99    7.60
  -4  -8   1   84.29    8.20
   4  -8  -1   96.19    7.70
  -4  -8   1   86.19    6.00
  -4   8  -1  103.39   10.30
  -4  -8   1   85.09    9.20
   4   8   1  114.29    7.40
  -5  -8  -1   17.40    5.30
   5   8  -1    8.00    3.80
   5  -8   1   18.40    3.90
  -5  -8  -1    8.20    4.70
  -5  -8  -1   13.40    4.40
   5   8  -1   10.50    2.20
  -5   8   1   14.20    5.20
  -5   8  -1   10.40    5.40
   5  -8  -1   14.10    3.10
  -5  -8   1   11.00    4.50
   5   8   1   11.80    4.10
  -5  -8   1   16.50    4.60
   5  -8  -1    8.40    3.60
  -5  -8   1    9.10    5.00
  -6  -8  -1  129.59   12.50
  -6  -8  -1  139.69   11.70
   6   8  -1  148.79    9.00
   6   8  -1  129.29   11.20
   6  -8   1  141.39   10.70
   6  -8   1  148.09    9.70
  -6   8   1  148.69   13.40
  -6  -8  -1  145.09   12.70
   6  -8  -1  144.99    9.30
  -6  -8   1  117.09   12.00
  -6  -8   1  128.89   12.50
  -6   8  -1  178.28   14.90
   6   8   1  151.58   11.80
   6  -8  -1  143.99   11.00
  -6  -8   1  141.49   11.60
   6  -8  -1  152.68   10.70
   7   8  -1    5.20    2.10
   7   8  -1    3.00    3.90
  -7  -8  -1    1.70    5.20
   7  -8   1    0.50    1.90
  -7   8   1   -6.50    4.50
  -7  -8  -1   -2.30    4.10
   7  -8   1    2.80    1.90
   7  -8   1    3.60    3.40
  -7  -8  -1   -1.90    4.30
   7  -8  -1    2.10    3.60
  -7  -8   1    0.40    4.50
  -7   8  -1    4.90    5.70
   7   8   1    1.70    3.90
   7  -8  -1   -2.40    2.90
  -7  -8   1    4.90    5.00
   7   8   1    1.60    1.50
   7  -8  -1    4.90    1.90
  -7  -8   1    0.00    4.10
  -8  -8  -1    7.40    6.10
   8   8  -1    7.80    4.60
   8  -8   1    6.50    4.30
  -8  -8  -1    1.10    4.70
  -8   8   1    5.20    6.10
  -8  -8  -1   12.00    6.10
   8   8  -1   11.30    2.40
  -8  -8   1    7.50    6.10
  -8  -8   1    3.80    5.50
   8   8   1    7.80    4.90
   8   8   1    6.90    2.10
   8  -8  -1    4.30    4.20
  -8   8  -1   18.00    6.70
  -8  -8   1   10.20    5.00
  -9   8   1    3.80    6.30
   9   8  -1   -0.90    4.20
  -9  -8  -1   -1.20    6.40
   9  -8   1   10.90    4.70
  -9  -8  -1    8.60    6.70
  -9  -8  -1   -2.70    4.30
   9   8  -1    0.90    2.30
   9   8   1    0.40    4.40
  -9  -8   1   -2.00    6.00
  -9  -8   1    1.20    6.40
   9   8   1    2.10    2.20
   9  -8  -1   -1.40    3.90
  -9  -8   1    7.10    5.30
  10  -8   1   75.49    9.60
 -10  -8  -1   86.29   11.80
 -10  -8  -1   68.19    9.40
  10   8  -1   64.19    9.80
 -10  -8  -1   57.39   11.00
 -10   8   1   75.89   11.80
 -10  -8   1   69.19   11.40
 -10  -8   1   91.49   12.30
  10  -8  -1   88.89   10.00
  10   8   1   83.49   10.70
 -10  -8   1   60.49    8.90
  11   8  -1   22.80    7.30
 -11  -8  -1   38.70    7.80
 -11   8   1   35.80    9.70
 -11  -8  -1   37.90   10.40
  11  -8   1   48.20    8.30
 -11  -8  -1   46.60   10.40
 -11  -8   1   14.30    8.90
  11  -8  -1   44.50    8.00
 -11  -8   1   36.60    7.30
  11   8   1   49.00    9.20
 -11  -8   1   41.70   10.30
 -12  -8  -1    1.00    8.40
  12  -8   1    7.00    5.90
 -12  -8  -1    3.80    8.40
 -12  -8  -1    2.70    5.30
  12   8  -1   10.30    6.20
 -12  -8   1   -2.90    8.50
  12  -8  -1   11.70    6.30
  12   8   1    3.10    5.90
 -12  -8   1    7.30    5.60
 -12  -8   1    3.50    8.70
 -13  -8  -1   33.60    7.80
 -13  -8  -1   50.99   12.20
 -13  -8  -1   48.30   12.20
  13   8  -1   46.10    9.50
  13  -8   1   56.89   10.00
 -13  -8   1   31.90   11.30
  13   8   1   53.59    9.80
 -13  -8   1   57.79   12.20
 -13  -8   1   49.00    8.30
  13  -8  -1   34.40    8.50
  14  -8   1   16.80    7.90
 -14  -8  -1   26.70   11.70
  14   8  -1   39.80    9.20
 -14  -8  -1   16.30   11.20
  14   8   1   36.20    9.40
  14  -8  -1   13.70    7.40
 -14  -8   1   28.90   11.40
 -14  -8   1   10.20   10.60
 -15  -8  -1   -2.00   10.50
 -15  -8  -1   -3.10   10.70
  15   8  -1    4.60    7.00
  15  -8   1   -8.30    6.40
  15   8   1   -3.10    6.70
 -15  -8   1  -10.30    9.00
 -15  -8   1   11.60   12.00
  15  -8  -1   -7.90    5.90
   0  -9   1    6.50    3.40
   0  -9   1   -0.50    3.20
   0  -9  -1    2.10    3.00
   0  -9   1    0.70    2.90
   0  -9   1    4.60    3.40
   0  -9  -1   -1.30    2.90
   0  -9  -1   -2.60    2.70
   0  -9  -1    0.70    4.00
   0   9  -1    1.70    3.50
   0  -9  -1    0.10    3.20
   0   9   1    2.90    3.90
  -1  -9  -1    1.00    2.70
  -1  -9  -1   -0.30    3.30
   1  -9   1   -0.20    2.80
   1   9  -1    0.00    2.80
  -1  -9  -1    0.50    4.30
   1   9  -1    1.60    3.20
  -1  -9  -1   -4.20    2.30
  -1  -9  -1    1.10    2.60
   1  -9   1    4.20    3.50
   1  -9   1   -0.80    3.60
   1  -9   1    0.50    3.10
  -1   9   1   -3.50    4.00
   1  -9  -1   -3.80    3.10
  -1   9  -1    1.80    4.10
  -1  -9   1   -1.10    2.90
   1  -9  -1    0.70    2.90
   1   9   1   -0.60    2.50
   1  -9  -1    3.60    3.90
  -1  -9   1    2.20    2.80
  -1  -9   1    1.20    2.80
  -1  -9   1   -2.20    3.30
   1   9   1    2.30    3.30
   1  -9  -1    3.30    2.70
  -2  -9  -1  394.16   22.90
   2  -9   1  404.36   22.80
   2  -9   1  401.36   24.50
   2   9  -1  420.26   23.10
  -2  -9  -1  404.06   25.00
  -2   9   1  396.06   24.80
  -2  -9  -1  390.56   22.20
  -2  -9  -1  393.36   24.20
  -2  -9  -1  414.26   22.60
  -2  -9   1  424.86   23.70
   2   9   1  365.46   22.80
  -2   9  -1  392.06   24.70
   2   9   1  415.96   22.90
   2  -9  -1  399.96   23.00
  -2  -9   1  406.66   22.70
  -2  -9   1  373.86   24.00
  -2  -9   1  399.96   22.50
   2  -9  -1  414.06   24.10
  -2  -9   1  372.16   23.10
  -3  -9  -1   23.10    5.10
  -3  -9  -1   33.20    4.50
  -3  -9  -1   17.10    5.30
   3  -9   1   33.30    4.30
   3   9  -1   26.30    3.60
  -3   9   1   24.50    6.20
  -3  -9   1   28.40    5.40
   3  -9  -1   25.40    4.60
  -3  -9   1   19.70    4.20
  -3   9  -1   33.90    6.50
   3   9   1   24.90    3.50
   3   9   1   29.60    4.10
  -3  -9   1   24.80    2.90
  -3  -9   1   28.20    3.00
   3  -9  -1   30.30    4.40
   4   9  -1  172.98   10.30
   4  -9   1  178.08   11.50
  -4   9   1  169.08   13.60
  -4  -9  -1  173.08   13.60
  -4  -9  -1  180.18   13.40
  -4  -9  -1  171.48   11.80
   4   9   1  163.08    9.90
  -4   9  -1  164.68   13.90
   4  -9  -1  183.68   11.80
  -4  -9   1  163.48   10.00
  -4  -9   1  159.48   13.10
  -4  -9   1  178.48   13.70
   4  -9  -1  160.68   11.70
  -4  -9   1  171.58   12.00
  -5  -9  -1  117.09   11.00
   5   9  -1  126.09    7.70
   5   9  -1  131.99   10.40
  -5  -9  -1  116.29   11.60
  -5   9   1  129.89   12.70
   5  -9   1  123.79    9.20
   5  -9   1  118.39    9.30
  -5  -9  -1  112.39    9.80
  -5  -9   1  116.59    7.80
  -5  -9   1  113.09   10.10
   5  -9  -1  132.29    9.70
  -5  -9   1  101.29   10.90
   5  -9  -1  121.69    9.00
  -5   9  -1  116.29   12.20
  -5  -9   1  119.29   11.30
   6   9  -1  195.08   11.80
  -6  -9  -1  209.58   16.00
  -6   9   1  192.88   16.40
  -6  -9  -1  193.58   15.30
   6  -9   1  198.08   13.70
   6  -9   1  201.68   12.90
   6   9  -1  192.68   14.50
  -6  -9  -1  201.98   14.40
  -6  -9   1  213.18   14.80
   6   9   1  177.98   14.60
   6  -9  -1  202.28   12.70
  -6  -9   1  184.28   15.50
  -6  -9   1  212.08   15.60
  -6   9  -1  207.48   16.50
   6  -9  -1  227.58   13.90
   6  -9  -1  192.08   13.90
   7   9  -1   10.00    4.80
   7   9  -1   10.70    2.50
  -7  -9  -1    2.80    5.60
   7  -9   1    7.10    3.90
  -7   9   1   14.80    6.10
   7  -9   1   14.30    2.90
  -7  -9  -1    2.90    5.00
   7  -9   1    9.40    2.80
  -7  -9  -1   11.90    5.40
  -7  -9   1   12.50    5.90
   7   9   1    6.40    4.50
  -7  -9   1    6.60    5.20
   7  -9  -1   10.60    4.30
  -7   9  -1    3.40    5.80
   7  -9  -1   13.40    2.60
  -7  -9   1   11.80    5.50
   8  -9   1   -4.70    3.50
  -8  -9  -1    0.90    5.40
  -8  -9  -1    5.20    5.10
   8  -9   1   10.20    2.20
   8   9  -1    4.50    2.50
  -8   9   1    5.10    6.30
   8  -9   1    5.00    2.00
   8   9  -1   -1.00    4.30
  -8  -9  -1    9.10    6.80
  -8   9  -1   -1.60    5.80
  -8  -9   1    5.10    4.80
   8   9   1   13.00    5.30
  -8  -9   1   -1.50    5.50
   8   9   1    3.20    2.10
  -8  -9   1    0.90    5.90
   8  -9  -1    4.90    4.20
  -9  -9  -1  101.99   12.10
  -9  -9  -1   84.09   12.40
  -9  -9  -1   79.79   10.30
   9   9  -1   91.29    7.10
   9  -9   1   82.79    9.80
   9   9  -1  105.59   11.40
  -9   9   1   71.49   11.60
   9  -9  -1  106.79   11.00
  -9  -9   1   90.99   11.90
   9   9   1   89.29   11.10
  -9  -9   1   77.69   11.30
   9   9   1   98.09    7.30
  -9  -9   1   75.99   10.30
 -10   9   1   13.60    7.80
 -10  -9  -1   11.10    7.80
  10   9  -1    3.60    5.10
  10  -9   1   -3.50    4.40
 -10  -9  -1   -1.40    5.20
 -10  -9  -1    8.00    7.90
  10  -9  -1    9.60    5.40
 -10  -9   1    1.10    7.70
 -10  -9   1    5.40    5.40
  10   9   1    9.80    5.80
 -10  -9   1   15.70    8.10
  11  -9   1  102.69   11.50
  11   9  -1   82.09   11.10
 -11  -9  -1   75.39   12.80
 -11  -9  -1   76.99   10.30
 -11  -9  -1   90.79   13.00
 -11   9   1  101.09   14.00
 -11  -9   1   97.69   13.30
  11   9   1  111.19   12.90
  11  -9  -1   99.39   11.60
 -11  -9   1   51.49   11.70
 -11  -9   1   80.59   10.70
  12  -9   1    3.50    5.70
 -12  -9  -1   -0.40    5.50
 -12  -9  -1   -3.00    8.40
  12   9  -1   13.30    6.60
 -12  -9  -1    8.30    8.90
 -12  -9   1   10.70    9.10
 -12  -9   1    3.40    5.60
 -12  -9   1   14.10    9.30
  12  -9  -1    8.30    5.80
  12   9   1    8.00    6.50
 -13  -9  -1    4.80    9.30
  13   9  -1   11.20    6.70
  13  -9   1   -8.90    5.10
 -13  -9  -1    0.90   10.00
 -13  -9  -1   -2.40    5.70
  13  -9  -1   -4.40    5.20
 -13  -9   1  -12.00    8.60
 -13  -9   1    2.70    5.70
  13   9   1   -3.30    5.90
 -13  -9   1   -1.90    9.00
  14   9  -1   34.20    9.40
 -14  -9  -1   34.30   11.50
 -14  -9  -1   43.20   12.30
  14  -9   1   56.49   10.20
  14   9   1   35.10    9.60
 -14  -9   1   41.70   12.90
  14  -9  -1   45.90   10.20
 -14  -9   1   41.60   12.40
  15  -9   1   13.60    8.50
 -15  -9  -1   10.70   11.70
 -15  -9  -1   17.90   12.40
  15   9  -1   21.60    8.50
 -15  -9   1   13.20   11.30
  15  -9  -1   39.60   10.10
 -15  -9   1   34.40   13.30
  15   9   1   25.80    8.90
   0 -10   1  195.08   13.50
   0 -10   1  205.28   13.40
   0 -10  -1  193.68   13.50
   0  10   1  188.98   13.90
   0 -10  -1  197.08   14.70
   0  10  -1  191.28   13.80
   0 -10  -1  226.78   13.60
   0 -10  -1  196.08   12.60
   0 -10   1  195.78   12.90
   0 -10  -1  197.58   13.30
   0 -10   1  210.18   13.60
   1 -10   1   -0.20    3.60
  -1 -10  -1    2.50    3.50
   1 -10   1   -0.70    3.60
  -1 -10  -1   -1.90    4.30
  -1  10   1   -0.70    3.90
   1  10  -1   -2.40    3.20
   1 -10   1    3.50    3.40
  -1 -10  -1   -2.10    2.60
  -1 -10  -1   -0.80    2.50
   1  10  -1    5.20    3.50
   1 -10   1    1.70    2.90
  -1 -10  -1    3.70    2.60
   1 -10  -1    1.50    3.00
  -1 -10   1    5.30    3.00
  -1 -10   1    2.20    3.50
   1 -10  -1   -0.40    2.80
  -1 -10   1    3.50    3.10
   1 -10  -1   -1.20    3.90
   1  10   1    0.50    3.50
   1 -10  -1    2.20    3.70
  -1  10  -1    5.00    4.30
   1  10   1    1.90    2.50
  -1 -10   1    4.90    2.90
   2 -10   1    3.90    3.10
  -2  10   1    3.10    4.50
   2 -10   1    1.00    2.60
  -2 -10  -1    2.90    2.70
   2 -10   1    0.60    3.80
  -2 -10  -1    1.00    2.20
  -2 -10  -1    1.80    2.10
  -2 -10  -1    2.00    4.30
  -2 -10  -1    0.60    3.60
  -2 -10   1   -3.00    2.20
  -2 -10   1    4.50    3.10
   2 -10  -1    1.20    3.30
  -2 -10   1    7.60    4.10
   2  10   1   -4.40    2.80
  -2 -10   1   -1.30    2.10
   2 -10  -1    1.40    2.60
   2  10   1    3.50    2.90
   2 -10  -1    3.50    2.80
  -2  10  -1    3.90    4.60
  -3  10   1    4.00    4.60
   3 -10   1    8.80    4.90
   3 -10   1    9.00    3.10
  -3 -10  -1    7.10    3.10
  -3 -10  -1    8.00    2.00
  -3 -10  -1   -0.80    1.80
  -3 -10  -1    3.90    4.30
  -3 -10  -1    4.60    4.70
   3  10   1    3.20    2.70
   3 -10  -1    5.40    3.30
  -3 -10   1    8.70    4.80
  -3 -10   1    6.30    1.90
  -3 -10   1    6.40    3.40
  -3 -10   1   -2.40    2.20
  -3  10  -1    2.60    4.70
   3 -10  -1    4.20    3.00
   3  10   1    6.60    3.40
  -3 -10   1    5.40    4.30
   4 -10   1  397.56   22.50
   4  10  -1  387.66   21.50
  -4 -10  -1  368.26   22.70
  -4 -10  -1  374.76   24.80
  -4  10   1  374.56   24.70
  -4 -10  -1  382.06   24.40
  -4 -10   1  396.86   24.90
   4  10   1  353.36   21.20
   4 -10  -1  406.26   22.70
  -4 -10   1  352.76   22.90
  -4 -10   1  376.26   24.30
  -4  10  -1  366.46   24.90
  -4 -10   1  418.46   21.20
   4 -10  -1  368.86   23.00
   5 -10   1  270.57   17.10
  -5 -10  -1  247.88   19.00
  -5 -10  -1  271.67   19.30
  -5 -10  -1  279.37   17.60
   5 -10   1  272.57   17.10
  -5  10   1  251.07   19.60
   5  10  -1  281.07   15.60
  -5 -10   1  267.07   19.30
  -5 -10   1  278.67   15.60
   5 -10  -1  274.27   17.30
   5 -10  -1  268.57   17.10
  -5 -10   1  257.47   18.90
  -5 -10   1  271.87   17.80
  -5  10  -1  267.27   19.80
   6  10  -1   34.40    3.50
  -6 -10  -1   32.70    6.00
   6 -10   1   37.90    5.70
   6 -10   1   34.70    4.70
  -6 -10  -1   24.00    6.50
  -6  10   1   25.10    7.60
   6  10  -1   41.40    6.70
  -6 -10  -1   24.40    6.30
   6 -10  -1   32.10    4.50
  -6 -10   1   33.70    7.20
   6 -10  -1   42.50    6.00
  -6  10  -1   31.30    8.00
  -6 -10   1   20.60    6.30
  -6 -10   1   27.30    6.10
   7 -10   1    2.90    2.80
   7  10  -1    5.20    4.50
   7  10  -1    4.40    2.10
  -7 -10  -1    1.10    4.90
  -7  10   1    4.70    6.10
  -7 -10  -1    1.90    5.80
  -7 -10  -1   12.10    5.60
   7 -10   1    3.30    3.60
   7  10   1    2.50    4.20
  -7  10  -1    1.50    5.70
   7 -10  -1    3.80    2.50
  -7 -10   1    7.60    5.50
  -7 -10   1    1.20    5.20
  -7 -10   1    3.00    5.60
   7 -10  -1   -0.40    3.60
  -8 -10  -1  110.49   13.30
  -8 -10  -1  102.19   11.90
  -8  10   1   88.09   12.10
   8 -10   1  115.19    8.10
   8 -10   1  127.79   11.20
   8  10  -1  124.09    7.90
   8 -10   1  150.28    8.30
   8  10  -1  111.69   11.70
  -8 -10  -1  112.09   12.20
  -8  10  -1   87.39   12.10
   8  10   1   85.79   10.90
  -8 -10   1  122.39   13.70
   8 -10  -1  117.39   11.10
   8 -10  -1  101.59    7.60
  -8 -10   1  118.79   12.60
  -8 -10   1   90.69   11.40
  -9 -10  -1   17.10    6.50
   9  10  -1   15.90    6.00
  -9 -10  -1   27.00    7.90
  -9  10   1    6.00    6.50
  -9 -10  -1   13.60    8.20
   9 -10   1   17.00    5.50
   9  10   1   16.30    6.00
  -9 -10   1    9.40    7.40
  -9 -10   1   12.00    6.30
   9 -10  -1   -1.20    4.60
  -9 -10   1    7.60    6.80
 -10 -10  -1   -0.10    7.10
  10 -10   1    8.30    5.00
 -10 -10  -1   -6.40    4.90
  10  10  -1   11.80    5.60
 -10 -10  -1   -7.20    7.20
 -10  10   1    9.90    7.70
 -10 -10   1   -6.60    5.10
 -10 -10   1   -2.10    7.30
 -10 -10   1    0.20    7.00
  10 -10  -1   -0.60    4.70
  10  10   1    8.00    6.00
  11  10  -1   -1.70    5.10
 -11 -10  -1   -2.50    8.20
  11 -10   1   -2.20    4.70
 -11  10   1  -12.50    6.40
 -11 -10  -1    9.00    8.40
 -11 -10  -1   -3.60    5.50
 -11 -10   1   -2.30    7.90
  11 -10  -1    1.20    4.90
 -11 -10   1  -10.40    4.90
 -11 -10   1    0.40    7.90
  11  10   1   -9.00    5.00
 -12 -10  -1   -6.40    5.20
  12  10  -1   -3.50    5.40
  12 -10   1    4.30    5.50
 -12 -10  -1   11.10    9.10
 -12 -10  -1   -9.70    8.70
 -12 -10   1   -4.10    5.50
  12  10   1    5.80    6.10
  12 -10  -1   12.30    6.20
 -12 -10   1  -16.10    7.70
 -12 -10   1    4.80    8.90
 -13 -10  -1   41.90   11.30
 -13 -10  -1   65.29   13.20
 -13 -10  -1   33.50    8.90
  13 -10   1   59.69   10.40
  13  10  -1   61.69   10.50
 -13 -10   1   35.90    8.70
 -13 -10   1   31.40   11.20
  13  10   1   38.50    9.30
 -13 -10   1   64.89   13.30
  13 -10  -1   41.20    9.30
 -14 -10  -1   21.70   11.30
 -14 -10  -1   17.80   11.50
  14 -10   1   45.90    9.90
  14  10  -1   22.30    8.50
 -14 -10   1   23.80   11.20
  14 -10  -1   29.50    8.90
  14  10   1   26.90    9.20
 -14 -10   1   25.20   12.30
   0  11   1    3.30    4.10
   0 -11  -1    3.00    4.20
   0 -11  -1   -0.10    3.00
   0 -11   1   -1.20    3.20
   0 -11  -1    6.70    3.50
   0  11  -1    3.20    3.80
   0 -11   1    3.50    3.20
   0 -11   1    0.80    3.20
   0 -11  -1    0.10    2.70
   0 -11  -1   -3.90    2.90
   0 -11   1    6.90    3.70
  -1 -11  -1    5.50    2.90
   1 -11   1    7.80    4.00
  -1 -11  -1    4.80    2.70
   1 -11   1    2.80    3.20
   1 -11   1   -1.70    3.00
  -1 -11  -1    1.70    2.90
  -1 -11  -1   -3.40    3.40
  -1 -11  -1   -0.10    4.10
   1  11  -1    0.10    3.60
  -1  11   1   -9.40    3.90
   1 -11  -1    0.40    3.70
  -1  11  -1    2.50    4.30
   1  11   1    4.50    3.60
  -1 -11   1   -0.10    2.80
   1 -11  -1    0.60    2.90
  -1 -11   1    3.90    3.00
   1 -11  -1    1.20    4.10
   1 -11  -1    1.90    3.00
  -1 -11   1    2.60    3.00
  -1 -11   1    0.70    3.40
   2 -11   1    4.60    3.40
  -2 -11  -1    7.60    4.20
   2 -11   1    4.80    3.10
   2 -11   1    7.50    3.00
   2 -11   1    7.50    4.20
  -2 -11  -1    2.90    2.50
  -2 -11  -1    5.70    4.60
  -2 -11  -1    6.10    2.40
  -2  11   1    9.00    5.20
  -2 -11  -1    8.10    3.10
  -2 -11   1    4.00    3.20
   2 -11  -1    2.00    3.90
  -2 -11   1    7.40    2.80
  -2 -11   1    3.70    3.70
  -2 -11   1    6.30    4.40
   2 -11  -1    3.60    3.00
  -2  11  -1    7.00    5.00
  -2 -11   1    4.80    2.60
   2  11   1    1.70    3.30
   2 -11  -1    2.30    2.80
  -3 -11  -1   82.09    6.00
  -3 -11  -1   81.99   10.00
  -3 -11  -1   92.09    7.90
  -3 -11  -1  103.99   10.10
  -3  11   1  105.99   11.00
  -3 -11  -1   91.29    6.70
   3 -11   1   99.69    7.70
   3 -11   1  127.79   11.50
  -3 -11   1   94.49    6.60
  -3 -11   1   86.49    9.90
   3  11   1   93.29    7.30
  -3  11  -1   90.69   10.60
   3 -11  -1   93.59    7.50
   3 -11  -1   98.39    9.10
  -3 -11   1   90.39    6.40
  -3 -11   1   88.69    8.10
   3 -11  -1   90.89    7.80
  -3 -11   1   98.79   10.00
  -4 -11  -1  291.97   21.50
   4 -11   1  313.97   19.90
  -4  11   1  324.27   22.00
   4 -11   1  318.77   19.20
   4 -11   1  324.87   21.70
  -4 -11  -1  300.47   19.40
   4  11   1  293.67   17.90
   4 -11  -1  311.77   20.00
  -4  11  -1  346.97   22.20
  -4 -11   1  306.17   21.70
   4 -11  -1  325.87   19.40
  -4 -11   1  326.27   21.30
  -4 -11   1  297.67   19.60
  -4 -11   1  333.37   17.80
  -5  11   1   -0.60    5.20
   5 -11   1    0.20    3.10
   5  11  -1   -1.40    2.20
  -5 -11  -1   -2.90    4.60
  -5 -11  -1    0.30    5.10
  -5 -11  -1   -3.40    3.30
   5 -11   1   -1.30    3.00
   5 -11  -1    0.20    3.00
   5 -11  -1    0.70    3.20
  -5  11  -1    2.10    5.50
  -5 -11   1    2.60    3.90
  -5 -11   1   -4.20    4.50
  -5 -11   1    0.90    1.80
  -5 -11   1   -3.60    4.40
  -6 -11  -1   19.40    6.50
  -6 -11  -1   19.40    5.50
  -6 -11  -1   25.00    6.60
   6 -11   1   19.50    4.50
   6 -11   1   18.90    4.20
  -6  11   1   24.00    7.20
   6 -11  -1   17.20    3.90
  -6  11  -1   15.90    7.40
   6 -11  -1   20.30    4.90
  -6 -11   1    7.00    5.80
  -6 -11   1   21.70    5.60
  -6 -11   1   21.90    6.20
  -7 -11  -1   36.00    7.30
   7 -11   1   31.70    5.90
  -7  11   1   17.40    7.80
   7 -11   1   35.30    4.70
  -7 -11  -1   38.00    8.50
  -7 -11  -1   31.70    7.60
   7  11  -1   34.90    3.50
   7 -11  -1   27.90    5.70
  -7  11  -1   13.00    7.10
  -7 -11   1   30.10    7.80
  -7 -11   1   26.30    6.70
   7 -11  -1   24.40    4.20
  -7 -11   1   10.50    6.20
  -8  11   1   26.60    8.00
   8 -11   1   38.20    5.50
  -8 -11  -1   14.60    6.90
   8  11  -1   31.40    7.00
  -8 -11  -1    7.40    6.40
  -8 -11  -1   10.80    7.30
   8 -11   1   25.90    4.00
   8 -11   1   34.10    6.20
   8 -11  -1   23.20    3.70
  -8 -11   1   23.70    7.40
  -8  11  -1   27.10    8.80
   8  11   1   26.20    6.90
  -8 -11   1   22.50    8.00
   8 -11  -1   24.80    5.70
  -8 -11   1   21.60    7.20
  -9 -11  -1   96.89   12.00
  -9  11   1  104.59   13.80
  -9 -11  -1   87.29   12.90
   9  11  -1  113.29   12.50
   9 -11   1   99.99   11.00
   9 -11   1  100.49    7.30
  -9 -11  -1  110.29   12.80
  -9 -11   1   79.39   11.50
   9 -11  -1  119.79   11.60
   9  11   1  117.09   12.60
  -9 -11   1   87.49   12.60
  -9 -11   1  106.59   12.80
 -10 -11  -1   42.20   10.80
  10  11  -1   57.49    9.40
 -10  11   1   61.89   11.80
 -10 -11  -1   69.19   10.90
  10 -11   1   44.20    8.00
 -10 -11  -1   33.30    8.10
 -10 -11   1   23.90    8.90
  10 -11  -1   38.00    7.50
 -10 -11   1   41.60    8.70
  10  11   1   41.40    8.60
 -10 -11   1   36.70    9.90
 -11 -11  -1   18.70    7.20
 -11 -11  -1    9.10    8.70
  11 -11   1   24.70    7.10
  11  11  -1   27.40    8.10
 -11  11   1   32.40   10.00
 -11 -11  -1   14.00    9.00
  11 -11  -1   22.50    6.80
 -11 -11   1   16.60    8.80
 -11 -11   1   15.00    7.10
  11  11   1   15.80    7.30
 -11 -11   1   23.70    9.50
  12 -11   1    2.50    5.50
 -12 -11  -1   10.90    9.40
 -12 -11  -1   -7.90    8.60
  12  11  -1   -2.00    5.70
 -12 -11  -1   -2.20    5.90
  12 -11  -1    3.50    6.10
  12  11   1    3.90    6.30
 -12 -11   1   -9.20    8.50
 -12 -11   1    8.00    6.60
 -12 -11   1    4.50    8.90
  13 -11   1   50.39    9.90
  13  11  -1   55.99   10.90
 -13 -11  -1   28.90   11.80
 -13 -11  -1   53.89   13.10
 -13 -11  -1   36.80    9.40
  13  11   1   40.50   10.10
 -13 -11   1   42.30   12.40
 -13 -11   1   34.50   12.70
  13 -11  -1   71.49   11.10
 -13 -11   1   49.60    9.50
 -14 -11  -1   11.00   11.40
  14 -11   1   -0.90    6.70
  14  11  -1   -8.20    5.50
 -14 -11  -1   19.40   11.80
 -14 -11   1  -21.50    9.70
  14  11   1    2.20    7.20
 -14 -11   1   -9.00    9.70
  14 -11  -1    2.20    6.70
   0 -12   1  243.18   15.20
   0 -12  -1  220.78   15.60
   0 -12  -1  247.58   16.30
   0 -12   1  228.48   17.10
   0 -12  -1  229.18   17.30
   0 -12   1  233.48   15.70
   0 -12   1  243.78   16.10
   0 -12  -1  248.28   14.90
   0  12   1  258.57   16.70
   0  12  -1  218.28   16.20
  -1  12   1   90.39    9.90
  -1 -12  -1   85.99   10.20
   1 -12   1   93.99    8.30
   1 -12   1   94.29    9.40
   1 -12   1   97.99    9.10
  -1 -12  -1   80.29    8.80
  -1 -12  -1   92.29    7.60
  -1 -12  -1   98.69    8.10
   1 -12   1   89.79    9.90
   1  12  -1   95.69    8.70
  -1 -12  -1   95.09    7.80
   1 -12  -1   96.79    9.40
  -1  12  -1   87.29    9.50
   1 -12  -1   87.99    9.80
  -1 -12   1   90.29    7.90
   1  12   1   81.09    8.50
  -1 -12   1   94.09   10.20
  -1 -12   1  103.49    8.10
   1 -12  -1  104.29    9.20
  -1 -12   1   80.09    8.80
  -1 -12   1  112.19    8.50
   1 -12  -1   85.59    7.80
  -2 -12  -1    2.90    2.60
   2 -12   1    2.40    2.90
   2 -12   1   -5.70    3.60
  -2 -12  -1   -0.90    4.30
  -2 -12  -1    0.90    2.30
  -2 -12  -1   -2.80    3.80
   2 -12   1   -1.10    3.00
  -2  12   1    5.50    5.00
   2 -12   1    2.60    3.80
  -2 -12  -1    0.10    2.70
   2 -12   1    4.50    3.40
   2 -12  -1   -2.10    3.80
  -2 -12   1    1.00    3.70
  -2 -12   1    2.10    3.10
  -2 -12   1   -1.30    3.90
   2 -12  -1    5.80    3.30
  -2 -12   1   -3.20    2.40
   2  12   1    0.50    3.30
  -2 -12   1    3.30    2.70
   2 -12  -1   -1.30    3.90
   2 -12  -1    2.80    2.90
  -2  12  -1    0.00    4.90
  -3 -12  -1  487.85   30.80
  -3 -12  -1  515.15   27.70
   3 -12   1  484.15   30.20
   3 -12   1  495.25   31.00
  -3 -12  -1  485.45   29.00
  -3  12   1  529.35   31.70
  -3 -12  -1  576.34   28.40
   3 -12   1  472.55   29.10
  -3 -12  -1  495.95   31.70
   3 -12   1  529.85   29.00
   3 -12  -1  490.35   29.20
   3  12   1  487.35   28.70
  -3 -12   1  487.65   30.80
   3 -12  -1  478.55   29.00
   3 -12  -1  495.25   30.30
  -3 -12   1  474.05   31.40
  -3  12  -1  504.65   31.50
  -3 -12   1  514.55   28.10
  -3 -12   1  527.55   28.30
  -3 -12   1  498.95   29.40
   4 -12   1   50.09    6.80
  -4 -12  -1   63.49    7.10
   4 -12   1   57.29    8.50
  -4 -12  -1   41.90    7.60
  -4  12   1   56.19    9.10
  -4 -12  -1   50.99    8.50
   4 -12   1   62.79    6.70
  -4 -12   1   64.39    4.50
  -4 -12   1   54.09    6.80
  -4 -12   1   44.10    8.20
   4  12   1   49.50    5.00
   4 -12  -1   63.89    7.40
  -4  12  -1   56.59    9.00
   4 -12  -1   58.69    6.60
  -4 -12   1   46.30    7.50
  -5  12   1   55.69    9.00
  -5 -12  -1   46.40    6.90
   5 -12   1   44.00    6.30
  -5 -12  -1   49.99    8.40
   5 -12   1   63.79    6.70
  -5 -12  -1   51.69    8.30
   5 -12   1   52.69    9.00
  -5  12  -1   58.59    9.70
  -5 -12   1   38.70    7.60
  -5 -12   1   52.19    7.10
  -5 -12   1   45.40    8.20
  -5 -12   1   51.49    4.40
   5 -12  -1   64.79    7.20
   5 -12  -1   45.90    6.50
  -6 -12  -1    9.50    5.10
   6 -12   1   11.90    4.30
   6 -12   1   13.30    4.20
  -6 -12  -1    3.50    5.70
  -6  12   1    9.60    6.30
  -6 -12  -1    3.30    5.60
  -6 -12   1   13.50    5.50
   6 -12  -1   15.90    4.70
   6 -12  -1   16.70    4.20
  -6  12  -1   13.50    7.40
  -6 -12   1    9.20    6.30
  -6 -12   1    8.80    6.10
  -7 -12  -1   -0.20    5.30
   7 -12   1    1.20    4.00
   7 -12   1    8.30    3.60
  -7 -12  -1   -2.00    6.40
  -7  12   1    1.50    6.00
  -7 -12  -1    3.10    6.00
  -7 -12   1    6.70    6.50
  -7 -12   1    5.70    5.70
  -7 -12   1   -1.90    5.90
   7 -12  -1    3.40    3.10
   7 -12  -1    7.50    4.60
  -7  12  -1    6.70    6.50
   8 -12   1   21.90    5.70
  -8 -12  -1   24.20    8.30
   8 -12   1   18.90    4.00
  -8 -12  -1   26.20    7.50
  -8 -12  -1   22.60    7.40
  -8  12   1   26.80    9.20
  -8 -12   1   32.30    8.00
   8 -12  -1   18.80    3.80
  -8 -12   1   17.50    8.00
   8 -12  -1   30.30    6.30
  -8  12  -1   17.40    8.90
  -8 -12   1   38.20    8.00
  -9 -12  -1    5.20    7.70
  -9 -12  -1   -4.30    6.10
   9  12  -1    6.30    5.80
  -9 -12  -1    2.70    6.00
   9 -12   1    4.00    4.60
  -9  12   1    1.10    7.50
  -9 -12   1   10.80    7.00
   9 -12  -1   -1.30    4.50
  -9 -12   1    0.10    6.20
  -9 -12   1    7.70    7.60
 -10 -12  -1   51.39   10.50
  10  12  -1   47.60    9.00
 -10  12   1   64.49   12.30
 -10 -12  -1   47.80   10.90
 -10 -12  -1   50.69    9.50
  10 -12   1   53.99    8.50
 -10 -12   1   37.20    8.90
  10  12   1   45.50    9.60
  10 -12  -1   62.99    9.30
 -10 -12   1   48.70   10.50
 -10 -12   1   41.30   10.10
 -11 -12  -1   21.70    9.50
 -11 -12  -1   10.80    8.70
  11 -12   1    3.60    5.70
 -11 -12  -1    4.40    6.30
 -11  12   1    7.30    8.40
  11  12  -1    3.70    6.10
  11 -12  -1   17.80    6.50
 -11 -12   1   14.00    8.70
 -11 -12   1   13.30    9.30
 -11 -12   1    7.30    6.70
  11  12   1    1.40    6.70
  12 -12   1    8.80    6.30
  12  12  -1   20.40    7.70
 -12 -12  -1    9.00    7.30
 -12 -12  -1   17.80    9.60
 -12 -12  -1    4.90    9.60
 -12 -12   1    0.30    8.90
  12 -12  -1   26.50    7.80
 -12 -12   1   19.10   10.00
  12  12   1   30.10    9.10
 -12 -12   1   13.50    7.30
 -13 -12  -1   30.90   11.90
  13 -12   1   44.60    9.50
  13  12  -1   52.69   10.20
 -13 -12  -1   35.70   12.40
 -13 -12  -1   27.60    8.70
 -13 -12   1    8.40   10.70
 -13 -12   1   42.40    9.50
  13  12   1   55.79   11.30
  13 -12  -1   55.99   10.00
 -13 -12   1   42.30   12.40
  14 -12   1   -0.80    6.60
 -14 -12  -1   -1.70    9.90
  14  12  -1   10.40    7.20
 -14 -12  -1   17.60   11.50
  14 -12   1   12.70    8.50
 -14 -12   1    8.50   10.90
 -14 -12   1    5.90   11.20
  14 -12  -1   -0.20    6.40
  14  12   1    2.70    7.20
   0 -13   1    2.50    4.60
   0  13  -1    6.90    4.60
   0 -13  -1    2.30    2.90
   0 -13   1   -2.80    3.40
   0  13   1    4.70    4.60
   0 -13  -1    3.20    4.50
   0 -13   1    3.80    4.00
   0 -13  -1   -5.10    3.30
   0 -13   1   -1.40    3.10
   0 -13  -1    3.70    3.90
   1 -13   1    7.60    4.70
  -1 -13  -1    1.60    4.10
  -1 -13  -1    0.50    4.50
  -1 -13  -1    9.10    3.80
   1 -13   1    4.80    4.30
  -1 -13  -1   11.20    3.30
  -1 -13  -1    8.40    3.60
   1 -13   1    1.70    3.50
  -1  13   1   12.20    5.40
   1 -13   1    3.80    3.60
  -1 -13   1    4.30    3.20
  -1 -13   1   -2.10    4.50
  -1 -13   1   -4.20    3.00
  -1  13  -1    6.40    5.10
   1 -13  -1    3.10    3.40
  -1 -13   1    1.80    4.20
   1 -13  -1    1.00    4.70
   1  13   1    1.00    4.10
  -1 -13   1    6.80    3.40
   1 -13  -1    3.60    4.20
   1 -13  -1    7.60    3.90
   2 -13   1  139.59   12.30
   2 -13   1  132.09   10.90
  -2 -13  -1  144.89   10.30
  -2  13   1  144.79   13.30
   2 -13   1  147.39   10.20
  -2 -13  -1  141.19   13.00
   2 -13   1  141.69   12.20
  -2 -13  -1  124.79   12.90
  -2 -13  -1  165.08   10.40
  -2 -13  -1  144.49    9.70
   2 -13   1  144.19   11.10
   2  13   1  129.69   10.70
  -2 -13   1  141.59    9.90
  -2 -13   1  142.19   12.40
  -2 -13   1  159.08   10.50
  -2  13  -1  138.69   13.10
   2 -13  -1  134.89   10.50
   2 -13  -1  137.29   11.00
  -2 -13   1  134.09   10.60
   2 -13  -1  138.49   12.00
   2 -13  -1  142.69   12.30
  -2 -13   1  121.69   13.00
   3 -13   1   51.89    7.20
  -3 -13  -1   62.39    6.80
  -3  13   1   47.80    8.20
  -3 -13  -1   60.99    5.40
  -3 -13  -1   50.29    4.70
  -3 -13  -1   42.00    8.10
   3 -13   1   69.59    6.80
   3 -13   1   52.89    6.70
   3 -13   1   46.40    7.90
  -3 -13  -1   41.90    7.50
   3 -13   1   59.49    6.80
  -3 -13   1   51.19    8.20
  -3 -13   1   67.09    7.20
   3 -13  -1   55.69    6.50
   3  13   1   50.59    5.90
  -3  13  -1   50.29    8.60
   3 -13  -1   63.39    6.70
   3 -13  -1   53.69    6.40
  -3 -13   1   48.80    7.90
  -3 -13   1   52.59    5.20
  -3 -13   1   71.09    5.80
   3 -13  -1   49.30    7.10
  -4 -13  -1    1.20    5.10
  -4  13   1   -0.20    5.00
   4 -13   1    5.60    5.20
  -4 -13  -1    1.40    3.70
   4 -13   1    1.60    3.60
   4 -13   1   -3.20    2.90
  -4 -13  -1    7.00    5.40
  -4 -13   1    0.80    4.70
   4 -13  -1    0.00    3.60
  -4  13  -1   -3.60    5.40
   4 -13  -1   -1.70    2.60
   4 -13  -1   -0.30    3.30
  -4 -13   1    3.20    3.90
  -4 -13   1    3.60    1.70
  -4 -13   1    4.00    5.40
   5 -13   1   11.80    6.30
  -5 -13  -1   13.70    6.20
   5 -13   1   13.20    4.40
  -5  13   1   12.80    7.00
   5 -13   1    7.40    4.50
  -5 -13  -1   12.60    6.20
  -5 -13  -1   21.50    5.50
   5 -13  -1   20.60    5.20
   5 -13  -1   17.10    4.70
  -5 -13   1   22.00    7.00
  -5 -13   1   25.40    5.90
  -5  13  -1   21.10    7.60
  -5 -13   1   12.40    6.20
  -6 -13  -1   81.09    9.80
  -6 -13  -1   81.79   11.10
  -6 -13  -1   76.19   11.20
   6 -13   1   95.19   12.40
   6 -13   1   99.19    9.50
   6 -13   1   80.99    8.60
  -6  13   1   88.69   11.80
  -6 -13   1   70.29    9.60
  -6  13  -1   75.19   11.10
   6 -13  -1   81.59    8.60
   6 -13  -1  100.39    9.70
  -6 -13   1   63.59   10.20
  -6 -13   1   85.29   11.30
  -7 -13  -1   28.10    8.40
  -7  13   1   51.89   10.70
  -7 -13  -1   45.20    8.10
   7 -13   1   55.79    6.70
  -7 -13  -1   45.60    9.20
   7 -13   1   52.39    7.50
  -7  13  -1   51.49   10.00
   7 -13  -1   55.29    6.50
  -7 -13   1   51.59    9.90
  -7 -13   1   45.20    8.20
  -7 -13   1   43.80    8.90
   7 -13  -1   50.09    7.40
   8 -13   1  242.98   15.40
  -8 -13  -1  254.47   18.60
   8 -13   1  223.28   16.70
  -8 -13  -1  186.48   19.30
  -8 -13  -1  209.88   19.20
  -8  13   1  235.98   21.50
  -8 -13   1  235.08   20.20
   8 -13  -1  220.48   16.90
  -8 -13   1  220.18   19.60
  -8 -13   1  226.58   18.30
   8 -13  -1  244.68   15.20
   9 -13   1  120.49   12.00
  -9 -13  -1   84.79   13.40
  -9 -13  -1  103.19   12.90
  -9 -13  -1  108.59   13.70
  -9  13   1  110.89   14.50
  -9 -13   1  110.69   14.40
   9 -13  -1  123.89   12.40
  -9 -13   1  120.59   13.80
  -9 -13   1  108.99   13.70
 -10 -13  -1   29.80    9.10
 -10 -13  -1   43.50    9.80
 -10 -13  -1   25.40   10.50
 -10  13   1   51.39   11.90
  10 -13   1   38.10    7.60
 -10 -13   1   36.40   10.60
 -10 -13   1   38.40    9.20
  10 -13  -1   46.80    8.10
 -10 -13   1   50.99   10.40
  11 -13   1  287.77   21.20
 -11 -13  -1  274.17   22.80
 -11 -13  -1  286.77   23.10
  11  13  -1  305.67   22.60
 -11 -13  -1  237.48   24.10
 -11 -13   1  288.27   22.80
 -11 -13   1  278.57   23.40
  11 -13  -1  292.37   21.30
 -11 -13   1  245.48   24.00
 -12 -13  -1   72.49   14.20
  12  13  -1   72.69   11.80
 -12 -13  -1   81.89   12.50
  12 -13   1   65.89   13.40
  12 -13   1   98.29   12.60
 -12 -13  -1   82.49   13.90
  12  13   1   77.69   12.60
 -12 -13   1   97.39   13.00
 -12 -13   1   65.79   13.80
 -12 -13   1   74.59   13.80
  12 -13  -1  104.39   12.40
 -13 -13  -1  123.29   14.90
  13 -13   1  111.59   16.80
  13  13  -1  146.69   16.80
 -13 -13  -1  123.39   17.50
  13 -13   1  152.88   15.90
 -13 -13   1  127.99   17.50
  13  13   1  134.39   16.70
 -13 -13   1   89.49   16.30
  13 -13  -1  121.89   14.80
 -13 -13   1  126.19   15.20
   0 -14   1   34.20    7.60
   0 -14  -1   35.70    7.60
   0 -14  -1   42.90    6.40
   0  14  -1   39.90    7.50
   0 -14   1   50.79    6.30
   0 -14   1   56.09    7.40
   0 -14  -1   49.00    7.10
   0  14   1   53.19    7.80
   0 -14   1   49.00    6.80
   0 -14  -1   45.50    5.80
  -1 -14  -1  214.68   15.90
   1 -14   1  205.28   16.50
  -1 -14  -1  210.18   14.10
   1 -14   1  216.88   14.60
  -1  14   1  203.48   16.20
  -1 -14  -1  206.08   17.00
   1 -14   1  213.18   15.60
  -1 -14  -1  211.78   14.00
   1 -14   1  207.28   15.40
  -1 -14   1  198.68   15.70
   1 -14  -1  215.18   15.30
   1 -14  -1  220.88   15.50
  -1  14  -1  210.78   16.20
  -1 -14   1  220.38   17.20
   1 -14  -1  220.98   14.30
  -1 -14   1  209.68   14.30
   1 -14  -1  209.68   16.60
  -1 -14   1  229.88   14.60
   1  14   1  192.28   15.30
   2 -14   1  184.48   15.10
  -2  14   1  210.88   16.60
  -2 -14  -1  174.48   15.00
   2 -14   1  200.98   14.40
  -2 -14  -1  178.08   13.00
   2 -14   1  179.98   13.00
   2 -14   1  196.08   13.70
  -2 -14  -1  181.28   12.40
  -2 -14  -1  213.68   13.20
   2 -14   1  197.28   15.10
  -2 -14  -1  169.48   16.00
   2 -14  -1  188.28   15.20
  -2 -14   1  198.68   13.70
   2 -14  -1  181.18   14.80
   2  14   1  196.08   13.80
  -2 -14   1  189.88   12.70
   2 -14  -1  204.68   14.10
  -2  14  -1  212.18   16.20
  -2 -14   1  204.28   13.20
  -2 -14   1  210.18   15.60
   2 -14  -1  186.28   13.40
  -2 -14   1  181.68   16.10
   3 -14   1   85.69    8.70
  -3  14   1   79.79   10.50
  -3 -14  -1   81.49   10.40
  -3 -14  -1   78.49    6.30
   3 -14   1   95.09    8.90
  -3 -14  -1   92.79    7.00
   3 -14   1   74.79    9.20
   3 -14   1   83.99    8.00
  -3 -14  -1   81.99   10.30
   3 -14   1   68.69    9.70
  -3 -14  -1   93.89    8.70
  -3 -14   1   80.89   11.00
  -3  14  -1   92.59   11.20
  -3 -14   1   73.99    9.60
   3 -14  -1   83.79   10.40
   3 -14  -1   86.29    8.50
   3  14   1   79.29    7.70
  -3 -14   1   71.19    6.50
  -3 -14   1   88.79    8.70
   3 -14  -1   76.69    9.20
  -3 -14   1   95.69    7.20
   3 -14  -1   91.99    8.40
   3 -14  -1   83.69    8.30
   4 -14   1    0.20    4.90
   4 -14   1    1.50    3.40
  -4  14   1    4.90    6.30
  -4 -14  -1    4.60    4.20
  -4 -14  -1    2.20    6.00
  -4 -14  -1   12.60    6.20
   4 -14   1    1.40    3.40
   4 -14   1    0.70    3.90
   4 -14   1    0.90    3.40
  -4 -14   1    0.20    4.20
   4 -14  -1    2.50    3.40
   4 -14  -1    2.70    3.60
  -4 -14   1    0.20    5.90
  -4 -14   1   -5.40    5.30
  -4  14  -1    4.10    6.20
  -4 -14   1    5.70    2.10
   4 -14  -1    2.00    4.00
  -5  14   1    2.10    6.80
   5 -14   1    0.20    3.90
  -5 -14  -1    1.00    4.40
   5 -14   1    7.60    5.50
   5 -14   1   -0.90    3.70
  -5 -14  -1    2.60    5.70
  -5 -14  -1    4.00    6.10
   5 -14  -1    0.90    3.10
  -5 -14   1    3.50    6.00
  -5  14  -1    3.90    6.00
  -5 -14   1    3.60    5.00
  -5 -14   1    8.70    6.30
   5 -14  -1    2.00    3.60
   5 -14  -1   -4.60    3.50
  -6 -14  -1    6.40    5.20
  -6  14   1    0.90    7.00
  -6 -14  -1    9.00    6.30
   6 -14   1   -5.70    5.40
   6 -14   1    7.20    4.20
  -6 -14  -1    1.20    6.60
   6 -14   1    8.40    4.30
  -6 -14   1    4.10    5.30
   6 -14  -1    2.10    3.80
   6 -14  -1    2.50    4.10
  -6 -14   1   -9.60    5.40
  -6 -14   1   -0.90    5.90
  -6  14  -1   -5.30    6.70
  -7 -14  -1   60.09   10.50
  -7  14   1   80.79   12.60
   7 -14   1   58.19   10.90
   7 -14   1   85.89    9.10
   7 -14   1   54.69    7.50
  -7 -14  -1   78.89    9.90
  -7 -14  -1   63.69   10.50
  -7 -14   1   71.39   10.10
  -7 -14   1   53.69   10.60
   7 -14  -1   81.19    9.10
   7 -14  -1   76.39    8.00
  -7  14  -1   75.79   12.70
  -7 -14   1   61.79   10.60
   8 -14   1    3.50    6.40
  -8 -14  -1   -5.40    5.60
  -8 -14  -1    0.20    7.30
   8 -14   1    4.20    3.80
  -8  14   1    1.60    8.50
  -8 -14  -1    4.30    6.80
   8 -14   1    9.20    4.80
   8 -14  -1    5.30    3.60
  -8 -14   1   14.90    7.20
   8 -14  -1    3.90    4.90
  -8 -14   1    6.60    7.20
  -8 -14   1    9.40    6.80
   9 -14   1    6.30    4.90
  -9 -14  -1  -17.90    6.80
  -9  14   1   -0.90    8.10
   9 -14   1    3.50    7.40
  -9 -14  -1   -3.30    6.50
  -9 -14  -1   -1.70    6.00
  -9 -14   1    5.50    6.60
  -9 -14   1   -5.00    6.50
   9 -14  -1    2.30    5.00
  -9 -14   1   -8.20    6.90
 -10 -14  -1  -11.00    7.40
 -10  14   1   11.00    9.20
  10 -14   1   -0.60    7.30
 -10 -14  -1    7.10    7.20
  10 -14   1    7.50    5.50
 -10 -14  -1   11.30    8.10
 -10 -14   1    6.20    7.00
 -10 -14   1   -7.00    8.00
  10 -14  -1    8.20    5.70
 -10 -14   1    9.80    7.90
  11 -14   1   50.79    9.20
 -11 -14  -1   34.90   10.20
  11 -14   1   53.89   11.70
 -11 -14  -1   63.49   12.10
 -11 -14  -1   39.60   11.70
  11 -14  -1   66.89    9.90
 -11 -14   1   53.99   12.70
 -11 -14   1   55.59   11.60
 -11 -14   1   45.80   10.40
 -12 -14  -1    8.90    9.60
  12 -14   1   -8.60    8.00
  12 -14   1    4.00    6.30
 -12 -14  -1   -8.60    8.80
 -12 -14  -1    4.80    7.80
 -12 -14   1  -15.40    8.20
 -12 -14   1    7.50    7.40
 -12 -14   1    8.00    9.90
  12 -14  -1    2.30    6.00
  13 -14   1   87.09   15.60
 -13 -14  -1   93.09   16.30
  13 -14   1   94.49   13.20
 -13 -14  -1   89.39   13.30
 -13 -14  -1   83.19   15.20
 -13 -14   1   93.29   16.10
 -13 -14   1   80.69   15.70
 -13 -14   1   99.59   13.70
  13 -14  -1  108.09   13.80
   0 -15  -1    1.80    5.20
   0 -15   1    3.10    4.20
   0 -15   1    2.70    5.10
   0 -15  -1   -0.10    3.90
   0 -15   1    0.90    4.50
   0  15   1    6.20    5.10
   0 -15  -1    4.80    3.70
   0 -15  -1   -4.70    4.10
   0 -15   1   -0.90    3.50
   1 -15   1   20.30    6.10
  -1  15   1   37.30    7.40
   1 -15   1   35.60    7.10
  -1 -15  -1   12.10    5.70
  -1 -15  -1   22.20    6.80
   1 -15   1   28.30    6.30
   1 -15   1   30.70    5.60
  -1 -15  -1   48.00    5.80
  -1 -15  -1   25.30    5.00
  -1  15  -1   24.80    6.80
  -1 -15   1   23.20    5.10
  -1 -15   1   30.40    6.60
   1 -15  -1   34.80    6.50
  -1 -15   1   26.40    5.20
   1 -15  -1   28.90    6.80
   1 -15  -1   21.80    5.00
   1  15   1   31.10    6.30
  -1 -15   1   33.70    7.60
   1 -15  -1   34.00    6.10
  -2  15   1  296.77   21.60
   2 -15   1  291.97   19.00
   2 -15   1  286.97   19.40
   2 -15   1  281.07   20.30
  -2 -15  -1  306.37   17.90
  -2 -15  -1  289.57   21.90
  -2 -15  -1  281.27   20.70
  -2 -15  -1  280.97   18.60
   2 -15   1  316.47   18.60
   2 -15   1  281.17   20.70
  -2 -15   1  276.97   20.70
   2 -15  -1  279.27   20.30
   2 -15  -1  297.07   18.80
  -2 -15   1  287.67   18.10
   2 -15  -1  276.67   20.60
  -2 -15   1  284.97   21.90
   2 -15  -1  280.07   19.40
  -2 -15   1  338.17   19.90
  -2 -15   1  278.67   18.90
   2  15   1  282.07   19.20
  -2  15  -1  317.47   21.90
  -3 -15  -1   10.30    3.10
   3 -15   1   16.60    4.80
  -3 -15  -1   11.40    6.50
  -3 -15  -1   12.40    6.40
   3 -15   1    8.70    4.90
   3 -15   1   11.80    5.90
   3 -15   1    4.80    4.50
  -3 -15  -1   16.50    3.60
  -3 -15  -1    9.50    4.90
  -3  15   1   -1.40    6.10
   3 -15   1   13.40    4.30
   3 -15  -1   14.70    4.50
  -3 -15   1   14.70    5.30
  -3  15  -1   12.80    7.10
   3  15   1    5.00    4.00
   3 -15  -1    6.80    4.90
   3 -15  -1   19.70    6.00
  -3 -15   1    8.00    3.30
  -3 -15   1   11.90    6.00
   3 -15  -1   14.50    4.90
  -3 -15   1   11.00    3.50
  -3 -15   1   11.50    6.50
   3 -15  -1   13.70    4.50
   4 -15   1   19.10    4.60
   4 -15   1   22.40    7.00
  -4  15   1   27.80    8.10
  -4 -15  -1   18.10    7.30
  -4 -15  -1   14.20    6.60
   4 -15   1   26.40    5.50
   4 -15   1   10.60    5.20
  -4 -15  -1   16.60    5.20
   4 -15   1   17.20    4.70
   4 -15  -1   14.00    4.90
   4 -15  -1   23.70    6.90
  -4 -15   1   18.20    5.80
   4 -15  -1   12.80    4.50
  -4 -15   1   21.60    2.90
  -4  15  -1   11.00    7.00
   4 -15  -1   26.00    5.90
  -4 -15   1   10.00    6.30
  -4 -15   1   20.30    7.10
   4 -15  -1   18.00    4.70
  -5  15   1   86.89   12.00
  -5 -15  -1   72.79   11.90
   5 -15   1   72.29   10.70
  -5 -15  -1   69.79   11.10
  -5 -15  -1   71.19    8.90
   5 -15   1   74.99    8.30
   5 -15   1   72.19    9.00
   5 -15  -1   71.99    7.90
  -5 -15   1   83.69    9.70
  -5  15  -1   78.19   11.80
   5 -15  -1   92.39    9.30
  -5 -15   1   68.89   10.80
  -5 -15   1   44.40   10.10
   5 -15  -1   79.09   11.20
   5 -15  -1   73.79    8.90
  -6  15   1   33.80    8.90
  -6 -15  -1   49.99    7.80
  -6 -15  -1   24.70    8.50
   6 -15   1   29.30    8.50
   6 -15   1   39.30    6.50
  -6 -15  -1   32.30    9.00
   6 -15   1   42.60    6.70
  -6 -15   1   43.30    9.00
  -6 -15   1   40.80    7.80
  -6 -15   1   20.30    7.80
   6 -15  -1   55.89    7.50
  -6  15  -1   43.00   10.10
   6 -15  -1   43.30    6.10
   6 -15  -1   49.99    7.20
  -7 -15  -1    6.10    7.20
   7 -15   1   -0.30    5.80
  -7 -15  -1    6.80    6.80
  -7 -15  -1    3.70    5.60
   7 -15   1    9.20    4.80
   7 -15   1   14.90    5.00
  -7  15   1   -3.40    7.90
  -7 -15   1    8.30    7.00
   7 -15  -1   12.20    5.00
   7 -15  -1    3.00    4.20
  -7 -15   1   11.10    6.20
  -7 -15   1    6.20    7.50
  -8 -15  -1   50.69   10.90
   8 -15   1   68.69    8.10
   8 -15   1   76.49    9.20
   8 -15   1   71.29   11.90
  -8 -15  -1   78.59   12.20
  -8 -15  -1   80.79   11.20
  -8  15   1   78.39   12.60
  -8 -15   1   80.69   11.40
   8 -15  -1   83.59    9.90
  -8 -15   1   55.29   10.90
   8 -15  -1   82.59    8.40
  -8 -15   1   69.99   12.00
  -9 -15  -1  105.69   13.10
  -9 -15  -1  109.59   14.70
   9 -15   1  115.59   15.70
  -9  15   1   87.69   14.70
   9 -15   1  101.69   11.40
  -9 -15  -1   88.69   13.30
  -9 -15   1  104.59   13.90
  -9 -15   1  111.09   13.40
   9 -15  -1  118.69   12.00
  -9 -15   1   84.89   13.60
 -10  15   1   32.60   10.70
 -10 -15  -1   33.80   10.90
 -10 -15  -1   39.00   10.10
  10 -15   1   27.30    9.80
  10 -15   1   36.20    7.60
 -10 -15  -1   24.50    9.30
  10 -15  -1   30.00    7.40
 -10 -15   1   29.90   10.50
 -10 -15   1   28.30    9.50
 -10 -15   1   18.60    8.60
 -11 -15  -1  100.49   14.80
  11 -15   1   89.39   14.60
 -11 -15  -1  100.99   15.60
 -11 -15  -1  108.09   15.00
  11 -15   1  128.39   13.80
 -11 -15   1   90.99   14.50
 -11 -15   1   94.19   15.20
 -11 -15   1  104.79   14.40
  11 -15  -1  121.59   13.30
 -12 -15  -1   12.00   10.60
 -12 -15  -1    4.50   10.50
 -12 -15  -1   -2.40    7.30
  12 -15   1    4.00    8.40
  12 -15   1   15.10    7.00
 -12 -15   1    9.40    9.70
 -12 -15   1   23.90   11.00
  12 -15  -1    7.00    6.50
 -12 -15   1    6.50    7.70
   0 -16   1  163.38   13.90
   0 -16  -1  130.29   14.40
   0 -16  -1  148.49   12.50
   0 -16   1  154.48   12.30
   0 -16   1  132.39   14.60
   0 -16   1  163.48   13.00
   0  16   1  166.28   14.20
   0 -16  -1  156.68   12.10
   0 -16  -1  143.89   13.80
  -1 -16  -1 1061.39   60.49
  -1  16   1 1087.09   60.49
   1 -16   1 1058.59   59.89
  -1 -16  -1 1097.49   58.49
  -1 -16  -1  948.51   61.09
   1 -16   1 1045.40   58.59
  -1 -16  -1 1113.09   58.39
   1 -16   1 1033.90   61.19
   1 -16   1 1074.29   59.69
   1 -16  -1  966.70   60.79
  -1 -16   1 1092.39   58.59
  -1 -16   1 1023.10   61.59
   1 -16  -1 1042.00   58.29
  -1 -16   1 1033.40   60.39
  -1 -16   1 1018.60   58.59
   1 -16  -1 1044.10   59.49
   1 -16  -1 1046.90   59.69
   1  16   1 1008.60   59.29
  -2 -16  -1  136.89   13.60
  -2  16   1  137.39   13.80
  -2 -16  -1  116.59   10.60
   2 -16   1  114.79   12.80
   2 -16   1  116.99   10.50
  -2 -16  -1  124.79    9.60
   2 -16   1  123.39   12.70
  -2 -16  -1  106.69   13.80
   2 -16   1  131.79   11.70
   2 -16   1  129.69   12.10
   2 -16  -1  130.49   11.10
   2 -16  -1  127.99   12.80
   2 -16  -1  132.79   10.70
  -2  16  -1  127.99   13.90
  -2 -16   1   96.59   12.30
   2 -16  -1  145.69   11.90
  -2 -16   1  128.89   10.00
   2  16   1  131.99   11.50
  -2 -16   1  134.29   11.30
  -2 -16   1  106.69   13.60
   2 -16  -1  123.19   13.10
  -3 -16  -1   15.50    5.00
   3 -16   1   15.20    5.00
  -3  16   1    2.30    6.80
   3 -16   1    6.70    5.90
   3 -16   1    5.80    4.70
  -3 -16  -1    7.20    6.20
  -3 -16  -1    5.60    3.10
  -3 -16  -1    7.80    6.30
   3 -16   1    8.80    4.20
   3 -16   1    9.90    5.70
  -3 -16   1    2.60    5.80
   3 -16  -1   14.30    4.70
  -3 -16   1    9.80    5.10
   3 -16  -1   21.10    6.50
   3 -16  -1    0.50    5.10
   3 -16  -1    4.80    4.20
   3 -16  -1   10.50    4.70
  -3 -16   1   10.90    3.60
  -3 -16   1   12.00    6.70
  -3  16  -1   26.30    8.00
   4 -16   1    6.20    4.00
   4 -16   1    0.20    5.60
   4 -16   1    5.40    4.40
  -4 -16  -1    2.50    6.10
   4 -16   1    2.50    4.70
  -4 -16  -1    6.20    4.90
  -4  16   1   -2.50    6.90
  -4 -16  -1   -0.70    6.20
   4 -16   1    5.10    4.30
   4 -16  -1    0.50    5.30
  -4 -16   1   -1.70    5.90
   4 -16  -1    2.50    3.90
   4 -16  -1    2.90    4.20
  -4 -16   1    1.30    4.60
   4 -16  -1    5.30    4.20
  -4 -16   1   11.10    2.40
  -4 -16   1    0.30    6.20
  -4  16  -1    0.60    6.90
   4 -16  -1    2.30    4.80
   5 -16   1   73.09    8.50
  -5 -16  -1   61.19   10.70
  -5  16   1   74.79   12.20
  -5 -16  -1   59.69    8.50
   5 -16   1   79.69    8.50
  -5 -16  -1   65.09   11.10
   5 -16   1   64.39    7.80
   5 -16   1   49.00   10.10
   5 -16   1   58.89    8.30
  -5 -16   1   62.39    9.00
  -5 -16   1   60.89   10.50
   5 -16  -1   73.89    8.20
   5 -16  -1   63.29   10.10
   5 -16  -1   67.39    8.90
  -5  16  -1   65.59   11.50
  -5 -16   1   45.00    9.60
   5 -16  -1   59.09    7.60
   5 -16  -1   62.49    7.90
  -6 -16  -1   -2.50    6.70
   6 -16   1    2.50    4.30
  -6  16   1   15.60    8.50
  -6 -16  -1    5.10    5.30
   6 -16   1    1.80    4.40
   6 -16   1    0.70    6.20
  -6 -16  -1    2.10    6.40
   6 -16  -1   -1.80    6.20
  -6 -16   1    6.30    6.90
  -6 -16   1   -4.40    5.20
   6 -16  -1   -2.70    4.20
   6 -16  -1   -1.00    3.30
  -6 -16   1    4.90    6.30
   6 -16  -1    0.20    4.20
   7 -16   1    6.30    4.90
   7 -16   1    4.70    6.50
  -7 -16  -1    7.40    7.10
   7 -16   1    6.50    4.90
  -7 -16  -1   -1.20    5.50
  -7 -16  -1   15.60    7.80
  -7  16   1    1.60    8.30
  -7 -16   1   -1.30    5.80
   7 -16  -1    8.70    7.50
   7 -16  -1   11.40    5.10
   7 -16  -1    3.60    4.00
  -7 -16   1   -0.50    6.90
   7 -16  -1    2.60    4.70
  -7 -16   1   -0.20    6.70
   8 -16   1    6.80    7.10
  -8 -16  -1   10.10    7.80
  -8  16   1    1.50    8.30
  -8 -16  -1   -6.30    6.20
   8 -16   1   -0.90    6.90
  -8 -16  -1   -6.80    6.00
   8 -16   1    7.90    4.90
  -8 -16   1   -8.60    7.20
   8 -16  -1   10.20    5.40
  -8 -16   1   -8.00    6.50
  -8 -16   1   -5.20    6.30
  -9 -16  -1  -12.90    7.10
   9 -16   1   11.20    5.30
  -9  16   1    0.80    9.00
  -9 -16  -1    2.90    7.30
   9 -16   1   -8.00    6.50
  -9 -16  -1    1.00    8.80
  -9 -16   1    2.70    7.30
  -9 -16   1    1.90    7.20
  -9 -16   1   -2.90    8.10
   9 -16  -1    8.00    5.40
  10 -16   1    8.10    5.70
 -10 -16  -1   -8.90    8.60
 -10 -16  -1  -18.40    6.10
  10 -16   1    3.10    7.40
 -10 -16  -1   11.10    8.40
  10 -16  -1   13.60    6.00
 -10 -16   1   -8.50    8.10
 -10 -16   1   -5.40    6.40
 -10 -16   1    7.50    8.60
 -11 -16  -1   14.30    8.60
 -11 -16  -1   19.30   10.70
  11 -16   1   31.60   10.50
  11 -16   1   22.90    7.40
 -11 -16  -1   35.90   10.70
  11 -16  -1   23.60    7.50
 -11 -16   1   26.50    9.80
 -11 -16   1   18.90   10.10
 -11 -16   1   12.40   10.40
  11 -16  -1   21.20    9.70
  12 -16   1   44.30    9.40
 -12 -16  -1   43.70   11.60
 -12 -16  -1   45.70   12.40
 -12 -16  -1   41.80   13.00
  12 -16   1   32.30   10.80
 -12 -16   1   49.10   13.40
  12 -16  -1   42.70   12.30
 -12 -16   1   37.80   11.10
 -12 -16   1   33.80   12.20
  12 -16  -1   42.40    9.20
   0 -17  -1    1.50    4.40
   0 -17  -1    1.30    4.10
   0 -17   1    3.90    4.90
   0 -17  -1    4.90    6.20
   0 -17   1    3.60    6.00
   0 -17   1    2.40    5.10
   0  17   1    0.80    5.70
   0 -17   1   -4.20    4.20
   0 -17  -1    8.20    5.80
   1 -17   1  573.64   36.50
  -1 -17  -1  526.25   39.00
   1 -17   1  630.54   37.70
  -1 -17  -1  632.14   36.30
   1 -17   1  578.54   39.30
  -1 -17  -1  653.73   39.00
   1 -17   1  630.14   38.30
  -1 -17  -1  679.33   36.70
  -1  17   1  653.03   38.90
   1 -17  -1  633.44   38.10
   1  17   1  681.83   37.90
   1 -17  -1  615.84   37.60
  -1 -17   1  661.23   37.00
   1 -17  -1  631.74   36.30
  -1 -17   1  610.14   36.40
   1 -17  -1  602.64   39.60
  -1 -17   1  614.74   39.80
  -1 -17   1  636.94   38.90
  -2  17   1   22.80    7.70
   2 -17   1   13.60    5.60
  -2 -17  -1    9.40    6.70
   2 -17   1   11.30    6.30
   2 -17   1   15.10    5.70
  -2 -17  -1   14.60    4.10
   2 -17   1   26.70    7.60
   2 -17   1   19.80    5.10
  -2 -17  -1   15.20    5.10
  -2 -17  -1   14.10    6.70
  -2 -17   1   22.50    5.80
  -2 -17   1   14.70    7.00
   2 -17  -1   20.70    5.60
  -2 -17   1   20.30    7.70
   2 -17  -1   15.60    4.80
   2 -17  -1   18.00    6.90
   2 -17  -1   15.70    5.30
   2 -17  -1   15.60    6.40
  -2 -17   1   14.50    4.20
   3 -17   1   63.19    8.60
   3 -17   1   52.39    6.90
  -3 -17  -1   63.59   10.60
   3 -17   1   83.19   10.60
  -3 -17  -1   49.99    9.70
  -3 -17  -1   61.29    5.80
   3 -17   1   49.99    7.80
   3 -17   1   37.30    8.30
  -3  17   1   72.89   10.80
  -3 -17  -1   72.69    8.40
  -3 -17   1   58.69    8.10
   3 -17  -1   49.40    9.00
  -3 -17   1   50.89    6.00
   3 -17  -1   63.59    8.40
   3 -17  -1   71.59    7.80
   3 -17  -1   50.39    9.10
  -3 -17   1   60.29   10.20
  -3 -17   1   42.00    9.80
   3 -17  -1   57.39    7.90
  -4 -17  -1    3.60    6.90
  -4 -17  -1   -1.40    4.50
   4 -17   1    0.30    4.40
   4 -17   1    8.80    5.00
  -4 -17  -1    9.00    6.60
   4 -17   1    6.90    5.70
   4 -17   1   13.50    4.40
  -4  17   1   -1.20    7.10
   4 -17   1   12.90    4.90
   4 -17  -1    5.20    4.40
  -4 -17   1   10.40    7.10
   4 -17  -1    4.30    4.10
  -4 -17   1   -2.20    4.50
   4 -17  -1   10.00    5.40
   4 -17  -1    3.00    4.10
  -4 -17   1    6.70    6.30
   4 -17  -1   14.10    6.30
  -5 -17  -1   85.39   12.40
   5 -17   1  104.69   13.50
   5 -17   1   91.79   11.30
  -5 -17  -1  101.69   10.90
  -5 -17  -1  119.49   14.20
   5 -17   1   94.49   10.20
   5 -17   1   91.29   10.10
   5 -17   1  104.09   10.10
  -5  17   1   83.19   12.90
  -5 -17   1   89.69   12.90
  -5 -17   1   97.99   11.30
   5 -17  -1  118.29   10.70
   5 -17  -1   95.69   10.00
   5 -17  -1  102.29   10.20
  -5 -17   1   93.59   12.90
   5 -17  -1   98.49   11.10
   5 -17  -1   98.89   12.80
  -6 -17  -1    5.50    5.70
   6 -17   1   -6.00    5.40
   6 -17   1   -5.40    4.30
  -6 -17  -1   -2.40    6.50
   6 -17   1    1.80    4.10
  -6  17   1   -6.40    7.60
  -6 -17  -1    5.60    7.60
   6 -17   1    3.50    4.30
   6 -17   1   -8.00    3.50
  -6 -17   1   -2.20    6.00
   6 -17  -1   -7.80    3.50
   6 -17  -1   13.10    5.00
  -6 -17   1   -9.10    6.50
  -6 -17   1   -6.80    5.30
   6 -17  -1    0.70    6.00
   6 -17  -1    0.50    4.70
  -7 -17  -1   37.50   10.40
   7 -17   1   62.59    8.50
  -7  17   1   70.19   13.20
   7 -17   1   68.49    8.90
  -7 -17  -1   51.79    9.20
  -7 -17  -1   44.60   11.00
   7 -17   1   46.20   10.50
  -7 -17   1   31.30    9.70
  -7 -17   1   48.00   10.90
   7 -17  -1   49.99    7.00
   7 -17  -1   44.20    7.70
   7 -17  -1   40.30   10.00
   7 -17  -1   51.49    8.00
  -7 -17   1   63.39   10.10
  -8 -17  -1   -4.50    6.80
   8 -17   1    2.20    7.40
  -8  17   1   11.90   10.00
  -8 -17  -1    4.40    7.00
  -8 -17  -1    0.40    7.90
   8 -17   1    4.80    4.70
   8 -17  -1    4.70    4.00
   8 -17  -1    3.70    7.20
  -8 -17   1    3.60    6.90
  -8 -17   1   -3.00    6.80
   8 -17  -1   12.20    5.40
  -8 -17   1  -11.00    7.20
  -9 -17  -1   -1.20    7.80
  -9 -17  -1   24.60    9.90
  -9 -17  -1   50.69   10.20
   9 -17   1   23.40    6.40
   9 -17   1   39.90   10.30
   9 -17  -1   30.70    7.10
  -9 -17   1   26.50    9.30
  -9 -17   1   22.60   10.10
  -9 -17   1   11.20    8.40
   9 -17  -1   10.70    8.70
 -10 -17  -1    0.70    7.80
  10 -17   1   11.00    8.20
  10 -17   1   10.40    5.90
 -10 -17  -1    8.60    8.60
 -10 -17  -1   11.50    9.90
  10 -17  -1    4.10    8.10
 -10 -17   1    4.00    8.30
 -10 -17   1    5.50    9.40
 -10 -17   1    6.60    9.10
  10 -17  -1   13.30    6.10
  11 -17   1   33.20    8.10
  11 -17   1   36.20   11.20
 -11 -17  -1   23.90   11.30
 -11 -17  -1   33.70   11.20
 -11 -17  -1   37.90   11.20
  11 -17  -1   33.40    8.40
 -11 -17   1   21.30   11.50
 -11 -17   1   15.90    9.20
  11 -17  -1   26.20   10.70
 -11 -17   1   34.10   11.10
   0 -18   1   30.60    7.80
   0 -18   1   36.60    6.30
   0 -18  -1   36.20    8.60
   0 -18   1   32.00    6.90
   0 -18   1   26.30    8.00
   0 -18  -1   27.00    7.50
   0  18   1   37.60    8.40
   0 -18  -1   35.60    6.10
   0 -18  -1   27.20    6.30
  -1 -18  -1  652.53   43.50
   1 -18   1  677.13   41.50
   1 -18   1  653.23   39.60
   1 -18   1  680.73   40.80
   1 -18   1  648.04   42.50
  -1 -18  -1  705.23   39.50
  -1 -18  -1  693.83   39.80
  -1 -18  -1  705.23   42.50
  -1  18   1  730.23   42.40
   1 -18  -1  656.93   40.60
   1 -18  -1  683.73   43.20
  -1 -18   1  601.24   42.70
  -1 -18   1  716.93   42.40
   1 -18  -1  695.53   41.60
   1  18   1  713.33   41.10
  -1 -18   1  674.63   39.60
  -1 -18   1  708.83   40.10
   1 -18  -1  692.43   39.50
  -2 -18  -1   -1.60    3.50
   2 -18   1    9.40    5.40
   2 -18   1   -4.30    5.10
   2 -18   1    5.00    5.90
  -2 -18  -1    4.00    4.30
   2 -18   1    1.70    3.90
   2 -18   1    1.20    4.70
  -2  18   1   -4.20    6.70
  -2 -18  -1    5.80    7.10
  -2 -18  -1   -7.80    5.80
   2 -18  -1   -1.60    4.40
   2 -18  -1   -2.30    4.00
   2 -18  -1   -0.10    5.90
  -2 -18   1  -11.50    5.20
  -2 -18   1   -4.70    5.80
  -2 -18   1   -1.40    3.70
   2 -18  -1   -3.70    5.40
  -2 -18   1   12.90    5.10
   2 -18  -1    0.50    4.30
   3 -18   1   -5.40    5.20
   3 -18   1    6.60    4.80
  -3 -18  -1   -1.00    6.50
  -3  18   1   10.20    7.80
   3 -18   1    3.00    5.40
   3 -18   1   -1.50    3.80
   3 -18   1   -0.80    4.90
  -3 -18  -1    5.00    4.70
  -3 -18  -1    9.90    7.00
   3 -18  -1   -2.90    5.40
   3 -18  -1    2.70    5.70
  -3 -18   1    4.10    5.20
  -3 -18   1    0.80    6.40
   3 -18  -1    0.70    4.10
   3 -18  -1    1.90    4.20
   3 -18  -1   -8.20    4.40
  -3 -18   1   -3.40    6.10
   4 -18   1   15.20    5.60
   4 -18   1   15.70    6.50
  -4  18   1   22.50    9.40
   4 -18   1   23.30    5.40
  -4 -18  -1    6.80    8.00
   4 -18   1   20.00    6.00
   4 -18   1   27.40    7.90
  -4 -18  -1   16.30    7.90
  -4 -18  -1   29.30    6.50
  -4 -18   1   13.60    8.00
  -4 -18   1   11.20    7.80
   4 -18  -1   24.20    7.00
   4 -18  -1   18.30    5.50
  -4 -18   1   21.50    6.40
   4 -18  -1   31.90    6.20
   4 -18  -1   15.30    5.30
   4 -18  -1   27.80    7.70
  -5  18   1   -3.30    7.80
   5 -18   1    3.00    4.40
   5 -18   1    4.60    5.80
  -5 -18  -1   -3.10    6.40
   5 -18   1   -4.70    4.50
  -5 -18  -1   11.70    5.70
   5 -18   1    7.20    4.40
  -5 -18  -1   -8.30    5.70
   5 -18   1   -3.20    3.90
  -5 -18   1    1.20    6.80
  -5 -18   1   -1.30    5.30
   5 -18  -1    1.30    4.90
   5 -18  -1    3.80    4.70
   5 -18  -1    6.10    4.30
   5 -18  -1    7.60    4.60
  -5 -18   1   -8.90    6.00
   5 -18  -1   -1.00    5.40
   6 -18   1   51.69    7.50
  -6 -18  -1   48.90    8.70
   6 -18   1   46.50    7.80
  -6 -18  -1   55.49   11.30
  -6  18   1   67.99   12.50
   6 -18   1   45.00    7.40
  -6 -18  -1   42.00   10.30
   6 -18   1   37.50    9.30
   6 -18   1   33.60    7.50
   6 -18  -1   29.60    7.60
  -6 -18   1   48.50    8.80
  -6 -18   1   47.00   10.40
  -6 -18   1   38.30    9.90
   6 -18  -1   40.00    7.20
   6 -18  -1   56.89    8.10
   6 -18  -1   49.10   10.10
   6 -18  -1   49.60    7.30
  -7 -18  -1    7.10    6.60
  -7 -18  -1   14.50    8.20
   7 -18   1   -0.80    4.00
  -7 -18  -1  -13.30    7.00
   7 -18   1    3.60    7.10
   7 -18   1    0.20    4.40
   7 -18   1   -5.40    4.60
  -7  18   1   -1.20    8.20
   7 -18  -1    9.20    4.70
  -7 -18   1  -10.00    5.90
   7 -18  -1   -9.00    4.30
  -7 -18   1    4.70    8.00
   7 -18  -1    2.50    4.70
  -7 -18   1   -4.80    6.80
   7 -18  -1   -3.90    6.10
  -8  18   1    9.30    9.50
   8 -18   1    8.60    4.70
   8 -18   1    3.00    4.60
   8 -18   1    7.60    8.00
  -8 -18  -1   -6.90    7.90
  -8 -18  -1   -2.20    6.70
  -8 -18  -1   22.60    9.10
   8 -18  -1   -3.00    3.90
  -8 -18   1    3.50    7.90
   8 -18  -1    7.50    5.50
  -8 -18   1   15.00    8.00
   8 -18  -1    3.00    7.50
  -8 -18   1  -14.70    6.90
   9 -18   1   41.60    7.70
  -9 -18  -1   18.80   10.60
  -9 -18  -1   39.60   10.70
  -9 -18  -1   40.10   10.10
   9 -18   1   33.60   10.50
   9 -18  -1   43.10   10.90
   9 -18  -1   35.90    7.70
  -9 -18   1   24.50    9.70
  -9 -18   1   22.70   10.30
  -9 -18   1   30.70    9.70
 -10 -18  -1    2.90   10.00
 -10 -18  -1   -0.40    9.00
  10 -18   1   14.70    6.30
 -10 -18  -1   -1.50    7.60
  10 -18   1   11.30    8.90
 -10 -18   1    1.00    8.60
 -10 -18   1   14.90   10.20
  10 -18  -1   11.50    6.40
  10 -18  -1    1.10    8.10
 -10 -18   1   -6.80    8.10
   0 -19   1    2.70    4.90
   0 -19   1    5.80    4.70
   0  19   1    4.90    6.40
   0 -19   1    7.80    6.40
   0 -19   1    0.50    6.30
   0 -19  -1    3.50    6.80
   0 -19  -1   10.90    5.40
   0 -19  -1    5.50    6.00
   0 -19  -1    8.90    4.50
  -1 -19  -1   60.79    7.90
  -1 -19  -1   57.39   10.70
  -1  19   1   86.59   11.20
   1 -19   1   48.80    8.80
   1 -19   1   61.39    7.90
   1 -19   1   63.99    9.40
  -1 -19  -1   67.29    7.80
   1 -19   1   78.19   11.30
  -1 -19  -1   63.09   10.50
  -1 -19   1   57.89   10.20
   1 -19  -1   64.69   10.70
  -1 -19   1   65.09    7.90
   1 -19  -1   49.60    9.00
  -1 -19   1   54.59    8.20
   1 -19  -1   51.19    7.40
   1 -19  -1   55.89    8.70
  -1 -19   1   57.89   10.50
  -2 -19  -1  110.99   10.80
  -2 -19  -1   83.79   13.40
   2 -19   1   90.49   10.20
   2 -19   1  102.49   11.80
   2 -19   1   85.39    9.50
  -2  19   1  118.29   13.80
   2 -19   1  112.89   12.50
   2 -19   1   88.49   12.40
  -2 -19  -1   94.19   13.00
  -2 -19   1  103.59   13.30
  -2 -19   1  110.69   11.10
  -2 -19   1  109.39   14.20
   2 -19  -1   99.79   11.80
   2 -19  -1  101.69   11.50
   2 -19  -1   99.49   13.10
   2 -19  -1   87.99    9.90
   2 -19  -1  107.49   10.20
   3 -19   1   10.10    5.90
  -3  19   1   11.40    8.40
  -3 -19  -1   13.50    7.80
   3 -19   1   14.90    6.80
   3 -19   1    5.70    4.80
  -3 -19  -1   22.20    6.00
   3 -19   1   11.90    6.10
   3 -19   1   15.10    5.80
  -3 -19  -1   22.40    8.10
   3 -19  -1   21.80    7.50
   3 -19  -1   11.70    5.00
   3 -19  -1   12.80    5.70
  -3 -19   1   10.80    7.40
  -3 -19   1   19.00    6.30
   3 -19  -1    8.90    6.40
   3 -19  -1    8.60    5.40
  -3 -19   1    7.70    6.90
   4 -19   1    3.60    5.50
   4 -19   1    6.60    4.90
  -4  19   1   10.70    8.50
   4 -19   1   -6.90    4.80
  -4 -19  -1    5.90    6.80
   4 -19   1    4.80    6.50
  -4 -19  -1    5.60    5.30
  -4 -19  -1   -4.90    6.50
   4 -19   1    3.70    4.10
  -4 -19   1   -0.90    6.90
   4 -19  -1   -1.30    4.10
   4 -19  -1   -1.70    4.10
   4 -19  -1   -1.30    5.60
  -4 -19   1    4.80    6.70
   4 -19  -1    0.50    4.90
  -4 -19   1    3.60    5.50
   4 -19  -1   -0.80    5.50
   5 -19   1   18.20    6.00
   5 -19   1   28.80    7.40
   5 -19   1   13.80    5.50
   5 -19   1   17.90    5.30
  -5 -19  -1    1.60    7.40
  -5 -19  -1   16.50    8.30
   5 -19   1   15.80    7.40
  -5 -19  -1   25.10    7.00
  -5  19   1   23.60    9.60
  -5 -19   1   20.40    6.80
   5 -19  -1   18.90    5.90
   5 -19  -1   13.10    6.20
   5 -19  -1   25.00    8.10
  -5 -19   1   10.80    8.30
   5 -19  -1   20.80    5.60
   5 -19  -1   13.50    5.60
  -5 -19   1   22.00    8.90
  -6 -19  -1   16.10    9.00
  -6 -19  -1   37.20    8.20
  -6  19   1   39.10   11.80
   6 -19   1   41.30    9.70
   6 -19   1   25.80    6.30
   6 -19   1   26.50    7.30
   6 -19   1   32.60    6.50
   6 -19   1   32.20    7.20
  -6 -19  -1   34.10   10.10
  -6 -19   1   22.90    9.60
   6 -19  -1   39.80    7.30
   6 -19  -1   29.40    7.50
   6 -19  -1   24.10    6.40
   6 -19  -1   41.60   10.00
   6 -19  -1   43.00    7.20
  -6 -19   1   32.20    9.90
  -6 -19   1   27.80    8.10
   7 -19   1   10.60    5.40
   7 -19   1   22.60    6.30
   7 -19   1   27.10    9.20
  -7 -19  -1    8.80    6.70
   7 -19   1   13.70    5.40
  -7 -19  -1    8.20    8.60
   7 -19   1   19.80    7.40
  -7 -19  -1   15.00    8.90
   7 -19  -1   12.50    5.10
  -7 -19   1   10.40    9.00
  -7 -19   1   14.30    8.10
  -7 -19   1   14.70    8.90
   7 -19  -1   10.90    4.90
   7 -19  -1   -0.40    6.60
   7 -19  -1   19.20    6.00
  -8 -19  -1    6.90    7.80
  -8 -19  -1    8.40    7.90
   8 -19   1   -6.30    7.30
   8 -19   1   -5.40    4.10
   8 -19   1    1.70    4.40
  -8 -19  -1   10.40    9.10
   8 -19  -1   -0.60    7.80
  -8 -19   1   16.30    8.20
   8 -19  -1   10.80    5.70
  -8 -19   1   -3.60    7.10
  -8 -19   1   -4.00    8.80
  -9 -19  -1   66.99   11.90
  -9 -19  -1   45.00   12.60
  -9 -19  -1   60.19   12.20
   9 -19   1   50.69   12.20
   9 -19   1   67.39    9.70
   9 -19  -1   68.19   10.20
   9 -19  -1   50.29   11.80
  -9 -19   1   43.00   12.50
  -9 -19   1   64.69   12.20
  -9 -19   1   59.39   12.30
   0 -20  -1    9.20    4.70
   0 -20  -1   -2.60    6.00
   0 -20   1    4.50    6.30
   0 -20   1    4.00    4.60
   0 -20  -1    2.80    5.20
   0 -20  -1   -2.20    6.70
   0 -20   1   -4.40    4.80
   0 -20   1    7.30    7.10
  -1 -20  -1   12.00    5.00
   1 -20   1   16.40    5.70
   1 -20   1   11.20    7.00
   1 -20   1    3.70    5.90
  -1 -20  -1    5.30    7.50
   1 -20   1    3.90    6.40
  -1 -20  -1    5.20    6.90
  -1 -20   1   15.60    7.70
   1 -20  -1   13.20    6.30
  -1 -20   1   -2.40    6.90
   1 -20  -1    0.50    6.80
   1 -20  -1   21.70    5.40
  -1 -20   1    6.30    5.10
   1 -20  -1   16.90    6.90
   2 -20   1    4.80    5.10
  -2 -20  -1   11.90    7.50
  -2 -20  -1    4.00    7.80
  -2 -20  -1    1.90    4.80
   2 -20   1    1.10    4.40
   2 -20   1    5.70    6.30
   2 -20   1    7.60    6.90
   2 -20   1   12.00    6.40
   2 -20  -1    3.40    7.50
   2 -20  -1    4.80    4.50
  -2 -20   1  -14.70    6.20
   2 -20  -1    0.80    6.00
  -2 -20   1    0.00    6.70
  -2 -20   1    3.80    5.00
   2 -20  -1   11.80    4.90
   2 -20  -1    6.00    6.00
   3 -20   1   37.00    8.90
  -3 -20  -1   32.40    9.50
  -3 -20  -1   34.70   10.10
  -3  20   1   54.49   10.80
   3 -20   1   58.39    9.90
   3 -20   1   51.19    7.50
   3 -20   1   42.40    8.30
  -3 -20  -1   55.49    7.90
   3 -20   1   44.80    8.00
   3 -20  -1   40.80    7.90
  -3 -20   1   52.39    8.30
   3 -20  -1   61.99    8.10
  -3 -20   1   29.30    9.30
   3 -20  -1   45.60    9.50
  -3 -20   1   34.00   10.00
   3 -20  -1   44.00    7.60
   3 -20  -1   38.80    9.30
   4 -20   1    2.20    6.50
  -4 -20  -1   -6.70    6.70
   4 -20   1    2.80    4.40
  -4  20   1  -17.40    7.00
  -4 -20  -1    4.60    5.30
   4 -20   1   11.00    6.70
  -4 -20  -1   -6.80    6.60
   4 -20   1    2.10    4.90
   4 -20   1    5.40    5.90
  -4 -20   1   -3.70    6.90
   4 -20  -1    9.80    5.30
   4 -20  -1   -1.40    5.10
   4 -20  -1   -1.10    4.10
  -4 -20   1  -11.20    6.60
   4 -20  -1    5.50    6.20
  -4 -20   1    4.90    5.60
   4 -20  -1    1.70    6.80
  -5 -20  -1    4.80    7.80
  -5 -20  -1   18.00    6.80
   5 -20   1    3.90    7.20
   5 -20   1    0.00    5.20
   5 -20   1    1.50    5.70
   5 -20   1    8.60    4.90
   5 -20   1    1.60    4.90
  -5 -20  -1    0.90    7.80
  -5 -20   1   -4.60    7.10
  -5 -20   1    9.90    8.10
   5 -20  -1    9.60    5.60
   5 -20  -1   14.20    5.50
   5 -20  -1    5.60    6.10
   5 -20  -1   15.80    5.40
   5 -20  -1   18.20    7.60
  -5 -20   1   23.80    7.40
   6 -20   1   -6.30    5.30
   6 -20   1    6.30    4.80
   6 -20   1   -0.30    5.30
  -6 -20  -1   -3.80    7.20
   6 -20   1    7.00    7.20
   6 -20   1   -5.80    4.20
  -6 -20  -1    3.40    6.30
  -6 -20  -1    6.10    8.90
   6 -20  -1   -5.90    4.40
   6 -20  -1   -6.40    3.90
  -6 -20   1    1.10    8.60
   6 -20  -1   -5.80    5.50
  -6 -20   1   -6.30    6.00
   6 -20  -1    5.30    7.20
  -6 -20   1   -2.80    7.70
   6 -20  -1   -0.30    4.60
   7 -20   1   26.30    6.70
   7 -20   1   13.90    8.30
  -7 -20  -1   28.60   10.70
   7 -20   1   23.70    7.20
  -7 -20  -1   27.20   10.50
   7 -20   1   23.10    6.30
  -7 -20  -1   11.10    7.30
   7 -20  -1   26.30    6.80
   7 -20  -1    8.20    7.50
  -7 -20   1   14.10    9.60
   7 -20  -1   14.70    6.00
   7 -20  -1   18.90    6.20
  -7 -20   1   36.10    9.40
  -7 -20   1   19.80   10.10
   8 -20   1   25.20    6.80
  -8 -20  -1   22.90    9.30
   8 -20   1   21.30    6.50
   8 -20   1   11.20    8.70
  -8 -20  -1    6.70    9.20
   8 -20   1   26.30    6.80
  -8 -20  -1   28.10   10.80
   8 -20  -1   19.00    6.80
  -8 -20   1    9.30    9.80
   8 -20  -1   34.70   10.50
  -8 -20   1   23.90    9.80
   8 -20  -1   23.20    6.40
  -8 -20   1   14.00    8.90
   0 -21  -1   -5.30    6.40
   0 -21   1    0.10    6.90
   0 -21  -1    0.50    4.70
   0 -21  -1   -2.50    7.30
   0 -21   1   -2.70    4.50
   0 -21   1   -4.30    6.50
   1 -21   1  114.09   11.10
  -1 -21  -1   97.69   13.30
   1 -21   1  100.29   10.40
   1 -21   1  103.49   14.30
  -1 -21  -1   83.69   13.60
  -1 -21  -1  108.89   11.00
   1 -21   1  110.79   13.30
   1 -21   1   89.89   11.40
   1 -21  -1  100.19   12.20
  -1 -21   1   99.69   13.90
   1 -21  -1  129.99   11.60
   1 -21  -1   91.79   13.80
   1 -21  -1   95.59   12.80
  -1 -21   1   55.09   12.10
  -1 -21   1   92.69   10.80
  -2 -21  -1    0.70    7.10
   2 -21   1    4.50    4.90
   2 -21   1   17.70    8.10
   2 -21   1    9.00    6.70
   2 -21   1    5.40    6.30
  -2 -21  -1    3.30    7.50
   2 -21   1    2.00    4.70
  -2 -21  -1    8.20    5.40
  -2 -21   1   -6.00    6.70
  -2 -21   1   15.20    7.80
  -2 -21   1   11.50    5.90
   2 -21  -1   -2.10    4.50
   2 -21  -1    8.90    4.80
   2 -21  -1    1.90    6.90
   2 -21  -1   -0.80    5.40
   2 -21  -1   12.10    6.90
   3 -21   1   47.00   10.50
  -3 -21  -1   64.19    9.00
  -3 -21  -1   42.90   10.80
   3 -21   1   55.49    9.90
   3 -21   1   54.99    7.80
  -3 -21  -1   36.80   10.30
   3 -21   1   66.99    9.80
   3 -21   1   46.50    7.80
  -3 -21   1   64.19   11.90
   3 -21  -1   52.99    8.00
   3 -21  -1   46.60    9.90
   3 -21  -1   57.59    8.00
  -3 -21   1   48.60   11.10
   3 -21  -1   50.49    9.90
   3 -21  -1   57.99    9.20
  -3 -21   1   45.10    8.30
   4 -21   1    2.20    5.90
   4 -21   1    3.60    6.60
   4 -21   1   14.10    7.50
  -4 -21  -1    9.60    8.70
   4 -21   1    7.60    5.00
  -4 -21  -1    6.00    6.00
  -4 -21  -1   -8.20    7.10
   4 -21   1   12.20    5.80
   4 -21  -1  -12.30    5.80
  -4 -21   1    0.20    8.00
   4 -21  -1    0.70    5.50
   4 -21  -1    5.00    5.60
   4 -21  -1   -0.10    5.90
   4 -21  -1    6.70    4.90
  -4 -21   1   10.30    8.50
  -4 -21   1   10.00    6.30
   5 -21   1   60.89    8.50
  -5 -21  -1   47.90   11.80
   5 -21   1   37.60    9.00
   5 -21   1   44.30   10.20
   5 -21   1   45.40    8.40
  -5 -21  -1   37.20   11.10
   5 -21   1   29.10    8.20
  -5 -21  -1   54.89    9.50
   5 -21  -1   64.89   11.20
  -5 -21   1   31.90   11.30
  -5 -21   1   53.69   11.90
  -5 -21   1   43.80    9.20
   5 -21  -1   45.30    8.40
   5 -21  -1   32.80    8.00
   5 -21  -1   41.00    7.60
   5 -21  -1   46.40    9.30
   6 -21   1   35.20    7.10
  -6 -21  -1   24.90    7.80
   6 -21   1   46.30    9.50
   6 -21   1   41.40    8.30
   6 -21   1   32.20    9.90
  -6 -21  -1   17.30   10.40
   6 -21   1   31.10    7.20
  -6 -21  -1   20.10    9.80
   6 -21  -1   18.00    6.50
  -6 -21   1   51.59    9.90
   6 -21  -1   24.30    7.80
   6 -21  -1   32.20    7.50
   6 -21  -1   38.30    7.60
   6 -21  -1   30.50    9.70
  -6 -21   1   17.90   10.30
  -6 -21   1   18.80   10.20
   7 -21   1   51.69    8.70
  -7 -21  -1   50.29   10.30
  -7 -21  -1   59.29   12.60
   7 -21   1   41.70    8.60
   7 -21   1   40.70   11.10
   7 -21   1   60.39    8.90
  -7 -21  -1   20.50   11.00
   7 -21  -1   49.50    8.50
   7 -21  -1   33.90    7.60
  -7 -21   1   37.10   11.20
  -7 -21   1   24.40   11.10
   7 -21  -1   61.69   12.10
  -7 -21   1   46.30   10.50
   0 -22   1    0.40    7.80
   0 -22   1   12.60    5.70
   0 -22  -1   -8.30    6.10
   0 -22   1   -0.10    7.30
   0 -22  -1   -9.00    7.00
   0 -22  -1   12.80    5.50
   1 -22   1   -5.70    4.70
  -1 -22  -1   -2.20    6.90
   1 -22   1    9.90    7.80
  -1 -22  -1    5.50    5.30
   1 -22   1   15.40    5.70
   1 -22   1   13.50    8.30
  -1 -22  -1    4.30    8.10
  -1 -22   1   -1.50    7.20
  -1 -22   1    6.90    8.30
   1 -22  -1   -1.50    6.40
   1 -22  -1   -6.80    7.40
   1 -22  -1    8.30    4.90
   1 -22  -1    2.80    5.20
  -1 -22   1   11.40    5.60
   2 -22   1   74.19   11.30
  -2 -22  -1   84.19   10.00
   2 -22   1   51.99    8.10
   2 -22   1   61.69   12.10
   2 -22   1   92.19   10.20
   2 -22   1   55.89   10.10
  -2 -22  -1   47.80   12.10
  -2 -22  -1   60.89   12.00
  -2 -22   1   77.09   12.80
  -2 -22   1   53.19   12.50
   2 -22  -1   53.19    8.50
   2 -22  -1   71.79   12.00
  -2 -22   1   71.19    9.70
   2 -22  -1   51.79   10.30
   2 -22  -1   84.69    9.50
   3 -22   1   18.80    6.50
  -3 -22  -1   28.10    9.80
   3 -22   1   12.10    8.20
   3 -22   1   20.60    7.70
   3 -22   1   25.40    6.40
  -3 -22  -1   33.40   10.20
  -3 -22  -1   30.60    7.40
   3 -22   1   25.10    8.80
   3 -22  -1   21.70    8.60
  -3 -22   1   21.10    9.30
   3 -22  -1   34.80    8.20
  -3 -22   1   40.40    8.10
   3 -22  -1   28.30    6.70
   3 -22  -1   28.50    6.70
  -3 -22   1   23.00    9.80
   3 -22  -1   29.60    9.00
   4 -22   1   53.49   10.60
   4 -22   1   43.10   10.10
  -4 -22  -1   44.50   11.40
  -4 -22  -1   49.40   12.10
   4 -22   1   40.70    8.80
   4 -22   1   40.00    8.30
  -4 -22  -1   53.69    9.10
   4 -22   1   39.70    7.60
   4 -22  -1   26.50    9.20
   4 -22  -1   35.60    7.20
   4 -22  -1   34.60    9.40
   4 -22  -1   46.70    8.40
  -4 -22   1   35.30   11.30
  -4 -22   1   44.00    9.30
  -4 -22   1   61.79   12.60
   4 -22  -1   41.40    8.60
   5 -22   1    2.30    6.60
   5 -22   1   20.30    8.50
  -5 -22  -1   25.70   10.30
  -5 -22  -1   12.40    7.90
  -5 -22  -1   13.60    8.90
   5 -22   1   21.00    6.10
   5 -22   1    7.70    7.40
   5 -22   1    0.00    5.60
   5 -22  -1   10.90    6.80
   5 -22  -1    5.20    8.00
   5 -22  -1    3.90    5.60
  -5 -22   1    7.40    9.10
   5 -22  -1    2.50    7.00
   5 -22  -1   13.50    5.80
  -5 -22   1   14.70    9.30
  -5 -22   1   19.40    8.10
  -6 -22  -1   86.09   14.80
  -6 -22  -1  101.49   16.30
   6 -22   1   97.19   11.10
   6 -22   1   83.39   11.80
   6 -22   1   66.19   13.00
   6 -22  -1   85.39   11.30
  -6 -22   1   38.60   11.90
  -6 -22   1  107.29   13.80
   6 -22  -1  103.99   14.80
  -6 -22   1   92.79   15.50
   6 -22  -1  108.49   11.70
   0 -23   1   -3.40    7.60
   0 -23  -1    9.50    8.70
   0 -23  -1   -3.10    7.20
   0 -23  -1   -1.30    7.40
   0 -23   1    6.90    5.70
   0 -23   1    1.40    8.00
  -1 -23  -1    7.80    8.80
   1 -23   1   10.60    5.90
   1 -23   1   27.70    6.80
  -1 -23  -1    8.50    9.30
   1 -23   1   35.70    9.70
   1 -23   1   20.40    9.10
  -1 -23   1   25.30   10.60
   1 -23  -1   29.30    9.20
   1 -23  -1   21.80    6.30
   1 -23  -1   21.90    9.50
  -1 -23   1   31.30    7.10
  -1 -23   1   26.30    9.50
   1 -23  -1   13.20    6.40
   2 -23   1   -4.20    6.40
   2 -23   1    7.30    5.30
  -2 -23  -1   -0.90    7.80
   2 -23   1   16.50    5.70
   2 -23   1  -11.90    7.10
  -2 -23  -1   -0.50    7.50
  -2 -23   1   -0.70    5.90
  -2 -23   1   -5.70    8.00
   2 -23  -1    7.80    5.10
   2 -23  -1    9.00    7.40
   2 -23  -1    7.10    8.40
   2 -23  -1    1.80    5.00
  -2 -23   1    3.30    8.60
   3 -23   1    2.90    5.10
   3 -23   1   11.90    5.60
   3 -23   1    3.70    6.40
   3 -23   1  -11.80    6.20
  -3 -23  -1   10.20    9.30
  -3 -23  -1  -12.10    8.10
   3 -23   1   -8.80    8.60
   3 -23  -1   10.00    8.00
   3 -23  -1    6.20    6.90
  -3 -23   1    6.20    8.50
   3 -23  -1   12.10    5.10
  -3 -23   1    0.80    8.40
   3 -23  -1    4.60    4.90
  -3 -23   1   14.10    7.10
   0   0  -2 1833.02  102.49
   0   0   2 1929.01  102.39
   0   0   2 1906.21  102.59
   0   0  -2 2012.50  102.59
   0   0   2 1873.11  102.49
   0   0  -2 2030.90  102.99
  -1   0   2 9627.04  476.65
   1   0   2 8791.92  476.75
  -1   0   2 8771.92  476.85
   1   0  -2 9999.00  475.55
   1   0   2 9618.84  476.65
   1   0   2 8623.84  475.65
  -1   0  -2 9663.83  476.45
   1   0  -2 8732.43  475.95
  -1   0   2 8013.60  475.25
   1   0  -2 9515.05  477.15
   1   0  -2 8521.45  475.65
  -1   0   2 8773.42  476.95
   1   0   2 8742.12  476.35
  -1   0  -2 8824.32  476.45
   1   0  -2 8790.52  476.45
  -1   0   2 9285.27  475.85
  -1   0  -2 8776.32  476.25
   1   0  -2 9048.39  476.45
  -1   0  -2 8631.14  475.95
  -1   0   2 8437.96  475.85
  -2   0  -2  320.27   18.40
   2   0   2  339.57   18.80
  -2   0   2  349.07   18.30
   2   0   2  307.07   18.70
  -2   0   2  342.67   18.30
  -2   0  -2  336.77   19.00
   2   0   2  344.97   18.40
  -2   0  -2  323.07   18.50
   2   0  -2  334.77   18.60
   2   0  -2  338.37   18.50
  -2   0   2  338.27   18.60
   2   0   2  309.47   18.50
   2   0  -2  318.27   18.50
   2   0  -2  348.37   18.30
  -2   0   2  338.97   18.40
   2   0  -2  336.27   18.70
   3   0  -2 2369.46  128.49
   3   0   2 2458.65  128.09
  -3   0   2 2321.27  128.49
   3   0  -2 2372.16  128.29
  -3   0  -2 2275.57  128.79
   3   0  -2 2442.36  128.49
  -3   0   2 2360.56  128.79
   3   0   2 2302.27  128.59
  -3   0   2 2655.43  128.49
  -3   0  -2 2555.54  128.59
   3   0   2 2406.66  128.59
   3   0  -2 2446.46  128.69
   3   0   2 2408.86  128.79
  -3   0   2 2302.07  128.29
  -3   0  -2 2399.86  128.09
   4   0   2   71.89    5.90
   4   0   2   50.49    4.60
   4   0  -2   51.99    5.20
  -4   0   2   66.59    5.60
   4   0  -2   63.79    5.30
   4   0  -2   61.89    5.70
   4   0   2   52.19    5.50
  -4   0  -2   70.69    5.70
  -4   0   2   48.70    5.40
  -4   0   2   49.90    5.90
  -4   0   2   56.59    5.40
  -4   0  -2   60.39    6.40
  -4   0  -2   58.79    4.80
   4   0   2   69.89    6.20
   4   0   2   65.89    6.10
   4   0  -2   56.99    5.70
   5   0   2  309.37   18.20
  -5   0   2  305.77   17.90
  -5   0   2  299.07   17.50
   5   0   2  274.17   16.60
   5   0   2  293.77   17.90
  -5   0  -2  319.07   17.70
   5   0  -2  307.37   18.00
  -5   0   2  264.97   18.30
   5   0  -2  315.37   17.80
  -5   0  -2  284.97   16.70
   5   0   2  287.67   17.80
   5   0  -2  293.67   17.40
  -5   0  -2  267.27   18.30
  -5   0   2  287.27   17.70
   6   0  -2    7.90    3.20
   6   0  -2   10.90    3.70
  -6   0   2   13.80    2.40
  -6   0  -2   10.30    2.70
   6   0   2   11.40    2.50
   6   0   2    9.10    3.70
  -6   0   2   10.20    5.30
  -6   0   2    9.30    4.20
   6   0   2    8.20    3.80
   6   0  -2    6.00    3.40
  -6   0  -2    8.40    5.00
   6   0   2    9.10    4.00
  -6   0   2   11.60    4.10
   7   0  -2    2.50    3.10
   7   0   2    0.80    3.50
  -7   0   2    1.60    1.90
   7   0   2    4.80    3.90
  -7   0   2    2.00    4.00
  -7   0   2    1.40    3.90
   7   0  -2    3.40    3.40
  -7   0  -2    3.20    4.70
  -7   0  -2    4.20    2.40
  -7   0   2   -1.10    5.20
   7   0  -2    0.00    3.10
   8   0  -2  181.68   13.50
  -8   0   2  179.78   13.10
  -8   0  -2  179.58   11.30
  -8   0   2  188.08   11.00
   8   0   2  171.68   13.30
  -8   0   2  178.78   14.80
  -8   0  -2  204.18   15.00
  -8   0   2  168.78   13.70
  -9   0   2  131.79   13.90
  -9   0  -2  137.89    9.30
   9   0  -2  136.09   11.70
  -9   0   2  140.69   12.60
  -9   0  -2  131.79   12.90
  -9   0   2  147.69    9.00
  -9   0   2  152.38   11.90
   9   0   2  125.89   11.50
 -10   0  -2   20.70    3.30
  10   0  -2   12.00    5.00
 -10   0   2   25.10    8.30
  10   0   2   15.80    5.30
 -10   0   2   28.00    3.10
 -10   0   2   18.70    2.90
 -10   0   2   19.10    6.40
 -10   0  -2   14.50    7.10
 -11   0   2   36.60    8.20
 -11   0  -2   40.50    4.20
  11   0  -2   41.60    7.90
 -11   0  -2   32.50    8.70
  11   0   2   42.10    7.60
 -11   0   2   36.00   10.20
 -12   0  -2    1.70    7.60
  12   0   2    5.90    5.60
 -12   0   2    3.30    6.70
  12   0  -2   -4.20    5.30
 -13   0   2 1682.73   90.89
  13   0  -2 1559.44   90.89
 -13   0  -2 1660.73   91.59
  13   0   2 1527.65   90.79
  14   0  -2   13.40    6.60
 -14   0  -2   14.10    8.60
  14   0   2    9.20    6.30
  15   0  -2  244.98   21.10
 -15   0   2  259.67   22.40
  15   0   2  250.17   21.30
 -15   0  -2  231.38   22.50
 -16   0  -2   12.20   10.50
  16   0  -2   13.00    7.50
  16   0   2   -0.40    7.20
 -16   0   2   24.30   10.30
   0  -1  -2    1.30    0.90
   0   1   2    0.60    0.90
   0  -1  -2   -0.80    0.60
   0   1   2   -0.70    1.20
   0   1  -2   -1.10    0.80
   0  -1   2    0.00    0.80
   0   1  -2   -1.30    1.10
   0  -1   2    1.20    1.10
   0   1  -2   -0.60    0.80
   0  -1   2    0.70    0.80
   0  -1  -2    0.60    1.10
   0   1   2    1.20    0.80
  -1  -1  -2  265.77   14.30
  -1   1   2  266.07   14.10
   1  -1   2  278.67   14.50
  -1   1   2  257.97   14.10
   1  -1   2  244.68   13.90
   1   1  -2  252.87   14.00
  -1  -1  -2  240.78   13.90
  -1  -1  -2  254.57   14.40
   1  -1   2  262.37   14.50
   1  -1   2  272.07   14.20
   1   1  -2  260.27   14.10
  -1  -1  -2  262.17   14.40
   1   1  -2  272.77   14.10
  -1   1   2  250.77   14.00
   1   1  -2  250.47   14.10
  -1   1  -2  266.67   14.50
   1  -1  -2  269.07   14.10
   1   1   2  242.48   14.00
   1   1   2  231.58   14.20
   1   1   2  252.07   14.40
   1  -1  -2  264.27   14.40
   1  -1  -2  246.48   14.00
  -1  -1   2  243.08   14.10
   1   1   2  234.08   13.90
   1   1   2  259.37   14.40
  -1  -1   2  257.67   14.00
  -1  -1   2  257.87   14.10
  -1   1  -2  259.27   14.10
  -1   1  -2  249.78   13.90
   1  -1  -2  274.47   14.10
  -2   1   2 1126.69   58.89
   2   1  -2 1089.29   58.99
  -2   1   2 1104.99   59.19
   2   1  -2 1125.79   58.99
  -2  -1  -2 1076.49   59.39
  -2   1   2 1131.99   59.29
   2  -1   2 1124.09   59.19
   2  -1   2 1169.18   58.69
  -2   1   2 1133.29   58.59
   2   1  -2 1167.48   58.79
   2  -1   2 1031.90   58.89
  -2  -1  -2 1014.80   58.99
  -2  -1  -2  973.70   58.99
  -2  -1  -2 1172.78   59.09
   2   1  -2 1202.68   58.99
  -2   1   2 1125.69   58.49
   2   1  -2 1110.59   59.09
   2  -1  -2 1055.79   58.89
   2   1   2 1012.30   59.09
  -2   1  -2 1111.49   58.89
   2   1   2 1134.09   59.39
  -2   1  -2 1057.49   58.69
  -2  -1   2 1145.79   58.99
   2  -1  -2 1140.59   59.09
   2  -1  -2 1159.48   58.59
   2   1   2  990.30   58.89
   2   1   2 1125.69   58.99
  -2  -1   2 1122.49   58.99
   2  -1  -2 1119.39   58.49
  -2  -1   2 1039.10   58.99
   2  -1  -2 1123.09   59.19
  -2   1  -2 1012.60   59.19
   2   1   2 1064.49   58.89
  -2  -1   2 1054.19   58.79
  -3   1   2 1069.39   55.49
  -3   1   2 1052.59   55.99
   3   1  -2 1016.30   55.99
  -3  -1  -2 1023.50   56.49
   3   1  -2 1084.39   56.39
   3   1  -2  995.10   56.29
   3   1  -2  992.40   56.29
  -3  -1  -2 1017.90   56.29
  -3   1   2 1088.29   56.29
  -3  -1  -2  953.80   56.09
  -3   1   2  989.00   56.59
  -3   1   2 1039.90   56.59
   3  -1   2 1138.69   56.69
   3  -1   2 1006.00   56.49
   3   1  -2 1069.59   56.19
   3  -1   2 1085.19   55.79
  -3  -1  -2 1031.30   56.79
   3  -1   2  972.90   56.19
  -3   1  -2 1050.99   55.69
  -3   1  -2 1001.60   56.59
   3  -1  -2 1070.69   55.99
  -3  -1   2 1104.39   56.39
   3   1   2  967.60   56.29
  -3   1  -2 1093.39   56.29
   3  -1  -2 1079.59   56.49
  -3  -1   2  988.20   56.49
  -3  -1   2 1035.90   56.09
   3   1   2 1082.29   56.79
  -3  -1   2 1128.79   56.29
   3  -1  -2 1126.89   56.69
   3  -1  -2 1005.30   56.29
   3   1   2 1077.49   56.19
   3   1   2  913.51   56.29
   4  -1   2  363.26   21.30
  -4  -1  -2  371.76   21.00
   4   1  -2  371.96   20.70
   4  -1   2  371.76   21.40
   4   1  -2  361.46   21.00
   4   1  -2  358.76   21.10
  -4   1   2  376.06   19.70
  -4  -1  -2  315.27   21.20
  -4   1   2  383.26   20.90
   4  -1   2  374.26   20.10
  -4  -1  -2  371.26   20.70
  -4  -1  -2  372.36   21.70
  -4   1   2  362.26   21.60
  -4   1   2  359.56   20.70
  -4   1   2  386.76   21.50
   4  -1   2  382.26   21.30
   4   1  -2  339.57   20.80
   4  -1   2  325.97   20.80
  -4   1  -2  364.76   21.60
  -4   1  -2  347.37   20.00
   4   1   2  381.76   20.70
  -4  -1   2  328.67   21.30
   4   1   2  353.46   21.10
  -4   1  -2  356.06   20.80
   4  -1  -2  384.26   20.70
   4  -1  -2  387.36   21.40
   4  -1  -2  326.77   20.80
   4   1   2  374.96   20.90
   4   1   2  356.06   21.10
  -4  -1   2  394.36   21.00
   4  -1  -2  374.36   21.30
  -4  -1   2  380.36   20.90
   4   1   2  399.86   21.60
  -4  -1   2  337.47   21.00
   5   1  -2   25.20    4.10
   5  -1   2   28.60    4.80
   5   1  -2   21.00    4.00
   5  -1   2   31.70    3.00
   5   1  -2   28.70    4.40
  -5  -1  -2   36.70    4.50
  -5   1   2   22.30    4.10
   5  -1   2   28.50    4.20
   5   1  -2   27.10    3.90
   5  -1   2   38.30    5.10
  -5   1   2   32.70    4.10
  -5  -1  -2   39.10    5.70
   5  -1   2   26.60    4.60
  -5  -1  -2   32.80    3.80
  -5   1   2   34.50    5.70
  -5   1   2   30.50    2.70
  -5  -1  -2   20.80    5.00
  -5   1   2   33.20    5.00
   5  -1  -2   37.60    4.90
  -5   1  -2   30.60    4.00
   5  -1  -2   31.60    4.10
   5   1   2   35.20    4.90
   5  -1  -2   30.70    4.50
   5   1   2   36.40    5.00
   5   1   2   35.00    3.70
  -5  -1   2   25.00    4.10
  -5  -1   2   22.30    5.10
   5   1   2   31.00    4.30
  -5   1  -2   32.00    3.00
   5  -1  -2   33.00    4.90
  -5  -1   2   22.60    4.50
  -5   1  -2   29.70    5.10
   5   1   2   35.50    5.10
  -5  -1   2   27.10    3.90
  -6  -1  -2   20.90    5.90
  -6   1   2   22.90    5.00
  -6   1   2   22.30    4.60
  -6   1   2   16.70    5.80
  -6  -1  -2   23.90    3.60
   6  -1   2   18.20    4.30
   6   1  -2   26.80    4.10
   6  -1   2   24.70    2.80
   6  -1   2   24.80    4.80
   6   1  -2   27.80    4.40
   6  -1   2   19.20    4.80
  -6  -1  -2   12.60    5.20
   6   1  -2   15.30    4.00
   6   1   2   26.60    4.80
   6   1   2   22.20    3.50
  -6  -1   2   20.40    5.60
   6  -1  -2   24.50    4.70
   6  -1  -2   22.40    4.60
   6   1   2   29.20    5.20
  -6  -1   2   18.70    4.80
  -6   1  -2   26.40    5.40
   6   1   2   20.80    4.30
  -6  -1   2   19.10    4.20
  -6  -1   2   16.20    3.10
  -6   1  -2   27.90    2.80
   6  -1  -2   19.00    3.90
   7   1  -2   19.90    4.30
   7  -1   2   19.80    4.90
  -7  -1  -2   24.10    3.70
   7   1  -2   24.10    4.40
  -7   1   2   22.10    5.20
  -7  -1  -2   23.50    6.10
  -7   1   2   20.20    4.90
  -7  -1  -2   24.20    6.20
   7   1  -2   19.80    4.40
  -7   1   2   17.50    6.20
  -7  -1   2   21.70    3.40
   7  -1  -2   29.70    4.60
  -7   1  -2   27.20    5.90
  -7   1  -2   21.00    2.70
  -7  -1   2   21.50    5.30
  -7  -1   2   23.60    4.50
   7  -1  -2   23.10    4.80
  -7  -1   2   27.10    6.80
   7  -1  -2   22.10    4.80
   7   1   2   17.40    4.50
   7   1   2   16.70    4.30
  -8   1   2   17.10    6.60
  -8   1   2   22.80    5.60
   8  -1   2   24.60    5.20
  -8  -1  -2   25.30    3.90
  -8  -1  -2   22.50    6.90
   8   1  -2   27.70    5.00
  -8  -1  -2   14.70    5.90
   8   1  -2   18.80    4.80
  -8   1   2   24.20    5.70
   8  -1  -2   26.50    5.00
  -8  -1   2   24.10    3.60
   8   1   2   25.40    5.10
  -8   1  -2   14.60    5.80
  -8  -1   2   16.40    6.70
  -8  -1   2   33.10    6.30
   8   1   2   23.80    5.00
  -8   1  -2   23.80    2.80
  -8  -1   2   20.10    4.60
  -9   1   2  235.38   15.90
  -9  -1  -2  221.18   16.90
  -9   1   2  214.28   17.20
   9  -1   2  201.38   15.30
   9   1  -2  199.78   15.40
  -9  -1  -2  219.78   13.60
  -9   1   2  200.08   15.70
   9  -1  -2  202.68   15.40
  -9  -1   2  199.68   17.20
   9   1   2  221.78   15.60
  -9   1  -2  210.28   12.30
  -9  -1   2  227.08   13.30
  -9   1  -2  216.58   16.30
  -9  -1   2  227.68   16.40
  -9  -1   2  196.48   14.80
 -10  -1  -2   18.40    7.10
 -10  -1  -2   12.70    3.50
  10  -1   2   15.00    5.30
 -10   1   2   11.20    5.40
  10   1  -2    9.40    5.20
 -10   1   2   14.60    6.00
 -10  -1   2    8.70    3.10
 -10   1  -2   19.60    6.90
 -10  -1   2   15.50    6.60
 -10   1  -2   17.10    2.40
 -10  -1   2   13.10    7.40
  10   1   2   16.60    5.30
  10  -1  -2   11.20    5.00
  11   1  -2   31.00    7.00
  11  -1   2   31.00    7.00
 -11  -1  -2   32.40    4.50
 -11   1   2   37.20    7.80
 -11  -1  -2   33.10    8.40
  11   1   2   34.30    7.30
 -11   1  -2   24.60    7.80
 -11  -1   2   44.70   10.30
 -11  -1   2   41.30    8.40
 -11  -1   2   37.30    4.40
  11  -1  -2   32.60    6.70
  12   1  -2  121.59   14.00
  12  -1   2  138.59   14.60
 -12  -1  -2  149.29   15.80
 -12   1   2  164.88   14.80
 -12  -1  -2  155.98   13.10
 -12   1  -2  160.38   15.60
 -12  -1   2  149.49   15.20
  12  -1  -2  166.38   15.80
 -12  -1   2  155.58   17.60
  12   1   2  156.98   15.30
  13   1  -2   77.09   11.20
  13  -1   2   80.29   11.20
 -13   1   2   87.09   11.30
 -13  -1  -2   69.99   12.20
  13   1   2   63.79   10.40
 -13   1  -2   61.59   11.30
 -13  -1   2   87.59   11.90
  13  -1  -2   52.09   10.10
 -14   1   2  266.97   20.80
  14  -1   2  243.88   20.10
 -14  -1  -2  221.38   21.40
  14   1  -2  228.68   20.00
 -14  -1   2  249.08   21.60
 -14   1  -2  231.68   21.40
  14  -1  -2  228.58   20.10
  14   1   2  242.98   20.10
 -15   1   2  -10.80    7.30
  15   1  -2    7.40    6.70
 -15  -1  -2   16.20    9.70
  15  -1   2    2.60    6.30
  15   1   2    0.50    6.50
 -15  -1   2    4.00    8.50
  15  -1  -2    2.60    6.70
 -15   1  -2    4.60    9.00
  16  -1   2   -2.50    6.50
 -16  -1  -2   16.70   10.60
  16   1  -2   11.60    7.60
 -16   1   2    2.00    8.50
 -16  -1   2   -7.10    8.70
  16  -1  -2    5.30    7.20
  16   1   2   13.80    7.60
 -16   1  -2  -16.20    8.70
   0  -2  -2 2465.75  135.59
   0   2  -2 2506.95  136.19
   0   2   2 2585.74  136.19
   0   2  -2 2449.85  135.99
   0  -2  -2 2638.34  135.99
   0   2   2 2619.34  135.99
   0   2   2 2591.54  136.29
   0  -2  -2 2674.83  136.29
   0  -2   2 2454.45  135.99
   0  -2   2 2353.06  136.09
   0  -2  -2 2757.82  136.19
   0  -2  -2 2620.74  135.99
  -1   2   2 2276.97  114.19
   1  -2   2 2039.10  114.49
   1   2  -2 2106.59  113.99
  -1  -2  -2 2224.88  114.39
  -1   2   2 2298.57  114.49
  -1  -2  -2 2140.49  114.39
   1  -2   2 2129.99  113.89
   1   2  -2 1965.50  114.09
   1   2  -2 2117.19  114.09
   1   2  -2 2165.48  113.99
  -1  -2  -2 2218.78  113.79
  -1  -2  -2 1956.50  113.89
   1  -2  -2 2196.28  114.09
   1   2   2 2107.69  114.39
  -1  -2   2 2223.08  113.99
   1   2   2 2169.08  114.39
   1  -2  -2 2106.59  113.99
  -1   2  -2 2324.27  114.59
  -1  -2   2 1973.80  114.09
   1  -2  -2 2130.39  113.69
  -1  -2   2 2102.19  113.99
   1   2   2 2184.68  113.89
   1  -2  -2 2291.27  114.09
   1  -2  -2 2263.17  114.39
  -1  -2   2 1942.51  114.09
  -1   2  -2 2133.79  113.79
   1   2   2 2105.89  113.69
   2   2  -2 2207.38  125.89
  -2  -2  -2 2182.08  126.09
  -2  -2  -2 2210.08  125.89
   2   2  -2 2305.57  125.89
   2  -2   2 2548.65  125.69
  -2  -2  -2 2283.07  126.09
  -2   2   2 2430.76  126.39
   2  -2   2 2391.26  125.79
  -2   2   2 2579.14  125.59
  -2   2   2 2305.97  125.79
   2   2  -2 2280.17  125.99
  -2  -2  -2 2223.48  126.29
   2  -2   2 2633.84  126.29
   2  -2   2 2404.86  126.39
   2   2  -2 2342.37  125.79
   2  -2  -2 2411.46  125.89
   2  -2  -2 2568.54  126.09
   2  -2  -2 2479.15  125.49
   2   2   2 2342.47  126.19
  -2   2  -2 2439.56  125.79
   2  -2  -2 2544.05  125.59
  -2  -2   2 2463.95  125.89
   2   2   2 2274.87  125.79
   2   2   2 2316.27  125.49
  -2  -2   2 2355.66  126.09
   2  -2  -2 2389.46  126.29
  -2  -2   2 2304.67  125.49
   2   2   2 2404.96  126.29
  -2  -2   2 2138.29  125.99
   2   2   2 2175.08  126.09
  -2  -2   2 2285.17  125.79
  -3   2   2  867.81   45.50
   3  -2   2  867.81   46.60
   3   2  -2  790.42   46.40
   3   2  -2  802.42   45.70
  -3   2   2  799.52   46.80
  -3  -2  -2  797.32   46.40
   3  -2   2  862.41   46.90
   3   2  -2  866.21   46.40
   3  -2   2  862.01   45.70
  -3  -2  -2  852.91   46.50
   3  -2   2  820.32   46.20
  -3   2   2  863.91   46.00
   3   2  -2  811.92   46.40
  -3   2   2  854.51   46.80
  -3   2   2  886.11   46.30
  -3  -2  -2  818.12   46.50
  -3  -2  -2  855.51   47.00
   3   2  -2  848.62   46.10
   3  -2  -2  906.71   46.70
  -3  -2   2  799.92   46.30
  -3  -2   2  826.02   46.60
   3  -2  -2  839.62   46.40
   3   2   2  897.61   46.50
  -3   2  -2  861.61   45.80
   3  -2  -2  913.21   47.00
   3  -2  -2  868.71   45.50
   3   2   2  895.91   46.50
  -3  -2   2  828.82   46.50
  -3   2  -2  850.01   46.70
  -3  -2   2  761.62   45.80
   3   2   2  879.31   46.60
  -3   2  -2  892.51   46.20
   3   2   2  944.01   47.00
   3  -2  -2  909.81   46.00
  -3  -2   2  846.12   46.30
  -4   2   2  126.99    9.70
   4  -2   2  120.39    9.40
   4   2  -2  117.29    8.80
   4   2  -2  124.99    8.00
  -4   2   2  126.79    9.80
  -4  -2  -2  140.19    9.00
   4   2  -2  126.39    8.60
   4  -2   2  128.19    7.60
   4  -2   2  134.89    8.80
   4   2  -2  133.09    8.80
  -4   2   2  120.99    8.50
  -4  -2  -2  121.19   10.00
  -4  -2  -2  130.29    9.50
  -4   2   2  137.39    8.50
  -4  -2  -2  140.29    9.00
   4  -2   2  132.39    9.20
   4   2  -2  128.49    8.80
   4   2   2  136.99    8.80
   4  -2  -2  121.49    8.30
   4   2   2  132.39    9.50
   4  -2  -2  111.59    8.60
   4  -2  -2  140.99    9.60
  -4  -2   2  110.39    9.30
  -4   2  -2  123.19    7.60
   4  -2  -2  131.99    9.10
  -4   2  -2  133.49    8.60
   4   2   2  126.79    9.00
  -4  -2   2  120.69    8.20
   4   2   2  136.69    9.10
  -4   2  -2  128.99    9.40
  -4  -2   2  123.49    9.10
  -4  -2   2  117.59    8.60
  -5   2   2  109.09    8.00
  -5  -2  -2  116.49    8.10
   5   2  -2  101.99    8.20
   5  -2   2   87.79    7.70
   5  -2   2  103.49    8.50
  -5  -2  -2   98.59    9.20
   5   2  -2   93.89    7.70
   5   2  -2   86.89    7.90
  -5  -2  -2  104.39    7.90
  -5   2   2   98.09    7.50
   5   2  -2   99.89    8.10
   5  -2   2  103.19    6.30
  -5   2   2   85.99    8.50
   5  -2   2  106.29    8.50
   5  -2   2  108.19    8.90
  -5   2   2  114.79    9.70
   5   2  -2   93.19    7.20
  -5  -2  -2   95.89    9.00
  -5   2  -2  101.19    8.70
   5   2   2  102.49    7.70
   5  -2  -2  104.69    7.60
  -5   2  -2  102.09    6.30
  -5  -2   2  107.39    8.10
  -5   2  -2  110.49    7.80
   5  -2  -2   97.49    8.30
   5   2   2  116.29    8.40
   5   2   2  120.39    8.90
   5   2   2  118.49    7.90
   5   2   2   95.59    8.00
  -5  -2   2   88.49    8.80
   5  -2  -2   96.39    8.50
  -5  -2   2   95.69    8.50
  -5  -2   2   91.59    7.40
   6   2  -2   31.30    5.10
   6  -2   2   49.99    6.40
  -6  -2  -2   38.30    4.80
   6   2  -2   35.20    4.60
  -6  -2  -2   32.20    6.20
   6   2  -2   51.09    5.60
   6  -2   2   40.50    5.40
  -6   2   2   45.90    7.30
   6  -2   2   42.90    5.70
   6   2  -2   45.30    5.50
   6  -2   2   42.40    3.50
  -6   2   2   43.90    5.50
  -6   2   2   32.10    5.80
  -6  -2  -2   38.40    6.50
   6  -2  -2   40.40    5.00
   6  -2  -2   40.80    5.30
   6   2   2   43.10    5.10
  -6   2  -2   41.80    3.50
  -6  -2   2   38.80    4.90
  -6  -2   2   31.30    6.50
  -6   2  -2   41.40    6.20
   6  -2  -2   33.50    5.40
  -6  -2   2   37.70    6.00
   6   2   2   48.20    6.00
  -7  -2  -2   -4.60    4.40
   7   2  -2    2.60    3.50
   7  -2   2    2.60    3.30
  -7   2   2    5.40    5.50
  -7   2   2    2.10    4.10
   7   2  -2   -1.50    3.10
  -7  -2  -2   -9.30    4.40
   7   2  -2   -2.70    2.60
  -7  -2  -2   -0.10    2.70
  -7   2   2   -2.10    3.80
  -7  -2   2   -3.80    2.70
   7  -2  -2   -2.30    3.00
  -7  -2   2    3.60    5.20
   7   2   2    1.40    3.20
   7   2   2    3.40    3.30
  -7   2  -2    8.50    4.80
  -7  -2   2   -2.10    4.10
  -7   2  -2    0.80    1.50
   7  -2  -2   -3.00    2.80
  -7  -2   2   -1.90    2.50
  -8   2   2  271.87   17.60
   8   2  -2  271.47   16.90
  -8  -2  -2  272.17   16.70
   8  -2   2  227.78   17.40
  -8   2   2  280.47   18.50
  -8  -2  -2  272.37   18.90
  -8  -2  -2  271.27   19.00
   8   2  -2  247.58   17.70
  -8  -2   2  268.87   18.40
  -8  -2   2  269.47   19.40
   8  -2  -2  257.17   17.70
  -8  -2   2  263.27   17.00
  -8  -2   2  263.77   16.40
  -8   2  -2  285.07   18.70
   8   2   2  263.47   17.90
   8   2   2  280.27   17.20
   8  -2  -2  305.47   17.40
  -9   2   2    4.70    4.60
  -9  -2  -2    0.00    3.00
  -9  -2  -2   -1.30    5.50
   9  -2   2   -1.10    3.70
  -9   2   2    3.80    4.60
  -9  -2  -2   11.50    6.40
   9   2  -2    2.50    3.50
   9   2  -2    1.10    4.00
   9   2   2    4.30    3.90
  -9  -2   2    0.80    2.80
   9  -2  -2    2.00    3.90
  -9  -2   2   -0.50    5.70
  -9   2  -2    4.80    5.50
  -9  -2   2    1.60    5.10
 -10  -2  -2   31.90    5.00
 -10   2   2   21.00    6.50
 -10  -2  -2   26.60    8.60
  10   2  -2   26.80    6.40
  10  -2   2   25.80    6.20
 -10   2   2   33.30    6.70
 -10  -2  -2   35.10    8.30
  10  -2  -2   33.30    6.50
 -10  -2   2   39.20    7.80
  10   2   2   32.10    6.30
 -10   2  -2   34.60    7.70
 -10  -2   2   35.00    4.70
 -10  -2   2   29.30    9.00
  11  -2   2   43.10    7.90
 -11   2   2   49.70    8.50
  11   2  -2   35.60    7.30
 -11  -2  -2   52.99   10.10
 -11  -2  -2   36.90    5.50
 -11   2   2   41.70    7.80
 -11  -2   2   44.20    5.30
  11  -2  -2   33.10    7.40
 -11  -2   2   42.30   10.30
  11   2   2   40.20    7.50
 -11  -2   2   30.90    8.40
 -11   2  -2   39.30    8.50
  12   2  -2  232.48   18.30
 -12   2   2  224.28   18.00
 -12  -2  -2  217.68   19.70
 -12  -2  -2  235.38   14.80
  12  -2   2  189.98   17.40
 -12  -2   2  227.58   19.30
 -12   2  -2  216.78   18.90
  12   2   2  225.08   18.00
 -12  -2   2  225.28   20.70
 -12  -2   2  225.38   14.80
  12  -2  -2  207.28   17.60
 -13  -2  -2   18.90    9.00
 -13   2   2   14.50    6.90
  13   2  -2   10.00    6.30
  13  -2   2   16.10    6.60
 -13   2  -2    5.90    7.50
 -13  -2   2   21.00   10.30
  13  -2  -2   -2.30    5.50
 -13  -2   2   10.00    8.30
  13   2   2    3.60    6.20
  14   2  -2    0.50    5.70
  14  -2   2    5.60    6.20
 -14   2   2   13.20    8.00
 -14  -2  -2   12.00    9.40
  14  -2  -2   16.20    7.50
  14   2   2    0.40    6.00
 -14  -2   2    1.50    8.40
 -14   2  -2   -1.70    7.80
 -15  -2  -2   19.70   10.60
  15  -2   2   23.20    8.00
  15   2  -2   29.50    8.60
 -15   2   2   35.10    9.50
  15  -2  -2   16.10    8.50
 -15   2  -2   11.70    9.40
 -15  -2   2   42.00   10.70
  15   2   2   17.80    8.00
  16  -2   2   28.00    9.20
  16   2  -2   30.40    9.40
 -16  -2  -2   25.40   11.80
  16   2   2   30.90    9.60
 -16   2  -2   17.70   10.20
 -16  -2   2    9.00   10.30
  16  -2  -2   31.60    9.30
   0   3  -2   -1.10    1.50
   0  -3  -2    3.00    1.10
   0  -3  -2    1.00    1.50
   0   3  -2    0.90    1.80
   0   3   2    3.10    2.20
   0  -3   2   -0.40    1.70
   0  -3   2    0.40    1.70
   0  -3  -2    0.40    1.60
   0   3   2   -0.90    1.80
   0   3   2    1.50    1.50
   0  -3  -2    0.70    2.10
  -1  -3  -2 4877.51  272.97
  -1   3   2 5391.06  272.87
  -1   3   2 5294.47  273.17
  -1  -3  -2 5143.09  273.27
   1   3  -2 5089.69  273.77
   1   3  -2 5016.60  273.27
   1  -3   2 4854.41  272.37
   1  -3   2 5428.96  273.27
   1   3  -2 4932.91  273.47
   1  -3   2 5406.86  273.17
   1   3  -2 4824.02  272.77
  -1  -3  -2 5000.40  273.17
   1   3   2 5041.90  272.97
   1   3   2 5012.60  272.57
  -1   3  -2 5339.67  273.27
  -1  -3   2 4592.94  272.67
  -1  -3   2 5184.38  274.27
   1  -3  -2 5568.94  273.17
   1   3   2 5093.39  272.87
  -1   3  -2 5629.64  273.07
   1  -3  -2 5241.68  272.97
  -1  -3   2 4723.93  272.77
   1  -3  -2 5243.58  272.87
  -1  -3   2 5290.57  272.57
   1   3   2 5209.68  273.17
   2  -3   2   17.00    3.90
  -2  -3  -2   22.50    3.70
  -2  -3  -2   23.60    3.10
   2   3  -2   23.20    3.00
   2   3  -2   23.90    3.20
  -2   3   2   28.40    3.00
   2  -3   2   29.60    3.10
  -2  -3  -2   25.70    3.90
   2   3  -2   21.90    2.90
   2  -3   2   33.10    4.40
  -2  -3  -2   28.80    3.60
  -2   3   2   25.70    4.40
   2   3  -2   33.70    2.70
  -2   3   2   32.20    3.20
   2  -3  -2   22.80    3.10
  -2  -3   2   25.50    2.60
  -2  -3   2   20.70    3.20
   2  -3  -2   23.40    2.70
   2   3   2   25.20    3.80
   2   3   2   21.10    2.70
  -2   3  -2   28.40    2.80
  -2  -3   2   19.70    3.40
   2  -3  -2   23.70    4.10
   2   3   2   23.10    3.50
  -2  -3   2   25.20    3.00
   2   3   2   22.00    3.40
  -3   3   2 2475.75  139.69
   3  -3   2 2779.92  139.89
   3  -3   2 2560.04  140.19
   3  -3   2 2677.13  140.99
  -3  -3  -2 2488.55  140.39
   3   3  -2 2766.82  139.99
   3  -3   2 2772.12  140.69
  -3   3   2 2792.52  140.29
   3   3  -2 2645.34  140.49
  -3   3   2 2661.63  141.09
  -3  -3  -2 2536.25  140.69
   3   3  -2 2445.36  140.39
  -3  -3  -2 2807.12  140.69
  -3  -3  -2 2563.44  140.89
   3   3  -2 2607.64  140.39
  -3  -3   2 2544.75  140.09
  -3  -3   2 2370.16  139.49
  -3  -3   2 2459.05  140.49
   3  -3  -2 2936.61  141.19
   3   3   2 2742.73  140.79
  -3   3  -2 2731.83  140.19
   3  -3  -2 2525.35  140.29
   3  -3  -2 2639.54  139.69
  -3  -3   2 2264.07  140.49
   3  -3  -2 2688.93  139.89
   3  -3  -2 2656.53  140.59
  -3  -3   2 2704.83  140.39
   3   3   2 2579.84  140.19
   3   3   2 2819.42  140.99
   4  -3   2   47.30    5.90
  -4  -3  -2   37.40    4.70
  -4  -3  -2   42.10    5.80
   4  -3   2   45.90    4.90
  -4  -3  -2   35.90    4.90
   4   3  -2   48.80    5.00
  -4   3   2   42.60    5.90
   4   3  -2   48.20    4.90
   4   3  -2   38.60    3.50
   4   3  -2   42.40    4.10
   4   3  -2   44.70    4.80
  -4  -3  -2   37.80    4.50
   4  -3   2   40.80    4.40
  -4   3   2   44.60    4.40
   4  -3   2   41.80    3.40
  -4  -3   2   35.60    3.50
  -4   3  -2   47.20    4.50
   4   3   2   35.60    4.60
   4   3   2   43.30    5.30
   4  -3  -2   53.19    4.40
   4  -3  -2   38.60    4.50
   4   3   2   38.20    4.80
   4  -3  -2   51.59    5.50
  -4  -3   2   35.50    5.00
   4   3   2   31.30    4.20
   4  -3  -2   49.30    5.70
  -4  -3   2   51.69    4.90
  -4  -3   2   41.90    5.10
   5   3  -2  505.35   27.60
  -5   3   2  460.95   27.10
  -5  -3  -2  505.15   27.70
   5   3  -2  443.86   27.50
  -5   3   2  473.75   28.40
  -5  -3  -2  470.65   28.00
  -5  -3  -2  465.75   28.40
  -5   3   2  487.05   27.20
   5  -3   2  479.15   26.00
   5  -3   2  492.05   27.50
   5  -3   2  481.45   28.30
   5   3  -2  500.75   27.60
   5   3  -2  461.75   26.40
   5  -3   2  496.85   27.70
  -5  -3  -2  474.25   27.50
   5   3  -2  481.25   27.10
   5  -3  -2  508.25   28.00
   5   3   2  482.65   27.60
   5  -3  -2  494.75   27.00
   5  -3  -2  515.35   28.40
  -5  -3   2  521.65   27.70
  -5  -3   2  447.76   28.00
  -5  -3   2  416.16   26.50
  -5   3  -2  500.05   27.90
   5   3   2  455.05   27.80
  -5  -3   2  455.25   27.90
   5   3   2  500.45   28.20
  -5   3  -2  515.45   27.30
   5  -3  -2  475.75   27.50
   5   3   2  453.65   26.80
  -6  -3  -2   36.10    6.40
   6   3  -2   38.50    5.40
  -6  -3  -2   41.60    5.30
   6  -3   2   47.10    6.00
   6   3  -2   43.00    5.80
   6   3  -2   44.80    4.50
  -6  -3  -2   59.19    7.60
   6  -3   2   46.50    5.60
   6   3  -2   46.70    5.30
  -6   3   2   34.30    6.60
  -6   3   2   43.10    5.30
  -6   3  -2   47.90    6.40
   6  -3  -2   51.19    5.40
   6   3   2   46.90    5.00
   6  -3  -2   38.80    5.50
  -6  -3   2   41.00    4.50
  -6  -3   2   44.20    6.90
  -6  -3   2   40.50    6.60
   6   3   2   38.80    5.40
   7  -3   2  904.71   50.59
   7   3  -2  935.11   50.29
  -7   3   2  969.10   51.79
  -7  -3  -2  924.91   51.49
   7   3  -2  891.11   49.50
  -7  -3  -2  876.61   51.49
  -7  -3  -2  932.91   50.29
   7   3  -2  866.71   50.79
  -7   3   2  920.81   50.19
   7  -3  -2  992.10   50.29
  -7  -3   2  898.71   51.49
   7   3   2  959.80   49.99
   7   3   2  847.32   50.79
  -7  -3   2  790.12   49.50
   7  -3  -2  883.51   50.59
  -7  -3   2  878.71   50.09
  -7   3  -2  920.71   50.99
  -7  -3   2  883.61   51.19
  -8  -3  -2    5.10    5.60
   8  -3   2    0.80    3.30
  -8   3   2    3.20    4.00
   8   3  -2    1.10    3.80
  -8  -3  -2   -0.50    5.50
  -8   3   2   -1.30    4.30
  -8  -3  -2    8.90    3.70
   8   3  -2    1.40    2.90
   8  -3  -2    3.80    3.70
  -8  -3   2    2.40    5.40
  -8   3  -2   -2.90    4.60
   8  -3  -2   -3.10    3.00
   8   3   2    3.50    3.70
  -8  -3   2    7.10    5.30
  -8  -3   2    5.80    3.20
   8   3   2    6.20    3.60
  -9  -3  -2   99.99   12.10
  -9  -3  -2  106.79   12.00
  -9  -3  -2  108.99    9.60
  -9   3   2  102.49   11.30
  -9   3   2  128.99   10.90
   9  -3   2  135.09   11.90
   9   3  -2  121.79   11.60
   9   3  -2  139.59    9.40
  -9  -3   2  122.09   12.70
   9  -3  -2   91.99   10.10
  -9  -3   2  106.49   11.50
   9   3   2  110.89   11.10
  -9  -3   2  104.69    9.20
   9   3   2  127.99    9.90
  -9   3  -2  111.29   11.30
 -10  -3  -2  244.98   19.30
 -10   3   2  276.77   19.30
 -10   3   2  233.88   17.50
 -10  -3  -2  267.07   16.50
  10  -3   2  260.27   18.00
 -10  -3  -2  255.37   19.80
  10   3  -2  240.08   17.80
  10   3   2  204.88   17.40
  10  -3  -2  247.68   18.00
 -10  -3   2  229.58   18.80
 -10  -3   2  245.98   19.60
 -10   3  -2  250.67   18.80
 -10  -3   2  258.37   16.20
 -11  -3  -2   86.19   12.90
 -11   3   2  102.69   11.10
 -11   3   2   91.59   11.90
  11  -3   2  102.69   11.50
 -11  -3  -2   91.99   12.60
  11   3  -2   93.69   11.40
 -11  -3  -2  104.19    9.30
 -11   3  -2  116.39   12.30
 -11  -3   2   96.59   13.30
  11   3   2   89.09   10.90
  11  -3  -2  105.59   11.60
 -11  -3   2  102.69    9.10
 -11  -3   2   91.89   12.10
 -12   3   2   13.30    6.40
 -12  -3  -2    1.70    4.30
  12  -3   2    2.50    5.40
 -12  -3  -2    6.00    8.00
  12   3  -2    1.50    5.40
 -12  -3   2   11.00    7.60
 -12  -3   2   10.90    8.90
 -12   3  -2    5.90    7.10
 -12  -3   2    4.30    3.90
  12  -3  -2    8.70    5.90
  12   3   2    9.80    5.90
 -13  -3  -2  105.39   14.00
  13   3  -2   72.09   11.10
  13  -3   2  106.09   12.70
 -13   3   2   88.39   11.30
  13   3   2   86.29   11.80
 -13  -3   2   95.89   13.40
 -13  -3   2  112.89   15.60
 -13   3  -2   83.09   12.30
  13  -3  -2  103.59   12.90
 -14   3   2  -16.90    5.60
 -14  -3  -2  -20.70    7.50
  14  -3   2   -1.90    5.40
  14   3  -2    2.40    6.10
 -14  -3   2   -1.90   10.40
  14   3   2   -2.90    6.00
 -14   3  -2  -10.90    7.40
 -14  -3   2    8.20    8.60
  14  -3  -2   -0.70    6.20
  15   3  -2   58.29   10.50
 -15  -3  -2   27.20   11.10
 -15   3   2   42.90   10.10
  15  -3   2   38.40    9.60
 -15   3  -2   57.89   11.40
  15   3   2   43.70   10.40
  15  -3  -2   39.40   10.00
 -15  -3   2   62.19   12.50
  16   3  -2    3.20    7.10
 -16  -3  -2   19.40   11.50
  16  -3   2   15.60    7.90
  16   3   2   19.70    9.10
  16  -3  -2   24.10    8.90
 -16  -3   2   -0.10    9.80
 -16   3  -2    2.50    9.30
   0   4   2 3515.65  185.68
   0  -4  -2 3418.46  185.78
   0  -4  -2 3571.24  186.28
   0   4  -2 3492.05  185.68
   0   4   2 3679.33  186.28
   0  -4  -2 3455.85  185.28
   0  -4   2 3235.48  185.68
   0   4  -2 3570.04  185.98
   0  -4  -2 3666.03  185.88
   0   4   2 3365.86  185.88
   0  -4   2 3543.35  185.88
   0  -4   2 3390.96  185.88
   1  -4   2  719.73   39.60
   1   4  -2  689.73   39.90
  -1  -4  -2  804.52   39.90
  -1   4   2  788.32   40.40
   1  -4   2  752.22   40.50
  -1  -4  -2  668.83   39.60
  -1  -4  -2  743.63   40.80
  -1   4   2  730.53   40.60
   1   4  -2  763.32   40.20
   1   4  -2  745.73   39.90
  -1  -4  -2  710.13   40.30
   1  -4   2  734.53   40.60
  -1  -4   2  763.42   39.90
   1   4   2  707.83   39.60
  -1  -4   2  706.33   40.20
  -1  -4   2  721.63   39.80
  -1  -4   2  732.23   39.80
  -1  -4   2  675.23   39.90
   1  -4  -2  781.32   40.40
   1   4   2  763.02   40.70
   1   4   2  716.93   39.90
   1   4   2  756.72   40.30
   1  -4  -2  759.12   39.70
   1  -4  -2  790.22   40.60
  -2  -4  -2 1900.41  109.19
  -2   4   2 2034.40  109.29
   2   4  -2 2012.30  108.19
   2   4  -2 2096.89  108.59
   2   4  -2 1985.00  108.69
   2  -4   2 2183.28  109.29
   2  -4   2 1944.61  108.29
   2   4  -2 1978.30  108.59
   2  -4   2 2152.88  109.49
  -2  -4  -2 2043.10  108.89
  -2   4   2 2074.19  108.59
  -2  -4  -2 1948.71  108.39
  -2  -4  -2 1951.60  108.99
   2   4   2 2025.80  108.19
  -2   4  -2 2025.60  108.19
   2  -4  -2 2029.10  108.49
  -2  -4   2 1919.11  108.59
   2   4   2 2037.80  108.99
   2  -4  -2 2308.47  109.49
  -2  -4   2 2091.19  108.59
   2   4   2 2057.09  109.19
   2  -4  -2 2092.29  108.49
  -2  -4   2 1884.41  108.09
   2   4   2 1983.90  108.09
  -3  -4  -2  250.27   16.70
   3   4  -2  267.67   16.10
  -3   4   2  302.27   15.90
   3   4  -2  287.67   15.40
   3  -4   2  285.17   17.20
   3   4  -2  281.07   16.20
  -3  -4  -2  267.67   16.10
  -3  -4  -2  258.37   16.90
   3   4  -2  291.67   16.40
   3  -4   2  259.87   15.80
  -3   4   2  279.27   17.30
  -3  -4   2  267.77   16.60
   3  -4  -2  267.97   16.10
  -3  -4   2  260.57   16.30
   3   4   2  253.17   16.50
   3   4   2  270.77   16.70
  -3  -4   2  299.17   16.20
  -3   4  -2  270.37   17.20
   3  -4  -2  301.87   17.20
   3   4   2  274.87   16.70
   3   4   2  248.88   15.80
  -3  -4   2  277.27   15.70
   3  -4  -2  288.67   15.60
  -3   4  -2  280.77   15.70
   4   4  -2  239.38   13.80
  -4  -4  -2  204.38   14.00
  -4   4   2  241.98   13.60
  -4  -4  -2  224.88   15.00
  -4   4   2  214.88   15.10
   4  -4   2  240.98   12.80
   4   4  -2  215.08   12.90
   4   4  -2  214.58   13.90
   4  -4   2  240.18   14.90
   4  -4   2  250.77   14.20
  -4  -4  -2  221.98   14.50
   4   4  -2  224.98   14.00
   4  -4   2  217.08   13.50
  -4  -4   2  242.98   13.90
  -4  -4   2  236.78   14.40
   4  -4  -2  222.58   12.50
   4  -4  -2  219.18   13.70
  -4  -4   2  220.08   14.50
   4  -4  -2  216.18   14.10
  -4   4  -2  222.98   13.30
   4   4   2  221.48   14.20
   4   4   2  228.28   14.50
  -4  -4   2  198.38   12.30
   4   4   2  205.48   13.50
  -4  -4   2  218.68   13.50
   4  -4  -2  244.98   15.00
   4  -4  -2  222.68   13.10
  -4   4  -2  198.68   14.60
  -5   4   2   45.00    6.80
   5  -4   2   46.00    3.80
   5  -4   2   50.89    5.70
  -5  -4  -2   50.59    7.10
   5   4  -2   46.50    3.80
   5  -4   2   62.19    7.70
  -5  -4  -2   39.50    6.10
  -5  -4  -2   36.20    5.40
   5  -4   2   47.20    5.40
   5   4  -2   56.39    5.90
   5   4  -2   45.60    5.40
   5   4  -2   49.70    5.70
   5   4  -2   49.10    4.70
  -5  -4   2   59.09    5.90
  -5  -4   2   43.00    6.20
  -5  -4   2   44.40    3.90
  -5  -4   2   46.60    6.60
   5  -4  -2   47.50    6.50
   5   4   2   47.80    5.80
   5  -4  -2   55.69    5.10
   5  -4  -2   37.50    5.00
  -5   4  -2   48.60    5.00
   5   4   2   48.60    5.50
   5  -4  -2   55.49    6.40
   6   4  -2   63.89    7.20
  -6  -4  -2   37.60    7.10
  -6  -4  -2   55.19    6.50
   6   4  -2   68.89    6.20
   6  -4   2   65.49    4.40
   6  -4   2   71.99    7.30
   6   4  -2   57.89    5.00
  -6   4   2   74.79    8.60
   6  -4   2   68.69    7.00
  -6  -4  -2   59.29    7.70
   6   4   2   67.09    5.70
  -6  -4   2   59.29    7.50
   6  -4  -2   75.69    6.30
   6   4   2   71.09    7.60
   6  -4  -2   59.09    6.80
  -6  -4   2   59.69    7.60
   7   4  -2  724.83   37.70
  -7   4   2  689.33   39.40
  -7   4   2  675.93   37.70
  -7  -4  -2  655.23   38.10
  -7  -4  -2  630.64   38.80
  -7  -4  -2  622.44   39.40
   7  -4   2  642.34   38.20
   7   4  -2  637.84   36.70
   7   4  -2  643.34   38.50
   7   4   2  684.03   37.20
  -7  -4   2  676.93   38.10
   7   4   2  631.14   38.70
  -7  -4   2  721.23   39.40
  -7  -4   2  671.83   39.30
  -7   4  -2  665.13   38.50
   7  -4  -2  710.63   37.70
   8  -4   2   33.40    5.60
  -8   4   2   33.90    6.70
  -8  -4  -2   34.60    7.30
  -8  -4  -2   25.10    5.10
   8   4  -2   32.50    4.20
  -8   4   2   35.40    5.60
  -8  -4  -2   28.30    6.90
   8   4  -2   29.20    5.70
   8   4   2   38.00    4.90
  -8  -4   2   42.40    7.40
   8  -4  -2   24.70    5.30
  -8  -4   2   27.40    7.20
  -8  -4   2   24.40    4.80
   8   4   2   30.00    5.90
  -8   4  -2   34.90    6.30
   8  -4  -2   39.40    5.30
  -9   4   2   -4.00    4.40
  -9  -4  -2   -3.00    3.50
  -9  -4  -2   -4.20    5.60
  -9   4   2   -2.70    4.00
  -9  -4  -2   14.80    6.60
   9   4  -2    6.30    3.10
   9   4  -2    5.20    4.40
   9  -4   2    0.10    3.70
  -9  -4   2    3.00    3.50
  -9   4  -2   -0.60    4.40
  -9  -4   2   -5.90    5.30
   9   4   2    5.40    3.50
   9   4   2    0.90    4.30
   9  -4  -2    2.10    3.90
  -9  -4   2   11.70    6.50
 -10  -4  -2   19.10    8.00
  10  -4   2   25.20    6.10
  10   4  -2   13.20    5.60
 -10  -4  -2   25.50    5.30
  10   4  -2   17.00    4.10
 -10   4   2   13.70    6.50
 -10  -4  -2   25.50    8.00
 -10   4   2   15.30    5.50
 -10   4  -2   21.50    6.70
 -10  -4   2   18.50    4.80
  10   4   2   27.90    5.10
 -10  -4   2    9.70    7.30
 -10  -4   2    4.50    6.70
  10   4   2   21.40    6.10
  10  -4  -2   33.70    6.70
 -11   4   2   -2.70    5.10
  11  -4   2    6.80    5.30
 -11  -4  -2    4.70    7.30
 -11  -4  -2    1.70    7.80
 -11  -4  -2    1.20    4.10
 -11   4   2    4.30    6.30
  11   4  -2    5.70    5.10
  11  -4  -2    5.10    5.00
 -11   4  -2    7.60    6.50
 -11  -4   2    4.00    8.10
  11   4   2    2.90    5.30
 -11  -4   2   -3.50    6.60
 -11  -4   2    2.10    3.90
 -12  -4  -2   26.00    6.10
  12  -4   2   40.70    8.00
 -12   4   2   38.80    7.90
 -12  -4  -2   31.30   10.50
 -12  -4  -2   32.00    9.70
  12   4  -2   40.00    8.30
 -12  -4   2   33.80    5.80
  12  -4  -2   35.40    7.60
 -12  -4   2   40.50    9.50
  12   4   2   25.70    7.70
 -12   4  -2   44.80    9.00
 -12  -4   2   40.00   11.10
  13   4  -2   -2.20    5.30
 -13  -4  -2   13.10    9.30
 -13   4   2    9.90    6.70
  13  -4   2    2.20    6.00
  13   4   2   10.10    6.40
 -13  -4   2   -5.00    7.90
 -13  -4   2   -3.10    9.30
 -13   4  -2   -6.60    6.40
  13  -4  -2    6.10    6.00
  14  -4   2   23.20    8.20
 -14  -4  -2   24.10   10.80
 -14   4   2   27.20    8.10
  14   4  -2   30.00    8.40
 -14  -4   2   10.90    9.40
 -14  -4   2   26.70   11.60
  14   4   2   17.50    7.90
  14  -4  -2   11.50    7.40
  15  -4   2   53.69   10.20
 -15  -4  -2   38.60   11.90
  15   4  -2   48.60   10.10
 -15  -4   2   48.90   14.80
  15  -4  -2   52.39   10.60
 -15  -4   2   36.60   11.50
  15   4   2   38.30    9.60
 -16  -4  -2   86.59   15.20
  16   4  -2   93.69   14.00
  16  -4   2   86.59   13.10
 -16  -4   2   94.49   15.30
  16  -4  -2   80.29   13.80
  16   4   2   95.59   14.20
   0   5   2    1.50    1.90
   0  -5  -2    2.40    2.10
   0  -5  -2    5.30    3.00
   0  -5   2   -0.30    2.30
   0   5  -2   -2.30    2.00
   0  -5  -2   -0.30    1.70
   0  -5  -2    1.40    2.00
   0  -5   2   -0.50    2.30
   0   5   2    0.80    2.60
   0   5   2    1.20    2.70
   0   5  -2    1.40    2.40
   0  -5   2    2.40    2.30
  -1  -5  -2   39.40    3.30
   1  -5   2   37.30    4.50
  -1  -5  -2   40.20    5.00
   1  -5   2   35.30    4.60
  -1  -5  -2   37.40    4.20
  -1   5   2   43.60    5.10
  -1  -5  -2   42.70    3.80
   1   5  -2   44.20    4.10
  -1   5   2   36.10    4.30
   1   5  -2   42.40    4.10
  -1  -5   2   34.90    3.60
  -1  -5   2   28.70    3.90
  -1  -5   2   42.10    3.90
  -1  -5   2   43.80    4.10
   1  -5  -2   56.59    5.20
   1   5   2   42.50    4.90
   1  -5  -2   44.00    3.70
   1  -5  -2   41.30    4.50
   1   5   2   40.80    3.90
   1   5   2   38.10    3.50
  -1  -5   2   39.80    3.70
   1   5   2   40.30    4.20
  -2  -5  -2   50.49    5.70
   2   5  -2   54.29    4.90
  -2  -5  -2   47.30    4.30
  -2   5   2   51.99    6.10
   2  -5   2   62.29    6.50
   2   5  -2   49.40    4.50
  -2  -5  -2   62.99    5.60
   2  -5   2   48.40    4.20
  -2  -5  -2   49.20    5.40
   2   5  -2   42.60    3.90
   2  -5   2   47.00    5.20
   2   5  -2   47.60    4.60
  -2   5  -2   46.10    5.30
   2   5   2   51.59    4.10
  -2  -5   2   50.89    4.50
  -2  -5   2   42.30    5.00
   2  -5  -2   46.80    5.20
   2  -5  -2   48.80    4.60
  -2  -5   2   48.20    3.70
  -2  -5   2   42.20    4.50
   2   5   2   47.20    4.80
   2  -5  -2   49.40    4.50
   2   5   2   63.89    5.90
   2   5   2   43.20    3.90
  -2  -5   2   48.20    3.80
   3   5  -2  644.84   36.70
  -3   5   2  713.13   36.30
  -3  -5  -2  646.14   36.40
  -3  -5  -2  620.84   37.20
  -3  -5  -2  640.94   37.40
   3   5  -2  692.23   35.90
   3  -5   2  700.13   37.60
  -3   5   2  685.83   37.80
  -3  -5  -2  638.94   36.80
   3   5  -2  689.13   36.90
   3  -5   2  630.84   36.20
   3   5  -2  715.03   36.60
  -3  -5   2  650.83   37.10
   3  -5  -2  703.83   37.60
   3   5   2  647.34   36.20
  -3  -5   2  609.74   36.60
  -3   5  -2  635.84   37.50
  -3   5  -2  706.63   36.10
  -3  -5   2  640.54   35.90
   3  -5  -2  645.54   36.20
  -3  -5   2  657.73   36.60
   3   5   2  624.84   37.00
   3  -5  -2  655.93   36.50
   3   5   2  672.53   37.10
   4  -5   2  782.22   43.20
   4  -5   2  836.52   44.00
   4   5  -2  806.72   43.30
  -4  -5  -2  807.12   43.30
  -4   5   2  770.12   44.10
   4   5  -2  766.62   42.80
  -4  -5  -2  718.03   43.80
  -4  -5  -2  762.72   43.70
  -4  -5  -2  718.23   42.90
   4   5  -2  757.32   42.00
   4   5  -2  715.63   43.00
  -4   5   2  824.72   42.70
   4  -5   2  748.73   42.70
   4   5   2  739.43   43.40
   4  -5  -2  830.62   42.50
   4   5   2  798.42   43.60
  -4   5  -2  752.72   44.10
  -4  -5   2  825.12   43.40
  -4   5  -2  792.42   42.50
   4  -5  -2  791.92   42.10
   4  -5  -2  778.92   42.90
  -4  -5   2  730.03   42.30
  -4  -5   2  751.02   43.50
   4   5   2  751.22   41.60
   4  -5  -2  883.91   44.30
  -4  -5   2  814.22   43.10
   4   5   2  741.53   42.60
  -5  -5  -2   89.59    9.40
   5  -5   2  104.19    6.10
  -5   5   2   70.19    8.80
   5  -5   2  103.99    8.60
   5   5  -2   76.79    6.20
   5  -5   2   89.29    7.60
  -5  -5  -2   84.09    8.30
   5   5  -2   78.09    7.80
  -5  -5  -2   64.59    7.80
  -5  -5   2   74.59    8.20
   5  -5  -2   90.79    6.80
   5   5   2   93.09    6.20
  -5   5  -2   85.69    7.10
  -5  -5   2   67.49    8.10
  -5  -5   2   96.19    7.60
   5   5   2   89.29    7.60
   5  -5  -2   86.09    5.70
   5  -5  -2   75.09    7.50
   5   5   2  105.89    8.90
   5  -5  -2  102.89    8.20
  -5   5  -2   74.79    8.60
   6   5  -2  104.99    6.50
   6  -5   2  130.49    9.30
   6   5  -2  112.89    7.70
  -6   5   2  106.59   10.30
  -6  -5  -2   94.79    9.20
  -6  -5  -2  110.09   10.10
   6  -5   2  103.89    6.60
   6   5  -2  104.39    9.00
  -6  -5  -2  107.39   10.80
   6  -5   2  124.69    9.00
   6   5   2  105.99    7.50
  -6  -5   2   98.49    9.80
  -6  -5   2   88.59    9.60
   6   5   2   86.99    9.10
   6   5   2  110.09    7.50
   6  -5  -2  116.09    8.20
   6  -5  -2   84.69    8.50
   7  -5   2  194.88   14.40
  -7  -5  -2  225.08   15.00
   7   5  -2  219.18   12.60
   7   5  -2  229.88   13.60
   7   5  -2  221.78   15.00
  -7  -5  -2  206.58   15.70
  -7   5   2  212.98   15.90
  -7  -5  -2  203.48   16.30
   7   5   2  212.88   15.10
   7  -5  -2  230.58   14.00
   7   5   2  219.78   13.50
   7   5   2  216.28   13.20
   7  -5  -2  199.78   14.60
  -7  -5   2  214.78   16.00
  -7  -5   2  200.98   14.70
  -7  -5   2  203.58   15.90
  -8  -5  -2   61.89    9.30
   8   5  -2   72.79    6.70
   8   5  -2   66.29    8.20
  -8  -5  -2   65.09    7.70
  -8  -5  -2   50.79    8.80
   8  -5   2   72.79    8.10
  -8   5   2   73.59    9.60
   8   5  -2   58.49    5.40
   8   5   2   62.09    8.20
  -8  -5   2   61.99    7.40
  -8  -5   2   70.89    9.80
   8  -5  -2   62.09    7.70
  -8  -5   2   56.89    8.80
   8   5   2   77.49    6.90
   8  -5  -2   67.69    7.10
   8   5   2   81.09    6.60
  -9  -5  -2   -1.40    3.70
   9   5  -2    0.00    2.20
   9   5  -2   -0.50    4.00
  -9   5   2   -1.50    4.90
  -9  -5  -2   -0.70    6.10
   9  -5   2   -2.50    3.70
  -9  -5  -2    6.50    6.40
   9   5   2   -5.20    2.90
   9   5   2    1.40    3.40
  -9  -5   2   -8.90    5.80
  -9  -5   2   -1.50    3.70
   9   5   2   -0.30    4.00
   9  -5  -2   -1.90    3.90
  -9  -5   2    7.80    6.20
  10  -5   2   69.19    8.90
 -10  -5  -2   69.69   10.90
  10   5  -2   71.19    6.50
 -10   5   2   82.09   10.80
 -10  -5  -2   77.69   11.50
  10   5  -2   61.49    9.00
 -10  -5  -2   63.89    7.80
  10   5   2   49.30    8.30
  10  -5  -2   76.89    9.30
  10   5   2   86.59    7.60
 -10  -5   2   51.89    7.40
 -10  -5   2   66.79   10.50
 -10  -5   2   59.89   10.70
 -11  -5  -2   -5.60    7.10
  11   5  -2    0.10    4.90
 -11  -5  -2    3.60    4.60
 -11   5   2   12.30    7.00
 -11  -5  -2   -5.90    6.80
  11  -5   2   -1.00    4.40
 -11  -5   2    6.00    4.40
  11   5   2   -3.80    4.50
  11  -5  -2   -0.20    4.70
 -11  -5   2   -6.60    7.00
 -11  -5   2    6.00    8.10
 -12  -5  -2   83.39    9.70
  12   5  -2  105.59   12.50
 -12  -5  -2   97.59   13.70
  12  -5   2  109.29   12.70
 -12  -5  -2   88.99   13.50
  12   5   2  107.09   13.20
  12  -5  -2  100.09   12.30
 -12  -5   2   90.79   13.10
 -12  -5   2   96.79   14.40
 -12  -5   2   93.49    9.90
 -13  -5  -2   -3.80    9.20
  13  -5   2   -6.40    5.00
 -13  -5  -2    0.20    9.00
  13   5  -2    3.20    5.90
  13  -5  -2   -4.10    5.30
  13   5   2    2.00    6.10
 -13  -5   2   -1.70    9.10
 -13  -5   2  -15.60    7.20
  14  -5   2   -7.60    5.90
  14   5  -2   -1.20    6.10
 -14  -5  -2    5.10    9.40
  14   5   2    1.60    6.30
 -14  -5   2   -3.70   10.10
 -14  -5   2    4.70    9.20
  14  -5  -2   -5.20    5.50
 -15  -5  -2    3.30    9.90
  15   5  -2   15.70    8.40
  15  -5   2    9.50    7.90
  15   5   2   12.30    7.70
 -15  -5   2    9.90   12.00
  15  -5  -2   14.80    8.20
 -15  -5   2   38.30   11.90
   0  -6  -2  113.29    7.10
   0   6  -2  117.19    8.10
   0  -6   2  101.09    7.60
   0  -6   2  113.59    7.90
   0  -6  -2  104.19    8.70
   0  -6   2  104.69    7.80
   0  -6   2  105.09    7.80
   0   6   2  106.59    7.50
   0   6  -2  110.09    7.50
   0   6   2  113.19    8.40
   0  -6  -2  108.39    7.80
   0  -6  -2  130.39    8.20
   1  -6   2   45.50    5.00
  -1  -6  -2   39.70    3.40
   1   6  -2   43.10    4.30
   1   6  -2   41.40    4.20
  -1  -6  -2   40.70    3.80
  -1  -6  -2   28.40    4.30
   1  -6   2   36.90    4.10
   1  -6   2   34.00    4.70
  -1   6   2   29.80    4.60
  -1  -6  -2   33.90    5.10
  -1   6  -2   40.70    5.10
   1   6   2   30.10    3.90
  -1  -6   2   33.10    4.00
   1   6   2   37.40    4.20
  -1  -6   2   43.10    4.00
  -1  -6   2   36.70    3.80
  -1  -6   2   32.40    4.20
   1  -6  -2   29.20    4.50
   1  -6  -2   49.20    5.10
   1   6   2   44.50    3.60
   1  -6  -2   32.00    3.50
  -2   6   2   12.50    4.30
   2  -6   2    5.50    3.60
  -2  -6  -2   15.10    3.40
  -2  -6  -2   13.30    4.10
   2   6  -2   10.50    2.80
   2   6  -2   11.60    2.40
   2  -6   2    7.00    3.60
   2   6  -2   13.20    2.70
  -2  -6  -2   11.30    2.40
   2  -6   2    9.60    2.30
  -2  -6  -2    9.70    3.30
  -2  -6   2    9.40    2.60
  -2  -6   2    8.60    2.10
   2   6   2   13.20    3.20
  -2  -6   2    9.50    2.00
   2  -6  -2   12.70    2.80
   2   6   2   12.80    2.30
  -2  -6   2    9.10    3.20
   2  -6  -2   12.20    3.60
   2   6   2   10.50    2.40
  -2  -6   2    9.30    2.80
  -2   6  -2    7.10    3.60
   2  -6  -2   13.70    3.00
   3  -6   2   46.30    5.90
  -3  -6  -2   32.30    5.20
  -3  -6  -2   29.00    5.20
   3   6  -2   39.80    3.50
  -3  -6  -2   39.20    4.90
  -3  -6  -2   35.00    4.30
   3  -6   2   33.40    3.80
  -3   6   2   36.20    5.90
   3   6  -2   28.20    4.10
   3   6  -2   42.30    4.50
   3   6  -2   28.40    4.20
   3   6   2   27.90    3.10
   3   6   2   38.50    4.00
   3  -6  -2   41.20    5.60
  -3  -6   2   48.10    4.70
  -3  -6   2   21.30    4.50
  -3  -6   2   36.50    3.40
  -3  -6   2   33.00    4.50
   3  -6  -2   38.40    4.30
  -3   6  -2   34.60    3.50
   3   6   2   37.10    4.90
   3  -6  -2   37.40    4.30
  -3   6  -2   40.60    6.30
   4   6  -2  336.97   19.10
  -4   6   2  354.46   21.70
   4   6  -2  344.77   20.50
  -4  -6  -2  328.97   21.40
  -4  -6  -2  339.77   21.30
  -4  -6  -2  331.07   20.20
   4  -6   2  347.47   19.90
  -4   6   2  368.46   19.80
   4   6  -2  348.77   20.10
  -4  -6  -2  325.77   21.70
   4   6   2  307.37   20.60
  -4  -6   2  381.56   20.40
  -4  -6   2  315.47   19.30
   4   6   2  335.17   18.70
   4  -6  -2  351.96   20.20
  -4   6  -2  337.47   21.80
   4   6   2  339.27   19.70
  -4   6  -2  351.86   19.60
  -4  -6   2  317.07   20.80
   4  -6  -2  344.07   19.50
  -4  -6   2  332.87   20.50
   5  -6   2   42.00    5.30
  -5  -6  -2   33.60    6.20
   5  -6   2   50.39    4.30
  -5  -6  -2   30.10    5.60
  -5   6   2   30.10    6.30
   5   6  -2   39.50    3.90
   5  -6   2   53.69    6.20
  -5  -6  -2   31.50    5.50
   5   6  -2   32.80    5.10
   5   6   2   49.60    5.30
  -5  -6   2   35.60    5.90
  -5   6  -2   44.50    4.90
   5  -6  -2   36.50    5.40
  -5  -6   2   33.50    5.90
   5  -6  -2   41.50    4.80
   5  -6  -2   37.00    3.70
   5   6   2   32.40    5.60
  -5   6  -2   43.80    7.00
   6   6  -2    2.70    2.30
  -6  -6  -2    3.20    4.80
   6  -6   2    8.40    3.50
   6  -6   2    9.50    2.10
  -6  -6  -2    9.70    4.50
  -6  -6  -2   11.70    4.30
  -6   6   2   12.80    5.60
   6   6  -2    6.50    3.60
   6   6   2    8.30    2.30
  -6  -6   2   -3.30    4.50
   6  -6  -2    8.60    3.00
   6  -6  -2    5.60    3.60
   6   6   2    6.90    4.00
  -6   6  -2    7.00    4.50
  -6  -6   2    3.20    4.60
   6  -6  -2    4.30    1.60
   6   6   2    6.50    2.20
  -7  -6  -2   14.20    6.20
   7  -6   2   24.70    2.50
   7   6  -2   27.70    3.50
  -7   6   2   15.60    6.00
   7   6  -2   19.60    4.80
   7  -6   2   24.70    4.90
  -7  -6  -2   20.10    6.00
  -7  -6  -2   17.20    4.90
   7  -6  -2   22.80    4.20
  -7  -6   2   18.50    6.00
   7  -6  -2   17.60    4.50
   7   6   2   20.60    5.00
   7   6   2   22.70    3.40
  -7  -6   2   17.10    4.90
  -7  -6   2   20.30    5.90
   7   6   2   18.80    3.20
  -8  -6  -2   10.20    4.60
   8   6  -2    8.00    4.30
  -8  -6  -2   19.20    6.80
   8   6  -2    5.80    2.70
  -8   6   2   -0.40    5.60
   8   6  -2    7.20    1.90
   8  -6   2    8.40    4.00
  -8  -6  -2    8.80    5.60
  -8  -6   2    6.60    5.70
   8  -6  -2    7.30    4.10
  -8  -6   2    9.60    5.80
   8   6   2    3.90    4.00
   8  -6  -2    7.50    3.50
   8   6   2    6.10    2.70
  -8  -6   2    2.50    4.00
   8   6   2    9.90    3.10
   9   6  -2  202.78   16.20
   9   6  -2  219.78   13.10
  -9  -6  -2  236.78   18.00
  -9   6   2  212.38   17.30
  -9  -6  -2  213.68   15.90
  -9  -6  -2  217.48   18.50
   9  -6   2  213.38   15.90
   9   6   2  225.48   16.70
   9  -6  -2  220.98   16.00
  -9  -6   2  203.48   15.60
   9   6   2  224.38   14.00
   9   6   2  251.87   14.50
  -9  -6   2  238.18   18.20
  -9  -6   2  203.68   17.50
 -10  -6  -2  175.28   14.40
 -10  -6  -2  183.58   17.20
  10  -6   2  171.48   14.40
  10   6  -2  172.28   14.90
 -10   6   2  188.68   17.30
  10   6  -2  196.08   11.80
 -10  -6  -2  177.68   17.20
  10   6   2  166.28   16.10
 -10  -6   2  176.18   14.30
 -10  -6   2  187.38   17.80
  10   6   2  200.88   12.50
  10  -6  -2  166.58   14.50
 -10  -6   2  177.58   17.00
 -11   6   2   44.30    9.40
 -11  -6  -2   40.80    9.80
  11   6  -2   36.80    7.90
 -11  -6  -2   36.80    6.70
  11  -6   2   27.30    6.80
 -11  -6  -2   19.60    8.90
  11  -6  -2   50.79    8.20
 -11  -6   2   43.50    6.90
 -11  -6   2   34.50    9.40
  11   6   2   36.30    7.60
 -11  -6   2   29.90    9.90
 -12  -6  -2    7.10    5.20
 -12   6   2    4.40    7.20
  12   6  -2    1.50    5.40
  12  -6   2   11.80    6.20
 -12  -6  -2    3.00    8.40
 -12  -6  -2   13.90    9.10
 -12  -6   2   12.40    9.20
 -12  -6   2    1.60    4.70
  12   6   2    7.30    5.90
 -12  -6   2    4.70    8.20
  12  -6  -2    2.60    5.50
  13  -6   2    0.40    5.80
 -13  -6  -2    1.50    8.80
  13   6  -2    7.20    6.20
 -13  -6  -2   -2.60    5.00
 -13  -6  -2   -0.40    8.90
 -13  -6   2   11.30   10.00
  13  -6  -2   -4.60    5.50
  13   6   2   -2.20    5.30
 -13  -6   2    3.10    7.00
 -13  -6   2   -7.70    7.70
 -14  -6  -2    0.30   10.00
  14  -6   2    1.60    6.40
 -14  -6  -2   -1.90    9.70
  14   6  -2    5.00    6.70
  14  -6  -2   -0.60    6.40
 -14  -6   2   11.30   10.60
 -14  -6   2  -12.90    8.90
  14   6   2   10.70    6.90
  15  -6   2    1.60    7.20
 -15  -6  -2    4.70   10.40
  15   6  -2   13.10    7.50
  15  -6  -2   12.00    7.70
 -15  -6   2    8.50   10.30
 -15  -6   2   15.70   12.00
  15   6   2    7.00    7.30
   0  -7  -2   -0.60    2.50
   0  -7   2   -0.20    2.60
   0   7   2    3.50    3.10
   0  -7   2   -1.20    2.60
   0  -7  -2    1.90    2.00
   0  -7   2    0.40    2.50
   0  -7   2   -2.90    2.30
   0  -7  -2    1.10    2.40
   0  -7  -2   -1.40    3.00
   0   7   2   -0.70    1.90
  -1  -7  -2 1636.24   84.89
   1  -7   2 1657.33   85.59
  -1   7   2 1594.54   85.79
   1   7  -2 1573.64   84.99
   1  -7   2 1554.24   85.59
  -1  -7  -2 1524.15   85.39
  -1  -7  -2 1602.14   84.49
   1   7  -2 1568.04   84.79
   1  -7   2 1544.85   84.89
   1  -7  -2 1580.94   84.89
   1   7   2 1512.25   84.99
   1   7   2 1578.74   84.39
  -1  -7   2 1515.95   84.89
  -1   7  -2 1577.84   85.69
   1   7   2 1689.13   85.29
   1  -7  -2 1550.34   85.69
   1  -7  -2 1696.43   85.69
  -1  -7   2 1498.55   85.29
  -1  -7   2 1525.75   84.69
  -1  -7   2 1562.94   84.79
  -2  -7  -2   39.20    5.70
   2   7  -2   43.70    4.90
   2  -7   2   47.20    6.00
   2  -7   2   48.30    4.30
   2  -7   2   53.39    5.90
   2   7  -2   45.20    4.70
  -2  -7  -2   47.00    4.00
  -2  -7  -2   27.00    5.30
  -2   7   2   36.20    5.90
  -2  -7  -2   49.70    5.50
  -2  -7  -2   45.40    4.40
   2   7  -2   40.40    4.30
  -2  -7   2   49.00    5.10
   2  -7  -2   36.30    5.00
  -2  -7   2   38.60    3.90
  -2  -7   2   37.30    5.20
   2   7   2   40.30    4.20
   2  -7  -2   42.60    4.50
   2  -7  -2   45.50    4.20
   2   7   2   51.59    5.40
   2   7   2   45.40    4.20
  -2  -7   2   40.80    3.90
   2  -7  -2   48.40    5.60
  -2  -7   2   51.89    5.10
  -2   7  -2   39.20    5.60
  -3  -7  -2   48.00    6.70
  -3   7   2   64.69    7.80
   3  -7   2   68.49    7.40
  -3  -7  -2   56.49    5.70
  -3  -7  -2   82.19    7.30
   3  -7   2   64.59    5.80
   3  -7   2   73.39    8.40
   3   7  -2   65.79    6.10
  -3  -7  -2   72.59    7.60
   3   7  -2   60.39    5.20
   3  -7  -2   68.29    7.50
   3  -7  -2   65.49    6.00
   3   7   2   60.49    5.50
  -3   7  -2   55.89    7.60
  -3  -7   2   78.79    6.50
  -3  -7   2   65.89    4.90
  -3  -7   2   83.89    7.10
  -3  -7   2   58.19    6.50
   3   7   2   53.69    6.90
   3  -7  -2   67.59    6.20
  -3  -7   2   62.29    4.20
   3   7   2   53.09    4.90
   4   7  -2   14.30    3.90
   4  -7   2   17.90    3.80
  -4   7   2   17.90    5.80
  -4  -7  -2   18.70    5.00
   4   7  -2   24.30    3.20
  -4  -7  -2   18.50    4.20
  -4  -7  -2   17.60    5.00
  -4  -7   2   13.50    3.70
  -4   7  -2   13.40    5.60
   4  -7  -2   15.00    3.70
  -4  -7   2   11.30    4.50
   4   7   2   16.50    2.30
  -4  -7   2   15.00    4.30
  -4   7  -2   21.20    3.30
  -4  -7   2   17.00    2.80
   4  -7  -2   16.90    3.30
   4   7   2   22.70    3.70
   5  -7   2  200.78   12.80
  -5  -7  -2  163.58   13.10
  -5  -7  -2  167.18   13.60
   5   7  -2  177.78   12.40
   5   7  -2  159.68   10.40
  -5   7   2  167.28   14.10
  -5  -7  -2  172.88   12.30
   5  -7   2  176.68   11.70
  -5  -7   2  168.48   10.90
   5  -7  -2  158.28   10.70
  -5  -7   2  172.08   12.70
   5  -7  -2  200.68   11.60
  -5  -7   2  152.38   13.00
   5  -7  -2  178.88   12.10
  -5   7  -2  175.98   13.60
   5   7   2  181.98   11.50
   5   7   2  169.88    9.80
   6   7  -2   27.30    5.10
  -6   7   2   34.30    6.80
   6  -7   2   37.50    5.30
   6   7  -2   34.40    3.70
  -6  -7  -2   22.10    5.50
  -6  -7  -2   28.10    6.50
  -6  -7  -2   29.00    5.80
   6  -7   2   39.40    3.90
   6   7   2   39.30    3.20
   6  -7  -2   36.10    5.40
  -6   7  -2   17.30    5.80
   6   7   2   31.90    2.90
   6  -7  -2   34.30    3.40
  -6  -7   2   27.40    5.90
   6  -7  -2   37.30    4.60
   6   7   2   30.70    5.70
  -6  -7   2   31.90    6.40
  -6  -7   2   23.70    5.40
   7  -7   2   45.50    6.20
   7  -7   2   49.40    3.90
   7   7  -2   39.30    6.20
  -7   7   2   31.40    6.90
  -7  -7  -2   47.10    7.30
  -7  -7  -2   35.10    6.30
  -7  -7  -2   40.70    7.60
   7   7  -2   42.00    4.20
  -7  -7   2   26.10    5.90
   7   7   2   39.20    6.50
   7   7   2   40.30    3.80
   7   7   2   40.20    3.70
   7  -7  -2   48.90    5.50
  -7  -7   2   31.60    7.00
   7  -7  -2   44.10    6.30
  -7  -7   2   41.40    7.20
  -8  -7  -2  121.69   12.50
   8   7  -2  108.69   11.50
  -8   7   2  125.29   13.10
  -8  -7  -2  141.49   14.00
   8   7  -2  134.49    9.10
  -8  -7  -2  105.49   11.60
   8  -7   2  138.59   11.00
  -8  -7   2  132.09   12.10
   8   7   2  127.69    8.60
   8   7   2  142.29    8.80
  -8  -7   2  148.99   13.70
   8   7   2  141.19   13.00
   8  -7  -2  154.48   10.30
   8  -7  -2  114.29   11.30
  -8  -7   2  143.19   12.70
  -9  -7  -2   61.59   10.00
  -9  -7  -2   54.19    9.40
  -9   7   2   41.00    8.40
   9  -7   2   68.39    8.20
   9   7  -2   52.69    8.10
  -9  -7  -2   51.89    7.90
   9   7  -2   76.19    6.80
   9  -7  -2   72.29    8.90
  -9  -7   2   72.99   10.10
   9   7   2   48.40    8.20
   9   7   2   75.39    6.30
  -9  -7   2   61.39    8.30
   9   7   2   72.69    5.90
  -9  -7   2   51.59    9.40
 -10  -7  -2   63.19   10.60
 -10  -7  -2   72.29   11.50
 -10  -7  -2   55.29    8.10
  10   7  -2   50.59    8.40
  10  -7   2   64.59    8.50
 -10   7   2   49.90    9.30
  10   7   2   46.00    8.10
  10  -7  -2   57.39    8.30
 -10  -7   2   47.50    9.80
 -10  -7   2   53.89   10.30
 -10  -7   2   53.99    8.10
 -11  -7  -2   29.30    9.80
 -11   7   2   38.10    9.10
  11  -7   2   35.70    7.60
  11   7  -2   35.00    7.80
 -11  -7  -2   41.60    7.50
 -11  -7  -2   36.60    9.90
 -11  -7   2   46.40    7.70
 -11  -7   2   41.90    9.70
  11  -7  -2   39.30    7.70
 -11  -7   2   45.80   10.50
  11   7   2   40.50    8.00
 -12  -7  -2   25.90   10.10
 -12   7   2   12.90    7.80
  12  -7   2   10.80    6.10
 -12  -7  -2   17.60    9.50
 -12  -7  -2   18.40    6.20
  12   7  -2    9.50    6.10
 -12  -7   2    7.50    5.20
 -12  -7   2   26.90    9.80
 -12  -7   2    3.10    8.10
  12  -7  -2   13.10    6.20
  12   7   2    2.40    5.80
 -13  -7  -2   23.50   10.40
  13   7  -2   33.10    8.40
 -13  -7  -2   20.90    6.60
 -13  -7  -2   30.00   10.80
  13  -7   2   34.30    8.30
 -13  -7   2   40.30   11.00
 -13  -7   2   21.60    6.40
  13   7   2   28.30    8.20
 -13  -7   2   27.30   10.90
  13  -7  -2    4.30    6.60
 -14  -7  -2  -15.90    8.30
  14   7  -2    6.50    6.60
  14  -7   2   -1.90    6.70
 -14  -7  -2    0.20   10.00
 -14  -7   2   -6.40    8.90
  14   7   2   -7.40    5.90
 -14  -7   2   10.20   11.00
  14  -7  -2   13.20    7.00
  15   7  -2   14.00    7.40
  15  -7   2    5.20    7.60
 -15  -7  -2   -4.40    9.60
  15   7   2   -1.30    6.70
 -15  -7   2    6.90   11.60
 -15  -7   2   -4.90    9.70
  15  -7  -2    2.50    7.10
   0  -8   2  230.98   15.00
   0   8   2  229.98   15.30
   0  -8  -2  222.58   14.80
   0   8   2  256.17   14.70
   0  -8  -2  269.87   15.10
   0  -8  -2  237.88   16.00
   0  -8   2  246.18   15.20
   0  -8   2  226.68   14.60
   0  -8  -2  242.98   14.20
   0  -8   2  232.08   14.90
  -1  -8  -2   11.30    2.90
  -1  -8  -2    5.90    2.50
  -1   8   2    9.70    4.30
   1  -8   2    6.80    3.70
  -1  -8  -2    5.10    3.50
   1  -8   2   11.90    3.60
   1   8  -2   12.30    3.60
  -1  -8  -2    6.50    4.00
   1   8  -2   14.10    3.50
   1  -8   2    4.80    3.50
  -1  -8  -2    9.70    2.90
  -1  -8   2    9.80    3.40
  -1  -8   2    7.70    3.10
   1  -8  -2   11.30    2.90
  -1  -8   2   10.00    3.20
   1  -8  -2   10.70    3.70
  -1  -8   2    9.90    3.60
   1  -8  -2   11.50    4.00
   1  -8  -2    8.30    3.00
  -1   8  -2   10.10    4.20
   1   8   2   10.70    3.20
   1   8   2    7.90    3.50
   1   8   2   10.80    2.70
  -2  -8  -2  585.64   31.10
  -2  -8  -2  579.14   33.80
  -2   8   2  564.34   33.50
   2  -8   2  583.84   33.50
   2   8  -2  567.04   31.80
   2  -8   2  597.34   33.10
   2   8  -2  603.04   32.20
  -2  -8  -2  568.14   31.80
  -2  -8  -2  528.15   32.90
  -2  -8  -2  598.84   31.60
   2  -8   2  551.44   31.60
  -2  -8   2  550.34   31.60
  -2  -8   2  531.45   32.10
   2  -8  -2  597.94   33.20
   2   8   2  623.64   32.80
   2   8   2  540.75   31.90
   2   8   2  564.54   31.60
   2  -8  -2  588.84   32.90
  -2  -8   2  587.84   32.30
  -2  -8   2  558.94   31.50
   2  -8  -2  568.14   31.90
  -2   8  -2  581.74   33.60
  -3  -8  -2  103.99    9.60
   3  -8   2  106.79   10.10
   3  -8   2   92.79    7.60
  -3  -8  -2   99.69    9.60
   3   8  -2  115.29    7.30
  -3   8   2   92.79    9.90
  -3  -8  -2  121.59    8.10
   3   8  -2  117.49    8.40
  -3  -8   2   89.39    8.10
   3   8   2  103.89    7.50
   3  -8  -2   93.49    8.50
  -3  -8   2  104.69    6.90
  -3  -8   2   98.39    6.50
  -3   8  -2  128.69   11.10
  -3  -8   2  118.59    8.30
  -3  -8   2   87.29    8.80
   3   8   2   97.89    7.20
   3  -8  -2  108.39    8.20
   4  -8   2  222.28   14.40
   4   8  -2  239.28   15.40
  -4   8   2  246.98   17.20
   4   8  -2  239.98   13.70
  -4  -8  -2  247.18   16.50
  -4  -8  -2  229.08   16.50
  -4  -8  -2  241.78   15.00
   4   8   2  218.58   13.30
  -4  -8   2  228.38   13.60
  -4  -8   2  230.08   16.00
   4   8   2  239.88   14.40
   4  -8  -2  252.37   15.00
  -4  -8   2  208.28   15.10
  -4   8  -2  231.88   16.90
   4  -8  -2  242.38   14.70
   5   8  -2  414.76   26.40
  -5  -8  -2  426.56   26.20
   5  -8   2  478.15   26.00
  -5  -8  -2  443.16   27.70
   5   8  -2  467.55   24.70
  -5   8   2  455.75   28.10
  -5  -8  -2  412.86   27.20
   5  -8  -2  464.65   25.40
  -5   8  -2  466.45   28.20
   5   8   2  423.46   24.10
   5   8   2  424.46   26.90
  -5  -8   2  417.86   27.10
  -5  -8   2  436.96   26.50
   5  -8  -2  470.05   26.20
  -5  -8   2  445.96   25.00
   6  -8   2   17.80    3.10
   6   8  -2   14.40    2.80
  -6  -8  -2   20.60    6.10
  -6  -8  -2   14.30    5.10
   6   8  -2   12.10    4.30
  -6  -8  -2   16.30    4.80
   6  -8   2   21.00    4.30
  -6   8   2   10.40    5.90
  -6  -8   2   18.60    5.30
  -6  -8   2   13.80    5.20
  -6  -8   2    8.90    5.00
   6   8   2   18.90    4.90
   6  -8  -2   11.50    4.10
  -6   8  -2   15.00    6.00
   6  -8  -2   15.80    3.80
   6  -8  -2   10.60    2.60
  -7  -8  -2   31.00    7.30
  -7  -8  -2   56.59    7.70
   7   8  -2   43.50    6.70
   7  -8   2   55.59    4.80
   7  -8   2   43.80    6.20
  -7  -8  -2   60.49    8.10
  -7   8   2   45.30    8.00
   7   8  -2   55.49    4.90
   7  -8  -2   56.09    7.00
   7   8   2   50.49    3.70
  -7  -8   2   53.79    8.10
  -7  -8   2   41.50    7.20
  -7  -8   2   48.70    8.10
   7  -8  -2   50.09    4.40
   7   8   2   53.99    7.90
   7  -8  -2   65.79    6.50
  -8  -8  -2    9.90    5.20
   8   8  -2    4.30    2.10
   8  -8   2   -0.70    1.60
   8   8  -2    0.50    4.00
  -8   8   2    1.40    6.10
  -8  -8  -2   -3.70    5.80
   8  -8   2    4.10    1.90
   8  -8   2    5.20    3.90
  -8  -8  -2    0.20    5.30
  -8  -8   2    1.80    4.60
   8   8   2    5.10    1.80
   8  -8  -2    3.20    3.80
  -8  -8   2    1.50    5.90
   8   8   2   -3.10    4.00
  -8  -8   2    6.20    5.80
  -9  -8  -2   21.20    8.10
  -9  -8  -2   16.40    7.50
  -9  -8  -2   14.70    5.50
   9   8  -2   23.90    3.60
  -9   8   2   22.60    7.90
   9  -8   2   25.30    6.00
   9   8  -2   17.00    5.80
  -9  -8   2   12.80    5.80
   9   8   2   12.50    5.70
  -9  -8   2    8.50    7.30
  -9  -8   2   30.10    8.00
   9   8   2   24.20    3.30
   9  -8  -2   31.50    6.30
 -10  -8  -2  116.29   13.70
 -10  -8  -2  108.99   14.40
  10   8  -2  115.89   12.60
  10  -8   2  124.39   12.50
 -10  -8  -2  117.59   12.20
 -10   8   2  121.79   14.30
  10   8   2  112.79   13.00
 -10  -8   2  104.49   13.50
 -10  -8   2  121.79   12.20
 -10  -8   2  125.99   14.10
  10  -8  -2  126.59   12.40
  11  -8   2   -0.90    4.70
 -11  -8  -2   -2.90    7.90
 -11   8   2   -4.00    6.70
 -11  -8  -2    6.70    8.10
  11   8  -2   -0.70    5.00
 -11  -8  -2    1.00    5.10
 -11  -8   2   -6.20    7.10
 -11  -8   2   -6.70    4.80
 -11  -8   2   -1.30    7.40
  11  -8  -2   -2.80    4.60
  11   8   2    0.20    5.60
 -12  -8  -2  105.69   14.60
 -12  -8  -2   98.19   14.80
  12   8  -2  117.69   13.20
  12  -8   2   83.59   11.40
 -12  -8  -2   89.99   10.90
 -12   8   2  100.09   14.20
 -12  -8   2   91.69   13.90
  12   8   2   76.89   11.90
  12  -8  -2   82.59   11.30
 -12  -8   2   88.79   10.60
 -12  -8   2   87.49   13.90
  13   8  -2    4.30    6.00
  13  -8   2    2.20    6.10
 -13  -8  -2    8.40    9.90
 -13  -8  -2   13.60    9.90
 -13  -8  -2   -4.50    5.80
 -13  -8   2    7.20    5.70
 -13  -8   2    6.90    9.00
  13  -8  -2   13.00    6.60
 -13  -8   2    6.90    9.80
  13   8   2   14.30    7.20
 -14  -8  -2   12.90   10.70
  14  -8   2   14.40    7.50
  14   8  -2   18.10    7.60
 -14  -8  -2   10.90   10.30
  14   8   2   16.00    8.10
 -14  -8   2   15.90   11.40
 -14  -8   2   15.60   10.70
  14  -8  -2   13.90    7.60
  15   8  -2   42.00   10.10
 -15  -8  -2   39.80   13.40
  15  -8   2   36.00   10.10
 -15  -8  -2   55.79   14.00
  15  -8   2   41.40   11.90
 -15  -8   2   44.60   12.80
  15   8   2   60.29   11.50
  15  -8  -2   37.70   10.30
 -15  -8   2   59.89   14.80
   0  -9   2    3.70    3.30
   0  -9   2    3.00    3.40
   0  -9  -2    0.30    2.60
   0  -9  -2   -6.70    3.50
   0  -9  -2   -2.30    2.90
   0  -9   2    4.20    3.30
   0  -9   2   -2.60    3.30
   0   9   2    2.90    3.70
   0  -9  -2    0.10    3.20
   1   9  -2   55.39    5.60
  -1  -9  -2   48.90    5.10
  -1   9   2   56.59    7.10
  -1  -9  -2   47.00    5.90
  -1  -9  -2   39.60    6.20
   1  -9   2   46.80    5.50
   1  -9   2   56.99    6.50
  -1  -9  -2   48.30    4.90
  -1  -9  -2   52.69    5.40
   1  -9   2   49.70    6.40
   1  -9   2   61.89    6.20
  -1  -9   2   56.69    5.60
   1  -9  -2   58.39    6.50
  -1  -9   2   54.99    6.00
   1  -9  -2   45.40    6.40
  -1  -9   2   35.10    5.50
  -1  -9   2   45.90    5.20
   1  -9  -2   60.49    5.80
   1   9   2   62.79    5.20
   1  -9  -2   59.79    5.40
   1   9   2   34.80    5.50
  -1   9  -2   47.80    6.50
   2   9  -2   20.80    3.80
  -2  -9  -2   29.60    3.60
  -2  -9  -2   22.80    4.90
   2  -9   2   26.40    3.80
  -2  -9  -2   19.30    5.10
   2  -9   2   24.60    5.40
  -2   9   2   15.20    5.50
  -2  -9  -2   24.70    2.90
   2  -9   2   23.00    4.30
  -2  -9  -2   30.60    3.90
   2  -9  -2   19.50    4.50
  -2   9  -2   17.50    5.20
  -2  -9   2   24.80    4.40
  -2  -9   2   13.80    4.50
   2   9   2   22.20    4.00
   2   9   2   35.70    4.20
  -2  -9   2   18.70    3.90
  -2  -9   2   24.30    3.60
   2  -9  -2   28.00    3.90
   3   9  -2  814.62   43.60
   3  -9   2  798.02   43.80
  -3  -9  -2  859.81   44.10
   3  -9   2  804.92   45.90
  -3  -9  -2  762.52   45.90
  -3  -9  -2  685.73   45.00
  -3   9   2  800.12   45.90
  -3  -9   2  812.02   43.30
  -3   9  -2  789.02   45.90
   3  -9  -2  808.92   44.20
   3   9   2  823.52   43.70
  -3  -9   2  773.22   44.30
  -3  -9   2  758.72   45.20
   3   9   2  707.23   43.40
   3  -9  -2  833.02   44.90
  -3  -9   2  822.52   43.10
  -3  -9   2  853.41   44.60
   4   9  -2   20.40    3.20
   4  -9   2   25.20    4.10
  -4  -9  -2   19.50    5.50
  -4  -9  -2   19.70    5.30
  -4   9   2   23.60    6.10
   4  -9   2   19.00    5.80
  -4  -9  -2   26.10    4.40
  -4   9  -2   26.40    6.70
   4   9   2   27.10    3.90
   4  -9  -2   28.70    4.60
  -4  -9   2   21.60    4.80
   4  -9  -2   21.60    4.20
  -4  -9   2   20.60    4.90
  -4  -9   2   28.00    3.10
   4   9   2   20.60    3.00
  -5  -9  -2   54.89    6.70
   5   9  -2   52.49    6.70
   5  -9   2   50.79    5.80
  -5  -9  -2   50.19    7.60
   5   9  -2   48.30    4.50
  -5  -9  -2   48.20    7.70
  -5   9   2   58.59    8.80
   5  -9  -2   46.10    5.30
   5  -9  -2   57.79    6.40
  -5  -9   2   49.20    6.70
  -5  -9   2   49.10    4.70
  -5   9  -2   40.40    7.70
  -5  -9   2   47.10    6.80
   6  -9   2   16.90    4.10
   6   9  -2   21.60    3.00
  -6  -9  -2   20.00    5.60
  -6  -9  -2   21.90    5.10
  -6   9   2   15.50    6.50
   6   9  -2   17.00    4.60
  -6  -9  -2   17.50    6.00
   6  -9  -2   10.20    3.00
   6   9   2   13.40    4.80
  -6  -9   2   13.40    4.90
  -6  -9   2   15.70    5.30
  -6  -9   2   21.90    5.70
   6  -9  -2   21.20    4.40
   6  -9  -2   15.40    4.60
  -6   9  -2   14.20    6.30
   7   9  -2   36.70    6.30
  -7  -9  -2   29.70    6.40
  -7  -9  -2   28.80    7.50
   7  -9   2   30.70    4.20
   7  -9   2   39.20    4.20
  -7   9   2   30.30    7.50
   7  -9   2   33.40    5.50
   7   9  -2   38.30    4.10
  -7  -9  -2   23.40    6.40
   7   9   2   22.20    6.10
  -7  -9   2   26.70    6.60
   7  -9  -2   34.30    5.80
  -7  -9   2   33.30    6.90
   7  -9  -2   33.80    3.70
   7  -9  -2   35.60    5.30
  -7  -9   2   31.60    7.50
   8  -9   2   25.20    5.30
  -8  -9  -2   29.50    8.30
   8  -9   2   35.60    3.60
  -8   9   2   20.30    7.40
   8  -9   2   28.10    3.50
  -8  -9  -2   25.40    6.90
   8   9  -2   26.70    6.20
  -8  -9  -2   27.80    6.50
   8   9  -2   21.70    3.80
   8   9   2   32.00    6.60
  -8  -9   2   24.30    6.70
  -8  -9   2   33.20    7.90
  -8  -9   2   29.00    7.40
   8  -9  -2   42.80    6.80
  -9  -9  -2   88.39   11.20
  -9   9   2   68.39   10.60
  -9  -9  -2   66.69   11.20
   9  -9   2   74.39    8.90
   9   9  -2   53.39    8.70
   9   9  -2   89.59    6.70
  -9  -9  -2   57.39    9.10
  -9  -9   2   72.89   10.80
   9   9   2   66.19    9.50
  -9  -9   2   68.89    9.50
  -9  -9   2   66.39   10.90
   9  -9  -2  103.19   10.50
 -10   9   2   39.40    9.70
 -10  -9  -2   34.80    7.60
 -10  -9  -2   35.60    9.60
  10   9  -2   25.60    6.90
  10  -9   2   40.30    7.20
 -10  -9  -2   38.90    9.20
  10   9   2   43.90    8.30
  10  -9  -2   36.30    7.30
 -10  -9   2   22.90    7.00
 -10  -9   2   25.40    9.10
 -10  -9   2   31.20    8.90
 -11  -9  -2   58.29   11.90
  11   9  -2   75.39   10.10
  11  -9   2   62.99    9.30
 -11   9   2   58.39   10.60
 -11  -9  -2   54.39    9.40
 -11  -9  -2   58.89   11.10
  11  -9  -2   72.19    9.60
  11   9   2   53.49    9.60
 -11  -9   2   68.09   11.70
 -11  -9   2   58.59   11.50
 -11  -9   2   69.49    9.70
  12   9  -2   -9.60    4.80
 -12  -9  -2   -7.40    7.80
 -12  -9  -2   -2.90    8.70
 -12   9   2    1.20    8.00
  12  -9   2   -4.40    5.00
 -12  -9  -2   -5.40    5.50
  12   9   2   -4.10    5.60
  12  -9  -2   -0.60    5.50
 -12  -9   2   -3.70    4.90
 -12  -9   2   -3.80    8.70
 -12  -9   2   13.30    8.90
 -13  -9  -2   10.80    9.60
  13  -9   2   -1.30    5.70
 -13  -9  -2    1.70    9.80
  13   9  -2   -3.70    5.50
 -13  -9  -2    2.50    6.20
  13   9   2    7.80    6.60
 -13  -9   2    2.80    5.90
 -13  -9   2    0.70    9.80
 -13  -9   2  -14.80    8.10
  13  -9  -2    4.30    6.20
 -14  -9  -2    5.50   10.70
  14   9  -2   19.20    8.10
  14  -9   2   13.80    7.50
 -14  -9  -2   21.00   10.90
 -14  -9   2   16.70   10.50
 -14  -9   2    3.70   10.80
  14  -9  -2   14.00    7.60
  14   9   2    7.50    7.60
 -15  -9  -2   31.70   13.00
  15   9  -2   19.80    8.40
  15  -9   2   27.80   10.50
 -15  -9  -2   14.10   12.00
  15  -9   2   23.50    9.00
 -15  -9   2   10.20   12.10
 -15  -9   2    9.10   11.70
  15  -9  -2   20.00    8.40
  15   9   2    8.40    8.00
   0 -10   2   17.50    4.10
   0 -10   2   15.30    4.00
   0 -10  -2   12.40    3.20
   0  10   2    8.50    4.40
   0 -10   2    8.90    4.00
   0 -10   2   12.90    4.00
   0 -10  -2   16.90    4.10
   0 -10  -2   16.10    4.00
   0 -10  -2    8.50    4.60
   0 -10  -2   10.10    3.70
  -1  10   2  139.19   11.60
  -1 -10  -2  151.88    9.80
   1 -10   2  127.29   10.70
  -1 -10  -2  126.29    9.00
   1 -10   2  130.59   10.00
   1 -10   2  129.89   10.10
   1 -10   2  170.08   11.30
  -1 -10  -2  127.79   11.70
  -1 -10  -2  139.19    9.40
  -1 -10  -2  137.49   10.60
  -1 -10   2  142.79   10.00
   1  10   2  134.69    9.00
   1 -10  -2  134.69   11.30
  -1 -10   2  143.89    9.90
   1 -10  -2  128.99    9.40
  -1 -10   2  126.29    9.50
  -1 -10   2  123.69   10.50
   1  10   2  134.69   10.50
  -1  10  -2  135.19   11.10
   1 -10  -2  127.39    9.80
  -2 -10  -2  531.65   32.70
  -2 -10  -2  513.05   31.20
   2  10  -2  588.74   31.70
   2 -10   2  568.54   33.20
  -2 -10  -2  566.44   31.30
  -2 -10  -2  532.85   33.60
   2 -10   2  553.44   31.30
  -2 -10  -2  548.85   30.80
  -2  10   2  538.05   33.30
   2 -10   2  538.25   31.80
  -2 -10   2  572.64   31.90
  -2 -10   2  571.24   31.40
   2 -10  -2  587.94   31.90
   2  10   2  573.74   31.30
  -2  10  -2  576.14   33.40
   2 -10  -2  575.04   33.00
  -2 -10   2  555.34   32.90
   2  10   2  547.15   31.70
  -2 -10   2  561.34   31.20
  -2 -10   2  599.94   32.30
  -3 -10  -2   81.29    9.50
  -3 -10  -2  102.59    7.60
   3 -10   2   93.49    7.60
   3  10  -2   85.19    7.00
  -3  10   2   75.69    9.10
   3 -10   2   94.29   10.00
  -3 -10  -2   89.09    9.10
   3 -10  -2   92.39    7.90
  -3 -10   2   75.29    6.50
   3  10   2   77.49    7.00
   3 -10  -2   87.49    7.10
   3 -10  -2   84.19    8.40
  -3  10  -2   91.69   10.20
  -3 -10   2   99.49    6.40
  -3 -10   2   75.69    8.40
  -3 -10   2   97.09    8.10
   3  10   2   94.09    7.10
  -4 -10  -2   71.49    9.00
  -4 -10  -2   94.09    8.20
   4 -10   2   84.19    9.90
  -4 -10  -2   92.49   10.10
  -4  10   2  109.19   11.20
   4  10  -2   95.09    7.00
   4 -10   2   83.89    7.70
   4 -10  -2  101.79    8.80
  -4 -10   2   86.79    9.30
  -4  10  -2   85.49   10.00
   4 -10  -2  111.99    9.10
   4  10   2   91.29    6.70
  -4 -10   2   97.89    6.50
  -4 -10   2  102.79    8.80
   5  10  -2   70.69    5.70
   5 -10   2   93.39    7.80
  -5 -10  -2   73.49    9.20
  -5  10   2   78.89   10.20
  -5 -10  -2   66.39    7.60
  -5 -10  -2   55.49    8.70
  -5 -10   2   73.19    9.30
   5 -10  -2   80.29    8.00
   5 -10  -2   67.59    6.80
  -5 -10   2   63.99    5.50
  -5 -10   2   54.99    8.40
  -5 -10   2   74.19    8.20
  -5  10  -2   70.49    9.70
   6 -10   2    6.20    3.50
  -6 -10  -2    2.00    5.30
   6  10  -2    7.60    2.60
  -6  10   2   11.40    6.40
  -6 -10  -2    7.00    4.40
   6  10  -2   10.90    4.40
  -6 -10  -2   11.60    5.30
   6 -10  -2   11.10    3.20
  -6  10  -2    4.50    5.30
  -6 -10   2    8.60    5.30
  -6 -10   2    7.00    5.40
  -6 -10   2   11.90    5.00
   6 -10  -2   12.30    4.30
  -7 -10  -2   17.70    6.40
   7  10  -2   21.60    5.80
  -7  10   2   27.60    8.20
   7 -10   2   34.20    4.30
   7  10  -2   22.70    3.30
   7 -10   2   22.50    4.00
   7 -10   2   26.80    5.30
  -7 -10  -2   20.00    7.10
  -7 -10  -2   18.00    6.00
  -7 -10   2   28.40    6.70
   7 -10  -2   19.30    5.10
  -7 -10   2   19.30    6.30
   7  10   2   22.80    6.20
   7 -10  -2   27.20    3.80
  -7 -10   2   15.90    6.50
  -8  10   2   -3.60    6.20
  -8 -10  -2    8.90    5.50
  -8 -10  -2    1.10    5.80
   8 -10   2   -4.10    2.20
   8  10  -2   -3.70    2.40
   8  10  -2    0.00    4.50
  -8 -10  -2    7.00    7.00
   8 -10   2    1.10    2.30
   8 -10   2    3.70    4.00
   8 -10  -2    0.50    4.20
  -8 -10   2    3.20    6.40
   8  10   2    1.10    4.60
  -8 -10   2   -1.30    6.20
  -8 -10   2   10.60    5.80
   8 -10  -2   -0.40    2.10
  -9 -10  -2    5.80    5.80
  -9 -10  -2   -2.30    6.60
  -9  10   2    4.90    6.70
   9  10  -2   -5.70    4.10
  -9 -10  -2   -1.60    6.30
   9 -10   2   -3.50    3.80
   9 -10  -2   -3.70    4.30
   9  10   2    5.90    5.30
  -9 -10   2   -1.60    5.00
  -9 -10   2   -2.70    6.40
  -9 -10   2   -0.90    6.30
 -10 -10  -2   18.00    8.20
 -10 -10  -2   29.50    9.90
 -10 -10  -2   12.10    6.40
 -10  10   2   16.70    8.10
  10 -10   2   12.30    5.70
  10  10  -2   16.20    6.10
 -10 -10   2    6.90    8.20
 -10 -10   2   14.40    7.90
  10 -10  -2   15.30    5.90
 -10 -10   2   31.10    7.50
  10  10   2   28.80    7.40
 -11  10   2   -9.60    7.30
 -11 -10  -2    6.00    8.60
 -11 -10  -2   -9.20    5.20
  11  10  -2   -8.20    4.50
  11 -10   2    1.20    5.00
 -11 -10  -2    0.80    7.70
 -11 -10   2   -7.40    5.30
 -11 -10   2   -6.60    7.80
 -11 -10   2   -8.40    7.30
  11  10   2   -5.90    5.00
  11 -10  -2    5.80    5.40
 -12 -10  -2   79.49   11.40
  12  10  -2   89.29   12.40
 -12  10   2   84.49   13.70
 -12 -10  -2   89.09   14.10
 -12 -10  -2   71.49   13.20
  12 -10   2  105.79   12.40
 -12 -10   2   89.39   14.10
 -12 -10   2   96.29   14.50
  12 -10  -2  113.79   12.80
  12  10   2   96.89   13.30
 -12 -10   2   84.39   11.20
 -13 -10  -2   26.10    8.20
  13 -10   2   49.60    9.70
  13  10  -2   40.30    9.20
 -13 -10  -2   44.00   11.90
 -13 -10  -2   38.40   11.90
  13 -10  -2   45.80    9.80
  13  10   2   43.80   10.10
 -13 -10   2   19.00   10.90
 -13 -10   2   53.59    9.50
 -13 -10   2   56.09   13.00
 -14 -10  -2   -2.40    9.60
  14 -10   2    8.90    7.30
  14  10  -2    4.00    6.60
  14 -10   2   -6.40    8.00
 -14 -10  -2   10.30   10.70
  14 -10  -2   10.10    7.00
 -14 -10   2   -6.40    9.00
  14  10   2   14.60    7.30
 -14 -10   2  -12.20    9.60
   0 -11   2   -0.50    3.30
   0 -11  -2   -3.60    2.70
   0 -11  -2   -4.40    3.60
   0  11   2   -1.20    4.00
   0 -11   2   -1.30    3.20
   0 -11  -2    2.40    3.20
   0 -11  -2    1.80    2.80
   0 -11   2    2.10    3.50
   0 -11   2    1.80    3.20
   0 -11  -2   -0.40    3.30
  -1 -11  -2   68.59    6.50
   1 -11   2   62.29    7.60
  -1 -11  -2   63.09    6.20
  -1 -11  -2   73.09    6.40
  -1  11   2   59.89    7.90
  -1 -11  -2   60.89    7.20
  -1 -11  -2   41.60    7.20
   1 -11   2   77.59    7.20
   1 -11   2   57.89    6.80
  -1 -11   2   75.99    7.20
  -1 -11   2   64.29    7.40
  -1 -11   2   74.39    6.70
   1 -11  -2   65.19    6.90
   1 -11  -2   52.19    7.50
  -1 -11   2   79.99    7.20
   1 -11  -2   75.99    6.60
   1  11   2   56.49    6.70
  -1  11  -2   56.19    7.60
   2 -11   2   37.80    4.70
  -2 -11  -2   28.80    5.60
  -2 -11  -2   39.90    4.70
  -2 -11  -2   38.20    4.70
   2 -11   2   39.10    6.20
  -2 -11  -2   26.80    6.30
   2 -11   2   36.80    5.40
  -2 -11  -2   32.70    3.80
  -2  11   2   27.20    6.30
   2  11   2   25.40    4.80
   2 -11  -2   29.30    4.60
  -2 -11   2   37.30    6.20
   2 -11  -2   38.10    4.90
   2  11   2   39.10    4.60
  -2 -11   2   42.70    4.50
  -2 -11   2   39.40    4.70
  -2  11  -2   38.00    6.70
   2 -11  -2   42.10    6.30
  -2 -11   2   27.50    5.10
  -3  11   2  192.38   15.50
  -3 -11  -2  184.18   15.40
  -3 -11  -2  200.68   14.90
  -3 -11  -2  185.88   12.80
   3 -11   2  193.18   15.20
   3 -11   2  198.98   12.80
   3  11  -2  203.28   12.70
  -3 -11   2  178.88   14.50
   3 -11  -2  173.58   13.90
  -3 -11   2  226.48   13.70
   3  11   2  191.78   12.60
   3 -11  -2  183.38   12.90
  -3  11  -2  202.98   15.50
  -3 -11   2  207.38   12.10
  -3 -11   2  207.38   12.10
   3 -11  -2  204.78   13.00
  -4  11   2  683.53   40.80
  -4 -11  -2  696.33   40.20
   4 -11   2  671.13   38.10
   4 -11   2  685.73   40.60
   4  11  -2  684.43   37.50
  -4 -11  -2  662.83   38.30
  -4 -11  -2  673.43   40.70
  -4 -11   2  693.73   37.10
   4 -11  -2  687.83   38.50
  -4  11  -2  686.53   40.60
  -4 -11   2  654.83   38.60
   4 -11  -2  692.03   39.00
   4  11   2  628.14   37.20
  -4 -11   2  699.43   40.10
  -5 -11  -2  477.75   28.30
   5 -11   2  493.45   27.90
  -5 -11  -2  437.76   30.10
  -5 -11  -2  442.56   29.90
  -5  11   2  493.25   30.90
   5 -11   2  493.25   30.70
   5  11  -2  495.05   26.70
  -5 -11   2  460.45   29.90
  -5  11  -2  484.75   30.50
   5  11   2  451.95   26.00
  -5 -11   2  496.05   26.60
  -5 -11   2  467.75   28.50
   5 -11  -2  463.25   28.00
  -5 -11   2  454.75   30.20
   5 -11  -2  506.35   28.30
  -6 -11  -2    6.90    5.60
  -6  11   2    1.80    6.10
   6 -11   2   -2.00    5.30
   6 -11   2   -0.20    3.30
  -6 -11  -2    0.60    5.10
   6  11  -2   -2.20    2.10
   6 -11   2    0.50    3.00
  -6 -11  -2    5.10    4.40
   6 -11  -2   -1.80    2.80
  -6 -11   2    4.20    5.60
  -6  11  -2    5.60    6.30
  -6 -11   2    4.40    5.00
   6 -11  -2    5.40    4.00
  -6 -11   2    1.00    4.60
  -7  11   2  145.69   14.80
   7  11  -2  132.19    9.20
   7 -11   2  132.39   11.20
  -7 -11  -2  134.79   13.90
   7  11  -2  147.39   13.60
  -7 -11  -2  146.69   14.60
  -7 -11  -2  144.09   13.10
   7 -11   2  142.49   10.50
   7 -11  -2  134.89   11.90
   7 -11  -2  148.79   10.10
  -7 -11   2  122.19   13.70
  -7 -11   2  156.18   14.00
  -7 -11   2  141.59   14.40
  -8 -11  -2   69.89   11.00
   8  11  -2   63.09    9.10
  -8 -11  -2   63.69    9.80
   8 -11   2   70.09    6.50
   8 -11   2   77.99    8.80
  -8 -11  -2   56.69    9.40
  -8  11   2   59.49   10.20
   8 -11   2   98.69    9.50
  -8 -11   2   49.10    9.50
   8 -11  -2   71.69    6.10
   8 -11  -2   63.89    8.50
  -8 -11   2   50.09    9.40
  -8 -11   2   54.19   10.20
   9 -11   2  243.48   14.40
  -9 -11  -2  267.87   19.60
   9 -11   2  232.58   17.30
  -9  11   2  248.08   20.40
  -9 -11  -2  231.58   20.60
  -9 -11  -2  241.88   19.50
   9  11  -2  235.08   18.30
  -9 -11   2  217.18   19.00
  -9 -11   2  234.38   20.50
   9 -11  -2  229.38   17.60
   9  11   2  243.88   19.00
  -9 -11   2  220.38   19.00
 -10 -11  -2   59.29   10.50
 -10  11   2   63.19   10.90
  10 -11   2   65.69    9.00
 -10 -11  -2   54.69   11.00
  10  11  -2   50.09    9.00
 -10 -11  -2   56.39    9.60
 -10 -11   2   53.69    9.50
  10 -11  -2   65.19    9.10
  10  11   2   40.90    9.00
 -10 -11   2   60.49   10.90
 -10 -11   2   37.80   10.10
 -11  11   2   74.09   12.60
  11  11  -2   60.19   10.00
 -11 -11  -2   76.99   12.40
 -11 -11  -2   68.49   10.40
  11 -11   2   66.99    9.80
 -11 -11  -2   68.49   12.30
  11 -11  -2   61.29    9.50
 -11 -11   2   46.50    9.60
 -11 -11   2   52.09   11.40
 -11 -11   2   51.39   11.50
  11  11   2   53.09   10.40
  12  11  -2    8.90    6.20
 -12 -11  -2   -0.30    5.90
 -12  11   2   18.00    9.60
 -12 -11  -2    5.00    8.60
 -12 -11  -2    0.30    9.10
  12 -11   2   10.20    6.20
 -12 -11   2    0.90    5.80
  12  11   2   -2.00    5.90
 -12 -11   2  -14.80    7.50
  12 -11  -2   10.40    6.30
 -12 -11   2   -9.70    7.90
 -13 -11  -2   20.90   10.80
 -13 -11  -2   22.20    8.20
  13 -11   2   17.00    9.30
 -13 -11  -2   22.30   10.60
  13  11  -2   12.80    7.20
  13 -11   2   32.70    8.90
  13 -11  -2   22.10    8.10
  13  11   2   26.60    8.70
 -13 -11   2   25.50   11.30
 -13 -11   2   19.80    7.50
 -13 -11   2   24.50   10.80
  14 -11   2   18.00    9.80
 -14 -11  -2   -4.00   10.20
 -14 -11  -2  -10.40    9.50
  14 -11   2    2.00    6.70
  14  11  -2   -5.00    5.90
 -14 -11   2   12.00   10.90
  14 -11  -2   -6.50    6.10
  14  11   2   -3.80    6.20
 -14 -11   2    0.10   10.70
   0 -12   2  118.89    9.90
   0  12   2  131.49   11.00
   0 -12  -2  112.69    9.60
   0 -12  -2   97.89   10.90
   0 -12  -2  118.99    8.80
   0 -12  -2  119.99   10.00
   0 -12   2  124.69    9.50
   0 -12   2  124.09   10.50
  -1 -12  -2  175.68   11.50
   1 -12   2  158.48   12.50
  -1 -12  -2  149.29   13.30
   1 -12   2  162.68   11.70
  -1 -12  -2  159.68   10.70
   1 -12   2  159.38   12.00
  -1  12   2  149.09   12.90
  -1 -12  -2  156.18   11.00
  -1 -12  -2  155.08   12.30
  -1 -12   2  149.99   11.10
  -1 -12   2  184.28   11.70
  -1 -12   2  161.88   11.40
   1 -12  -2  152.58   11.00
   1 -12  -2  164.18   11.80
   1  12   2  166.88   12.40
   1 -12  -2  140.89   12.20
   1 -12  -2  161.28   13.50
  -1 -12   2  157.18   12.40
  -2 -12  -2   44.10    7.60
   2 -12   2   43.20    5.90
  -2 -12  -2   36.80    4.80
  -2 -12  -2   31.70    6.10
  -2 -12  -2   40.60    4.30
   2 -12   2   45.30    5.10
  -2  12   2   43.50    7.30
   2 -12   2   39.00    5.60
  -2 -12  -2   41.70    5.10
   2 -12   2   39.80    6.60
  -2 -12   2   30.70    5.90
  -2 -12   2   34.50    5.50
  -2  12  -2   32.70    6.90
   2  12   2   31.90    5.30
  -2 -12   2   43.20    5.10
   2 -12  -2   38.90    5.30
   2 -12  -2   44.70    5.30
  -2 -12   2   41.60    4.80
   2 -12  -2   35.00    6.40
   3 -12   2  174.48   14.20
  -3 -12  -2  156.68   13.60
   3 -12   2  164.68   12.10
   3 -12   2  171.08   11.60
  -3  12   2  165.88   14.60
  -3 -12  -2  176.08   11.80
  -3 -12  -2  162.08   14.50
   3 -12  -2  172.78   11.90
   3  12   2  152.58   11.50
   3 -12  -2  164.58   13.20
  -3 -12   2  176.18   12.40
  -3 -12   2  174.78   10.90
  -3  12  -2  178.08   14.70
   3 -12  -2  197.78   12.30
  -3 -12   2  163.58   13.60
  -3 -12   2  180.58   11.00
  -4 -12  -2   58.09    6.70
   4 -12   2   59.99    6.40
  -4 -12  -2   45.50    7.50
  -4  12   2   43.50    7.90
  -4 -12  -2   42.20    8.10
   4  12  -2   61.59    5.80
   4 -12   2   65.29    9.00
   4  12   2   46.50    5.20
   4 -12  -2   41.80    6.50
  -4 -12   2   45.80    8.20
  -4 -12   2   58.79    8.40
   4 -12  -2   60.39    6.10
  -4 -12   2   57.39    4.30
  -4  12  -2   58.39    9.00
  -4 -12   2   60.99    7.40
   4 -12  -2   55.99    6.80
  -4 -12   2   73.59    5.10
   5 -12   2  123.59    9.70
   5 -12   2  128.99   13.60
   5 -12   2  123.49   10.30
  -5 -12  -2  128.69   10.50
  -5 -12  -2  102.59   12.10
  -5 -12  -2  112.49   12.00
  -5  12   2  110.69   12.40
   5  12  -2  122.09    8.50
  -5 -12   2  125.29    8.00
   5 -12  -2  127.99   10.40
  -5 -12   2  122.19   12.60
  -5 -12   2  114.69   10.70
  -5 -12   2  107.79   12.00
   5  12   2  110.69    7.60
  -5  12  -2  121.39   12.90
   5 -12  -2  126.69   10.90
  -6  12   2  108.99   12.50
  -6 -12  -2   43.50    9.00
  -6 -12  -2   78.89   10.70
   6  12  -2   72.99    6.30
   6 -12   2   78.79    8.20
   6 -12   2   78.49    8.00
   6 -12   2  108.29   12.50
  -6 -12  -2   67.29    8.70
  -6 -12   2   73.89   10.60
  -6 -12   2   90.09   11.10
  -6 -12   2   88.49    9.90
   6 -12  -2   79.19    7.90
   6 -12  -2   97.29    9.30
  -7 -12  -2   49.50    9.70
   7 -12   2   71.79    8.10
  -7  12   2   60.99   10.40
  -7 -12  -2   65.19   10.10
  -7 -12  -2   67.49    9.30
   7  12  -2   63.59    5.70
   7 -12   2   53.39   10.00
   7 -12   2   61.39    6.90
  -7 -12   2   39.00    9.00
   7 -12  -2   74.19    8.70
  -7 -12   2   63.49   10.00
   7 -12  -2   64.39    6.60
  -7 -12   2   47.10    8.50
   8 -12   2   44.50    7.20
  -8  12   2   36.50   10.00
  -8 -12  -2   42.90    8.50
   8 -12   2   56.09   10.30
  -8 -12  -2   33.40    9.40
   8 -12   2   41.10    5.40
  -8 -12  -2   43.20    8.80
  -8 -12   2   31.30    8.80
   8 -12  -2   54.99    8.10
   8 -12  -2   53.39    5.50
  -8 -12   2   34.70    8.20
  -8 -12   2   43.70    8.70
  -9 -12  -2   24.30    7.70
  -9  12   2    3.50    7.70
  -9 -12  -2   16.80    7.30
  -9 -12  -2   18.70    8.60
   9 -12   2   18.00    5.70
   9  12  -2   17.90    6.40
  -9 -12   2   15.80    6.70
   9 -12  -2   16.90    5.90
  -9 -12   2    1.90    7.50
  -9 -12   2   11.80    7.50
  10 -12   2   99.69   14.00
 -10 -12  -2   73.99   11.10
  10  12  -2   79.59   11.10
 -10  12   2   53.19   11.30
  10 -12   2   74.09    9.90
 -10 -12  -2   72.89   12.00
 -10 -12  -2   83.79   13.20
 -10 -12   2   77.09   12.70
 -10 -12   2   82.89   12.40
  10 -12  -2   93.89   11.00
 -10 -12   2   70.69   11.20
 -11 -12  -2   10.40    8.90
  11 -12   2    6.30    5.80
  11  12  -2   12.30    6.60
 -11  12   2    5.20    7.90
  11 -12   2   -1.80    7.40
 -11 -12  -2    3.70    6.20
 -11 -12  -2   -3.40    7.60
 -11 -12   2    4.10    8.60
  11 -12  -2    3.00    5.40
  11  12   2    0.50    6.40
 -11 -12   2   -2.40    6.10
 -11 -12   2   -4.20    7.70
  12  12  -2    4.70    6.30
  12 -12   2    0.60    8.00
 -12 -12  -2   -2.30    6.30
 -12 -12  -2    3.20    9.20
 -12  12   2   -7.30    7.20
  12 -12   2    7.10    6.50
 -12 -12  -2   11.00    9.30
 -12 -12   2   -7.00    8.80
  12  12   2    7.60    6.90
 -12 -12   2    8.30    9.30
 -12 -12   2   -7.20    5.90
  12 -12  -2   10.80    6.60
 -13 -12  -2  137.49   17.60
  13  12  -2  127.59   15.70
  13 -12   2  138.19   15.00
  13 -12   2  124.69   17.40
 -13 -12  -2  105.19   17.40
 -13 -12  -2  116.09   14.50
  13  12   2  111.39   15.30
 -13 -12   2  117.09   16.70
  13 -12  -2  137.89   15.50
 -13 -12   2  120.69   14.60
 -13 -12   2  142.49   18.30
  14  12  -2    6.60    7.20
 -14 -12  -2   -4.30    8.00
  14 -12   2   10.20    8.90
  14 -12   2    0.30    7.40
 -14 -12  -2   -8.80   10.10
 -14 -12  -2   -3.30   10.80
 -14 -12   2    7.60   11.50
 -14 -12   2   -3.80   10.70
  14  12   2   -2.10    6.50
  14 -12  -2   -6.00    6.60
   0 -13  -2    0.70    3.80
   0 -13   2    1.70    3.50
   0 -13  -2    1.10    3.00
   0 -13   2    5.40    3.90
   0 -13   2   -1.60    3.50
   0 -13  -2    3.50    4.60
   0 -13  -2    2.70    3.40
   0  13   2    6.40    4.70
  -1  13   2   48.00    7.70
  -1 -13  -2   55.19    6.10
  -1 -13  -2   50.49    8.00
   1 -13   2   48.70    7.20
  -1 -13  -2   45.40    6.90
   1 -13   2   63.29    7.60
  -1 -13  -2   64.49    6.30
   1 -13   2   60.19    7.00
  -1 -13   2   50.59    7.20
   1 -13  -2   53.49    8.00
  -1 -13   2   59.59    6.80
  -1 -13   2   50.79    6.30
   1  13   2   47.50    6.80
   1 -13  -2   52.59    6.70
   1 -13  -2   52.39    6.10
  -1 -13   2   57.89    6.60
   1 -13  -2   53.09    7.10
   2 -13   2   36.80    5.90
  -2 -13  -2   33.70    4.20
  -2 -13  -2   35.50    7.30
   2 -13   2   32.80    6.50
  -2 -13  -2   38.20    5.00
   2 -13   2   30.20    4.60
   2 -13   2   33.20    5.60
  -2  13   2   25.70    6.70
  -2 -13  -2   31.70    6.30
  -2 -13  -2   45.60    5.20
  -2 -13   2   28.50    5.30
  -2 -13   2   34.70    4.90
   2 -13  -2   37.60    6.80
   2 -13  -2   33.20    5.10
  -2 -13   2   32.90    4.60
   2  13   2   31.80    5.50
  -2 -13   2   35.80    6.80
   2 -13  -2   39.00    5.30
   3 -13   2   69.29    9.10
  -3 -13  -2   61.69    9.30
  -3 -13  -2   66.99    7.00
  -3  13   2   61.09    9.30
   3 -13   2   79.69    8.10
   3 -13   2   69.29    6.80
  -3 -13  -2   61.89    8.50
  -3 -13  -2   51.49    4.80
  -3 -13   2   58.69    8.30
   3 -13  -2   71.49    7.30
  -3  13  -2   47.60    8.80
   3  13   2   62.39    6.60
  -3 -13   2   50.39    8.40
  -3 -13   2   62.29    5.80
  -3 -13   2   68.49    6.00
  -3 -13   2   62.99    7.40
   3 -13  -2   67.69    6.80
   3 -13  -2   68.09    7.00
   3 -13  -2   67.69    8.20
  -4  13   2   89.69   11.40
   4 -13   2   71.39    8.60
  -4 -13  -2   80.79   10.60
  -4 -13  -2   69.99    9.60
   4 -13   2   86.49   10.60
   4 -13   2   86.19    8.20
  -4 -13  -2   91.09    8.70
  -4 -13   2   83.89    8.90
  -4 -13   2   83.89    5.90
  -4  13  -2   85.69   11.30
  -4 -13   2  100.09    6.40
  -4 -13   2   76.69    9.70
   4 -13  -2   73.59    7.60
   4 -13  -2   76.99    9.20
   4 -13  -2   90.99    8.70
   4  13   2   82.89    7.10
  -4 -13   2   64.69    9.60
  -5 -13  -2   24.00    7.10
   5 -13   2   32.80    5.40
   5 -13   2   31.40    5.60
  -5  13   2   17.30    7.60
  -5 -13  -2   20.60    7.10
  -5 -13  -2   24.50    5.40
   5 -13   2   17.40    6.80
  -5 -13   2   27.80    5.90
  -5 -13   2   24.30    7.10
   5 -13  -2   22.00    4.20
   5 -13  -2   21.30    5.10
  -5 -13   2   14.00    6.50
  -5 -13   2   19.50    3.10
   5 -13  -2   17.10    4.80
  -6 -13  -2   30.20    7.70
   6 -13   2   20.40    5.00
   6 -13   2   28.70    5.50
  -6 -13  -2   18.50    7.60
   6 -13   2   25.00    7.50
  -6 -13  -2   22.60    6.40
  -6  13   2   19.00    8.30
  -6 -13   2   11.80    6.70
   6 -13  -2   23.20    5.60
  -6 -13   2   17.30    7.30
   6 -13  -2   24.60    5.10
  -6 -13   2   29.10    6.80
   7 -13   2    5.90    4.20
   7 -13   2    8.90    6.70
  -7 -13  -2    1.10    6.30
  -7 -13  -2    3.20    6.40
   7 -13   2    5.40    3.90
  -7 -13  -2    4.60    5.70
  -7  13   2    0.70    7.30
   7 -13  -2   10.10    4.90
  -7 -13   2   12.70    6.20
  -7 -13   2    8.30    6.70
  -7 -13   2    5.10    6.70
   7 -13  -2    8.10    3.70
  -8 -13  -2    5.30    6.10
  -8  13   2   -5.20    6.40
   8 -13   2   -3.30    3.80
  -8 -13  -2    6.40    6.70
   8 -13   2   -1.40    3.10
  -8 -13  -2   -1.60    6.90
   8 -13   2    3.90    6.30
   8 -13  -2    2.20    4.80
   8 -13  -2    1.50    3.10
  -8 -13   2   -3.40    5.60
  -8 -13   2   -0.10    5.90
  -8 -13   2    6.90    7.30
  -9  13   2    1.70    8.40
  -9 -13  -2   -0.90    6.20
  -9 -13  -2    0.00    6.80
  -9 -13  -2   -2.70    7.70
   9 -13   2   -4.60    6.50
   9 -13   2    8.50    4.70
  -9 -13   2   -2.80    5.80
  -9 -13   2    1.00    7.20
  -9 -13   2    8.30    7.30
   9 -13  -2    8.00    5.40
 -10 -13  -2    8.40    8.10
 -10  13   2    2.50    8.50
  10 -13   2    8.70    5.40
 -10 -13  -2   -2.70    8.10
 -10 -13  -2   12.20    8.00
  10  13  -2    8.30    6.30
  10 -13   2   -3.50    6.90
 -10 -13   2   18.20    7.90
 -10 -13   2   -3.90    8.10
 -10 -13   2    4.70    7.60
  10 -13  -2   12.40    5.80
 -11 -13  -2   51.69   10.40
  11 -13   2   67.59   10.00
 -11 -13  -2   53.79   11.20
  11 -13   2   43.90   11.30
 -11 -13  -2   58.59   12.50
  11  13  -2   48.90    9.60
 -11  13   2   48.80   11.90
 -11 -13   2   57.39   12.00
 -11 -13   2   64.69   12.70
  11 -13  -2   67.39   10.10
 -11 -13   2   42.20    9.60
 -12 -13  -2   34.70   11.70
  12 -13   2   59.89    9.70
 -12 -13  -2   36.40   11.30
 -12 -13  -2   30.80    9.00
  12 -13   2   45.50   11.20
  12  13  -2   48.80    9.90
  12 -13  -2   62.09   10.20
 -12 -13   2   36.20    9.30
 -12 -13   2   28.90   11.20
 -12 -13   2   30.80   11.10
  13  13  -2   -6.20    6.10
 -13 -13  -2    5.60   10.60
  13 -13   2    4.80    6.60
  13 -13   2   18.00    9.40
 -13 -13  -2    0.20    6.80
 -13 -13  -2   -4.20    9.70
  13 -13  -2   -2.40    6.30
 -13 -13   2    6.80    7.10
 -13 -13   2   -6.60    9.50
  13  13   2    9.00    7.70
 -13 -13   2    6.60    9.90
   0  14   2  136.89   12.50
   0 -14   2  136.39   11.30
   0 -14  -2  149.69   12.30
   0 -14   2  141.89   11.00
   0 -14   2  139.59   12.00
   0 -14  -2  135.69   10.00
   0 -14  -2  128.39   11.10
   0 -14  -2  123.59   13.30
  -1 -14  -2  557.74   31.00
  -1  14   2  562.34   33.40
   1 -14   2  564.44   31.70
  -1 -14  -2  520.45   34.00
   1 -14   2  504.55   32.30
  -1 -14  -2  551.34   32.90
  -1 -14  -2  522.55   31.00
   1 -14   2  537.25   32.40
  -1 -14   2  532.85   32.80
   1  14   2  536.05   32.20
   1 -14  -2  541.45   32.30
   1 -14  -2  536.75   32.10
  -1 -14   2  501.25   33.70
   1 -14  -2  542.45   33.60
  -1 -14   2  553.74   31.60
   1 -14  -2  537.75   31.10
  -1 -14   2  544.45   31.40
   2 -14   2  322.87   21.60
   2 -14   2  291.87   20.00
   2 -14   2  304.07   21.50
   2 -14   2  342.07   20.80
  -2 -14  -2  305.57   22.70
   2 -14   2  320.47   19.30
  -2  14   2  290.67   21.80
  -2 -14  -2  287.97   21.20
  -2 -14  -2  312.07   18.70
  -2 -14  -2  352.66   19.70
  -2 -14  -2  300.97   19.30
  -2 -14   2  270.47   21.90
   2 -14  -2  321.87   19.60
  -2 -14   2  296.27   21.40
   2 -14  -2  316.07   20.20
   2  14   2  311.77   20.30
   2 -14  -2  326.87   21.90
  -2 -14   2  354.86   19.80
   2 -14  -2  321.77   21.40
  -2 -14   2  304.77   19.10
  -2 -14   2  344.77   20.20
  -3 -14  -2   -1.90    1.90
   3 -14   2   -3.90    3.30
   3 -14   2   -5.30    4.40
   3 -14   2   -4.30    3.90
   3 -14   2   -3.10    3.80
   3 -14   2   -0.40    3.20
  -3 -14  -2    4.80    5.50
  -3 -14  -2    3.10    2.60
  -3 -14  -2    2.60    5.00
  -3  14   2   -3.10    5.60
  -3 -14  -2    1.10    3.40
  -3 -14   2    0.60    4.90
  -3 -14   2   -5.80    2.40
  -3 -14   2    0.30    4.00
   3 -14  -2    3.60    3.60
   3 -14  -2   -1.50    3.80
   3 -14  -2    3.30    3.40
  -3 -14   2   -1.40    4.90
   3  14   2    4.00    3.90
  -3 -14   2   -0.30    2.50
   3 -14  -2   -3.60    2.80
  -4  14   2    8.50    6.90
  -4 -14  -2    6.10    4.40
  -4 -14  -2    3.50    6.50
   4 -14   2    4.70    4.00
  -4 -14  -2    4.40    5.90
   4 -14   2    2.00    5.30
   4 -14   2   -0.50    3.70
   4 -14   2    8.50    3.80
  -4 -14   2    9.00    2.40
  -4 -14   2    6.60    5.70
  -4 -14   2    3.80    5.90
   4 -14  -2    1.90    4.00
  -4 -14   2    9.80    2.50
   4 -14  -2    6.90    3.60
   4  14   2    3.40    3.50
   4 -14  -2   16.90    5.00
  -4 -14   2    2.70    4.40
  -5 -14  -2   27.10    6.20
  -5 -14  -2   21.70    7.30
  -5 -14  -2   29.20    7.70
   5 -14   2   22.70    5.20
  -5  14   2   25.80    7.90
   5 -14   2   20.20    5.30
   5 -14   2   22.20    7.50
   5 -14  -2   28.10    5.70
  -5 -14   2   31.10    7.70
  -5 -14   2   24.00    7.60
   5 -14  -2   26.70    5.60
  -5 -14   2   25.00    3.40
  -5 -14   2   19.20    6.00
   5 -14  -2   17.10    4.30
   6 -14   2   84.79    9.20
  -6  14   2   78.69   12.40
  -6 -14  -2   78.79   11.70
  -6 -14  -2   76.89   11.20
  -6 -14  -2   96.09   10.30
   6 -14   2   85.59    9.10
   6 -14   2   65.29   10.80
   6 -14  -2   87.59    8.20
  -6 -14   2   99.09   11.00
  -6 -14   2   71.69   11.30
  -6 -14   2   82.59   11.70
   6 -14  -2   88.49    9.20
   6 -14  -2   96.59    9.80
   7 -14   2    7.20    4.30
  -7 -14  -2    2.20    6.70
  -7  14   2    3.90    7.60
   7 -14   2   16.90    7.60
  -7 -14  -2    0.60    6.10
   7 -14   2   -3.60    3.70
  -7 -14  -2    3.60    5.40
  -7 -14   2   13.70    6.50
   7 -14  -2    7.80    4.80
  -7 -14   2    2.20    6.40
   7 -14  -2    2.10    3.70
  -7 -14   2   10.10    7.20
   8 -14   2   12.20    4.40
   8 -14   2   16.40    5.20
  -8 -14  -2    6.20    6.10
  -8 -14  -2    2.80    7.20
   8 -14   2   21.30    8.00
  -8 -14  -2    7.70    8.00
  -8  14   2   10.70    8.90
   8 -14  -2   20.80    6.10
  -8 -14   2   10.10    6.40
  -8 -14   2   25.50    7.70
   8 -14  -2   14.00    4.10
  -8 -14   2   11.70    8.00
  -9  14   2   99.39   14.10
  -9 -14  -2  106.89   13.90
   9 -14   2   90.99   13.80
  -9 -14  -2   98.89   12.80
   9 -14   2  115.69   11.70
  -9 -14  -2   99.49   14.30
  -9 -14   2   82.59   12.40
  -9 -14   2   84.79   13.30
   9 -14  -2  113.89   11.80
  -9 -14   2   96.19   13.00
  10 -14   2    3.80    7.20
 -10 -14  -2    7.20    8.20
  10 -14   2   17.30    5.70
 -10 -14  -2    8.70    8.80
 -10 -14  -2   -1.50    6.80
 -10  14   2   -6.80    8.40
 -10 -14   2    1.10    8.20
  10 -14  -2    1.30    5.00
 -10 -14   2   12.50    9.20
 -10 -14   2    7.10    7.20
 -11  14   2   22.50   10.30
 -11 -14  -2   15.60   10.40
 -11 -14  -2   24.50    9.50
 -11 -14  -2   12.90    8.00
  11 -14   2   11.10    8.50
  11 -14   2   33.00    7.80
 -11 -14   2   24.10    8.70
  11 -14  -2   31.30    8.10
 -11 -14   2    4.30    9.10
 -11 -14   2   17.00    9.60
 -12 -14  -2   -3.90    9.80
  12 -14   2    1.10    8.20
  12 -14   2   -6.80    4.90
 -12 -14  -2   -5.60    6.70
 -12 -14  -2    4.10    9.40
  12 -14  -2    3.30    6.20
 -12 -14   2   -1.60    9.60
 -12 -14   2   -8.00    9.10
 -12 -14   2   -1.60    6.80
 -13 -14  -2   67.59   14.10
  13 -14   2   58.59   10.70
  13 -14   2   70.39   13.60
  13  14  -2   81.69   13.20
 -13 -14  -2   65.59   11.90
 -13 -14  -2   69.69   14.80
 -13 -14   2   66.39   14.10
 -13 -14   2   63.09   11.50
 -13 -14   2   68.39   14.40
  13 -14  -2   75.09   12.40
   0 -15  -2   -0.60    3.20
   0 -15  -2   -0.70    4.10
   0 -15   2    0.20    4.80
   0  15   2    8.40    5.40
   0 -15   2    6.80    4.70
   0 -15   2   -1.20    3.90
   0 -15  -2    5.70    4.70
   0 -15   2    0.90    3.90
   0 -15  -2    3.90    5.20
   1 -15   2   49.99    8.40
  -1 -15  -2   63.49    9.60
   1 -15   2   51.29    7.30
   1 -15   2   65.19    8.70
   1 -15   2   66.99    8.40
  -1 -15  -2   51.99    8.50
  -1  15   2   68.09    9.30
  -1 -15  -2   63.89    6.90
  -1 -15  -2   76.49    7.50
   1 -15  -2   73.89   10.00
   1 -15  -2   62.89    8.40
  -1 -15   2   68.19    7.70
  -1 -15   2   58.79    8.60
   1 -15  -2   62.39    8.10
  -1 -15   2   58.49    9.20
  -1 -15   2   76.39    7.80
   1  15   2   67.99    8.40
   1 -15  -2   60.69    6.90
  -2 -15  -2   36.40    7.20
  -2 -15  -2   31.40    4.60
  -2 -15  -2   29.40    8.20
  -2  15   2   29.20    7.60
   2 -15   2   32.40    6.30
   2 -15   2   27.20    6.70
   2 -15   2   30.70    5.10
   2 -15   2   41.30    6.60
  -2 -15  -2   28.70    5.20
   2 -15   2   16.30    6.30
   2 -15  -2   30.90    6.90
  -2 -15   2   31.70    6.10
  -2 -15   2   23.90    7.20
   2  15   2   29.10    6.00
  -2 -15   2   25.50    4.80
   2 -15  -2   29.50    5.60
   2 -15  -2   21.60    5.40
  -2 -15   2   39.60    5.80
   2 -15  -2   27.30    6.70
  -2 -15   2   29.40    7.00
  -3  15   2   20.70    7.70
   3 -15   2   32.00    7.40
   3 -15   2   32.20    6.50
  -3 -15  -2   22.40    7.20
   3 -15   2   23.60    5.40
  -3 -15  -2   28.90    4.40
   3 -15   2   29.00    5.90
  -3 -15  -2   22.00    5.10
  -3 -15  -2   19.10    3.40
  -3 -15  -2   30.90    7.80
   3 -15   2   26.30    5.00
   3  15   2   23.70    5.30
  -3 -15   2   17.90    5.50
  -3 -15   2   28.10    4.40
   3 -15  -2   30.20    7.00
   3 -15  -2   28.90    5.50
  -3 -15   2   19.20    6.70
   3 -15  -2   29.70    5.30
  -3 -15   2   27.00    4.40
   3 -15  -2   20.60    5.80
  -3 -15   2   24.10    7.30
   3 -15  -2   20.00    5.20
   4 -15   2    2.70    5.60
  -4  15   2   -1.70    6.80
  -4 -15  -2    3.00    6.00
  -4 -15  -2   -0.60    5.80
  -4 -15  -2    6.80    4.30
   4 -15   2    6.80    4.40
   4 -15   2   -2.90    3.50
   4 -15   2   -2.00    4.00
   4 -15   2   -4.10    3.30
   4  15   2    6.40    3.50
  -4 -15   2   12.60    6.40
  -4 -15   2    7.50    2.40
  -4 -15   2   -1.90    4.60
   4 -15  -2    3.90    3.80
   4 -15  -2    2.30    4.00
  -4 -15   2    5.40    5.70
   4 -15  -2    3.90    3.60
   4 -15  -2    2.30    4.40
   5 -15   2   70.89    9.20
   5 -15   2   88.89   12.00
  -5 -15  -2   91.69    9.80
   5 -15   2  118.99   10.00
  -5 -15  -2   67.39   11.70
  -5 -15  -2   87.09   12.10
  -5  15   2   93.99   13.00
  -5 -15   2   59.69   10.30
   5 -15  -2   91.59    9.80
  -5 -15   2   85.19   10.20
   5 -15  -2   98.39    9.70
  -5 -15   2   86.59    6.60
  -5 -15   2   55.69   10.80
   5 -15  -2  105.49    9.20
  -6 -15  -2   35.10    8.90
  -6  15   2   41.20    9.50
  -6 -15  -2   44.20    9.50
   6 -15   2   48.00    7.30
   6 -15   2   54.89    7.20
   6 -15   2   32.20    8.80
  -6 -15  -2   62.89    8.40
   6 -15  -2   48.90    7.50
  -6 -15   2   51.79    8.50
  -6 -15   2   33.80    9.10
   6 -15  -2   38.30    5.90
  -6 -15   2   35.90    9.10
   6 -15  -2   43.50    7.10
  -7 -15  -2  133.49   13.30
   7 -15   2  143.39   11.90
  -7 -15  -2  113.09   14.40
   7 -15   2  136.49   11.90
  -7 -15  -2   97.79   14.10
   7 -15   2  141.39   15.70
  -7  15   2  121.59   15.80
  -7 -15   2  107.09   14.30
   7 -15  -2  155.48   11.10
   7 -15  -2  162.58   12.80
   7 -15  -2  134.99   11.70
  -7 -15   2  142.09   14.10
  -7 -15   2  146.69   15.50
   8 -15   2    6.20    4.70
  -8 -15  -2    7.10    6.70
   8 -15   2    4.40    4.10
   8 -15   2    9.50    7.50
  -8 -15  -2    1.30    6.50
  -8  15   2    8.40    9.10
  -8 -15  -2    7.30    7.70
   8 -15  -2   -3.70    4.40
   8 -15  -2    5.70    4.10
  -8 -15   2   -2.20    6.00
  -8 -15   2    5.40    7.90
  -8 -15   2    0.00    6.40
  -9 -15  -2   23.20    9.80
   9 -15   2   26.10    9.70
  -9  15   2    5.60    9.00
  -9 -15  -2    2.70    7.40
  -9 -15  -2   30.10    8.40
   9 -15   2   26.00    6.40
  -9 -15   2   28.40    9.90
  -9 -15   2   32.70    9.00
   9 -15  -2   41.70    8.10
  -9 -15   2   21.40    8.60
  10 -15   2   61.69    9.00
 -10 -15  -2   52.29   10.80
  10 -15   2   54.59   11.30
 -10 -15  -2   42.60   10.90
 -10 -15  -2   51.39   11.80
 -10  15   2   49.80   11.90
  10 -15  -2   72.79    9.80
 -10 -15   2   71.19   12.00
 -10 -15   2   38.90   11.20
 -10 -15   2   28.00    9.40
 -11  15   2   28.30   11.40
 -11 -15  -2    7.20    8.20
 -11 -15  -2    6.60    8.80
 -11 -15  -2   -6.40    8.90
  11 -15   2    8.10    8.00
  11 -15   2   -3.80    5.20
  11 -15  -2   14.30    6.30
 -11 -15   2   -5.00    8.50
 -11 -15   2    0.80    7.20
 -11 -15   2   10.50    9.20
  12 -15   2   98.59   16.40
 -12 -15  -2  126.99   16.70
 -12 -15  -2  142.79   18.70
  12 -15   2  137.29   14.80
 -12 -15  -2  121.69   15.80
  12 -15  -2  133.19   14.70
 -12 -15   2  104.79   16.90
 -12 -15   2   96.39   15.70
 -12 -15   2   93.39   14.30
   0 -16  -2  132.39   10.70
   0 -16   2  118.19   11.30
   0 -16  -2  141.39   11.60
   0 -16   2  131.29   13.00
   0 -16   2  131.09   12.00
   0  16   2  136.79   13.00
   0 -16  -2  118.09   13.80
   0 -16  -2  144.89   13.20
   0 -16   2  108.39   13.20
   1 -16   2  316.37   20.10
   1 -16   2  285.17   20.60
   1 -16   2  278.67   21.90
  -1 -16  -2  301.87   19.20
  -1 -16  -2  312.27   19.20
  -1  16   2  294.17   21.50
  -1 -16  -2  291.27   23.00
   1 -16   2  309.57   20.90
  -1 -16  -2  313.77   21.90
   1 -16  -2  290.07   20.60
   1 -16  -2  293.67   19.10
  -1 -16   2  307.07   19.90
   1  16   2  298.87   20.90
  -1 -16   2  312.17   22.90
  -1 -16   2  309.97   19.60
   1 -16  -2  289.27   22.30
   1 -16  -2  297.17   20.50
  -1 -16   2  317.07   21.70
  -2 -16  -2   -0.80    3.10
   2 -16   2   -9.40    4.10
  -2 -16  -2    1.30    3.80
   2 -16   2   -8.20    3.90
  -2  16   2  -11.20    5.90
  -2 -16  -2   -7.70    5.70
  -2 -16  -2   11.90    6.40
   2 -16   2   -2.20    4.80
   2 -16   2   -1.90    3.60
   2 -16   2    6.50    5.00
  -2 -16   2   -6.30    3.10
  -2 -16   2   -1.00    4.30
   2 -16  -2   -1.70    4.00
  -2 -16   2   -5.10    5.30
   2 -16  -2    5.10    5.20
   2 -16  -2   -4.90    4.00
   2 -16  -2    6.20    5.50
   2  16   2   -8.60    4.40
  -2 -16   2   -2.30    5.90
   3 -16   2   53.69    7.90
   3 -16   2   65.29    9.50
  -3 -16  -2   66.19   10.70
  -3 -16  -2   73.29   10.30
  -3 -16  -2   59.89    5.50
   3 -16   2   79.59    8.90
   3 -16   2   58.49    7.20
  -3 -16  -2   59.99    7.40
  -3  16   2   40.80    9.60
   3 -16   2   54.49    8.80
  -3 -16   2   52.09    9.70
  -3 -16   2   71.79   10.50
   3 -16  -2   84.39   10.00
   3 -16  -2   56.59    7.30
   3 -16  -2   70.99    9.70
   3  16   2   62.69    7.30
   3 -16  -2   54.99    7.50
   3 -16  -2   47.60    7.00
  -3 -16   2   64.59    6.50
  -3 -16   2   69.69    8.60
   4 -16   2  194.78   15.50
   4 -16   2  208.08   15.00
   4 -16   2  193.08   15.70
  -4 -16  -2  198.28   15.30
  -4 -16  -2  211.48   18.20
  -4 -16  -2  208.88   19.00
   4 -16   2  203.48   16.60
   4 -16   2  218.28   18.00
  -4  16   2  215.68   19.80
  -4 -16   2  248.28   13.40
   4 -16  -2  212.88   15.30
  -4 -16   2  226.58   16.20
   4 -16  -2  209.38   15.10
   4 -16  -2  229.58   18.00
   4 -16  -2  222.18   15.50
  -4 -16   2  195.38   17.90
   4 -16  -2  213.18   16.90
  -4 -16   2  238.78   19.40
   5 -16   2    0.80    5.50
   5 -16   2   -1.00    3.70
   5 -16   2    4.70    4.30
   5 -16   2    2.30    4.30
  -5 -16  -2    3.50    4.80
  -5 -16  -2    5.40    6.80
  -5 -16  -2   -2.10    6.50
  -5  16   2    1.00    7.40
   5 -16   2    3.10    4.00
  -5 -16   2    0.10    6.10
   5 -16  -2    2.60    3.80
   5 -16  -2    5.10    4.50
  -5 -16   2    3.20    6.40
   5 -16  -2    5.00    4.90
  -5 -16   2    5.90    5.10
  -6  16   2    8.00    8.30
   6 -16   2   10.40    4.50
  -6 -16  -2    7.10    6.70
  -6 -16  -2    7.30    7.20
  -6 -16  -2   -4.40    5.20
   6 -16   2   -3.80    5.60
   6 -16   2    1.50    4.10
  -6 -16   2   10.10    7.30
   6 -16  -2   -3.10    4.40
  -6 -16   2    6.90    5.90
   6 -16  -2   10.00    5.00
   6 -16  -2    4.30    3.90
  -6 -16   2    3.40    6.80
   7 -16   2    3.50    4.40
   7 -16   2    4.10    7.00
  -7 -16  -2    2.30    5.80
  -7 -16  -2    8.90    7.80
  -7 -16  -2    3.00    7.10
   7 -16   2    4.10    4.50
  -7  16   2   10.30    8.40
   7 -16  -2    4.70    4.90
   7 -16  -2    1.10    3.50
  -7 -16   2    1.90    6.10
   7 -16  -2   -3.50    4.20
  -7 -16   2    1.20    6.70
  -7 -16   2   -2.90    6.80
   8 -16   2   -8.30    6.10
   8 -16   2    1.20    4.00
  -8 -16  -2  -10.20    6.50
  -8  16   2   21.50   10.10
  -8 -16  -2   -6.40    5.80
   8 -16   2   -1.00    5.00
  -8 -16  -2   -0.10    7.30
  -8 -16   2   -1.50    7.40
  -8 -16   2    3.30    6.80
   8 -16  -2   -1.10    3.30
  -8 -16   2    3.30    7.10
   8 -16  -2    1.50    4.90
  -9 -16  -2   10.00    7.60
  -9 -16  -2   24.80    9.50
  -9  16   2   15.20   10.90
   9 -16   2   14.60    8.70
  -9 -16  -2    0.00    8.40
   9 -16   2   27.90    6.50
  -9 -16   2   19.40    8.90
   9 -16  -2   26.30    7.00
  -9 -16   2    9.80    7.80
  -9 -16   2   19.30    9.50
 -10 -16  -2    0.00    7.50
 -10  16   2    2.90    9.70
  10 -16   2   10.10    6.00
  10 -16   2    6.90    7.90
 -10 -16  -2   21.10   10.20
 -10 -16  -2   10.50    8.50
 -10 -16   2   -8.30    6.50
 -10 -16   2   13.90    8.90
  10 -16  -2    1.10    5.00
 -10 -16   2    5.80    9.30
  11 -16   2  107.59   15.90
  11 -16   2  108.19   12.60
 -11 -16  -2   94.89   14.60
 -11 -16  -2   98.99   16.20
 -11 -16  -2  106.49   14.70
 -11 -16   2   78.59   14.90
  11 -16  -2  142.59   14.50
 -11 -16   2   80.69   14.20
 -11 -16   2   95.19   14.60
 -12 -16  -2   -7.80    7.60
 -12 -16  -2   -4.20    9.30
 -12 -16   2   -4.70    7.40
 -12 -16   2    6.00   10.30
   0 -17   2   -3.50    4.90
   0 -17  -2   10.50    5.60
   0 -17  -2   -0.50    3.60
   0  17   2    5.10    6.10
   0 -17   2    6.40    4.70
   0 -17  -2   -3.70    5.80
   0 -17  -2    7.40    4.70
   0 -17   2    9.50    6.30
   0 -17   2   -2.70    4.60
   1 -17   2   89.69   10.50
   1 -17   2   89.19   10.60
  -1 -17  -2   99.49    9.20
  -1 -17  -2  114.79   12.40
  -1 -17  -2   72.49   11.40
   1 -17   2   87.29    9.50
  -1  17   2  102.69   12.00
   1 -17   2   83.29   12.00
  -1 -17  -2  100.49    9.10
   1  17   2  105.89   11.00
   1 -17  -2  105.79   12.70
   1 -17  -2   88.29   10.40
  -1 -17   2   81.69    9.30
   1 -17  -2  107.99   10.80
  -1 -17   2   92.59   11.60
   1 -17  -2   86.59    8.80
  -1 -17   2   57.59   11.10
  -1 -17   2  113.79   10.50
   2 -17   2    7.50    6.00
  -2 -17  -2    6.80    6.60
   2 -17   2   21.80    4.90
   2 -17   2   20.10    6.10
   2 -17   2   12.90    6.50
   2 -17   2   24.00    6.10
  -2 -17  -2   14.70    6.70
  -2 -17  -2   22.30    5.00
  -2  17   2   37.70    8.80
  -2 -17  -2   24.90    4.50
   2  17   2   13.20    5.60
   2 -17  -2   19.80    7.10
   2 -17  -2   19.20    5.50
  -2 -17   2   17.10    7.50
   2 -17  -2   17.70    5.20
   2 -17  -2   10.40    5.80
  -2 -17   2   11.70    6.10
   2 -17  -2   22.50    5.40
  -2 -17   2   12.40    4.30
  -2 -17   2   10.30    5.10
   3 -17   2   34.40    6.70
  -3 -17  -2   23.00    8.30
  -3  17   2   26.90    8.60
  -3 -17  -2   28.20    8.10
   3 -17   2   22.70    7.10
   3 -17   2   39.80    8.40
   3 -17   2   37.50    6.00
  -3 -17  -2   42.60    6.60
   3 -17   2   40.90    7.10
  -3 -17   2   39.90    9.20
   3 -17  -2   40.30    7.80
  -3 -17   2   48.00    9.00
   3 -17  -2   32.50    6.00
  -3 -17   2   27.10    6.60
   3  17   2   33.70    6.00
  -3 -17   2   26.70    5.00
   3 -17  -2   43.70    8.30
   3 -17  -2   37.00    6.60
   3 -17  -2   29.20    6.20
  -4 -17  -2   -0.90    6.30
   4 -17   2    3.80    4.70
  -4  17   2   12.00    8.20
   4 -17   2   12.50    6.50
   4 -17   2    3.40    4.40
   4 -17   2    3.00    4.60
  -4 -17  -2    6.50    4.70
  -4 -17  -2   -5.70    5.70
   4 -17   2    2.30    3.90
   4 -17  -2    6.40    4.40
   4 -17  -2    3.10    4.20
  -4 -17   2    9.30    6.60
  -4 -17   2    4.00    5.20
   4 -17  -2    3.60    5.80
  -4 -17   2   -1.40    5.90
   4 -17  -2   14.60    5.80
   4 -17  -2    4.40    4.40
  -5 -17  -2   46.00   10.20
   5 -17   2   59.19   10.10
   5 -17   2   49.00    8.20
   5 -17   2   47.30    7.30
  -5 -17  -2   64.69   10.80
  -5 -17  -2   59.39    8.40
   5 -17   2   46.00    7.50
   5 -17   2   52.89    7.40
  -5  17   2   54.89   10.80
   5 -17  -2   44.90    6.70
   5 -17  -2   54.19    7.40
   5 -17  -2   50.99    8.50
  -5 -17   2   55.79   10.50
  -5 -17   2   49.20    9.80
   5 -17  -2   56.09   10.20
   5 -17  -2   66.79    8.40
  -5 -17   2   44.80    8.30
  -6  17   2   38.60   10.10
  -6 -17  -2   30.30    9.10
   6 -17   2   27.80    6.20
  -6 -17  -2   43.70    9.80
  -6 -17  -2   33.60    7.50
   6 -17   2   24.50    6.20
   6 -17   2   29.30    6.20
   6 -17   2   30.60    8.70
   6 -17   2   19.70    6.20
   6 -17  -2   31.20    7.00
  -6 -17   2   25.90    8.90
  -6 -17   2   22.70    7.50
   6 -17  -2   31.70    6.50
   6 -17  -2   40.60    6.50
  -6 -17   2   32.10    9.00
   6 -17  -2   25.70    8.40
  -7  17   2   25.50   10.20
  -7 -17  -2   16.20    8.60
   7 -17   2   35.30    9.50
   7 -17   2   42.80    7.50
  -7 -17  -2   22.80    9.10
  -7 -17  -2   43.90    8.30
   7 -17   2   45.90    7.30
  -7 -17   2   23.30    8.80
   7 -17  -2   38.80   10.00
   7 -17  -2   38.70    7.10
  -7 -17   2   28.90    9.30
   7 -17  -2   36.70    6.10
  -7 -17   2   27.40    8.30
   7 -17  -2   37.80    7.30
  -8 -17  -2   23.70    8.20
   8 -17   2   24.60    9.00
  -8  17   2   18.50   10.40
   8 -17   2   32.30    6.60
  -8 -17  -2   15.50    8.70
  -8 -17  -2   34.50    9.70
  -8 -17   2   13.20    9.20
  -8 -17   2   32.10    8.50
   8 -17  -2   16.50    4.70
   8 -17  -2   26.90    6.80
  -8 -17   2   24.20    8.90
  -9 -17  -2    0.30    8.40
   9 -17   2   14.20    5.60
  -9 -17  -2   -5.80    6.60
  -9  17   2   -2.00    9.50
  -9 -17  -2   -2.60    6.90
   9 -17   2   -5.40    6.40
  -9 -17   2   -6.20    6.80
  -9 -17   2   -1.70    7.60
   9 -17  -2    7.10    5.40
  -9 -17   2   -1.40    8.40
  10 -17   2    4.70    7.90
 -10  17   2    5.70   10.90
 -10 -17  -2    9.20    8.80
  10 -17   2   18.50    6.40
 -10 -17  -2    0.20    8.30
 -10 -17  -2   -0.80    8.80
 -10 -17   2   -2.30    8.60
 -10 -17   2   -4.20    7.60
  10 -17  -2   14.80    6.50
 -10 -17   2    3.10    8.80
 -11 -17  -2  -11.60    8.40
  11 -17   2   -3.80    7.40
  11 -17   2    1.20    5.20
 -11 -17  -2    3.90   10.20
 -11 -17  -2    8.30    9.20
 -11 -17   2    3.50    9.40
  11 -17  -2    3.20    6.10
 -11 -17   2    4.90    9.90
 -11 -17   2   -2.70    7.50
   0 -18   2   24.70    7.20
   0 -18   2   17.80    7.30
   0 -18  -2   21.00    7.80
   0 -18  -2   24.00    5.50
   0 -18   2   14.30    5.60
   0 -18  -2   23.70    5.90
   0 -18  -2   18.40    6.90
   0  18   2   16.10    7.20
   0 -18   2   20.00    5.80
  -1 -18  -2   66.89   12.00
  -1 -18  -2   90.59    9.20
   1 -18   2   85.19    9.60
  -1  18   2   97.89   11.90
  -1 -18  -2   79.39   11.10
   1 -18   2  101.39   11.10
   1 -18   2   80.29   11.80
  -1 -18  -2   85.59    8.90
   1 -18   2   97.69   11.40
   1 -18  -2   94.19    9.10
   1  18   2   89.59   10.60
  -1 -18   2   92.59   10.10
   1 -18  -2  102.59   11.10
  -1 -18   2  102.59   12.20
   1 -18  -2   81.79   10.00
   1 -18  -2   88.89   12.30
  -1 -18   2   84.59   12.60
  -1 -18   2   85.59    9.40
   2 -18   2   78.09   10.10
  -2 -18  -2   70.09   11.60
  -2 -18  -2  104.69    9.90
  -2  18   2   84.99   11.90
   2 -18   2   97.39   11.60
   2 -18   2   85.99    8.90
   2 -18   2   77.39   10.90
  -2 -18  -2   75.09   11.30
   2 -18   2   72.49    9.30
  -2 -18  -2   96.49    9.80
   2 -18  -2   95.29   10.70
  -2 -18   2   63.99    7.80
  -2 -18   2   74.09   11.00
   2 -18  -2   56.39   10.50
  -2 -18   2   69.99   11.60
   2 -18  -2   91.09    9.20
   2 -18  -2   67.59    8.60
   2  18   2   90.29   10.00
  -2 -18   2   99.09   10.20
   2 -18  -2   92.19   10.90
  -3  18   2  143.99   15.90
  -3 -18  -2  123.29   14.50
   3 -18   2  139.99   12.60
  -3 -18  -2  132.19   15.70
  -3 -18  -2  149.39   11.80
   3 -18   2  134.09   11.40
   3 -18   2  141.29   14.30
   3 -18   2  146.29   13.40
   3 -18   2  130.69   14.20
   3 -18  -2  129.19   11.80
   3 -18  -2  128.39   12.50
  -3 -18   2  119.99   11.40
  -3 -18   2  133.49   12.80
   3 -18  -2  139.09   14.50
  -3 -18   2  121.79   15.30
  -3 -18   2  144.19   15.40
   3 -18  -2  131.19   12.00
   3 -18  -2  156.48   15.00
   4 -18   2   -3.00    5.10
  -4 -18  -2    1.70    4.60
   4 -18   2    6.00    5.00
  -4 -18  -2   -0.50    6.80
  -4 -18  -2   -5.40    6.20
   4 -18   2    9.10    4.70
   4 -18   2    2.60    4.00
  -4  18   2    2.80    8.10
   4 -18   2   -5.00    5.40
  -4 -18   2   -3.50    6.40
  -4 -18   2   -1.20    6.70
   4 -18  -2    6.40    4.80
   4 -18  -2    6.30    5.70
   4 -18  -2    8.60    4.50
   4 -18  -2    4.40    5.50
   4 -18  -2    0.50    4.30
  -4 -18   2    0.20    5.10
   5 -18   2   33.30    7.40
  -5  18   2   33.80   10.30
   5 -18   2   36.00    7.40
   5 -18   2   45.80    7.60
  -5 -18  -2   39.40   10.00
   5 -18   2   49.99    7.30
   5 -18   2   49.30    9.80
  -5 -18  -2   35.20    9.70
  -5 -18  -2   56.29    8.40
   5 -18  -2   58.39    7.60
  -5 -18   2   61.79   11.00
   5 -18  -2   52.79    8.70
   5 -18  -2   51.79   10.10
  -5 -18   2   45.10   10.10
   5 -18  -2   49.30    7.50
  -5 -18   2   55.39    8.70
   5 -18  -2   44.90    7.40
  -6 -18  -2    3.50    7.50
   6 -18   2    5.60    5.30
   6 -18   2    7.30    4.80
   6 -18   2   12.60    5.00
  -6 -18  -2    9.40    6.20
  -6 -18  -2   -6.60    7.10
  -6  18   2    2.60    8.70
   6 -18   2    5.50    5.30
   6 -18   2   13.50    7.30
   6 -18  -2    6.10    6.90
  -6 -18   2   -8.10    6.20
   6 -18  -2    5.00    4.80
  -6 -18   2    1.50    7.40
   6 -18  -2   10.80    4.80
   6 -18  -2    3.80    5.40
   6 -18  -2   12.10    4.70
  -6 -18   2   -0.50    6.00
   7 -18   2    8.10    4.90
  -7  18   2    6.90    9.00
   7 -18   2   -1.10    6.20
   7 -18   2    8.50    4.70
  -7 -18  -2    3.10    7.30
   7 -18   2    0.80    4.80
  -7 -18  -2   -1.30    7.60
  -7 -18  -2   13.20    6.70
   7 -18   2    3.10    5.20
  -7 -18   2   12.40    7.10
   7 -18  -2  -10.30    4.30
  -7 -18   2   -1.40    7.30
   7 -18  -2   13.50    5.70
  -7 -18   2    4.70    7.60
   7 -18  -2   -3.70    6.40
   7 -18  -2   12.40    5.00
  -8 -18  -2    6.90    8.50
   8 -18   2    6.00    8.00
  -8  18   2    6.40    9.50
  -8 -18  -2    1.30    7.10
   8 -18   2    4.80    4.80
  -8 -18  -2   10.10    8.40
   8 -18  -2    3.50    5.70
  -8 -18   2   -4.80    7.00
   8 -18  -2   -0.20    5.10
   8 -18  -2    3.30    7.30
  -8 -18   2    0.80    8.20
  -8 -18   2   -0.70    7.30
   9 -18   2    1.80    4.90
   9 -18   2   -1.90    7.80
  -9 -18  -2   -0.60    7.80
  -9 -18  -2   -8.90    7.50
  -9  18   2   -5.60    9.70
  -9 -18  -2   11.00    9.60
   9 -18  -2    5.10    8.00
  -9 -18   2   14.90    8.40
   9 -18  -2   12.10    6.00
  -9 -18   2   -7.80    7.50
  -9 -18   2   -3.70    8.60
 -10 -18  -2    8.70   10.20
  10 -18   2   15.20    6.30
  10 -18   2   -5.30    7.80
 -10 -18  -2    1.80    8.50
 -10 -18  -2   12.50    8.90
 -10 -18   2   -7.40    7.20
  10 -18  -2    5.00    5.90
  10 -18  -2   -7.20    7.80
 -10 -18   2   -0.40    8.80
 -10 -18   2   -0.50    9.50
   0  19   2    2.90    6.10
   0 -19  -2    0.40    6.40
   0 -19   2   -1.90    4.10
   0 -19  -2    1.00    3.90
   0 -19   2   -2.20    4.90
   0 -19   2   -1.30    6.00
   0 -19   2    6.30    6.10
   0 -19  -2    0.20    4.80
   0 -19  -2   -4.30    5.20
   1 -19   2   57.29    9.40
  -1 -19  -2   64.39    8.00
  -1 -19  -2   57.79    7.70
   1 -19   2   53.29    8.80
  -1  19   2   63.29   10.60
   1 -19   2   77.19    9.00
  -1 -19  -2   51.09   10.60
  -1 -19  -2   36.80    9.20
   1 -19   2   55.29   10.30
   1  19   2   62.39    9.30
   1 -19  -2   49.40   10.10
  -1 -19   2   65.39    8.80
   1 -19  -2   64.49    8.00
   1 -19  -2   62.09    9.00
  -1 -19   2   48.10   10.60
  -1 -19   2   55.19    7.80
   1 -19  -2   56.39    9.00
  -1 -19   2   52.99   10.40
  -2 -19  -2    5.30    7.90
  -2  19   2   13.10    7.50
  -2 -19  -2    7.30    4.70
   2 -19   2    7.50    5.00
   2 -19   2   -2.70    3.90
   2 -19   2    2.20    6.30
  -2 -19  -2    0.70    6.90
   2 -19   2    3.70    5.60
   2 -19   2    0.40    5.40
  -2 -19   2    6.30    4.90
   2 -19  -2   13.60    5.60
  -2 -19   2    3.60    6.80
   2 -19  -2    0.70    4.30
  -2 -19   2    4.70    6.70
   2 -19  -2   -0.60    4.40
   2 -19  -2   -1.80    6.00
  -2 -19   2    0.00    4.60
   2 -19  -2    1.50    5.40
  -3  19   2  203.08   19.60
  -3 -19  -2  230.58   15.80
  -3 -19  -2  221.58   21.10
  -3 -19  -2  206.58   19.40
   3 -19   2  200.38   17.60
   3 -19   2  222.18   17.80
   3 -19   2  199.98   16.00
   3 -19   2  214.18   15.20
   3 -19   2  234.18   17.30
   3 -19  -2  181.78   16.00
  -3 -19   2  206.98   19.50
  -3 -19   2  179.18   19.10
   3 -19  -2  190.58   15.40
   3 -19  -2  188.78   18.50
   3 -19  -2  212.18   17.80
  -3 -19   2  191.88   16.20
   3 -19  -2  205.68   15.50
   4 -19   2   -4.10    3.90
  -4 -19  -2    3.70    7.10
   4 -19   2   -4.70    4.90
   4 -19   2   -4.20    5.70
  -4 -19  -2    1.10    4.90
   4 -19   2    1.00    5.10
   4 -19   2   -8.50    4.00
  -4 -19  -2    4.10    7.20
  -4  19   2   -6.70    7.40
   4 -19  -2    1.10    4.80
   4 -19  -2    2.70    6.50
   4 -19  -2   -2.60    4.00
   4 -19  -2   -3.00    5.20
   4 -19  -2   -0.20    4.50
  -4 -19   2   -0.20    6.30
  -4 -19   2    4.70    7.10
  -4 -19   2    5.00    5.40
  -5 -19  -2  114.49   16.00
   5 -19   2  162.28   13.10
   5 -19   2  137.29   13.70
  -5  19   2  159.78   18.20
   5 -19   2  179.78   14.10
  -5 -19  -2  118.89   15.80
  -5 -19  -2  159.08   14.10
   5 -19   2  163.38   17.00
   5 -19   2  148.59   15.00
   5 -19  -2  179.18   17.70
   5 -19  -2  148.59   13.00
   5 -19  -2  155.08   13.40
   5 -19  -2  170.08   13.70
  -5 -19   2  125.29   16.00
  -5 -19   2  126.69   16.60
  -5 -19   2  153.18   15.00
   5 -19  -2  167.88   15.70
   6 -19   2   21.80    6.60
   6 -19   2   22.10    7.00
  -6 -19  -2   28.70    9.50
   6 -19   2   17.20    8.30
   6 -19   2   11.50    5.50
  -6  19   2    6.00    9.50
  -6 -19  -2   12.10    6.90
  -6 -19  -2   25.30    9.90
   6 -19   2   27.50    6.20
   6 -19  -2   18.60    7.90
  -6 -19   2   24.70    7.90
  -6 -19   2   12.50    8.30
   6 -19  -2   18.40    5.80
   6 -19  -2   11.50    5.50
  -6 -19   2   14.60    9.70
   6 -19  -2    9.80    6.20
   6 -19  -2   33.80    6.90
   7 -19   2  135.39   12.70
   7 -19   2  135.19   16.40
  -7 -19  -2  102.29   15.20
   7 -19   2  134.19   12.50
  -7 -19  -2   90.39   14.60
   7 -19   2  116.59   13.10
  -7  19   2  118.69   16.50
  -7 -19  -2  134.79   13.80
   7 -19   2  102.49   12.40
   7 -19  -2  119.09   16.00
   7 -19  -2  109.89   11.50
  -7 -19   2  125.49   16.70
   7 -19  -2  124.49   12.70
   7 -19  -2  117.39   11.40
  -7 -19   2   92.99   14.80
  -7 -19   2  123.79   14.10
  -8  19   2    7.40   10.10
  -8 -19  -2   12.00    7.70
   8 -19   2   -0.30    7.40
   8 -19   2   10.30    5.50
  -8 -19  -2   -9.00    7.20
   8 -19   2  -10.40    3.90
   8 -19   2    7.30    5.40
  -8 -19  -2   -1.50    8.70
  -8 -19   2   -1.40    8.00
   8 -19  -2    5.50    5.20
   8 -19  -2   -8.80    7.20
  -8 -19   2    1.70    7.70
  -8 -19   2  -10.20    7.30
   9 -19   2   32.30    7.30
  -9 -19  -2   17.00   10.80
  -9 -19  -2   45.00   10.70
  -9 -19  -2   25.40   10.20
   9 -19   2   33.90   11.10
  -9 -19   2    5.10    9.80
   9 -19  -2   32.40   10.50
   9 -19  -2   38.90    8.10
  -9 -19   2   39.80   11.00
  -9 -19   2   29.40   10.10
   0 -20  -2   82.79    9.00
   0  20   2   79.79   11.50
   0 -20  -2   67.59   10.90
   0 -20  -2   77.49   12.20
   0 -20   2   85.89   12.50
   0 -20  -2   86.29   11.40
   0 -20   2   77.59    9.60
   0 -20   2   65.29   10.80
   0 -20   2   68.09    9.40
   1 -20   2   18.20    7.10
  -1  20   2   28.20    8.50
  -1 -20  -2   14.50    5.10
   1 -20   2   12.90    7.20
   1 -20   2    7.60    4.90
  -1 -20  -2   11.40    7.30
   1 -20   2    5.50    5.70
  -1 -20  -2    9.90    7.80
   1 -20   2   15.80    5.70
  -1 -20   2   14.90    7.80
  -1 -20   2   13.90    7.60
   1 -20  -2   15.40    5.00
   1 -20  -2    5.20    7.40
   1 -20  -2    8.70    6.40
  -1 -20   2   10.20    7.00
   1 -20  -2   13.40    6.20
  -1 -20   2   16.10    5.90
  -2 -20  -2  171.08   13.40
   2 -20   2  166.18   13.80
  -2 -20  -2  148.19   17.50
   2 -20   2  172.98   16.10
   2 -20   2  155.68   17.00
  -2  20   2  177.58   17.40
   2 -20   2  145.59   12.80
   2 -20   2  166.08   15.90
  -2 -20  -2  160.88   17.20
   2 -20  -2  183.68   16.40
  -2 -20   2  154.78   17.50
   2 -20  -2  166.68   17.50
  -2 -20   2  132.89   16.20
   2 -20  -2  169.98   13.00
   2 -20  -2  149.88   15.50
  -2 -20   2  148.49   13.90
   2 -20  -2  159.18   13.50
  -3  20   2   14.30    8.30
  -3 -20  -2    2.40    7.50
  -3 -20  -2   -2.80    4.50
   3 -20   2   -8.50    4.80
   3 -20   2   -8.50    5.00
   3 -20   2    3.50    5.80
   3 -20   2   10.30    4.60
   3 -20   2   -5.90    5.70
  -3 -20  -2    8.20    7.40
  -3 -20   2    3.20    6.80
   3 -20  -2    5.80    5.00
   3 -20  -2    3.40    4.50
  -3 -20   2    2.80    5.40
   3 -20  -2   -0.70    6.40
   3 -20  -2    5.40    6.40
  -3 -20   2   -3.60    6.50
   3 -20  -2   -3.40    4.70
   4 -20   2   37.20    8.40
  -4 -20  -2   30.10   10.00
  -4 -20  -2   33.10    9.90
   4 -20   2   45.10    8.20
  -4  20   2   21.50    9.80
   4 -20   2   40.00    9.00
   4 -20   2   36.60    6.70
  -4 -20  -2   30.70    7.10
   4 -20   2   25.90    7.30
   4 -20  -2   27.80    7.10
  -4 -20   2   28.90    9.50
   4 -20  -2   23.80    8.20
   4 -20  -2   33.80    6.80
  -4 -20   2   34.00    9.50
  -4 -20   2   31.50    8.00
   4 -20  -2   30.60    7.00
   4 -20  -2   46.90    8.90
  -5 -20  -2   12.60    6.30
   5 -20   2    5.40    5.90
   5 -20   2    7.10    7.10
  -5 -20  -2   -4.00    7.70
   5 -20   2    1.00    5.40
  -5 -20  -2    5.70    8.10
  -5  20   2   19.30    9.70
   5 -20   2    8.30    5.00
   5 -20   2   13.60    6.00
  -5 -20   2    5.80    7.60
   5 -20  -2    6.40    5.20
   5 -20  -2   17.00    5.90
   5 -20  -2   12.40    6.70
  -5 -20   2   11.80    8.40
   5 -20  -2    2.20    6.70
   5 -20  -2   -4.60    4.80
  -5 -20   2   17.40    7.20
   6 -20   2   12.70    6.40
  -6 -20  -2   26.00    7.80
  -6 -20  -2   11.60    9.20
   6 -20   2    9.90    5.60
   6 -20   2   13.20    8.20
   6 -20   2    7.70    6.30
  -6 -20  -2    9.60    8.50
  -6  20   2    5.00    9.40
   6 -20   2   18.10    5.80
   6 -20  -2   16.30    5.90
  -6 -20   2   17.20    9.30
   6 -20  -2    9.50    7.00
  -6 -20   2   18.60    8.00
  -6 -20   2   17.10    9.60
   6 -20  -2   18.40    6.30
   6 -20  -2   16.50    5.90
   6 -20  -2   18.60    8.40
   7 -20   2    7.30    7.30
  -7  20   2    7.40   10.00
  -7 -20  -2  -16.30    6.50
   7 -20   2    4.30    5.80
   7 -20   2    6.40    5.00
  -7 -20  -2   -0.10    6.80
   7 -20   2    3.20    5.00
  -7 -20  -2   10.40    9.60
   7 -20  -2   -6.10    6.40
  -7 -20   2   -4.10    8.20
  -7 -20   2   -5.80    8.40
   7 -20  -2    2.90    5.00
   7 -20  -2    7.50    5.40
  -7 -20   2   -1.40    7.30
   8 -20   2   32.90    7.30
  -8 -20  -2   29.10    9.40
   8 -20   2   34.50    7.40
   8 -20   2   38.30    8.00
   8 -20   2   41.70   11.50
  -8 -20  -2   26.70   10.50
  -8 -20  -2   20.00   10.60
  -8 -20   2   34.80   10.20
   8 -20  -2   39.30    8.30
  -8 -20   2    8.60    9.70
   8 -20  -2   42.80    7.40
  -8 -20   2   24.30   10.10
   8 -20  -2   37.60   10.60
   0 -21   2    8.70    8.10
   0 -21  -2    7.10    4.80
   0 -21  -2    0.30    6.40
   0 -21  -2   -0.70    7.20
   0 -21   2   13.60    5.50
   0 -21   2   12.50    7.70
   1 -21   2   -1.90    4.70
  -1 -21  -2    6.50    7.30
   1 -21   2   14.70    7.50
   1 -21   2   17.70    5.60
  -1 -21  -2    6.10    4.80
   1 -21   2    9.70    6.90
  -1 -21  -2    3.80    7.50
   1 -21   2    0.90    5.90
  -1  21   2   13.80    7.80
   1 -21  -2  -10.00    6.40
  -1 -21   2   12.10    5.80
   1 -21  -2    4.70    6.50
  -1 -21   2    2.50    8.10
   1 -21  -2   11.10    4.80
  -1 -21   2   15.70    7.80
  -2  21   2   43.20   10.20
   2 -21   2   32.50    6.40
   2 -21   2   32.20    8.50
   2 -21   2   25.40    6.30
  -2 -21  -2   37.60    7.00
   2 -21   2   34.70    9.20
  -2 -21  -2   27.00    9.50
   2 -21   2   31.90    8.50
  -2 -21  -2   24.40    8.70
  -2 -21   2   34.50    7.30
   2 -21  -2   36.90    8.50
  -2 -21   2   23.20    9.10
   2 -21  -2   31.40    6.60
   2 -21  -2   26.90    9.50
   2 -21  -2   30.20    8.00
   2 -21  -2   32.00    6.30
  -2 -21   2   21.90    9.20
   3 -21   2    6.80    6.70
  -3  21   2   -6.90    7.50
   3 -21   2    3.30    5.90
  -3 -21  -2   -1.90    4.80
   3 -21   2    3.60    5.30
   3 -21   2    2.70    4.60
  -3 -21  -2   -6.00    7.00
  -3 -21  -2  -13.70    6.40
   3 -21   2    4.20    6.40
   3 -21  -2  -10.80    3.90
   3 -21  -2    5.70    4.90
  -3 -21   2    7.50    5.60
  -3 -21   2   -2.80    7.20
  -3 -21   2    2.60    7.80
   3 -21  -2    1.00    6.60
   3 -21  -2    1.00    6.60
   3 -21  -2   -3.20    5.30
  -4 -21  -2   67.89   12.80
  -4  21   2   81.09   14.10
   4 -21   2   71.69   10.40
   4 -21   2   84.49   12.20
   4 -21   2   79.29    9.60
   4 -21   2  133.19   14.70
  -4 -21  -2   45.40   12.00
   4 -21   2   87.29   11.00
  -4 -21  -2   94.19   10.80
   4 -21  -2   81.09   10.60
  -4 -21   2   69.99   12.90
   4 -21  -2   80.09   12.30
  -4 -21   2   83.49   11.10
   4 -21  -2   84.89   10.00
  -4 -21   2   78.49   13.30
   4 -21  -2   82.99   11.90
   4 -21  -2   72.29    9.90
   5 -21   2   25.60    6.30
   5 -21   2   25.10    8.30
   5 -21   2   18.60    7.50
   5 -21   2   20.50    7.80
   5 -21   2   31.20    7.50
  -5  21   2   18.50   10.40
  -5 -21  -2   26.30    7.60
  -5 -21  -2   16.90    9.50
  -5 -21  -2   19.50    9.60
  -5 -21   2   27.70    8.10
   5 -21  -2   25.70    6.60
  -5 -21   2   25.50    9.90
   5 -21  -2   25.00    7.90
   5 -21  -2   17.50    6.10
  -5 -21   2   16.70    9.30
   5 -21  -2   14.20    6.80
   5 -21  -2   27.10    8.50
  -6 -21  -2    0.60    7.20
  -6 -21  -2  -10.70    8.00
   6 -21   2   -4.50    6.60
   6 -21   2    6.20    5.50
   6 -21   2   -0.70    5.70
  -6 -21  -2    4.80    7.60
  -6  21   2  -10.80    8.60
   6 -21   2   -9.10    5.50
   6 -21   2    6.40    5.20
  -6 -21   2    9.90    7.50
   6 -21  -2   -9.90    4.80
   6 -21  -2   -6.30    4.60
   6 -21  -2   -2.10    5.70
   6 -21  -2  -14.70    5.90
  -6 -21   2   -8.40    8.20
   6 -21  -2   -4.70    5.80
  -6 -21   2   -4.90    7.60
   7 -21   2   11.50    6.70
   7 -21   2   10.70    6.20
  -7 -21  -2   12.50    8.70
   7 -21   2   18.70    9.60
  -7 -21  -2   20.30   10.80
   7 -21   2   13.70    6.20
  -7 -21   2   -0.20    9.20
   7 -21  -2   19.10    6.80
   7 -21  -2   14.30    6.30
   7 -21  -2   10.10    8.20
  -7 -21   2   34.60    9.80
  -7 -21   2   -0.30    8.40
   0 -22  -2   55.99   10.70
   0 -22  -2   61.29    8.50
   0 -22   2   60.99   11.90
   0 -22   2   29.70    9.80
   0 -22   2   64.09    9.30
   0 -22  -2   62.39   12.30
   1 -22   2    3.10    5.10
  -1 -22  -2    8.30    7.50
  -1 -22  -2   10.90    9.20
   1 -22   2   14.80    8.20
   1 -22   2   22.80    8.10
  -1 -22  -2   13.90    5.70
   1 -22   2   17.80    5.90
   1 -22  -2   10.20    5.90
   1 -22  -2   12.00    7.10
  -1 -22   2   19.80    8.60
  -1 -22   2    9.00    8.40
   1 -22  -2   -0.10    7.20
  -1 -22   2   17.40    6.40
   1 -22  -2   24.00    5.90
  -2 -22  -2   75.39   10.20
   2 -22   2   53.39   10.10
   2 -22   2   66.39   11.00
   2 -22   2   68.89    9.00
   2 -22   2   46.30   11.40
   2 -22   2   46.10    7.70
  -2 -22  -2   49.10   10.80
  -2 -22  -2   43.30   11.90
   2 -22  -2   52.59   11.10
   2 -22  -2   40.90    7.90
   2 -22  -2   51.89   10.20
   2 -22  -2   74.29    8.90
  -2 -22   2   45.40    8.60
  -2 -22   2   61.89   12.20
  -2 -22   2   63.59   12.10
  -3 -22  -2   46.30   11.30
   3 -22   2   25.30    9.20
   3 -22   2   29.40    6.60
   3 -22   2   42.60    9.20
   3 -22   2   31.80    7.40
  -3 -22  -2   37.60   10.90
   3 -22   2   35.10    9.00
  -3 -22   2   47.30    8.80
   3 -22  -2   49.90    7.50
   3 -22  -2   43.30    9.10
   3 -22  -2   37.70    9.50
   3 -22  -2   17.00    8.60
  -3 -22   2   27.10   10.10
   3 -22  -2   41.10    7.50
  -3 -22   2   30.60   10.30
   4 -22   2   -2.70    6.50
  -4 -22  -2   -2.10    8.00
  -4 -22  -2   13.90    9.30
   4 -22   2   12.10    6.80
   4 -22   2    5.30    5.10
   4 -22   2    8.20    6.60
   4 -22   2   33.60    9.00
   4 -22  -2   24.00    6.50
  -4 -22   2   17.10    7.60
  -4 -22   2   -1.50    7.90
  -4 -22   2   16.30   10.00
   4 -22  -2   16.10    6.80
   4 -22  -2   15.30    6.20
   4 -22  -2   17.10    8.30
   4 -22  -2    6.70    7.80
   5 -22   2   39.50    7.20
  -5 -22  -2   36.40   11.60
   5 -22   2   30.30    8.60
   5 -22   2   23.90    7.60
  -5 -22  -2   16.70    9.20
   5 -22   2   44.80    9.30
   5 -22   2   19.00    8.60
   5 -22  -2   15.90    7.20
  -5 -22   2   12.90    9.90
   5 -22  -2   28.70    8.70
   5 -22  -2   40.60    9.70
  -5 -22   2   37.40    9.20
   5 -22  -2   35.30    7.40
  -5 -22   2   34.70   11.10
   5 -22  -2   35.00    7.80
   6 -22   2   -8.20    9.30
  -6 -22  -2    0.10    8.80
  -6 -22   2    2.60    8.20
  -6 -22   2    2.80    7.70
   0 -23   2    6.40    8.50
   0 -23  -2   -8.40    7.30
   0 -23   2    0.20    7.70
   0 -23  -2   -5.70    6.90
   0 -23   2   13.40    6.00
  -1 -23  -2    2.30    8.80
  -1 -23  -2   12.50    8.20
   1 -23   2    0.00    5.40
   1 -23   2   18.50    6.20
   1 -23   2   -6.60    7.00
   1 -23   2   11.30    8.20
  -1 -23   2    9.60    9.10
  -1 -23   2  -11.80    7.30
   1 -23  -2   16.30    7.70
   1 -23  -2   -0.20    7.50
   1 -23  -2   -1.70    5.10
  -1 -23   2   13.70    6.30
   2 -23   2   11.30    8.70
  -2 -23  -2   -7.20    8.50
   2 -23   2   23.40    6.30
  -2 -23  -2    0.50    8.70
   2 -23   2   23.20    8.60
   2 -23   2    1.90    5.10
   2 -23  -2    8.50    5.70
  -2 -23   2   -5.80    8.10
   2 -23  -2    1.00    7.00
   2 -23  -2    1.20    7.60
  -2 -23   2   14.80   10.00
  -2 -23   2   16.10    7.00
   3 -23   2   14.90    7.90
   3 -23   2   19.30    8.40
  -3 -23  -2   13.20    9.60
   3 -23   2   26.30    6.80
   3 -23   2   23.90    8.30
   3 -23   2   32.30    6.40
  -3 -23  -2   25.50   10.20
  -3 -23   2   20.50   10.30
  -3 -23   2   39.30    8.60
   3 -23  -2   17.10    7.70
   3 -23  -2   16.30    8.80
   3 -23  -2   25.30    6.80
  -3 -23   2   -5.50    8.10
   0   0  -3    1.10    1.00
   0   0  -3    3.00    1.30
   0   0   3    2.40    1.10
   0   0   3    3.10    1.40
   0   0   3    1.20    0.80
   0   0  -3    1.40    0.90
   1   0   3    0.00    1.20
  -1   0  -3    1.20    1.50
  -1   0  -3    0.80    1.30
   1   0   3   -0.30    1.30
   1   0   3   -1.50    1.40
  -1   0   3   -0.20    1.00
   1   0  -3    0.80    1.10
  -1   0  -3    0.30    1.10
  -1   0   3   -0.90    1.30
  -1   0   3   -0.70    1.20
   1   0  -3   -0.30    1.30
  -1   0   3   -1.60    1.40
  -1   0  -3   -1.40    1.70
   1   0   3    0.60    1.80
   1   0  -3   -1.00    1.20
   1   0  -3   -1.10    1.00
   2   0   3    1.90    1.90
  -2   0   3   -1.00    1.50
   2   0  -3    0.40    1.60
  -2   0   3    0.30    2.20
  -2   0   3   -1.40    1.90
  -2   0  -3    0.00    1.60
  -2   0  -3   -2.90    1.90
   2   0  -3   -0.40    1.80
  -2   0   3    2.30    1.70
   2   0  -3    0.70    1.70
  -2   0   3   -1.90    1.40
  -2   0  -3   -2.90    2.70
  -2   0  -3    0.90    1.90
   2   0   3    1.00    1.70
   2   0  -3   -0.10    1.70
  -2   0   3   -1.40    2.10
   2   0  -3    1.20    1.70
   2   0  -3   -0.20    1.20
   2   0   3    1.50    2.20
   2   0   3    1.10    2.40
   3   0   3    6.30    2.20
  -3   0   3   -1.10    2.60
   3   0  -3    3.40    2.20
  -3   0   3    2.00    2.20
   3   0  -3    0.00    2.10
   3   0  -3    5.50    2.60
   3   0   3    3.00    3.10
   3   0   3    0.70    2.70
  -3   0  -3    1.30    2.10
  -3   0  -3    1.00    3.50
   3   0  -3   -1.40    2.30
   3   0   3   -0.30    2.10
  -3   0   3   -4.30    1.90
   3   0  -3    2.30    1.70
  -3   0   3   -2.00    1.90
   3   0   3    4.50    3.40
  -3   0  -3    1.80    2.50
  -3   0   3   -0.90    3.00
  -4   0   3    0.30    3.20
   4   0  -3    2.10    2.10
   4   0  -3    1.60    2.50
  -4   0   3    1.90    2.20
  -4   0  -3    4.60    3.70
   4   0   3    0.90    2.90
   4   0   3    5.00    2.70
   4   0  -3    0.80    2.40
   4   0   3    0.30    1.90
  -4   0   3    2.20    2.60
  -4   0  -3    0.40    2.10
  -4   0   3    2.80    1.90
   4   0  -3    1.40    2.60
  -4   0  -3    2.20    2.10
   4   0  -3    0.50    2.20
  -4   0   3   -0.40    2.80
   4   0   3    3.60    2.90
   5   0  -3    0.50    2.40
   5   0   3   -0.70    3.00
   5   0   3    0.40    3.20
   5   0   3   -1.40    2.80
   5   0   3   -2.30    1.90
   5   0  -3    2.80    2.70
   5   0   3    0.40    2.60
  -5   0   3   -3.70    3.80
  -5   0   3   -0.90    3.00
   5   0  -3   -0.40    3.00
   5   0  -3    0.80    3.00
  -5   0   3   -1.10    3.10
  -5   0  -3   -1.70    2.10
  -5   0   3   -0.20    2.30
   5   0  -3   -2.40    2.50
  -5   0  -3    3.40    4.10
  -5   0  -3    2.10    2.50
  -6   0  -3    2.00    2.50
   6   0  -3   -0.50    3.00
   6   0   3    2.30    3.90
   6   0  -3    1.00    2.70
   6   0   3    0.70    3.30
   6   0   3    1.90    2.20
  -6   0   3   -3.90    4.60
  -6   0   3    3.40    3.60
   6   0  -3   -2.10    2.80
  -6   0  -3   -1.30    4.60
  -6   0   3   -3.80    3.50
   6   0   3   -0.20    3.00
   7   0   3    2.70    2.20
   7   0  -3   -1.10    3.00
  -7   0   3   -0.80    1.90
   7   0   3    0.80    3.60
  -7   0   3   -3.70    5.20
   7   0   3   -0.50    3.20
  -7   0   3    0.50    3.70
  -7   0   3    2.10    4.00
   7   0  -3   -0.70    3.20
  -7   0  -3    1.30    4.70
  -7   0  -3    0.10    2.40
   7   0  -3   -1.20    2.70
  -8   0  -3    0.70    2.30
  -8   0  -3   -3.90    4.70
  -8   0   3    9.50    4.20
  -8   0   3    3.40    4.30
  -8   0   3    3.00    5.80
  -8   0   3   -0.90    2.10
  -8   0   3    2.40    2.00
   8   0   3    3.00    3.50
   8   0  -3   -1.10    3.30
  -9   0   3   -3.10    5.70
   9   0   3   -4.10    3.40
  -9   0   3   -1.80    3.90
  -9   0   3    1.80    2.10
  -9   0  -3   -0.10    2.30
  -9   0  -3    1.50    5.60
  -9   0   3   -1.80    4.70
  -9   0   3   -0.60    2.00
   9   0  -3   -1.00    3.70
 -10   0   3   -0.60    5.50
 -10   0   3   -0.60    2.00
 -10   0   3    1.10    7.10
  10   0  -3   -3.60    3.90
 -10   0  -3   -6.50    5.70
 -10   0   3    7.70    4.90
  10   0   3    3.00    4.30
 -10   0   3    1.50    2.10
 -10   0  -3   -2.50    2.40
 -11   0   3    3.50    8.10
  11   0   3    1.30    4.60
 -11   0   3    2.10    5.00
 -11   0  -3   -2.70    2.40
 -11   0  -3    5.90    7.10
  11   0  -3    4.80    4.90
 -11   0   3    4.10    6.20
  12   0  -3   -3.20    5.10
 -12   0   3   -4.10    6.20
  12   0   3    7.00    5.70
 -12   0  -3   -2.60    7.30
 -12   0   3   13.40    9.80
 -13   0   3   11.70    7.40
 -13   0  -3    2.50    7.80
  13   0  -3    1.60    6.10
  13   0   3   11.20    6.40
 -14   0   3   -7.80    7.20
 -14   0  -3   -3.60    8.20
  14   0  -3    4.30    6.10
  14   0   3    1.80    6.10
 -15   0  -3    6.40    9.70
 -15   0   3   11.00    8.50
  15   0  -3    3.30    6.70
  15   0   3    8.60    7.00
 -16   0  -3   -4.80    9.40
  16   0  -3    9.00    7.10
  16   0   3   -0.50    6.90
  16   0   3   -7.00    6.70
 -16   0   3   15.80   11.00
   0   1   3    2.00    1.10
   0  -1  -3    1.10    0.60
   0   1   3    1.40    1.30
   0  -1   3    0.70    1.50
   0   1   3   -0.20    1.50
   0   1  -3    2.00    1.60
   0  -1  -3    2.70    1.60
   0   1  -3    0.90    1.10
   0  -1   3    2.10    1.30
   0   1   3    0.80    0.60
   0  -1  -3    0.40    1.00
   0  -1   3   -0.10    1.10
   0  -1  -3    1.50    1.20
   0   1  -3    1.60    1.10
  -1  -1  -3   39.10    3.70
   1   1  -3   44.20    3.20
   1  -1   3   33.60    3.40
  -1  -1  -3   42.90    3.40
  -1   1   3   44.40    3.90
  -1   1   3   39.50    3.20
   1   1  -3   43.20    2.90
  -1  -1  -3   37.00    3.00
   1  -1   3   39.00    2.80
  -1   1   3   40.00    3.00
   1  -1   3   41.40    3.50
   1  -1   3   40.70    3.80
   1   1  -3   39.70    3.10
  -1  -1  -3   39.00    3.70
  -1   1   3   46.20    3.50
  -1   1   3   38.10    3.50
   1   1   3   36.20    3.00
  -1  -1   3   40.30    3.30
   1   1   3   40.70    3.70
  -1  -1   3   40.30    2.80
  -1   1  -3   35.10    3.20
   1  -1  -3   39.10    3.30
   1   1   3   31.80    3.30
  -1   1  -3   41.50    3.70
   1  -1  -3   38.00    2.90
  -1  -1   3   35.50    3.50
   1  -1  -3   39.20    3.00
   1  -1  -3   42.70    3.70
  -1   1  -3   39.70    2.80
   1  -1  -3   40.90    3.50
  -1  -1   3   34.80    3.20
  -2   1   3  657.43   34.80
   2  -1   3  680.33   35.30
  -2  -1  -3  662.63   35.60
  -2   1   3  615.54   35.50
  -2   1   3  655.13   35.10
  -2   1   3  627.74   35.70
  -2   1   3  637.04   35.20
  -2  -1  -3  667.83   35.90
   2   1  -3  621.14   35.10
   2  -1   3  666.53   35.30
   2   1  -3  663.83   35.40
   2  -1   3  662.03   35.70
   2  -1   3  646.54   35.80
  -2  -1  -3  718.33   35.50
   2   1  -3  588.74   35.30
   2   1  -3  630.64   35.30
  -2  -1  -3  697.23   35.40
  -2  -1   3  616.54   35.50
   2  -1  -3  625.34   35.30
  -2   1  -3  653.73   35.20
  -2  -1   3  634.74   35.20
   2  -1  -3  680.83   35.70
   2   1   3  624.24   35.50
   2  -1  -3  641.64   35.00
  -2  -1   3  604.64   35.20
   2   1   3  647.84   35.40
   2  -1  -3  706.23   35.50
   2   1   3  713.13   35.60
  -2   1  -3  664.83   35.80
  -2   1  -3  626.64   35.80
   2   1   3  652.73   35.80
   2  -1  -3  633.54   35.60
  -2  -1   3  584.04   35.20
   2  -1  -3  669.83   34.80
  -2   1  -3  703.13   35.30
   2   1   3  662.33   35.30
  -2  -1   3  632.74   35.50
   3   1  -3   60.59    4.90
   3   1  -3   59.79    5.40
   3  -1   3   68.79    5.10
  -3   1   3   64.99    5.10
  -3   1   3   55.89    5.50
  -3  -1  -3   73.69    5.80
   3   1  -3   48.10    4.90
  -3   1   3   54.29    6.00
   3  -1   3   58.49    5.30
   3   1  -3   71.79    5.30
  -3  -1  -3   73.49    5.40
  -3  -1  -3   65.79    6.40
   3   1  -3   67.89    4.90
   3  -1   3   63.09    6.40
   3  -1   3   70.59    6.30
  -3   1   3   61.39    4.50
  -3   1   3   65.89    5.30
   3  -1  -3   51.79    5.00
  -3  -1   3   60.39    5.20
  -3  -1   3   46.70    4.80
  -3  -1   3   56.69    5.50
   3  -1  -3   60.69    5.60
  -3   1  -3   54.19    5.00
  -3  -1   3   58.39    5.10
   3  -1  -3   67.19    4.70
   3   1   3   58.89    5.40
  -3   1  -3   62.39    5.20
   3   1   3   71.39    6.20
  -3   1  -3   59.89    6.10
   3  -1  -3   55.39    4.60
  -3  -1   3   67.39    6.00
   3   1   3   65.39    5.30
   3   1   3   64.79    5.70
   3   1   3   62.19    5.50
   3  -1  -3   67.29    5.80
   4  -1   3  572.64   33.10
   4  -1   3  594.04   32.10
   4   1  -3  621.04   32.40
   4  -1   3  597.84   33.10
   4   1  -3  586.44   32.50
  -4  -1  -3  626.44   32.90
  -4  -1  -3  523.75   32.90
  -4  -1  -3  538.95   33.30
  -4  -1  -3  563.94   32.50
   4   1  -3  618.84   32.90
  -4   1   3  620.54   32.70
  -4   1   3  593.44   33.10
  -4   1   3  577.74   32.30
   4   1  -3  554.34   32.70
   4  -1   3  639.34   33.20
  -4   1   3  600.34   31.70
   4  -1   3  563.64   32.70
   4   1  -3  684.83   33.10
  -4   1   3  529.95   33.00
   4   1   3  587.64   32.90
  -4   1  -3  553.84   32.00
   4  -1  -3  630.74   33.00
  -4  -1   3  522.25   32.50
  -4   1  -3  573.74   33.20
   4   1   3  584.04   33.30
   4  -1  -3  625.84   32.30
   4   1   3  576.64   32.50
   4  -1  -3  551.54   32.70
   4   1   3  575.04   32.80
  -4  -1   3  597.74   32.60
  -4   1  -3  619.94   32.70
   4  -1  -3  590.44   32.90
  -4  -1   3  595.64   32.70
  -5  -1  -3  141.59    9.40
   5   1  -3  128.89    8.90
  -5   1   3  133.89    9.00
   5  -1   3  121.59    9.20
  -5  -1  -3  129.09   10.60
  -5   1   3  126.79    9.80
   5  -1   3  146.69   10.00
  -5  -1  -3  129.09    8.90
   5   1  -3  140.29    9.50
  -5   1   3  115.19    9.00
   5  -1   3  131.99    9.90
   5  -1   3  134.49    9.80
   5   1  -3  119.39    8.80
  -5   1   3  132.99   10.70
   5   1  -3  133.69    9.40
  -5  -1  -3  107.29   10.30
  -5   1   3  130.99    7.60
   5   1  -3  121.89    9.20
   5  -1   3  130.99    8.10
  -5   1  -3  134.09    9.10
   5   1   3  130.49    8.70
   5   1   3  121.49    9.90
   5  -1  -3  125.99    8.60
  -5  -1   3  120.99   10.30
   5   1   3  117.39    9.30
   5   1   3  122.19    9.50
  -5  -1   3  128.09    9.40
  -5   1  -3  126.29    8.10
  -5  -1   3  120.99    9.00
  -5   1  -3  126.49   10.40
   5  -1  -3  138.79    9.70
  -5  -1   3  129.59    9.20
   5   1   3  131.89    9.30
   5  -1  -3  108.29    9.10
   5  -1  -3  129.29    9.70
   6  -1   3  201.08   13.30
   6  -1   3  198.68   13.50
   6  -1   3  190.68   11.60
  -6  -1  -3  205.98   12.60
   6  -1   3  200.78   13.80
   6   1  -3  198.18   12.80
   6   1  -3  177.28   13.10
   6   1  -3  211.48   12.80
  -6   1   3  197.28   12.90
  -6  -1  -3  208.98   14.60
  -6   1   3  205.68   11.10
   6   1  -3  189.78   13.20
  -6   1   3  194.88   14.40
  -6   1   3  187.48   13.80
   6  -1  -3  184.98   13.00
  -6  -1   3  190.88   14.30
  -6  -1   3  172.28   12.80
   6   1   3  207.58   12.30
   6  -1  -3  195.98   12.50
  -6   1  -3  185.28   14.10
   6  -1  -3  194.28   13.30
  -6   1  -3  183.78   11.60
  -6  -1   3  185.48   13.50
   6   1   3  213.08   13.40
   6   1   3  187.48   12.90
  -7  -1  -3    5.70    3.00
  -7   1   3    5.10    4.20
  -7  -1  -3   -0.30    4.90
   7  -1   3    2.70    2.00
  -7   1   3    0.70    3.80
   7   1  -3    4.70    3.10
   7   1  -3    5.00    3.00
   7  -1   3    3.80    3.50
  -7   1   3    3.10    1.50
  -7   1   3   -0.40    5.00
   7   1  -3   -3.40    3.10
  -7   1   3    4.50    1.60
   7   1   3   -0.80    3.40
  -7  -1   3    0.60    4.90
  -7   1  -3   -3.70    4.40
   7  -1  -3    5.50    3.00
  -7   1  -3    0.50    2.10
  -7  -1   3    3.90    3.50
  -7  -1   3    7.30    4.40
   7   1   3    0.20    3.40
   7  -1  -3    0.60    4.00
   7   1   3    4.70    2.60
   7  -1  -3    1.20    3.30
   8   1  -3  234.08   14.30
  -8   1   3  217.58   14.70
  -8   1   3  215.98   15.10
  -8  -1  -3  186.28   15.80
   8   1  -3  205.98   14.70
   8  -1   3  203.18   14.60
  -8   1   3  201.78   16.10
  -8  -1  -3  228.18   13.40
  -8  -1   3  209.88   14.30
  -8  -1   3  211.58   13.00
   8  -1  -3  214.88   13.90
  -8   1  -3  207.48   15.50
   8  -1  -3  186.28   14.50
  -8  -1   3  203.68   16.10
  -8   1  -3  204.58   12.30
   8   1   3  183.78   14.50
  -8  -1   3  198.08   15.10
  -9  -1  -3    8.40    3.40
  -9   1   3    9.00    5.10
  -9  -1  -3   15.80    6.30
  -9   1   3   14.60    7.00
   9  -1   3   10.40    4.60
  -9   1   3   14.90    5.30
   9   1  -3    9.90    4.60
   9   1   3    8.50    4.30
  -9  -1   3   14.10    5.60
   9  -1  -3   10.20    4.60
  -9  -1   3   15.60    3.20
  -9   1  -3    7.60    5.50
  -9   1  -3   15.60    2.50
  -9  -1   3    3.00    6.50
  -9  -1   3   15.00    4.80
 -10  -1  -3    5.20    3.40
 -10   1   3   11.70    5.60
  10  -1   3   11.60    4.70
 -10  -1  -3    0.70    6.30
  10   1  -3    5.20    4.70
 -10   1   3    6.00    5.20
 -10   1   3    4.80    7.10
  10   1   3   14.60    5.00
  10  -1  -3    9.90    5.00
 -10  -1   3    6.20    5.70
 -10  -1   3   -2.10    6.90
 -10   1  -3    1.20    5.70
 -10  -1   3    5.60    2.80
 -10   1  -3   10.70    2.40
 -10  -1   3   14.50    5.30
 -11   1   3   26.80    6.70
 -11  -1  -3   19.40    4.10
  11  -1   3   18.70    6.30
 -11  -1  -3   19.00    8.00
 -11   1   3   24.90    6.90
  11   1  -3   19.00    6.80
 -11  -1   3   24.80    7.50
 -11  -1   3   22.60    9.30
  11   1   3   21.20    6.30
  11  -1  -3   32.20    7.30
 -11  -1   3   20.10    3.70
 -11   1  -3   21.60    7.80
 -12   1   3   -1.70    6.10
  12   1  -3    3.80    5.70
 -12  -1  -3    4.70    8.00
 -12  -1  -3    4.90    3.40
  12  -1   3    8.20    5.80
 -12  -1   3    1.80    8.60
  12   1   3    5.70    5.40
  12  -1  -3    5.40    5.80
 -12   1  -3    2.10    7.40
 -12  -1   3    4.40    7.00
 -13   1   3   11.40    7.10
 -13  -1  -3   -6.10    8.10
  13   1  -3    8.30    6.20
  13  -1   3    2.10    5.80
 -13  -1   3   -0.20    9.60
  13   1   3    0.30    6.00
 -13   1  -3   -9.50    7.10
  13  -1  -3   -3.00    5.90
 -13  -1   3    1.20    7.20
 -14   1   3   13.10    7.90
 -14  -1  -3   24.10   10.00
  14  -1   3   24.80    7.80
  14   1  -3    7.90    6.40
  14   1   3   15.00    6.90
 -14  -1   3   12.80    8.30
  14  -1  -3   17.70    7.60
 -14   1  -3   -0.30    8.40
  15   1  -3    0.90    6.60
 -15   1   3   10.70    8.20
 -15  -1  -3   -5.70    9.10
  15  -1   3   10.20    6.90
 -15   1  -3    2.20    9.10
  15  -1  -3    5.60    6.20
 -15  -1   3    6.10    8.80
  15   1   3   15.60    7.70
 -16  -1  -3   -9.80    9.60
  16  -1   3    6.00    7.70
  16  -1   3   11.10    7.90
  16   1  -3    6.20    7.20
  16  -1  -3   17.40    7.80
  16   1   3    2.80    7.00
 -16  -1   3    1.60    9.30
 -16   1  -3   -7.20    9.60
  16   1   3   22.70    9.00
   0   2   3 1952.60  100.89
   0  -2  -3 1791.52  100.79
   0   2   3 1881.21  100.49
   0   2  -3 1816.32  100.69
   0  -2  -3 1972.60  100.49
   0   2   3 1865.91  100.69
   0   2   3 1911.51  100.49
   0   2  -3 1951.70  100.59
   0  -2   3 1813.62  100.69
   0  -2   3 1904.81  100.59
   0  -2  -3 1888.91  100.49
  -1   2   3   54.99    3.30
   1  -2   3   52.89    3.60
  -1  -2  -3   58.59    3.60
  -1   2   3   62.29    4.60
   1   2  -3   51.99    4.10
  -1   2   3   57.19    5.00
   1   2  -3   52.99    4.10
   1  -2   3   60.79    4.70
  -1  -2  -3   53.89    3.80
   1   2  -3   59.39    3.80
  -1  -2  -3   55.99    4.90
  -1   2   3   58.39    4.20
   1  -2   3   60.09    5.00
  -1  -2  -3   53.59    4.80
  -1  -2   3   55.59    4.20
   1  -2  -3   58.59    3.90
  -1  -2   3   53.09    4.20
   1   2   3   56.69    3.60
  -1   2  -3   57.79    3.50
   1  -2  -3   52.89    3.40
   1   2   3   59.99    5.10
  -1   2  -3   59.29    5.00
   1  -2  -3   53.19    4.50
   1  -2  -3   61.89    4.60
   1  -2  -3   59.59    4.80
  -1  -2   3   59.69    3.80
   1   2   3   55.09    3.70
   1   2   3   49.60    4.60
  -1  -2   3   58.79    4.30
   2  -2   3 5237.68  288.87
   2  -2   3 5784.82  289.07
  -2   2   3 5407.46  289.17
  -2   2   3 5865.91  289.57
   2   2  -3 5406.96  289.07
   2   2  -3 5529.25  289.87
   2   2  -3 5257.57  289.17
  -2  -2  -3 5277.77  288.97
   2   2  -3 5565.94  289.07
  -2   2   3 4919.31  289.47
  -2  -2  -3 5429.36  289.57
  -2  -2  -3 5307.07  288.77
   2  -2   3 5604.54  289.77
  -2  -2  -3 5134.39  289.37
  -2  -2  -3 5397.06  289.27
  -2   2   3 5469.35  288.97
   2  -2   3 5544.85  289.47
   2  -2  -3 5924.71  288.57
   2   2   3 5481.55  289.47
   2  -2  -3 5599.74  288.87
  -2  -2   3 5842.12  290.07
  -2   2  -3 5562.04  289.07
   2  -2  -3 5260.27  289.07
  -2   2  -3 5236.38  289.67
   2  -2  -3 5400.96  289.47
   2  -2  -3 5866.01  290.27
   2   2   3 5638.14  289.47
  -2  -2   3 5500.15  288.97
  -2  -2   3 4818.82  289.17
   2   2   3 5517.05  289.47
  -2  -2   3 4701.53  289.07
   2   2   3 5437.16  288.77
  -2   2  -3 5744.03  290.17
   2   2   3 5433.96  288.97
  -3   2   3    2.10    1.70
   3   2  -3   -1.60    1.50
  -3  -2  -3    0.10    2.00
   3  -2   3   -0.20    3.70
   3  -2   3    3.60    2.30
   3  -2   3   -0.80    1.90
  -3   2   3   -3.20    2.10
  -3   2   3   -1.10    2.00
  -3  -2  -3   -0.70    2.80
  -3   2   3    1.50    3.30
   3   2  -3    2.50    2.20
   3   2  -3    1.50    2.20
  -3   2   3    3.30    3.80
  -3  -2  -3   -1.60    3.50
   3  -2   3    3.00    3.20
   3   2  -3    3.50    2.30
   3   2  -3   -0.70    1.80
  -3  -2  -3    3.60    2.80
   3   2   3    5.50    3.30
   3  -2  -3   -2.80    3.20
   3  -2  -3    2.10    1.50
   3   2   3   -1.20    2.20
  -3   2  -3   -3.50    3.30
  -3  -2   3    3.70    1.90
   3  -2  -3   -0.70    2.40
   3  -2  -3    1.30    1.70
  -3   2  -3    2.90    2.00
  -3  -2   3    0.00    2.30
  -3  -2   3   -0.20    2.40
   3   2   3    1.10    2.60
   3   2   3    1.20    2.50
  -3  -2   3   -2.90    2.70
   3  -2  -3    1.30    2.90
   3   2   3    2.70    2.20
  -3   2  -3   -1.10    2.10
  -3  -2   3   -1.70    2.00
   4  -2   3  348.97   19.30
  -4  -2  -3  339.87   20.60
  -4  -2  -3  335.27   20.20
   4  -2   3  363.36   20.60
   4  -2   3  375.86   20.90
  -4  -2  -3  355.06   21.20
  -4   2   3  341.77   19.00
   4  -2   3  345.77   20.10
  -4   2   3  323.37   19.50
  -4   2   3  381.86   20.10
   4   2  -3  350.36   20.30
   4   2  -3  360.26   20.10
   4   2  -3  298.57   20.10
   4   2  -3  365.46   20.10
  -4  -2  -3  339.97   20.20
  -4   2   3  329.77   20.70
   4   2  -3  344.17   19.50
  -4   2   3  313.37   20.70
  -4   2  -3  336.77   19.30
   4  -2  -3  348.47   20.50
   4   2   3  369.26   20.40
  -4  -2   3  356.36   20.10
   4  -2  -3  368.26   19.60
   4   2   3  362.56   20.20
   4  -2  -3  389.96   20.90
  -4   2  -3  372.26   20.00
  -4   2  -3  355.46   20.80
   4   2   3  342.07   20.80
   4  -2  -3  350.26   19.00
  -4  -2   3  360.26   20.50
  -4  -2   3  313.37   20.50
  -4  -2   3  327.37   19.70
   5  -2   3   82.09    7.50
   5   2  -3   92.09    7.50
   5   2  -3   94.99    7.70
  -5   2   3  105.19    9.10
   5   2  -3   94.49    7.50
  -5   2   3  108.69    7.60
   5  -2   3   87.09    6.30
  -5  -2  -3   84.59    8.70
  -5   2   3   93.59    7.40
  -5  -2  -3  103.09    9.10
   5   2  -3   94.39    7.80
  -5  -2  -3   90.69    7.50
   5  -2   3  116.99    8.90
   5  -2   3  103.59    8.40
  -5   2   3  100.29    8.90
   5   2  -3   96.39    6.90
   5  -2   3   90.29    8.50
  -5  -2   3   82.39    8.40
   5   2   3  104.09    8.30
  -5   2  -3   84.49    6.30
   5  -2  -3  106.89    7.90
   5  -2  -3  106.89    8.60
   5   2   3   94.89    7.50
   5  -2  -3  104.19    8.60
   5   2   3   93.69    8.70
   5  -2  -3   97.89    7.10
  -5  -2   3  103.19    8.60
  -5  -2   3   89.29    7.30
  -5   2  -3   90.79    8.60
   5   2   3   90.19    7.90
  -5  -2   3  110.89    7.60
   6  -2   3   15.40    4.00
   6  -2   3   18.90    2.50
  -6   2   3   14.00    5.80
  -6  -2  -3   17.20    3.80
  -6   2   3   14.70    4.00
   6   2  -3   21.20    4.00
  -6   2   3   15.50    4.90
   6   2  -3   20.00    4.40
   6   2  -3   26.30    3.80
  -6  -2  -3   16.00    5.50
   6  -2   3   20.50    4.90
  -6  -2  -3   14.10    5.60
   6   2  -3   19.40    4.10
   6  -2   3   15.80    4.40
  -6  -2   3   16.90    5.30
  -6  -2   3   20.60    3.90
   6  -2  -3   25.10    3.80
   6  -2  -3   15.10    4.00
  -6  -2   3   27.40    5.30
  -6   2  -3   24.00    5.40
   6   2   3   17.10    4.40
  -6   2  -3   23.00    2.70
   6  -2  -3   17.90    4.60
   6   2   3   22.60    3.70
   6   2   3   15.30    4.00
   7  -2   3  227.68   13.40
  -7   2   3  230.38   16.30
  -7   2   3  226.18   15.20
[truncated: 2,200,215 more chars]
