# Supplementary material for: Poly(p‐phenylene phosphaborene): A Modified Poly(p‐phenylene vinylene) with π‐Conjugated B═P Linkages
Source: Angew Chem Int Ed Engl. 2025 Aug 6;64(38):e202510272. doi: 10.1002/anie.202510272 (PMC12435409; doi:10.1002/anie.202510272)
Supplement: Supplementary file 2 — Supporting Information [file ANIE-64-e202510272-s001.zip › anie202510272-sup-0002-SuppMat.zip/cmpd_2b.cif]

data_cmpd_2b

# start Validation Reply Form
_vrf_RINTA01_cmpd_2b
;
PROBLEM: The value of Rint is greater than 0.18
RESPONSE: These are electron diffraction data and data of five
crystallites were merged. The residual values obtained from electron
diffraction data are not comparable to those obtained from X-ray
diffraction data.
;
_vrf_PLAT020_cmpd_2b
;
PROBLEM: The Value of Rint is Greater Than 0.12 .........      0.243 Report
RESPONSE: These are electron diffraction data and data of five
crystallites were merged. The residual values obtained from electron
diffraction data are not comparable to those obtained from X-ray
diffraction data.
;
_vrf_PLAT082_cmpd_2b
;
PROBLEM: High R1 Value ..................................       0.17 Report
RESPONSE:  These are electron diffraction data. Dynamic scattering effects
have not been taken into account. Data of five cystallites were merged.
Residual values from structure refinements of electron diffraction data
are not comparable to those of X-ray diffraction data.
;
_vrf_PLAT084_cmpd_2b
;
PROBLEM: High wR2 Value (i.e. > 0.25) ...................       0.44 Report
RESPONSE:  These are electron diffraction data. Dynamic scattering effects
have not been taken into account. Data of five cystallites were merged.
Residual values from structure refinements of electron diffraction data
are not comparable to those of X-ray diffraction data.
;
_vrf_PLAT149_cmpd_2b
;
PROBLEM: s.u. on the   beta    Angle is Too Large .......       0.60 Degree
RESPONSE: These are electron diffraction data. Unit cell parameters from 
ED data usually do not have the same high precision as those obtained
from X-ray diffraction.
;
_vrf_PLAT340_cmpd_2b
;
PROBLEM: Low Bond Precision on  C-C Bonds ...............    0.01953 Ang.  
RESPONSE: These are electron diffraction data. Unit cell parameters from 
ED data usually do not have the same high precision as those obtained
from X-ray diffraction. This also affects the precision of bond
distances.
;
# end Validation Reply Form


# 1. Submission Details

_publ_contact_author_name         'Prof. Dr. Holger Helten'
_publ_contact_author_address
;
Institute of Inorganic Chemistry
University of Wuerzburg
Am Hubland
97074 Wuerzburg, Germany
;
_publ_contact_author_email        'holger.helten@uni-wuerzburg.de'
_publ_contact_author_phone        '+49-931-31-84086'
_publ_contact_author_id_orcid     0000-0003-1273-3685 

_publ_requested_journal           ''
_publ_section_title               ''
_publ_section_abstract            ''

loop_
_publ_author_name
_publ_author_address
      'Glock, Julian'
;     Institute of Inorganic Chemistry
      University of Wuerzburg
      Am Hubland
      97074 Wuerzburg, Germany
;
      'Klopf, Jonas'
;     Institute of Inorganic Chemistry
      University of Wuerzburg
      Am Hubland
      97074 Wuerzburg, Germany
;
      'Crumbach, Merian'
;     Institute of Inorganic Chemistry
      University of Wuerzburg
      Am Hubland
      97074 Wuerzburg, Germany
;
      'Schneider, Johannes S.'
;     Institute of Inorganic Chemistry
      University of Wuerzburg
      Am Hubland
      97074 Wuerzburg, Germany
;
     'Friedrich, Alexandra'
;     Institute of Inorganic Chemistry
      University of Wuerzburg
      Am Hubland
      97074 Wuerzburg, Germany
;
      'Buchsteiner, Emilia'
;     Rigaku Europe SE
      Hugenottenallee 167
      63263 Neu-Isenburg, Germany
;
      'Bischof, Tobias'
;     Institute of Inorganic Chemistry
      University of Wuerzburg
      Am Hubland
      97074 Wuerzburg, Germany
;
      'Finze, Maik'
;     Institute of Inorganic Chemistry
      University of Wuerzburg
      Am Hubland
      97074 Wuerzburg, Germany
;
      'Engels, Bernd'
;     Institute of Physical and Theoretical Chemistry
      University of Wuerzburg
      Emil-Fischer-Str. 42
      97074 Wuerzburg, Germany
;
      'Helten, Holger'
;     Institute of Inorganic Chemistry
      University of Wuerzburg
      Am Hubland
      97074 Wuerzburg, Germany
; 


_publ_section_references
;
 G. M. Sheldrick, Acta Cryst. (2015) A71, 3-8, SHELXT - Integrated space-group 
 and crystal-structure determination;
 G. M. Sheldrick, Acta Cryst. (2015) C71, 3-8, Crystal structure refinement 
 with SHELXL;
 Huebschle, C.B., Sheldrick, G.M., Dittrich, B. (2011) J. Appl. Cryst. 44, 
 1281-1284.
 Dolomanov, O.V., Bourhis, L.J., Gildea, R.J, Howard, J.A.K. & Puschmann, H.
 (2009), J. Appl. Cryst. 42, 339-341.
;

_audit_creation_method            'CIF-fill 1.5c (K.Radacki, 2005-23)'
_audit_creation_date              2024-06-10
_audit_update_record
;
 2024-06-04    CrysAlisPro 1.171.43.124a (Rigaku OD, 2024)
 2024-06-10    SHELXL-2019/1
;
_shelx_SHELXL_version_number      2019/1
_chemical_formula_moiety          'C72 H94 B2 P2'
_chemical_formula_sum             'C72 H94 B2 P2'
_chemical_formula_weight          1043.11
loop_
 _atom_type_symbol
 _atom_type_description
 _atom_type_scat_dispersion_real
 _atom_type_scat_dispersion_imag
 _atom_type_scat_source
  C C 0.0000 0.0000 'International Tables Vol C Tables 4.2.6.8 and 6.1.1.4'
  H H 0.0000 0.0000 'International Tables Vol C Tables 4.2.6.8 and 6.1.1.4'
  B B 0.0000 0.0000 'International Tables Vol C Tables 4.2.6.8 and 6.1.1.4'
  P P 0.0000 0.0000 'International Tables Vol C Tables 4.2.6.8 and 6.1.1.4'

_space_group_crystal_system       monoclinic
_space_group_IT_number            13
_space_group_name_H-M_alt         'P 2/c'
_space_group_name_Hall            '-P 2yc'
_shelx_space_group_comment
;
 The symmetry employed for this shelxl refinement is uniquely defined by the 
 following loop, which should always be used as a source of symmetry 
 information in preference to the above space-group names. They are only 
 intended as comments.
;
loop_
 _space_group_symop_operation_xyz
  'x, y, z'
  '-x, y, -z+1/2'
  '-x, -y, -z'
  'x, -y, z-1/2'


_cell_length_a                    16.54(19)
_cell_length_b                    10.99(12)
_cell_length_c                    18.22(17)
_cell_angle_alpha                 90
_cell_angle_beta                  108.1(6)
_cell_angle_gamma                 90
_cell_volume                      3149(59)
_cell_formula_units_Z             2
_cell_measurement_temperature     175(2)
_cell_measurement_reflns_used     1475
_cell_measurement_theta_min       0.0580
_cell_measurement_theta_max       0.7960

_exptl_crystal_description        plate
_exptl_crystal_colour             yellow
_exptl_crystal_density_diffrn     1.100
_exptl_crystal_F_000              494
_exptl_absorpt_coefficient_mu     0.000
_exptl_absorpt_correction_type    multi-scan
_exptl_absorpt_correction_T_min   0.45308
_exptl_absorpt_correction_T_max   1.00000
_exptl_absorpt_process_details
;
 CrysAlisPro 1.171.43.124a (Rigaku Oxford Diffraction, 2024) Empirical 
 absorption correction using spherical harmonics, implemented in SCALE3 
 ABSPACK scaling algorithm.
;
_exptl_crystal_preparation
;
 For data collection the powder crystallites were distributed on a 
 carbon-supported copper grid and transferred to the nitrogen cooled
 cryo stage.
;
_diffrn_ambient_temperature       175(2)
_diffrn_ambient_environment       N~2~
_diffrn_radiation_probe           electron
_diffrn_radiation_wavelength      0.0251
_diffrn_radiation_type            electron
_diffrn_radiation_monochromator   none
_diffrn_source                    'electron diffractometer'
_diffrn_source_type               'JEOL JSM-2300ED, LaB6'
_diffrn_measurement_device        'electron diffractometer'
_diffrn_measurement_device_type
;
 XtaLAB Synergy-ED, HyPix-ED, electron source at 200keV
;
_diffrn_measurement_method        'continuous rotation electron diffraction'
_diffrn_oxdiff_scatteringfactors_ed
;
UCLA (2022) https://srv.mbi.ucla.edu/faes/data
;
_diffrn_measurement_details
;
 List of Runs (angles in degrees, time in seconds):
 --------------------------------------------------------------------------
  1  \w    -60.00  60.00   0.50    1.00    --    0.00   0.00   0.00  240
  2  \w    -60.00  60.00   0.50    1.00    --    0.00   0.00   0.00  240
  3  \w    -60.00  60.00   0.50    1.00    --    0.00   0.00   0.00  240
  4  \w    -60.00  60.00   0.50    1.00    --    0.00   0.00   0.00  240
  5  \w    -60.00  60.00   0.50    1.00    --    0.00   0.00   0.00  240
;
_diffrn_orient_matrix_type
;
 CrysAlisPro convention (1999,Acta A55,543-557)
;
_diffrn_orient_matrix_UB_11       0.0010232000
_diffrn_orient_matrix_UB_12      -0.0010566000
_diffrn_orient_matrix_UB_13       0.0011288000
_diffrn_orient_matrix_UB_21      -0.0009165000
_diffrn_orient_matrix_UB_22      -0.0018701000
_diffrn_orient_matrix_UB_23      -0.0002897000
_diffrn_orient_matrix_UB_31       0.0008156000
_diffrn_orient_matrix_UB_32      -0.0007711000
_diffrn_orient_matrix_UB_33      -0.0008611000
_diffrn_detector                  'Hybrid Pixel Array Detector'
_diffrn_detector_type             HyPix-ED
_diffrn_detector_area_resol_mean  10.0000
_diffrn_reflns_number             71722
_diffrn_reflns_av_unetI/netI      0.1011
_diffrn_reflns_av_R_equivalents   0.2426
_diffrn_reflns_limit_h_min       -19
_diffrn_reflns_limit_h_max        19
_diffrn_reflns_limit_k_min       -13
_diffrn_reflns_limit_k_max        13
_diffrn_reflns_limit_l_min       -21
_diffrn_reflns_limit_l_max        21
_diffrn_reflns_theta_min          0.046
_diffrn_reflns_theta_max          0.866
_diffrn_reflns_theta_full         0.863
_diffrn_measured_fraction_theta_max   1.000
_diffrn_measured_fraction_theta_full    1.000
_diffrn_reflns_Laue_measured_fraction_max     1.000
_diffrn_reflns_Laue_measured_fraction_full    1.000
_diffrn_reflns_point_group_measured_fraction_max    1.000
_diffrn_reflns_point_group_measured_fraction_full     1.000
_reflns_number_total              5761
_reflns_number_gt                 3664
_reflns_threshold_expression      'I > 2\s(I)'
_reflns_Friedel_coverage          0.000
_reflns_Friedel_fraction_max      .
_reflns_Friedel_fraction_full     .
_reflns_special_details
;
 Electron diffraction data sets of seven crystals were scaled and merged
 using CrysAlis-Pro software. Reflections were further merged by SHELXL
 according to the crystal class for the calculation of statistics and
 refinement. _reflns_Friedel_fraction is defined as the number of unique
 Friedel pairs measured divided by the number that would be possible
 theoretically, ignoring centric projections and systematic absences.
;

_computing_data_collection
;
 CrysAlisPro system (CCD 44.47a 64-bit (release 24-04-2024))
;
_computing_cell_refinement        'CrysAlisPro 1.171.43.124a (Rigaku OD, 2024)'
_computing_data_reduction         'CrysAlisPro 1.171.43.124a (Rigaku OD, 2024)'
_computing_structure_solution     'SHELXT 2014/5 (Sheldrick, 2014)'
_computing_structure_refinement   'SHELXL-2019/1 (Sheldrick, 2019)'
_computing_molecular_graphics     'ShelXLe (Huebschle et all, 2011)'
_computing_publication_material   'SHELXL-2019/1 (Sheldrick, 2019)'

_refine_special_details
;
 The U~ii~ displacement parameters of all atoms were restrained with 
 ISOR keyword to approximate isotropic behavior.
;
_refine_ls_structure_factor_coef  Fsqd
_refine_ls_matrix_type            full
_refine_ls_weighting_scheme       calc
_refine_ls_weighting_details
;
 w=1/[\s^2^(Fo^2^)+(0.2000P)^2^] where P=(Fo^2^+2Fc^2^)/3
;
_atom_sites_solution_primary      dual
_atom_sites_solution_secondary    difmap
_atom_sites_solution_hydrogens    geom
_refine_ls_hydrogen_treatment     constr
_refine_ls_extinction_method      'SHELXL-2019/1 (Sheldrick 2019)'
_refine_ls_extinction_coef        182(22)
_refine_ls_number_reflns          5761
_refine_ls_number_parameters      356
_refine_ls_number_restraints      228
_refine_ls_R_factor_all           0.2094
_refine_ls_R_factor_gt            0.1652
_refine_ls_wR_factor_ref          0.4440
_refine_ls_wR_factor_gt           0.4157
_refine_ls_goodness_of_fit_ref    1.466
_refine_ls_restrained_S_all       1.485
_refine_ls_shift/su_max           0.000
_refine_ls_shift/su_mean          0.000
_refine_diff_density_max          0.352
_refine_diff_density_min         -0.193
_refine_diff_density_rms          0.041
_geom_special_details
;
 All esds (except the esd in the dihedral angle between two l.s. planes)
 are estimated using the full covariance matrix.  The cell esds are taken
 into account individually in the estimation of esds in distances, angles
 and torsion angles; correlations between esds in cell parameters are only
 used when they are defined by crystal symmetry.  An approximate (isotropic)
 treatment of cell esds is used for estimating esds involving l.s. planes.
;

loop_
 _atom_site_label
 _atom_site_type_symbol
 _atom_site_fract_x
 _atom_site_fract_y
 _atom_site_fract_z
 _atom_site_U_iso_or_equiv
 _atom_site_adp_type
 _atom_site_occupancy
 _atom_site_site_symmetry_order
 _atom_site_calc_flag
 _atom_site_refinement_flags_posn
 _atom_site_refinement_flags_adp
 _atom_site_refinement_flags_occupancy
 _atom_site_disorder_assembly
 _atom_site_disorder_group
  P1 P 0.3065(2) 0.7215(3) 0.63881(18) 0.0181(8) Uani 1 1 d . U . . .
  C1 C 0.4152(4) 0.7021(5) 0.6994(4) 0.0169(14) Uani 1 1 d . U . . .
  C6 C 0.0831(5) 0.7852(7) 0.3515(5) 0.0351(18) Uani 1 1 d . U . . .
  H6 H 0.073554 0.781784 0.297332 0.042 Uiso 1 1 calc R U . . .
  C7 C 0.0176(5) 0.8107(7) 0.3799(4) 0.0341(18) Uani 1 1 d . U . . .
  H7 H -0.037502 0.828005 0.345731 0.041 Uiso 1 1 calc R U . . .
  C8 C 0.0323(5) 0.8113(7) 0.4592(4) 0.0340(18) Uani 1 1 d . U . . .
  H8 H -0.012802 0.829520 0.479417 0.041 Uiso 1 1 calc R U . . .
  C9 C 0.1130(5) 0.7852(6) 0.5089(4) 0.0298(17) Uani 1 1 d . U . . .
  H9 H 0.121832 0.783479 0.562985 0.036 Uiso 1 1 calc R U . . .
  C10 C 0.3483(4) 0.7321(6) 0.4937(4) 0.0221(15) Uani 1 1 d . U . . .
  C11 C 0.3710(5) 0.6204(6) 0.4680(4) 0.0271(16) Uani 1 1 d . U . . .
  C12 C 0.4315(5) 0.6211(7) 0.4288(5) 0.0373(19) Uani 1 1 d . U . . .
  H12 H 0.448294 0.545618 0.412722 0.045 Uiso 1 1 calc R U . . .
  C13 C 0.4681(5) 0.7264(7) 0.4124(5) 0.0374(19) Uani 1 1 d . U . . .
  C14 C 0.4445(5) 0.8358(7) 0.4383(5) 0.0380(19) Uani 1 1 d . U . . .
  H14 H 0.469605 0.909259 0.428498 0.046 Uiso 1 1 calc R U . . .
  C15 C 0.3852(5) 0.8403(6) 0.4780(4) 0.0273(16) Uani 1 1 d . U . . .
  C16 C 0.3609(6) 0.9612(7) 0.5024(5) 0.048(2) Uani 1 1 d . U . . .
  H16A H 0.380323 1.025973 0.474878 0.071 Uiso 1 1 calc R U . . .
  H16B H 0.387568 0.971407 0.558097 0.071 Uiso 1 1 calc R U . . .
  H16C H 0.298923 0.965549 0.490071 0.071 Uiso 1 1 calc R U . . .
  C17 C 0.3335(6) 0.5033(7) 0.4806(5) 0.040(2) Uani 1 1 d . U . . .
  H17A H 0.274031 0.499391 0.447910 0.061 Uiso 1 1 calc R U . . .
  H17B H 0.336157 0.496635 0.534970 0.061 Uiso 1 1 calc R U . . .
  H17C H 0.365449 0.436152 0.467442 0.061 Uiso 1 1 calc R U . . .
  C18 C 0.5303(7) 0.7236(9) 0.3684(6) 0.066(3) Uani 1 1 d . U . . .
  H18A H 0.521667 0.649597 0.336903 0.100 Uiso 1 1 calc R U . . .
  H18B H 0.588269 0.724101 0.404574 0.100 Uiso 1 1 calc R U . . .
  H18C H 0.521994 0.795121 0.334826 0.100 Uiso 1 1 calc R U . . .
  C19 C 0.2407(4) 0.7338(5) 0.7012(3) 0.0133(13) Uani 1 1 d . U . . .
  C20 C 0.2033(4) 0.6253(5) 0.7218(4) 0.0180(14) Uani 1 1 d . U . . .
  C21 C 0.1626(4) 0.6368(6) 0.7779(4) 0.0239(15) Uani 1 1 d . U . . .
  H21 H 0.137108 0.565929 0.790945 0.029 Uiso 1 1 calc R U . . .
  C22 C 0.1564(4) 0.7434(6) 0.8160(4) 0.0205(15) Uani 1 1 d . U . . .
  C23 C 0.1934(4) 0.8472(6) 0.7940(4) 0.0235(15) Uani 1 1 d . U . . .
  H23 H 0.190511 0.921524 0.819681 0.028 Uiso 1 1 calc R U . . .
  C24 C 0.2337(4) 0.8485(5) 0.7376(3) 0.0152(13) Uani 1 1 d . U . . .
  C25 C 0.2649(4) 0.9749(6) 0.7185(4) 0.0217(15) Uani 1 1 d . U . . .
  C26 C 0.3620(5) 0.9819(6) 0.7346(5) 0.0345(18) Uani 1 1 d . U . . .
  H26A H 0.378315 0.931267 0.697262 0.052 Uiso 1 1 calc R U . . .
  H26B H 0.390905 0.952474 0.787012 0.052 Uiso 1 1 calc R U . . .
  H26C H 0.378565 1.066432 0.729937 0.052 Uiso 1 1 calc R U . . .
  C27 C 0.2182(5) 1.0097(7) 0.6349(4) 0.0352(19) Uani 1 1 d . U . . .
  H27A H 0.230695 0.949743 0.600113 0.053 Uiso 1 1 calc R U . . .
  H27B H 0.237181 1.090307 0.624077 0.053 Uiso 1 1 calc R U . . .
  H27C H 0.156815 1.011506 0.626868 0.053 Uiso 1 1 calc R U . . .
  C28 C 0.2457(5) 1.0776(6) 0.7687(4) 0.0319(18) Uani 1 1 d . U . . .
  H28A H 0.264583 1.155687 0.753776 0.048 Uiso 1 1 calc R U . . .
  H28B H 0.276004 1.061511 0.823232 0.048 Uiso 1 1 calc R U . . .
  H28C H 0.184379 1.080809 0.760939 0.048 Uiso 1 1 calc R U . . .
  C29 C 0.1150(5) 0.7506(6) 0.8783(4) 0.0280(16) Uani 1 1 d . U . . .
  C30 C 0.1816(5) 0.7847(7) 0.9557(4) 0.039(2) Uani 1 1 d . U . . .
  H30A H 0.227503 0.724421 0.968460 0.058 Uiso 1 1 calc R U . . .
  H30B H 0.154545 0.786246 0.996493 0.058 Uiso 1 1 calc R U . . .
  H30C H 0.205067 0.865254 0.951218 0.058 Uiso 1 1 calc R U . . .
  C31 C 0.0471(6) 0.8511(9) 0.8585(6) 0.058(3) Uani 1 1 d . U . . .
  H31A H 0.073074 0.927896 0.850234 0.086 Uiso 1 1 calc R U . . .
  H31B H 0.023339 0.860492 0.901172 0.086 Uiso 1 1 calc R U . . .
  H31C H 0.001634 0.828926 0.811394 0.086 Uiso 1 1 calc R U . . .
  C32 C 0.0729(6) 0.6337(7) 0.8897(5) 0.042(2) Uani 1 1 d . U . . .
  H32A H 0.029723 0.610804 0.841321 0.062 Uiso 1 1 calc R U . . .
  H32B H 0.045826 0.645074 0.930073 0.062 Uiso 1 1 calc R U . . .
  H32C H 0.115747 0.569215 0.905270 0.062 Uiso 1 1 calc R U . . .
  C33 C 0.2033(4) 0.4980(5) 0.6849(4) 0.0191(14) Uani 1 1 d . U . . .
  C34 C 0.1553(5) 0.4039(7) 0.7175(5) 0.0375(19) Uani 1 1 d . U . . .
  H34A H 0.097139 0.432315 0.709844 0.056 Uiso 1 1 calc R U . . .
  H34B H 0.184512 0.392847 0.772743 0.056 Uiso 1 1 calc R U . . .
  H34C H 0.153705 0.326219 0.690642 0.056 Uiso 1 1 calc R U . . .
  C35 C 0.2941(5) 0.4476(6) 0.7025(4) 0.0319(18) Uani 1 1 d . U . . .
  H35A H 0.291545 0.362397 0.686160 0.048 Uiso 1 1 calc R U . . .
  H35B H 0.323592 0.453060 0.758092 0.048 Uiso 1 1 calc R U . . .
  H35C H 0.325101 0.495295 0.674483 0.048 Uiso 1 1 calc R U . . .
  C36 C 0.1552(5) 0.4998(7) 0.5982(4) 0.0336(18) Uani 1 1 d . U . . .
  H36A H 0.185695 0.551570 0.571792 0.050 Uiso 1 1 calc R U . . .
  H36B H 0.097816 0.532186 0.589806 0.050 Uiso 1 1 calc R U . . .
  H36C H 0.151407 0.416945 0.577664 0.050 Uiso 1 1 calc R U . . .
  C2 C 0.4331(4) 0.6963(6) 0.7804(4) 0.0219(15) Uani 1 1 d . U . . .
  H2 H 0.387439 0.691719 0.801491 0.026 Uiso 1 1 calc R U . . .
  C3 C 0.5160(4) 0.6972(6) 0.8295(4) 0.0200(14) Uani 1 1 d . U . . .
  H3 H 0.526209 0.694540 0.883778 0.024 Uiso 1 1 calc R U . . .
  C4 C 0.1808(4) 0.7617(6) 0.4815(4) 0.0191(14) Uani 1 1 d . U . . .
  C5 C 0.1636(5) 0.7642(6) 0.4024(4) 0.0265(16) Uani 1 1 d . U . . .
  H5 H 0.209111 0.750928 0.381922 0.032 Uiso 1 1 calc R U . . .
  B1 B 0.2759(5) 0.7400(6) 0.5340(4) 0.0193(17) Uani 1 1 d . U . . .

loop_
 _atom_site_aniso_label
 _atom_site_aniso_U_11
 _atom_site_aniso_U_22
 _atom_site_aniso_U_33
 _atom_site_aniso_U_23
 _atom_site_aniso_U_13
 _atom_site_aniso_U_12
  P1 0.0123(16) 0.0319(17) 0.0105(15) 0.0005(12) 0.0042(13) 0.0015(13)
  C1 0.014(2) 0.024(2) 0.015(2) 0.0017(19) 0.008(2) 0.000(2)
  C6 0.032(3) 0.047(3) 0.029(3) -0.001(2) 0.013(2) 0.000(2)
  C7 0.029(3) 0.042(3) 0.032(3) 0.002(2) 0.010(2) 0.001(2)
  C8 0.028(3) 0.046(3) 0.031(3) 0.003(2) 0.013(2) 0.005(2)
  C9 0.028(3) 0.041(3) 0.024(3) 0.002(2) 0.014(2) 0.004(2)
  C10 0.022(3) 0.027(3) 0.018(2) 0.002(2) 0.008(2) 0.002(2)
  C11 0.024(3) 0.034(3) 0.027(3) -0.001(2) 0.012(2) 0.003(2)
  C12 0.036(3) 0.043(3) 0.036(3) -0.004(2) 0.016(2) 0.009(2)
  C13 0.034(3) 0.046(3) 0.038(3) 0.002(2) 0.021(2) 0.003(2)
  C14 0.035(3) 0.042(3) 0.039(3) 0.008(2) 0.016(2) -0.005(2)
  C15 0.025(3) 0.031(3) 0.028(3) 0.002(2) 0.012(2) -0.001(2)
  C16 0.045(4) 0.046(4) 0.056(4) 0.003(3) 0.023(4) -0.005(3)
  C17 0.041(4) 0.042(4) 0.043(4) -0.011(3) 0.020(3) 0.000(3)
  C18 0.064(5) 0.083(5) 0.064(5) 0.005(4) 0.038(4) 0.008(4)
  C19 0.014(2) 0.016(2) 0.013(2) 0.0009(18) 0.008(2) -0.0003(19)
  C20 0.020(3) 0.019(2) 0.019(2) -0.0004(19) 0.012(2) -0.001(2)
  C21 0.026(3) 0.026(3) 0.021(3) 0.000(2) 0.011(2) -0.001(2)
  C22 0.021(3) 0.026(3) 0.018(2) -0.0008(19) 0.011(2) -0.002(2)
  C23 0.025(3) 0.025(3) 0.023(3) -0.003(2) 0.012(2) 0.000(2)
  C24 0.017(2) 0.017(2) 0.013(2) -0.0008(18) 0.006(2) 0.0007(19)
  C25 0.025(3) 0.022(2) 0.019(2) 0.0008(19) 0.009(2) 0.001(2)
  C26 0.035(4) 0.030(3) 0.040(4) -0.002(3) 0.014(3) -0.008(3)
  C27 0.040(4) 0.040(4) 0.030(4) 0.003(3) 0.017(3) 0.010(3)
  C28 0.042(4) 0.030(3) 0.028(3) 0.003(3) 0.017(3) -0.001(3)
  C29 0.028(3) 0.035(3) 0.025(3) -0.002(2) 0.014(2) -0.001(2)
  C30 0.041(4) 0.053(4) 0.028(4) -0.003(3) 0.018(3) -0.011(3)
  C31 0.061(5) 0.072(5) 0.057(5) 0.009(4) 0.043(4) 0.016(4)
  C32 0.046(4) 0.055(4) 0.036(4) -0.008(3) 0.029(3) -0.016(3)
  C33 0.020(3) 0.017(2) 0.021(2) -0.0005(19) 0.008(2) 0.000(2)
  C34 0.037(4) 0.035(4) 0.044(4) -0.002(3) 0.019(3) -0.008(3)
  C35 0.034(4) 0.028(3) 0.035(4) -0.001(3) 0.012(3) 0.002(3)
  C36 0.029(4) 0.036(4) 0.036(4) -0.013(3) 0.010(3) -0.007(3)
  C2 0.019(3) 0.029(3) 0.019(2) 0.005(2) 0.009(2) -0.001(2)
  C3 0.019(3) 0.028(3) 0.014(2) 0.0042(19) 0.007(2) -0.001(2)
  C4 0.018(3) 0.025(2) 0.016(2) 0.0034(19) 0.008(2) 0.000(2)
  C5 0.025(3) 0.036(3) 0.020(3) -0.002(2) 0.009(2) 0.003(2)
  B1 0.017(3) 0.024(3) 0.018(3) 0.000(2) 0.007(2) 0.002(2)

loop_
 _geom_bond_atom_site_label_1
 _geom_bond_atom_site_label_2
 _geom_bond_distance
 _geom_bond_site_symmetry_2
 _geom_bond_publ_flag
  P1 C1 1.81(2) . ?
  P1 C19 1.806(16) . ?
  P1 B1 1.83(2) . ?
  C1 C3 1.394(16) 2_656 ?
  C1 C2 1.414(17) . ?
  C6 C7 1.368(16) . ?
  C6 C5 1.385(19) . ?
  C6 H6 0.9500 . ?
  C7 C8 1.388(17) . ?
  C7 H7 0.9500 . ?
  C8 C9 1.390(19) . ?
  C8 H8 0.9500 . ?
  C9 C4 1.387(16) . ?
  C9 H9 0.9500 . ?
  C10 C11 1.407(15) . ?
  C10 C15 1.407(15) . ?
  C10 B1 1.588(17) . ?
  C11 C12 1.398(15) . ?
  C11 C17 1.479(16) . ?
  C12 C13 1.380(15) . ?
  C12 H12 0.9500 . ?
  C13 C14 1.391(16) . ?
  C13 C18 1.488(17) . ?
  C14 C15 1.389(15) . ?
  C14 H14 0.9500 . ?
  C15 C16 1.495(16) . ?
  C16 H16A 0.9800 . ?
  C16 H16B 0.9800 . ?
  C16 H16C 0.9800 . ?
  C17 H17A 0.9800 . ?
  C17 H17B 0.9800 . ?
  C17 H17C 0.9800 . ?
  C18 H18A 0.9800 . ?
  C18 H18B 0.9800 . ?
  C18 H18C 0.9800 . ?
  C19 C20 1.446(14) . ?
  C19 C24 1.446(15) . ?
  C20 C21 1.395(14) . ?
  C20 C33 1.552(16) . ?
  C21 C22 1.382(14) . ?
  C21 H21 0.9500 . ?
  C22 C23 1.410(14) . ?
  C22 C29 1.499(15) . ?
  C23 C24 1.388(14) . ?
  C23 H23 0.9500 . ?
  C24 C25 1.559(16) . ?
  C25 C27 1.527(18) . ?
  C25 C26 1.54(2) . ?
  C25 C28 1.548(14) . ?
  C26 H26A 0.9800 . ?
  C26 H26B 0.9800 . ?
  C26 H26C 0.9800 . ?
  C27 H27A 0.9800 . ?
  C27 H27B 0.9800 . ?
  C27 H27C 0.9800 . ?
  C28 H28A 0.9800 . ?
  C28 H28B 0.9800 . ?
  C28 H28C 0.9800 . ?
  C29 C32 1.506(16) . ?
  C29 C31 1.536(17) . ?
  C29 C30 1.542(19) . ?
  C30 H30A 0.9800 . ?
  C30 H30B 0.9800 . ?
  C30 H30C 0.9800 . ?
  C31 H31A 0.9800 . ?
  C31 H31B 0.9800 . ?
  C31 H31C 0.9800 . ?
  C32 H32A 0.9800 . ?
  C32 H32B 0.9800 . ?
  C32 H32C 0.9800 . ?
  C33 C34 1.530(14) . ?
  C33 C36 1.532(19) . ?
  C33 C35 1.539(19) . ?
  C34 H34A 0.9800 . ?
  C34 H34B 0.9800 . ?
  C34 H34C 0.9800 . ?
  C35 H35A 0.9800 . ?
  C35 H35B 0.9800 . ?
  C35 H35C 0.9800 . ?
  C36 H36A 0.9800 . ?
  C36 H36B 0.9800 . ?
  C36 H36C 0.9800 . ?
  C2 C3 1.385(19) . ?
  C2 H2 0.9500 . ?
  C3 H3 0.9500 . ?
  C4 C5 1.380(16) . ?
  C4 B1 1.58(2) . ?
  C5 H5 0.9500 . ?

loop_
 _geom_angle_atom_site_label_1
 _geom_angle_atom_site_label_2
 _geom_angle_atom_site_label_3
 _geom_angle
 _geom_angle_site_symmetry_1
 _geom_angle_site_symmetry_3
 _geom_angle_publ_flag
  C1 P1 C19 107.7(9) . . ?
  C1 P1 B1 123.5(7) . . ?
  C19 P1 B1 128.6(7) . . ?
  C3 C1 C2 117.5(9) 2_656 . ?
  C3 C1 P1 123.1(9) 2_656 . ?
  C2 C1 P1 119.3(8) . . ?
  C7 C6 C5 119.3(10) . . ?
  C7 C6 H6 120.4 . . ?
  C5 C6 H6 120.4 . . ?
  C6 C7 C8 119.5(10) . . ?
  C6 C7 H7 120.2 . . ?
  C8 C7 H7 120.2 . . ?
  C7 C8 C9 120.0(9) . . ?
  C7 C8 H8 120.0 . . ?
  C9 C8 H8 120.0 . . ?
  C4 C9 C8 121.6(10) . . ?
  C4 C9 H9 119.2 . . ?
  C8 C9 H9 119.2 . . ?
  C11 C10 C15 119.5(9) . . ?
  C11 C10 B1 121.4(6) . . ?
  C15 C10 B1 119.0(7) . . ?
  C12 C11 C10 118.3(7) . . ?
  C12 C11 C17 119.1(7) . . ?
  C10 C11 C17 122.6(9) . . ?
  C13 C12 C11 123.1(8) . . ?
  C13 C12 H12 118.5 . . ?
  C11 C12 H12 118.5 . . ?
  C12 C13 C14 117.6(10) . . ?
  C12 C13 C18 121.4(8) . . ?
  C14 C13 C18 120.9(8) . . ?
  C15 C14 C13 121.7(8) . . ?
  C15 C14 H14 119.2 . . ?
  C13 C14 H14 119.2 . . ?
  C14 C15 C10 119.8(7) . . ?
  C14 C15 C16 119.0(7) . . ?
  C10 C15 C16 121.2(9) . . ?
  C15 C16 H16A 109.5 . . ?
  C15 C16 H16B 109.5 . . ?
  H16A C16 H16B 109.5 . . ?
  C15 C16 H16C 109.5 . . ?
  H16A C16 H16C 109.5 . . ?
  H16B C16 H16C 109.5 . . ?
  C11 C17 H17A 109.5 . . ?
  C11 C17 H17B 109.5 . . ?
  H17A C17 H17B 109.5 . . ?
  C11 C17 H17C 109.5 . . ?
  H17A C17 H17C 109.5 . . ?
  H17B C17 H17C 109.5 . . ?
  C13 C18 H18A 109.5 . . ?
  C13 C18 H18B 109.5 . . ?
  H18A C18 H18B 109.5 . . ?
  C13 C18 H18C 109.5 . . ?
  H18A C18 H18C 109.5 . . ?
  H18B C18 H18C 109.5 . . ?
  C20 C19 C24 119.9(8) . . ?
  C20 C19 P1 119.4(6) . . ?
  C24 C19 P1 120.3(5) . . ?
  C21 C20 C19 117.3(7) . . ?
  C21 C20 C33 117.6(6) . . ?
  C19 C20 C33 125.1(8) . . ?
  C22 C21 C20 125.0(7) . . ?
  C22 C21 H21 117.5 . . ?
  C20 C21 H21 117.5 . . ?
  C21 C22 C23 115.9(9) . . ?
  C21 C22 C29 123.2(6) . . ?
  C23 C22 C29 120.9(7) . . ?
  C24 C23 C22 124.7(7) . . ?
  C24 C23 H23 117.7 . . ?
  C22 C23 H23 117.7 . . ?
  C23 C24 C19 117.2(6) . . ?
  C23 C24 C25 116.3(6) . . ?
  C19 C24 C25 126.5(8) . . ?
  C27 C25 C26 110.6(8) . . ?
  C27 C25 C28 105.9(8) . . ?
  C26 C25 C28 104.1(7) . . ?
  C27 C25 C24 110.3(7) . . ?
  C26 C25 C24 113.6(6) . . ?
  C28 C25 C24 112.0(8) . . ?
  C25 C26 H26A 109.5 . . ?
  C25 C26 H26B 109.5 . . ?
  H26A C26 H26B 109.5 . . ?
  C25 C26 H26C 109.5 . . ?
  H26A C26 H26C 109.5 . . ?
  H26B C26 H26C 109.5 . . ?
  C25 C27 H27A 109.5 . . ?
  C25 C27 H27B 109.5 . . ?
  H27A C27 H27B 109.5 . . ?
  C25 C27 H27C 109.5 . . ?
  H27A C27 H27C 109.5 . . ?
  H27B C27 H27C 109.5 . . ?
  C25 C28 H28A 109.5 . . ?
  C25 C28 H28B 109.5 . . ?
  H28A C28 H28B 109.5 . . ?
  C25 C28 H28C 109.5 . . ?
  H28A C28 H28C 109.5 . . ?
  H28B C28 H28C 109.5 . . ?
  C22 C29 C32 113.5(7) . . ?
  C22 C29 C31 109.4(8) . . ?
  C32 C29 C31 108.1(11) . . ?
  C22 C29 C30 109.9(10) . . ?
  C32 C29 C30 108.1(8) . . ?
  C31 C29 C30 107.6(9) . . ?
  C29 C30 H30A 109.5 . . ?
  C29 C30 H30B 109.5 . . ?
  H30A C30 H30B 109.5 . . ?
  C29 C30 H30C 109.5 . . ?
  H30A C30 H30C 109.5 . . ?
  H30B C30 H30C 109.5 . . ?
  C29 C31 H31A 109.5 . . ?
  C29 C31 H31B 109.5 . . ?
  H31A C31 H31B 109.5 . . ?
  C29 C31 H31C 109.5 . . ?
  H31A C31 H31C 109.5 . . ?
  H31B C31 H31C 109.5 . . ?
  C29 C32 H32A 109.5 . . ?
  C29 C32 H32B 109.5 . . ?
  H32A C32 H32B 109.5 . . ?
  C29 C32 H32C 109.5 . . ?
  H32A C32 H32C 109.5 . . ?
  H32B C32 H32C 109.5 . . ?
  C34 C33 C36 104.1(8) . . ?
  C34 C33 C35 105.4(9) . . ?
  C36 C33 C35 112.3(8) . . ?
  C34 C33 C20 111.9(8) . . ?
  C36 C33 C20 111.4(6) . . ?
  C35 C33 C20 111.4(7) . . ?
  C33 C34 H34A 109.5 . . ?
  C33 C34 H34B 109.5 . . ?
  H34A C34 H34B 109.5 . . ?
  C33 C34 H34C 109.5 . . ?
  H34A C34 H34C 109.5 . . ?
  H34B C34 H34C 109.5 . . ?
  C33 C35 H35A 109.5 . . ?
  C33 C35 H35B 109.5 . . ?
  H35A C35 H35B 109.5 . . ?
  C33 C35 H35C 109.5 . . ?
  H35A C35 H35C 109.5 . . ?
  H35B C35 H35C 109.5 . . ?
  C33 C36 H36A 109.5 . . ?
  C33 C36 H36B 109.5 . . ?
  H36A C36 H36B 109.5 . . ?
  C33 C36 H36C 109.5 . . ?
  H36A C36 H36C 109.5 . . ?
  H36B C36 H36C 109.5 . . ?
  C3 C2 C1 121.3(8) . . ?
  C3 C2 H2 119.3 . . ?
  C1 C2 H2 119.3 . . ?
  C2 C3 C1 121.0(10) . 2_656 ?
  C2 C3 H3 119.5 . . ?
  C1 C3 H3 119.5 2_656 . ?
  C5 C4 C9 116.4(9) . . ?
  C5 C4 B1 118.5(8) . . ?
  C9 C4 B1 125.0(9) . . ?
  C4 C5 C6 123.2(9) . . ?
  C4 C5 H5 118.4 . . ?
  C6 C5 H5 118.4 . . ?
  C4 B1 C10 118.6(10) . . ?
  C4 B1 P1 123.2(8) . . ?
  C10 B1 P1 118.2(9) . . ?

loop_
 _geom_torsion_atom_site_label_1
 _geom_torsion_atom_site_label_2
 _geom_torsion_atom_site_label_3
 _geom_torsion_atom_site_label_4
 _geom_torsion
 _geom_torsion_site_symmetry_1
 _geom_torsion_site_symmetry_2
 _geom_torsion_site_symmetry_3
 _geom_torsion_site_symmetry_4
 _geom_torsion_publ_flag
  C19 P1 C1 C3 -175.8(5) . . . 2_656 ?
  B1 P1 C1 C3 -1.3(7) . . . 2_656 ?
  C19 P1 C1 C2 1.5(6) . . . . ?
  B1 P1 C1 C2 175.9(5) . . . . ?
  C5 C6 C7 C8 -2.1(11) . . . . ?
  C6 C7 C8 C9 -0.4(11) . . . . ?
  C7 C8 C9 C4 1.9(11) . . . . ?
  C15 C10 C11 C12 1.4(11) . . . . ?
  B1 C10 C11 C12 176.1(7) . . . . ?
  C15 C10 C11 C17 -178.5(7) . . . . ?
  B1 C10 C11 C17 -3.8(11) . . . . ?
  C10 C11 C12 C13 -1.9(12) . . . . ?
  C17 C11 C12 C13 178.1(8) . . . . ?
  C11 C12 C13 C14 1.7(13) . . . . ?
  C11 C12 C13 C18 -178.1(9) . . . . ?
  C12 C13 C14 C15 -1.2(13) . . . . ?
  C18 C13 C14 C15 178.6(9) . . . . ?
  C13 C14 C15 C10 0.8(12) . . . . ?
  C13 C14 C15 C16 -178.4(8) . . . . ?
  C11 C10 C15 C14 -0.9(11) . . . . ?
  B1 C10 C15 C14 -175.7(7) . . . . ?
  C11 C10 C15 C16 178.2(7) . . . . ?
  B1 C10 C15 C16 3.4(11) . . . . ?
  C1 P1 C19 C20 -91.3(6) . . . . ?
  B1 P1 C19 C20 94.6(7) . . . . ?
  C1 P1 C19 C24 81.3(6) . . . . ?
  B1 P1 C19 C24 -92.7(8) . . . . ?
  C24 C19 C20 C21 -1.0(10) . . . . ?
  P1 C19 C20 C21 171.7(5) . . . . ?
  C24 C19 C20 C33 177.5(6) . . . . ?
  P1 C19 C20 C33 -9.8(9) . . . . ?
  C19 C20 C21 C22 -1.1(11) . . . . ?
  C33 C20 C21 C22 -179.6(7) . . . . ?
  C20 C21 C22 C23 1.3(11) . . . . ?
  C20 C21 C22 C29 -177.5(7) . . . . ?
  C21 C22 C23 C24 0.6(11) . . . . ?
  C29 C22 C23 C24 179.4(7) . . . . ?
  C22 C23 C24 C19 -2.5(10) . . . . ?
  C22 C23 C24 C25 176.1(7) . . . . ?
  C20 C19 C24 C23 2.6(9) . . . . ?
  P1 C19 C24 C23 -170.0(5) . . . . ?
  C20 C19 C24 C25 -175.8(6) . . . . ?
  P1 C19 C24 C25 11.6(9) . . . . ?
  C23 C24 C25 C27 -116.7(10) . . . . ?
  C19 C24 C25 C27 61.7(11) . . . . ?
  C23 C24 C25 C26 118.5(9) . . . . ?
  C19 C24 C25 C26 -63.1(11) . . . . ?
  C23 C24 C25 C28 1.0(9) . . . . ?
  C19 C24 C25 C28 179.4(6) . . . . ?
  C21 C22 C29 C32 -5.9(11) . . . . ?
  C23 C22 C29 C32 175.4(7) . . . . ?
  C21 C22 C29 C31 -126.8(10) . . . . ?
  C23 C22 C29 C31 54.5(12) . . . . ?
  C21 C22 C29 C30 115.3(8) . . . . ?
  C23 C22 C29 C30 -63.4(9) . . . . ?
  C21 C20 C33 C34 0.7(9) . . . . ?
  C19 C20 C33 C34 -177.7(7) . . . . ?
  C21 C20 C33 C36 116.8(10) . . . . ?
  C19 C20 C33 C36 -61.7(11) . . . . ?
  C21 C20 C33 C35 -116.9(9) . . . . ?
  C19 C20 C33 C35 64.6(11) . . . . ?
  C3 C1 C2 C3 5.8(8) 2_656 . . . ?
  P1 C1 C2 C3 -171.6(5) . . . . ?
  C1 C2 C3 C1 -1.0(9) . . . 2_656 ?
  C8 C9 C4 C5 -0.7(10) . . . . ?
  C8 C9 C4 B1 175.6(7) . . . . ?
  C9 C4 C5 C6 -1.9(10) . . . . ?
  B1 C4 C5 C6 -178.5(6) . . . . ?
  C7 C6 C5 C4 3.4(11) . . . . ?
  C5 C4 B1 C10 4.5(9) . . . . ?
  C9 C4 B1 C10 -171.7(6) . . . . ?
  C5 C4 B1 P1 -174.6(5) . . . . ?
  C9 C4 B1 P1 9.1(9) . . . . ?
  C11 C10 B1 C4 -89.9(8) . . . . ?
  C15 C10 B1 C4 84.8(8) . . . . ?
  C11 C10 B1 P1 89.2(8) . . . . ?
  C15 C10 B1 P1 -96.1(7) . . . . ?
  C1 P1 B1 C4 -177.8(5) . . . . ?
  C19 P1 B1 C4 -4.5(8) . . . . ?
  C1 P1 B1 C10 3.1(7) . . . . ?
  C19 P1 B1 C10 176.3(4) . . . . ?


_shelx_res_file
;
TITL exp_5956_v2_exp_5957_v2_exp_5958_exp_5960_exp_5965_v2 in P2/c
    exp_5956_v2_exp_5957_v2_exp_5958_exp_5960_exp_5965_v2.res
    created by SHELXL-2019/1 at 14:45:43 on 10-Jun-2024
REM P2/c (#13 in standard setting)
CELL 0.02510  16.535843  10.993598  18.222608  90.0000 108.0886  90.0000
ZERR    2.00   0.192402   0.119238   0.173935   0.0000   0.6279   0.0000
LATT 1
SYMM -X,+Y,0.5-Z
SFAC  C 0.136 0.373 0.548 3.281 1.227 13.046 0.597 41.02 0 0 0 0 0.75 12.011
SFAC  H 0.037 0.561 0.127 3.791 0.236 13.556 0.129 37.723 0 0 0 0 0.32 1.008
SFAC  B 0.130 0.418 0.52 3.921 1.377 16.663 0.767 51.751 0 0 0 0 0.85 10.811
SFAC  P 0.354 0.394 0.94 3.181 2.62 15.658 1.571 49.524 0 0 0 0 1.11 30.974
UNIT 144 188 4 4
L.S. 20
PLAN  20
BOND $H
SHEL 999. 0.83
TEMP -98
LIST 4
ACTA
CONF
FMAP 2
ISOR 0.003
WGHT    0.200000
EXTI  182.168381
FVAR       0.37631
P1    4    0.306523    0.721491    0.638807    11.00000    0.01231    0.03192 =
         0.01050    0.00049    0.00418    0.00147
C1    1    0.415219    0.702054    0.699371    11.00000    0.01418    0.02381 =
         0.01473    0.00168    0.00763    0.00026
C6    1    0.083133    0.785150    0.351465    11.00000    0.03174    0.04672 =
         0.02912   -0.00104    0.01265    0.00042
AFIX  43
H6    2    0.073554    0.781784    0.297332    11.00000   -1.20000
AFIX   0
C7    1    0.017619    0.810745    0.379936    11.00000    0.02869    0.04199 =
         0.03168    0.00217    0.00957    0.00062
AFIX  43
H7    2   -0.037502    0.828005    0.345731    11.00000   -1.20000
AFIX   0
C8    1    0.032279    0.811310    0.459179    11.00000    0.02787    0.04565 =
         0.03100    0.00280    0.01262    0.00488
AFIX  43
H8    2   -0.012802    0.829520    0.479417    11.00000   -1.20000
AFIX   0
C9    1    0.112969    0.785214    0.508929    11.00000    0.02807    0.04135 =
         0.02399    0.00154    0.01408    0.00385
AFIX  43
H9    2    0.121832    0.783479    0.562985    11.00000   -1.20000
AFIX   0
C10   1    0.348252    0.732077    0.493748    11.00000    0.02192    0.02726 =
         0.01827    0.00173    0.00784    0.00206
C11   1    0.371020    0.620440    0.467967    11.00000    0.02351    0.03375 =
         0.02684   -0.00117    0.01167    0.00309
C12   1    0.431530    0.621138    0.428805    11.00000    0.03616    0.04272 =
         0.03624   -0.00413    0.01592    0.00861
AFIX  43
H12   2    0.448294    0.545618    0.412722    11.00000   -1.20000
AFIX   0
C13   1    0.468066    0.726362    0.412402    11.00000    0.03432    0.04577 =
         0.03841    0.00215    0.02052    0.00253
C14   1    0.444502    0.835771    0.438259    11.00000    0.03528    0.04228 =
         0.03936    0.00847    0.01564   -0.00456
AFIX  43
H14   2    0.469605    0.909259    0.428498    11.00000   -1.20000
AFIX   0
C15   1    0.385176    0.840308    0.478005    11.00000    0.02475    0.03134 =
         0.02798    0.00220    0.01154   -0.00094
C16   1    0.360907    0.961226    0.502361    11.00000    0.04545    0.04575 =
         0.05648    0.00286    0.02289   -0.00485
AFIX 137
H16A  2    0.380323    1.025973    0.474878    11.00000   -1.50000
H16B  2    0.387568    0.971407    0.558097    11.00000   -1.50000
H16C  2    0.298923    0.965549    0.490071    11.00000   -1.50000
AFIX   0
C17   1    0.333501    0.503277    0.480641    11.00000    0.04074    0.04172 =
         0.04323   -0.01115    0.01983    0.00028
AFIX 137
H17A  2    0.274031    0.499391    0.447910    11.00000   -1.50000
H17B  2    0.336157    0.496635    0.534970    11.00000   -1.50000
H17C  2    0.365449    0.436152    0.467442    11.00000   -1.50000
AFIX   0
C18   1    0.530314    0.723556    0.368421    11.00000    0.06431    0.08312 =
         0.06407    0.00485    0.03767    0.00848
AFIX 137
H18A  2    0.521667    0.649597    0.336903    11.00000   -1.50000
H18B  2    0.588269    0.724101    0.404574    11.00000   -1.50000
H18C  2    0.521994    0.795121    0.334826    11.00000   -1.50000
AFIX   0
C19   1    0.240719    0.733832    0.701192    11.00000    0.01423    0.01580 =
         0.01252    0.00086    0.00807   -0.00030
C20   1    0.203350    0.625297    0.721785    11.00000    0.02013    0.01873 =
         0.01921   -0.00037    0.01222   -0.00120
C21   1    0.162578    0.636774    0.777911    11.00000    0.02641    0.02614 =
         0.02127    0.00026    0.01057   -0.00056
AFIX  43
H21   2    0.137108    0.565929    0.790945    11.00000   -1.20000
AFIX   0
C22   1    0.156408    0.743384    0.816017    11.00000    0.02114    0.02595 =
         0.01753   -0.00077    0.01064   -0.00156
C23   1    0.193381    0.847173    0.794037    11.00000    0.02510    0.02534 =
         0.02285   -0.00323    0.01163    0.00037
AFIX  43
H23   2    0.190511    0.921524    0.819681    11.00000   -1.20000
AFIX   0
C24   1    0.233661    0.848481    0.737624    11.00000    0.01653    0.01682 =
         0.01328   -0.00083    0.00621    0.00074
C25   1    0.264892    0.974852    0.718464    11.00000    0.02494    0.02227 =
         0.01904    0.00084    0.00860    0.00060
C26   1    0.362022    0.981899    0.734643    11.00000    0.03485    0.03035 =
         0.03993   -0.00215    0.01386   -0.00803
AFIX 137
H26A  2    0.378315    0.931267    0.697262    11.00000   -1.50000
H26B  2    0.390905    0.952474    0.787012    11.00000   -1.50000
H26C  2    0.378565    1.066432    0.729937    11.00000   -1.50000
AFIX   0
C27   1    0.218216    1.009725    0.634896    11.00000    0.04036    0.03963 =
         0.03006    0.00287    0.01730    0.01017
AFIX 137
H27A  2    0.230695    0.949743    0.600113    11.00000   -1.50000
H27B  2    0.237181    1.090307    0.624077    11.00000   -1.50000
H27C  2    0.156815    1.011506    0.626868    11.00000   -1.50000
AFIX   0
C28   1    0.245704    1.077645    0.768712    11.00000    0.04176    0.03037 =
         0.02795    0.00293    0.01733   -0.00123
AFIX 137
H28A  2    0.264583    1.155687    0.753776    11.00000   -1.50000
H28B  2    0.276004    1.061511    0.823232    11.00000   -1.50000
H28C  2    0.184379    1.080809    0.760939    11.00000   -1.50000
AFIX   0
C29   1    0.114979    0.750555    0.878305    11.00000    0.02777    0.03460 =
         0.02535   -0.00176    0.01369   -0.00071
C30   1    0.181593    0.784733    0.955667    11.00000    0.04103    0.05308 =
         0.02766   -0.00279    0.01849   -0.01085
AFIX 137
H30A  2    0.227503    0.724421    0.968460    11.00000   -1.50000
H30B  2    0.154545    0.786246    0.996493    11.00000   -1.50000
H30C  2    0.205067    0.865254    0.951218    11.00000   -1.50000
AFIX   0
C31   1    0.047116    0.851061    0.858483    11.00000    0.06099    0.07151 =
         0.05749    0.00899    0.04320    0.01553
AFIX 137
H31A  2    0.073074    0.927896    0.850234    11.00000   -1.50000
H31B  2    0.023339    0.860492    0.901172    11.00000   -1.50000
H31C  2    0.001634    0.828926    0.811394    11.00000   -1.50000
AFIX   0
C32   1    0.072894    0.633711    0.889741    11.00000    0.04557    0.05494 =
         0.03563   -0.00773    0.02931   -0.01576
AFIX 137
H32A  2    0.029723    0.610804    0.841321    11.00000   -1.50000
H32B  2    0.045826    0.645074    0.930073    11.00000   -1.50000
H32C  2    0.115747    0.569215    0.905270    11.00000   -1.50000
AFIX   0
C33   1    0.203261    0.498015    0.684914    11.00000    0.01997    0.01717 =
         0.02137   -0.00048    0.00835   -0.00031
C34   1    0.155346    0.403885    0.717462    11.00000    0.03740    0.03524 =
         0.04397   -0.00217    0.01879   -0.00821
AFIX 137
H34A  2    0.097139    0.432315    0.709844    11.00000   -1.50000
H34B  2    0.184512    0.392847    0.772743    11.00000   -1.50000
H34C  2    0.153705    0.326219    0.690642    11.00000   -1.50000
AFIX   0
C35   1    0.294125    0.447616    0.702510    11.00000    0.03412    0.02773 =
         0.03494   -0.00089    0.01247    0.00205
AFIX 137
H35A  2    0.291545    0.362397    0.686160    11.00000   -1.50000
H35B  2    0.323592    0.453060    0.758092    11.00000   -1.50000
H35C  2    0.325101    0.495295    0.674483    11.00000   -1.50000
AFIX   0
C36   1    0.155217    0.499844    0.598236    11.00000    0.02924    0.03603 =
         0.03580   -0.01337    0.01038   -0.00669
AFIX 137
H36A  2    0.185695    0.551570    0.571792    11.00000   -1.50000
H36B  2    0.097816    0.532186    0.589806    11.00000   -1.50000
H36C  2    0.151407    0.416945    0.577664    11.00000   -1.50000
AFIX   0
C2    1    0.433143    0.696307    0.780368    11.00000    0.01901    0.02941 =
         0.01919    0.00488    0.00889   -0.00103
AFIX  43
H2    2    0.387439    0.691719    0.801491    11.00000   -1.20000
AFIX   0
C3    1    0.516044    0.697232    0.829549    11.00000    0.01922    0.02761 =
         0.01448    0.00420    0.00726   -0.00089
AFIX  43
H3    2    0.526209    0.694540    0.883778    11.00000   -1.20000
AFIX   0
C4    1    0.180807    0.761663    0.481529    11.00000    0.01807    0.02485 =
         0.01592    0.00340    0.00770    0.00001
C5    1    0.163569    0.764201    0.402416    11.00000    0.02498    0.03575 =
         0.02039   -0.00152    0.00933    0.00251
AFIX  43
H5    2    0.209111    0.750928    0.381922    11.00000   -1.20000
AFIX   0
B1    3    0.275886    0.740009    0.533963    11.00000    0.01693    0.02417 =
         0.01761    0.00049    0.00652    0.00187
HKLF 4


REM  exp_5956_v2_exp_5957_v2_exp_5958_exp_5960_exp_5965_v2 in P2/c
REM wR2 = 0.4440, GooF = S = 1.466, Restrained GooF = 1.485 for all data
REM R1 = 0.1652 for 3664 Fo > 4sig(Fo) and 0.2094 for all 5761 data
REM 356 parameters refined using 228 restraints

END

WGHT      0.2000      0.0000

REM Highest difference peak  0.352,  deepest hole -0.193,  1-sigma level  0.041
Q1    1   0.3086  0.7715  0.6433  11.00000  0.05    0.35
Q2    1   0.3121  0.6760  0.6407  11.00000  0.05    0.25
Q3    1   0.4117  0.7554  0.7020  11.00000  0.05    0.23
Q4    1   0.0803  0.7243  0.3536  11.00000  0.05    0.21
Q5    1   0.0818  0.8434  0.3509  11.00000  0.05    0.21
Q6    1   0.1080  0.7196  0.5088  11.00000  0.05    0.20
Q7    1   0.1184  0.8446  0.5119  11.00000  0.05    0.19
Q8    1   0.4350  0.7530  0.7773  11.00000  0.05    0.18
Q9    1   0.4123  0.6543  0.7017  11.00000  0.05    0.18
Q10   1   0.3731  0.6817  0.4697  11.00000  0.05    0.18
Q11   1   0.1019  0.8922  0.8999  11.00000  0.05    0.18
Q12   1   0.0288  0.7514  0.4543  11.00000  0.05    0.17
Q13   1   0.1167  0.8039  0.8786  11.00000  0.05    0.17
Q14   1   0.2344  0.7876  0.7200  11.00000  0.05    0.16
Q15   1   0.3695  0.7818  0.4882  11.00000  0.05    0.16
Q16   1   0.1606  0.7948  0.8168  11.00000  0.05    0.16
Q17   1   0.4314  0.6444  0.7728  11.00000  0.05    0.16
Q18   1   0.5190  0.7543  0.8281  11.00000  0.05    0.15
Q19   1   0.4579  0.7849  0.4136  11.00000  0.05    0.15
Q20   1   0.4319  0.6828  0.4267  11.00000  0.05    0.15
;
_shelx_res_checksum               24528

_shelx_hkl_file
;
   0   0  -2 113.327 14.7129   1
   0   0   2 115.523 14.7134   1
   0   0   2 82.6765 14.7208   1
   0   0  -2 74.9571 14.7167   1
   0   0  -2 77.7270 14.8063   1
   0   0   2 86.5619 14.8225   1
   0   0  -3 0.36986 1.08657   1
   0   0   3-0.97503 1.20788   1
   0   0   3 0.01326 1.16685   1
   0   0  -3 0.96769 1.13918   1
   0   0  -3-0.46375 1.71740   1
   0   0   3 0.46385 1.85253   1
   0   0   4 122.680 15.6494   1
   0   0  -4 108.411 15.6388   1
   0   0  -4 101.230 15.6459   1
   0   0   4 90.6891 15.6390   1
   0   0   4 80.1987 15.7517   1
   0   0  -4 80.7928 15.7542   1
   0   0  -5-1.62518 1.45313   1
   0   0   5-1.06469 1.33307   1
   0   0   5-2.74092 1.48190   1
   0   0  -5-2.93813 1.42812   1
   0   0  -5 0.87931 1.94529   1
   0   0   5-0.82470 1.93558   1
   0   0   6 49.2868 6.50994   1
   0   0  -6 47.8207 6.51071   1
   0   0  -6 37.5590 6.48925   1
   0   0   6 33.1846 6.46752   1
   0   0  -6 35.3161 6.71437   1
   0   0   6 33.7731 6.70723   1
   0   0  -7 1.76534 1.33341   1
   0   0   7 0.27458 1.41816   1
   0   0   7 0.92451 1.43212   1
   0   0  -7-3.24710 1.51099   1
   0   0   7 1.08253 1.89935   1
   0   0  -7 2.82397 2.01515   1
   0   0   8 38.6030 5.08739   1
   0   0  -8 32.7049 5.10297   1
   0   0   8 29.2734 5.08063   1
   0   0  -8 26.2732 5.04232   1
   0   0  -8 25.4875 5.40836   1
   0   0   8 23.4251 5.36240   1
   0   0  -9-1.48949 2.32327   1
   0   0   9-0.09280 2.04240   1
   0   0   9 0.10087 1.40239   1
   0   0  -9-1.05924 1.50043   1
   0   0   9 0.11888 1.50836   1
   0   0  -9-0.77254 1.64323   1
   0   0  -9-0.41524 3.37953   1
   0   0 -10 52.6302 9.16053   1
   0   0  10 66.0051 9.20074   1
   0   0 -10 47.8076 9.75732   1
   0   0  10 63.3777 9.23433   1
   0   0 -10 57.5029 9.21824   1
   0   0  10 45.5766 9.41834   1
   0   0 -10 56.1649 9.53702   1
   0   0 -11-0.79643 1.94110   1
   0   0  11 1.58805 1.90533   1
   0   0 -11-1.57991 1.33019   1
   0   0  11 0.92461 1.33236   1
   0   0  11-1.93757 1.58358   1
   0   0 -11-0.99383 1.59237   1
   0   0 -11-2.13234 3.13810   1
   0   0 -12 40.4383 6.79185   1
   0   0  12 47.8787 6.80249   1
   0   0 -12 32.9049 7.38128   1
   0   0  12 44.3819 6.80305   1
   0   0 -12 37.5873 6.75521   1
   0   0  12 38.8578 7.15576   1
   0   0 -12 35.9937 7.07189   1
   0   0  13 4.55842 2.12982   1
   0   0 -13-0.26891 2.03264   1
   0   0 -13 2.04077 3.31613   1
   0   0  13-0.80135 1.32378   1
   0   0 -13 0.14364 1.29040   1
   0   0  13 2.28987 1.73060   1
   0   0 -13 1.40932 1.79367   1
   0   0 -14 9.05118 3.84492   1
   0   0 -14 3.04075 2.46250   1
   0   0  14 5.19815 2.86527   1
   0   0  14 4.73840 1.99384   1
   0   0 -14 4.17658 2.01124   1
   0   0 -15-2.49414 3.68448   1
   0   0 -15 0.66297 1.52362   1
   0   0  15 2.28461 1.57271   1
   0   0  15 0.61886 2.35778   1
   0   0 -15-2.48220 2.19120   1
   0   0  15 2.31221 1.51249   1
   0   0 -15-2.37099 1.62407   1
   0   0 -16 3.25221 3.52329   1
   0   0 -16 1.14918 1.56430   1
   0   0  16 0.45129 1.50616   1
   0   0 -16 1.32383 2.04999   1
   0   0  16-0.49512 2.05458   1
   0   0  16 4.51023 1.61451   1
   0   0 -16 3.97409 1.77856   1
   0   0 -17 0.47128 3.03049   1
   0   0 -17 0.56356 1.33167   1
   0   0  17 0.19180 1.34446   1
   0   0  17-0.17537 1.76446   1
   0   0 -17-1.40656 1.93069   1
   0   0  17-0.59906 1.36143   1
   0   0 -18 0.83183 2.90681   1
   0   0 -18 0.89509 1.30285   1
   0   0  18-0.10154 1.27716   1
   0   0  18 0.74278 1.68144   1
   0   0 -18-1.48928 1.78954   1
   0   0  18-0.39646 1.33156   1
   0   0 -18 3.49515 1.55991   1
   0   0 -19-0.52686 2.69317   1
   0   0  19 0.53593 1.14750   1
   0   0 -19-0.10498 1.07161   1
   0   0  19-0.58075 1.54870   1
   0   0 -19-0.98250 1.69518   1
   0   0  19 0.41852 1.41134   1
   0   0 -19 0.94375 1.44281   1
   0   0 -20 3.69790 2.77939   1
   0   0  20 0.90264 1.08557   1
   0   0 -20-0.22102 1.09771   1
   0   0 -20 3.10262 1.72362   1
   0   0  20 0.61135 1.37693   1
   0   0  20 1.49583 1.35620   1
   0   0 -20 6.14095 1.72251   1
   0   0 -21 3.30096 2.54061   1
   0   0 -21-0.43436 1.75785   1
   0   0  21 0.85596 1.54481   1
   0   0 -21 0.46417 0.97106   1
   0   0  21 0.35542 1.07237   1
   0   0  21-0.92397 1.21970   1
   0   1   0 1.53971 1.46454   1
   0  -1   0 0.58873 1.46685   1
   0   1   1 253.101 38.5865   1
   0  -1  -1 259.717 38.5890   1
   0  -1   1 213.397 38.6646   1
   0   1  -1 223.970 38.6655   1
   0   1  -1 207.519 38.6669   1
   0  -1   1 207.854 38.6681   1
   0  -1  -1 213.688 38.6649   1
   0   1   1 201.949 38.6700   1
   0   1   1 254.834 38.5603   1
   0   1  -1 262.285 38.5803   1
   0  -1  -1 273.003 38.5623   1
   0   1   1 260.341 38.6038   1
   0  -1  -1 256.121 38.6027   1
   0   1  -1 255.314 38.5527   1
   0  -1   1 264.423 38.5530   1
   0  -1   1 223.769 38.7798   1
   0   1  -1 209.000 38.7538   1
   0   1   1 216.523 38.6030   1
   0  -1  -1 223.209 38.6034   1
   0   1  -2-2.42349 3.09388   1
   0  -1   2-1.87959 3.02494   1
   0  -1  -2 1.60767 1.78940   1
   0   1   2-2.32012 1.84218   1
   0  -1   2-1.79435 1.81708   1
   0   1  -2-1.25192 1.69772   1
   0  -1  -2-1.52072 1.29936   1
   0   1   2 0.23263 1.24881   1
   0  -1  -2-0.84462 0.95833   1
   0   1   2-1.79059 0.94060   1
   0   1   2-0.87408 1.17618   1
   0  -1  -2 1.17151 1.16707   1
   0  -1   2 0.67988 0.81106   1
   0   1  -2 1.11696 0.77765   1
   0  -1  -2 0.88136 0.49016   1
   0   1   2 0.37671 0.46799   1
   0   1  -3 193.200 34.3056   1
   0  -1   3 207.715 34.3232   1
   0  -1  -3 220.930 34.2313   1
   0   1   3 220.712 34.2313   1
   0   1  -3 205.754 34.1951   1
   0  -1   3 216.346 34.1997   1
   0  -1  -3 225.774 34.1546   1
   0   1   3 226.357 34.1553   1
   0  -1  -3 223.174 34.3207   1
   0   1   3 247.972 34.3330   1
   0   1   3 229.858 34.3375   1
   0  -1  -3 220.555 34.3386   1
   0  -1   3 210.616 34.4915   1
   0   1  -3 198.279 34.4861   1
   0  -1   4 19.4676 5.10528   1
   0   1  -4 21.4113 5.16628   1
   0  -1  -4 18.7930 4.36394   1
   0   1   4 24.9903 4.41147   1
   0  -1  -4 21.6098 3.79750   1
   0   1   4 21.9400 3.79910   1
   0   1  -4 22.2385 3.69175   1
   0  -1   4 22.3470 3.68324   1
   0  -1   4 23.5971 4.11333   1
   0   1  -4 19.0755 4.06940   1
   0  -1  -4 17.5835 4.07681   1
   0   1   4 17.8810 3.99598   1
   0  -1  -4 22.7436 3.49489   1
   0   1   4 22.2823 3.49322   1
   0   1  -5 36.8740 7.74714   1
   0  -1   5 41.7898 7.75776   1
   0  -1  -5 44.2216 7.40583   1
   0   1   5 39.8020 7.40392   1
   0   1  -5 43.7007 6.91840   1
   0  -1  -5 45.0883 6.97175   1
   0   1   5 38.6538 6.95108   1
   0  -1   5 39.0430 6.90025   1
   0  -1   5 41.0390 7.17782   1
   0   1  -5 40.9150 7.16153   1
   0  -1  -5 44.3478 7.20054   1
   0   1   5 43.4813 7.19417   1
   0  -1  -5 45.2103 6.77563   1
   0   1   5 44.6554 6.77587   1
   0  -1   6-1.83703 1.97918   1
   0   1  -6 0.98924 1.93304   1
   0   1   6 2.84899 0.72203   1
   0  -1  -6 0.95420 0.66308   1
   0  -1   6-2.14389 3.30851   1
   0   1  -6 3.09687 3.30048   1
   0  -1  -6 1.16434 1.40851   1
   0  -1   6 0.76075 1.26712   1
   0   1  -6 0.31422 1.23156   1
   0   1   6 0.39043 1.40613   1
   0   1   6 1.31497 1.95898   1
   0  -1  -6 1.06446 1.95891   1
   0  -1  -6 1.56914 2.61650   1
   0   1   6 1.94156 2.46839   1
   0  -1  -7 14.8874 3.31324   1
   0   1   7 12.0434 3.27382   1
   0  -1  -7 10.1728 2.80327   1
   0   1   7 13.0590 2.88276   1
   0  -1   7 12.2751 2.76526   1
   0   1  -7 10.5345 2.73782   1
   0  -1  -7 13.1272 2.49831   1
   0   1   7 15.7706 2.51502   1
   0   1  -7 44.3503 3.75036   1
   0  -1   7 63.3178 4.05670   1
   0  -1   7 15.4271 4.18278   1
   0   1  -7 9.55335 4.23265   1
   0   1   8 50.1553 12.6120   1
   0  -1  -8 100.452 12.8665   1
   0   1   8 73.8904 12.4862   1
   0  -1   8 90.9180 12.4878   1
   0   1  -8 79.5953 12.4538   1
   0  -1  -8 78.3958 12.4922   1
   0  -1  -8 78.5672 12.3068   1
   0   1   8 85.0378 12.3223   1
   0   1  -8 78.0234 13.0892   1
   0  -1   8 75.0248 13.0903   1
   0   1  -8 67.6493 12.6893   1
   0  -1   8 70.2820 12.6856   1
   0  -1  -9 7.61631 2.33548   1
   0   1   9 8.78967 2.47904   1
   0  -1  -9 5.25942 1.31886   1
   0   1   9 4.86316 1.32565   1
   0  -1   9 7.88909 1.79773   1
   0   1   9 5.40466 1.88332   1
   0   1  -9 5.53022 1.70662   1
   0  -1  -9 5.85749 1.88957   1
   0  -1   9 9.86693 2.48090   1
   0   1  -9 11.6588 2.61162   1
   0  -1   9 5.50970 3.66393   1
   0   1  -9 0.39671 3.46857   1
   0   1 -10 31.3379 6.25564   1
   0  -1  10 28.7252 6.32407   1
   0  -1 -10 34.6824 5.10493   1
   0  -1  10 25.4656 5.59254   1
   0   1 -10 23.9284 5.55323   1
   0   1  10 31.8684 5.69585   1
   0  -1 -10 36.2631 5.74170   1
   0   1  10 30.3294 5.33310   1
   0  -1 -10 37.5798 5.40465   1
   0   1 -10 29.9799 5.26455   1
   0  -1  10 36.2827 5.33397   1
   0   1  10 27.9230 5.07756   1
   0   1 -11 1.87741 3.29850   1
   0  -1  11 1.97776 3.35342   1
   0  -1 -11 8.16964 1.66219   1
   0   1 -11 5.93697 1.89105   1
   0   1  11 9.65370 2.09740   1
   0  -1  11 9.79898 1.98018   1
   0  -1 -11 11.1673 2.02516   1
   0   1  11 8.97530 1.68333   1
   0  -1 -11 8.00572 2.44817   1
   0   1  11 6.72014 2.54910   1
   0  -1  11 5.77642 2.50112   1
   0   1 -11 5.80390 2.44271   1
   0  -1  12 1.30856 1.30702   1
   0   1 -12 1.56026 1.31323   1
   0  -1 -12 0.68190 1.37171   1
   0   1  12 2.62323 1.38078   1
   0  -1 -12 0.89731 0.86180   1
   0   1  12 0.57041 0.94875   1
   0   1 -12-2.65910 3.26185   1
   0  -1  12-3.50548 3.32136   1
   0   1 -12 2.19550 2.02343   1
   0  -1  12 1.09257 2.05170   1
   0   1  12 0.12382 1.78660   1
   0  -1 -12 0.12427 1.85593   1
   0   1 -13 15.9384 4.16338   1
   0  -1  13 17.3062 4.13675   1
   0  -1  13 21.1899 3.74739   1
   0   1  13 23.4846 3.82345   1
   0   1 -13 23.2448 3.79291   1
   0  -1 -13 19.5157 3.75888   1
   0   1 -13 18.4847 4.97317   1
   0  -1  13 13.2990 4.82892   1
   0   1  13 21.8223 4.24581   1
   0  -1 -13 21.4201 4.27023   1
   0   1  13 20.4710 3.53920   1
   0  -1 -13 20.8911 3.49947   1
   0   1 -14 2.42050 2.27191   1
   0  -1 -14 1.44562 2.41195   1
   0   1  14-0.28858 2.09051   1
   0  -1 -14-0.17514 1.08713   1
   0   1  14 2.44788 1.06469   1
   0  -1  14 0.84500 2.08376   1
   0  -1  14 1.29123 3.23244   1
   0   1 -14 2.32348 3.46731   1
   0   1 -14 1.13694 1.36449   1
   0  -1 -14 1.97746 1.42947   1
   0   1  14 0.32031 1.39653   1
   0  -1  14 2.07324 1.52684   1
   0   1  15 2.16600 2.43217   1
   0   1 -15-0.60886 2.22199   1
   0  -1 -15 4.18469 2.43638   1
   0  -1 -15 0.96693 1.12272   1
   0   1  15 3.85740 1.24058   1
   0  -1  15 1.21127 2.28646   1
   0  -1  15 0.76304 3.66335   1
   0   1 -15 3.23330 3.62818   1
   0  -1 -15 2.02929 1.63596   1
   0   1 -15 3.58171 1.63962   1
   0  -1  15 2.80388 1.70801   1
   0   1  15 4.42924 1.73069   1
   0  -1 -16 2.31593 2.17202   1
   0   1  16-0.65847 2.15226   1
   0   1 -16 0.16205 2.20953   1
   0  -1 -16 2.05507 1.09990   1
   0   1  16 1.27406 1.10279   1
   0  -1  16 0.32242 2.08999   1
   0  -1  16 1.45518 3.14324   1
   0   1 -16 2.28545 3.41420   1
   0   1  16 3.05092 1.68377   1
   0  -1 -16 2.88032 1.62199   1
   0   1 -16 2.43627 1.43050   1
   0  -1  16 2.20370 1.49568   1
   0   1 -17 0.17333 1.83130   1
   0   1  17 2.80033 1.78651   1
   0  -1 -17-2.80612 1.97271   1
   0   1  17 1.76758 1.07761   1
   0  -1 -17 0.62041 1.02063   1
   0  -1  17-2.05217 2.22766   1
   0   1 -17-2.41543 3.13624   1
   0  -1  17-0.17082 2.94724   1
   0  -1  17 0.18766 1.18413   1
   0   1  17 0.39223 1.40025   1
   0   1 -17 0.46309 1.24295   1
   0  -1 -17-0.66827 1.31773   1
   0   1 -18 2.01580 1.59804   1
   0   1  18 0.18543 1.64835   1
   0  -1 -18 2.41542 1.84278   1
   0  -1 -18-0.05955 0.93564   1
   0   1  18 1.34563 1.06921   1
   0  -1  18 1.62743 1.60746   1
   0  -1 -18 1.00924 1.17649   1
   0  -1  18-0.49756 1.30365   1
   0   1 -18-0.09823 1.02609   1
   0   1  18-0.10366 1.20167   1
   0   1 -18-2.36367 2.72665   1
   0  -1  18-0.89974 2.72525   1
   0   1  19 0.85036 0.97824   1
   0  -1 -19 1.75557 0.98269   1
   0  -1  19 0.31558 1.08150   1
   0   1 -19-0.62302 1.00561   1
   0  -1 -19 0.85106 1.15368   1
   0   1  19-0.54634 1.19245   1
   0   1  19-1.75584 1.66619   1
   0   1 -19 0.77273 1.58111   1
   0  -1  19-0.57557 1.55270   1
   0  -1 -19-0.58867 1.55154   1
   0  -1  19-0.37816 2.54796   1
   0   1 -19 1.91116 2.73910   1
   0   1  20-0.38960 1.02601   1
   0  -1 -20 0.20505 0.87708   1
   0  -1 -20 0.22368 1.13537   1
   0  -1  20 0.44351 1.02343   1
   0   1  20 1.49337 1.11438   1
   0   1 -20 0.43778 1.05348   1
   0  -1  20-1.00870 1.47825   1
   0   1 -20 2.03120 1.66368   1
   0   1  20 3.49312 1.80894   1
   0  -1 -20-0.20666 1.40534   1
   0  -1  20 0.79292 2.50252   1
   0   1 -20 0.20042 2.50636   1
   0   1  21 0.40829 0.95386   1
   0  -1 -21 0.21485 0.92416   1
   0  -1 -21-1.08544 1.79816   1
   0   1 -21 0.86036 1.41550   1
   0  -1  21-0.21163 1.24093   1
   0   1 -21 3.35552 2.59799   1
   0  -1  21 1.24413 2.55624   1
   0   1  21 0.24096 1.13199   1
   0  -1 -21 1.75951 1.19155   1
   0   1 -21 1.26562 1.07214   1
   0  -1  21 0.81592 1.07673   1
   0  -2   0 619.271 93.0376   1
   0   2   0 612.961 93.0323   1
   0   2   0 695.521 92.9422   1
   0  -2   0 711.120 92.9427   1
   0   2   0 543.477 92.8567   1
   0  -2   0 556.479 92.8583   1
   0  -2   1 35.7027 5.49479   1
   0   2  -1 33.1142 5.49298   1
   0  -2  -1 35.1860 5.69305   1
   0   2   1 34.3966 5.68067   1
   0   2  -1 32.7352 5.59079   1
   0  -2   1 39.2809 5.59984   1
   0  -2  -1 36.0244 5.56094   1
   0   2   1 38.0365 5.56253   1
   0  -2   1 36.5205 5.87927   1
   0   2  -1 35.6139 5.87155   1
   0  -2   1 37.3154 6.48337   1
   0  -2  -1 33.2375 5.96162   1
   0   2  -1 33.5656 6.44615   1
   0   2   1 38.5203 5.95845   1
   0  -2   2 109.338 18.2274   1
   0   2  -2 109.724 18.2267   1
   0   2   2 115.263 18.3040   1
   0  -2  -2 117.552 18.3054   1
   0   2   2 112.451 18.3529   1
   0   2  -2 94.7719 18.7296   1
   0  -2  -2 123.442 18.3716   1
   0  -2   2 113.906 18.7828   1
   0  -2  -2 109.507 18.3247   1
   0   2   2 108.670 18.3244   1
   0   2  -2 106.221 18.5110   1
   0  -2   2 114.707 18.5100   1
   0  -2  -2 131.446 18.2559   1
   0   2   2 124.393 18.2506   1
   0   2  -2 138.179 18.3061   1
   0  -2  -2 128.317 18.5483   1
   0   2   2 131.910 18.5357   1
   0  -2   2 123.432 18.5534   1
   0   2  -2 112.829 18.5213   1
   0   2  -3 4.16788 1.10228   1
   0  -2   3 3.58352 1.08974   1
   0   2   3 3.81151 0.92484   1
   0  -2  -3 4.19518 0.91507   1
   0   2   3 5.44390 1.58556   1
   0  -2  -3 5.18191 1.56138   1
   0  -2  -3 4.61718 2.33110   1
   0   2   3 2.74216 1.48782   1
   0  -2  -3 6.33472 1.55589   1
   0   2   3 4.19009 1.32977   1
   0  -2  -3 5.05518 1.36124   1
   0   2  -3 7.78007 3.87864   1
   0  -2   3-1.97548 3.79796   1
   0   2   3 0.94100 2.34960   1
   0   2  -4 72.0617 12.4978   1
   0  -2   4 74.9696 12.5170   1
   0  -2  -4 89.1182 12.4143   1
   0   2   4 89.6774 12.4017   1
   0   2   4 81.9801 12.1929   1
   0  -2  -4 79.6552 12.1907   1
   0  -2   4 73.1917 12.2378   1
   0  -2  -4 79.6350 12.3264   1
   0   2  -4 78.9245 12.2432   1
   0   2   4 80.4166 12.3236   1
   0   2   4 75.9549 12.5388   1
   0  -2  -4 76.6418 12.5366   1
   0  -2   4 88.1655 13.0399   1
   0   2  -4 79.1011 13.0302   1
   0  -2  -4 71.8928 12.2246   1
   0   2   4 71.9257 12.2251   1
   0   2   5 6.30596 1.14020   1
   0  -2  -5 5.25826 1.13084   1
   0  -2  -5 5.70444 1.73119   1
   0  -2   5 8.12583 2.20191   1
   0   2  -5 4.71028 2.26115   1
   0  -2  -5 10.2966 2.11671   1
   0   2   5 6.34161 1.96069   1
   0   2   5 6.13972 2.13248   1
   0  -2  -5 6.02920 2.33587   1
   0  -2  -5 7.94930 1.84049   1
   0   2   5 7.67592 1.77183   1
   0  -2   5 7.22931 1.44761   1
   0   2  -5 4.86387 1.42443   1
   0  -2   5 0.08104 3.58822   1
   0   2  -5 4.64283 3.87330   1
   0   2  -6 118.069 18.6760   1
   0  -2  -6 119.058 18.3317   1
   0   2   6 119.131 18.3333   1
   0  -2   6 114.528 18.6618   1
   0   2   6 111.292 18.6179   1
   0  -2  -6 131.414 18.6823   1
   0   2   6 118.973 18.6962   1
   0  -2  -6 106.008 18.6514   1
   0   2  -6 118.393 18.4233   1
   0  -2  -6 121.063 18.4846   1
   0   2   6 120.015 18.4888   1
   0  -2   6 116.402 18.4259   1
   0   2  -6 109.692 19.0121   1
   0  -2   6 97.5864 18.9405   1
   0  -2  -7 2.88731 1.56686   1
   0   2  -7 7.67393 3.90262   1
   0  -2   7-1.08421 3.63494   1
   0   2   7 3.52826 1.96109   1
   0  -2  -7 2.91998 2.12345   1
   0  -2  -7 1.85827 2.39884   1
   0   2   7 3.33590 2.45005   1
   0  -2  -7 3.56238 0.89078   1
   0   2   7 4.37030 0.90552   1
   0  -2   7 4.80353 2.24898   1
   0   2  -7 4.80457 2.29063   1
   0   2  -7 4.58404 1.42256   1
   0   2   7 3.16015 1.60197   1
   0  -2   7 3.58855 1.44202   1
   0  -2  -8 8.66234 1.40036   1
   0   2   8 7.91034 1.39307   1
   0   2   8 6.82352 2.60503   1
   0  -2  -8 13.3204 2.68793   1
   0   2  -8 9.31291 1.82686   1
   0  -2   8 5.12704 1.74389   1
   0  -2  -8 3.94339 1.91515   1
   0   2   8 4.55165 1.90962   1
   0  -2   8 5.26226 2.51435   1
   0   2  -8 11.4416 2.43923   1
   0   2  -8 4.54632 3.86283   1
   0  -2   8 0.10716 3.71418   1
   0   2   8 6.45129 2.86252   1
   0  -2  -8 4.82789 2.87208   1
   0   2   9 5.49170 1.24460   1
   0  -2  -9 5.64660 1.23446   1
   0  -2  -9 8.26236 2.27979   1
   0   2   9 6.60392 2.33190   1
   0  -2   9 8.16590 1.72893   1
   0   2   9 6.52048 1.78796   1
   0   2  -9 6.16337 1.63401   1
   0  -2  -9 10.4291 1.94316   1
   0  -2   9 0.90749 2.17082   1
   0   2  -9 7.54070 2.41792   1
   0   2  -9 9.11832 3.81486   1
   0  -2   9 10.7664 3.61569   1
   0  -2  -9 6.82080 2.75166   1
   0   2   9 2.06388 2.72979   1
   0  -2 -10 1.96337 0.70153   1
   0   2  10 1.89686 0.69211   1
   0   2  10 0.10516 1.77971   1
   0  -2 -10 0.21095 1.65511   1
   0  -2  10 0.10487 1.26136   1
   0   2  10-1.55315 1.39326   1
   0   2 -10 0.05206 1.14666   1
   0  -2 -10-0.29886 1.37486   1
   0   2 -10 2.57980 1.91137   1
   0  -2  10-0.71381 1.83912   1
   0  -2  10 1.12477 3.22006   1
   0   2 -10 1.26319 3.41488   1
   0  -2 -10 0.64942 2.36721   1
   0   2  10 3.98139 2.46785   1
   0  -2 -11 3.29486 0.89742   1
   0   2  11 1.98769 2.41338   1
   0  -2 -11 0.82026 2.36291   1
   0   2  11 2.41752 1.92874   1
   0  -2 -11 2.30637 1.89566   1
   0   2 -11 1.77369 1.25048   1
   0  -2 -11 1.62929 1.34970   1
   0   2  11 2.88390 1.54590   1
   0  -2  11 2.36321 1.37481   1
   0   2 -11-4.72182 3.42665   1
   0  -2  11 4.00624 3.24053   1
   0  -2  11-0.33649 1.83698   1
   0   2 -11 3.96725 1.88069   1
   0   2 -12 6.67721 2.69590   1
   0  -2  12 10.4121 2.68303   1
   0   2  12 8.34511 1.81256   1
   0  -2 -12 10.3772 1.83030   1
   0  -2 -12 11.9273 2.30280   1
   0   2  12 7.80832 2.16441   1
   0  -2  12 10.7080 2.16669   1
   0   2 -12 9.49627 2.12845   1
   0  -2 -12 18.3657 3.35836   1
   0   2  12 13.0787 3.13275   1
   0   2  12 12.1484 2.91415   1
   0  -2 -12 13.9013 2.92209   1
   0  -2  12 6.13738 3.79342   1
   0   2 -12 5.77028 3.75386   1
   0   2  13-0.53725 2.38050   1
   0  -2 -13-1.21577 1.47818   1
   0  -2  13-0.34543 1.23854   1
   0   2  13 0.22929 1.35515   1
   0   2 -13 2.46818 1.35647   1
   0  -2  13 4.38745 2.25378   1
   0   2 -13 0.40251 2.03164   1
   0  -2 -13 1.18731 0.78560   1
   0   2  13 2.63855 0.84672   1
   0  -2  13 1.51280 3.34168   1
   0   2 -13 1.38258 3.33582   1
   0   2  13 0.13567 2.10031   1
   0  -2 -13-0.13550 1.95612   1
   0  -2  14-1.79549 1.40682   1
   0   2  14 1.06440 1.49664   1
   0   2 -14 1.18782 1.34824   1
   0  -2 -14-0.81396 1.61193   1
   0   2 -14 0.57649 2.18310   1
   0  -2  14 0.14223 1.82129   1
   0   2  14 1.06902 0.76285   1
   0  -2 -14 0.88090 0.76047   1
   0  -2  14-1.28356 3.43044   1
   0   2 -14-1.62202 3.35900   1
   0   2  14 1.02383 2.07446   1
   0  -2 -14 0.29161 2.25117   1
   0  -2  15 0.08054 1.51513   1
   0  -2 -15 1.12850 1.56912   1
   0   2 -15 0.55527 1.32276   1
   0   2  15 0.61880 1.59407   1
   0  -2  15-2.14235 2.43050   1
   0   2 -15 3.68498 2.31314   1
   0   2  15 2.18524 0.86624   1
   0  -2 -15 0.16142 0.77691   1
   0   2 -15 1.20082 3.56644   1
   0  -2  15 2.02755 3.66669   1
   0  -2 -15 0.62529 2.17839   1
   0   2  15 0.93999 2.26528   1
   0   2 -16 1.10454 1.33276   1
   0  -2 -16 3.68887 1.60349   1
   0   2  16-0.09392 1.48105   1
   0  -2  16-0.60389 1.47078   1
   0   2 -16-2.29029 2.18044   1
   0  -2  16 3.09950 2.05250   1
   0  -2 -16 0.82641 0.81693   1
   0   2  16 2.08337 0.83363   1
   0  -2  16-2.31532 3.42389   1
   0   2 -16-1.62810 3.29051   1
   0  -2 -16 0.50101 1.91498   1
   0   2  16-2.17404 1.97115   1
   0   2 -17 2.26513 1.33345   1
   0  -2 -17 1.75748 1.37174   1
   0   2  17 4.67359 1.58367   1
   0  -2  17 1.74804 1.25151   1
   0  -2  17 1.55360 1.89301   1
   0   2 -17-0.17402 1.65502   1
   0  -2 -17 1.02724 0.80267   1
   0   2  17 1.12366 0.84380   1
   0  -2 -17 6.21050 2.08430   1
   0   2  17 3.17972 1.89991   1
   0   2 -17 6.27873 3.38360   1
   0  -2  17 5.61733 3.21059   1
   0   2  18 0.15790 0.76745   1
   0   2 -18 2.02130 1.20815   1
   0  -2 -18 1.13360 1.19105   1
   0  -2  18-0.87961 1.17329   1
   0   2 -18 1.83591 1.66463   1
   0  -2  18 4.20462 1.80138   1
   0  -2 -18 0.35033 0.79410   1
   0  -2 -18 0.18805 1.47304   1
   0   2  18-0.74833 1.55181   1
   0  -2  18-2.15248 2.83685   1
   0   2 -18-0.19879 2.63670   1
   0   2  19 1.87229 0.86018   1
   0   2  19 0.55240 1.19212   1
   0  -2 -19 2.29199 1.20046   1
   0  -2  19 0.61464 1.14943   1
   0   2 -19 3.26067 1.30153   1
   0  -2  19 6.73294 2.04242   1
   0   2 -19-0.38635 1.40868   1
   0  -2 -19 0.53732 0.76841   1
   0  -2 -19 5.16214 1.96321   1
   0   2  19-0.19661 1.45319   1
   0   2 -19 1.66503 2.49601   1
   0  -2  19-3.27669 3.07678   1
   0   2  20-0.06098 0.79274   1
   0   2  20 3.13210 1.34042   1
   0  -2  20 1.72988 1.10996   1
   0   2 -20-0.21508 1.03156   1
   0  -2 -20 0.45838 1.10723   1
   0  -2  20 0.20194 1.60109   1
   0   2 -20 1.83499 1.53796   1
   0  -2 -20 1.35018 0.82929   1
   0  -2 -20 1.25433 1.71504   1
   0   2  20 0.82816 1.60193   1
   0   2 -20 4.78452 2.77263   1
   0  -2  20-3.85032 2.89672   1
   0   2  21 0.06550 0.82419   1
   0  -2 -21 2.04716 0.83436   1
   0   2  21 0.43496 1.43639   1
   0  -2 -21 0.21826 1.53675   1
   0   2  21 2.18750 1.21346   1
   0  -2  21 0.34139 1.06750   1
   0   2 -21 2.49010 1.12298   1
   0  -2 -21-0.24010 1.18090   1
   0  -2  21 4.22725 2.67739   1
   0   2 -21-0.45367 2.58546   1
   0  -2  21 0.42306 1.39752   1
   0   2 -21 1.92189 1.84806   1
   0   3   0 4.82296 1.77804   1
   0  -3   0 1.63036 1.68945   1
   0  -3   0 5.52589 1.26946   1
   0   3   0 5.59891 1.26463   1
   0  -3   0 5.76687 3.21170   1
   0   3   0 5.63603 3.10009   1
   0  -3  -1 86.3325 14.1762   1
   0   3   1 88.2992 14.1789   1
   0   3  -1 84.1018 14.6138   1
   0   3   1 88.2601 14.3696   1
   0  -3  -1 88.5824 14.3931   1
   0  -3   1 88.9300 14.6329   1
   0  -3   1 86.9848 13.9858   1
   0   3  -1 92.3900 13.9841   1
   0  -3   1 85.7064 14.2595   1
   0   3  -1 81.3431 14.2534   1
   0   3  -1 91.1869 14.0803   1
   0  -3   1 92.3322 14.0855   1
   0  -3  -1 96.4853 14.0736   1
   0   3   1 91.2914 14.0652   1
   0   3   2 172.734 27.9703   1
   0  -3  -2 173.918 27.9724   1
   0  -3  -2 199.311 27.7295   1
   0   3   2 186.059 27.7193   1
   0   3  -2 191.366 27.8477   1
   0  -3   2 182.638 27.8380   1
   0  -3   2 175.743 27.5709   1
   0   3  -2 167.392 27.5691   1
   0  -3   2 177.347 27.6573   1
   0   3  -2 182.635 27.6602   1
   0   3   2 171.664 27.6244   1
   0  -3  -2 176.143 27.6285   1
   0  -3   2 196.428 28.1528   1
   0   3  -2 198.116 28.1722   1
   0  -3  -2 185.539 27.8015   1
   0   3   2 185.958 27.7938   1
   0  -3  -3 59.6823 9.68567   1
   0   3   3 58.9926 9.68026   1
   0   3   3 58.9850 9.74451   1
   0  -3  -3 57.2125 9.75030   1
   0  -3   3 58.4480 10.4751   1
   0   3  -3 57.9398 10.5482   1
   0   3  -3 56.1755 9.54432   1
   0  -3   3 51.5801 9.53880   1
   0   3   3 62.2593 9.71258   1
   0  -3  -3 59.3690 9.70299   1
   0  -3   3 66.8126 10.0723   1
   0   3  -3 65.1443 10.0670   1
   0  -3  -3 65.2361 9.58349   1
   0   3   3 71.8923 9.58982   1
   0   3  -3 76.3275 9.68061   1
   0  -3   3 60.0096 10.0568   1
   0   3  -3 58.7685 10.0733   1
   0  -3  -3 75.2308 10.1391   1
   0   3   3 69.2218 10.0610   1
   0   3   4 0.73133 1.14777   1
   0  -3  -4 1.94380 1.20923   1
   0  -3   4 4.36604 3.38916   1
   0   3  -4 1.64976 3.55140   1
   0  -3  -4 0.89900 1.34967   1
   0   3   4 1.34013 1.36571   1
   0   3   4 0.01650 0.56472   1
   0  -3  -4 1.01431 0.61002   1
   0  -3  -4 1.07813 1.25712   1
   0   3   4-0.07671 1.26091   1
   0   3   4-1.20165 2.11396   1
   0  -3  -4 1.26426 2.20308   1
   0   3  -4-0.03461 0.75851   1
   0  -3   4 0.93098 0.76090   1
   0  -3   4 1.09686 2.18431   1
   0   3  -4 0.51984 2.09970   1
   0   3  -5 1.94198 1.96738   1
   0  -3   5-0.12893 2.16619   1
   0   3   5 2.42941 1.44055   1
   0   3   5 2.22083 0.65767   1
   0  -3  -5 1.85100 0.64113   1
   0  -3  -5 1.08746 1.38786   1
   0   3   5 1.15472 1.40863   1
   0  -3  -5 1.12156 1.06367   1
   0   3   5 1.45901 1.06480   1
   0  -3   5 0.15941 0.92120   1
   0   3  -5 0.06832 0.94151   1
   0   3   5-0.20414 2.12256   1
   0  -3  -5 0.13652 2.24330   1
   0   3  -5-2.09557 3.66251   1
   0  -3   5 2.09255 3.41485   1
   0  -3   6-3.35927 3.80702   1
   0   3  -6 4.34395 4.02998   1
   0   3   6 3.53665 1.62641   1
   0  -3  -6 3.97184 1.72783   1
   0   3  -6 2.95769 1.13573   1
   0  -3   6 2.93924 1.14101   1
   0  -3  -6 2.53138 0.77594   1
   0   3   6 2.46514 0.79042   1
   0   3   6 5.73240 2.33040   1
   0   3   6 0.02134 1.24161   1
   0  -3  -6 5.18213 1.26946   1
   0   3   6 1.57130 1.51601   1
   0  -3  -6 4.36871 1.58736   1
   0  -3   6 1.34523 2.05738   1
   0   3  -6 3.26130 2.20902   1
   0  -3   7 51.9300 10.8157   1
   0   3  -7 52.7740 10.8358   1
   0   3  -7 68.7975 10.3318   1
   0  -3   7 64.7387 10.2518   1
   0   3   7 55.3590 10.2783   1
   0  -3  -7 59.8071 10.3067   1
   0  -3  -7 59.6082 9.86907   1
   0   3   7 52.8825 9.86575   1
   0   3   7 66.0085 10.0091   1
   0  -3   7 69.3398 9.90545   1
   0  -3  -7 67.5854 10.0174   1
   0   3  -7 66.1558 9.89413   1
   0  -3  -7 63.2955 10.1452   1
   0   3   7 60.5112 10.1194   1
   0  -3  -7 64.7134 9.77781   1
   0   3   7 60.5165 9.77084   1
   0   3   8 7.69209 1.14204   1
   0  -3  -8 6.79027 1.13023   1
   0  -3   8 13.1172 3.80972   1
   0   3  -8-0.63286 3.65998   1
   0  -3  -8 5.68364 2.29022   1
   0   3   8 4.73967 2.40838   1
   0  -3   8 3.78280 1.44223   1
   0   3  -8 4.44417 1.47750   1
   0   3  -8 4.62161 2.15053   1
   0  -3   8 5.23953 2.33493   1
   0  -3  -8 2.51884 2.06728   1
   0   3   8 3.88589 2.01683   1
   0  -3  -8 3.21994 1.67838   1
   0   3   8 1.43652 1.72794   1
   0  -3  -9 9.42063 1.66538   1
   0   3  -9 7.57722 2.65836   1
   0  -3   9 6.47505 2.53669   1
   0   3   9 5.57652 2.47141   1
   0  -3   9 10.1212 3.94680   1
   0  -3  -9 4.25388 2.08437   1
   0   3  -9 6.66245 3.98650   1
   0  -3  -9 11.4490 2.81053   1
   0   3   9 7.00683 2.62702   1
   0   3  -9 5.86858 1.90165   1
   0  -3   9 7.68231 1.91814   1
   0   3   9 4.32571 2.09284   1
   0  -3  10-0.42671 1.93593   1
   0   3 -10 1.49518 1.90273   1
   0  -3 -10 3.22463 1.44859   1
   0   3 -10 0.14488 3.35041   1
   0  -3  10 4.29377 3.38306   1
   0   3  10 0.87146 1.37227   1
   0   3 -10 2.60316 1.19581   1
   0  -3  10 1.82788 1.18478   1
   0   3  10-1.10320 1.81068   1
   0  -3 -10 0.99586 1.83596   1
   0   3  10 2.21806 0.71540   1
   0  -3 -10 1.75669 0.69372   1
   0  -3 -10 0.42096 2.03972   1
   0   3  10 2.40993 1.84903   1
   0  -3 -11 2.99553 0.75979   1
   0   3  11 2.18897 0.73841   1
   0   3 -11-0.61738 3.23854   1
   0  -3  11 3.02809 3.19884   1
   0  -3 -11-0.47122 1.29249   1
   0  -3  11 0.95471 1.19674   1
   0   3  11 1.21662 1.38612   1
   0   3 -11 2.56783 1.23594   1
   0  -3 -11 2.64091 1.91295   1
   0   3  11 0.71869 1.79952   1
   0  -3 -11 2.67305 2.27483   1
   0   3  11 1.49632 2.02534   1
   0   3 -11 3.22093 1.88302   1
   0  -3  11 2.64451 1.94387   1
   0  -3  12 4.01669 3.39449   1
   0   3 -12 5.85151 3.37013   1
   0   3 -12 3.78130 1.39414   1
   0   3  12 0.44040 1.42393   1
   0  -3  12 1.17756 1.22489   1
   0  -3 -12 0.80351 1.47243   1
   0  -3 -12 1.79864 0.74039   1
   0   3  12 2.41735 0.77998   1
   0   3  12 2.46148 2.01448   1
   0  -3 -12 0.12977 2.10888   1
   0   3  12 5.95508 2.47445   1
   0  -3 -12 8.05494 2.52750   1
   0  -3  12 1.60345 1.87892   1
   0   3 -12 3.08706 2.10853   1
   0  -3 -13 6.59685 1.44501   1
   0   3  13 4.09459 1.40507   1
   0   3 -13-0.68777 3.91267   1
   0  -3  13 3.04001 3.74257   1
   0  -3  13 8.04790 1.91780   1
   0   3 -13 7.33775 1.85468   1
   0   3  13 9.29802 2.06372   1
   0  -3 -13 10.7405 2.15831   1
   0   3  13 6.51196 2.67785   1
   0  -3 -13 5.70357 2.60517   1
   0  -3 -13 8.47752 2.92257   1
   0   3  13 12.0998 3.12463   1
   0  -3 -14 7.48063 1.55325   1
   0   3  14 7.13601 1.56301   1
   0  -3 -14 10.1094 2.84994   1
   0   3  14 12.2912 3.04603   1
   0  -3 -14 11.4888 3.44716   1
   0   3  14 13.0530 3.37415   1
   0   3 -14 7.02946 4.17357   1
   0  -3  14 11.2181 4.16170   1
   0  -3  14 8.81270 2.09562   1
   0   3 -14 5.50465 1.97265   1
   0  -3 -14 7.37044 2.19299   1
   0   3  14 9.68242 2.27167   1
   0   3 -14 5.62255 2.57182   1
   0  -3  14 9.53301 2.78339   1
   0   3  15 3.08134 0.92320   1
   0   3  15 3.62807 2.43394   1
   0  -3 -15 1.26589 2.33197   1
   0  -3 -15 0.81266 2.52858   1
   0   3  15 4.19254 2.75208   1
   0   3 -15 2.27669 3.63863   1
   0  -3  15-2.79507 3.55302   1
   0   3 -15 2.89179 1.44059   1
   0   3  15 0.54090 1.59850   1
   0  -3  15 4.08739 1.53430   1
   0  -3 -15-0.08912 1.72133   1
   0   3 -15 0.30959 2.12143   1
   0  -3  15 3.82465 2.36333   1
   0   3  16 0.33751 0.73439   1
   0  -3 -16 0.52655 0.70688   1
   0   3  16-1.67608 2.07566   1
   0  -3 -16 0.67164 1.91115   1
   0  -3 -16 1.71414 2.36633   1
   0   3  16 1.02340 2.30820   1
   0  -3  16-0.97744 3.01705   1
   0   3 -16-1.19480 3.36659   1
   0  -3  16 0.42189 1.19227   1
   0  -3 -16 0.56690 1.37899   1
   0   3  16-0.66913 1.44777   1
   0   3 -16 0.91358 1.30999   1
   0   3 -16 0.16551 2.16573   1
   0  -3  16-0.80912 1.77728   1
   0   3  17 3.19058 0.90105   1
   0  -3 -17 0.34788 0.72974   1
   0  -3 -17 0.88898 1.57960   1
   0   3  17 1.06600 1.77463   1
   0  -3 -17 4.67053 2.30906   1
   0   3  17-1.07848 2.18202   1
   0   3 -17-1.86604 3.10586   1
   0  -3  17 1.02323 2.77772   1
   0   3  17 0.70723 1.24603   1
   0  -3 -17 2.31105 1.30441   1
   0  -3  17 1.53261 1.19985   1
   0   3 -17 2.04075 1.18152   1
   0  -3  17 1.20948 1.72661   1
   0   3 -17 2.29191 1.74801   1
   0  -3 -18 1.24647 0.69278   1
   0   3  18-0.47815 0.73805   1
   0   3  18-1.31525 1.48911   1
   0  -3 -18 0.94008 1.67306   1
   0  -3 -18 4.34489 2.23684   1
   0   3  18-0.37690 1.76895   1
   0  -3  18-1.27740 2.81138   1
   0   3 -18 1.73376 2.83723   1
   0  -3 -18 2.64716 1.39510   1
   0   3 -18 0.28320 1.00262   1
   0  -3  18 1.51992 1.18632   1
   0   3  18 2.98139 1.40886   1
   0  -3  18 0.36759 1.63564   1
   0   3 -18 1.48389 1.69653   1
   0   3  19 0.36184 0.65288   1
   0  -3 -19 0.68583 0.68455   1
   0   3  19 1.58710 1.60569   1
   0  -3 -19-0.39626 1.43029   1
   0   3  19 0.58966 1.90353   1
   0   3 -19 0.45223 2.64611   1
   0  -3  19-1.99827 2.77581   1
   0  -3  19 0.20144 0.99103   1
   0   3 -19-0.80063 1.08555   1
   0  -3 -19 0.11129 1.09502   1
   0   3  19-0.22385 1.22163   1
   0   3 -19 0.39321 1.59126   1
   0  -3  19 0.19295 1.47031   1
   0  -3 -20 1.86965 0.76787   1
   0   3  20 2.36516 0.87051   1
   0  -3 -20 3.95990 1.82442   1
   0   3  20 1.25229 1.73597   1
   0   3  20 1.44064 1.76690   1
   0  -3  20 3.23629 2.52572   1
   0   3 -20-0.23552 2.71317   1
   0  -3 -20 3.96797 1.42187   1
   0  -3  20 3.93847 1.37241   1
   0   3 -20 2.30945 1.17966   1
   0   3  20 0.83173 1.27664   1
   0  -3  20 2.85791 1.68076   1
   0   3 -20-1.23562 1.51828   1
   0  -3 -21 0.66027 0.66871   1
   0   3  21-0.11685 0.64631   1
   0  -3 -21 1.74979 1.41239   1
   0   3  21 0.87782 1.62891   1
   0   3  21 1.93399 1.75896   1
   0   3  21 0.62168 1.22342   1
   0  -3  21-0.78521 1.06056   1
   0  -3 -21 0.12212 1.07484   1
   0   3 -21-0.11062 1.01043   1
   0   3 -21 1.72953 1.68918   1
   0  -3  21-0.85374 1.56270   1
   0  -3  21-1.91501 3.00693   1
   0   3 -21-1.71453 2.68960   1
   0   4   0 251.938 36.8439   1
   0  -4   0 240.003 36.8371   1
   0   4   0 211.443 36.9357   1
   0  -4   0 214.215 36.9445   1
   0   4   0 275.444 37.2610   1
   0  -4   0 235.359 37.1887   1
   0   4   1 163.248 27.1285   1
   0  -4  -1 156.921 27.1228   1
   0   4  -1 176.475 27.2841   1
   0  -4   1 189.964 27.3570   1
   0  -4   1 137.923 26.9558   1
   0   4  -1 148.804 26.9749   1
   0   4   1 174.807 26.8325   1
   0  -4   1 172.590 26.8439   1
   0   4  -1 166.812 26.8388   1
   0  -4  -1 179.723 26.8374   1
   0   4  -1 171.183 26.7333   1
   0  -4   1 180.429 26.7361   1
   0   4   1 171.485 26.9550   1
   0  -4  -1 177.900 26.9586   1
   0   4   2 57.4922 9.26672   1
   0  -4  -2 58.4112 9.25537   1
   0   4  -2 54.9106 9.01431   1
   0  -4   2 57.8993 9.01589   1
   0   4   2 62.3063 9.12785   1
   0  -4   2 60.8487 9.16508   1
   0  -4  -2 55.8215 9.11606   1
   0   4  -2 60.3590 9.16315   1
   0  -4  -2 52.4151 9.47903   1
   0  -4   2 61.8907 9.95905   1
   0   4  -2 53.4202 9.92898   1
   0   4   2 66.7291 9.53638   1
   0   4  -2 55.6070 9.41611   1
   0  -4   2 64.8368 9.45018   1
   0  -4   3 1.75738 0.57839   1
   0   4  -3-0.26261 0.53460   1
   0   4  -3 0.26612 1.03067   1
   0  -4   3-1.17682 1.04561   1
   0   4   3-1.34568 1.23297   1
   0  -4  -3-2.35040 1.31308   1
   0   4  -3 1.71605 3.41989   1
   0  -4   3 3.44418 3.41182   1
   0   4   3 1.27283 1.91293   1
   0  -4  -3 1.13263 1.94845   1
   0   4   3-0.79480 2.75142   1
   0  -4  -3 0.65629 2.70016   1
   0   4   3 1.94254 1.36811   1
   0  -4   3 1.47127 2.19848   1
   0   4  -3-1.24229 2.18848   1
   0   4   4 67.6774 10.3194   1
   0  -4  -4 68.1867 10.3116   1
   0  -4   4 58.5678 10.1379   1
   0   4  -4 65.1835 10.1461   1
   0  -4  -4 63.3223 10.3411   1
   0   4   4 61.7238 10.3344   1
   0   4  -4 53.6773 10.6030   1
   0  -4   4 63.1407 10.6773   1
   0   4   4 62.3321 10.1791   1
   0  -4  -4 64.0902 10.1863   1
   0   4  -4 63.1257 10.2659   1
   0   4  -4 56.8064 11.1500   1
   0  -4   4 46.0975 11.0687   1
   0   4   4 65.3487 10.4036   1
   0  -4  -4 64.5416 10.4012   1
   0  -4  -4 77.2643 10.8153   1
   0   4   4 73.0345 10.7542   1
   0  -4   4 114.357 10.9628   1
   0   4  -4 114.405 10.9853   1
   0   4   5 1.36758 1.47443   1
   0  -4  -5 3.56613 1.48655   1
   0   4  -5-0.11910 3.62704   1
   0  -4   5 0.11903 3.73649   1
   0  -4   5 1.05875 0.81885   1
   0   4  -5 0.95791 0.81672   1
   0   4   5 3.66933 2.36160   1
   0  -4  -5 3.69117 2.46096   1
   0   4  -5 0.90422 2.38859   1
   0  -4   5 0.52631 2.34247   1
   0  -4  -5 0.44661 1.27536   1
   0   4   5 1.13651 1.32336   1
   0   4  -5-3.56709 2.55269   1
   0  -4   5 4.40350 2.74310   1
   0  -4  -5 0.39186 1.40554   1
   0   4   5 2.99384 1.44648   1
   0  -4  -5 0.88295 0.67353   1
   0   4   5 2.04765 0.70420   1
   0  -4   6 99.2469 15.7295   1
   0   4  -6 97.6050 15.7235   1
   0  -4  -6 99.9556 15.8542   1
   0   4   6 107.558 15.8770   1
   0   4   6 96.5625 16.1095   1
   0  -4  -6 98.7894 16.1513   1
   0  -4   6 135.016 16.2676   1
   0   4  -6 198.124 16.5064   1
   0   4   6 98.4482 15.6993   1
   0  -4  -6 94.6753 15.6943   1
   0   4   6 95.8520 15.7568   1
   0  -4   6 92.2353 16.5804   1
   0   4  -6 102.968 16.6323   1
   0  -4  -6 97.0407 15.7583   1
   0  -4  -6 103.072 15.9223   1
   0   4   6 88.7937 15.8827   1
   0  -4  -7 18.0085 3.38672   1
   0   4   7 16.0754 3.36445   1
   0  -4  -7 15.4290 2.95192   1
   0   4   7 16.1076 2.94999   1
   0   4  -7 12.9473 3.75912   1
   0  -4   7 17.3035 3.82794   1
   0  -4  -7 27.1292 3.44111   1
   0   4   7 22.6726 3.36618   1
   0  -4   7 21.7056 3.10099   1
   0   4  -7 17.1919 3.06249   1
   0   4  -7 24.1079 5.01639   1
   0  -4   7 12.8466 4.74544   1
   0   4   7 17.8111 3.82041   1
   0  -4  -7 18.6133 3.87495   1
   0  -4  -7 17.6739 3.06354   1
   0   4   7 17.9231 3.07447   1
   0  -4  -8 7.91541 1.71267   1
   0   4   8 9.02240 1.73154   1
   0  -4  -8 10.2260 2.85747   1
   0   4   8 8.25120 2.87382   1
   0  -4  -8 10.4737 2.25835   1
   0   4   8 11.1665 2.23385   1
   0   4  -8 8.60450 2.79083   1
   0  -4   8 6.83415 2.43180   1
   0   4  -8 6.66342 3.91424   1
   0   4   8 14.6975 1.98509   1
   0  -4  -8 11.7061 1.97195   1
   0  -4   8 6.47595 3.70999   1
   0   4  -8 9.36357 1.91737   1
   0  -4   8 10.4633 1.92625   1
   0  -4  -8 9.43986 2.28923   1
   0   4   8 9.85074 2.33484   1
   0  -4   9 0.15315 3.34844   1
   0   4  -9-4.01021 3.55621   1
   0   4   9-0.77865 1.21519   1
   0  -4  -9-0.06279 1.09930   1
   0   4   9 0.70014 0.62599   1
   0  -4  -9 0.85532 0.59540   1
   0  -4  -9-2.48295 1.47117   1
   0   4   9-1.59901 1.40857   1
   0   4   9-0.98388 1.97963   1
   0  -4  -9 0.43923 2.06373   1
   0   4  -9-1.11825 1.95850   1
   0  -4   9 0.77582 0.96674   1
   0   4   9 2.28172 1.54838   1
   0  -4  -9 0.16825 1.54474   1
   0   4 -10 25.1314 4.00861   1
   0   4  10 23.1917 3.70362   1
   0  -4 -10 20.3526 3.70901   1
   0  -4 -10 17.2592 3.28072   1
   0  -4 -10 21.3494 3.45778   1
   0   4  10 20.1076 3.48414   1
   0   4 -10 19.3926 3.24844   1
   0  -4  10 19.6280 3.23622   1
   0  -4 -10 12.6589 3.74500   1
   0   4 -10 26.9106 5.22016   1
   0  -4  10 26.2310 4.98285   1
   0   4  10 18.9900 3.89215   1
   0  -4 -10 17.2601 3.04289   1
   0   4  10 15.7554 3.03796   1
   0  -4  10 14.1480 3.70224   1
   0  -4 -11 10.6143 1.95371   1
   0   4  11 13.2070 1.99630   1
   0   4 -11 9.46032 4.11848   1
   0  -4  11 11.5968 2.25396   1
   0   4  11 5.58602 2.59101   1
   0  -4 -11 15.2635 2.91640   1
   0   4 -11 21.0159 3.33362   1
   0  -4  11 13.6681 2.99482   1
   0  -4  11 2.55820 3.71826   1
   0   4  11 10.5910 2.44290   1
   0  -4 -11 10.0690 2.45849   1
   0   4  11 16.8743 3.17337   1
   0  -4 -11 11.9607 2.99643   1
   0   4 -11 7.88205 2.16858   1
   0   4 -12-0.41852 1.18898   1
   0   4  12 0.75863 1.41785   1
   0  -4  12 1.43638 1.22549   1
   0   4 -12-0.13123 2.06003   1
   0  -4  12 0.78483 2.04095   1
   0  -4 -12-1.28615 1.53255   1
   0  -4  12 0.35964 3.42898   1
   0   4  12 3.71402 1.96570   1
   0  -4 -12 0.85126 2.02697   1
   0  -4 -12 2.59044 1.99268   1
   0   4  12 1.75981 2.15667   1
   0   4  12 2.03147 0.66902   1
   0  -4 -12-0.06170 0.60117   1
   0   4 -12 0.54428 3.50878   1
   0  -4 -13 4.45291 2.41590   1
   0  -4 -13 1.53796 1.73380   1
   0   4 -13-0.38038 3.61860   1
   0  -4  13 3.18974 3.54132   1
   0   4  13 3.21513 0.88934   1
   0   4  13 5.11483 2.22200   1
   0  -4  13 2.82488 1.40037   1
   0   4  13 1.21791 1.63399   1
   0   4 -13 3.30941 1.51902   1
   0   4  13 0.72059 2.43842   1
   0  -4 -13 5.64486 2.46124   1
   0   4 -13 6.14280 2.51373   1
   0  -4  13 1.53091 2.18012   1
   0  -4 -13 3.30923 0.86876   1
   0  -4  14 0.29540 2.08594   1
   0   4 -14 2.95812 2.26101   1
   0  -4  14-3.93659 3.61800   1
   0  -4 -14 1.72495 1.63351   1
   0   4 -14-3.59334 3.90444   1
   0  -4  14-0.14190 1.26924   1
   0   4 -14 0.14130 1.31010   1
   0   4  14-0.69228 1.60460   1
   0  -4 -14 5.08271 2.35450   1
   0   4  14 0.76682 2.31438   1
   0   4  14 1.01330 2.15575   1
   0  -4 -14 4.02296 2.39096   1
   0  -4 -14-0.38929 0.64768   1
   0   4  14-0.39943 0.68635   1
   0   4  15-0.07802 0.66487   1
   0  -4 -15 0.56831 0.65900   1
   0   4 -15 4.81039 3.55438   1
   0  -4  15-3.89059 3.50677   1
   0  -4 -15 0.27467 1.45730   1
   0   4  15 2.40396 1.54754   1
   0  -4  15 2.53316 1.38372   1
   0   4 -15-0.91703 1.21313   1
   0   4  15 0.32594 2.03804   1
   0  -4 -15 1.79703 2.08150   1
   0   4  15-1.59805 2.42000   1
   0  -4 -15-1.15575 2.24366   1
   0  -4  15 3.12161 2.10390   1
   0   4 -15-1.56163 2.00794   1
   0   4  16 0.17245 1.78672   1
   0  -4 -16 0.71666 2.07414   1
   0   4 -16 0.49399 1.73086   1
   0  -4  16 1.97360 1.88481   1
   0  -4 -16 1.50275 0.76646   1
   0   4  16 2.55501 0.79831   1
   0   4  16 1.07634 1.32660   1
   0  -4 -16 0.87683 1.31566   1
   0   4 -16 1.30222 1.22035   1
   0  -4  16 0.99095 1.17449   1
   0  -4 -16 0.51919 1.75534   1
   0   4  16 2.40886 1.85547   1
   0  -4  16-0.21404 3.06456   1
   0   4 -16 0.43390 3.32395   1
   0  -4 -17-0.75502 1.98197   1
   0   4  17 0.56001 1.72056   1
   0   4 -17 0.17539 1.67238   1
   0  -4  17 0.17289 1.74048   1
   0  -4 -17 0.34399 0.62609   1
   0   4  17 1.11247 0.66345   1
   0  -4  17-0.70722 1.03077   1
   0   4  17 0.92925 1.32264   1
   0  -4 -17 1.74719 1.31060   1
   0   4 -17-0.69688 1.02681   1
   0  -4 -17 0.18289 1.56318   1
   0   4  17 2.90248 1.68668   1
   0   4 -17-1.58467 3.07615   1
   0  -4  17 0.22192 3.09952   1
   0  -4 -18 0.19816 1.68649   1
   0   4  18 1.17532 1.81578   1
   0   4 -18 1.30501 1.68697   1
   0  -4  18 1.45240 1.55324   1
   0   4  18 4.11845 0.93262   1
   0  -4 -18 2.10929 0.80446   1
   0  -4 -18 2.37889 1.37067   1
   0  -4  18 1.60191 1.15415   1
   0   4  18 5.86702 1.58437   1
   0   4 -18 2.87787 1.28212   1
   0  -4 -18 5.57426 2.06889   1
   0   4  18 4.57824 2.00035   1
   0  -4  18 0.46215 2.65897   1
   0   4 -18-2.35818 3.05671   1
   0   4  19-2.25684 1.90635   1
   0  -4 -19-0.62251 1.75401   1
   0   4 -19-1.17097 1.56140   1
   0  -4  19 1.73369 1.41017   1
   0  -4 -19 0.72161 0.62410   1
   0   4  19 0.54576 0.64931   1
   0  -4 -19 1.13491 1.15855   1
   0   4  19 0.80329 1.11136   1
   0  -4  19-0.79180 1.08688   1
   0   4 -19-0.09758 1.05156   1
   0  -4 -19-1.00812 1.61311   1
   0   4  19 0.20025 1.54519   1
   0  -4  19 2.39060 2.64111   1
   0   4 -19 2.92508 2.91383   1
   0  -4 -20 2.38814 1.74555   1
   0   4  20 2.14510 1.76416   1
   0   4  20 3.56975 1.66935   1
   0  -4 -20-0.21102 1.61712   1
   0  -4  20 2.23362 2.62794   1
   0   4 -20 3.29126 2.78531   1
   0   4 -20 2.88985 1.73521   1
   0  -4  20 2.81844 1.67486   1
   0   4  20 0.98893 0.67948   1
   0  -4 -20 1.31116 0.71216   1
   0   4 -20 1.34235 1.11191   1
   0   4  20-0.24039 1.22166   1
   0  -4 -20 0.23771 1.19957   1
   0  -4  20 0.10475 1.04486   1
   0   5   0 9.75514 3.25174   1
   0  -5   0 6.81957 3.36803   1
   0   5   0 6.12953 1.54674   1
   0  -5   0 7.15345 1.54479   1
   0   5   0 2.83045 1.89923   1
   0  -5   0 5.71782 1.96109   1
   0  -5  -1 10.5011 2.48765   1
   0   5   1 11.8959 2.53899   1
   0  -5  -1 7.44190 3.34618   1
   0   5  -1 11.7591 3.90344   1
   0  -5   1 11.9110 3.85300   1
   0   5   1 12.0328 3.51271   1
   0   5  -1 10.5365 1.97503   1
   0  -5   1 15.6000 2.02956   1
   0  -5   1 12.5643 2.21455   1
   0   5   1 13.0143 2.17189   1
   0  -5  -1 9.48123 2.14101   1
   0   5  -1 10.7560 2.16979   1
   0  -5   1 9.48140 2.58906   1
   0   5  -1 8.30128 2.61565   1
   0  -5  -2 21.8427 4.15228   1
   0   5   2 29.9673 4.23027   1
   0  -5   2 25.9137 3.74347   1
   0   5  -2 23.6465 3.73873   1
   0   5   2 23.4919 4.69250   1
   0   5  -2 27.1187 5.47606   1
   0  -5   2 28.9657 5.43645   1
   0  -5  -2 18.6520 4.65634   1
   0  -5   2 18.6000 3.95702   1
   0   5  -2 20.1527 3.94880   1
   0  -5  -2 22.2650 3.91426   1
   0   5   2 21.5259 3.89735   1
   0  -5   2 29.1208 4.50999   1
   0   5  -2 24.7932 4.41070   1
   0   5  -3 35.7621 6.18492   1
   0  -5   3 39.4631 6.25102   1
   0   5   3 37.2988 5.93364   1
   0  -5  -3 39.7551 5.95968   1
   0  -5   3 37.4139 5.83059   1
   0  -5  -3 33.8257 5.74113   1
   0   5  -3 35.1480 5.81017   1
   0   5   3 35.6043 5.74859   1
   0  -5   3 37.2907 5.62019   1
   0   5  -3 33.0536 5.61546   1
   0   5  -3 38.8633 7.09250   1
   0  -5  -3 32.0973 6.25239   1
   0  -5   3 36.7061 7.06914   1
   0   5   3 38.0242 6.29788   1
   0   5   4 23.4482 3.94105   1
   0  -5  -4 20.5382 4.82298   1
   0   5   4 19.2662 4.80480   1
   0  -5  -4 22.7620 3.73874   1
   0  -5   4 23.8946 3.87870   1
   0   5   4 23.5429 3.73712   1
   0   5  -4 18.2034 3.81808   1
   0  -5  -4 25.9648 4.28720   1
   0   5   4 28.5288 4.29774   1
   0   5  -4 23.9795 4.42019   1
   0  -5   4 27.4418 4.49399   1
   0   5  -4 25.3078 5.42276   1
   0  -5   4 22.6906 5.44315   1
   0   5  -4 23.3696 3.62688   1
   0  -5   4 19.7343 3.61383   1
   0   5   4 24.9809 3.95843   1
   0  -5  -4 23.3181 3.97881   1
   0   5   5 15.3865 2.63946   1
   0  -5  -5 12.9279 2.66988   1
   0  -5   5 10.5473 3.26464   1
   0   5  -5 16.0894 3.35323   1
   0   5  -5 15.4088 3.56021   1
   0  -5  -5 12.2261 2.30445   1
   0   5   5 19.0511 2.35659   1
   0   5  -5 15.7461 2.55699   1
   0  -5  -5 12.8971 2.61023   1
   0   5   5 12.6573 2.62463   1
   0   5   5 10.0639 3.37855   1
   0  -5  -5 9.42042 3.42313   1
   0  -5   5 21.4195 4.57453   1
   0   5  -5 20.0168 4.73535   1
   0   5  -5 11.7018 2.24412   1
   0  -5   5 11.4162 2.24087   1
   0  -5  -5 13.2935 2.85120   1
   0   5   5 11.3621 2.80330   1
   0  -5  -6 15.5074 2.67366   1
   0   5   6 15.0902 2.66170   1
   0   5  -6 15.1939 4.44478   1
   0  -5   6 9.81394 4.14436   1
   0   5   6 15.0412 2.65425   1
   0  -5  -6 17.4014 2.70541   1
   0  -5   6 13.9289 3.42744   1
   0   5  -6 12.8000 3.30460   1
   0  -5   6 9.90893 3.28293   1
   0   5  -6 12.2667 3.30740   1
   0  -5  -6 11.9950 2.28070   1
   0   5   6 11.2505 2.28178   1
   0   5   6 12.7184 3.27244   1
   0  -5  -6 8.15933 3.27784   1
   0   5  -6 13.0251 2.29137   1
   0   5   6 16.0691 2.67080   1
   0  -5  -6 18.0862 2.69784   1
   0  -5   6 12.6883 2.29725   1
   0  -5  -7 31.6149 6.96894   1
   0   5   7 32.7073 6.97167   1
   0  -5   7 38.0424 6.39318   1
   0  -5  -7 42.7212 6.62025   1
   0   5   7 45.3225 6.62619   1
   0   5  -7 41.3225 6.40435   1
   0  -5   7 40.1484 6.98813   1
   0   5  -7 42.6408 7.01114   1
   0  -5   7 34.7933 7.67476   1
   0   5   7 43.8294 6.51234   1
   0  -5  -7 38.7133 6.48843   1
   0   5  -7 35.8634 7.79755   1
   0  -5  -7 39.3955 6.63906   1
   0   5   7 34.7371 6.59570   1
   0  -5  -7 38.1662 6.37061   1
   0   5   7 44.2708 6.39311   1
   0  -5  -8 6.54416 2.44284   1
   0   5   8 9.85313 2.66440   1
   0   5   8 6.61429 1.89299   1
   0  -5  -8 7.22335 1.83610   1
   0  -5  -8 7.48441 1.40228   1
   0   5   8 6.97360 1.38818   1
   0  -5   8 8.01735 1.52393   1
   0   5  -8 8.77139 1.53941   1
   0  -5  -8 8.08237 1.94688   1
   0   5   8 8.98265 1.64044   1
   0  -5  -8 5.54668 1.58782   1
   0   5  -8 4.22368 2.47429   1
   0  -5   8 3.56850 2.49549   1
   0   5   8 6.23698 1.80632   1
   0  -5   8 1.95530 3.50828   1
   0   5  -8 2.29900 3.68311   1
   0   5   9-0.03416 1.04132   1
   0  -5  -9 1.85698 1.02911   1
   0   5   9 1.59014 0.68941   1
   0  -5   9 1.68342 1.96951   1
   0   5  -9-1.01452 2.01129   1
   0  -5  -9 2.20575 1.40421   1
   0   5   9 1.69577 1.28686   1
   0  -5  -9-2.49761 2.16969   1
   0   5   9 2.96520 2.06478   1
   0  -5   9-0.16724 0.91243   1
   0   5  -9 0.95804 0.88625   1
   0   5  -9-0.51795 3.54491   1
   0  -5   9-1.37031 3.41628   1
   0   5   9 0.68115 1.36730   1
   0  -5  -9 1.73857 1.32624   1
   0   5  10 6.70668 1.43787   1
   0  -5 -10 7.34972 1.45535   1
   0   5 -10 4.25611 2.30668   1
   0  -5  10 9.25301 2.48709   1
   0   5  10 9.00493 2.08272   1
   0  -5 -10 6.81412 2.11576   1
   0  -5 -10 9.27150 2.02045   1
   0   5  10 11.2027 2.09717   1
   0   5 -10 1.63032 3.45221   1
   0  -5  10 6.83357 3.87170   1
   0  -5 -10 7.31952 1.67309   1
   0  -5  10 7.23675 1.67166   1
   0   5 -10 8.05052 1.68209   1
   0   5  10 8.20024 1.70086   1
   0  -5 -10 8.56838 2.65329   1
   0   5  10 6.61862 2.61566   1
   0   5  11 0.26934 2.09118   1
   0  -5 -11-2.57518 2.18121   1
   0   5  11-0.67012 1.25227   1
   0  -5 -11-0.68432 1.18437   1
   0   5 -11-0.57163 3.61633   1
   0  -5  11 1.89059 3.69769   1
   0   5 -11 0.62680 1.80318   1
   0  -5  11 0.24759 1.88641   1
   0  -5 -11 2.03431 1.49905   1
   0   5  11-0.21806 1.44360   1
   0   5  11 0.06412 0.57497   1
   0  -5 -11-0.38592 0.61170   1
   0   5 -11 0.63012 0.99664   1
   0  -5  11 0.42325 1.05868   1
   0   5  11 0.29679 1.57371   1
   0  -5 -11 3.06890 1.61285   1
   0   5  12 2.71729 2.35619   1
   0  -5 -12 3.15933 2.42321   1
   0  -5 -12 1.98377 1.52573   1
   0   5  12 1.02785 1.64412   1
   0   5  12 3.27989 1.97656   1
   0  -5 -12 2.82576 1.94422   1
   0   5 -12 4.51671 1.35502   1
   0  -5  12 3.78598 1.33579   1
   0   5 -12 4.98092 3.87995   1
   0  -5  12 7.51264 3.78958   1
   0  -5 -12 4.27993 1.72686   1
   0   5  12 5.64551 1.81373   1
   0  -5 -12 3.04063 0.83523   1
   0   5  12 2.51777 0.85474   1
   0   5 -12 0.13472 2.00151   1
   0  -5  12 3.56894 2.24971   1
   0  -5 -13 1.25054 1.92062   1
   0   5  13 2.28429 1.88748   1
   0  -5 -13-0.91466 2.19264   1
   0   5  13 4.70520 2.62530   1
   0   5 -13 1.52973 1.21136   1
   0  -5  13-1.14476 1.28831   1
   0  -5  13 4.32953 3.76907   1
   0   5 -13-3.33931 4.18027   1
   0  -5 -13 1.08577 1.59591   1
   0   5  13 2.17568 1.58911   1
   0  -5 -13 0.94339 0.66157   1
   0   5  13 1.99703 0.71493   1
   0  -5  13 0.14380 2.09879   1
   0   5 -13 1.89348 2.56331   1
   0  -5 -14-1.36361 1.95927   1
   0   5  14-0.39881 1.88332   1
   0  -5 -14 2.25987 2.22742   1
   0   5  14 7.06858 2.56256   1
   0   5  14 5.69350 1.76462   1
   0  -5  14 4.51504 1.31671   1
   0   5 -14 3.38117 1.23597   1
   0   5 -14-4.35025 4.00751   1
   0  -5 -14 1.15381 1.50576   1
   0  -5  14 0.64624 3.64236   1
   0  -5 -14 1.71182 0.72725   1
   0   5  14 1.65813 0.73867   1
   0   5 -14-2.49237 2.41941   1
   0  -5  14-1.22495 2.09809   1
   0   5  15 3.62359 2.00934   1
   0  -5 -15 1.06520 1.82595   1
   0   5  15 1.34951 1.92002   1
   0  -5 -15 2.72748 1.91714   1
   0  -5  15 2.69092 1.18015   1
   0   5  15 2.65433 1.54571   1
   0   5 -15 3.59086 1.27270   1
   0   5 -15 3.40440 3.37628   1
   0  -5  15 4.01258 3.30571   1
   0  -5 -15 1.78594 1.47657   1
   0  -5  15 1.14453 1.89488   1
   0   5 -15 2.62509 1.83686   1
   0   5  15 1.77750 0.75494   1
   0  -5 -15 2.48623 0.78517   1
   0  -5 -16 1.21540 0.65486   1
   0  -5 -16-1.19878 1.32342   1
   0  -5  16 8.58699 3.54966   1
   0   5  16-0.63332 1.60876   1
   0   5 -16 0.51756 1.93254   1
   0  -5  16 0.51584 1.62908   1
   0  -5 -16 1.50132 1.85776   1
   0   5 -16 1.41857 3.12218   1
   0   5  16 1.04770 0.68820   1
   0  -5  16 0.64472 0.98026   1
   0   5 -16 0.31900 1.02707   1
   0   5  16-0.10013 1.28649   1
   0   5  16 0.71092 1.56792   1
   0  -5 -16 2.14929 1.75198   1
   0   5  17 0.18704 1.37620   1
   0  -5 -17 0.18774 1.60933   1
   0  -5  17-0.51865 0.97083   1
   0   5  17 1.05470 1.28140   1
   0   5 -17 0.76963 1.05254   1
   0  -5  17 1.98584 1.66867   1
   0   5 -17 1.26543 1.67092   1
   0  -5 -17 0.31558 1.25862   1
   0  -5  17-3.37767 3.13200   1
   0   5 -17 3.43046 2.82366   1
   0  -5 -17 2.91561 1.83856   1
   0   5  17 3.98162 1.87047   1
   0   5  17 2.02688 0.73060   1
   0  -5 -17 0.51536 0.59754   1
   0  -5 -18-0.72869 0.63436   1
   0   5  18 1.03065 0.64733   1
   0  -5  18 1.10759 1.05230   1
   0   5  18 1.11512 1.23364   1
   0   5 -18 2.00820 1.02876   1
   0   5  18 0.78536 1.41858   1
   0  -5  18 2.83347 1.59796   1
   0   5 -18-0.56708 1.58234   1
   0  -5  18-1.49339 2.92910   1
   0  -5 -18-0.11050 1.04625   1
   0   5 -18 1.78157 2.70769   1
   0  -5 -18 0.78084 1.48870   1
   0   5  18 0.18483 1.59576   1
   0  -5 -18-0.19712 1.55990   1
   0  -5 -19-0.82690 1.64089   1
   0   5  19 1.79656 0.68250   1
   0  -5 -19 0.76442 0.61734   1
   0  -5 -19 1.04230 1.16556   1
   0  -5  19-0.51631 2.80311   1
   0   5 -19 1.32036 2.71853   1
   0  -5 -19 1.92242 1.79243   1
   0   5  19 1.00840 1.61997   1
   0  -5  19 2.95870 1.67351   1
   0   5 -19 0.39462 1.41109   1
   0   5  19 1.40280 1.21043   1
   0   5 -19-0.09611 0.94185   1
   0  -5  19 1.07074 0.98279   1
   0   5  20 1.10070 1.22160   1
   0   5 -20-0.20365 0.87883   1
   0  -5  20 0.61895 0.98331   1
   0  -5 -20-0.60564 1.18250   1
   0  -5  20-0.53151 2.61411   1
   0   5 -20-1.36794 2.77273   1
   0  -5 -20-0.43277 1.60601   1
   0   5  20 1.29044 1.89231   1
   0   5 -20 0.82345 1.46470   1
   0  -5  20 1.43928 1.56676   1
   0   5  20 0.10481 0.57245   1
   0  -5 -20 0.30072 0.54412   1
   0   5  20 0.86141 1.55457   1
   0  -5 -20-1.12099 1.64135   1
   0   6   0 70.4809 8.81697   1
   0  -6   0 57.0702 8.76443   1
   0   6   0 53.3947 8.97212   1
   0  -6   0 42.3923 8.91148   1
   0  -6   0 37.9119 9.35365   1
   0   6   0 48.8304 9.46271   1
   0   6   1 14.7706 3.73448   1
   0  -6   1 15.1799 4.11181   1
   0   6  -1 19.1943 4.21537   1
   0   6  -1 13.7234 2.42173   1
   0  -6   1 13.0852 2.57331   1
   0  -6  -1 13.5919 2.56058   1
   0   6  -1 15.6504 2.57395   1
   0   6   1 14.7482 2.55507   1
   0   6   1 21.6241 3.04961   1
   0  -6  -1 18.6787 3.79347   1
   0  -6  -1 12.1736 2.84892   1
   0   6  -1 9.90621 2.85318   1
   0  -6   1 13.7964 2.98331   1
   0   6  -2 0.25731 3.21241   1
   0   6   2 6.02305 2.59436   1
   0  -6   2 5.42528 3.19391   1
   0  -6  -2 0.93982 2.49592   1
   0   6   2 2.51299 1.41557   1
   0  -6  -2 6.57711 1.59149   1
   0   6  -2 2.30836 0.78142   1
   0   6   2 4.87127 1.16411   1
   0  -6  -2 3.01525 1.15278   1
   0  -6   2 2.55588 1.20179   1
   0   6  -2 1.76993 1.17278   1
   0  -6   2 3.80734 1.79800   1
   0   6  -2 3.13964 1.95532   1
   0  -6  -3 9.11882 1.74705   1
   0   6   3 4.76857 1.63445   1
   0  -6   3 4.89989 1.02729   1
   0   6  -3 5.72027 1.02622   1
   0  -6  -3 5.94927 1.32211   1
   0   6   3 5.71654 1.34673   1
   0   6  -3 8.28387 2.14752   1
   0  -6   3 5.43044 2.12833   1
   0   6  -3 6.72277 1.43532   1
   0  -6   3 5.85355 1.47741   1
   0  -6  -3 3.41460 2.51072   1
   0  -6   3 1.38028 3.42569   1
   0   6  -3 6.74299 3.37454   1
   0   6   3 4.03911 2.37506   1
   0  -6   4 1.09659 0.60562   1
   0   6  -4 0.44395 0.55911   1
   0   6  -4 4.69159 1.24500   1
   0  -6   4 5.90196 1.27510   1
   0   6   4 2.30138 1.98078   1
   0   6  -4 1.33468 1.86967   1
   0  -6   4 2.19784 1.91804   1
   0   6  -4 10.4145 3.60782   1
   0  -6  -4 0.38739 2.00463   1
   0  -6   4-0.14712 3.33590   1
   0  -6  -4-0.11025 2.99043   1
   0   6   4 0.32575 2.94868   1
   0  -6  -4 1.96997 0.91088   1
   0   6   4 5.06200 0.97262   1
   0  -6  -4 1.54619 1.20193   1
   0   6   4 1.85886 1.31735   1
   0  -6   5 10.7682 2.11745   1
   0   6  -5 11.8769 2.13120   1
   0   6   5 11.3333 2.27573   1
   0   6  -5 16.8401 2.54515   1
   0  -6  -5 13.9372 2.29237   1
   0  -6   5 12.7358 2.47879   1
   0  -6  -5 14.4905 2.57436   1
   0   6   5 15.4416 2.59116   1
   0  -6  -5 14.0651 2.55614   1
   0   6   5 15.6879 2.91780   1
   0  -6  -5 13.7437 2.89095   1
   0  -6   5 12.0549 4.07971   1
   0   6  -5 8.73556 3.99204   1
   0   6   5 11.7346 2.49021   1
   0   6   5 12.8371 3.46865   1
   0  -6  -5 10.0079 3.40567   1
   0   6  -5 14.0820 3.17291   1
   0  -6   5 17.7433 3.22191   1
   0   6  -6 5.32125 1.11266   1
   0  -6  -6 6.58829 1.61525   1
   0   6   6 4.18344 1.53408   1
   0   6  -6 10.1843 2.62570   1
   0  -6   6 10.3369 2.69944   1
   0  -6  -6 4.83438 1.21128   1
   0  -6  -6 1.13131 2.27912   1
   0   6   6 4.24613 2.53786   1
   0  -6  -6 2.71479 1.56692   1
   0   6   6 6.22860 1.60455   1
   0  -6  -6 8.83262 2.04701   1
   0   6   6 8.67766 1.97070   1
   0   6  -6 1.93591 2.69057   1
   0   6  -6 5.88555 1.48193   1
   0   6   6 6.77246 1.22737   1
   0  -6   6 4.26133 1.09220   1
   0  -6   6 3.15094 3.48447   1
   0   6  -6 2.31920 3.43955   1
   0   6  -7 9.28300 3.66123   1
   0  -6   7 2.95682 3.31305   1
   0  -6  -7 4.14323 1.62507   1
   0   6   7 5.65147 1.67625   1
   0  -6  -7 5.26896 1.60871   1
   0   6   7 6.10937 1.55006   1
   0   6  -7 3.86807 1.15803   1
   0  -6   7 4.92594 1.15315   1
   0   6  -7 2.76237 2.25407   1
   0  -6   7 3.31348 2.37870   1
   0   6   7 5.46736 1.17068   1
   0  -6  -7 6.53940 1.17714   1
   0   6   7 9.28389 1.79726   1
   0  -6  -7 5.68237 1.74306   1
   0  -6   7 5.77783 2.48550   1
   0   6  -7 4.32945 2.41611   1
   0   6   7 4.70505 2.53917   1
   0  -6  -7 3.47720 2.38410   1
   0   6   8 2.98560 1.21604   1
   0  -6  -8-0.07717 1.21858   1
   0   6   8 2.26142 1.37349   1
   0  -6  -8 0.24060 1.29383   1
   0   6   8 1.12249 0.64043   1
   0  -6  -8 0.99768 0.66269   1
   0  -6  -8 1.32708 1.90327   1
   0   6   8-2.39870 2.18610   1
   0  -6  -8 0.89793 1.20380   1
   0   6   8-1.16145 1.19156   1
   0   6  -8-0.69388 2.16851   1
   0  -6   8 0.46142 2.11208   1
   0  -6   8-0.51773 0.77139   1
   0   6  -8 0.13914 0.74543   1
   0  -6   8-4.72877 3.63991   1
   0   6  -8-5.86838 3.84987   1
   0  -6   9 2.47977 0.92012   1
   0   6  -9 1.84867 0.89925   1
   0   6   9-2.17664 2.31645   1
   0   6   9 0.19420 1.41816   1
   0  -6  -9 1.30280 1.42689   1
   0   6   9 1.70928 1.12070   1
   0   6   9 1.95722 0.67332   1
   0  -6  -9 1.38691 0.71760   1
   0  -6  -9-0.33547 1.18200   1
   0   6   9 1.65209 1.31626   1
   0  -6  -9 0.64288 1.99591   1
   0   6  -9-0.38295 3.32712   1
   0  -6   9 2.27991 3.44482   1
   0  -6   9 2.52572 2.12721   1
   0   6  -9 1.22685 2.20020   1
   0  -6  -9 0.53404 1.09778   1
   0   6  10 2.51929 0.79430   1
   0  -6 -10 2.33938 0.78837   1
   0   6 -10 3.56748 1.14425   1
   0  -6  10 3.14998 1.08808   1
   0   6 -10 1.29583 2.31835   1
   0  -6  10 3.86507 2.15577   1
   0   6 -10 1.60699 3.72554   1
   0  -6  10-0.39635 3.56288   1
   0  -6 -10 1.56880 1.43277   1
   0   6  10 2.78253 1.43834   1
   0  -6 -10 0.70334 1.48160   1
   0   6  10 1.46609 1.53640   1
   0   6  10 1.92249 1.21039   1
   0  -6 -10 2.19888 1.17538   1
   0  -6 -10 1.09119 2.10199   1
   0   6  10 0.40809 2.18019   1
   0  -6 -11 0.80010 0.66846   1
   0   6  11-0.03612 0.63719   1
   0   6  11-0.19664 1.34934   1
   0  -6 -11 0.80025 1.53171   1
   0  -6  11 0.46169 1.04162   1
   0   6 -11-0.35860 1.06067   1
   0  -6  11 2.03948 2.47869   1
   0   6 -11 3.94503 2.31332   1
   0   6  11 2.50807 1.21337   1
   0  -6 -11 0.20158 1.11753   1
   0  -6 -11-1.58724 2.55868   1
   0   6  11 1.01008 2.28352   1
   0   6  11 2.33360 1.63239   1
   0  -6 -11 0.37792 1.53729   1
   0   6 -11-1.25480 3.92892   1
   0  -6  11 11.1962 4.24120   1
   0  -6 -12-0.96812 1.56336   1
   0   6  12-0.32373 1.56206   1
   0  -6 -12-0.54566 1.55357   1
   0   6  12-0.21379 1.51615   1
   0   6 -12 1.12588 2.02498   1
   0  -6  12 1.28098 2.29773   1
   0   6 -12-2.40418 3.91019   1
   0  -6  12 1.72585 3.58988   1
   0   6  12 1.82868 2.19257   1
   0  -6 -12-0.46062 2.32517   1
   0  -6 -12 0.92167 1.18007   1
   0   6  12 0.59355 0.65484   1
   0  -6 -12 0.59533 0.62132   1
   0   6  12-1.02787 1.21196   1
   0  -6  12 1.07929 1.19147   1
   0   6 -12 0.33940 1.08148   1
   0  -6 -13 1.77550 2.37989   1
   0   6  13-0.79930 2.11911   1
   0  -6 -13 2.04088 1.68978   1
   0   6  13-0.23452 1.42419   1
   0   6 -13-2.04187 3.64091   1
   0  -6  13-1.79959 3.75321   1
   0   6  13-0.26739 0.61303   1
   0  -6 -13 0.49791 0.63218   1
   0  -6 -13 2.30560 1.20687   1
   0   6  13 0.09355 1.25509   1
   0   6 -13 1.16668 2.12816   1
   0  -6  13-0.44147 1.83152   1
   0  -6 -13-0.68966 1.51760   1
   0   6  13 1.63653 1.51264   1
   0   6 -13 0.18575 1.03959   1
   0  -6  13 0.37340 1.05312   1
   0  -6 -14-1.01489 1.85808   1
   0   6  14 0.67238 1.94633   1
   0  -6 -14-0.26265 1.44298   1
   0   6  14-0.38058 1.46929   1
   0   6 -14 0.23632 3.24957   1
   0  -6  14-0.70040 3.08141   1
   0  -6 -14 0.07903 0.56894   1
   0   6  14 1.34915 0.65181   1
   0  -6 -14 1.02854 1.21851   1
   0   6  14-0.36240 1.33353   1
   0  -6  14 3.89392 1.96640   1
   0   6 -14-0.47644 1.88929   1
   0   6  14 1.10331 1.37947   1
   0  -6 -14-0.91364 1.31057   1
   0   6 -14 0.06724 0.95819   1
   0  -6  14 0.53962 0.97870   1
   0   6  15 2.65230 1.76671   1
   0  -6 -15 0.88810 1.92694   1
   0   6  15 0.69157 1.26409   1
   0  -6 -15 1.00559 1.35880   1
   0  -6  15 0.24266 3.10546   1
   0   6 -15-0.48976 3.35406   1
   0  -6 -15 0.36905 0.58840   1
   0   6  15-0.16481 0.59120   1
   0  -6 -15 0.93153 1.25022   1
   0  -6  15 0.82886 1.54132   1
   0   6 -15 0.84184 1.69485   1
   0  -6  15 0.44017 0.95736   1
   0   6 -15 1.53438 1.04116   1
   0   6  15-0.77768 1.24520   1
   0  -6 -15-0.48270 1.29150   1
   0   6 -16-0.25440 2.91207   1
   0  -6 -16 1.49246 1.51082   1
   0   6  16-1.29946 1.81274   1
   0  -6 -16-1.24349 1.76970   1
   0   6  16-0.44705 1.26085   1
   0  -6  16-0.17557 1.54567   1
   0   6 -16 1.43596 1.75282   1
   0   6  16-0.17075 0.56620   1
   0  -6 -16 1.10587 0.62529   1
   0   6 -16 0.39124 0.87680   1
   0  -6  16 1.57179 0.96526   1
   0  -6 -16 0.10237 1.24392   1
   0  -6  16 0.75286 2.88894   1
   0   6  16 1.94721 1.28855   1
   0   6 -17-0.26388 2.71527   1
   0   6  17 1.55690 1.69970   1
   0  -6 -17 1.36941 1.65779   1
   0  -6 -17 1.01009 1.32043   1
   0   6  17-0.16081 1.18310   1
   0  -6  17 0.55587 1.48705   1
   0   6 -17 0.18854 1.56453   1
   0   6  17 1.12243 0.60168   1
   0  -6 -17 0.48417 0.60001   1
   0  -6  17-0.33782 0.90012   1
   0   6  17 3.68541 1.46545   1
   0   6 -17 1.26075 0.95826   1
   0  -6 -17 0.64559 1.08100   1
   0  -6  17 0.78060 2.73334   1
   0   6 -18 0.27257 2.59784   1
   0   6  18 1.01196 1.67573   1
   0  -6 -18-1.02315 1.86915   1
   0  -6 -18 1.09680 1.37604   1
   0   6  18-0.17376 1.34206   1
   0   6 -18-0.19692 1.36033   1
   0  -6  18-0.19486 1.42763   1
   0   6  18-0.85363 0.62859   1
   0  -6 -18-0.68825 0.63111   1
   0  -6  18-2.94083 2.98996   1
   0  -6 -18 0.22569 1.13681   1
   0   6 -18 0.08986 0.93855   1
   0   6  18 0.11372 1.12867   1
   0  -6  18 0.81300 0.99362   1
   0  -6 -19 4.01533 1.48634   1
   0  -6  19 0.27649 2.60068   1
   0  -6 -19 1.59016 1.55001   1
   0  -6  19-0.19093 1.01334   1
   0   6  19 2.50013 1.31832   1
   0   6 -19 1.89286 1.01825   1
   0   6 -19 6.20519 3.19901   1
   0  -6 -19 1.25533 0.66506   1
   0   6  19 1.66058 1.45869   1
   0   6 -19 4.10898 1.98631   1
   0  -6  19 1.02113 1.63022   1
   0   6  19 1.47943 1.60519   1
   0  -6 -19 0.63925 1.71938   1
   0   6  19 1.08868 0.71123   1
   0  -7   0 5.22881 3.25071   1
   0   7   0 6.35543 3.20357   1
   0   7   0 9.82777 2.30786   1
   0  -7   0 11.6084 2.42666   1
   0  -7   0 10.1446 2.02104   1
   0   7   0 9.86232 2.02095   1
   0   7   1 0.41783 1.00529   1
   0  -7  -1 2.32757 1.02628   1
   0   7  -1-0.69217 2.93456   1
   0   7   1 0.84575 2.53952   1
   0  -7   1 3.61875 2.99876   1
   0  -7  -1 0.61114 2.64125   1
   0   7   1 4.51170 1.60399   1
   0   7  -1 1.08265 1.03088   1
   0  -7   1 0.39333 1.02999   1
   0   7  -1 3.28516 1.64060   1
   0  -7   1-0.91131 1.62701   1
   0  -7   2 17.3617 3.47150   1
   0   7  -2 15.1947 3.44833   1
   0   7   2 19.7493 3.47010   1
   0  -7  -2 19.6232 3.44993   1
   0  -7  -2 25.2682 3.78576   1
   0   7   2 24.8359 3.81596   1
   0  -7  -2 25.5419 4.54920   1
   0  -7   2 19.8940 3.22789   1
   0   7  -2 24.4048 3.23851   1
   0  -7   2 27.8004 5.00338   1
   0   7   2 20.2604 4.37012   1
   0   7  -2 22.0675 4.79010   1
   0  -7   2 14.9117 3.81580   1
   0   7  -2 7.30213 3.64159   1
   0  -7  -3 6.23466 2.52383   1
   0   7   3 8.08919 2.54114   1
   0   7  -3 3.58778 3.28224   1
   0  -7   3 6.89133 3.38744   1
   0   7   3 8.66009 1.73530   1
   0  -7  -3 6.51006 1.65889   1
   0   7  -3 4.28496 1.00158   1
   0  -7   3 6.03771 1.02402   1
   0  -7   3 3.63070 1.44102   1
   0   7  -3 6.18782 1.47044   1
   0   7   3 5.52873 1.33620   1
   0  -7  -3 5.87299 1.37078   1
   0  -7   4 2.81648 3.11571   1
   0  -7  -4-0.28705 2.12326   1
   0   7  -4 1.81510 3.22500   1
   0   7   4-0.47106 1.95764   1
   0  -7  -4 3.27824 0.96904   1
   0   7   4 3.37928 1.00119   1
   0   7  -4 4.96701 1.89419   1
   0  -7   4 0.98582 1.65512   1
   0   7  -4 3.68929 0.62729   1
   0  -7   4 1.68712 0.58184   1
   0  -7  -4 0.42917 1.17411   1
   0   7   4-0.71995 1.20382   1
   0  -7   4 0.09878 1.10519   1
   0   7  -4 2.13532 1.10045   1
   0   7   5 13.5205 2.12707   1
   0  -7   5 12.3860 2.68778   1
   0   7  -5 9.36068 2.67334   1
   0   7   5 9.67694 2.52303   1
   0   7   5 11.5948 3.44364   1
   0  -7  -5 11.4413 3.30978   1
   0  -7  -5 11.1611 2.11082   1
   0   7   5 10.0037 2.05290   1
   0   7  -5 9.09281 1.58061   1
   0  -7   5 8.83275 1.57949   1
   0   7  -5 8.54012 3.85515   1
   0  -7   5 7.70431 3.72652   1
   0  -7  -5 8.89445 2.54751   1
   0  -7  -5 10.0771 1.78616   1
   0  -7   5 7.63555 1.92825   1
   0   7  -5 8.18561 1.93254   1
   0   7   5 5.83185 1.71841   1
   0   7  -6 1.19094 0.61111   1
   0  -7   6 0.86450 0.60607   1
   0   7  -6-0.80374 2.04378   1
   0  -7   6 1.13225 1.96774   1
   0  -7  -6 1.60425 0.87721   1
   0   7   6 2.94627 0.91207   1
   0  -7   6 0.22217 1.20069   1
   0   7  -6 0.92988 1.17538   1
   0   7   6 1.84153 1.32316   1
   0  -7  -6 2.74918 1.40200   1
   0   7  -6 2.93634 3.34150   1
   0  -7   6 4.42394 3.43807   1
   0   7   6 1.13168 1.13600   1
   0  -7  -6 0.60313 1.12772   1
   0   7   6 0.73155 1.74805   1
   0  -7  -6-0.40822 1.74722   1
   0   7   6 1.90737 2.52313   1
   0  -7  -6 0.25733 2.61010   1
   0   7   7 1.03668 1.38305   1
   0  -7  -7-0.23493 1.37851   1
   0  -7   7 1.23362 0.69899   1
   0   7  -7 1.14870 0.69097   1
   0  -7   7 1.10759 2.19560   1
   0   7  -7-0.86640 2.15584   1
   0   7   7 2.65943 0.80604   1
   0  -7  -7 0.63110 0.76238   1
   0   7   7 5.09572 1.98199   1
   0   7  -7-0.11168 1.12560   1
   0  -7  -7 1.71405 2.31217   1
   0   7   7-0.39081 2.43455   1
   0   7  -7 2.12595 3.34081   1
   0  -7   7-1.35445 3.57031   1
   0   7   7 1.10159 1.17775   1
   0  -7  -7 0.63425 1.17452   1
   0   7  -7 3.26381 2.43010   1
   0   7  -8 1.36444 0.77104   1
   0  -7   8 0.16506 0.74117   1
   0   7   8-0.34417 0.67648   1
   0  -7  -8 0.65851 0.63442   1
   0   7  -8 2.04972 2.40158   1
   0  -7   8 0.38379 2.14634   1
   0   7   8-0.92409 1.54569   1
   0  -7  -8 0.61706 1.49722   1
   0  -7  -8 1.61757 2.38375   1
   0   7   8-1.59942 2.55096   1
   0  -7  -8-0.50955 1.42323   1
   0   7   8 1.25031 1.39067   1
   0   7  -8-0.20279 3.48174   1
   0  -7   8 4.22921 3.74275   1
   0   7  -8 0.25718 2.18575   1
   0  -7   8 0.51484 2.38203   1
   0  -7  -8-0.58549 1.19553   1
   0   7   8 1.24937 1.23314   1
   0  -7  -9 0.88289 1.35560   1
   0   7   9 0.35020 1.23373   1
   0   7  -9 8.43413 3.90336   1
   0  -7   9-3.76423 3.66406   1
   0  -7   9 1.38012 0.90736   1
   0   7  -9 1.47010 0.93356   1
   0  -7  -9 0.11676 0.65474   1
   0   7   9 0.55125 2.41649   1
   0  -7  -9-0.97236 2.38201   1
   0  -7   9-0.94064 2.29283   1
   0   7   9 1.71567 0.67476   1
   0   7  -9 3.06604 2.34899   1
   0  -7   9 2.92060 2.34490   1
   0   7   9 1.82306 1.57028   1
   0  -7  -9-2.67462 1.65296   1
   0  -7  -9 0.85032 1.41360   1
   0   7   9 0.70328 1.40685   1
   0   7  10 1.74963 2.31969   1
   0  -7 -10 0.14552 2.53609   1
   0   7  10-0.36367 1.61011   1
   0  -7 -10 1.17690 1.58063   1
   0   7  10 0.31105 0.61087   1
   0  -7 -10 0.35107 0.63997   1
   0   7 -10-0.55180 2.06170   1
   0  -7  10 3.86900 2.52907   1
   0   7 -10-5.50667 4.01321   1
   0  -7  10 0.86825 3.83785   1
   0  -7 -10 1.03889 1.37855   1
   0   7  10-0.55749 1.40282   1
   0  -7  10 0.13169 0.96351   1
   0   7 -10-0.22149 1.02206   1
   0   7  10 1.85671 1.41121   1
   0  -7 -10-0.59825 1.29758   1
   0   7  11 2.60929 2.37226   1
   0  -7 -11-0.15373 2.41998   1
   0   7  11-1.01386 1.60281   1
   0  -7 -11 0.78581 1.58601   1
   0  -7 -11 1.99780 0.74248   1
   0   7  11 2.23614 0.75159   1
   0  -7  11 2.62140 2.20957   1
   0   7 -11 2.34695 2.22535   1
   0   7 -11 4.79096 3.95270   1
   0  -7  11-0.90484 3.60559   1
   0   7  11-0.69682 1.26090   1
   0   7  11 2.99274 1.57997   1
   0  -7 -11 0.40532 1.50608   1
   0   7 -11 0.99009 0.96128   1
   0  -7  11 1.88348 1.02673   1
   0  -7 -11 1.90216 1.25307   1
   0   7  12 3.50644 1.51069   1
   0  -7 -12 3.68762 1.61636   1
   0  -7  12 3.01518 1.06901   1
   0   7 -12 1.75808 1.05205   1
   0  -7  12-0.15279 2.32283   1
   0   7 -12 1.69097 2.23674   1
   0  -7 -12 0.16200 2.28712   1
   0   7  12 2.41713 2.33401   1
   0  -7  12 8.19719 3.96332   1
   0   7 -12 6.88958 3.92471   1
   0   7  12 0.81843 1.14799   1
   0  -7 -12 1.62719 1.19291   1
   0  -7 -12 1.76776 1.49048   1
   0   7  12 4.08595 1.59385   1
   0   7  12 2.40031 0.76686   1
   0  -7 -12 1.81110 0.78148   1
   0  -7 -13 2.61253 1.46804   1
   0   7  13-0.69384 1.25961   1
   0  -7 -13 1.06915 1.35852   1
   0   7  13 0.70895 1.30732   1
   0   7 -13 0.36116 0.84575   1
   0  -7  13 1.21535 0.94821   1
   0  -7  13 0.15970 1.80027   1
   0  -7 -13 0.89569 0.66484   1
   0   7  13 1.31385 0.66481   1
   0   7 -13 0.47956 1.69316   1
   0  -7  13 1.46017 3.38732   1
   0   7 -13 5.64997 3.54807   1
   0   7  13-1.35624 2.10246   1
   0  -7 -13-0.17003 1.93851   1
   0   7  13 1.20464 1.01841   1
   0  -7 -13-0.04698 0.92114   1
   0   7  14 4.97612 2.18394   1
   0  -7 -14 1.79217 1.87323   1
   0  -7 -14 3.10819 1.42280   1
   0   7  14 4.52930 1.49332   1
   0   7  14 1.60176 0.76404   1
   0  -7 -14 2.70679 0.85437   1
   0   7  14 2.65763 1.15659   1
   0  -7 -14 3.22529 1.45590   1
   0   7  14 3.48871 1.51274   1
   0   7 -14 0.65695 1.89083   1
   0  -7  14 2.98852 1.97389   1
   0   7 -14-1.53060 3.15367   1
   0  -7  14 2.76773 3.15635   1
   0   7 -14 2.70917 1.05730   1
   0  -7  14 3.50835 1.12752   1
   0  -7 -14 2.70695 1.13244   1
   0   7  15 1.99868 0.79261   1
   0  -7 -15 1.96083 0.80005   1
   0  -7  15 4.65025 1.19442   1
   0   7 -15 2.14038 1.06747   1
   0  -7 -15 5.69096 1.20701   1
   0   7  15 4.21132 1.25431   1
   0  -7  15 2.21670 1.71889   1
   0   7 -15 3.21217 1.90546   1
   0   7  15 1.11027 1.74327   1
   0  -7 -15 4.30111 1.87514   1
   0  -7  15 2.60820 3.04921   1
   0   7 -15 0.78974 3.14335   1
   0  -7 -15 2.36414 1.36178   1
   0   7  15 2.54313 1.27469   1
   0   7  15 3.18605 1.46535   1
   0  -7 -15 2.68114 1.41072   1
   0   7  16 1.28183 0.62215   1
   0  -7  16 1.23949 0.88851   1
   0   7 -16 0.07659 0.86853   1
   0   7  16-1.12148 1.14236   1
   0  -7 -16 0.11078 0.95506   1
   0   7  16-0.43160 1.13899   1
   0  -7 -16-0.60407 1.39222   1
   0  -7  16 1.61529 3.01082   1
   0   7 -16-5.45411 3.36065   1
   0  -7 -16-0.58365 1.69605   1
   0   7  16-0.96589 1.68410   1
   0   7 -16-0.91470 1.71534   1
   0  -7  16 0.52630 1.33789   1
   0   7  16 0.94915 1.16655   1
   0  -7 -16-0.62961 1.27514   1
   0   7 -17 7.05449 3.19371   1
   0  -7  17-1.11353 3.01992   1
   0   7 -17 0.49453 0.82751   1
   0  -7  17 0.57776 0.85871   1
   0  -7 -17 2.91355 1.41285   1
   0   7  17 1.24658 1.30610   1
   0  -7 -17 0.28229 0.54822   1
   0   7  17 0.70982 0.56032   1
   0   7  17 0.40377 1.57942   1
   0  -7 -17-0.40594 1.66334   1
   0   7 -17 0.77112 1.47127   1
   0  -7  17 0.74584 1.42321   1
   0   7  17 1.10721 1.20367   1
   0  -7 -17-0.77070 1.23407   1
   0   7 -18-0.87182 2.86331   1
   0  -7  18 6.87669 3.28349   1
   0   7  18 2.20395 1.20407   1
   0  -7 -18 2.42092 1.33730   1
   0  -7  18 0.35383 0.95549   1
   0   7 -18 0.26257 0.96953   1
   0   7  18 2.49926 1.44703   1
   0  -7 -18 1.39188 1.44928   1
   0  -7 -18 0.68041 0.59860   1
   0   7  18 0.78060 0.60950   1
   0  -7  18 2.56206 1.65681   1
   0   7 -18 0.80998 1.59065   1
   0   7  18 0.42116 1.48523   1
   0  -7 -18 4.02348 1.79768   1
   0  -8   0 29.0843 5.39686   1
   0   8   0 37.0834 5.44178   1
   0   8   0 31.2505 5.67578   1
   0  -8   0 31.1373 5.66497   1
   0  -8   0 31.3907 6.41186   1
   0   8   0 36.0018 6.41051   1
   0  -8  -1 28.0271 4.59984   1
   0   8  -1 27.0386 4.60955   1
   0   8   1 27.1277 4.59962   1
   0  -8   1 29.3367 4.63170   1
   0  -8   1 23.5282 5.56705   1
   0   8   1 20.0450 5.41254   1
   0  -8  -1 19.7378 5.38240   1
   0  -8   1 27.4859 4.90920   1
   0  -8  -1 27.5681 4.89093   1
   0   8   1 27.2873 4.87057   1
   0   8  -1 31.1296 5.00392   1
   0   8  -1 29.9655 5.91289   1
   0   8   2 2.84441 1.14343   1
   0  -8  -2 1.43398 1.13992   1
   0  -8   2 5.34546 1.27704   1
   0   8  -2 2.77034 1.18303   1
   0  -8  -2 1.90805 1.45735   1
   0   8   2 2.63909 1.48834   1
   0  -8   2 4.49720 3.23680   1
   0   8  -2 5.13174 3.12068   1
   0  -8  -2 2.51361 2.66135   1
   0   8   2-0.12944 2.53232   1
   0  -8   2 0.86780 0.71878   1
   0   8  -2 3.49613 0.70065   1
   0   8  -2 5.89836 1.83592   1
   0  -8   2 1.11025 1.67538   1
   0  -8  -3 15.0509 2.73865   1
   0   8  -3 13.3897 2.95903   1
   0  -8   3 14.1015 2.99877   1
   0   8   3 11.7365 2.71032   1
   0   8  -3 11.1632 3.99362   1
   0  -8   3 8.06404 4.02018   1
   0  -8  -3 14.7449 3.43060   1
   0   8   3 17.0753 3.54669   1
   0  -8   3 11.5024 2.45349   1
   0   8  -3 14.9411 2.49483   1
   0  -8  -3 10.8557 2.37241   1
   0   8   3 12.8116 2.40892   1
   0  -8   3 12.7143 2.10491   1
   0   8  -3 12.8757 2.09697   1
   0   8  -4 1.10466 1.58933   1
   0  -8   4 0.21941 1.64510   1
   0   8  -4-1.76122 1.01981   1
   0  -8   4 0.86707 1.05845   1
   0   8  -4 1.06855 0.47371   1
   0  -8   4-0.01550 0.47135   1
   0   8   4 0.41825 0.87908   1
   0  -8  -4-0.65725 0.88619   1
   0  -8   4-0.18415 3.16948   1
   0   8  -4-1.65055 3.40815   1
   0   8   4-0.67217 2.24609   1
   0  -8  -4 2.05210 2.20826   1
   0  -8  -4 0.41373 1.14715   1
   0   8   4 0.25090 1.12296   1
   0   8   5 1.01955 3.34225   1
   0  -8  -5 1.97677 1.39763   1
   0   8   5 0.74485 1.27392   1
   0   8   5 3.65438 2.13183   1
   0  -8   5-0.77297 3.53629   1
   0  -8  -5 3.60519 2.34132   1
   0   8  -5 10.7778 3.90811   1
   0   8  -5 3.83595 0.80714   1
   0  -8   5 3.55224 0.81095   1
   0   8  -5 1.16160 1.90028   1
   0  -8   5 0.68888 1.97661   1
   0  -8  -5 5.39987 1.16484   1
   0   8   5 6.00610 1.19677   1
   0  -8   5 1.15351 1.19409   1
   0   8  -5 4.19616 1.30697   1
   0  -8   6 1.24513 0.61511   1
   0   8  -6 1.43688 0.61521   1
   0  -8   6 0.12262 1.99097   1
   0   8  -6 1.11828 1.93007   1
   0  -8  -6 2.01745 1.31900   1
   0   8   6 0.04656 0.81503   1
   0  -8  -6-0.23453 0.78414   1
   0  -8   6 1.50788 1.09564   1
   0   8  -6 2.07163 1.15058   1
   0  -8   6-3.24389 3.78708   1
   0   8  -6 3.02693 3.41507   1
   0  -8  -6 2.86605 2.13911   1
   0   8   6 1.66273 2.04528   1
   0  -8  -6-0.87794 2.89945   1
   0   8   6 0.28811 2.93464   1
   0   8   6 1.59610 1.20579   1
   0   8   6 1.06250 1.40559   1
   0   8   7 2.68220 1.34857   1
   0  -8  -7-0.08679 1.22205   1
   0   8  -7 1.87526 2.15257   1
   0  -8   7-3.29639 2.22044   1
   0  -8   7-0.82612 1.17644   1
   0   8  -7-0.37577 1.15960   1
   0  -8   7 0.16346 0.65492   1
   0   8   7 3.82736 1.57135   1
   0  -8  -7 1.74748 1.55919   1
   0  -8  -7 2.95097 3.00365   1
   0   8   7-0.14549 2.93516   1
   0   8   7 2.70935 0.85429   1
   0  -8  -7 1.99144 0.80749   1
   0   8  -7-0.51663 0.68816   1
   0  -8  -7 1.47932 1.94417   1
   0   8   7 0.27654 1.89547   1
   0  -8   7 2.11997 3.58570   1
   0   8  -7 4.01936 4.09054   1
   0  -8  -8 5.62054 1.61670   1
   0   8   8 0.08989 1.27837   1
   0   8  -8 2.61738 1.28582   1
   0  -8   8 0.42196 2.38560   1
   0   8  -8 3.53647 2.39265   1
   0  -8  -8 4.01937 2.04121   1
   0   8   8 4.02226 1.96783   1
   0   8  -8 1.72235 2.70175   1
   0  -8  -8 1.53267 0.85778   1
   0   8   8 2.81911 0.92566   1
   0  -8  -8 1.65881 2.74482   1
   0   8   8 5.05831 2.75092   1
   0  -8   8 2.94251 0.89223   1
   0   8  -8 2.82343 0.90725   1
   0   8  -8 2.20881 3.76436   1
   0  -8   8 2.21151 3.74954   1
   0   8   8 4.40400 1.68999   1
   0  -8  -8 0.94738 1.59606   1
   0  -8  -9 0.07217 1.49159   1
   0   8   9 0.42385 1.48777   1
   0   8  -9-0.87710 2.20602   1
   0  -8   9 1.75743 2.37039   1
   0   8   9-1.84287 1.63339   1
   0  -8  -9 0.39992 1.68736   1
   0   8  -9-1.31154 2.52060   1
   0  -8   9 0.58621 2.28972   1
   0   8   9 0.04355 0.66144   1
   0  -8  -9-0.40161 0.72840   1
   0  -8  -9-0.30774 2.51860   1
   0   8   9-1.36408 2.50144   1
   0  -8  -9 0.66450 1.26869   1
   0   8   9 0.09470 1.28140   1
   0  -8   9-0.66296 0.80133   1
   0   8  -9 1.94203 0.91923   1
   0   8  -9-3.22609 4.00555   1
   0  -8   9-3.20400 3.57563   1
   0  -8 -10-0.53924 1.51633   1
   0   8  10 0.83208 1.45763   1
   0  -8  10 1.09419 0.85676   1
   0   8 -10 1.37161 0.84956   1
   0   8 -10 4.37720 2.58543   1
   0  -8  10 1.50185 2.20739   1
   0  -8 -10 3.21727 0.82824   1
   0   8  10-0.56651 0.69823   1
   0  -8 -10 1.73242 2.34567   1
   0   8  10 0.46723 2.27262   1
   0  -8  10 5.46946 2.53544   1
   0   8 -10 2.27691 2.20766   1
   0  -8  10-0.23638 3.54916   1
   0   8 -10 1.43924 3.75282   1
   0  -8 -10 5.33113 1.58434   1
   0   8  10 1.58201 1.41521   1
   0  -8 -10 1.89066 1.34961   1
   0   8  10 1.47895 1.32664   1
   0   8  11-0.08087 1.35330   1
   0  -8 -11 1.47669 1.38004   1
   0   8 -11 0.49548 3.62711   1
   0  -8  11-0.24552 3.32223   1
   0   8  11 1.76319 1.11088   1
   0  -8 -11-0.31566 1.19784   1
   0   8  11 1.12568 1.18739   1
   0  -8 -11-1.09882 1.17279   1
   0  -8 -11 0.48963 2.10754   1
   0   8  11 0.32624 1.99039   1
   0  -8  11 0.62250 1.98255   1
   0   8 -11-0.15587 2.10925   1
   0   8  11 0.08819 0.59031   1
   0  -8 -11-0.04440 0.61615   1
   0   8 -11 0.24088 0.77605   1
   0  -8  11 0.38273 0.84651   1
   0   8 -12-0.37625 0.87058   1
   0  -8  12-0.31905 0.78748   1
   0   8  12 1.63691 1.28582   1
   0  -8 -12 0.52209 1.28108   1
   0   8  12 0.68212 1.65687   1
   0  -8 -12 1.72003 1.10807   1
   0   8  12 2.15646 0.70637   1
   0  -8 -12 2.11973 0.74443   1
   0  -8  12-2.02609 3.25815   1
   0   8 -12-1.53253 3.25620   1
   0  -8 -12-0.51495 2.08803   1
   0   8  12 0.17501 1.00805   1
   0   8 -12 4.58350 2.29850   1
   0  -8  12-0.64369 2.19039   1
   0   8  12 2.63932 1.30091   1
   0  -8 -12 0.67202 1.10149   1
   0   8 -13 9.26971 3.54177   1
   0  -8  13 2.87210 3.26649   1
   0   8  13 0.93551 1.05571   1
   0   8  13-0.56116 0.92940   1
   0  -8 -13 0.61700 0.96364   1
   0  -8 -13 2.28146 1.15089   1
   0   8  13 1.09484 1.27033   1
   0  -8 -13-1.10700 1.25436   1
   0  -8 -13 4.65735 2.17799   1
   0   8  13 2.50176 1.95392   1
   0  -8  13 0.67625 1.90565   1
   0   8 -13 0.17080 1.84452   1
   0  -8  13 0.58725 0.79137   1
   0   8 -13 1.53883 0.84195   1
   0  -8 -13 0.23065 0.66081   1
   0   8  13 1.38690 0.70185   1
   0  -8 -14 0.71183 0.59947   1
   0   8  14 0.23747 0.55640   1
   0  -8  14 1.22102 0.82103   1
   0   8 -14 0.58099 0.79406   1
   0  -8 -14 0.27199 0.86000   1
   0   8  14 0.60269 0.88404   1
   0   8  14 1.25666 1.07509   1
   0  -8 -14-0.51409 1.01817   1
   0   8  14-0.93261 1.62635   1
   0  -8 -14-0.18749 1.83102   1
   0  -8  14 2.43204 2.89363   1
   0   8 -14-3.29167 3.10414   1
   0  -8  14 1.76424 1.85266   1
   0   8 -14-0.88961 1.73771   1
   0  -8 -14-0.19461 1.11546   1
   0   8  14 0.87125 1.11602   1
   0  -8 -15 0.16101 0.83146   1
   0   8  15 0.83440 0.88287   1
   0   8  15 0.19556 1.78570   1
   0  -8 -15-0.97755 2.01011   1
   0   8 -15-0.18369 1.64716   1
   0  -8 -15 0.53828 0.56418   1
   0   8  15 0.72542 0.56994   1
   0  -8 -15 1.02627 1.21436   1
   0   8  15 1.52914 1.21903   1
   0  -8  15 0.55670 2.75903   1
   0   8 -15 1.12881 2.92160   1
   0  -8 -15-0.82058 1.15646   1
   0   8  15 0.53179 1.07641   1
   0  -8  15-0.91894 1.66322   1
   0  -8  15-0.56172 0.84866   1
   0   8 -15-0.13944 0.80763   1
   0   8 -16-3.50010 3.12276   1
   0  -8  16-0.28748 2.50493   1
   0  -8 -16 0.99776 0.59120   1
   0   8  16-0.04935 0.50503   1
   0   8  16-1.18550 1.25480   1
   0  -8 -16 1.07723 1.19787   1
   0  -8  16 0.30226 0.73840   1
   0   8 -16 0.52929 0.86613   1
   0   8  16 1.83431 1.20555   1
   0  -8 -16-0.29517 0.95345   1
   0   8 -16-0.37552 1.75987   1
   0  -8  16-0.56917 1.57027   1
   0   8  16 1.82725 1.75186   1
   0  -8 -16 1.22953 1.76819   1
   0   8 -17 3.89552 3.16606   1
   0  -8  17 0.29667 2.48140   1
   0   8  17-1.26132 1.68182   1
   0  -8 -17-0.85054 1.70114   1
   0   8  17-0.67787 1.21737   1
   0  -8 -17-0.45132 1.13515   1
   0   8 -17 1.34614 1.60848   1
   0  -8  17 0.19549 1.45081   1
   0  -8 -17 0.71008 0.57725   1
   0   8  17-0.40457 0.51259   1
   0  -8  17-0.16166 0.81919   1
   0   8 -17 0.72722 0.83654   1
   0   8  17-0.15190 0.98065   1
   0  -8 -17-0.47436 1.05665   1
   0   9   0 39.9103 6.14487   1
   0  -9   0 50.4648 6.27809   1
   0  -9   0 34.1570 6.98871   1
   0   9   0 31.8187 6.90948   1
   0   9   0 31.4544 5.73428   1
   0  -9   0 29.4051 5.73819   1
   0  -9  -1 13.2598 4.28014   1
   0   9  -1 4.91715 4.43294   1
   0   9   1 18.2777 4.41222   1
   0  -9   1 24.7318 4.86960   1
   0   9  -1 16.9256 3.01018   1
   0  -9   1 16.8201 3.02646   1
   0  -9  -1 15.8317 2.99959   1
   0   9   1 15.4606 2.96407   1
   0  -9  -1 19.0998 3.41398   1
   0  -9   1 17.3440 3.47693   1
   0   9   1 16.5535 3.39305   1
   0   9  -1 12.6594 3.29146   1
   0   9  -2-0.39682 1.13941   1
   0  -9   2 2.23464 1.25709   1
   0   9   2 0.90425 1.05960   1
   0  -9  -2-0.05413 1.00282   1
   0   9  -2 1.24628 1.76665   1
   0  -9   2 0.33261 1.73417   1
   0   9  -2 0.60594 0.67556   1
   0   9   2 1.03294 2.73745   1
   0  -9   2-2.03798 3.50266   1
   0   9  -2-1.28761 3.22981   1
   0  -9  -2 1.66071 2.70828   1
   0   9   2 1.80538 1.56443   1
   0  -9  -2 1.26391 1.45505   1
   0  -9   2-0.03509 0.76395   1
   0  -9   3 12.5752 1.68326   1
   0   9  -3 7.91245 1.61297   1
   0  -9  -3 12.7862 3.60747   1
   0  -9   3 11.8332 3.95821   1
   0   9   3 13.5943 3.34952   1
   0   9  -3 6.36219 4.18252   1
   0   9   3 9.95313 2.36679   1
   0  -9  -3 8.14474 2.35752   1
   0   9   3 8.41007 1.95391   1
   0  -9   3 13.2871 2.74354   1
   0   9  -3 6.94808 2.44694   1
   0   9  -3 7.96710 1.99859   1
   0  -9   3 9.17701 2.04628   1
   0  -9  -3 9.79342 2.00915   1
   0   9   4 1.09975 0.94834   1
   0  -9  -4 3.54575 1.09194   1
   0  -9   4 0.85026 1.85482   1
   0   9  -4 2.07834 1.89036   1
   0   9  -4 7.26267 3.84435   1
   0   9   4-1.82011 2.56403   1
   0  -9   4-6.08330 3.92685   1
   0  -9  -4 1.85792 2.66153   1
   0  -9   4 1.19872 0.57177   1
   0   9  -4 2.22276 0.58936   1
   0   9   4 0.47740 1.31433   1
   0  -9  -4 1.39648 1.45691   1
   0  -9   4 2.39429 1.19318   1
   0   9  -4 0.29483 1.09880   1
   0   9  -5 1.89741 3.61381   1
   0  -9  -5 1.61564 2.42504   1
   0   9   5 2.92746 2.46860   1
   0  -9   5 2.54217 3.71292   1
   0   9  -5 3.31041 2.18213   1
   0  -9   5 6.90715 2.27048   1
   0  -9  -5 3.79834 1.12478   1
   0   9   5 2.76781 1.10633   1
   0   9  -5 1.83622 1.23476   1
   0  -9   5 3.10918 1.32873   1
   0   9  -5 2.08754 0.77670   1
   0  -9   5 4.05108 0.80023   1
   0  -9  -5 2.49690 1.46977   1
   0   9   5 4.18959 1.51742   1
   0  -9  -6 0.55714 1.29500   1
   0   9   6-0.09347 1.19413   1
   0   9   6-2.29597 2.16267   1
   0  -9  -6 0.33328 3.22229   1
   0   9   6 2.59973 3.04025   1
   0  -9   6 0.26418 1.16299   1
   0   9  -6 2.04662 1.07673   1
   0  -9  -6 0.05317 0.88488   1
   0   9   6 1.14403 0.86091   1
   0  -9   6 3.56068 2.05623   1
   0   9  -6 0.13349 1.90158   1
   0  -9   6-2.64994 3.62578   1
   0  -9  -6 2.67968 2.19941   1
   0   9  -6-6.81768 4.22640   1
   0  -9   6 1.17968 0.65348   1
   0   9  -6 0.16163 0.60014   1
   0   9   7 1.47918 1.58396   1
   0  -9   7 2.53435 3.41614   1
   0   9  -7 7.56716 4.03221   1
   0   9  -7 3.13752 1.33989   1
   0  -9   7 3.97103 1.45367   1
   0   9  -7 4.54079 0.92149   1
   0  -9   7 4.66277 0.92287   1
   0   9  -7 8.27169 2.40883   1
   0  -9   7 4.44547 2.39802   1
   0   9   7 3.47673 2.14414   1
   0  -9  -7 4.60225 2.24647   1
   0   9   7 1.62052 2.85469   1
   0  -9  -7-2.47214 3.07077   1
   0   9   7 1.98021 1.00404   1
   0  -9  -7 2.58154 1.06365   1
   0   9   7 2.27912 1.44614   1
   0  -9  -7 4.18787 1.53922   1
   0   9   8-0.09781 1.03358   1
   0  -9  -8 2.64550 1.29312   1
   0  -9   8 1.04236 2.13422   1
   0   9  -8-0.60507 2.02171   1
   0   9   8 0.49178 2.78562   1
   0  -9  -8-0.66538 2.34053   1
   0  -9   8 0.12519 0.63343   1
   0   9   8 2.20373 1.45291   1
   0  -9  -8 0.63844 1.45344   1
   0  -9   8 3.35537 3.55724   1
   0   9  -8 0.71743 3.52539   1
   0   9   8 1.54247 1.78755   1
   0  -9  -8 1.24379 1.84561   1
   0   9   8-0.05093 0.72220   1
   0  -9  -8-0.62686 0.73242   1
   0   9  -8-0.03136 0.61127   1
   0  -9   8-0.35783 1.07304   1
   0   9  -8-0.57493 1.15669   1
   0  -9  -9-0.61223 1.04158   1
   0   9   9-0.70754 1.13023   1
   0   9   9 0.66900 1.98883   1
   0  -9  -9-0.50935 2.62828   1
   0  -9   9-1.58248 2.03408   1
   0   9  -9 5.09276 2.28092   1
   0   9   9-1.03385 1.35443   1
   0  -9  -9-0.53362 1.28200   1
   0  -9   9 0.24721 3.10517   1
   0   9  -9-0.99398 3.41655   1
   0   9  -9 0.25314 0.60819   1
   0  -9   9 0.03591 0.63789   1
   0  -9  -9-0.09807 1.55536   1
   0   9   9 3.32858 1.72096   1
   0   9  -9 0.16154 2.20349   1
   0  -9  -9-0.50717 0.69460   1
   0   9   9 0.19822 0.65120   1
   0   9  -9 0.28736 1.07347   1
   0   9  10 0.15749 1.21419   1
   0  -9 -10 1.37198 1.36325   1
   0   9 -10 0.49160 1.87721   1
   0  -9  10-0.82044 1.99358   1
   0  -9  10 0.90021 0.69841   1
   0   9 -10 0.04137 0.64168   1
   0  -9 -10 2.75277 1.39167   1
   0   9  10 0.26087 1.32336   1
   0   9 -10 2.06465 3.00473   1
   0  -9  10 2.30697 3.03312   1
   0  -9  10 1.80575 2.16788   1
   0   9 -10 3.43073 2.22096   1
   0  -9 -10-1.03618 2.37581   1
   0   9  10 1.02087 1.85847   1
   0  -9 -10 0.35045 0.68240   1
   0   9  10 0.09770 0.58974   1
   0   9  10 1.16468 1.01225   1
   0  -9 -10 0.42492 1.03197   1
   0  -9 -11-1.28491 1.22392   1
   0   9  11-0.92119 1.23521   1
   0  -9  11-0.50845 2.00515   1
   0   9 -11 1.01597 1.85970   1
   0   9 -11 0.56204 0.66765   1
   0  -9  11-0.27691 0.65067   1
   0  -9 -11-0.41498 1.20732   1
   0   9  11 2.29683 1.27526   1
   0  -9  11-0.79094 3.10219   1
   0   9 -11-0.53506 2.91959   1
   0  -9  11-0.83782 2.12490   1
   0   9 -11-1.34812 1.92905   1
   0  -9 -11-0.88150 2.14051   1
   0   9  11-0.34772 1.81273   1
   0  -9 -11 0.79977 0.66652   1
   0   9  11 1.60833 0.68954   1
   0  -9 -11 0.44278 0.89676   1
   0   9  11 0.10986 0.90001   1
   0   9  12 0.35598 1.19033   1
   0  -9 -12 0.54306 1.27912   1
   0  -9 -12 0.19953 0.54639   1
   0  -9 -12-0.58023 1.05103   1
   0   9  12 1.48994 1.09311   1
   0  -9  12-1.21100 1.84060   1
   0   9 -12 1.04200 1.73492   1
   0  -9  12 0.35079 1.73906   1
   0   9  12 0.36080 1.63294   1
   0  -9 -12 0.90675 1.77063   1
   0   9 -12-0.26041 0.68600   1
   0  -9  12 0.51545 0.69621   1
   0  -9 -12 2.42216 1.14324   1
   0   9  12 0.50786 1.01805   1
   0   9 -12 0.82566 2.86924   1
   0  -9  12-2.18214 2.90150   1
   0  -9 -13 3.15065 1.34491   1
   0   9  13 1.50868 1.19247   1
   0   9  13 0.96326 1.04229   1
   0  -9 -13 0.98246 1.02949   1
   0   9 -13-0.85403 2.97953   1
   0  -9  13 1.40166 2.79145   1
   0   9  13 0.40492 1.02388   1
   0  -9 -13 2.91867 1.09574   1
   0   9  13 3.19762 1.86951   1
   0  -9 -13 0.75274 1.72373   1
   0   9 -13 1.96155 1.76105   1
   0  -9  13-1.07044 1.77525   1
   0  -9 -13 1.45946 0.68132   1
   0   9  13 2.10048 0.74322   1
   0  -9  13 3.76962 0.93191   1
   0   9 -13 1.90111 0.83044   1
   0  -9 -14-0.77787 0.90862   1
   0   9  14-0.38057 0.86173   1
   0   9 -14-0.87641 3.00319   1
   0  -9  14 3.18402 2.84712   1
   0   9  14-0.58858 1.92977   1
   0  -9 -14 0.19695 1.66472   1
   0   9 -14 0.93925 1.58781   1
   0  -9  14 0.73310 1.64312   1
   0   9  14-0.89435 1.16287   1
   0  -9 -14-0.50247 1.14360   1
   0  -9 -14-0.06485 0.89516   1
   0  -9  14 1.44214 0.79500   1
   0   9 -14 0.25198 0.69173   1
   0   9  14 0.70707 0.87328   1
   0   9  14-0.25586 0.57898   1
   0  -9 -14-0.25678 0.54625   1
   0  -9 -15-0.40991 1.69607   1
   0   9  15-0.81494 1.61104   1
   0   9  15 0.53729 0.92733   1
   0   9 -15 0.13663 0.76879   1
   0  -9  15 0.54560 0.74460   1
   0   9 -15-0.90479 2.70398   1
   0  -9  15-2.37684 2.89988   1
   0  -9  15 0.38625 1.59821   1
   0   9 -15-0.78017 1.59642   1
   0  -9 -15 0.13879 0.95813   1
   0  -9 -15-0.15712 0.58610   1
   0   9  15 0.36758 0.59460   1
   0  -9 -15 0.95187 1.24458   1
   0   9  15 0.94479 1.18102   1
   0   9  16 1.23683 0.63732   1
   0  -9 -16 0.48344 0.56514   1
   0   9 -16-1.24431 2.68470   1
   0  -9  16-2.14358 2.82166   1
   0   9  16 1.28500 0.95716   1
   0  -9 -16 0.58529 0.91347   1
   0  -9 -16 1.06428 1.74372   1
   0   9  16-0.63487 1.65496   1
   0  -9  16 1.03164 0.80272   1
   0   9 -16-0.07420 0.75585   1
   0   9  16 0.33032 1.13448   1
   0  -9 -16-0.33246 1.10934   1
   0   9 -16-0.20185 1.55939   1
   0  -9  16 0.20007 1.50660   1
   0 -10   0 2.99303 3.14069   1
   0  10   0-1.29505 3.09837   1
   0 -10   0 1.53544 1.16827   1
   0  10   0 3.11075 1.31737   1
   0  10   0 4.45750 1.81477   1
   0 -10   0 1.69239 1.54232   1
   0 -10   1 3.69739 1.71218   1
   0  10   1 1.12889 1.46763   1
   0 -10  -1-0.11282 1.42076   1
   0 -10   1 0.55759 1.06315   1
   0  10  -1 0.79930 1.05517   1
   0 -10  -1-5.00842 3.07243   1
   0  10  -1 7.95660 3.53707   1
   0 -10   1 6.64453 3.44013   1
   0  10   1-2.46281 3.28463   1
   0  10   1 0.54204 1.04418   1
   0 -10  -1-0.18246 1.08273   1
   0  10  -1 1.89045 1.78596   1
   0 -10   2-0.38184 0.87115   1
   0  10  -2 2.63321 3.32465   1
   0 -10   2 3.06022 3.32075   1
   0 -10  -2-0.33939 2.87614   1
   0  10   2 2.33238 2.91723   1
   0  10   2 0.17827 0.94802   1
   0 -10  -2-0.06003 1.03055   1
   0  10   2-1.92670 1.48279   1
   0 -10  -2 0.87548 1.48072   1
   0 -10   2 2.89893 1.73113   1
   0  10  -2 3.44450 1.82585   1
   0  10  -2 0.37423 1.00664   1
   0 -10   2-0.75577 1.08121   1
   0  10  -2-0.49096 0.73106   1
   0  10  -3-1.90100 3.07995   1
   0  10   3 6.11021 2.74702   1
   0 -10  -3 2.40980 2.61839   1
   0 -10   3 4.25392 3.64988   1
   0  10   3 1.40192 1.46659   1
   0 -10  -3 1.49765 1.41357   1
   0  10   3-0.23545 0.98710   1
   0 -10  -3 3.45824 1.09516   1
   0  10  -3 1.16129 1.71925   1
   0 -10   3-0.12778 1.81347   1
   0 -10   3 1.35539 1.13863   1
   0  10  -3 1.08241 1.09951   1
   0  10  -3 3.68523 0.66320   1
   0 -10   3 0.17030 0.61059   1
   0 -10   4-2.43656 3.68142   1
   0  10   4 5.18601 2.57115   1
   0  10  -4 3.74264 3.31783   1
   0 -10  -4 7.89704 2.85375   1
   0 -10  -4 0.42142 1.28256   1
   0  10   4 0.42635 1.23030   1
   0  10  -4 0.67032 1.75845   1
   0 -10   4 1.98084 1.67148   1
   0 -10  -4 1.06077 0.98373   1
   0  10   4 0.23362 0.89668   1
   0  10  -4 4.00896 1.17226   1
   0 -10   4 1.79445 1.15656   1
   0  10  -4 0.76622 0.50288   1
   0 -10   4 1.87245 0.56509   1
   0 -10   5 5.48124 1.08223   1
   0  10  -5 5.62986 1.08408   1
   0 -10  -5 10.0265 1.90814   1
   0  10   5 4.59841 1.75556   1
   0 -10   5 6.48805 1.63800   1
   0  10  -5 5.20519 1.56637   1
   0 -10   5 6.30837 2.28925   1
   0  10  -5 4.69555 2.08287   1
   0 -10  -5 5.81088 1.49012   1
   0  10   5 6.62189 1.42838   1
   0 -10   5 5.29757 3.57663   1
   0  10   5 6.70960 2.60959   1
   0 -10  -5 3.28259 2.51152   1
   0  10  -5 1.37485 3.53730   1
   0  10   6-1.03636 1.13106   1
   0 -10  -6-1.02228 1.04366   1
   0 -10   6 0.21599 1.07596   1
   0  10  -6 0.27782 0.98473   1
   0 -10   6-0.04675 0.48686   1
   0  10  -6 0.28185 0.48752   1
   0 -10   6 0.70849 1.64922   1
   0  10  -6 1.73313 1.74444   1
   0 -10  -6 1.58777 0.86413   1
   0  10   6 0.46724 0.85528   1
   0  10   6 2.24538 2.12568   1
   0 -10  -6 0.80781 1.95744   1
   0  10  -6-3.57305 3.40157   1
   0 -10   6-2.87319 3.50539   1
   0 -10  -7 1.00246 0.82695   1
   0  10   7 0.57716 0.76856   1
   0 -10   7-0.29890 1.61049   1
   0  10  -7 3.18086 1.82020   1
   0  10   7 0.75136 1.80141   1
   0 -10   7-0.16453 0.50803   1
   0  10  -7 0.21247 0.46801   1
   0 -10  -7 4.41300 2.58723   1
   0  10   7-0.94053 1.19646   1
   0  10  -7 1.74268 0.98680   1
   0 -10   7-0.95578 1.07668   1
   0  10   7 1.26042 2.48548   1
   0  10  -7 0.74219 2.94196   1
   0 -10   7-1.74303 3.11302   1
   0 -10  -7-0.89057 1.75625   1
   0 -10  -7-0.31143 1.07497   1
   0  10   7-0.10428 0.96087   1
   0  10  -8 0.77048 2.92303   1
   0 -10   8-2.06447 3.06908   1
   0  10   8 0.57961 1.12973   1
   0 -10  -8 0.42477 0.93572   1
   0  10   8 0.53161 0.93685   1
   0 -10  -8 0.82276 0.80333   1
   0  10   8 1.08435 0.70859   1
   0 -10  -8-2.02140 2.69084   1
   0  10   8 1.26144 2.42893   1
   0 -10  -8-0.84250 1.66858   1
   0  10   8-0.23824 1.55259   1
   0  10  -8 1.13708 0.54328   1
   0 -10   8-0.03095 0.51766   1
   0 -10   8-0.93026 1.08376   1
   0  10  -8-0.45563 1.02045   1
   0  10  -8 0.15938 1.55642   1
   0 -10   8-0.15729 1.57160   1
   0 -10  -9 0.43754 0.84545   1
   0  10   9 0.10910 0.82198   1
   0 -10  -9 0.81432 0.73570   1
   0  10   9-0.60782 0.74319   1
   0  10   9 1.59360 1.64390   1
   0 -10  -9 2.63463 1.63649   1
   0 -10   9 0.63639 0.61199   1
   0  10  -9-0.26675 2.89295   1
   0 -10   9 1.60409 3.04270   1
   0 -10  -9 2.54365 1.28750   1
   0  10   9-0.92351 1.15862   1
   0  10   9 0.36502 2.11294   1
   0 -10  -9 0.74121 1.95845   1
   0  10  -9 0.17526 0.52082   1
   0  10  -9-0.33719 1.77010   1
   0 -10   9 0.49791 1.65816   1
   0  10  -9 0.39979 1.05180   1
   0 -10   9 0.87541 1.06030   1
   0  10  10 0.11252 0.82384   1
   0 -10 -10-0.34031 0.78306   1
   0  10  10 1.37272 1.37559   1
   0 -10 -10-2.18104 1.45753   1
   0 -10  10 5.76875 3.46676   1
   0  10 -10-0.82834 2.87821   1
   0  10  10-0.49078 1.12475   1
   0 -10 -10 0.67854 1.10981   1
   0 -10 -10-0.94397 2.19728   1
   0  10  10-0.92852 1.79835   1
   0 -10  10 0.07965 0.58127   1
   0  10 -10-0.16103 0.58345   1
   0  10 -10-1.06105 1.72608   1
   0 -10  10 0.70338 1.63392   1
   0  10 -10 0.89788 2.06691   1
   0  10 -10 0.56531 0.99521   1
   0  10  10 0.97909 0.68666   1
   0 -10 -10 0.45086 0.64154   1
   0  10 -11-2.00012 3.05894   1
   0 -10  11 0.28381 2.68208   1
   0 -10 -11 1.24920 1.19750   1
   0  10  11-0.95509 1.19380   1
   0  10 -11-0.04540 0.56224   1
   0 -10  11-0.08950 0.62017   1
   0 -10 -11 0.19194 2.06818   1
   0  10  11-1.69601 2.24087   1
   0  10 -11 3.45293 1.98312   1
   0 -10  11-1.27230 2.10369   1
   0  10  11-0.77702 1.29810   1
   0 -10 -11-0.51313 1.30122   1
   0  10 -11 0.36296 1.54990   1
   0 -10  11 0.90867 1.58341   1
   0  10  11 0.46914 0.83440   1
   0 -10 -11 0.35400 0.93304   1
   0  10  11-0.38399 0.65579   1
   0 -10 -11 0.16652 0.59431   1
   0 -10  12-1.16369 2.65621   1
   0  10 -12 1.77112 3.03467   1
   0 -10 -12-0.65923 1.12615   1
   0  10  12 1.46918 1.15919   1
   0 -10  12 0.14970 0.60340   1
   0  10 -12 0.15249 0.60197   1
   0  10  12 0.19210 1.75404   1
   0 -10 -12-0.97662 1.86141   1
   0 -10  12-0.18492 1.70355   1
   0  10 -12 0.74449 1.63771   1
   0 -10 -12 2.82729 1.19526   1
   0  10  12-0.80783 1.08999   1
   0  10 -12 1.86881 1.57989   1
   0 -10  12-1.31006 1.88307   1
   0  10  12 0.49160 0.64335   1
   0 -10 -12-0.39200 0.59635   1
   0 -10 -12 0.12201 0.84255   1
   0  10  12 1.21200 0.89993   1
   0 -10 -13 1.11544 0.59136   1
   0 -10 -13-0.43574 1.06968   1
   0  10  13 0.16469 0.97527   1
   0  10  13 0.98813 1.67117   1
   0 -10 -13 1.79637 1.65232   1
   0 -10  13 1.14171 1.76871   1
   0  10 -13-1.52942 1.85195   1
   0 -10  13-0.44273 0.64600   1
   0  10 -13-0.39473 0.70334   1
   0 -10  13-1.50012 2.78806   1
   0  10 -13-1.51354 3.19869   1
   0 -10  13 0.57867 1.61411   1
   0  10  13-0.37678 0.78289   1
   0 -10 -13 1.65289 1.04176   1
   0  10  13 0.54646 0.56396   1
   0  10  13 2.13598 1.23767   1
   0 -10 -13 2.77216 1.26782   1
   0  10  14-0.30724 1.03824   1
   0 -10 -14 2.49622 1.26924   1
   0 -10 -14-0.66798 0.87817   1
   0  10  14 1.04675 0.87479   1
   0  10 -14 0.06189 0.68434   1
   0 -10  14 0.06110 0.60621   1
   0 -10  14 4.30382 2.62551   1
   0  10 -14-0.62434 2.77277   1
   0 -10  14-0.78234 1.54667   1
   0  10 -14 0.19643 1.64316   1
   0 -10 -14 2.87965 1.99200   1
   0  10  14-1.02552 1.95456   1
   0 -10 -14 0.27899 0.51471   1
   0  10  14 0.16564 0.53541   1
   0 -11   0-0.12411 1.35634   1
   0  11   0 3.64616 1.51192   1
   0 -11   0 2.09447 1.16255   1
   0  11   0 2.61676 1.23079   1
   0 -11   0 1.02945 2.68403   1
   0  11   0-0.20341 2.50878   1
   0  11   1 0.19423 2.48749   1
   0  11  -1-2.12498 2.65854   1
   0 -11   1 3.21334 2.87676   1
   0 -11   1 0.50824 1.30107   1
   0  11   1-0.24824 1.30674   1
   0 -11  -1-0.24808 1.14720   1
   0  11   1 0.92694 0.98482   1
   0 -11  -1 1.89053 1.02415   1
   0  11  -1 0.51365 1.26731   1
   0 -11   1-0.34089 0.94673   1
   0  11  -1 1.48850 1.01625   1
   0 -11   2-0.13862 0.95250   1
   0  11  -2 0.89230 0.89369   1
   0  11  -2-1.48648 1.46751   1
   0 -11   2-0.26106 1.25641   1
   0 -11   2 2.45062 2.90311   1
   0 -11  -2-0.18901 2.24892   1
   0  11   2 1.10883 2.39803   1
   0  11  -2 0.88380 2.82832   1
   0 -11  -2-0.24439 1.20451   1
   0  11   2 0.87111 1.17869   1
   0 -11  -2-0.26696 0.98368   1
   0  11   2-0.13052 0.79216   1
   0 -11   3 1.39369 0.60705   1
   0  11  -3 1.68227 0.59575   1
   0  11  -3 2.52557 2.74725   1
   0 -11  -3-0.54077 2.42836   1
   0 -11   3 3.00969 2.93765   1
   0  11   3-1.05377 2.30811   1
   0 -11  -3 4.08550 1.26465   1
   0  11  -3 2.59184 1.13955   1
   0 -11   3 2.18564 1.13994   1
   0  11   3-0.11946 1.16960   1
   0 -11  -3 4.02400 1.41093   1
   0  11  -3 1.69793 1.43534   1
   0 -11   3 1.25211 1.42255   1
   0 -11   4 0.28612 1.46097   1
   0  11  -4 2.91816 1.54226   1
   0  11   4 5.14523 2.31806   1
   0 -11  -4 1.36245 2.10917   1
   0 -11   4-0.24021 3.08796   1
   0  11  -4-0.23849 2.80622   1
   0  11  -4 0.17462 0.38840   1
   0 -11   4 0.05644 0.43599   1
   0  11  -4 0.14119 0.90029   1
   0 -11   4-0.21564 1.03857   1
   0  11   4-0.11751 1.01476   1
   0 -11  -4 1.28387 1.13110   1
   0  11   4-0.06397 0.85963   1
   0 -11  -4 0.97941 0.91630   1
   0 -11   5 1.18980 1.49914   1
   0  11  -5-1.49714 1.39416   1
   0  11  -5-0.24754 2.73629   1
   0 -11  -5-0.80803 2.04158   1
   0 -11   5 2.98800 2.91527   1
   0  11   5 3.15651 2.10253   1
   0 -11   5 0.72502 0.42507   1
   0  11  -5 0.70894 0.39914   1
   0 -11  -5 1.82571 1.10010   1
   0  11   5-1.05244 1.11813   1
   0 -11  -5 0.64781 0.81900   1
   0  11   5 1.33368 0.84679   1
   0 -11   5 1.78611 1.00307   1
   0  11  -5 0.36054 0.96417   1
   0  11  -6 0.49089 0.42625   1
   0 -11   6 0.77228 0.46159   1
   0 -11   6 1.68503 1.49765   1
   0  11  -6 0.62130 1.32936   1
   0  11   6 2.39479 1.83724   1
   0 -11  -6 2.14173 1.88699   1
   0  11  -6-1.28278 2.56352   1
   0 -11   6 2.06466 2.78218   1
   0  11   6-1.03262 1.04179   1
   0 -11  -6 0.22553 0.83006   1
   0  11  -6 2.99220 1.09103   1
   0 -11   6 2.86803 1.08591   1
   0  11   6-0.70490 0.75496   1
   0 -11  -6 0.83718 0.77474   1
   0  11  -7-1.01482 0.98584   1
   0 -11   7-0.23798 0.94400   1
   0 -11   7-0.02735 0.44172   1
   0  11  -7 1.11000 0.44833   1
   0  11   7-2.98359 2.70249   1
   0 -11  -7-0.19409 0.75799   1
   0  11   7 0.32064 0.71799   1
   0 -11  -7-0.11304 0.86201   1
   0  11   7 0.11412 0.98514   1
   0 -11   7 1.89942 1.52100   1
   0  11  -7 0.81031 1.37032   1
   0  11   7-0.85466 1.73821   1
   0 -11  -7 2.90551 1.70962   1
   0  11  -7 0.53130 2.63325   1
   0  11  -8-0.15092 0.43268   1
   0 -11   8-0.18807 0.44919   1
   0  11   8-0.70149 0.65203   1
   0 -11  -8 0.19549 0.71650   1
   0 -11  -8-0.22957 0.87537   1
   0  11   8-1.90223 1.77031   1
   0  11   8-1.18283 2.31972   1
   0 -11  -8 2.02001 2.45238   1
   0  11   8-0.82778 1.13625   1
   0  11   8-1.15122 1.01350   1
   0 -11   8-0.66198 1.47038   1
   0  11  -8 0.67973 1.53798   1
   0 -11   8 1.10670 2.86444   1
   0 -11  -8-0.41355 1.46663   1
   0  11  -8-0.82462 2.66203   1
   0  11  -8 2.64131 1.12254   1
   0 -11   8 0.24834 0.97988   1
   0 -11  -9 1.70674 1.50256   1
   0  11   9 1.30137 1.54750   1
   0  11   9-1.58623 2.16365   1
   0 -11  -9-1.82048 2.28854   1
   0  11   9-0.70335 0.88162   1
   0 -11  -9 0.11731 0.80966   1
   0  11   9 0.44085 0.73298   1
   0 -11  -9-0.71342 0.81850   1
   0  11  -9-1.13739 2.88164   1
   0 -11   9-1.14375 3.04119   1
   0  11  -9 0.17863 1.42905   1
   0 -11   9-0.17385 1.48471   1
   0  11  -9 0.38503 0.48880   1
   0 -11   9 0.41511 0.50293   1
   0 -11   9 0.08695 1.08705   1
   0  11  -9-0.33472 1.04612   1
   0  11   9 0.80027 1.08283   1
   0 -11 -10-0.48207 0.94147   1
   0  11  10-0.47996 0.80182   1
   0 -11 -10 0.06410 0.72938   1
   0  11  10 0.73063 0.68886   1
   0 -11  10-0.23633 0.49475   1
   0 -11 -10-0.37642 1.41131   1
   0  11  10-0.12449 1.26164   1
   0  11  10-0.60267 1.88256   1
   0 -11 -10 1.63437 2.00947   1
   0  11 -10-0.70445 1.01918   1
   0 -11  10-1.12595 1.13808   1
   0 -11  10 1.47517 2.81127   1
   0  11 -10-2.34935 2.50796   1
   0  11 -10 1.88521 1.60999   1
   0 -11  10 0.54912 1.39459   1
   0  11  10 0.42494 1.06247   1
   0 -11 -10 0.44032 1.10092   1
   0  11 -10 0.50960 0.49702   1
   0 -11 -11-0.06200 0.60036   1
   0  11  11 0.65818 0.57480   1
   0  11 -11-0.59287 2.01723   1
   0 -11 -11 0.24011 1.36619   1
   0  11  11 1.27678 1.33592   1
   0 -11 -11 0.62350 1.89747   1
   0  11  11-0.20413 1.81305   1
   0  11 -11-0.08886 0.97573   1
   0 -11 -11-0.74741 1.21698   1
   0  11  11 1.25796 1.11256   1
   0 -11  11 0.38689 1.66882   1
   0  11 -11-0.77815 1.69493   1
   0 -11 -11-0.12515 0.86369   1
   0  11  11-0.12372 0.79870   1
   0  11 -11 0.60747 2.64634   1
   0  11 -11-0.44064 0.54294   1
   0  11 -12 1.59587 1.88629   1
   0 -11  12-1.40682 1.80297   1
   0 -11 -12 2.27016 1.37245   1
   0  11  12-0.64369 1.23651   1
   0  11  12 0.30116 0.54394   1
   0 -11 -12 0.43191 0.57207   1
   0 -11  12 0.19985 1.61868   1
   0  11 -12-0.59731 1.39695   1
   0 -11 -12 0.25876 0.80750   1
   0  11  12 1.41321 0.94271   1
   0 -11 -12 1.46664 1.18871   1
   0  11  12 2.27726 1.25920   1
   0 -11 -12 1.26526 2.02682   1
   0  11  12-1.24037 1.85453   1
   0 -11  12-0.93389 2.65931   1
   0  11 -12-1.87895 2.67520   1
   0 -11  13-1.42143 1.95070   1
   0  11 -13 0.20388 1.74119   1
   0 -11  13 1.90922 3.08135   1
   0  11 -13-0.64570 2.61272   1
   0 -11  13-0.20475 1.34520   1
   0  11 -13 2.04449 1.93209   1
   0 -12   0 2.87471 1.12703   1
   0  12   0 1.09798 1.00672   1
   0 -12   0-1.08324 1.14827   1
   0  12   0 0.27433 1.03575   1
   0 -12   0 1.12369 2.42331   1
   0  12   0-0.22179 2.51100   1
   0 -12  -1 0.86642 2.08302   1
   0 -12   1 0.23304 2.56065   1
   0  12   1 2.33802 2.35015   1
   0  12  -1 2.53985 2.37557   1
   0 -12   1 0.41575 1.12567   1
   0 -12  -1 2.02935 1.21674   1
   0  12   1 0.13536 1.21735   1
   0  12  -1 0.70030 1.13756   1
   0  12  -1 1.55053 0.94968   1
   0 -12   1 0.59523 0.93074   1
   0 -12  -1 0.44174 0.88988   1
   0  12   1-0.72193 0.92459   1
   0 -12  -2 0.72719 0.89704   1
   0  12   2 0.56883 0.81490   1
   0  12   2 0.54381 1.00983   1
   0 -12  -2-0.66558 1.10231   1
   0  12   2 0.60899 2.10190   1
   0 -12   2-1.20789 2.53572   1
   0  12  -2 0.95733 2.35448   1
   0 -12  -2 1.45487 2.21096   1
   0 -12   2 1.42248 1.22790   1
   0  12  -2 1.03087 1.03301   1
   0  12  -2 0.38331 0.63581   1
   0 -12   2-0.07565 0.91928   1
   0  12  -2-0.51950 0.83586   1
   0 -12  -3-0.77224 0.98067   1
   0  12   3 0.13194 1.01813   1
   0 -12   3 0.14824 1.17208   1
   0  12  -3-1.22071 1.20651   1
   0 -12  -3-0.35863 0.82096   1
   0  12   3 0.71107 0.84115   1
   0 -12   3 1.00019 0.89055   1
   0  12  -3-0.45348 0.88929   1
   0 -12  -3 0.19901 2.03138   1
   0  12   3 0.77475 1.83041   1
   0 -12   3-3.00347 2.84819   1
   0  12  -3 1.23974 2.53092   1
   0  12  -3 0.48422 0.43561   1
   0 -12  -4-0.28731 0.86780   1
   0  12   4 0.07008 0.81143   1
   0 -12   4-0.77441 0.91141   1
   0  12  -4 2.00205 1.06724   1
   0  12   4 0.38646 0.98175   1
   0 -12  -4 0.38345 0.89610   1
   0 -12   4-1.24331 1.38055   1
   0  12  -4 1.41352 1.50893   1
   0 -12   4 0.77686 2.46759   1
   0  12   4 2.03041 1.92419   1
   0  12  -4 4.11023 2.64093   1
   0 -12  -4 6.26522 2.36224   1
   0  12   5 0.27831 0.73098   1
   0 -12  -5 1.06317 0.84349   1
   0 -12   5 0.23929 0.89253   1
   0  12  -5 0.31055 0.85837   1
   0  12   5-0.25666 0.88628   1
   0 -12  -5 1.12659 0.94201   1
   0  12  -5-1.45204 1.33541   1
   0 -12   5 1.28297 1.46453   1
   0 -12  -5-0.36193 1.88664   1
   0  12   5 0.70211 1.85487   1
   0 -12   5 1.60620 2.44426   1
   0  12  -5 0.79755 2.44895   1
   0 -12  -6 0.98632 0.77128   1
   0  12   6 0.76411 0.73657   1
   0 -12   6-0.16564 0.87723   1
   0  12  -6 0.24032 0.93945   1
   0 -12  -6-0.12283 0.90127   1
   0  12   6 0.50151 0.93251   1
   0 -12   6-0.49371 1.34830   1
   0  12  -6 2.83470 1.46829   1
   0 -12   6-1.65944 2.65760   1
   0  12  -6 0.27485 2.76579   1
   0  12   6-0.83746 1.62311   1
   0 -12  -6 0.85775 1.66238   1
   0 -12  -7 2.25312 0.89331   1
   0  12   7 1.18845 0.73450   1
   0 -12   7 1.27017 1.03201   1
   0  12  -7 1.24972 0.95253   1
   0 -12  -7 0.73926 0.90658   1
   0  12   7-0.50008 0.93233   1
   0  12  -7-0.51818 1.15787   1
   0 -12   7 0.33889 1.31066   1
   0  12   7 1.75673 1.86093   1
   0 -12   7-2.28550 2.87562   1
   0  12  -7 0.28399 2.37706   1
   0 -12  -7 1.80043 1.81057   1
   0  12   8 0.86184 0.98525   1
   0  12   8 0.15284 1.57187   1
   0 -12  -8 0.37176 0.92081   1
   0  12   8 0.12454 0.83352   1
   0 -12   8 1.77203 2.69677   1
   0 -12  -8-1.55756 1.75256   1
   0  12  -8-0.29311 2.42580   1
   0  12   8-1.94517 2.52959   1
   0 -12  -8-0.56739 0.77051   1
   0  12   8 1.59454 0.75797   1
   0  12  -8 1.02396 0.87227   1
   0 -12   8 0.35214 0.91885   1
   0 -12   8 2.11028 1.51780   1
   0  12  -8-0.53411 1.22960   1
   0 -12  -8 2.22757 2.25795   1
   0  12   9-0.50349 0.86876   1
   0  12  -9 0.30236 2.44691   1
   0 -12  -9 1.04064 1.53901   1
   0 -12   9 0.30435 2.43490   1
   0  12   9 0.06915 0.65356   1
   0 -12  -9-0.42235 0.68711   1
   0  12  -9 0.17772 0.83981   1
   0 -12   9 0.83409 1.02391   1
   0 -12  -9-0.12578 0.85447   1
   0  12   9 1.46277 1.51431   1
   0  12  -9 1.49149 1.50879   1
   0 -12   9-1.10374 1.43708   1
   0 -12  -9 1.76846 2.19102   1
   0  12   9-1.28928 2.03068   1
   0  12   9 1.50571 1.07040   1
   0 -12  10-0.31364 2.56688   1
   0  12 -10-0.31188 2.63617   1
   0  12  10 0.75779 0.67255   1
   0 -12 -10-0.14190 0.65369   1
   0  12  10 0.38565 0.85914   1
   0 -12 -10-0.64382 0.96851   1
   0 -12 -10 1.27925 1.51185   1
   0  12  10-1.26587 1.51559   1
   0 -12  10 0.56975 1.02328   1
   0  12 -10-0.73143 0.99781   1
   0  12  10-0.52842 1.09584   1
   0 -12 -10-0.22129 1.88992   1
   0  12  10 1.73132 2.19325   1
   0  12 -10 0.39131 1.60135   1
   0 -12  10-0.76172 1.45096   1
   0  13   0 1.58602 0.96849   1
   0 -13   0 0.16066 0.96622   1
   0  13   0 2.64149 2.48632   1
   0 -13   0-2.67971 2.43315   1
   0  13   0 0.29721 1.08869   1
   0 -13   0-0.44009 1.07474   1
   0 -13   1 1.18962 1.10648   1
   0  13   1 1.32270 0.98539   1
   0 -13  -1-0.29305 1.13349   1
   0  13  -1 0.30342 1.05014   1
   0 -13   1 0.72568 0.85007   1
   0 -13  -1 0.63782 0.89514   1
   0  13  -1 0.47726 0.78654   1
   0  13   1-0.23085 2.20112   1
   0  13  -1 6.98023 2.80521   1
   0 -13   1 0.50377 2.21746   1
   0 -13  -1-0.23553 2.28220   1
   0  13   1-0.07818 0.80205   1
   0 -13  -2 1.87263 1.07116   1
   0  13   2 0.88277 0.93519   1
   0 -13   2-0.76991 1.19009   1
   0  13  -2-1.25283 1.22528   1
   0 -13   2 0.57389 0.80308   1
   0  13  -2 1.04558 0.84115   1
   0  13   2 1.10592 2.14294   1
   0 -13  -2-1.13357 2.08936   1
   0 -13   2 0.52080 2.15576   1
   0  13  -2-2.31929 2.37462   1
   0  13   2 2.32996 0.96870   1
   0 -13  -2 0.70833 0.79473   1
   0  13   3 1.74014 1.14671   1
   0 -13  -3 0.28131 0.94011   1
   0  13  -3-0.33001 1.13892   1
   0 -13   3-1.12202 1.28248   1
   0 -13   3-0.49654 0.82666   1
   0  13  -3-0.65522 0.96380   1
   0  13  -3-2.66575 2.68195   1
   0  13   3 0.42347 2.00104   1
   0 -13  -3 0.21777 1.87880   1
   0 -13   3-1.07636 2.34457   1
   0 -13  -3 0.15658 0.77619   1
   0  13   3 0.53824 0.85486   1
   0 -13  -4 0.27575 0.96645   1
   0  13   4-0.42103 0.90617   1
   0  13  -4 2.20466 1.38804   1
   0 -13   4 0.16628 1.05428   1
   0 -13   4-0.16780 0.90997   1
   0  13  -4 0.24840 0.82084   1
   0  13   4-0.20249 1.96087   1
   0 -13   4-1.66640 2.39601   1
   0 -13  -4 1.87660 1.97055   1
   0  13  -4-0.82564 2.53503   1
   0  13   4 1.05993 0.94663   1
   0 -13  -4-0.38801 0.80352   1
   0 -13  -5 1.36593 1.02731   1
   0  13   5 0.69707 0.81575   1
   0 -13   5-0.17127 1.16344   1
   0  13  -5-0.52174 1.18138   1
   0 -13   5 0.08496 0.93860   1
   0  13  -5-0.92481 0.93450   1
   0 -13  -5-1.19662 1.83701   1
   0  13  -5-2.27316 2.85865   1
   0  13   5-2.13155 1.92062   1
   0 -13   5 2.00507 2.61512   1
   0 -13  -5-0.46425 0.87035   1
   0  13   5 1.06096 0.76804   1
   0  13   6 0.13649 0.83348   1
   0 -13  -6 1.06653 0.89168   1
   0 -13   6 0.17599 1.17667   1
   0  13  -6 0.17833 0.94911   1
   0  13  -6-1.02313 0.98757   1
   0 -13   6 1.31936 0.91765   1
   0  13   6 1.66629 1.80742   1
   0 -13  -6 0.19059 1.80152   1
   0  13  -6 0.87969 2.52991   1
   0 -13   6-0.59057 2.64756   1
   0  13   6 0.07512 0.71095   1
   0 -13  -6 0.30659 0.75488   1
   0  13  -7 0.79571 0.87229   1
   0 -13   7 2.56412 1.09069   1
   0  13  -7-0.18334 1.16926   1
   0 -13   7 0.36159 1.21485   1
   0 -13   7 0.91314 2.92679   1
   0  13  -7-0.60452 2.30643   1
   1   0 -22 0.47083 1.12283   1
  -1   0  22 0.24004 0.99448   1
  -1   0  21-0.22847 1.25572   1
   1   0 -21 0.78425 1.04265   1
  -1   0  21-1.07710 1.51092   1
   1   0 -21 3.24256 1.90272   1
  -1   0  21 1.43152 1.24699   1
   1   0 -21 0.69162 1.29744   1
  -1   0  21-1.78613 2.34771   1
   1   0 -21 0.36296 2.11292   1
  -1   0  20 1.19300 1.24653   1
   1   0 -20-0.21273 0.98778   1
  -1   0  20 1.64046 1.72110   1
   1   0 -20 0.61736 1.70870   1
   1   0 -20 1.72895 2.38523   1
  -1   0  20-1.52915 2.38998   1
  -1   0  19 1.43747 1.09989   1
   1   0 -19-0.60419 1.10635   1
  -1   0  19-1.16818 1.52144   1
   1   0 -19-0.58621 1.54546   1
   1   0 -19-0.07743 1.28899   1
  -1   0  19-1.05482 1.31668   1
   1   0 -19 1.47189 2.28399   1
  -1   0  19-1.44695 2.38650   1
   1   0 -18-1.05584 1.33933   1
  -1   0  18 1.45352 1.18677   1
   1   0 -18 2.22022 1.72627   1
  -1   0  18-0.55298 1.44853   1
   1   0 -18 2.18757 1.47025   1
   1   0 -18-0.46260 2.49365   1
  -1   0  18-0.45492 2.38162   1
   1   0 -17 0.72213 1.21639   1
  -1   0  17-0.27339 1.37070   1
  -1   0  17-1.21781 2.16453   1
   1   0 -17 2.44494 2.18323   1
  -1   0  17-0.06654 1.28872   1
   1   0 -17-0.13681 1.47408   1
   1   0 -17-3.18709 3.03047   1
  -1   0  17 1.14423 2.64061   1
   1   0 -16 1.43737 1.49723   1
  -1   0  16 1.10969 1.47389   1
   1   0 -16-1.14981 2.32162   1
  -1   0  16 3.10881 2.31296   1
  -1   0  16-3.34680 3.20405   1
   1   0 -16 0.27242 2.95680   1
  -1   0  15-0.72421 1.44662   1
   1   0 -15 1.10376 1.42713   1
  -1   0  15 3.63093 3.08564   1
   1   0 -15-0.12686 3.06450   1
  -1   0  15-0.15327 2.22075   1
   1   0 -15 4.92420 2.63527   1
   1   0 -15-1.84052 1.50247   1
  -1   0  15 0.80838 1.45954   1
   1   0 -14 18.8330 3.57154   1
  -1   0  14 15.3771 3.50525   1
  -1   0  14 12.1489 3.97002   1
   1   0 -14 14.4941 3.92675   1
  -1   0  14 14.6196 4.37916   1
   1   0 -14 5.52352 4.20959   1
   1   0 -14 27.9439 3.67694   1
  -1   0  14 33.4457 3.71801   1
  -1   0  13 2.57572 2.70995   1
   1   0 -13 0.10884 2.69641   1
  -1   0  13 0.20649 1.28701   1
   1   0 -13 0.81720 1.20087   1
  -1   0  13-2.88770 1.64700   1
   1   0 -13-3.24845 1.62546   1
   1   0 -13-0.26730 1.93780   1
  -1   0  13 2.26446 2.00514   1
   1   0 -12 52.7460 8.77907   1
  -1   0  12 38.9335 8.61483   1
   1   0 -12 54.8406 8.37146   1
  -1   0  12 56.5677 8.39028   1
  -1   0  12 43.8841 8.82373   1
   1   0 -12 60.0097 8.91888   1
   1   0 -12 44.2201 8.27441   1
  -1   0  12 57.2868 8.31948   1
  -1   0  11 1.03881 1.24869   1
   1   0 -11-0.40064 1.24820   1
   1   0 -11 0.27196 2.63638   1
  -1   0  11 0.08993 2.63370   1
   1   0 -11 4.28759 2.04704   1
  -1   0  11-0.22487 2.02600   1
  -1   0  11-1.88703 1.47932   1
   1   0 -11-2.50392 1.43402   1
  -1   0  10 1.91945 1.29683   1
   1   0 -10 0.10377 1.27366   1
  -1   0  10 4.79095 1.43606   1
   1   0 -10 4.64031 1.47351   1
  -1   0  10-1.94697 2.75442   1
   1   0 -10-2.78563 2.75080   1
  -1   0  10 0.10246 2.04005   1
   1   0 -10 3.07284 2.05087   1
   1   0  -9 3.42366 2.79310   1
  -1   0   9-0.51067 1.25795   1
   1   0  -9 1.24380 1.30532   1
   1   0  -9-0.82040 1.43633   1
  -1   0   9 1.06617 1.33590   1
   1   0  -9 1.01558 2.08715   1
  -1   0   9 0.73643 1.96572   1
   1   0  -8 5.92614 1.70598   1
  -1   0   8 3.43872 1.76122   1
  -1   0   8 7.70018 2.98063   1
   1   0  -8 2.11009 2.77480   1
   1   0  -8-0.73712 2.47107   1
  -1   0   8 2.12990 2.31712   1
   1   0  -7 1.87924 1.20900   1
  -1   0   7-1.28758 1.23123   1
   1   0  -7-0.09049 1.26257   1
   1   0  -7-0.64522 1.95768   1
  -1   0   7 0.07150 2.04580   1
   1   0  -7-2.87279 2.45281   1
  -1   0   7 2.35884 2.52142   1
  -1   0   6 18.7762 4.54377   1
   1   0  -6 15.5353 4.51500   1
  -1   0   6 23.3463 4.42106   1
   1   0  -6 17.5984 4.40862   1
  -1   0   6 31.4567 4.00101   1
   1   0  -6 33.7594 4.01877   1
   1   0  -6 20.0234 4.01037   1
  -1   0   6 18.1409 4.00858   1
   1   0  -5 2.25896 2.03367   1
  -1   0   5 0.56211 1.93787   1
  -1   0   5-0.12259 1.17198   1
   1   0  -5 0.97425 1.12810   1
   1   0  -5-1.87180 2.28007   1
  -1   0   5 0.52359 2.28834   1
   1   0  -4 602.701 102.539   1
  -1   0   4 626.639 102.544   1
   1   0  -4 645.033 102.481   1
  -1   0   4 654.790 102.482   1
  -1   0   4 591.268 102.584   1
   1   0  -4 613.398 102.596   1
   1   0  -4 737.299 102.440   1
   1   0  -3 1.08873 1.67652   1
  -1   0   3 1.27230 1.74464   1
  -1   0   3-2.33109 1.81403   1
   1   0  -3-2.63784 1.97801   1
   1   0  -3-0.04161 0.91653   1
  -1   0   3-1.56715 0.96785   1
  -1   0   2 1.69683 2.20468   1
   1   0  -2 2.57659 2.29122   1
  -1   0   2 2.18098 2.00695   1
   1   0  -2 1.55928 2.00164   1
   1   0   0 4.45357 4.32081   1
   1   0   0 21.9251 3.77844   1
  -1   0   0 29.8956 3.77748   1
   1   0   2 59.3479 11.8259   1
  -1   0  -2 67.6829 11.8566   1
   1   0   2 88.8856 11.8572   1
  -1   0  -2 87.7516 11.8552   1
  -1   0  -3-1.96373 1.61966   1
   1   0   3 1.69522 1.66491   1
  -1   0  -3-0.09408 1.73888   1
  -1   0  -4 61.4102 8.81045   1
   1   0   4 60.0176 8.80297   1
   1   0   4 49.1754 8.79902   1
  -1   0  -4 44.8966 8.80508   1
   1   0   4 55.1729 8.84564   1
  -1   0  -4 57.9648 8.89251   1
  -1   0  -5-3.78273 1.84745   1
  -1   0  -5 1.80128 1.81314   1
   1   0   5 2.30578 1.76252   1
   1   0   5 2.59849 1.69656   1
  -1   0  -5 2.32126 1.70125   1
  -1   0  -6 21.5957 2.69982   1
   1   0   6 15.8598 2.57840   1
   1   0   6 6.80076 2.41560   1
  -1   0  -6 6.19069 2.37696   1
   1   0   6 13.1607 2.74241   1
  -1   0  -6 10.0221 2.73208   1
   1   0   7-1.21259 1.81760   1
   1   0   7-0.44992 1.57436   1
  -1   0  -7 0.17997 1.58297   1
  -1   0  -7 0.57359 1.90495   1
  -1   0  -7-0.40032 1.74243   1
  -1   0  -8 94.0799 16.6354   1
   1   0   8 107.810 16.6459   1
   1   0   8 121.640 16.9142   1
  -1   0  -8 110.485 16.8915   1
  -1   0  -8 100.399 16.6585   1
   1   0   8 107.625 16.6711   1
   1   0   9-3.07575 1.83370   1
  -1   0  -9-0.39247 1.77941   1
   1   0   9-1.90159 1.65145   1
  -1   0  -9-0.88947 1.53288   1
   1   0   9 1.46403 1.87267   1
  -1   0  -9 2.11938 2.10135   1
  -1   0 -10 0.42830 1.58702   1
   1   0  10 0.55421 1.55289   1
   1   0  10-0.50689 1.91259   1
  -1   0 -10 0.10208 1.98024   1
   1   0  11-1.23404 1.85376   1
  -1   0 -11-0.90471 1.64084   1
  -1   0 -11 1.04550 1.63852   1
   1   0  11-2.78877 1.69332   1
  -1   0 -11 0.19935 1.47554   1
   1   0  11 0.06688 1.46237   1
  -1   0 -12 6.25952 1.88767   1
   1   0  12 6.74764 1.85025   1
  -1   0 -12 1.84693 1.99148   1
   1   0  12-0.24431 1.89611   1
   1   0  12 1.59696 1.58249   1
  -1   0 -12 1.08291 1.53202   1
   1   0  13-3.53647 1.70791   1
  -1   0 -13-0.80528 1.72093   1
  -1   0 -13-2.39702 2.08354   1
   1   0  13 0.13213 1.80562   1
   1   0  13 1.16902 1.34922   1
  -1   0 -13 0.31004 1.45696   1
   1   0  14 2.79605 1.70442   1
   1   0  14 3.26822 2.48093   1
  -1   0 -14 0.28642 2.13827   1
   1   0  14-0.83286 1.56176   1
  -1   0 -14-0.41417 1.50336   1
  -1   0 -15-0.15226 1.64515   1
   1   0  15-1.56057 1.66145   1
  -1   0 -15-0.15492 2.09981   1
   1   0  15-0.91245 2.09446   1
   1   0  15 0.26762 1.60049   1
  -1   0 -15-1.67509 1.79434   1
   1   0  16 4.21351 2.23024   1
  -1   0 -16 0.33016 2.13126   1
  -1   0 -16 0.18804 1.57076   1
   1   0  16 1.41900 1.55382   1
  -1   0 -17-1.22669 1.58579   1
   1   0  17 0.68817 1.61246   1
  -1   0 -17 1.78820 1.64282   1
   1   0  17 0.08314 1.38730   1
   1   0  17-0.49997 1.39122   1
  -1   0 -17 0.99388 1.31744   1
  -1   0 -18 0.18540 1.80632   1
   1   0  18-1.28638 1.44928   1
   1   0  18 3.50211 1.43889   1
  -1   0 -18 1.57137 1.16028   1
   1   0  18-0.42158 1.24262   1
  -1   0 -19-0.39113 1.67368   1
   1   0  19 0.77542 1.34232   1
  -1   0 -19 1.81650 1.52470   1
   1   0  19-0.73566 1.45391   1
   1   0  19 1.56077 1.28776   1
  -1   0 -19 1.10131 1.16871   1
   1   0  20 2.85521 1.66438   1
  -1   0 -20 4.52595 2.22608   1
  -1   0 -20 1.80332 1.68330   1
   1   0  20 7.70982 1.79570   1
   1   0  20 2.45539 1.31855   1
  -1   0 -20 3.46520 1.42876   1
   1   0  21-0.21403 1.40705   1
  -1   0 -21 1.53028 1.50953   1
   1   0  21-2.01577 1.35906   1
  -1   0 -21-0.41905 1.48035   1
  -1   0 -21 0.36265 1.24366   1
   1   0  21 0.24473 1.18594   1
   1  -1 -21-0.72048 0.93990   1
  -1   1  21 0.37309 0.97740   1
  -1  -1  21-1.06401 1.66305   1
   1   1 -21-0.21489 1.71978   1
   1  -1 -21 1.08132 1.53919   1
  -1   1  21 2.80650 1.72776   1
   1   1 -21-0.22123 1.11384   1
  -1   1  21 1.73672 1.11324   1
  -1  -1  21 0.22317 1.02890   1
   1  -1 -21 2.27555 1.21897   1
   1  -1 -21-2.79961 2.53389   1
   1   1 -21 1.19555 2.34482   1
  -1  -1  21 3.13526 2.35500   1
  -1   1  20 0.40625 0.88701   1
   1  -1 -20 0.53955 0.84154   1
  -1   1  20-0.41092 1.44066   1
  -1  -1  20 1.21630 1.60344   1
   1  -1 -20-0.62016 1.78389   1
   1   1 -20 0.94407 1.01678   1
   1  -1 -20 0.10814 1.01442   1
  -1  -1  20 1.49770 1.19705   1
  -1   1  20-0.22009 1.00572   1
   1  -1 -20-2.64197 2.28356   1
  -1  -1  20 1.12083 2.36888   1
   1   1 -20-0.57301 2.39960   1
   1  -1 -19 3.52143 1.14377   1
  -1  -1  19 7.25102 2.10468   1
   1  -1 -19 0.78503 1.73451   1
  -1   1  19 1.56038 1.67475   1
   1   1 -19 1.36187 1.65395   1
   1  -1 -19 4.10031 1.33183   1
   1   1 -19 2.08282 1.26058   1
  -1   1  19 3.33805 1.41629   1
  -1  -1  19 2.83226 1.26366   1
   1  -1 -19 1.89984 2.33881   1
   1   1 -19 4.17664 2.77799   1
  -1   1  19-0.87183 2.46384   1
  -1  -1  19 1.77662 2.45668   1
  -1   1  18-1.68026 0.99799   1
   1  -1 -18-0.72458 0.89833   1
   1   1 -18 0.36878 1.65358   1
  -1   1  18-0.37031 1.72082   1
  -1  -1  18-0.18083 1.59141   1
   1  -1 -18-0.37161 1.78537   1
  -1   1  18 1.22534 2.55206   1
   1  -1 -18 3.01130 2.42029   1
   1   1 -18 0.51619 2.66391   1
  -1  -1  18-1.01549 2.60398   1
   1   1 -18 1.77598 1.20754   1
  -1   1  18-0.78867 1.26780   1
  -1  -1  18-0.76264 1.19811   1
   1  -1 -18 1.17125 1.15522   1
   1   1 -17 13.5875 3.92888   1
   1  -1 -17 9.57139 3.46162   1
  -1   1  17 9.01535 3.56171   1
  -1  -1  17 2.40124 3.27707   1
  -1  -1  17 8.32469 2.45609   1
   1  -1 -17 10.6641 2.49099   1
  -1   1  17 10.6782 2.54164   1
   1   1 -17 9.21782 2.43724   1
  -1  -1  17 10.5927 3.06762   1
   1  -1 -17 13.0380 3.20504   1
   1   1 -17 13.5894 3.41974   1
  -1   1  17 10.1348 3.10722   1
  -1   1  17 15.0484 2.33857   1
   1  -1 -17 15.2981 2.26603   1
   1  -1 -16 1.41258 0.93910   1
  -1   1  16 0.04923 0.98776   1
  -1  -1  16 1.93046 2.38146   1
   1  -1 -16 1.98854 2.06389   1
  -1   1  16 0.16504 2.12340   1
   1   1 -16 0.32812 1.96339   1
  -1  -1  16-0.16740 1.40333   1
  -1   1  16-0.60989 1.47207   1
   1   1 -16 0.08288 1.36734   1
   1  -1 -16 2.32907 1.49502   1
  -1   1  16 0.94256 2.97177   1
  -1  -1  16-0.91002 2.86816   1
   1   1 -16-1.23433 3.09450   1
   1  -1 -16 3.32624 2.90014   1
   1  -1 -15 1.40142 0.94239   1
  -1   1  15 1.06284 0.97437   1
  -1   1  15-1.08221 2.35968   1
   1   1 -15-2.74040 2.39690   1
  -1  -1  15 0.30179 2.20559   1
   1  -1 -15 1.24200 2.32368   1
  -1  -1  15 2.90667 1.47854   1
   1  -1 -15-0.40297 1.45470   1
  -1   1  15 2.11646 1.49578   1
   1   1 -15 0.77975 1.40463   1
   1  -1 -15-0.98562 2.85627   1
  -1   1  15-0.10866 3.02313   1
  -1  -1  15 0.71661 3.02655   1
   1   1 -15 1.73892 3.15555   1
   1  -1 -14 2.82917 0.99052   1
  -1   1  14 0.83360 1.00969   1
  -1   1  14-1.99007 2.78140   1
   1   1 -14-0.54648 3.04019   1
  -1  -1  14 2.94808 3.10122   1
   1  -1 -14 5.21246 2.80970   1
  -1   1  14 1.88329 2.20948   1
   1   1 -14 0.14219 2.29101   1
   1  -1 -14 4.07888 2.13450   1
  -1  -1  14 2.67757 2.14373   1
   1   1 -14 2.23736 1.38444   1
  -1  -1  14 2.03596 1.38860   1
   1  -1 -14 2.87585 1.44821   1
  -1   1  14 2.52205 1.49994   1
  -1   1  13 4.69971 2.91067   1
   1   1 -13 5.10435 3.35931   1
  -1  -1  13 7.66106 3.28076   1
   1  -1 -13 9.64322 3.04831   1
  -1   1  13 7.79532 1.60473   1
   1  -1 -13 9.80175 1.61306   1
  -1  -1  13 6.15493 2.38953   1
  -1   1  13 9.14136 2.63895   1
   1   1 -13 7.92887 2.62306   1
   1  -1 -13 6.48892 2.49757   1
   1  -1 -13 4.26770 1.82391   1
  -1  -1  13 7.34740 1.90645   1
   1   1 -13 8.29763 1.90247   1
  -1   1  13 8.19553 1.97666   1
  -1   1  12 11.1274 3.08933   1
   1  -1 -12 7.13689 2.98279   1
  -1  -1  12 3.87108 3.17780   1
   1  -1 -12 12.2715 2.24803   1
  -1   1  12 11.0297 2.20797   1
   1  -1 -12 10.0519 1.85743   1
   1   1 -12 6.50139 3.28954   1
  -1   1  12 12.8570 1.90064   1
  -1  -1  12 12.0991 2.72239   1
   1   1 -12 6.95986 2.59812   1
  -1   1  12 9.10785 2.85460   1
   1  -1 -12 7.60250 2.64203   1
  -1  -1  12 7.07693 2.11026   1
   1   1 -12 9.47311 2.12843   1
   1  -1 -11-4.36516 2.42525   1
  -1  -1  11-2.92654 2.82823   1
  -1   1  11-0.79466 2.40678   1
   1   1 -11 3.16503 2.75586   1
   1  -1 -11 0.28490 0.76943   1
   1  -1 -11-0.79815 1.87199   1
  -1  -1  11-0.22023 1.86302   1
   1   1 -11 3.44115 2.10354   1
  -1   1  11-1.82787 1.96160   1
   1   1 -11 0.78040 1.13173   1
  -1   1  11-0.17735 1.22290   1
   1  -1 -11-1.00499 1.30920   1
  -1  -1  11 0.84255 1.26868   1
   1  -1 -10 1.21142 2.37891   1
  -1   1  10 7.15332 2.47976   1
  -1  -1  10 4.97408 3.01132   1
   1   1 -10 3.10512 2.90562   1
   1  -1 -10 3.98959 0.94347   1
  -1   1  10 3.58142 0.93893   1
  -1  -1  10 3.60878 2.03296   1
  -1   1  10 1.65898 2.13600   1
   1  -1 -10 5.90297 2.09964   1
   1   1 -10 3.94147 2.03731   1
   1  -1 -10 2.77472 1.40026   1
  -1  -1  10 4.32444 1.38380   1
   1   1 -10 1.44729 1.27559   1
  -1   1  10 1.56433 1.47783   1
   1  -1  -9 29.1066 5.26366   1
  -1   1   9 44.0323 5.36237   1
   1   1  -9 24.4915 5.11280   1
  -1  -1   9 26.1198 5.14961   1
  -1   1   9 31.6012 4.49281   1
   1  -1  -9 28.7466 4.47459   1
   1  -1  -9 20.8541 4.69055   1
  -1  -1   9 27.7963 4.69476   1
   1   1  -9 27.6202 4.71143   1
  -1   1   9 22.4771 4.72614   1
  -1  -1   9 28.1614 5.61712   1
   1   1  -9 24.9301 5.54561   1
   1  -1  -9 30.3973 5.16709   1
  -1   1   9 22.5999 5.15987   1
  -1   1   8 3.57579 2.25131   1
   1   1  -8 3.06010 2.19460   1
   1  -1  -8 0.58311 2.21341   1
   1  -1  -8 1.55416 2.32459   1
  -1   1   8 1.72222 2.36719   1
  -1  -1   8 2.96063 2.28588   1
   1  -1  -8 1.49716 0.81925   1
  -1   1   8 3.19767 0.85520   1
   1   1  -8 1.57616 1.40512   1
  -1  -1   8 2.47989 1.32438   1
   1   1  -8 3.07381 3.06160   1
  -1  -1   8 5.67632 3.04246   1
  -1   1   7 58.4304 11.0672   1
   1  -1  -7 71.2361 11.1492   1
   1   1  -7 66.5951 11.0997   1
  -1  -1   7 70.1693 11.1211   1
  -1  -1   7 69.6742 10.8079   1
  -1   1   7 61.5683 10.8283   1
   1  -1  -7 68.6494 10.8500   1
   1   1  -7 65.7177 10.8036   1
  -1   1   7 68.0292 10.9517   1
   1   1  -7 74.1591 11.3578   1
  -1  -1   7 70.3254 11.3021   1
   1  -1  -7 61.6429 10.9209   1
   1  -1  -7 71.2011 10.6649   1
  -1   1   7 69.6674 10.6644   1
   1   1  -6-0.39668 1.16224   1
   1  -1  -6 2.41110 1.24968   1
  -1   1   6 3.37900 1.26284   1
  -1  -1   6 2.04942 1.10796   1
   1   1  -6 1.42774 2.82247   1
  -1  -1   6 4.92456 2.81037   1
   1  -1  -6 1.16388 1.75665   1
  -1   1   6 2.24653 1.81829   1
   1  -1  -6 1.21920 0.55170   1
  -1   1   6 1.44611 0.56926   1
  -1   1   6 5.19535 2.04361   1
   1  -1  -6 7.05659 2.10011   1
  -1  -1   6 0.90218 1.98720   1
   1   1  -6 0.06016 1.95073   1
  -1   1   5 3.78409 0.81656   1
   1  -1  -5 4.41600 0.82483   1
  -1   1   5 8.00753 1.51054   1
   1   1  -5 2.97176 1.25192   1
  -1  -1   5 2.76014 1.25627   1
   1  -1  -5 4.05695 1.38179   1
  -1   1   5 7.02065 2.39177   1
   1   1  -5 2.63385 2.84631   1
   1  -1  -5 8.56384 1.70241   1
  -1  -1   5 4.80932 2.92783   1
  -1   1   5 3.90286 1.67902   1
   1  -1  -5 5.35468 2.27726   1
  -1   1   5 1.52952 2.20639   1
   1   1  -5 2.35991 1.95266   1
  -1  -1   5 2.50971 2.00796   1
  -1  -1   4 3.76493 1.19741   1
   1  -1  -4 2.62405 1.29396   1
  -1   1   4 5.28703 1.34685   1
   1   1  -4 6.28207 1.25789   1
   1   1  -4 3.02037 1.93312   1
  -1  -1   4 3.94488 2.12724   1
   1  -1  -4 6.19675 2.22609   1
  -1   1   4 8.77586 2.31766   1
  -1   1   4 3.57572 2.24963   1
   1  -1  -4 2.61383 2.14923   1
  -1  -1   4 6.26257 2.86105   1
   1   1  -4 5.13157 2.96876   1
   1  -1  -4 6.06924 1.31334   1
  -1   1   4 6.03229 1.30531   1
   1  -1  -4 4.46378 0.81643   1
  -1   1   4 3.54409 0.80764   1
  -1  -1   3 15.6389 2.86214   1
   1   1  -3 15.5759 2.86639   1
  -1  -1   3 12.0869 3.28148   1
   1  -1  -3 18.4320 2.91205   1
  -1   1   3 17.1567 2.93846   1
   1  -1  -3 14.2576 2.77037   1
  -1   1   3 15.2765 2.76901   1
   1  -1  -3 18.9244 3.03983   1
  -1   1   3 22.9322 3.06311   1
   1   1  -3 15.6829 3.23999   1
   1  -1  -3 23.5041 3.64900   1
  -1   1   3 20.3239 3.58528   1
  -1  -1   3 12.0379 3.77579   1
   1   1  -3 13.2409 3.79245   1
  -1   1   3 18.7280 2.73806   1
   1  -1  -3 19.3158 2.73891   1
  -1   1   2 1.71093 0.83776   1
   1  -1  -2 2.66067 0.86869   1
   1   1  -2 0.16838 0.86754   1
  -1  -1   2 1.67263 0.86938   1
  -1  -1   2 1.81458 1.58603   1
   1   1  -2 2.08020 1.58699   1
   1   1  -2-0.40319 1.64240   1
  -1  -1   2 2.55843 1.48211   1
   1  -1  -2 2.31712 0.63548   1
  -1   1   2 3.43861 0.63357   1
  -1   1   2 3.69601 0.92923   1
   1  -1  -2 3.91847 0.89980   1
   1   1  -2 2.45337 0.66525   1
  -1  -1   2 2.93812 0.67912   1
  -1  -1   2-0.47072 2.38712   1
   1   1  -2 2.91991 2.29520   1
  -1   1   2 0.67944 2.10860   1
   1  -1  -2 0.08866 2.17797   1
   1   1  -1 231.526 39.6157   1
  -1   1   1 264.729 39.5847   1
   1  -1  -1 285.014 39.5882   1
  -1  -1   1 236.009 39.6173   1
  -1  -1   1 260.903 39.5801   1
   1   1  -1 273.169 39.5811   1
  -1   1   1 262.541 39.7910   1
   1   1  -1 257.505 39.7096   1
  -1  -1   1 246.822 39.7036   1
   1  -1  -1 256.851 39.5612   1
  -1   1   1 267.937 39.5619   1
   1  -1  -1 231.059 39.5681   1
   1   1  -1 248.532 39.5599   1
  -1  -1   1 273.103 39.5631   1
  -1   1   1 238.774 39.5694   1
  -1  -1   1 222.424 39.5980   1
   1   1  -1 255.950 39.6042   1
   1   1   0 2.84275 1.22511   1
  -1  -1   0 2.49988 1.17898   1
   1   1   0 0.39728 1.77348   1
  -1  -1   0-2.50499 1.92443   1
  -1  -1   0 2.49992 0.64544   1
  -1   1   0-0.15050 1.05995   1
   1  -1   0 0.73072 1.05240   1
  -1  -1  -1 172.483 27.9699   1
   1   1   1 173.469 27.9710   1
   1   1   1 159.195 28.0149   1
  -1  -1  -1 157.494 28.0177   1
   1   1   1 171.784 28.0113   1
  -1  -1  -1 179.514 28.0139   1
   1   1   1 197.782 27.9253   1
  -1  -1  -1 185.801 27.9234   1
   1   1   2 69.1542 10.4989   1
  -1  -1  -2 65.0487 10.4985   1
  -1   1  -2 61.5204 10.6284   1
   1  -1   2 65.2970 10.6372   1
  -1  -1  -2 69.1148 10.3659   1
   1   1   2 69.8631 10.3676   1
  -1  -1  -2 63.8039 10.5886   1
   1   1   2 62.7206 10.5751   1
   1   1   2 55.7308 10.5942   1
  -1  -1  -2 60.3361 10.5986   1
  -1  -1  -3 295.379 46.0679   1
   1   1   3 302.806 46.0710   1
   1  -1   3 268.990 45.9122   1
  -1   1  -3 301.526 45.9266   1
   1   1   3 300.451 45.9801   1
  -1  -1  -3 297.332 45.9794   1
  -1  -1  -3 303.915 45.8561   1
   1   1   3 297.397 45.8565   1
  -1   1  -3 293.980 46.0100   1
   1  -1   3 283.109 46.0016   1
   1   1   4 76.6827 19.9873   1
  -1  -1  -4 103.786 20.0638   1
   1  -1   4 122.997 19.9515   1
  -1   1  -4 119.018 19.9442   1
   1  -1   4 148.753 19.8438   1
  -1   1  -4 136.088 19.8280   1
  -1  -1  -4 127.043 19.7164   1
   1   1   4 135.663 19.7210   1
  -1  -1  -4 114.804 19.8966   1
   1   1   4 130.946 19.9226   1
   1   1   5 83.1015 12.2396   1
  -1  -1  -5 84.7989 12.2625   1
   1  -1   5 63.5744 12.2051   1
  -1   1  -5 67.9687 12.2212   1
  -1  -1  -5 65.5723 12.1358   1
   1  -1   5 80.4907 12.0811   1
  -1   1  -5 81.0228 12.0804   1
   1   1   5 71.6349 12.1421   1
   1   1   5 77.3768 11.9455   1
  -1  -1  -5 78.6592 11.9492   1
   1   1   5 72.4854 12.4696   1
  -1  -1  -5 81.8412 12.5157   1
  -1  -1  -6 61.9275 8.86199   1
   1   1   6 55.2018 8.85800   1
  -1  -1  -6 63.2384 8.74965   1
  -1   1  -6 58.0056 8.66147   1
   1   1   6 56.3499 8.74996   1
   1  -1   6 58.5699 8.66441   1
  -1  -1  -6 36.1134 9.03342   1
   1   1   6 47.5710 9.09771   1
  -1  -1  -6 50.1666 8.48010   1
   1   1   6 51.9030 8.48780   1
   1  -1   6 53.7081 8.86961   1
  -1   1  -6 51.5388 8.84928   1
   1   1   7 13.4568 2.99117   1
  -1  -1  -7 11.7344 3.11468   1
  -1   1  -7 14.3144 2.72391   1
   1   1   7 16.6008 2.87399   1
  -1  -1  -7 19.0426 2.92699   1
  -1   1  -7 10.8701 2.98003   1
   1  -1   7 9.73489 2.96741   1
   1   1   7 12.1642 3.72701   1
  -1  -1  -7 10.8315 3.70324   1
   1  -1   7 9.63300 2.62974   1
   1   1   7 12.9341 2.35483   1
  -1  -1  -7 14.5721 2.35735   1
   1  -1   8 4.12835 1.65731   1
   1   1   8 2.23318 1.73609   1
  -1  -1  -8 1.32606 1.63891   1
  -1   1  -8 3.24646 1.61126   1
   1   1   8 3.74707 1.06701   1
   1   1   8 1.49687 2.13200   1
  -1  -1  -8 5.48352 2.06646   1
   1  -1   8-0.90589 2.08311   1
  -1   1  -8-0.41579 2.00250   1
  -1  -1  -8 1.78394 1.02246   1
  -1  -1  -9 10.0874 2.20813   1
   1   1   9 6.26879 2.20568   1
  -1  -1  -9 6.91900 2.41228   1
   1   1   9 10.6353 2.58994   1
   1   1   9 8.68330 1.79160   1
   1  -1   9 10.1312 2.14148   1
   1  -1   9 1.84714 2.40749   1
  -1   1  -9 1.30425 2.25653   1
  -1  -1  -9 10.5544 1.78827   1
   1   1  10 33.2874 6.06649   1
  -1  -1 -10 26.6040 5.99609   1
  -1  -1 -10 31.3340 5.61042   1
   1   1  10 38.4685 5.66249   1
   1   1  10 44.7680 5.94660   1
   1  -1  10 36.9023 5.83803   1
  -1   1 -10 35.9713 5.81228   1
  -1  -1 -10 42.2058 5.91699   1
   1  -1  10 27.2731 6.00870   1
  -1   1 -10 24.8152 6.03499   1
   1   1  11 0.22735 1.95236   1
  -1  -1 -11 2.50769 1.94277   1
   1   1  11-0.41641 1.46617   1
  -1  -1 -11 3.65553 1.61405   1
  -1   1 -11-0.33971 1.91527   1
   1  -1  11 0.67754 1.77614   1
   1  -1  11 0.64712 1.38270   1
  -1   1 -11 2.51020 1.49157   1
  -1  -1 -11 2.12687 1.06927   1
   1   1  11 1.29976 1.05943   1
   1   1  12 1.61281 1.79814   1
  -1  -1 -12 0.24877 1.89618   1
   1   1  12 2.70493 1.54236   1
  -1  -1 -12 1.26119 1.44300   1
  -1   1 -12 0.98509 1.77849   1
   1  -1  12-1.10574 2.03961   1
  -1   1 -12 1.53399 1.45761   1
   1  -1  12 0.70104 1.37792   1
   1   1  12 1.98296 1.08388   1
  -1  -1 -12 0.39095 1.02389   1
   1   1  13 15.5963 3.41917   1
  -1  -1 -13 13.7484 3.38465   1
  -1  -1 -13 15.8080 2.63496   1
   1   1  13 20.5433 2.70066   1
   1  -1  13 10.6277 3.16632   1
  -1   1 -13 10.6683 3.32758   1
  -1   1 -13 9.53702 2.73740   1
   1  -1  13 10.9470 2.81628   1
   1   1  13 13.9146 2.95396   1
  -1  -1 -13 13.3441 2.90752   1
   1   1  14 4.20098 1.79524   1
  -1  -1 -14 1.53311 1.59196   1
  -1  -1 -14 4.93662 2.36560   1
   1   1  14 8.36201 2.62893   1
   1  -1  14 2.58870 1.62102   1
  -1   1 -14 0.80466 1.53622   1
  -1   1 -14 2.14397 2.23618   1
   1  -1  14-0.56959 2.06635   1
   1   1  14 1.76066 1.23823   1
  -1  -1 -14 1.37718 1.17919   1
  -1  -1 -15 1.08538 1.55226   1
  -1  -1 -15 1.24483 2.16427   1
   1   1  15 3.86303 2.44338   1
   1   1  15 1.83118 1.72981   1
   1  -1  15 2.95231 1.64501   1
  -1   1 -15-0.08584 1.43287   1
   1  -1  15 5.77475 2.29345   1
  -1   1 -15 0.15337 2.26859   1
   1   1  15 0.52461 1.09232   1
  -1  -1 -15 0.37825 1.09931   1
  -1  -1 -16 1.25261 1.51020   1
  -1  -1 -16-0.66149 1.96663   1
   1   1  16 0.65949 1.70694   1
  -1   1 -16 0.91799 1.33479   1
   1   1  16 0.96906 1.39406   1
   1  -1  16-1.38408 1.41969   1
   1  -1  16 1.94907 1.94168   1
  -1   1 -16 2.11930 2.20592   1
   1   1  16 1.02333 1.11200   1
  -1  -1 -16-1.53808 1.16622   1
  -1  -1 -17-0.81341 1.34197   1
   1   1  17 1.22659 1.80149   1
  -1  -1 -17 1.23022 1.89378   1
   1   1  17-1.53386 1.39500   1
   1  -1  17-1.95426 1.49389   1
  -1   1 -17 2.33311 1.36281   1
  -1   1 -17 0.34732 1.74727   1
   1  -1  17-0.68829 1.65317   1
   1   1  17 1.54949 1.11398   1
  -1  -1 -17 0.06230 0.97666   1
  -1  -1 -18 0.64202 1.31005   1
   1   1  18 0.74234 1.54503   1
  -1  -1 -18 4.09464 1.86633   1
   1  -1  18 5.26097 1.59224   1
   1   1  18 2.49081 1.44488   1
  -1   1 -18 2.36046 1.27759   1
   1  -1  18 0.91369 1.52212   1
  -1   1 -18 0.73361 1.49433   1
  -1  -1 -18 0.40760 1.03742   1
   1   1  18 3.18258 1.27648   1
  -1  -1 -19 0.11233 1.09859   1
   1   1  19-0.58787 1.45588   1
  -1  -1 -19 1.37547 1.66234   1
   1  -1  19 1.30322 1.14189   1
  -1   1 -19 0.97242 1.23852   1
   1   1  19 0.79583 1.20322   1
  -1   1 -19-0.57944 1.52873   1
   1  -1  19-0.19246 1.33010   1
   1   1  19 0.08122 1.07858   1
  -1  -1 -19 0.92565 0.91787   1
  -1  -1 -20-0.11767 1.06464   1
   1   1  20-0.20632 1.55168   1
  -1   1 -20 0.20419 1.57557   1
   1  -1  20 3.43725 1.74426   1
  -1  -1 -20 0.07447 0.91759   1
   1   1  20-0.42478 1.06713   1
   1  -1  20 0.34639 1.16160   1
   1   1  20-0.23817 1.09689   1
  -1   1 -20-0.56733 1.14988   1
  -1   1 -21-0.64206 1.38353   1
  -1  -1 -21 2.82424 1.75960   1
   1   1  21 3.03366 1.54318   1
  -1  -1 -21-0.74219 1.10102   1
  -1   1 -21 1.06998 1.10696   1
   1  -1  21 0.24195 1.05649   1
   1   1  21 0.24897 1.15888   1
   1   1  21 0.08870 0.93369   1
  -1   1 -21 3.85885 1.44027   1
  -1  -1 -21 0.23323 0.94171   1
   1  -1  21-0.42387 1.39425   1
  -1  -2  21-0.84304 1.70743   1
   1  -2 -21-0.10802 0.66365   1
   1   2 -21 0.54602 0.94537   1
  -1   2  21-1.40765 1.32178   1
   1  -2 -21-1.27229 1.15772   1
  -1  -2  21 0.66102 1.03542   1
   1  -2 -21-0.43718 1.64583   1
   1   2 -21 0.63933 1.49563   1
  -1   2  21-1.08804 1.74269   1
  -1   2  21-0.87763 0.77611   1
  -1  -2  21-0.21279 2.46405   1
   1   2 -21 0.21814 2.44043   1
   1   2 -20 1.82956 1.71850   1
  -1  -2  20 1.00514 1.32107   1
   1  -2 -20 0.65410 0.69238   1
   1   2 -20 0.93099 0.96156   1
  -1   2  20-1.11620 1.21072   1
   1  -2 -20 2.54822 1.20932   1
  -1  -2  20-0.21048 0.98666   1
  -1   2  20 1.04219 1.58835   1
   1  -2 -20 1.24674 1.56299   1
  -1   2  20-1.03271 0.81536   1
   1   2 -20-0.62617 2.45587   1
  -1  -2  20-1.02329 2.35571   1
  -1   2  19 1.18788 1.56540   1
   1  -2 -19-0.98694 1.54203   1
  -1  -2  19 0.38260 1.51260   1
   1   2 -19-0.19224 1.64182   1
   1  -2 -19 0.98595 0.74032   1
  -1   2  19-0.35220 0.73416   1
  -1  -2  19-0.09938 1.08457   1
  -1   2  19-1.16531 1.30537   1
   1  -2 -19-0.10515 1.17586   1
   1   2 -19 0.19537 0.96094   1
   1   2 -19 0.40177 2.52330   1
  -1  -2  19-1.75948 2.55777   1
  -1   2  18-0.37481 1.58416   1
   1  -2 -18-1.12089 1.69038   1
  -1  -2  18-1.80590 1.93341   1
   1   2 -18-0.72998 1.72470   1
   1  -2 -18 0.04375 0.68374   1
  -1   2  18 0.46594 0.71477   1
   1  -2 -18-0.59710 1.22031   1
  -1   2  18 0.30077 1.27125   1
  -1  -2  18 0.65473 1.03976   1
   1   2 -18-0.27581 1.07014   1
   1   2 -18-1.53130 2.64211   1
  -1  -2  18-0.93723 2.68652   1
   1  -2 -17 1.23530 1.75160   1
  -1   2  17 0.17672 1.91855   1
  -1   2  17 0.38772 0.76196   1
   1   2 -17 0.68719 1.67938   1
  -1  -2  17-1.02562 1.83237   1
  -1   2  17-0.37830 1.28308   1
   1  -2 -17-0.84493 1.27885   1
   1   2 -17 0.08714 1.19701   1
  -1  -2  17 1.57838 1.23731   1
   1   2 -17-0.72756 2.86922   1
  -1  -2  17-1.06886 2.85189   1
   1   2 -16 5.53893 3.36684   1
  -1   2  16 0.33277 2.22939   1
   1  -2 -16 3.32358 2.26339   1
  -1   2  16 3.05410 0.95120   1
   1  -2 -16 2.40300 0.94919   1
  -1  -2  16 3.06462 2.12836   1
   1   2 -16 6.64708 2.40561   1
   1  -2 -16 1.85319 1.45237   1
  -1   2  16 5.06705 1.65081   1
  -1  -2  16 3.79503 1.54579   1
   1   2 -16 4.55523 1.62013   1
  -1  -2  16 2.55052 3.21627   1
  -1  -2  15 6.32244 3.84735   1
   1  -2 -15 5.15339 1.27923   1
  -1   2  15 7.21992 1.34787   1
  -1  -2  15 2.41371 2.38351   1
   1   2 -15 4.11653 2.52449   1
   1  -2 -15 8.58207 2.70632   1
  -1   2  15 5.30150 2.80317   1
  -1   2  15 4.99305 1.94025   1
   1   2 -15 8.38179 1.90489   1
  -1  -2  15 3.06515 1.79046   1
   1  -2 -15 9.74847 2.08617   1
   1   2 -15 3.43708 3.51005   1
   1   2 -14 5.26217 3.42727   1
  -1   2  14 0.43713 2.27585   1
   1  -2 -14 4.81198 2.37275   1
  -1   2  14 2.47836 0.86964   1
   1  -2 -14 2.36002 0.81669   1
  -1  -2  14 5.22802 2.42656   1
   1   2 -14 2.55662 2.21303   1
   1   2 -14 0.98524 1.34582   1
  -1  -2  14-0.14154 1.39627   1
   1  -2 -14 3.15631 1.54030   1
  -1   2  14 3.99423 1.58304   1
  -1  -2  14-1.22247 3.58381   1
  -1  -2  13 7.66232 2.15064   1
  -1   2  13 9.00082 2.24158   1
   1   2 -13 9.30616 2.11700   1
   1  -2 -13 10.6400 2.26389   1
  -1   2  13 8.13892 2.79991   1
   1  -2 -13 7.60987 2.70875   1
  -1  -2  13 12.8642 2.87711   1
   1   2 -13 8.30031 2.74253   1
   1  -2 -13 11.4343 1.80177   1
  -1   2  13 9.77170 1.79669   1
   1   2 -13 9.91788 3.59981   1
  -1  -2  13 2.01766 3.45879   1
  -1   2  12 8.39157 3.15128   1
   1   2 -12 9.29098 2.89581   1
  -1  -2  12 10.1084 2.89639   1
  -1  -2  12 4.46615 3.55788   1
   1   2 -12 4.50326 3.43834   1
   1  -2 -12 12.5326 2.95849   1
  -1   2  12 11.3516 2.90283   1
  -1  -2  12 15.6029 2.39032   1
   1   2 -12 13.7446 2.35818   1
   1  -2 -12 11.9782 1.95781   1
  -1   2  12 10.2494 1.94906   1
   1  -2 -12 11.1256 2.37562   1
  -1   2  12 9.96194 2.30989   1
  -1   2  11 0.62010 2.05296   1
   1  -2 -11-1.65130 2.26332   1
  -1   2  11 2.33071 0.70283   1
   1  -2 -11 0.41914 0.59824   1
   1  -2 -11 2.57245 1.94370   1
  -1   2  11-1.04842 1.92077   1
  -1  -2  11 2.01365 1.89998   1
   1   2 -11 0.44943 1.92777   1
   1   2 -11 3.32219 2.89289   1
  -1  -2  11 2.27797 3.02320   1
  -1   2  11 0.85587 1.23461   1
   1  -2 -11 1.21117 1.26925   1
  -1  -2  11 1.79292 1.15498   1
   1   2 -11 1.88617 1.21720   1
   1   2 -10 2.66569 2.28687   1
  -1  -2  10 0.60903 1.85272   1
  -1   2  10 2.07706 2.28726   1
   1  -2 -10 3.50827 2.48384   1
  -1   2  10 2.36116 2.11856   1
   1  -2 -10 0.32239 2.08008   1
   1  -2 -10 5.12474 0.95014   1
  -1   2  10 2.21648 1.42245   1
  -1  -2  10 0.63525 1.27080   1
   1   2 -10 1.70010 1.30089   1
   1  -2 -10 1.75667 1.43573   1
  -1  -2  10 5.07266 3.10802   1
   1   2 -10 5.36085 3.17071   1
  -1  -2   9 32.3900 6.85303   1
   1   2  -9 32.8476 6.75894   1
  -1  -2   9 34.9015 6.27883   1
   1   2  -9 31.2934 6.25239   1
   1  -2  -9 37.1750 6.38153   1
  -1   2   9 36.0423 6.34214   1
   1  -2  -9 34.4154 5.89047   1
  -1  -2   9 34.1021 5.82741   1
   1   2  -9 35.5509 5.84271   1
  -1   2   9 38.0672 5.91732   1
   1  -2  -9 33.9976 6.35266   1
  -1   2   9 32.2832 6.32544   1
   1  -2  -9 35.5253 5.63178   1
  -1   2   9 37.3992 5.64259   1
  -1   2   8 63.0605 12.3024   1
   1  -2  -8 78.0056 12.3868   1
   1   2  -8 47.2973 12.5103   1
  -1  -2   8 41.8861 12.4879   1
   1   2  -8 68.8178 12.2961   1
  -1  -2   8 67.7198 12.2746   1
  -1   2   8 85.6224 12.4174   1
   1  -2  -8 90.4101 12.4699   1
   1   2  -8 82.6725 12.0091   1
  -1   2   8 85.6405 12.0642   1
  -1  -2   8 79.7316 12.0017   1
   1  -2  -8 78.1057 12.0477   1
   1  -2  -8 75.3903 11.8366   1
  -1   2   8 77.2092 11.8435   1
  -1   2   7 38.8459 7.13781   1
   1  -2  -7 40.2402 7.15084   1
   1   2  -7 41.3755 7.15399   1
  -1  -2   7 45.2324 7.19463   1
  -1  -2   7 31.3480 7.67744   1
   1   2  -7 37.5644 7.72819   1
  -1  -2   7 44.6774 6.83627   1
  -1   2   7 46.7450 6.92068   1
   1  -2  -7 46.4508 6.91130   1
   1   2  -7 45.8825 6.83967   1
   1  -2  -7 41.8409 6.66460   1
  -1   2   7 41.4509 6.66502   1
   1  -2  -7 35.4025 7.26004   1
  -1   2   7 43.0371 7.26936   1
   1  -2  -6-1.98874 2.28865   1
  -1   2   6 0.49668 2.08039   1
  -1  -2   6-0.86064 0.97833   1
   1  -2  -6 0.89023 1.20855   1
  -1   2   6 0.76552 1.22736   1
   1   2  -6 1.67272 1.01610   1
  -1   2   6 0.74134 1.67722   1
   1  -2  -6-0.09311 1.61884   1
  -1  -2   6 2.74708 3.02712   1
   1   2  -6-1.16844 3.04177   1
   1   2  -6-1.53238 1.80216   1
  -1  -2   6 2.93951 1.81442   1
   1  -2  -6 0.67999 0.46732   1
  -1   2   6 0.20983 0.47974   1
  -1  -2   5 34.2884 4.03077   1
   1   2  -5 33.5254 4.07626   1
  -1   2   5 32.9425 2.57092   1
   1  -2  -5 29.7983 2.58151   1
  -1  -2   5 31.0203 2.94958   1
   1   2  -5 34.4470 3.00370   1
   1  -2  -5 31.3140 1.94780   1
  -1   2   5 32.1230 1.95199   1
   1  -2  -5 26.8036 3.28255   1
  -1   2   5 27.8330 3.36439   1
   1   2  -5 27.7944 2.17235   1
  -1  -2   5 26.8857 2.16135   1
   1  -2  -5 28.9276 2.34740   1
  -1   2   5 33.3389 2.39272   1
  -1   2   4 53.5852 8.54344   1
   1  -2  -4 54.6567 8.55243   1
  -1   2   4 51.8016 8.44453   1
   1  -2  -4 49.2827 8.44929   1
   1   2  -4 58.0930 9.28370   1
  -1  -2   4 57.7594 9.26339   1
  -1   2   4 54.6623 8.43373   1
   1  -2  -4 55.9557 8.43629   1
   1   2  -4 54.0828 8.79679   1
  -1  -2   4 47.0380 8.76292   1
  -1   2   4 59.1904 8.95478   1
   1  -2  -4 53.2535 8.93629   1
   1   2  -4 52.9514 8.91757   1
  -1  -2   4 48.7953 8.89876   1
  -1   2   4 51.9976 8.55878   1
   1  -2  -4 50.7190 8.56097   1
  -1  -2   4 64.3084 8.50163   1
   1   2  -4 53.9612 8.48731   1
   1  -2  -3 44.3683 7.54699   1
  -1   2   3 44.9958 7.54007   1
  -1  -2   3 47.8955 8.26336   1
   1   2  -3 43.7925 8.20530   1
  -1   2   3 50.7388 7.69222   1
   1  -2  -3 43.9228 7.69052   1
   1  -2  -3 42.1046 7.94775   1
  -1   2   3 54.8431 8.15181   1
  -1  -2   3 40.0152 7.76450   1
   1   2  -3 45.4934 7.80059   1
   1  -2  -3 50.9206 7.49108   1
  -1  -2   3 47.9268 7.52239   1
   1   2  -3 46.6844 7.52176   1
  -1   2   3 60.0249 7.50016   1
   1   2  -3 42.6622 7.86181   1
  -1  -2   3 41.9597 7.86802   1
   1   2  -3 52.7277 7.51794   1
  -1  -2   3 42.0010 7.50715   1
   1  -2  -3 49.3782 7.57037   1
  -1   2   3 39.4546 7.55575   1
   1   2  -2 15.6781 2.93215   1
  -1  -2   2 17.5245 2.94189   1
   1   2  -2 18.4047 3.44727   1
  -1  -2   2 16.2929 3.41881   1
  -1   2   2 17.3203 2.95614   1
   1  -2  -2 14.4532 2.94902   1
   1   2  -2 11.4713 3.42414   1
   1   2  -2 18.7335 4.07831   1
   1  -2  -2 13.6084 3.80144   1
  -1   2   2 19.5865 3.82124   1
  -1  -2   2 22.0453 4.16668   1
   1   2  -2 19.2695 2.97305   1
   1  -2  -2 25.4472 2.98033   1
  -1   2   2 23.1832 2.97622   1
  -1  -2   2 19.4221 2.97463   1
  -1   2   2 14.5542 4.27205   1
   1  -2  -2 18.6440 4.28317   1
  -1  -2   2 17.5296 3.52496   1
  -1   2   2 14.9759 3.06290   1
   1  -2  -2 16.4403 3.06523   1
   1  -2  -1 1.48482 1.26450   1
  -1   2   1-1.26666 1.24201   1
  -1  -2   1 0.38961 1.48063   1
   1   2  -1 2.23616 1.49338   1
  -1   2   1 0.63258 2.99084   1
   1  -2  -1-3.83615 3.08790   1
   1   2  -1 2.87528 2.56300   1
  -1  -2   1 3.34291 2.54668   1
   1  -2  -1 0.41289 0.52609   1
  -1   2   1 0.36527 0.51929   1
   1   2  -1 0.97542 0.88787   1
  -1  -2   1 1.30555 0.86345   1
  -1  -2   1 1.01828 0.66048   1
   1   2  -1 0.29965 0.68605   1
  -1   2   1 0.61325 0.79233   1
   1  -2  -1 0.67592 0.81430   1
  -1  -2   0 13.6462 3.02312   1
   1   2   0 11.8882 2.90570   1
  -1   2   0 9.84233 1.93384   1
   1  -2   0 12.4512 1.93751   1
  -1  -2   0 13.1482 2.36658   1
  -1   2   0 18.8059 2.26999   1
   1  -2   0 17.4483 2.25655   1
   1   2   0 13.3045 2.05369   1
  -1  -2   0 14.0357 2.05865   1
  -1   2   0 10.2956 4.06362   1
   1  -2   0 4.80658 4.16516   1
   1   2   0 9.92010 2.30552   1
  -1   2   0 8.50294 2.62183   1
   1  -2   0 7.07100 2.59751   1
  -1  -2  -1 0.80343 2.23546   1
   1  -2   1-2.73729 4.35803   1
  -1   2  -1 0.32162 4.10201   1
   1   2   1 1.21005 1.72689   1
  -1  -2  -1 0.19712 1.76386   1
   1   2   1 2.35922 2.09172   1
   1   2   1 1.91205 0.68454   1
  -1  -2  -1 1.23332 0.68040   1
  -1  -2  -1 1.35477 1.35402   1
   1   2   1 0.81753 1.27303   1
   1   2   2 275.495 42.8082   1
  -1  -2  -2 294.152 42.8201   1
   1  -2   2 282.927 42.6991   1
  -1   2  -2 281.802 42.6998   1
  -1  -2  -2 271.681 42.6826   1
   1   2   2 269.654 42.6822   1
   1   2   2 248.771 42.7595   1
  -1   2  -2 266.491 43.1902   1
   1  -2   2 290.788 43.2151   1
  -1  -2  -2 262.225 42.7683   1
   1   2   2 284.184 42.7998   1
  -1  -2  -2 281.617 42.7976   1
  -1  -2  -3 50.9658 6.51780   1
   1   2   3 44.4017 6.48024   1
  -1  -2  -3 29.3932 6.48144   1
   1   2   3 37.3243 6.53292   1
  -1   2  -3 40.4618 6.83311   1
   1  -2   3 40.5673 6.86693   1
  -1   2  -3 41.9281 6.29168   1
   1  -2   3 35.5788 6.27424   1
   1   2   3 40.7792 6.18412   1
  -1  -2  -3 39.6531 6.18146   1
   1  -2   3 30.9156 7.94627   1
  -1   2  -3 35.6461 7.94226   1
  -1  -2  -3 36.5769 6.41686   1
   1   2   3 34.5533 6.39206   1
  -1  -2  -4 35.4857 4.91117   1
   1   2   4 27.6596 4.87214   1
   1   2   4 30.3380 4.46492   1
  -1  -2  -4 28.7010 4.45975   1
   1  -2   4 29.6487 6.58479   1
  -1   2  -4 21.4833 6.39263   1
   1  -2   4 25.9875 5.04820   1
  -1   2  -4 25.4595 5.01220   1
  -1   2  -4 29.2996 4.61739   1
   1  -2   4 25.1530 4.60768   1
   1   2   4 21.7594 4.76020   1
  -1  -2  -4 26.8302 4.78628   1
  -1  -2  -4 24.8330 4.85836   1
   1   2   4 27.8059 4.89766   1
  -1   2  -5 7.93871 2.28553   1
   1  -2   5 4.98177 2.28807   1
  -1  -2  -5 7.29807 1.20672   1
   1   2   5 4.84397 1.17871   1
  -1  -2  -5 3.88608 2.28141   1
   1   2   5 6.16405 2.22540   1
   1   2   5 6.53020 2.02878   1
  -1  -2  -5 8.89996 2.17950   1
   1  -2   5 3.61535 4.65271   1
  -1  -2  -5 4.22388 2.04196   1
   1  -2   5 4.62455 1.61269   1
   1   2   5 6.15854 2.10941   1
  -1   2  -5 7.57403 1.60598   1
  -1   2  -5 13.3206 4.66681   1
  -1  -2  -5 5.25455 2.17099   1
  -1  -2  -6 24.4345 3.85908   1
   1   2   6 21.7863 3.85200   1
   1   2   6 28.0670 4.45090   1
  -1  -2  -6 34.7970 4.53704   1
   1  -2   6 22.1986 5.97691   1
  -1   2  -6 31.4553 6.01323   1
   1  -2   6 27.1780 4.46848   1
  -1   2  -6 25.6932 4.48745   1
   1  -2   6 21.9919 4.07206   1
   1   2   6 28.6025 4.36003   1
  -1   2  -6 20.5401 4.04992   1
  -1  -2  -6 20.2337 4.25212   1
   1   2   6 22.2635 4.57716   1
  -1  -2  -6 23.5683 4.63818   1
   1   2   7 2.50493 2.43984   1
  -1  -2  -7 1.12732 2.50357   1
  -1   2  -7 0.51800 1.39917   1
   1  -2   7 0.99826 1.30651   1
  -1  -2  -7-1.64925 1.89217   1
   1   2   7 0.82148 1.99839   1
  -1  -2  -7 1.36795 0.77569   1
   1   2   7 2.83234 0.79231   1
   1  -2   7 0.31061 2.08953   1
  -1   2  -7 2.81332 2.21221   1
  -1   2  -7 1.09104 4.13877   1
   1   2   7 3.82504 1.80798   1
   1  -2   7-4.99991 4.40173   1
  -1  -2  -7 3.47827 1.82178   1
  -1  -2  -8 1.85009 2.78426   1
  -1   2  -8 2.45322 1.54810   1
   1  -2   8 2.00556 1.46132   1
  -1  -2  -8 1.69163 1.84762   1
   1   2   8 2.44848 1.99386   1
  -1  -2  -8 4.16251 0.98728   1
   1   2   8 3.17260 0.94697   1
   1  -2   8 3.36898 2.19679   1
  -1   2  -8 1.73088 2.00443   1
  -1   2  -8 9.70512 4.20379   1
   1  -2   8 5.42064 4.08584   1
   1   2   8 3.92025 1.79948   1
  -1  -2  -8 4.26212 1.80823   1
   1   2   9 7.95420 1.71131   1
   1  -2   9 4.58783 1.95183   1
  -1   2  -9 7.97597 2.02506   1
  -1  -2  -9 7.94308 2.50057   1
   1   2   9 7.28114 2.40839   1
  -1   2  -9 9.48114 2.70043   1
   1  -2   9 7.39957 2.55896   1
   1   2   9 10.0326 3.11769   1
  -1  -2  -9 6.72698 3.01012   1
  -1  -2  -9 10.0230 2.41039   1
   1  -2   9 9.14290 4.25865   1
  -1   2  -9 10.2089 4.26030   1
   1   2   9 11.5064 2.32440   1
   1   2  10-1.32908 2.51103   1
  -1  -2 -10-0.60759 2.42321   1
  -1   2 -10 0.50885 1.27627   1
   1  -2  10 0.17018 1.28422   1
  -1  -2 -10 2.09635 1.86000   1
   1   2  10 0.41984 1.92315   1
   1  -2  10-1.85808 1.92073   1
  -1   2 -10-0.20648 1.83221   1
  -1  -2 -10 2.50928 0.81816   1
   1   2  10 2.14881 0.80654   1
   1  -2  10 1.76966 3.56555   1
   1   2  10 0.06648 1.41607   1
  -1   2 -10 2.60057 3.67715   1
  -1  -2 -10-0.53082 1.51637   1
   1   2  11 0.91160 2.38386   1
  -1  -2 -11-2.74904 2.53591   1
  -1   2 -11-0.37171 1.20115   1
   1  -2  11-0.80818 1.29060   1
   1   2  11-2.07934 1.87055   1
  -1  -2 -11 0.57635 1.79633   1
   1  -2  11 4.02409 2.00042   1
  -1   2 -11 3.28181 1.97275   1
  -1  -2 -11 1.12810 0.72855   1
   1   2  11 0.72201 0.76979   1
  -1   2 -11-2.33820 3.49876   1
   1   2  11 1.65515 1.51409   1
   1  -2  11-2.17904 3.57593   1
  -1  -2 -11-1.50477 1.56240   1
  -1  -2 -12-0.55625 2.52414   1
   1   2  12 4.31222 2.57569   1
  -1   2 -12 2.42505 1.39178   1
   1  -2  12 2.56916 1.40619   1
   1   2  12 0.88232 1.82932   1
  -1  -2 -12 5.16068 2.07470   1
  -1   2 -12 0.12342 1.79304   1
   1  -2  12 0.60961 1.79089   1
  -1  -2 -12 3.53938 0.93240   1
   1   2  12 2.23848 0.94506   1
   1   2  12 2.70027 1.65022   1
  -1  -2 -12 3.07254 1.62190   1
  -1   2 -12 3.10817 3.71192   1
   1  -2  12 6.94838 3.93052   1
  -1  -2 -13-1.03807 2.72810   1
   1   2  13 2.06419 2.62788   1
  -1   2 -13 0.14556 1.42939   1
   1  -2  13 3.43352 1.50992   1
  -1  -2 -13 4.63453 2.22601   1
   1   2  13 0.13571 2.02923   1
   1  -2  13 0.92670 2.03970   1
  -1   2 -13 2.70584 2.00293   1
  -1  -2 -13 2.95148 0.93475   1
   1   2  13 2.13363 0.98361   1
  -1  -2 -13 4.69563 1.72961   1
   1   2  13 4.80611 1.80561   1
  -1   2 -13 1.81152 3.87275   1
   1   2  14-3.60277 2.87351   1
  -1   2 -14 0.07820 1.41300   1
   1  -2  14-0.47686 1.46197   1
   1   2  14-1.02301 2.38613   1
  -1  -2 -14 0.14689 2.33046   1
  -1  -2 -14-1.13867 1.69730   1
  -1   2 -14 3.30529 3.99362   1
   1   2  14 0.52867 1.55881   1
   1  -2  14 1.57274 2.37962   1
  -1   2 -14-3.03121 2.45977   1
  -1  -2 -14 1.61243 0.85408   1
   1   2  14 1.06031 0.87260   1
  -1   2 -15 0.16724 1.47007   1
   1  -2  15 1.44484 1.64394   1
   1   2  15 3.42923 2.34830   1
  -1  -2 -15 3.14796 2.22652   1
  -1   2 -15-5.31415 4.10894   1
  -1  -2 -15 1.40078 1.65859   1
   1   2  15 1.12774 1.64096   1
  -1   2 -15 1.23971 2.17634   1
   1  -2  15 2.45859 2.15026   1
   1   2  15 2.91551 1.02952   1
  -1  -2 -15 2.59969 0.93943   1
  -1   2 -16 0.17809 1.27518   1
   1  -2  16-0.36202 1.23827   1
  -1  -2 -16 0.33383 2.08886   1
   1   2  16-0.33262 1.91660   1
   1   2  16 0.19856 1.51586   1
  -1   2 -16-2.11788 3.66291   1
  -1  -2 -16 1.18377 1.54425   1
  -1  -2 -16 1.26992 0.80304   1
   1   2  16 0.68057 0.84315   1
  -1   2 -16 1.82365 1.74258   1
   1  -2  16 0.82219 1.84119   1
   1  -2  17 1.04232 1.87474   1
  -1   2 -17 1.58274 1.71767   1
  -1  -2 -17 6.33894 1.71248   1
  -1   2 -17 0.80731 3.26316   1
   1   2  17 5.28029 2.19075   1
  -1  -2 -17 0.70951 2.00673   1
   1   2  17 2.87823 1.13381   1
  -1  -2 -17 4.91144 1.13858   1
   1   2  17 4.10195 1.58740   1
   1  -2  17 1.24831 1.33284   1
  -1   2 -17 6.17832 1.57241   1
   1  -2  18 2.77221 1.76116   1
  -1   2 -18 0.18527 1.66112   1
  -1  -2 -18-1.63789 1.39737   1
  -1   2 -18-1.68898 2.95937   1
  -1  -2 -18 1.49584 1.69192   1
   1   2  18 0.37286 1.57596   1
   1   2  18-0.47294 0.79696   1
  -1  -2 -18 0.95161 0.81125   1
   1  -2  18-0.50771 1.33444   1
   1   2  18 2.09991 1.37526   1
  -1   2 -18 0.10051 1.06924   1
   1  -2  19-1.16543 1.57203   1
  -1   2 -19 0.58626 1.50800   1
  -1   2 -19 0.88169 2.88390   1
  -1  -2 -19-0.92176 1.10703   1
  -1  -2 -19 0.98712 1.50430   1
   1   2  19 0.98162 1.51497   1
   1   2  19 0.63427 0.86539   1
  -1  -2 -19 2.69642 0.89257   1
   1   2  19-0.81109 1.34866   1
  -1   2 -19-1.16566 1.12724   1
   1  -2  19 0.74942 1.19727   1
  -1   2 -20-0.11143 1.08844   1
   1   2  20 1.81834 1.41149   1
   1  -2  20-0.67547 1.01954   1
  -1  -2 -20 1.24728 1.54331   1
   1   2  20-0.41348 1.42746   1
  -1  -2 -20 2.25079 0.84709   1
   1   2  20 0.74816 0.91004   1
  -1   2 -20 1.37836 2.97963   1
  -1  -2 -20 0.36162 1.15879   1
   1  -2  20-0.61359 1.39002   1
  -1   2 -20-2.45880 1.67749   1
  -1   2 -21 2.58663 1.72461   1
   1  -2  21 0.21403 1.30581   1
   1   2  21 1.08585 1.67586   1
  -1  -2 -21-0.65502 1.55341   1
   1   2  21 0.50952 1.19392   1
  -1   2 -21-0.35067 1.15878   1
   1  -2  21-0.95856 1.10390   1
  -1   2 -21-0.71710 2.82750   1
  -1  -2 -21-0.62933 1.19954   1
   1  -3 -21 0.24592 0.62156   1
  -1   3  21 0.15576 0.68827   1
   1   3 -21 2.79144 1.70019   1
  -1  -3  21-0.63866 1.56101   1
   1  -3 -21 0.43747 1.53569   1
  -1   3  21-0.87440 1.41415   1
   1   3 -21-0.23677 2.40117   1
  -1  -3  21 4.86233 2.63638   1
   1   3 -21 1.92193 1.02147   1
  -1   3  21 2.62066 1.17521   1
   1  -3 -21 2.72270 1.26233   1
  -1  -3  21-0.65088 1.07089   1
  -1   3  20 1.34829 1.69508   1
   1   3 -20 1.12349 0.97416   1
   1  -3 -20 2.59384 1.26922   1
  -1  -3  20-0.61582 0.93803   1
  -1   3  20 1.47520 1.14244   1
   1  -3 -20 2.08508 1.78119   1
  -1   3  20 0.62509 1.41601   1
   1  -3 -20 0.18543 0.63631   1
  -1   3  20-0.29309 0.64880   1
   1   3 -20-0.91252 2.47416   1
  -1  -3  20-2.88923 2.58692   1
  -1  -3  20 1.62041 1.78249   1
   1   3 -20-0.61224 1.47361   1
  -1   3  19 1.65173 1.87548   1
   1  -3 -19 0.96457 1.17295   1
  -1   3  19 1.50967 1.21624   1
  -1  -3  19 0.19514 1.03478   1
   1   3 -19-0.19267 1.03523   1
  -1   3  19 0.59449 1.53169   1
   1  -3 -19 0.19866 1.73319   1
   1  -3 -19 0.43673 0.60481   1
  -1   3  19 0.87159 0.65646   1
   1   3 -19 2.84267 2.57427   1
  -1  -3  19-2.35883 2.42782   1
  -1  -3  19 0.57936 1.43597   1
   1   3 -19 1.16759 1.76299   1
  -1   3  18 0.17429 1.84277   1
   1   3 -18 2.92906 2.78526   1
  -1   3  18 0.40876 1.19124   1
   1  -3 -18 0.20315 1.15119   1
   1   3 -18 0.18108 1.00864   1
  -1  -3  18 0.45848 1.06345   1
  -1  -3  18 7.59502 2.96394   1
   1  -3 -18 0.49236 0.67684   1
  -1   3  18-0.04238 0.63271   1
   1   3 -18 1.66002 1.65500   1
  -1  -3  18 1.63740 1.58656   1
  -1   3  18 0.18815 1.59182   1
   1  -3 -18-0.18904 1.95819   1
  -1  -3  17 6.91764 3.69760   1
  -1   3  17 7.47352 3.12538   1
   1  -3 -17 14.3077 3.37599   1
   1   3 -17 4.81026 3.65618   1
   1   3 -17 17.2665 2.59564   1
  -1  -3  17 13.3898 2.55645   1
  -1   3  17 13.9031 2.66913   1
   1  -3 -17 12.3807 2.58486   1
  -1   3  17 10.7365 2.11950   1
   1  -3 -17 11.5955 2.10960   1
  -1  -3  17 12.9478 3.12328   1
   1   3 -17 12.8993 3.19328   1
  -1   3  17 5.88577 2.84689   1
   1  -3 -17 15.7995 3.37386   1
  -1   3  16 9.11884 2.81476   1
   1  -3 -16 3.94797 2.65013   1
   1   3 -16 2.29104 3.37061   1
  -1  -3  16 4.59842 1.64773   1
  -1   3  16 5.18182 1.77764   1
   1   3 -16 3.82353 1.56632   1
   1  -3 -16 6.95901 1.76221   1
   1  -3 -16 4.76088 2.43791   1
  -1   3  16 8.77705 2.61543   1
   1  -3 -16 5.36723 1.12336   1
  -1   3  16 3.98246 1.10554   1
  -1  -3  16 2.75000 2.30570   1
   1   3 -16 6.92902 2.39789   1
  -1  -3  16-0.18905 3.16760   1
   1   3 -15 10.1749 3.01068   1
  -1  -3  15 8.69933 3.21221   1
   1   3 -15 8.19925 4.15780   1
  -1  -3  15 9.53158 4.02264   1
   1   3 -15 12.3564 2.41066   1
  -1   3  15 10.1982 3.25222   1
   1  -3 -15 13.0087 3.34738   1
  -1  -3  15 10.1696 2.29888   1
   1  -3 -15 12.7171 2.50086   1
  -1   3  15 9.80608 2.42865   1
   1  -3 -15 9.39483 3.35428   1
  -1   3  15 9.46706 3.27889   1
   1  -3 -15 9.58033 1.83774   1
  -1   3  15 9.18973 1.83551   1
  -1  -3  14 1.25353 1.42703   1
   1   3 -14 4.18476 1.55724   1
   1  -3 -14 4.75116 1.73398   1
  -1   3  14 2.94642 1.63394   1
   1  -3 -14 8.38238 2.79924   1
  -1   3  14 1.10949 2.58190   1
  -1  -3  14 0.99372 2.23445   1
   1   3 -14 5.59895 2.56974   1
   1   3 -14 0.86403 3.43654   1
  -1  -3  14 9.41529 3.61022   1
   1  -3 -14-0.15074 2.28585   1
  -1   3  14 1.05356 2.36948   1
  -1   3  14 2.70876 0.88544   1
   1  -3 -14 4.49992 0.95243   1
   1   3 -13 1.33062 2.10935   1
  -1  -3  13 1.44534 1.94296   1
   1  -3 -13 1.37786 0.71259   1
  -1   3  13 2.74953 0.75145   1
  -1   3  13 0.38780 2.22473   1
   1  -3 -13 3.38636 2.39912   1
  -1  -3  13 4.22609 3.17842   1
   1   3 -13-2.79279 3.25567   1
   1  -3 -13 2.53843 2.22687   1
  -1   3  13-0.98520 1.99901   1
  -1  -3  13 1.65701 1.23515   1
   1  -3 -13 0.95672 1.42887   1
   1   3 -13 2.59630 1.25886   1
  -1   3  13 1.55396 1.40488   1
   1   3 -12 3.18947 2.02328   1
  -1  -3  12 3.50810 2.01993   1
   1  -3 -12 2.53754 2.44190   1
  -1   3  12 4.29230 2.48960   1
  -1   3  12 7.45182 1.70043   1
   1   3 -12 4.00884 1.35626   1
   1  -3 -12 6.46036 1.62857   1
  -1  -3  12 3.38391 1.37908   1
   1  -3 -12 2.63287 2.13772   1
  -1   3  12 2.10064 2.16833   1
   1  -3 -12 4.77743 0.95249   1
  -1   3  12 3.90446 0.96183   1
   1   3 -12 6.23244 3.30481   1
  -1  -3  12 2.92860 3.14397   1
  -1   3  11 2.49915 0.80795   1
   1  -3 -11 7.46285 0.89329   1
   1  -3 -11 1.71804 2.02444   1
  -1   3  11 0.24443 2.09769   1
  -1  -3  11 1.44962 3.01055   1
   1   3 -11 8.70073 3.33939   1
  -1  -3  11 4.65633 2.04807   1
   1   3 -11 2.58615 1.83489   1
   1  -3 -11-0.06284 1.28585   1
  -1   3  11 1.83308 1.43624   1
  -1  -3  11 1.21617 1.17966   1
   1   3 -11 3.37162 1.25095   1
   1  -3 -11 0.84726 2.16036   1
  -1   3  11 3.08288 2.13302   1
   1  -3 -10 8.02793 3.18437   1
  -1   3  10 9.41447 3.26382   1
   1  -3 -10 15.2834 2.56836   1
  -1   3  10 16.4688 2.57786   1
  -1  -3  10 20.8769 3.43469   1
   1  -3 -10 15.1670 3.49098   1
  -1   3  10 15.6949 3.37379   1
   1   3 -10 12.0967 4.14775   1
  -1  -3  10 9.97288 4.13691   1
   1   3 -10 16.7996 3.39982   1
  -1   3  10 17.8380 2.98817   1
  -1  -3  10 16.5473 2.82532   1
   1  -3 -10 16.6498 2.96828   1
   1   3 -10 15.9060 2.82284   1
  -1   3   9 8.45254 2.48807   1
   1  -3  -9 12.2713 2.49220   1
   1  -3  -9 8.84729 1.61426   1
  -1   3   9 7.63303 1.60564   1
  -1   3   9 10.2201 2.05281   1
   1  -3  -9 10.3718 2.10911   1
  -1  -3   9 7.92193 1.88938   1
  -1   3   9 13.1050 2.92895   1
   1  -3  -9 8.82463 2.65735   1
  -1  -3   9 21.0667 4.01955   1
   1   3  -9 17.2405 3.91989   1
  -1  -3   9 11.5627 2.67667   1
   1   3  -9 8.75472 2.62213   1
   1   3  -9 9.96879 1.92578   1
  -1  -3   8 7.08179 3.46924   1
   1   3  -8 7.08738 3.36189   1
   1  -3  -8 0.19290 2.41510   1
  -1   3   8 3.17269 2.22380   1
  -1   3   8 5.77923 1.83548   1
   1  -3  -8 5.70768 1.90653   1
  -1  -3   8 3.33688 2.22642   1
   1   3  -8 4.46636 2.11311   1
   1  -3  -8 3.44966 1.45823   1
   1   3  -8 4.16740 1.26542   1
  -1  -3   8 5.33006 1.25743   1
  -1   3   8 2.91192 1.47811   1
  -1   3   8 3.56279 0.88686   1
   1  -3  -8 4.15784 0.88699   1
  -1   3   7 31.2232 5.70516   1
   1  -3  -7 34.2937 5.74012   1
  -1  -3   7 32.6725 6.68289   1
   1   3  -7 37.7238 6.70382   1
  -1   3   7 42.5539 5.67770   1
   1   3  -7 40.9701 5.54188   1
   1  -3  -7 40.9179 5.65056   1
  -1  -3   7 38.0194 6.02365   1
   1   3  -7 31.8042 5.92297   1
  -1  -3   7 38.1747 5.53072   1
  -1   3   7 40.9351 5.41088   1
   1  -3  -7 36.3715 5.39992   1
   1  -3  -7 30.0268 5.34428   1
  -1   3   7 28.0885 5.34801   1
  -1   3   7 29.2307 6.04465   1
   1  -3  -7 26.6370 6.12044   1
  -1   3   6 2.80363 2.47015   1
   1  -3  -6 2.72718 2.38247   1
  -1   3   6 3.17767 1.34985   1
   1  -3  -6 3.68123 1.43832   1
   1   3  -6 6.18563 1.18866   1
   1  -3  -6 5.66694 0.95405   1
   1   3  -6 4.49227 2.24025   1
  -1  -3   6 4.73571 2.15906   1
  -1   3   6 2.77028 1.52565   1
   1  -3  -6 4.19620 1.57220   1
   1  -3  -6 2.99308 1.01642   1
  -1   3   6 4.76586 1.00353   1
  -1  -3   6 3.25869 3.21367   1
   1   3  -6-1.93907 3.42789   1
  -1   3   6 4.21356 0.94044   1
  -1   3   5-3.03182 2.33060   1
   1  -3  -5 1.87263 2.34365   1
   1  -3  -5 2.67923 1.16768   1
   1   3  -5 2.61489 3.12600   1
  -1   3   5 1.26658 1.08611   1
  -1  -3   5-4.00652 3.34674   1
   1   3  -5 1.74212 0.83537   1
  -1  -3   5 1.66094 0.89623   1
  -1   3   5 2.26413 0.68736   1
   1  -3  -5 2.05142 0.69111   1
   1  -3  -5 3.30448 1.26150   1
  -1   3   5 3.62996 1.22002   1
  -1  -3   5-0.05903 1.91496   1
   1   3  -5 3.23557 2.14722   1
  -1   3   5 2.30617 1.19226   1
   1  -3  -5 0.79434 1.13682   1
   1   3  -5 1.64329 2.39912   1
  -1  -3   5 1.21879 2.47910   1
   1   3  -4 4.05539 0.86882   1
  -1  -3   4 4.07213 0.86861   1
   1  -3  -4-0.75359 1.64022   1
   1   3  -4-1.35664 3.14651   1
  -1  -3   4-0.08490 3.16234   1
  -1   3   4 0.26584 1.57790   1
  -1   3   4 1.78909 1.09885   1
   1  -3  -4 3.42262 1.06135   1
   1  -3  -4 2.66860 2.49428   1
  -1   3   4-1.39681 2.44825   1
   1   3  -4 5.97211 2.10657   1
  -1  -3   4 2.56046 2.12159   1
  -1  -3   4 2.52901 0.95718   1
   1   3  -4 3.97023 1.00443   1
   1  -3  -4 1.67836 1.14977   1
  -1   3   4 2.59123 1.16710   1
   1  -3  -4 0.56902 0.72387   1
  -1   3   4 1.37041 0.74613   1
   1   3  -4 1.35201 2.25156   1
  -1  -3   4 2.56118 2.20977   1
   1   3  -3 1.52829 1.96118   1
  -1  -3   3 0.83380 2.07550   1
   1   3  -3 4.12698 0.90508   1
  -1  -3   3 1.89041 0.86700   1
  -1  -3   3 3.03324 2.94762   1
   1   3  -3 2.11085 3.06221   1
  -1   3   3 2.14177 1.07070   1
   1  -3  -3 2.70602 1.06320   1
   1  -3  -3 1.14670 2.97375   1
  -1   3   3-2.41280 2.96522   1
  -1   3   3 0.44577 1.16779   1
   1  -3  -3 1.02900 1.20020   1
  -1  -3   3 4.19593 1.06215   1
   1   3  -3 3.99404 1.00703   1
   1   3  -3 2.03654 2.28604   1
  -1  -3   3 3.09170 2.31398   1
  -1   3   2 76.0565 12.5560   1
   1  -3  -2 79.4893 12.5612   1
  -1  -3   2 81.3585 12.4308   1
   1   3  -2 80.2394 12.4288   1
   1  -3  -2 78.2980 12.4767   1
   1   3  -2 79.2490 12.4809   1
  -1  -3   2 82.8027 12.4876   1
  -1   3   2 78.2518 12.4742   1
   1   3  -2 64.1115 12.6650   1
  -1  -3   2 72.8678 12.6770   1
   1  -3  -2 85.1355 12.8594   1
  -1   3   2 87.4368 12.8599   1
  -1  -3   2 73.5999 12.9884   1
   1   3  -2 68.4638 12.9701   1
  -1   3   2 78.9932 12.4432   1
   1  -3  -2 86.2341 12.4504   1
   1   3  -1 229.329 34.5687   1
  -1  -3   1 230.739 34.5706   1
  -1   3   1 220.881 34.5311   1
   1  -3  -1 220.924 34.5316   1
  -1   3   1 241.783 34.9226   1
  -1  -3   1 208.877 34.8785   1
   1   3  -1 200.556 34.8682   1
   1  -3  -1 237.727 34.9348   1
  -1  -3   1 218.345 34.5926   1
   1   3  -1 214.714 34.5911   1
  -1   3   1 219.760 34.5975   1
   1  -3  -1 232.369 34.6034   1
  -1  -3   1 217.815 34.7122   1
   1   3  -1 226.797 34.7230   1
  -1   3   1 211.772 34.6721   1
   1  -3  -1 222.215 34.6801   1
  -1   3   0 405.887 53.6214   1
   1  -3   0 379.380 53.6078   1
   1  -3   0 380.916 53.8514   1
   1   3   0 364.737 53.7168   1
  -1   3   0 342.774 53.8031   1
  -1  -3   0 367.995 53.7225   1
   1   3   0 375.099 53.5884   1
  -1  -3   0 367.550 53.5833   1
   1   3   0 364.256 53.4747   1
  -1   3   0 370.494 53.4968   1
  -1  -3   0 375.918 53.4789   1
   1  -3   0 353.737 53.4941   1
  -1   3   0 336.787 53.3841   1
   1  -3   0 334.125 53.3835   1
   1   3   1 5.59375 1.26564   1
  -1   3  -1 8.63486 1.62906   1
  -1  -3  -1 6.64683 1.30425   1
   1  -3   1 7.83237 1.60850   1
  -1   3  -1 2.92721 4.02544   1
   1  -3   1 2.48940 4.10118   1
  -1   3  -1 9.91191 2.54074   1
   1  -3   1 9.17418 2.51550   1
  -1  -3  -1 4.67948 1.64989   1
   1   3   1 6.28103 1.72178   1
  -1  -3  -1 3.41288 2.38750   1
   1   3   1 2.41442 2.30025   1
  -1   3  -2 15.7494 4.68172   1
   1  -3   2 6.79829 4.60653   1
  -1  -3  -2 14.1318 2.54062   1
   1   3   2 10.5717 2.52231   1
   1  -3   2 18.5960 3.53645   1
  -1   3  -2 17.0996 3.54540   1
  -1  -3  -2 12.3910 2.21003   1
   1   3   2 12.8748 2.20721   1
  -1  -3  -2 13.3170 2.81294   1
   1   3   2 12.2529 2.77177   1
  -1  -3  -2 12.5388 3.22638   1
   1   3   2 13.1877 3.12434   1
   1  -3   2 11.2838 2.19596   1
  -1   3  -2 16.1782 2.20777   1
  -1  -3  -3 47.2454 6.94499   1
   1   3   3 42.3094 6.93694   1
  -1  -3  -3 39.3883 7.13085   1
   1   3   3 47.2075 7.16306   1
  -1  -3  -3 40.7175 7.34392   1
   1   3   3 45.8481 7.31654   1
   1  -3   3 47.2059 6.95415   1
  -1   3  -3 45.0961 6.95638   1
  -1   3  -3 47.4831 8.35542   1
  -1  -3  -3 34.8687 7.10761   1
   1   3   3 44.1263 7.15073   1
   1  -3   3 31.8013 8.23526   1
   1  -3   4 15.5668 2.20232   1
  -1   3  -4 13.3049 2.19734   1
   1  -3   4 7.74246 3.13880   1
  -1   3  -4 9.86543 3.17980   1
  -1  -3  -4 12.1380 2.40570   1
   1  -3   4 10.0025 4.55789   1
  -1   3  -4 7.45918 4.52324   1
   1   3   4 10.1865 2.35968   1
  -1  -3  -4 10.6444 2.04659   1
   1   3   4 12.4244 2.05609   1
   1   3   4 7.94351 2.80475   1
  -1  -3  -4 8.98896 2.76684   1
   1   3   4 16.2663 2.56230   1
  -1  -3  -4 13.3419 2.56698   1
   1   3   5 1.47902 0.72261   1
  -1  -3  -5 1.83564 0.72392   1
  -1   3  -5 2.13151 1.14892   1
   1  -3   5 1.96536 1.10974   1
   1   3   5 1.69856 1.48973   1
  -1  -3  -5 5.22557 1.57323   1
   1   3   5 3.47169 1.99218   1
   1  -3   5 2.35038 4.06346   1
  -1   3  -5 1.28974 4.14414   1
   1   3   5 0.27767 1.51441   1
  -1  -3  -5 2.47147 1.66740   1
  -1   3  -5 4.00363 2.35889   1
   1  -3   5 3.39302 2.13465   1
  -1  -3  -6 12.9538 2.90357   1
  -1  -3  -6 14.5494 3.39878   1
   1   3   6 10.8991 3.18007   1
   1   3   6 13.8551 2.95801   1
   1  -3   6 16.2675 3.54517   1
  -1  -3  -6 10.3788 3.06576   1
   1   3   6 14.0538 2.48403   1
  -1  -3  -6 15.0491 2.49705   1
  -1   3  -6 18.7015 3.49494   1
   1   3   6 17.5600 3.18185   1
  -1   3  -6 12.5624 5.06361   1
   1  -3   6 13.1107 4.85940   1
   1   3   6 17.1192 3.13909   1
  -1   3  -6 15.8405 2.72738   1
  -1  -3  -6 16.6847 3.15267   1
   1  -3   6 17.5421 2.74446   1
  -1  -3  -7 8.53166 2.10561   1
   1   3   7 4.44345 2.12256   1
   1  -3   7 6.86669 1.69092   1
  -1   3  -7 6.26257 1.66706   1
   1   3   7 7.12855 2.38385   1
  -1  -3  -7 2.92662 2.25320   1
  -1   3  -7 3.45442 2.27673   1
   1  -3   7 2.90185 2.48645   1
  -1  -3  -7 4.40323 2.28313   1
   1   3   7 4.70951 2.20798   1
  -1   3  -7 11.3061 4.52297   1
   1  -3   7 5.11392 4.13820   1
  -1  -3  -7 11.2584 2.28530   1
   1   3   7 11.4196 2.25444   1
  -1  -3  -7 6.79266 1.28257   1
   1   3   7 6.11793 1.28867   1
   1   3   8 8.68502 2.61135   1
  -1  -3  -8 8.18193 2.53972   1
   1  -3   8 8.86574 1.98925   1
  -1   3  -8 6.61188 4.36195   1
  -1  -3  -8 11.4179 2.36709   1
   1   3   8 13.2031 2.43016   1
   1  -3   8 6.69421 4.23189   1
   1  -3   8 10.2650 2.73440   1
  -1   3  -8 12.6447 2.77626   1
   1   3   8 9.02624 2.60783   1
  -1  -3  -8 10.3776 2.60525   1
  -1   3  -8 10.8405 2.03507   1
  -1  -3  -8 8.26807 1.67511   1
   1   3   8 8.10283 1.67062   1
   1   3   9 3.10180 0.87911   1
  -1  -3  -9 3.36420 0.86817   1
  -1  -3  -9 1.80201 1.63016   1
   1  -3   9 1.14019 3.79024   1
   1   3   9 5.58404 1.76361   1
  -1   3  -9-1.43703 3.80500   1
   1  -3   9 3.30978 2.06004   1
  -1   3  -9 3.65144 1.98807   1
  -1  -3  -9 2.35775 2.00032   1
   1   3   9 0.89910 2.06673   1
  -1   3  -9 4.18410 1.41006   1
   1  -3   9 1.71441 1.30998   1
  -1  -3  -9 2.87605 1.89679   1
   1   3   9 2.86956 1.95339   1
  -1  -3 -10 17.6258 4.19211   1
   1  -3  10 21.5871 4.23643   1
   1   3  10 14.9866 4.11532   1
   1  -3  10 21.3825 5.43857   1
  -1   3 -10 14.9937 5.34945   1
  -1  -3 -10 16.7835 4.33075   1
   1   3  10 19.8917 4.35802   1
  -1   3 -10 24.1892 3.81758   1
   1  -3  10 26.4894 3.85730   1
   1   3  10 21.9254 3.99231   1
  -1  -3 -10 20.8092 3.95954   1
  -1  -3 -10 24.2783 3.59290   1
   1   3  10 21.6520 3.57350   1
  -1   3 -10 17.9603 4.17743   1
   1   3  11 2.64009 0.84403   1
  -1  -3 -11 2.77187 0.80408   1
   1  -3  11-0.11917 1.88007   1
  -1   3 -11 1.55244 1.98801   1
  -1   3 -11-2.27219 3.74789   1
   1  -3  11 1.92929 3.78982   1
   1   3  11 2.98629 1.64134   1
  -1  -3 -11 2.16331 1.50852   1
   1   3  11-0.94208 1.87493   1
  -1  -3 -11 3.07444 1.95837   1
  -1  -3 -11 2.95877 2.40758   1
   1   3  11-0.25486 2.11849   1
   1  -3  11 0.30013 1.25482   1
  -1   3 -11 2.44270 1.23105   1
  -1  -3 -12 4.50279 1.08524   1
   1   3  12 4.19595 1.05602   1
   1  -3  12 0.38288 2.05850   1
  -1   3 -12 4.72264 2.18997   1
  -1   3 -12 3.60380 3.92404   1
   1   3  12 7.41981 1.91222   1
  -1  -3 -12 4.46329 1.87552   1
   1  -3  12 14.5765 4.21007   1
   1   3  12 5.97060 2.17496   1
  -1  -3 -12 2.30211 2.06833   1
   1   3  12 2.84756 2.47784   1
  -1  -3 -12 3.10043 2.61978   1
  -1   3 -12 2.66670 1.46235   1
   1  -3  12 3.65766 1.50877   1
   1   3  13 1.00057 0.78333   1
  -1  -3 -13 1.09265 0.76587   1
  -1   3 -13-0.40774 2.15199   1
   1  -3  13-0.40804 2.12781   1
  -1   3 -13 7.05614 3.98081   1
   1   3  13-0.59736 1.55506   1
   1  -3  13-3.92918 4.06621   1
  -1  -3 -13-0.93541 1.78822   1
  -1  -3 -13 3.43929 2.19747   1
   1   3  13-0.68459 2.19978   1
   1   3  13 5.75933 2.72119   1
  -1  -3 -13-1.09975 2.76649   1
  -1   3 -13 0.63455 1.36710   1
   1  -3  13 0.72105 1.37841   1
  -1  -3 -14 2.58102 0.83440   1
   1   3  14 1.49090 0.84842   1
   1  -3  14 1.87682 2.29290   1
  -1   3 -14 4.76503 2.24542   1
   1   3  14 0.36435 1.71870   1
  -1  -3 -14 0.99210 1.78213   1
  -1   3 -14 0.18956 4.04181   1
   1  -3  14 1.12623 3.92295   1
   1   3  14 0.14698 2.25676   1
  -1  -3 -14 1.03141 2.02076   1
  -1  -3 -14 3.32886 2.94164   1
   1   3  14 4.45754 2.81902   1
  -1   3 -14 1.51938 1.44451   1
   1  -3  14 0.93248 1.51836   1
   1   3  15 1.89463 0.87056   1
  -1  -3 -15 2.09153 0.84278   1
   1  -3  15 2.29437 2.08088   1
  -1   3 -15-0.77429 1.95667   1
  -1  -3 -15 6.32392 1.87590   1
  -1   3 -15 0.99430 3.79731   1
   1   3  15 3.27498 1.72082   1
   1  -3  15 6.10110 3.77378   1
  -1  -3 -15 4.40456 2.23117   1
   1   3  15 1.88640 1.90018   1
  -1  -3 -15 6.86561 3.06398   1
   1   3  15-0.69751 2.46792   1
   1  -3  15 0.99970 1.45971   1
  -1   3 -15 2.28013 1.36508   1
  -1  -3 -16 2.57445 0.89060   1
   1   3  16 1.28547 0.83498   1
   1  -3  16 0.16363 1.74883   1
  -1   3 -16 2.98153 1.98727   1
  -1   3 -16-4.78776 3.75040   1
   1   3  16 0.60941 1.46375   1
  -1  -3 -16 2.42451 1.50234   1
   1  -3  16-5.55968 3.44548   1
  -1  -3 -16 2.00924 1.80028   1
   1   3  16 2.85025 2.00067   1
   1   3  16 3.67252 2.36438   1
  -1  -3 -16 3.70552 2.47989   1
  -1   3 -16 1.82485 1.30791   1
   1  -3  16 2.04493 1.26461   1
  -1  -3 -17 2.53694 0.89114   1
   1   3  17 0.86053 0.83610   1
   1  -3  17 1.37830 1.58828   1
  -1   3 -17 0.35303 1.62583   1
  -1  -3 -17 0.21247 1.30589   1
   1  -3  17 2.57929 3.11765   1
  -1   3 -17 0.65242 3.05193   1
   1   3  17 4.08575 1.64040   1
   1   3  17 5.51787 1.91745   1
  -1  -3 -17 1.95493 1.87737   1
  -1  -3 -17 6.01459 2.37479   1
   1   3  17 3.08973 2.16785   1
  -1   3 -17 2.77087 1.34418   1
   1  -3  17 1.70121 1.29927   1
  -1  -3 -18 0.46555 0.75173   1
   1   3  18 0.26861 0.76586   1
  -1   3 -18-0.74977 1.71699   1
   1  -3  18 1.10060 1.38659   1
   1  -3  18-0.44808 2.98496   1
  -1  -3 -18 1.68227 1.34091   1
   1   3  18 0.33845 1.29869   1
  -1   3 -18 3.62858 3.30001   1
   1   3  18 2.26431 1.61748   1
  -1  -3 -18 3.00893 1.66035   1
   1   3  18-1.00883 1.86369   1
  -1  -3 -18 2.22575 1.93307   1
   1  -3  18 3.70422 1.30585   1
  -1   3 -18 0.78262 1.05656   1
  -1  -3 -19 0.43845 0.72484   1
   1   3  19 2.05508 0.86665   1
   1  -3  19 0.19464 1.45756   1
  -1   3 -19 1.37535 1.78838   1
  -1   3 -19-0.94442 3.16148   1
   1  -3  19 1.16569 2.90720   1
  -1  -3 -19 1.52639 1.30390   1
   1   3  19 1.29934 1.31158   1
  -1  -3 -19 1.98622 1.80767   1
   1   3  19 1.59418 1.58760   1
   1   3  19 1.05415 1.81104   1
  -1  -3 -19 1.48022 1.76058   1
   1  -3  19 1.69146 1.11164   1
  -1   3 -19 1.85928 1.16455   1
  -1  -3 -20-0.11594 0.67254   1
   1   3  20-1.21087 0.78998   1
  -1   3 -20-0.76131 1.18025   1
   1   3  20 0.12413 1.11383   1
   1  -3  20 0.33396 1.09590   1
  -1   3 -20 0.41518 1.52026   1
   1  -3  20-0.81459 1.53225   1
   1  -3  20-5.08692 3.36986   1
  -1  -3 -20 1.59490 1.10085   1
  -1   3 -20 2.69974 3.03922   1
   1   3  20-1.53176 1.92567   1
   1   3  20 0.20974 1.57801   1
  -1  -3 -20 3.76226 1.78559   1
   1  -4 -21 0.71663 1.16050   1
  -1   4  21 0.24371 1.02361   1
   1   4 -21 1.68893 1.08167   1
  -1  -4  21 1.81453 1.13923   1
   1   4 -21 0.43207 1.39791   1
  -1  -4  21-0.21392 1.40867   1
   1   4 -21 1.53389 2.31503   1
  -1  -4  21 1.74756 2.40015   1
  -1   4  21 2.87977 1.64667   1
   1  -4 -21-0.22241 1.41312   1
   1  -4 -21-0.84899 1.85170   1
  -1   4  21-1.89780 1.99501   1
   1  -4 -20 0.69010 0.57982   1
  -1   4  20 0.80679 0.63026   1
   1  -4 -20 0.45568 1.08199   1
  -1  -4  20 1.51306 1.10602   1
  -1   4  20 0.92967 1.16552   1
   1   4 -20 0.09977 0.90096   1
  -1  -4  20 1.41805 1.52737   1
   1   4 -20 1.24109 1.67745   1
   1   4 -20 3.69251 2.56828   1
  -1  -4  20-0.72716 2.49407   1
   1  -4 -20-0.42617 1.76648   1
  -1   4  20 0.21148 1.50831   1
  -1   4  20 0.20148 1.70643   1
   1  -4 -20 1.01777 1.77679   1
   1  -4 -19 1.31054 0.64230   1
  -1   4  19 1.53180 0.70588   1
  -1  -4  19 2.30011 1.18715   1
   1  -4 -19 0.10840 0.99719   1
  -1   4  19-0.66340 1.18995   1
   1   4 -19 0.56870 0.91866   1
   1   4 -19 3.32776 1.64180   1
  -1  -4  19 0.19125 1.46225   1
   1   4 -19-1.41970 2.77156   1
  -1  -4  19-2.33109 2.64021   1
   1  -4 -19 1.36022 1.85558   1
  -1   4  19 0.19218 1.64578   1
   1  -4 -19-1.63081 1.65421   1
  -1   4  19 0.20221 1.56502   1
  -1  -4  18 0.91202 1.52957   1
   1   4 -18 1.29288 1.68944   1
  -1   4  18 2.73895 1.79936   1
   1  -4 -18 3.32847 1.94343   1
  -1   4  18 1.18904 0.70266   1
   1  -4 -18 3.21981 0.76695   1
  -1  -4  18-0.44948 2.75306   1
   1   4 -18 0.22803 2.94155   1
   1  -4 -18-0.51444 1.09364   1
  -1  -4  18 1.97845 1.11950   1
   1   4 -18 1.24549 1.05357   1
  -1   4  18 1.57389 1.21278   1
  -1   4  18 1.54353 1.91394   1
   1  -4 -18 1.55233 1.57207   1
   1  -4 -17 1.36325 1.17199   1
  -1  -4  17 0.42024 1.05290   1
  -1   4  17 1.39001 1.27224   1
   1   4 -17 0.16763 0.98846   1
   1   4 -17 0.87901 1.47196   1
  -1  -4  17-2.05547 1.85865   1
   1  -4 -17-2.80470 2.21323   1
  -1   4  17 0.34679 1.89330   1
   1  -4 -17 0.95025 0.62239   1
  -1   4  17 1.03206 0.63320   1
  -1  -4  17 1.93998 2.98762   1
   1   4 -17 0.43718 2.75940   1
   1  -4 -17-0.73744 1.63885   1
  -1   4  17-0.73513 1.69416   1
   1  -4 -16 3.37256 0.95571   1
  -1   4  16 5.27702 0.99279   1
   1  -4 -16 2.44647 2.21095   1
  -1   4  16 3.83570 2.17529   1
  -1  -4  16 2.72830 1.97698   1
   1   4 -16 4.12354 2.20872   1
   1  -4 -16 5.46983 2.48813   1
  -1   4  16 4.78654 2.38446   1
  -1  -4  16 6.83175 3.44811   1
   1   4 -16 10.3021 3.56547   1
   1  -4 -16 3.39894 1.57829   1
  -1  -4  16 1.97535 1.34931   1
  -1   4  16 1.67448 1.44738   1
   1   4 -16 4.05511 1.34517   1
  -1   4  15 5.63335 1.07187   1
   1  -4 -15 4.38146 1.01188   1
   1  -4 -15 5.35397 1.70053   1
  -1  -4  15 2.87554 1.50146   1
   1   4 -15 5.31375 1.58626   1
  -1   4  15 7.16914 1.89474   1
   1   4 -15 1.20496 3.35492   1
  -1  -4  15 0.19778 3.51113   1
  -1   4  15 5.27447 2.50459   1
   1  -4 -15 2.48639 2.29689   1
  -1   4  15 8.77010 2.70386   1
   1  -4 -15 1.36893 2.40571   1
  -1  -4  15 0.45555 2.09687   1
   1   4 -15 0.61672 2.36227   1
  -1   4  14 12.5582 2.07401   1
   1  -4 -14 10.4890 2.04422   1
   1   4 -14 5.39096 4.26775   1
  -1  -4  14 16.6619 4.55079   1
   1  -4 -14 7.83322 3.21688   1
  -1   4  14 11.3832 3.36092   1
   1   4 -14 15.8113 3.43662   1
  -1  -4  14 12.6226 3.27152   1
  -1   4  14 16.7703 3.37810   1
   1  -4 -14 15.2999 3.42938   1
  -1  -4  14 8.67817 2.37531   1
   1  -4 -14 12.6123 2.60630   1
   1   4 -14 10.8913 2.43261   1
  -1   4  14 14.2389 2.69779   1
  -1   4  13 1.32947 2.14869   1
   1  -4 -13 1.63012 2.35833   1
   1  -4 -13-1.59943 2.08105   1
  -1  -4  13 0.40523 2.24252   1
   1   4 -13-1.21741 2.09513   1
   1  -4 -13 3.08915 1.50644   1
  -1   4  13 2.21098 1.46350   1
   1   4 -13 1.74438 1.22753   1
  -1  -4  13-1.18569 1.22252   1
  -1   4  13-0.93575 1.94746   1
  -1   4  13 0.20652 0.56309   1
   1  -4 -13 0.75240 0.57244   1
  -1  -4  13-4.52805 3.71140   1
   1   4 -13-0.36630 3.57582   1
   1   4 -12 2.48199 1.12839   1
  -1  -4  12 0.45481 1.04880   1
  -1   4  12 2.75542 1.45145   1
   1  -4 -12 0.69846 1.26885   1
   1   4 -12 1.52412 1.98641   1
  -1  -4  12 1.64764 1.96410   1
  -1   4  12 4.23158 1.80960   1
   1  -4 -12 2.91583 1.84093   1
  -1   4  12 0.55494 1.98802   1
   1  -4 -12 2.22601 2.25784   1
  -1   4  12 2.31153 0.68207   1
   1  -4 -12 0.65865 0.60548   1
  -1  -4  12 0.34590 3.29773   1
   1   4 -12 1.40012 3.10326   1
   1  -4 -11 0.57916 1.22404   1
  -1   4  11 0.78081 1.30421   1
   1   4 -11 1.89843 1.05702   1
  -1  -4  11 1.17955 0.94919   1
   1   4 -11 2.25166 1.96167   1
  -1  -4  11 2.83277 1.82207   1
   1  -4 -11 2.19030 1.61920   1
  -1   4  11 1.92331 1.62497   1
  -1   4  11 0.77945 1.88021   1
   1  -4 -11 1.04177 1.80253   1
  -1   4  11 1.01477 0.61823   1
   1  -4 -11 1.55602 0.63166   1
   1   4 -11 0.50031 3.41702   1
  -1  -4  11 1.81437 3.20128   1
   1  -4 -10 1.54197 0.93578   1
   1  -4 -10 3.21419 0.72880   1
  -1   4  10 1.90389 0.72004   1
  -1   4  10-0.17846 1.26642   1
  -1  -4  10 0.77619 0.92006   1
   1  -4 -10 2.00129 1.34101   1
   1   4 -10-1.00627 1.01179   1
   1   4 -10 2.64682 1.93606   1
  -1  -4  10 1.74936 2.05397   1
   1  -4 -10 0.49835 1.48714   1
  -1   4  10 1.36704 1.40721   1
  -1   4  10 1.21487 1.90685   1
   1  -4 -10 2.93073 2.17170   1
   1   4 -10 7.70901 3.50522   1
  -1  -4  10 11.7622 3.69285   1
  -1   4   9 0.01686 0.72337   1
   1   4  -9-1.51340 1.88458   1
  -1  -4   9-0.89592 1.79490   1
  -1  -4   9 3.24713 3.10427   1
   1   4  -9-0.29547 3.17952   1
  -1   4   9 1.47148 1.31564   1
   1  -4  -9-0.07165 1.31060   1
  -1   4   9-1.02615 2.28704   1
   1  -4  -9 1.94461 2.09017   1
   1  -4  -9 1.55473 0.71059   1
  -1   4   9 2.04865 1.25907   1
  -1  -4   9 1.64582 0.92739   1
   1   4  -9 0.20184 0.89678   1
   1  -4  -9-1.33441 1.25001   1
   1  -4  -9 0.33366 0.56632   1
  -1   4   9 0.47569 0.58712   1
  -1  -4   8 12.4497 2.24375   1
   1   4  -8 7.70317 2.78818   1
  -1  -4   8 7.95498 2.87966   1
   1  -4  -8 14.0180 2.56082   1
   1  -4  -8 14.7589 2.12105   1
  -1   4   8 12.3236 2.10775   1
   1  -4  -8 13.2470 2.10527   1
  -1   4   8 12.8626 2.09589   1
  -1   4   8 12.1604 2.52032   1
  -1   4   8 11.8432 2.44434   1
   1  -4  -8 14.0333 2.48335   1
   1   4  -8 7.54352 2.16899   1
  -1   4   8 14.1077 3.17907   1
   1  -4  -8 12.2524 3.09853   1
   1   4  -8 8.03252 3.87995   1
  -1  -4   8 14.7911 4.15432   1
   1  -4  -7 0.37386 1.20298   1
  -1   4   7 2.37298 1.35405   1
  -1   4   7 1.72998 0.62576   1
   1  -4  -7-1.95186 2.33153   1
  -1   4   7-1.56000 2.16562   1
  -1   4   7 1.38546 0.98076   1
   1  -4  -7 1.91585 1.03131   1
   1  -4  -7 0.58776 0.60806   1
  -1  -4   7-1.29214 3.36938   1
   1   4  -7-3.49646 3.51798   1
  -1  -4   7 0.50980 0.91348   1
   1   4  -7 0.26846 0.81906   1
   1  -4  -7-0.16966 1.23942   1
  -1  -4   7-1.15840 2.13909   1
   1   4  -7-0.99000 1.98012   1
   1  -4  -6 11.8539 1.93565   1
  -1   4   6 12.9418 2.00629   1
   1  -4  -6 8.80784 1.93674   1
  -1   4   6 9.44746 1.93715   1
   1   4  -6 8.76064 1.63799   1
  -1  -4   6 7.80694 1.62981   1
  -1   4   6 8.73952 1.92212   1
  -1  -4   6 7.46457 2.57214   1
   1   4  -6 5.27111 2.59960   1
   1   4  -6 5.25846 2.78151   1
  -1  -4   6 3.85218 2.74020   1
   1   4  -6 6.99617 3.82172   1
   1  -4  -6 7.10499 1.92309   1
  -1  -4   6 6.50557 3.72006   1
   1  -4  -6 8.17948 1.56225   1
  -1   4   6 7.58270 1.53190   1
  -1   4   6 8.42422 3.01665   1
   1  -4  -6 7.36524 2.68778   1
  -1   4   5 45.8675 7.65262   1
   1  -4  -5 50.8875 7.67449   1
  -1  -4   5 53.1166 8.65826   1
   1   4  -5 54.2081 8.68788   1
   1  -4  -5 52.9266 7.74477   1
  -1   4   5 52.0332 7.70924   1
   1  -4  -5 47.3852 8.19618   1
  -1   4   5 46.6493 8.21387   1
   1   4  -5 47.9902 7.49854   1
  -1  -4   5 53.2979 7.51425   1
  -1  -4   5 45.5519 7.97907   1
   1   4  -5 46.9891 7.96147   1
   1  -4  -5 52.7037 7.61401   1
  -1   4   5 46.1934 7.59422   1
  -1  -4   5 65.1718 8.15104   1
   1   4  -5 66.0246 8.16304   1
   1   4  -5 48.1113 7.57744   1
  -1  -4   5 49.7287 7.59623   1
   1  -4  -5 39.8655 7.48705   1
  -1   4   5 35.6992 7.47781   1
   1  -4  -4 35.2862 5.49191   1
   1   4  -4 34.5298 6.34147   1
  -1   4   4 35.0949 5.49241   1
  -1  -4   4 34.7387 5.02681   1
   1   4  -4 33.6555 5.02074   1
  -1   4   4 35.2826 5.13347   1
   1  -4  -4 25.8280 5.09326   1
   1  -4  -4 32.2989 6.00547   1
  -1   4   4 33.8669 5.91002   1
  -1  -4   4 26.9134 5.49568   1
   1   4  -4 26.3986 5.54733   1
   1  -4  -4 30.8893 5.05994   1
  -1  -4   4 30.6370 5.10910   1
  -1   4   4 30.6482 5.06233   1
   1   4  -4 32.4671 5.11051   1
  -1  -4   4 18.9578 6.12389   1
   1  -4  -4 28.7762 5.17789   1
   1   4  -4 27.7520 5.61811   1
  -1  -4   4 40.0929 5.70068   1
  -1   4   4 28.8013 5.17999   1
   1  -4  -3 86.7669 13.9771   1
  -1   4   3 88.3369 13.9849   1
   1   4  -3 83.6447 13.8945   1
  -1   4   3 100.848 13.9077   1
  -1  -4   3 86.1586 13.8991   1
   1  -4  -3 96.4978 13.9016   1
  -1   4   3 85.9005 13.8710   1
   1  -4  -3 89.0229 13.8691   1
  -1  -4   3 88.5917 13.8189   1
   1   4  -3 89.4795 13.8199   1
   1  -4  -3 82.0894 14.4643   1
  -1   4   3 81.3401 14.4854   1
  -1   4   3 95.4543 14.2191   1
  -1  -4   3 100.322 14.6162   1
   1   4  -3 92.6788 14.5809   1
   1  -4  -3 93.5986 14.2084   1
   1   4  -3 75.9897 14.1043   1
  -1  -4   3 70.3565 14.0877   1
   1   4  -2 222.308 31.8622   1
  -1  -4   2 210.266 31.8408   1
  -1   4   2 190.929 31.9237   1
   1  -4  -2 184.335 31.9282   1
   1   4  -2 226.789 32.1281   1
  -1  -4   2 222.290 32.1379   1
  -1  -4   2 173.103 31.5869   1
   1   4  -2 212.436 31.5958   1
  -1   4   2 190.037 31.6528   1
   1   4  -2 192.883 31.6573   1
  -1  -4   2 201.462 31.6615   1
   1  -4  -2 194.885 31.6551   1
   1  -4  -2 228.678 31.6132   1
  -1   4   2 210.182 31.6055   1
  -1   4   2 229.441 31.7879   1
   1  -4  -2 216.852 31.7679   1
  -1  -4   1 51.7094 8.80721   1
   1   4  -1 53.8998 8.79805   1
  -1  -4   1 57.3710 8.83753   1
   1  -4  -1 58.3506 8.85117   1
   1   4  -1 53.5208 8.82727   1
  -1   4   1 58.2620 8.84686   1
  -1   4   1 55.1830 8.72972   1
   1  -4  -1 55.4966 8.73065   1
  -1  -4   1 58.1538 9.46757   1
   1   4  -1 54.3744 9.38709   1
   1  -4  -1 61.0190 9.54803   1
  -1   4   1 47.3340 9.41212   1
   1   4  -1 63.7748 9.07468   1
  -1  -4   1 62.0119 9.06936   1
  -1   4   1 52.6859 8.98422   1
   1  -4  -1 62.9324 9.01629   1
   1  -4   0 14.5308 4.00818   1
  -1   4   0 16.5445 3.96354   1
  -1   4   0 15.5800 2.63152   1
   1  -4   0 17.5340 2.63301   1
   1  -4   0 9.95955 1.80036   1
  -1   4   0 11.1190 1.79761   1
  -1  -4   0 12.6388 2.50614   1
   1   4   0 15.7742 2.52733   1
   1   4   0 15.0114 2.09238   1
  -1   4   0 9.74041 2.11690   1
   1  -4   0 12.6403 2.13241   1
  -1  -4   0 14.4919 2.07805   1
  -1  -4   0 12.1576 3.21471   1
   1   4   0 17.3412 3.18139   1
   1  -4   1 5.56418 3.62669   1
  -1   4  -1 2.32516 3.52776   1
   1  -4   1 4.12608 0.73925   1
  -1   4  -1 4.27967 0.74463   1
   1   4   1 5.25636 1.60035   1
  -1  -4  -1 7.31011 1.65297   1
  -1   4  -1 8.57435 1.43840   1
  -1  -4  -1 7.69853 1.19595   1
   1   4   1 10.4268 1.24739   1
   1  -4   1 5.91957 1.41474   1
  -1   4  -1 3.74031 2.09583   1
   1  -4   1 7.84463 2.11431   1
   1   4   1 10.6121 2.52979   1
   1  -4   2 2.06050 0.63799   1
  -1   4  -2 3.28201 0.63869   1
   1   4   2-0.28234 2.02881   1
  -1  -4  -2 1.47361 1.99220   1
  -1   4  -2 3.09691 2.16080   1
   1  -4   2 0.36415 2.14949   1
  -1   4  -2 0.54038 1.21333   1
   1  -4   2 4.11435 1.26034   1
  -1  -4  -2 2.92089 0.88484   1
   1   4   2 1.73864 0.79948   1
   1   4   2 2.21265 1.34841   1
  -1  -4  -2 1.66541 1.27884   1
  -1   4  -2-7.79145 3.90011   1
   1  -4   2-0.39546 3.81535   1
  -1  -4  -3 0.12923 2.37634   1
   1   4   3 0.89687 2.44650   1
   1   4   3 3.60832 1.43897   1
  -1  -4  -3 0.19244 1.38026   1
  -1  -4  -3 2.24953 1.78722   1
   1   4   3 1.49624 1.70958   1
  -1   4  -3 2.19883 0.74921   1
   1  -4   3 1.46328 0.74264   1
  -1   4  -3-0.13552 2.31704   1
   1  -4   3-2.30292 2.53705   1
  -1  -4  -3 1.81109 0.75019   1
   1   4   3 1.17057 0.75339   1
  -1  -4  -4 4.35234 1.73269   1
   1   4   4 2.63991 1.64177   1
   1  -4   4 3.18955 1.00899   1
  -1   4  -4 3.74697 1.02884   1
   1  -4   4-0.23265 3.88909   1
  -1   4  -4 2.79120 4.07045   1
  -1  -4  -4 5.01393 2.26860   1
   1   4   4-1.27643 2.34404   1
   1   4   4 3.67434 0.91918   1
  -1  -4  -4 3.41758 0.91450   1
   1   4   4 6.07936 1.59569   1
  -1  -4  -4 3.88069 1.54711   1
   1  -4   5 7.68605 2.96698   1
  -1   4  -5 5.95764 2.76481   1
  -1  -4  -5 3.95477 1.87226   1
   1   4   5 4.84820 1.92979   1
  -1  -4  -5 12.0609 2.78178   1
   1   4   5 11.4669 2.69097   1
   1  -4   5 8.94121 1.57389   1
  -1   4  -5 9.65030 1.56878   1
  -1  -4  -5 5.68465 1.36149   1
   1  -4   5 8.23872 4.27206   1
  -1   4  -5 5.27990 4.20060   1
   1   4   5 8.20519 1.39541   1
  -1  -4  -5 5.86849 1.91198   1
   1   4   5 5.75471 1.85841   1
   1   4   6 3.49266 2.10719   1
  -1  -4  -6-2.03905 2.12497   1
   1   4   6 6.40213 1.70040   1
  -1  -4  -6 6.81676 1.72778   1
  -1   4  -6-1.38884 2.43146   1
   1  -4   6 1.04152 2.49270   1
  -1  -4  -6 3.31349 0.85801   1
   1   4   6 2.50327 0.80438   1
  -1   4  -6 2.52069 1.12178   1
   1  -4   6 1.77864 1.09190   1
  -1   4  -6-0.67146 4.00289   1
   1  -4   6 2.53262 3.94340   1
  -1  -4  -6 0.23028 1.39096   1
   1   4   6 3.51418 1.47755   1
  -1  -4  -7 20.9101 5.85782   1
   1   4   7 38.0825 5.45404   1
  -1  -4  -7 36.7084 5.44909   1
   1  -4   7 32.9160 6.04225   1
  -1   4  -7 29.8695 6.07691   1
   1   4   7 16.6881 5.81062   1
   1   4   7 34.3424 5.82947   1
  -1  -4  -7 38.9455 5.88345   1
  -1  -4  -7 26.9236 5.58149   1
   1   4   7 35.5503 5.64073   1
   1  -4   7 30.7793 7.06970   1
  -1   4  -7 26.0091 6.93194   1
  -1   4  -7 39.0902 5.57065   1
   1   4   7 33.3792 5.81262   1
   1  -4   7 36.1534 5.54765   1
  -1  -4  -7 41.7066 5.86625   1
   1  -4   8 5.47048 1.28314   1
  -1   4  -8 3.70403 1.28746   1
  -1  -4  -8 2.31878 0.90337   1
  -1  -4  -8 1.86992 1.72397   1
   1  -4   8 3.22135 2.12147   1
  -1   4  -8 2.32211 2.15555   1
  -1  -4  -8 3.15772 1.50485   1
   1   4   8 5.00388 1.59642   1
   1   4   8 1.55736 2.08385   1
  -1  -4  -8 2.64117 2.08663   1
   1   4   8 5.46819 0.96813   1
  -1   4  -8 3.04400 3.73590   1
   1   4   8 2.38027 1.72039   1
  -1  -4  -8 2.02825 1.82901   1
   1  -4   8 3.17023 3.82341   1
  -1  -4  -9 11.1437 2.05612   1
   1   4   9 10.5519 2.03675   1
   1   4   9 15.0525 2.90749   1
  -1  -4  -9 14.3705 2.95805   1
  -1   4  -9 10.6630 4.17724   1
   1   4   9 10.1817 2.61827   1
  -1  -4  -9 12.8908 2.65660   1
   1  -4   9 13.9314 4.46625   1
   1  -4   9 7.77482 2.91882   1
  -1   4  -9 8.03341 2.89095   1
  -1   4  -9 10.2039 2.26103   1
   1  -4   9 17.6142 2.39408   1
  -1  -4  -9 12.1422 2.50178   1
   1   4   9 11.4289 2.56198   1
  -1  -4  -9 12.1610 2.76805   1
   1   4   9 12.8788 2.81702   1
  -1  -4 -10 3.07060 1.74183   1
  -1   4 -10 6.66643 3.64759   1
   1   4  10 2.53331 1.70696   1
   1  -4  10 3.54024 3.79314   1
  -1  -4 -10 1.96273 1.67881   1
  -1   4 -10 4.54882 2.00892   1
   1  -4  10 2.44613 1.91062   1
   1   4  10 3.73170 1.87086   1
  -1  -4 -10 7.95595 2.19689   1
  -1  -4 -10 0.57718 1.80465   1
   1   4  10 2.18480 1.93027   1
  -1   4 -10 3.96462 1.32715   1
   1  -4  10 4.06110 1.41824   1
   1   4  10 3.29882 0.95309   1
  -1  -4 -10 4.24206 0.94447   1
  -1  -4 -11 1.70950 1.72000   1
   1   4  11 0.93093 1.55286   1
   1  -4  11-2.31038 3.66306   1
  -1   4 -11-0.89720 3.63305   1
  -1   4 -11 1.12156 1.80436   1
   1  -4  11 0.98308 1.78573   1
   1   4  11 1.00121 0.67746   1
   1   4  11-0.11561 1.90276   1
  -1  -4 -11 1.32512 1.88160   1
  -1  -4 -11 0.37231 1.94992   1
   1   4  11 2.96313 1.95738   1
   1  -4  11 2.27703 1.22523   1
  -1   4 -11 2.69015 1.28200   1
  -1  -4 -11-0.03265 0.63648   1
   1  -4  12 2.88127 1.43908   1
  -1   4 -12 0.70511 1.33936   1
  -1  -4 -12 5.98538 2.33623   1
   1   4  12 8.08518 2.36181   1
  -1  -4 -12 4.30374 0.92647   1
   1   4  12 1.46668 0.83101   1
   1  -4  12 1.87032 2.21212   1
  -1   4 -12 1.88765 2.19515   1
  -1  -4 -12 3.59135 2.22073   1
   1   4  12 2.84593 2.21901   1
  -1   4 -12 0.75516 3.85829   1
   1   4  12 4.62823 1.79478   1
   1  -4  12 0.18686 3.90023   1
  -1  -4 -12 3.72210 1.88467   1
  -1  -4 -13-2.24791 2.59902   1
   1   4  13-1.23140 1.67697   1
  -1   4 -13 0.59445 4.18747   1
   1  -4  13-3.90510 4.04294   1
  -1  -4 -13 0.08798 1.76115   1
  -1   4 -13 0.71799 2.20965   1
   1  -4  13 2.28200 2.26262   1
   1  -4  13-0.41802 1.37674   1
  -1   4 -13 2.40514 1.37083   1
   1   4  13 0.99404 2.27269   1
   1   4  13 0.46038 0.67528   1
  -1  -4 -13 0.03777 0.67753   1
   1   4  13 1.57035 2.19674   1
  -1  -4 -13 1.85093 2.33103   1
   1  -4  14 5.31359 4.00630   1
  -1   4 -14-1.45265 3.84946   1
  -1  -4 -14 0.93083 1.74045   1
   1   4  14-0.09354 1.68052   1
   1  -4  14-0.90956 1.96890   1
  -1   4 -14-0.30462 2.31589   1
   1   4  14 3.47725 2.12182   1
  -1  -4 -14 0.15209 2.13450   1
   1   4  14 1.07109 0.70453   1
  -1  -4 -14 0.71983 0.68439   1
   1  -4  14 1.35561 1.33890   1
  -1   4 -14-1.03958 1.32335   1
   1   4  14 2.97985 2.45267   1
  -1  -4 -14-0.33048 2.28331   1
   1  -4  15-3.41576 3.53568   1
  -1  -4 -15 2.95347 1.61733   1
   1   4  15-0.88836 1.61706   1
  -1   4 -15 8.85507 3.95484   1
  -1   4 -15-0.80262 1.82141   1
   1  -4  15 2.40715 2.07658   1
  -1  -4 -15 0.97162 1.96065   1
   1   4  15 0.80304 1.98374   1
   1   4  15 1.05620 0.72554   1
  -1  -4 -15 0.55725 0.69569   1
   1  -4  15 1.86191 1.30634   1
  -1   4 -15 1.19689 1.25050   1
  -1  -4 -15-0.71243 2.19889   1
   1   4  15 1.55174 2.15985   1
   1   4  16 1.46358 1.44926   1
  -1   4 -16-1.12663 3.38073   1
   1  -4  16 5.78769 3.32888   1
  -1  -4 -16-1.55397 1.44737   1
  -1   4 -16 0.84379 1.74006   1
   1  -4  16 0.16881 1.69121   1
   1   4  16 0.17005 1.55836   1
  -1  -4 -16 0.85677 1.63833   1
   1   4  16 0.97899 0.72528   1
  -1  -4 -16 3.03351 0.79848   1
  -1   4 -16-1.10929 1.24349   1
   1  -4  16 1.73171 1.19806   1
  -1  -4 -16-0.96286 2.05260   1
   1   4  16-0.18535 1.93677   1
   1   4  17 0.87821 1.29905   1
  -1  -4 -17 0.32629 1.23153   1
  -1   4 -17-1.64278 3.02568   1
   1  -4  17 0.23089 3.05594   1
   1  -4  17 3.54309 1.82351   1
  -1   4 -17-1.41627 1.84771   1
  -1  -4 -17 0.18085 1.60832   1
   1   4  17 1.43694 1.40575   1
  -1  -4 -17 2.63657 0.79368   1
   1   4  17 2.15798 0.82357   1
   1  -4  17 1.75230 1.19802   1
  -1   4 -17 1.18127 1.17583   1
  -1  -4 -17 1.41547 1.89346   1
   1   4  17 3.39936 2.27455   1
   1  -4  18-1.43984 3.02858   1
  -1   4 -18-3.41666 3.24810   1
   1   4  18-0.80513 1.30163   1
  -1  -4 -18 0.68690 1.29557   1
  -1   4 -18 3.52573 1.63278   1
   1  -4  18 2.96833 1.67880   1
  -1  -4 -18-0.19034 1.46896   1
   1   4  18-0.56826 1.58457   1
  -1  -4 -18-0.40213 0.64964   1
   1   4  18-0.15555 0.62047   1
   1  -4  18-0.58720 1.16410   1
  -1   4 -18 0.38562 0.99839   1
   1   4  18-3.34698 2.16572   1
  -1  -4 -18 0.84646 1.75124   1
  -1   4 -19 5.06839 3.06386   1
  -1  -4 -19-0.47877 1.28064   1
   1  -4  19 2.98874 3.02658   1
   1   4  19-0.24211 1.26954   1
  -1   4 -19 0.19657 1.36378   1
   1  -4  19 2.32741 1.48428   1
   1   4  19-0.19944 1.52588   1
  -1  -4 -19-0.79978 1.56816   1
  -1  -4 -19 1.37106 0.71554   1
   1   4  19 1.63927 0.74942   1
  -1   4 -19 1.22329 1.02752   1
   1  -4  19 0.82805 1.01197   1
   1   4  19 0.65544 1.69155   1
  -1  -4 -19 1.10505 1.77362   1
  -1  -4 -20 1.12418 1.24762   1
   1   4  20 1.64257 1.20421   1
  -1   4 -20 2.62799 2.97339   1
   1  -4  20 4.64671 2.93774   1
  -1   4 -20 0.20790 1.43499   1
   1  -4  20-0.40528 1.39871   1
  -1  -4 -20-0.82689 0.64203   1
   1   4  20-0.74713 0.74575   1
  -1  -4 -20-1.15243 1.94834   1
   1   4  20-0.68349 1.77997   1
  -1  -4 -20-0.84056 1.68134   1
   1   4  20 2.93488 1.69668   1
   1  -4  20 0.87318 1.09835   1
  -1   4 -20 0.32244 0.95492   1
  -1  -5  20 1.38843 1.08376   1
   1  -5 -20 0.57683 1.14455   1
   1   5 -20 1.76930 1.06120   1
  -1   5  20 1.65479 1.26523   1
  -1   5  20 2.17306 1.65313   1
  -1   5  20 1.23730 0.68544   1
   1  -5 -20 1.82608 0.71320   1
   1  -5 -20 2.53321 1.89141   1
  -1   5  20 0.60741 1.54292   1
   1   5 -20 1.02247 1.69200   1
  -1  -5  20 3.62953 1.75723   1
  -1  -5  20 5.20832 2.76270   1
   1   5 -20-3.17377 2.84234   1
  -1   5  19 0.17880 0.58584   1
   1  -5 -19 0.34438 0.55460   1
   1  -5 -19 2.40340 1.97106   1
  -1   5  19 0.37819 1.54891   1
   1   5 -19 1.30510 0.94008   1
  -1  -5  19-1.03718 0.94381   1
   1  -5 -19-0.32978 1.08316   1
  -1   5  19 1.12600 1.23805   1
   1   5 -19 1.76343 1.75781   1
  -1  -5  19 1.35079 1.45270   1
   1  -5 -19 2.29624 1.48642   1
  -1   5  19 0.62341 1.75764   1
  -1  -5  19 1.75876 2.31515   1
   1   5 -19-0.76507 2.54754   1
  -1  -5  18-0.97137 2.87463   1
   1   5 -18 6.91184 3.17399   1
   1   5 -18 4.99362 1.93702   1
  -1  -5  18 1.10734 1.63471   1
   1   5 -18 4.01977 1.25942   1
   1  -5 -18 3.03014 1.34651   1
  -1  -5  18 2.12081 1.08445   1
  -1   5  18 3.21008 1.37560   1
  -1   5  18 3.53260 0.84998   1
   1  -5 -18 1.64259 1.75034   1
  -1   5  18 1.72770 1.62225   1
   1  -5 -18 1.96984 0.79326   1
  -1   5  18 4.56258 1.84651   1
   1  -5 -18 4.59084 1.98091   1
  -1  -5  17 3.27056 2.83382   1
   1   5 -17 6.88488 3.07669   1
   1   5 -17 1.94070 1.63231   1
  -1  -5  17 1.05699 1.44998   1
  -1  -5  17 0.33266 1.03370   1
   1  -5 -17 3.66494 1.30597   1
   1   5 -17 1.64544 1.03799   1
  -1   5  17 0.10141 1.28317   1
  -1   5  17 1.86271 0.68024   1
   1  -5 -17 1.90631 1.64935   1
  -1   5  17 0.75859 1.65729   1
   1  -5 -17 1.97053 0.68389   1
  -1   5  17 0.94828 1.54113   1
   1  -5 -17 3.90595 1.96151   1
  -1  -5  16 0.46339 0.93334   1
   1   5 -16 2.13940 1.08777   1
  -1   5  16 1.34143 1.32965   1
   1  -5 -16-0.74897 1.16169   1
   1   5 -16-2.75157 3.02903   1
  -1  -5  16 0.90126 2.82011   1
   1  -5 -16 1.82591 0.64331   1
  -1   5  16 0.70791 0.60495   1
   1  -5 -16 0.45541 1.56655   1
  -1   5  16 1.87242 1.68188   1
  -1  -5  16 2.18093 1.66843   1
   1   5 -16 0.33632 1.72195   1
  -1   5  16-0.90396 2.01415   1
   1  -5 -16-0.72950 2.00719   1
   1  -5 -15 3.31060 1.88886   1
  -1   5  15 5.65716 2.02432   1
  -1  -5  15 3.97920 2.27490   1
   1   5 -15 3.51864 2.17426   1
   1  -5 -15 2.94411 2.18517   1
  -1   5  15 3.62531 2.37358   1
   1   5 -15 0.87952 3.22266   1
  -1  -5  15-0.65180 3.22932   1
  -1   5  15 3.37596 0.91901   1
   1  -5 -15 3.50271 0.89759   1
   1   5 -15 4.35137 1.36785   1
  -1   5  15 4.62445 1.61804   1
   1  -5 -15 3.88045 1.55863   1
  -1  -5  15 3.37984 1.27251   1
   1  -5 -14 7.03056 1.33084   1
  -1   5  14 6.50723 2.36452   1
   1  -5 -14 5.14849 2.36794   1
  -1  -5  14 7.53573 2.53771   1
   1   5 -14 3.17845 2.25566   1
  -1   5  14 6.05872 2.71591   1
   1  -5 -14 2.13573 2.53251   1
  -1   5  14 5.72371 1.28898   1
  -1  -5  14 7.28415 3.91696   1
   1   5 -14 12.0816 4.14076   1
   1  -5 -14 5.54549 1.93725   1
   1   5 -14 7.92414 1.83316   1
  -1  -5  14 6.64078 1.80615   1
   1  -5 -13 1.35422 1.88063   1
  -1   5  13 1.19657 1.63455   1
   1   5 -13 0.71522 2.01248   1
  -1  -5  13-0.28357 2.39688   1
   1   5 -13 0.97062 1.21489   1
  -1   5  13 0.62343 1.50418   1
   1  -5 -13 2.47519 1.48117   1
  -1  -5  13 1.88747 1.31506   1
   1  -5 -13-0.46663 2.36885   1
  -1   5  13-1.39482 2.59138   1
   1  -5 -13 1.54026 0.66841   1
  -1   5  13 0.83588 0.66149   1
  -1  -5  13 3.20220 3.66664   1
   1   5 -13-0.60773 3.56000   1
   1  -5 -12 15.2003 3.78392   1
  -1   5  12 8.36181 3.42685   1
   1  -5 -12 14.8326 2.62680   1
  -1  -5  12 19.8111 4.83199   1
   1   5 -12 11.8645 4.63140   1
  -1   5  12 16.8881 2.70502   1
  -1   5  12 13.6634 3.12714   1
   1  -5 -12 12.4046 3.15632   1
  -1   5  12 21.5061 2.57196   1
   1  -5 -12 13.6329 2.50354   1
  -1   5  12 15.1387 2.97442   1
  -1  -5  12 14.0969 2.75457   1
   1   5 -12 12.0206 2.70423   1
  -1  -5  12 10.5034 3.42336   1
   1   5 -12 17.9675 3.56244   1
   1  -5 -12 9.06394 2.84670   1
  -1   5  11 0.02405 0.89536   1
   1  -5 -11 2.16882 1.49927   1
  -1   5  11 1.22002 1.43125   1
   1   5 -11 0.37005 3.27072   1
  -1  -5  11-6.08586 3.50692   1
  -1   5  11 1.11548 2.28008   1
   1  -5 -11 2.10020 2.10347   1
   1  -5 -11 1.92737 0.68083   1
  -1   5  11 1.94138 1.41027   1
   1  -5 -11 1.86278 1.30937   1
  -1  -5  11-0.74515 0.98846   1
   1   5 -11 0.04962 1.00576   1
  -1  -5  11 0.61069 1.92072   1
   1   5 -11 0.74479 2.07692   1
   1  -5 -11 0.57963 0.87856   1
   1  -5 -10 12.0450 2.20396   1
  -1   5  10 14.0630 2.23144   1
   1   5 -10 8.83586 2.88436   1
  -1  -5  10 14.4775 3.05349   1
   1  -5 -10 17.6292 2.77348   1
  -1   5  10 13.1352 2.59366   1
  -1   5  10 9.66965 3.22010   1
   1  -5 -10 17.5460 3.51581   1
   1  -5 -10 9.59647 2.51918   1
  -1  -5  10 12.6213 4.14152   1
   1   5 -10 15.6060 4.39444   1
  -1  -5  10 10.9861 2.31702   1
   1   5 -10 15.0216 2.37341   1
  -1   5  10 11.7386 2.55111   1
  -1   5  10 11.9663 2.18321   1
   1  -5 -10 13.2842 2.19952   1
  -1  -5   9 29.9131 4.68494   1
   1   5  -9 25.9227 6.09251   1
  -1  -5   9 24.2525 5.94822   1
  -1  -5   9 23.5240 5.19786   1
   1   5  -9 28.7743 5.28392   1
   1  -5  -9 19.5877 5.30709   1
  -1   5   9 27.9770 4.88376   1
   1  -5  -9 23.7846 4.86494   1
  -1   5   9 28.3386 4.58929   1
   1  -5  -9 27.7196 4.58809   1
   1  -5  -9 31.0089 4.62673   1
  -1   5   9 28.8470 4.60815   1
  -1   5   9 27.6635 5.42754   1
  -1   5   9 31.6816 4.88441   1
   1  -5  -9 32.8956 4.86735   1
   1   5  -9 28.0994 4.66995   1
   1  -5  -8 0.46418 1.09253   1
  -1   5   8 1.45396 1.04543   1
  -1   5   8 2.99220 2.23118   1
   1  -5  -8 0.11503 2.19906   1
   1  -5  -8 1.45034 1.23238   1
  -1   5   8 1.64627 1.27097   1
  -1  -5   8 4.99469 0.96409   1
   1   5  -8 3.50472 0.90241   1
   1  -5  -8 1.55537 0.70971   1
  -1   5   8 1.56284 0.69311   1
  -1   5   8-0.44146 1.15684   1
   1  -5  -8 0.95822 1.14987   1
  -1  -5   8 0.78327 3.13136   1
   1   5  -8-2.98230 3.52808   1
  -1  -5   8 5.19030 2.40369   1
   1   5  -8 1.50600 1.98623   1
  -1   5   7 2.68943 0.89139   1
   1  -5  -7 2.03474 0.86402   1
  -1   5   7 4.08797 1.31112   1
   1  -5  -7 4.75620 1.33837   1
  -1   5   7 1.80323 1.37374   1
  -1  -5   7 3.07911 0.92455   1
   1   5  -7 4.91758 0.98539   1
   1  -5  -7 2.14212 1.30921   1
  -1   5   7 3.11234 1.36129   1
  -1  -5   7 2.02125 2.40538   1
   1   5  -7 1.15304 2.39572   1
  -1  -5   7 3.47573 2.25783   1
   1   5  -7 2.89285 2.22416   1
   1  -5  -7 0.94533 1.38203   1
  -1  -5   7 0.59132 3.35010   1
   1   5  -7-0.74027 3.31595   1
  -1   5   7 3.65470 2.20733   1
   1  -5  -7 4.32591 2.41546   1
   1   5  -7 6.00743 1.29077   1
  -1  -5   6 26.7522 4.14348   1
   1   5  -6 24.9490 4.13370   1
   1   5  -6 27.1443 5.66018   1
   1  -5  -6 25.8889 4.45925   1
  -1   5   6 26.5072 4.46417   1
   1   5  -6 30.7154 4.97572   1
  -1  -5   6 35.5462 5.05708   1
  -1   5   6 17.9293 4.94971   1
  -1  -5   6 28.9944 4.32297   1
   1  -5  -6 23.4030 4.16555   1
   1   5  -6 25.9349 4.27595   1
  -1   5   6 20.2971 4.13882   1
   1  -5  -6 27.8897 5.12487   1
   1  -5  -6 30.3343 4.33342   1
  -1   5   6 33.3263 4.33984   1
   1  -5  -6 18.0276 4.28984   1
  -1   5   6 22.7092 4.33580   1
  -1  -5   6 26.8470 5.74904   1
  -1  -5   6 31.0930 4.88523   1
   1   5  -6 27.9114 4.85921   1
   1  -5  -5 24.3869 3.92743   1
  -1   5   5 29.1924 3.95087   1
   1  -5  -5 22.0430 4.31290   1
  -1   5   5 26.1591 4.32662   1
   1   5  -5 18.0201 5.28664   1
  -1  -5   5 20.1162 5.29241   1
  -1   5   5 28.0740 4.06300   1
   1  -5  -5 24.7496 4.01916   1
  -1  -5   5 23.8616 4.57495   1
   1   5  -5 26.5675 4.60533   1
  -1  -5   5 24.2086 4.42793   1
   1   5  -5 23.9549 4.48317   1
   1  -5  -5 20.1153 3.81225   1
  -1  -5   5 20.2783 3.90553   1
   1   5  -5 25.5594 3.93762   1
  -1   5   5 21.7152 3.82205   1
  -1   5   5 21.1014 4.89588   1
   1  -5  -5 19.5305 4.86825   1
  -1  -5   5 20.9531 3.76001   1
   1   5  -5 23.5938 3.76558   1
   1  -5  -4 14.5200 2.30648   1
  -1   5   4 13.2068 2.28604   1
   1  -5  -4 13.8217 3.16391   1
  -1   5   4 9.22482 3.07031   1
   1   5  -4 10.7312 4.01787   1
  -1  -5   4 2.44606 3.87484   1
  -1  -5   4 14.8033 2.98350   1
  -1   5   4 12.2088 2.45244   1
   1   5  -4 9.88878 2.08854   1
  -1  -5   4 13.1632 2.09279   1
  -1   5   4 5.94279 3.69912   1
   1  -5  -4 12.8103 3.99582   1
   1   5  -4 15.8536 3.07468   1
   1  -5  -4 12.5730 2.42537   1
   1   5  -4 11.3985 2.25681   1
  -1   5   4 13.5256 2.22297   1
   1  -5  -4 14.4195 2.22418   1
  -1  -5   4 10.7606 2.27329   1
  -1  -5   3 2.02666 0.68484   1
   1   5  -3 1.87697 0.69264   1
   1   5  -3 0.03179 0.97393   1
  -1  -5   3 0.19261 1.00846   1
  -1   5   3-0.17571 0.87202   1
   1  -5  -3 1.29937 0.92988   1
   1  -5  -3 3.94378 1.46815   1
  -1   5   3 0.98353 0.97370   1
   1   5  -3-1.59770 1.92696   1
  -1  -5   3-1.65090 1.95936   1
   1   5  -3 5.40231 3.38375   1
  -1   5   3 1.66141 2.51672   1
  -1  -5   3 2.26779 3.24797   1
   1  -5  -3 3.06696 2.65841   1
   1  -5  -3 0.27109 0.95818   1
   1  -5  -2 49.1266 9.18093   1
   1   5  -2 53.9090 9.31852   1
  -1   5   2 50.9338 9.19372   1
  -1  -5   2 63.7069 9.35069   1
   1  -5  -2 49.6997 9.04074   1
  -1   5   2 49.2006 9.03277   1
  -1  -5   2 56.2396 9.05857   1
   1   5  -2 53.9174 9.05031   1
   1   5  -2 61.0989 8.95464   1
  -1  -5   2 60.7723 8.95810   1
   1  -5  -2 71.4116 9.80737   1
  -1   5   2 73.6139 9.79289   1
  -1  -5   2 47.2675 9.77599   1
   1   5  -2 47.5933 9.76356   1
   1  -5  -2 62.4237 8.97910   1
  -1   5   2 58.1640 8.96767   1
   1   5  -1 69.5263 11.0142   1
  -1  -5   1 69.0452 11.0016   1
  -1   5   1 64.5541 10.9496   1
   1  -5  -1 66.5410 10.9480   1
   1  -5  -1 66.0676 10.7856   1
  -1  -5   1 66.4473 10.7800   1
   1   5  -1 72.5856 10.7900   1
  -1   5   1 73.1928 10.7963   1
   1   5  -1 65.4623 10.7426   1
  -1   5   1 70.6198 11.5082   1
  -1  -5   1 74.0328 11.4798   1
   1   5  -1 75.6406 11.4751   1
   1  -5  -1 59.6954 11.4378   1
   1  -5  -1 66.3899 10.6684   1
  -1   5   1 69.5937 10.6640   1
   1  -5   0 110.447 22.3973   1
  -1   5   0 148.686 22.4734   1
   1  -5   0 161.884 22.9219   1
  -1   5   0 171.363 22.9685   1
  -1  -5   0 145.640 22.7188   1
   1   5   0 133.314 22.6733   1
  -1  -5   0 140.748 22.2585   1
  -1   5   0 137.784 22.2764   1
   1  -5   0 152.093 22.2933   1
   1   5   0 142.286 22.2630   1
   1   5   0 142.573 22.4472   1
  -1  -5   0 152.955 22.4615   1
  -1   5  -1 9.53916 2.06822   1
   1   5   1 5.30284 2.64196   1
  -1  -5  -1 2.89954 2.64101   1
   1  -5   1 1.89357 0.39450   1
   1  -5   1 2.05675 3.62257   1
  -1   5  -1 2.16679 3.51793   1
   1   5   1 5.53802 1.62467   1
  -1  -5  -1 3.91836 1.55682   1
   1   5   1 5.31009 1.08192   1
  -1  -5  -1 5.60678 1.06470   1
  -1   5  -1 2.28138 0.38747   1
   1  -5   1 4.65461 1.28645   1
  -1   5  -1 7.38059 1.26588   1
   1  -5   2 6.98073 2.43851   1
  -1   5  -2 5.30869 2.48686   1
   1   5   2 8.36304 1.53926   1
  -1   5  -2 9.48759 1.79701   1
  -1  -5  -2 6.65809 1.53619   1
   1  -5   2 11.2431 1.80912   1
  -1   5  -2 10.4265 4.05368   1
   1  -5   2 3.39265 3.91547   1
   1  -5   2 6.98166 1.25786   1
  -1   5  -2 8.13058 1.26734   1
  -1  -5  -2 4.97194 1.86744   1
   1   5   2 6.22034 1.93359   1
   1   5   2 6.36648 2.63558   1
  -1  -5  -2 9.00558 2.81790   1
   1   5   3 0.73587 2.75986   1
  -1  -5  -3-1.57744 2.82407   1
   1   5   3 1.83366 0.81450   1
  -1  -5  -3 0.20275 0.79219   1
  -1   5  -3 2.05403 2.35636   1
   1  -5   3 0.31091 2.22563   1
  -1   5  -3 1.22319 0.60543   1
   1  -5   3 2.07316 0.59572   1
  -1  -5  -3 1.15516 2.11683   1
   1   5   3 0.93679 2.12278   1
   1   5   3 0.39281 1.28510   1
  -1  -5  -3-0.28120 1.27317   1
  -1   5  -3 2.31159 1.25348   1
   1  -5   3 0.66911 1.21474   1
   1  -5   3 1.13255 3.84873   1
  -1   5  -3-3.40213 3.77637   1
   1  -5   4 4.04378 3.88034   1
  -1   5  -4 3.64450 3.74720   1
   1   5   4 1.15557 2.42532   1
  -1  -5  -4-0.41687 2.56122   1
   1   5   4 2.55317 1.34936   1
  -1  -5  -4 2.13927 1.32292   1
   1   5   4 2.89318 1.79659   1
  -1  -5  -4 0.05989 1.85982   1
  -1  -5  -4 1.06466 0.71935   1
   1   5   4 0.63598 0.69248   1
  -1   5  -4 0.59755 2.23593   1
   1  -5   4 3.07478 2.48544   1
   1  -5   4 0.10271 0.67184   1
  -1   5  -4 0.88555 0.70469   1
  -1  -5  -5 0.95263 2.22673   1
   1   5   5-1.28530 2.10943   1
  -1  -5  -5 3.19034 1.57630   1
   1   5   5 0.20922 1.47941   1
  -1   5  -5 0.52785 0.75357   1
   1  -5   5 0.79261 0.78069   1
  -1  -5  -5 3.06061 1.34807   1
   1   5   5 0.70041 1.29594   1
  -1   5  -5-5.18616 3.79428   1
   1  -5   5 1.14856 3.82974   1
   1   5   5-0.77534 0.65562   1
  -1  -5  -5-0.02790 0.63553   1
  -1   5  -6 9.78967 4.08320   1
   1   5   6 1.34724 0.78813   1
  -1  -5  -6 1.49280 0.75821   1
  -1   5  -6 4.67986 2.64046   1
   1  -5   6 0.10007 2.35290   1
  -1  -5  -6 0.55057 1.29672   1
   1   5   6 1.30028 1.21757   1
  -1   5  -6 1.82140 0.88318   1
   1  -5   6 2.95637 0.95919   1
  -1  -5  -6 4.92940 1.43989   1
   1   5   6 1.73118 1.34000   1
   1  -5   6 13.7575 4.11443   1
   1   5   6 1.80888 1.99481   1
  -1  -5  -6 3.18405 2.28197   1
  -1  -5  -7 2.18790 0.74502   1
  -1  -5  -7 0.88956 1.93505   1
   1   5   7 0.79040 1.85764   1
   1  -5   7 2.39660 2.19878   1
  -1   5  -7 2.40081 2.14666   1
  -1  -5  -7 1.06060 1.24678   1
   1   5   7 1.41979 1.39499   1
  -1   5  -7 0.10159 0.89649   1
   1  -5   7-0.67875 0.92652   1
  -1   5  -7-1.46181 3.63392   1
   1  -5   7 2.25326 3.69614   1
   1   5   7 0.42934 1.65828   1
   1   5   7 1.89139 1.20460   1
  -1  -5  -7-1.01275 1.30530   1
   1   5   8 19.5886 3.50729   1
   1   5   8 20.3993 3.30692   1
  -1  -5  -8 22.1794 3.31694   1
   1   5   8 15.2329 3.95466   1
  -1  -5  -8 17.1091 4.02249   1
   1  -5   8 17.5180 4.09562   1
  -1   5  -8 19.3424 4.10522   1
  -1  -5  -8 17.8368 3.70812   1
   1   5   8 17.3576 3.65548   1
  -1  -5  -8 17.2745 3.47535   1
  -1   5  -8 13.3071 5.12345   1
   1  -5   8 17.9271 5.14491   1
  -1  -5  -8 18.4138 3.77149   1
   1   5   8 18.4744 3.71557   1
  -1   5  -8 24.8344 3.43628   1
   1  -5   8 21.2397 3.39549   1
   1  -5   9 3.69530 1.18884   1
  -1   5  -9 4.34312 1.21912   1
  -1   5  -9 2.16020 3.69863   1
   1   5   9 4.03860 1.77412   1
   1  -5   9 5.35035 3.85386   1
  -1  -5  -9 7.40387 1.87927   1
   1  -5   9 3.75533 2.13903   1
  -1   5  -9 2.00371 1.97213   1
  -1  -5  -9 0.46303 2.05908   1
   1   5   9 0.91933 1.87456   1
   1   5   9 2.49833 0.90072   1
  -1  -5  -9 2.15115 0.88672   1
  -1  -5  -9 6.39695 1.74186   1
   1   5   9 5.79659 1.70889   1
   1   5   9 4.64187 1.43665   1
  -1  -5  -9 3.88902 1.44260   1
   1   5  10 3.46322 1.52097   1
  -1  -5 -10 5.45728 1.47542   1
  -1  -5 -10 0.71900 1.57832   1
   1   5  10 1.50825 1.54223   1
  -1  -5 -10-0.24702 1.96853   1
   1   5  10 2.93952 2.07471   1
  -1   5 -10 6.44121 3.98207   1
  -1  -5 -10 2.82335 1.68977   1
   1  -5  10 4.66128 3.73724   1
   1   5  10 6.27886 1.85222   1
  -1   5 -10-1.99744 2.03500   1
   1  -5  10 1.99073 2.23385   1
  -1   5 -10 1.82020 1.12356   1
   1  -5  10 1.93031 1.16008   1
   1   5  10 2.90995 0.85096   1
  -1  -5 -10 2.73533 0.80304   1
  -1  -5 -11-0.89344 1.61887   1
   1  -5  11-1.17368 3.86532   1
   1   5  11-0.40290 1.65945   1
  -1   5 -11 0.19765 3.83042   1
  -1   5 -11 0.12917 2.07727   1
   1  -5  11 2.99211 2.08598   1
   1   5  11-1.31105 2.12636   1
  -1  -5 -11 1.97447 2.07980   1
   1   5  11 0.66437 0.63741   1
  -1  -5 -11 0.94159 0.66773   1
  -1  -5 -11 2.83427 1.84002   1
   1   5  11 3.55437 1.90690   1
  -1   5 -11 1.18054 1.15370   1
   1  -5  11 0.90453 1.19246   1
   1   5  11 2.06295 1.63683   1
  -1  -5 -11 0.64291 1.46938   1
  -1  -5 -12 1.03279 1.70518   1
  -1   5 -12-3.93510 4.07529   1
   1   5  12 1.11263 1.82874   1
   1  -5  12 3.68609 4.03724   1
   1  -5  12 0.27166 2.11759   1
  -1   5 -12 6.73342 2.52749   1
  -1  -5 -12 1.12441 2.43271   1
   1   5  12-2.65790 2.49240   1
  -1  -5 -12 0.10901 0.65912   1
   1   5  12 1.46904 0.69555   1
  -1  -5 -12-2.49078 2.04044   1
   1   5  12 0.24397 1.90214   1
  -1   5 -12 1.42325 1.25286   1
   1  -5  12 0.86308 1.29708   1
   1   5  12 3.78440 1.93106   1
  -1  -5 -12-3.19593 1.83738   1
   1  -5  13 3.46424 2.28816   1
  -1   5 -13 6.76096 2.51326   1
   1   5  13 5.33573 2.63453   1
  -1  -5 -13 6.73254 2.58187   1
  -1  -5 -13 3.71460 2.12922   1
   1   5  13 3.17439 2.17036   1
   1   5  13 2.96103 0.93588   1
  -1  -5 -13 2.32777 0.94723   1
   1  -5  13 6.39615 1.59231   1
  -1   5 -13 4.93013 1.51587   1
  -1   5 -13 9.74405 4.27452   1
   1   5  13 4.35977 1.96157   1
  -1  -5 -13 5.00754 1.95643   1
   1  -5  13 7.66490 4.29958   1
   1   5  14 1.92287 1.60875   1
  -1   5 -14 1.57252 3.52267   1
   1  -5  14 0.66615 3.66680   1
  -1  -5 -14-0.09609 1.52006   1
   1  -5  14 0.62532 1.89211   1
  -1   5 -14 1.58196 1.96264   1
   1   5  14 0.78583 1.81313   1
  -1  -5 -14 2.68729 2.21918   1
   1   5  14-0.57414 1.74676   1
  -1  -5 -14-1.79838 2.03974   1
  -1  -5 -14 0.92972 0.67127   1
   1  -5  14 1.53316 1.23395   1
  -1   5 -14 0.73192 1.17080   1
   1   5  14 0.86846 0.68065   1
   1  -5  15-0.33153 1.78613   1
  -1   5 -15 0.16733 1.91514   1
  -1  -5 -15-0.33430 1.86905   1
   1   5  15-1.32850 1.62084   1
  -1  -5 -15 1.14506 1.85078   1
   1   5  15 1.24706 1.63603   1
   1  -5  15-0.47213 1.15607   1
  -1   5 -15 0.07834 1.06435   1
   1   5  15 0.39527 0.59921   1
  -1  -5 -15 0.64266 0.63818   1
  -1   5 -15-6.08501 3.63423   1
  -1  -5 -15-1.01391 1.45319   1
   1  -5  15-2.31191 3.60107   1
   1   5  15 0.70878 1.41932   1
  -1   5 -16-0.48689 3.14321   1
  -1  -5 -16-0.53247 1.28621   1
   1   5  16-0.74829 1.28449   1
   1  -5  16 5.26486 3.32891   1
  -1   5 -16 0.70711 1.61395   1
   1  -5  16 1.05069 1.76176   1
  -1  -5 -16 0.70450 1.70553   1
   1   5  16-0.35119 1.72719   1
   1   5  16-0.16969 1.74444   1
   1  -5  16-0.92804 1.09419   1
  -1   5 -16-0.83957 1.07919   1
   1   5  16 0.59976 0.60627   1
  -1  -5 -16 0.35960 0.59829   1
  -1  -5 -16 1.07234 1.57237   1
   1   5  17 0.18495 1.64891   1
  -1  -5 -17 1.36237 1.68511   1
   1  -5  17 4.72001 3.03418   1
  -1  -5 -17 0.22378 1.30294   1
   1   5  17 1.23276 1.29784   1
  -1   5 -17 1.26429 3.08824   1
  -1  -5 -17 0.74291 1.64026   1
   1  -5  17 0.45024 1.01111   1
  -1   5 -17 1.43322 1.05234   1
   1  -5  17-0.92155 1.81856   1
  -1   5 -17 0.55565 1.47146   1
   1   5  17 0.68709 0.60988   1
  -1  -5 -17 2.09689 0.73105   1
   1   5  17 0.74011 1.75443   1
   1   5  18-1.18135 1.73218   1
  -1  -5 -18 1.06510 1.58083   1
   1   5  18 0.38838 1.46044   1
  -1  -5 -18 2.34485 1.68572   1
   1  -5  18 0.28718 0.94159   1
  -1   5 -18-0.47598 0.95065   1
   1  -5  18 0.19286 1.37195   1
  -1   5 -18 0.96719 1.61792   1
   1  -5  18 1.03014 2.68449   1
   1   5  18-0.23598 1.25490   1
  -1  -5 -18-0.93626 1.32411   1
  -1   5 -18-2.62283 3.21585   1
  -1  -5 -18-0.39999 0.63686   1
   1   5  18 0.83555 0.62099   1
   1   5  19 0.42856 1.67529   1
  -1  -5 -19 3.63065 1.97819   1
  -1  -5 -19 1.84681 1.66199   1
   1   5  19 0.40692 1.72107   1
  -1  -5 -19 2.04472 0.74351   1
   1   5  19-0.65542 0.62163   1
  -1  -5 -19-0.12219 1.12752   1
  -1   5 -19-1.62235 2.96971   1
   1   5  19 1.35543 1.23237   1
   1  -5  19 3.98435 3.07508   1
   1  -5  19-0.10140 1.02233   1
  -1   5 -19 0.30244 0.97082   1
   1  -5  19 0.40306 1.49711   1
  -1   5 -19 0.60494 1.43608   1
   1  -6 -19-0.11217 1.07762   1
  -1   6  19-0.22752 1.03872   1
  -1  -6  19-0.18515 0.90367   1
   1   6 -19-0.36711 0.87463   1
  -1   6  19 1.38702 1.40317   1
  -1  -6  19 1.61653 2.69055   1
   1   6 -19-2.46626 2.52410   1
   1   6 -19 1.40765 1.71742   1
  -1  -6  19-0.80230 1.44777   1
  -1   6  19 0.54557 0.52053   1
   1  -6 -19 0.17637 0.53815   1
   1  -6 -19 0.86633 1.65021   1
  -1   6  19-1.71663 1.69665   1
   1  -6 -19 0.73244 1.57972   1
   1   6 -18-0.57868 1.63771   1
  -1  -6  18 1.91923 1.43261   1
   1  -6 -18 1.57632 0.62549   1
  -1   6  18 1.16430 0.60125   1
  -1  -6  18 1.73284 0.98669   1
   1  -6 -18 0.10678 1.19680   1
  -1   6  18-0.86604 1.16917   1
   1   6 -18 0.77313 0.88414   1
  -1   6  18 1.44430 1.75081   1
   1  -6 -18 0.82952 1.68534   1
  -1   6  18 2.07818 1.49331   1
   1  -6 -18 0.34277 1.51566   1
   1   6 -18 3.99149 2.64194   1
  -1  -6  18 0.52253 2.70907   1
  -1  -6  17 1.65063 1.43311   1
   1   6 -17-0.55404 1.51180   1
  -1   6  17 0.70148 0.57051   1
   1  -6 -17 0.32858 0.55897   1
  -1   6  17-0.10275 1.17644   1
   1  -6 -17 0.30417 1.14092   1
   1   6 -17 0.16184 0.83834   1
  -1  -6  17-0.16280 0.85490   1
  -1   6  17-0.59266 1.73833   1
   1  -6 -17 0.79387 1.45317   1
  -1   6  17 0.44394 1.38712   1
   1  -6 -17-0.92704 1.41100   1
   1   6 -17 0.51331 2.67551   1
  -1  -6  17-1.26065 2.71686   1
   1   6 -16 5.62640 2.17731   1
  -1  -6  16 4.35603 1.90297   1
  -1   6  16 4.06106 0.93753   1
   1  -6 -16 2.53256 0.86089   1
   1   6 -16 6.66080 1.32706   1
  -1   6  16 4.95999 1.58167   1
   1  -6 -16 3.55236 1.38699   1
  -1  -6  16 3.49359 1.23377   1
   1  -6 -16 0.56856 1.77882   1
  -1   6  16 0.37745 1.67989   1
   1  -6 -16 3.13847 1.67982   1
  -1   6  16 3.41902 1.56485   1
   1   6 -16-0.74175 2.92531   1
  -1  -6  16 3.41963 3.16950   1
   1  -6 -15-1.77477 1.04202   1
  -1  -6  15 0.16492 1.61179   1
   1   6 -15 0.83418 1.77635   1
   1  -6 -15 0.46017 0.58078   1
  -1   6  15 1.57009 0.64757   1
   1  -6 -15 0.63436 1.20889   1
   1   6 -15 1.67524 0.98187   1
  -1   6  15 0.64233 1.22912   1
  -1  -6  15 0.70006 0.95844   1
   1  -6 -15-0.72449 1.94076   1
  -1   6  15 0.54022 1.78668   1
  -1   6  15-0.75998 1.25813   1
   1  -6 -15 0.65729 1.48093   1
  -1  -6  15 2.11624 2.99615   1
   1   6 -15 3.11374 3.22868   1
   1  -6 -14 3.20204 1.14021   1
  -1   6  14 1.74904 1.20157   1
  -1   6  14 4.94372 1.55256   1
  -1  -6  14 6.25982 1.44040   1
   1  -6 -14 3.49533 1.49604   1
   1   6 -14 6.25427 1.33675   1
  -1  -6  14 2.45454 2.14525   1
   1   6 -14 2.36590 2.15126   1
   1  -6 -14 1.67611 0.84914   1
  -1   6  14 4.00415 0.91961   1
  -1   6  14 2.92238 2.20838   1
   1  -6 -14 5.72496 2.51119   1
  -1  -6  14 2.50062 3.30914   1
   1   6 -14-2.77966 3.73031   1
  -1   6  14 2.77634 1.53294   1
   1  -6 -14 3.84163 1.68942   1
  -1   6  13 1.59628 1.01104   1
  -1   6  13 0.87803 1.40887   1
   1   6 -13 1.88795 1.11483   1
  -1  -6  13 2.53621 1.13978   1
   1  -6 -13-0.07989 1.42677   1
  -1  -6  13-0.14359 2.16221   1
   1   6 -13-0.73269 2.20615   1
   1  -6 -13 1.41366 0.68778   1
  -1   6  13 2.42512 0.74412   1
   1  -6 -13 0.42053 0.90985   1
   1  -6 -13 0.10910 1.55962   1
  -1   6  13 1.36563 1.38322   1
  -1   6  13 0.65934 2.04104   1
   1  -6 -13 0.16566 2.22322   1
   1   6 -13 1.55564 3.65327   1
  -1  -6  13-3.73566 3.81565   1
  -1   6  12 0.07441 1.46155   1
  -1  -6  12-0.37405 0.99155   1
   1  -6 -12-0.37264 1.37956   1
   1   6 -12 0.05383 1.05341   1
  -1  -6  12-1.89174 1.98760   1
   1   6 -12-0.53610 2.12171   1
  -1   6  12 0.59742 0.63216   1
   1  -6 -12 1.04789 0.63275   1
   1  -6 -12 1.95256 0.97490   1
  -1   6  12 2.04440 1.01382   1
  -1   6  12 3.28467 2.43834   1
   1  -6 -12-1.09626 2.37314   1
  -1   6  12 0.38459 1.44010   1
   1  -6 -12 0.69229 1.58555   1
   1   6 -12 2.34000 3.81560   1
  -1  -6  12 0.84256 3.72539   1
   1   6 -11 1.42403 3.83776   1
  -1  -6  11 4.05788 3.57087   1
   1  -6 -11 1.08727 0.99225   1
  -1  -6  11-2.08218 2.22420   1
   1   6 -11 0.77922 2.20262   1
   1  -6 -11 0.54134 0.58485   1
  -1   6  11-0.06745 0.63578   1
  -1  -6  11-0.57697 1.01915   1
   1   6 -11 0.33797 1.00284   1
  -1   6  11 0.27600 1.46026   1
   1  -6 -11 0.13750 1.31792   1
  -1   6  11 2.13154 1.00601   1
  -1   6  11 4.47381 1.56031   1
   1  -6 -11 1.17213 1.44067   1
  -1   6  11-0.88815 2.51014   1
   1  -6 -11 0.14868 2.43497   1
   1   6 -10 0.62244 2.01373   1
  -1  -6  10-0.86640 1.93854   1
  -1   6  10 3.08470 2.18820   1
   1  -6 -10 0.70328 2.31265   1
   1  -6 -10 0.42892 0.62149   1
  -1   6  10 0.45903 0.60602   1
  -1   6  10-0.03498 0.99909   1
   1  -6 -10 1.17570 1.07593   1
  -1  -6  10-3.48631 3.62490   1
   1   6 -10-4.26261 3.64928   1
   1  -6 -10 1.38720 1.21870   1
  -1   6  10 1.44134 1.28096   1
  -1  -6  10 1.80173 0.98294   1
   1   6 -10 0.90152 0.88220   1
  -1   6  10 2.14887 1.37956   1
  -1   6   9 12.2375 2.07907   1
  -1   6   9 7.91739 2.73135   1
   1  -6  -9 10.1796 2.96357   1
   1  -6  -9 6.40930 1.88331   1
  -1  -6   9 6.75547 1.61047   1
   1  -6  -9 10.5001 1.59829   1
   1   6  -9 6.55429 2.66524   1
  -1  -6   9 6.56271 2.82603   1
  -1   6   9 9.51548 1.85231   1
   1  -6  -9 9.75737 1.90949   1
  -1  -6   9 7.00176 3.91451   1
  -1   6   9 8.26925 1.90257   1
   1   6  -9 4.30474 1.56870   1
   1  -6  -9 9.58816 1.96353   1
  -1   6   9 7.41851 1.54850   1
  -1  -6   9 13.0354 2.83914   1
   1   6  -9 13.9893 2.75573   1
  -1   6   8 0.12576 2.20009   1
   1  -6  -8 1.64824 2.27661   1
   1  -6  -8 0.41535 1.09492   1
  -1   6   8 1.93087 1.11006   1
  -1  -6   8 2.10579 0.80315   1
   1   6  -8-0.96459 0.76348   1
  -1   6   8-0.99624 1.17888   1
   1  -6  -8 0.05247 1.15869   1
   1   6  -8-1.36435 2.14786   1
  -1  -6   8 1.48060 2.10621   1
   1   6  -8 1.30832 1.94052   1
  -1  -6   8-0.10895 1.92542   1
   1  -6  -8 1.32020 0.67273   1
  -1   6   8 0.13042 0.64676   1
   1   6  -8 5.61515 3.41404   1
  -1  -6   8 1.22653 3.27231   1
   1   6  -8 4.49293 1.12181   1
   1  -6  -8-0.60260 1.30530   1
  -1   6   8 3.74902 1.32208   1
   1  -6  -7 13.3004 2.57779   1
  -1   6   7 15.8970 2.62469   1
  -1   6   7 13.7980 2.67436   1
   1  -6  -7 16.2995 2.70751   1
  -1   6   7 12.2105 3.42870   1
   1  -6  -7 15.4058 3.74081   1
  -1  -6   7 12.7647 3.28412   1
   1   6  -7 15.3235 3.31950   1
  -1  -6   7 13.8143 4.28700   1
   1   6  -7 17.9883 4.37512   1
  -1   6   7 13.8895 2.41328   1
   1   6  -7 10.2929 2.53388   1
   1  -6  -7 10.9286 2.40077   1
  -1  -6   7 9.34022 2.53040   1
  -1  -6   7 19.4619 3.46950   1
   1   6  -7 21.3468 3.53309   1
  -1  -6   7 13.7966 2.36640   1
   1   6  -7 15.6045 2.38315   1
   1  -6  -7 16.8786 2.86193   1
  -1   6   7 15.1852 2.84173   1
  -1  -6   6 5.50076 1.27630   1
   1  -6  -6 6.55398 1.62481   1
  -1   6   6 8.30237 1.64353   1
   1   6  -6 5.38610 1.27822   1
  -1  -6   6 5.83677 3.46558   1
   1   6  -6 0.94637 3.31774   1
  -1   6   6 5.48881 2.14445   1
   1  -6  -6 8.38247 2.12459   1
   1  -6  -6 5.39712 3.08720   1
  -1   6   6 0.47651 2.61924   1
  -1   6   6 7.08615 1.37983   1
   1   6  -6 5.78579 1.57000   1
   1  -6  -6 8.03169 1.43155   1
  -1  -6   6 9.67547 1.63187   1
  -1  -6   6 9.96439 2.61948   1
   1   6  -6 7.95365 2.67291   1
  -1  -6   6 7.95084 2.38395   1
   1   6  -6 7.56165 2.39415   1
  -1   6   6 5.83588 1.59350   1
   1  -6  -6 5.40597 1.58022   1
   1   6  -5 8.68417 1.36389   1
  -1   6   5 11.2734 1.63523   1
   1   6  -5 5.21969 3.33526   1
   1  -6  -5 6.56030 2.37028   1
  -1   6   5 7.13697 2.30851   1
  -1  -6   5 4.92751 3.44654   1
  -1   6   5 3.28220 3.02129   1
   1  -6  -5 3.67352 3.13780   1
   1  -6  -5 5.35182 1.46104   1
  -1  -6   5 7.71894 1.65205   1
   1   6  -5 5.46023 1.57788   1
  -1   6   5 7.71574 1.47462   1
  -1  -6   5 5.89764 1.30462   1
  -1  -6   5 8.55830 2.44464   1
   1   6  -5 8.83650 2.34598   1
   1  -6  -5 7.46512 1.73142   1
  -1   6   5 4.82165 1.62285   1
   1  -6  -5 8.04323 1.61917   1
  -1   6   4 18.0627 3.25792   1
   1  -6  -4 16.8784 3.22543   1
  -1  -6   4 16.5145 3.58476   1
   1  -6  -4 16.0998 3.03910   1
  -1   6   4 17.1537 3.04223   1
  -1  -6   4 17.1955 3.10103   1
   1   6  -4 16.0981 3.08328   1
  -1   6   4 18.7861 3.05480   1
   1  -6  -4 22.3399 3.08491   1
   1   6  -4 14.8143 3.53377   1
  -1  -6   4 17.0642 4.53147   1
   1  -6  -4 14.6255 3.78145   1
  -1   6   4 17.5671 3.77727   1
   1   6  -4 14.4698 4.39863   1
  -1  -6   4 19.8536 2.90421   1
   1   6  -4 17.0104 2.88897   1
   1  -6  -3 7.06876 1.57595   1
  -1   6   3 5.90061 1.55614   1
   1   6  -3 9.20613 1.64242   1
  -1  -6   3 5.86198 1.60728   1
  -1   6   3 8.00041 1.53585   1
   1   6  -3 10.3977 3.35198   1
  -1  -6   3 3.03603 3.25076   1
  -1   6   3 6.97980 2.74755   1
   1  -6  -3 2.29222 2.75310   1
  -1  -6   3 6.45918 1.37009   1
   1   6  -3 9.89209 1.38196   1
   1  -6  -3 7.13387 1.55768   1
   1   6  -3 4.62868 2.22109   1
  -1  -6   3 8.44766 2.32529   1
   1  -6  -3 8.49263 1.91913   1
  -1   6   3 9.66780 1.92573   1
  -1  -6   2 11.2668 2.67984   1
   1   6  -2 9.15401 2.66038   1
   1  -6  -2 35.5990 3.47028   1
  -1  -6   2 16.9505 3.29959   1
  -1   6   2 33.1542 3.41238   1
   1   6  -2 13.7975 3.17444   1
  -1  -6   2 28.2596 3.02157   1
  -1   6   2 18.9677 2.92267   1
   1   6  -2 26.3374 2.99350   1
   1  -6  -2 29.6928 3.01757   1
  -1  -6   2 14.2852 4.14592   1
   1  -6  -2 13.0772 3.89709   1
   1   6  -2 15.7383 4.13511   1
  -1   6   2 16.2300 3.96638   1
   1  -6  -2 14.8019 2.75118   1
  -1   6   2 13.9567 2.72006   1
   1  -6  -1 2.53007 2.98291   1
  -1  -6   1 2.39303 2.73853   1
   1   6  -1 0.11295 2.82421   1
  -1   6   1-2.17553 3.12082   1
   1   6  -1 1.44435 0.93569   1
  -1  -6   1-1.20574 0.92985   1
   1  -6  -1 0.07435 0.95153   1
  -1   6   1-0.55207 0.88690   1
  -1   6   1-0.65071 1.47466   1
  -1  -6   1 2.49067 1.58913   1
   1  -6  -1-0.26036 1.41618   1
   1   6  -1 1.35212 1.47605   1
  -1   6   0 4.38761 1.30769   1
   1  -6   0 5.15266 1.32782   1
   1  -6   0 2.59265 1.78579   1
  -1   6   0 0.98128 1.65448   1
  -1  -6   0 5.28179 2.83998   1
   1   6   0 3.35401 2.69432   1
  -1   6   0 8.04698 3.39205   1
   1  -6   0 13.9591 3.60009   1
   1   6   0 2.95790 1.13758   1
  -1  -6   0 4.61565 1.18289   1
   1   6   0 2.78445 1.71239   1
  -1  -6   0 4.55285 1.66231   1
  -1   6  -1 3.40900 1.86181   1
   1  -6   1 7.12662 1.95276   1
   1  -6   1 3.57862 3.49712   1
  -1  -6  -1 10.7720 2.75990   1
  -1   6  -1 9.52757 3.48664   1
   1   6   1 12.3578 1.83629   1
  -1   6  -1 1.50727 1.12052   1
   1  -6   1 3.34847 1.19186   1
  -1   6  -1 2.03855 0.51142   1
  -1  -6  -1 4.06402 1.08454   1
   1   6   1 3.78001 1.05205   1
   1   6   1 13.0540 2.72266   1
   1  -6   2 5.12047 2.31884   1
  -1   6  -2 3.79024 2.23921   1
   1  -6   2 7.84029 1.25771   1
  -1  -6  -2 9.33210 1.95670   1
   1   6   2 3.38908 1.82636   1
   1  -6   2 0.40622 3.53728   1
  -1   6  -2 2.57504 3.66905   1
  -1  -6  -2 0.91467 2.53742   1
   1   6   2 7.11294 2.60141   1
   1   6   2 8.07664 1.61958   1
  -1   6  -2 7.49860 1.25268   1
  -1  -6  -3 0.12984 1.18018   1
   1   6   3 0.91160 1.22027   1
  -1   6  -3-2.88313 3.64208   1
   1  -6   3 0.28932 3.33849   1
  -1   6  -3 3.66218 1.25777   1
   1  -6   3-1.73920 2.01806   1
  -1   6  -3-0.26448 1.94972   1
  -1  -6  -3-0.85954 2.10257   1
   1   6   3 3.25505 2.08766   1
  -1   6  -3 0.33001 0.50725   1
   1  -6   3 1.71248 0.53369   1
  -1  -6  -4 2.46669 2.00465   1
   1   6   4 3.55860 1.95380   1
   1  -6   4 3.44443 0.82478   1
  -1   6  -4 7.06516 3.79780   1
   1  -6   4 2.75748 3.54529   1
   1  -6   4 4.73079 1.40317   1
  -1   6  -4 3.11529 1.35550   1
  -1   6  -4 5.51831 0.86938   1
  -1  -6  -4 1.52358 0.96359   1
   1   6   4 2.84257 0.99719   1
  -1  -6  -4 6.18240 1.50520   1
   1   6   4 2.95637 1.41765   1
   1  -6   4 5.21276 2.24416   1
  -1   6  -4 6.06873 2.30553   1
  -1  -6  -4 7.17205 2.79566   1
   1   6   4 4.96096 2.52881   1
  -1  -6  -5 10.0953 2.59611   1
   1   6   5 13.5700 2.60360   1
   1  -6   5 8.90331 4.11201   1
  -1   6  -5 7.30159 4.15780   1
   1   6   5 10.3478 2.00798   1
  -1  -6  -5 11.8537 2.03106   1
   1  -6   5 11.3342 3.05166   1
  -1   6  -5 12.9754 3.08650   1
   1   6   5 8.33445 2.31727   1
  -1  -6  -5 11.5328 2.33344   1
  -1   6  -5 10.9382 1.94049   1
   1  -6   5 13.3792 1.95392   1
   1   6   5 8.59656 3.04390   1
  -1  -6  -5 6.63933 2.99257   1
  -1  -6  -6 1.49689 0.79333   1
   1  -6   6 0.32552 2.40401   1
   1   6   6 2.30451 1.52842   1
  -1  -6  -6 3.18826 1.57643   1
  -1   6  -6 8.55488 3.83043   1
   1  -6   6 14.1668 3.97150   1
   1   6   6 3.30346 1.30236   1
  -1  -6  -6 0.07518 1.19284   1
   1   6   6 0.52039 2.14875   1
  -1  -6  -6 1.47493 2.16678   1
   1  -6   6 3.31136 0.85737   1
  -1   6  -6 3.13684 0.85799   1
   1   6   6 1.45228 0.78525   1
  -1  -6  -7 0.17408 1.31458   1
   1   6   7 0.91283 1.31487   1
  -1  -6  -7 0.79884 1.19933   1
   1   6   7-0.63558 1.26541   1
  -1   6  -7-2.52775 3.86012   1
   1  -6   7 5.21836 3.62786   1
  -1   6  -7 1.75852 2.46574   1
   1  -6   7-1.76595 2.44259   1
  -1  -6  -7 1.09253 1.89550   1
   1   6   7 1.51765 1.96714   1
  -1  -6  -7 0.16977 0.65027   1
   1   6   7-0.13485 0.62168   1
  -1   6  -7 1.29601 0.79220   1
   1  -6   7 0.99595 0.76175   1
  -1   6  -8 2.68516 1.17690   1
   1  -6   8 4.52611 1.13996   1
   1   6   8 4.52072 1.82897   1
   1  -6   8-1.69674 3.83574   1
  -1  -6  -8 3.36963 1.48654   1
   1   6   8 1.46246 1.42390   1
  -1  -6  -8 5.26187 1.61244   1
   1   6   8 5.10570 1.62441   1
  -1   6  -8-2.08456 4.02465   1
   1  -6   8 7.05543 2.52944   1
  -1   6  -8 2.56121 2.37787   1
   1   6   8 3.59411 2.17043   1
  -1  -6  -8 4.06935 2.08150   1
  -1  -6  -8 4.99082 1.04536   1
   1   6   8 5.93499 1.07127   1
   1   6   9 0.39844 0.63364   1
  -1  -6  -9-0.03634 0.65395   1
  -1  -6  -9 4.29123 1.59028   1
  -1  -6  -9 0.21043 1.24085   1
   1   6   9-0.15770 1.22145   1
   1   6   9 0.09208 1.28694   1
   1  -6   9 1.78014 3.72317   1
   1   6   9 3.34013 1.64099   1
  -1  -6  -9 3.15842 1.71486   1
   1  -6   9-0.73476 0.95226   1
  -1   6  -9 0.77715 0.95416   1
  -1  -6  -9-0.49800 2.09993   1
   1   6   9 2.10653 2.04024   1
  -1   6  -9-3.04866 2.15928   1
   1  -6   9 0.38082 2.15222   1
  -1   6  -9-1.98975 3.93718   1
  -1  -6 -10-1.53053 1.62784   1
   1   6  10 2.60664 1.55198   1
  -1   6 -10-1.86936 3.78416   1
   1  -6  10-1.43852 4.08906   1
   1   6  10 2.45136 1.65700   1
  -1  -6 -10-1.52770 1.82205   1
   1  -6  10 2.50918 2.19735   1
  -1   6 -10 0.67496 2.08972   1
  -1  -6 -10 0.66145 2.20114   1
   1   6  10 1.85061 2.17565   1
  -1  -6 -10-0.52341 0.65466   1
   1   6  10 0.22212 0.62584   1
  -1   6 -10 0.39127 1.04549   1
   1  -6  10 1.32411 1.07196   1
  -1  -6 -10-2.74659 1.40380   1
   1   6  10 0.05266 1.27204   1
   1   6  11-0.32653 1.62552   1
  -1  -6 -11 1.77261 1.59742   1
   1  -6  11 6.01172 4.32201   1
  -1   6 -11-3.47527 4.14962   1
   1   6  11 6.96005 1.94962   1
  -1  -6 -11 1.27147 1.76710   1
   1  -6  11 2.40203 2.22684   1
  -1   6 -11 1.27753 2.41736   1
  -1  -6 -11 2.12119 2.40220   1
   1   6  11 2.52467 2.40126   1
   1   6  11 1.14528 0.78127   1
  -1  -6 -11 1.34255 0.76183   1
   1   6  11 2.51429 1.49737   1
  -1   6 -11 2.78709 1.24771   1
   1  -6  11 0.32565 1.16865   1
  -1  -6 -12 0.71142 0.69664   1
   1   6  12 1.62134 0.68181   1
  -1   6 -12 2.96203 2.27565   1
   1  -6  12 1.92995 2.09364   1
   1   6  12 1.27962 1.48177   1
  -1  -6 -12 0.33427 1.36511   1
  -1   6 -12 4.27470 3.89409   1
   1   6  12 0.08877 1.72518   1
   1  -6  12 4.00539 3.78395   1
  -1  -6 -12 0.08966 1.70761   1
  -1   6 -12 0.77728 1.16670   1
   1  -6  12-0.84069 1.23414   1
  -1  -6 -12 1.33603 1.63619   1
   1   6  12-0.23447 1.47943   1
   1   6  12 2.21742 2.27146   1
  -1  -6 -12 2.38391 2.32512   1
   1   6  13-0.64163 1.53423   1
  -1  -6 -13-0.92983 1.59635   1
   1   6  13-0.15612 1.87612   1
  -1  -6 -13-1.25577 2.08930   1
  -1  -6 -13-0.36202 1.31918   1
   1   6  13-0.68842 1.44494   1
  -1   6 -13 4.42695 2.18801   1
   1  -6  13 3.24534 2.02208   1
  -1   6 -13 0.85107 1.11285   1
   1  -6  13-0.52665 1.18074   1
  -1   6 -13 4.45398 3.73999   1
  -1  -6 -13-0.09447 1.60556   1
   1  -6  13 1.15870 3.55394   1
   1   6  13-0.46883 1.51791   1
   1   6  13 0.12323 0.65789   1
  -1  -6 -13 0.61410 0.61849   1
   1   6  14 3.87007 1.79080   1
  -1  -6 -14 0.85816 1.58715   1
   1   6  14-0.98894 1.73624   1
  -1  -6 -14-0.16572 2.04740   1
   1   6  14 1.35868 1.52653   1
  -1  -6 -14 1.70073 1.45955   1
  -1   6 -14-0.47287 1.63855   1
   1  -6  14-0.15920 1.74363   1
  -1   6 -14 0.99623 1.08762   1
   1  -6  14 2.14836 1.14220   1
   1   6  14 1.28714 1.37475   1
   1  -6  14 3.35311 3.32214   1
  -1  -6 -14 1.98938 1.50846   1
  -1   6 -14 3.90183 3.43439   1
   1   6  14 0.63825 0.62350   1
  -1  -6 -14 0.93377 0.66576   1
  -1  -6 -15 1.56331 1.42912   1
   1   6  15 1.95188 1.46725   1
  -1  -6 -15 2.09555 1.90698   1
   1   6  15 2.60758 1.89836   1
  -1  -6 -15-0.56615 1.39407   1
  -1   6 -15 1.29681 1.01785   1
   1  -6  15 0.38319 1.03107   1
   1  -6  15 0.32855 1.56700   1
  -1   6 -15-0.34214 1.41740   1
   1  -6  15-4.72421 3.43276   1
  -1  -6 -15-0.73116 1.41518   1
   1   6  15-0.62598 1.37871   1
  -1   6 -15-2.27996 3.18285   1
  -1  -6 -15 0.65877 0.65371   1
   1   6  15 0.48864 0.60547   1
  -1   6 -16 1.62699 1.81749   1
   1  -6  16 3.56302 1.79262   1
   1   6  16 0.72803 1.45365   1
  -1  -6 -16 2.94104 1.85986   1
  -1  -6 -16 4.04721 1.75168   1
   1   6  16 0.48526 1.46197   1
   1  -6  16 3.78881 1.23820   1
  -1   6 -16 1.96644 1.09971   1
   1   6  16 1.91855 0.82797   1
  -1  -6 -16 4.57972 0.90250   1
   1  -6  16 1.54670 2.99885   1
  -1   6 -16 3.91755 3.15224   1
  -1  -6 -16 5.25612 1.67209   1
   1   6  16 3.17327 1.55494   1
   1  -6  17-1.50485 1.89306   1
  -1   6 -17-0.76854 1.65823   1
   1   6  17 1.52688 1.63068   1
  -1  -6 -17-0.38413 1.32640   1
   1   6  17 0.49345 0.57319   1
  -1  -6 -17-0.54795 1.47892   1
   1   6  17-0.17406 1.27505   1
  -1   6 -17-0.96347 0.99789   1
   1  -6  17-0.61666 0.90052   1
  -1  -6 -17-0.19090 0.58136   1
  -1   6 -17-2.97662 3.28519   1
  -1  -6 -17-1.14829 1.35912   1
   1  -6  17 4.51565 2.93497   1
   1   6  17 0.34528 1.24105   1
   1  -6  18 2.37531 1.61717   1
  -1   6 -18 1.40867 1.66125   1
   1   6  18 0.79836 1.51703   1
  -1  -6 -18 2.81422 1.62283   1
   1   6  18 1.39106 0.74431   1
   1   6  18 1.92398 1.37619   1
  -1   6 -18 8.12410 3.43346   1
  -1  -6 -18 2.15874 1.34120   1
   1  -6  18 3.29680 2.92120   1
  -1  -6 -18 2.21398 0.82940   1
   1   6  18 4.61749 1.71786   1
  -1  -6 -18 0.97107 1.60555   1
   1  -6  18 3.28386 1.20712   1
  -1   6 -18 2.33131 1.12228   1
   1   6  19 1.00965 1.30394   1
   1  -6  19 1.41922 2.66313   1
  -1  -6 -19 0.87748 1.19179   1
  -1   6 -19-1.73763 3.00087   1
   1  -6  19 1.29421 1.01731   1
  -1   6 -19 1.28579 1.01797   1
  -1  -6 -19 4.62330 1.88855   1
   1   6  19-1.04513 1.53563   1
  -1   6 -19 0.20962 1.56108   1
   1  -6  19-0.20761 1.52530   1
   1   6  19 1.19783 1.56500   1
  -1  -6 -19 1.47483 1.67094   1
   1  -7 -18-1.93408 1.70022   1
  -1   7  18 2.13826 1.63030   1
  -1  -7  18-0.19707 1.76783   1
   1   7 -18-0.60230 1.36515   1
   1  -7 -18 0.64420 1.36267   1
  -1   7  18 1.54593 1.26671   1
   1   7 -18 1.26979 0.91420   1
   1  -7 -18-0.65471 1.05845   1
  -1   7  18 0.10976 1.12206   1
  -1  -7  18-0.84922 0.88128   1
  -1   7  18 0.91863 0.57204   1
   1  -7 -18 0.96047 0.55018   1
  -1  -7  18-0.55795 2.35884   1
   1   7 -18 1.42015 2.66239   1
  -1   7  17 2.87359 1.86152   1
   1  -7 -17 0.20654 1.55853   1
  -1  -7  17-0.18726 1.45054   1
   1   7 -17-0.18995 1.64360   1
  -1   7  17 1.14068 1.27284   1
   1  -7 -17 3.89708 1.57824   1
   1   7 -17 1.43044 0.92352   1
   1  -7 -17 3.42493 1.34609   1
  -1  -7  17-0.95420 0.98329   1
  -1   7  17 0.52170 1.11707   1
   1  -7 -17 0.84518 0.57058   1
  -1   7  17 1.11097 0.59773   1
   1   7 -17-1.38259 2.86540   1
  -1  -7  17 5.15383 2.96272   1
  -1   7  16 1.62242 0.91385   1
   1  -7 -16 0.03952 0.77133   1
  -1   7  16 0.59130 1.61376   1
   1  -7 -16-0.39816 1.71807   1
  -1   7  16-0.56232 0.59886   1
   1  -7 -16 1.78099 0.68027   1
   1   7 -16 0.54105 1.50916   1
  -1  -7  16-1.56862 1.62007   1
   1  -7 -16 0.55157 1.17853   1
  -1   7  16 1.85706 1.16791   1
   1   7 -16-1.06837 2.72671   1
  -1  -7  16-2.63643 2.78594   1
  -1   7  16 0.79139 1.09388   1
   1   7 -16-0.59365 0.85054   1
  -1  -7  16 1.03736 0.88695   1
   1  -7 -16 0.78767 1.11493   1
  -1   7  15 1.40272 1.22809   1
   1  -7 -15 2.51474 1.25459   1
  -1  -7  15 1.78287 0.93981   1
   1   7 -15 3.71296 1.05830   1
  -1   7  15 1.46692 0.89200   1
   1  -7 -15 0.76536 1.86640   1
  -1   7  15 3.03773 1.89511   1
   1  -7 -15-1.02309 1.25858   1
  -1   7  15 2.33530 1.30933   1
   1   7 -15 3.63134 2.87435   1
  -1  -7  15 3.30892 2.92169   1
  -1  -7  15 0.65409 1.56154   1
   1   7 -15 1.19468 1.68080   1
   1  -7 -15 0.36548 0.79682   1
  -1   7  15 1.09745 0.64731   1
   1  -7 -15 2.16769 0.72734   1
   1  -7 -14 0.18206 1.88472   1
  -1   7  14-0.72661 1.75911   1
   1  -7 -14-1.05335 1.14240   1
  -1   7  14-0.56787 0.98963   1
   1  -7 -14-0.08782 1.16891   1
  -1   7  14 0.43783 1.17038   1
   1   7 -14-0.12661 0.86358   1
  -1  -7  14-0.18910 0.82120   1
  -1  -7  14 2.22438 3.03038   1
   1   7 -14-0.49994 3.12501   1
  -1  -7  14 0.31694 1.75078   1
   1   7 -14 1.25807 1.70533   1
  -1   7  14 0.22013 0.81570   1
   1  -7 -14-0.56919 0.75561   1
  -1   7  14 0.20638 0.59174   1
   1  -7 -14-0.08243 0.57790   1
  -1   7  13-0.51955 1.95971   1
   1  -7 -13 1.04365 2.19540   1
  -1   7  13-0.03997 0.59029   1
   1  -7 -13 0.27979 0.60613   1
   1   7 -13 0.46073 1.74798   1
  -1  -7  13 0.76912 1.69975   1
  -1   7  13-0.22340 0.88620   1
   1  -7 -13 1.48282 0.84803   1
   1  -7 -13-0.32438 1.19504   1
  -1   7  13-1.37430 1.18959   1
  -1   7  13 1.23299 1.22872   1
   1   7 -13-0.17332 0.80440   1
  -1  -7  13 1.31779 0.93062   1
   1  -7 -13-0.08251 1.26586   1
  -1  -7  13 5.95151 3.41204   1
   1   7 -13-4.56813 3.59266   1
  -1  -7  12 8.06738 4.04402   1
   1   7 -12 2.31114 3.78047   1
   1  -7 -12 3.51539 1.33002   1
  -1   7  12 4.84157 1.36291   1
  -1   7  12 4.87104 1.67543   1
  -1   7  12 9.52579 1.87982   1
  -1  -7  12 6.22545 1.36944   1
   1  -7 -12 7.59883 1.80713   1
   1   7 -12 6.63752 1.41271   1
   1  -7 -12 3.20157 1.56050   1
   1   7 -12 4.87646 2.43214   1
  -1  -7  12 5.89979 2.48735   1
  -1   7  12 4.15021 1.10851   1
   1  -7 -12 5.81195 1.16047   1
   1  -7 -12 2.98721 2.73193   1
  -1   7  12-0.66164 2.49750   1
  -1   7  11 0.15257 0.63254   1
   1   7 -11-2.54969 2.28932   1
  -1  -7  11 0.98210 2.18868   1
  -1   7  11 3.14985 2.47855   1
   1  -7 -11 0.47340 2.24013   1
   1  -7 -11 0.35741 1.39243   1
   1  -7 -11 3.56408 1.33769   1
  -1   7  11 0.85400 1.16438   1
  -1   7  11-0.81332 1.42564   1
   1  -7 -11 3.03887 1.48690   1
  -1   7  11-0.71457 1.46899   1
  -1  -7  11 0.18709 0.96585   1
   1   7 -11 3.28695 1.03826   1
   1  -7 -11 0.61427 0.64509   1
   1   7 -11 5.09093 3.97984   1
  -1  -7  11 4.20406 3.83859   1
   1   7 -10 5.98217 1.51989   1
  -1   7  10 5.84611 1.85978   1
   1  -7 -10 9.47153 3.13629   1
  -1   7  10 2.39067 2.93838   1
  -1  -7  10 10.3088 1.65446   1
   1  -7 -10 6.85161 1.43535   1
  -1  -7  10 8.21299 2.96810   1
   1   7 -10 3.41760 2.83036   1
   1  -7 -10 10.6586 2.01209   1
   1  -7 -10 9.03571 2.01437   1
  -1   7  10 8.76968 1.90502   1
  -1   7  10 6.30870 1.42290   1
   1  -7 -10 6.59032 1.94019   1
  -1   7  10 6.18269 1.87884   1
  -1  -7  10 6.98811 4.18446   1
   1   7 -10 9.11658 4.25251   1
   1   7 -10 7.52126 2.89237   1
  -1  -7  10 4.47042 2.61898   1
  -1   7   9 0.88390 1.18584   1
   1  -7  -9-1.29014 1.25332   1
  -1   7   9 2.15941 2.57590   1
   1  -7  -9 3.49504 2.65965   1
  -1  -7   9-0.63763 0.82173   1
   1   7  -9 2.53390 1.13226   1
   1  -7  -9 2.78442 1.34267   1
   1  -7  -9-0.67136 1.61523   1
  -1   7   9 0.48688 1.52448   1
   1   7  -9-0.03696 0.80606   1
  -1   7   9-0.78455 1.31621   1
  -1  -7   9 2.37329 2.33726   1
   1   7  -9-0.39428 2.38432   1
  -1   7   9 0.98917 0.65218   1
   1  -7  -9-0.03940 0.68366   1
   1   7  -9 0.20297 3.25744   1
  -1  -7   9 0.20268 3.48860   1
   1   7  -9 2.15584 2.09939   1
  -1  -7   9 0.37976 2.33259   1
  -1   7   8 4.61627 1.32854   1
   1  -7  -8 2.75741 1.20394   1
   1  -7  -8-0.14241 2.45619   1
  -1   7   8 2.81100 2.80654   1
   1   7  -8 2.03358 0.80262   1
  -1  -7   8 0.13076 0.74441   1
   1   7  -8 0.60661 1.04827   1
  -1  -7   8 1.11807 1.04244   1
   1  -7  -8-0.05528 1.18691   1
  -1   7   8-1.79470 1.63395   1
  -1  -7   8-0.12427 2.10159   1
   1   7  -8-2.26670 2.17871   1
   1  -7  -8 0.27028 1.61509   1
  -1  -7   8 1.35670 3.22887   1
   1   7  -8 2.32795 3.60859   1
   1   7  -8 2.43580 2.34549   1
  -1  -7   8 0.48466 1.93414   1
  -1   7   8 2.29638 1.24413   1
   1  -7  -8 1.00791 0.78358   1
  -1   7   8 1.10117 0.76518   1
   1  -7  -7 0.44738 1.11266   1
  -1   7   7 1.57921 1.16072   1
   1   7  -7-0.59018 2.18226   1
  -1  -7   7-1.89179 2.20018   1
  -1  -7   7-0.42402 1.11846   1
   1   7  -7-1.30135 1.11686   1
  -1  -7   7 1.58541 0.67615   1
   1   7  -7 1.38073 0.67847   1
  -1   7   7 1.01012 0.74507   1
   1  -7  -7 1.46520 0.76018   1
  -1   7   7 0.21648 1.14009   1
   1  -7  -7 1.44882 1.09568   1
  -1  -7   7-1.37721 2.01294   1
   1   7  -7 3.48688 2.00366   1
  -1   7   7-0.58917 1.70393   1
   1   7  -7 1.48036 3.28909   1
   1  -7  -7-1.50668 1.80237   1
  -1  -7   7 3.33130 3.27404   1
  -1   7   7-0.13764 2.59860   1
   1  -7  -7-2.91486 2.76427   1
   1  -7  -6 1.37274 1.17493   1
  -1   7   6-0.43740 1.15004   1
  -1   7   6-0.20960 1.12984   1
  -1  -7   6 5.81479 1.25852   1
   1   7  -6 2.83603 1.16499   1
   1   7  -6 3.76510 0.81450   1
  -1  -7   6 0.56242 0.75305   1
  -1  -7   6 3.35192 3.17578   1
  -1   7   6-0.49215 1.88335   1
   1  -7  -6 3.28911 2.06363   1
   1   7  -6 1.23498 3.15397   1
  -1  -7   6-0.64111 1.89865   1
   1   7  -6 1.18915 1.84123   1
   1  -7  -6 0.06991 1.14002   1
   1  -7  -6 6.02878 2.90095   1
  -1   7   6 3.65067 2.69708   1
  -1  -7   5 5.32964 0.90468   1
   1   7  -5 5.93469 0.89695   1
   1  -7  -5 0.41041 1.19460   1
  -1   7   5 2.98765 1.30977   1
   1  -7  -5 2.25065 1.02063   1
  -1   7   5 3.03706 1.01510   1
  -1  -7   5 3.54388 1.85010   1
   1   7  -5-0.50932 1.84373   1
  -1  -7   5 5.54494 3.23664   1
  -1   7   5 1.63946 2.15294   1
   1  -7  -5 0.09332 2.17017   1
   1   7  -5 3.02295 3.28651   1
   1  -7  -5 3.15992 1.18755   1
  -1   7   5 1.94927 1.12633   1
   1   7  -5 2.86268 1.12269   1
  -1  -7   5 2.24770 1.13097   1
   1  -7  -5 8.84474 3.32664   1
  -1   7   5 12.1867 3.26942   1
   1  -7  -4 0.91270 0.85349   1
  -1   7   4 1.55620 0.90565   1
   1  -7  -4 1.93554 2.39510   1
  -1  -7   4-0.63910 3.06700   1
   1   7  -4 1.74899 2.95826   1
  -1   7   4 1.70949 2.11221   1
   1  -7  -4 2.43494 1.06123   1
  -1   7   4 3.18621 1.02587   1
   1   7  -4 1.16674 0.98110   1
  -1  -7   4 1.26344 0.97092   1
   1  -7  -4 0.13972 1.14331   1
  -1   7   4 0.28247 1.12623   1
   1   7  -4 0.29148 1.60142   1
  -1  -7   4 0.28875 1.61244   1
   1   7  -4 0.10867 0.52840   1
  -1  -7   4 0.89935 0.54743   1
   1   7  -3 1.77766 0.67829   1
  -1   7   3 0.87266 0.92638   1
   1  -7  -3 2.52681 0.99463   1
  -1  -7   3 3.15200 1.10810   1
   1   7  -3 0.83600 0.98142   1
   1   7  -3 2.97073 1.65140   1
  -1  -7   3 2.34662 0.73185   1
  -1  -7   3 1.96416 2.86897   1
  -1   7   3-2.07203 2.46130   1
   1   7  -3-0.60020 2.95911   1
   1  -7  -3 0.11043 2.36853   1
  -1   7   3 3.28063 0.97447   1
  -1   7   3 0.94468 1.33581   1
   1  -7  -3-0.07200 1.24936   1
   1  -7  -2 11.4211 3.21188   1
  -1  -7   2 14.5892 3.32713   1
   1   7  -2 19.0814 3.41225   1
  -1   7   2 16.0981 3.31275   1
  -1  -7   2 20.8482 2.86820   1
   1   7  -2 12.4339 2.80652   1
   1   7  -2 24.5593 3.10265   1
   1  -7  -2 23.8162 3.11720   1
  -1   7   2 22.6595 3.09177   1
  -1  -7   2 20.9903 3.10775   1
  -1   7   2 14.5934 2.87093   1
  -1  -7   2 6.65745 4.01134   1
  -1   7   2 12.5023 4.03818   1
   1   7  -2 13.4569 4.14271   1
   1  -7  -2 16.8094 4.12741   1
   1   7  -1 3.48744 1.18625   1
  -1  -7   1 3.81852 1.20682   1
  -1   7   1 7.10896 2.90890   1
   1  -7  -1 5.77367 3.05331   1
   1   7  -1 5.10388 2.77902   1
  -1  -7   1 6.64586 2.88519   1
  -1   7   1 3.26932 1.17929   1
   1  -7  -1 4.12808 1.22452   1
   1  -7  -1 7.73248 1.73673   1
  -1   7   1 0.38249 1.51618   1
  -1  -7   1 3.87483 1.64859   1
   1   7  -1 1.73777 1.60394   1
   1  -7   0 48.1121 8.72555   1
  -1   7   0 54.8248 8.78460   1
  -1  -7   0 45.9815 8.69245   1
   1   7   0 48.5207 8.72866   1
  -1  -7   0 55.8035 8.51346   1
  -1   7   0 56.7172 8.54178   1
   1  -7   0 57.3430 8.54925   1
   1   7   0 60.0302 8.52550   1
   1  -7   0 40.3548 9.30870   1
  -1   7   0 48.9134 9.38606   1
  -1  -7   0 51.1972 9.21077   1
   1   7   0 42.4937 9.13478   1
   1  -7   1 21.5688 3.38972   1
  -1   7  -1 16.6286 3.31008   1
  -1   7  -1 23.3439 4.73762   1
  -1  -7  -1 15.3040 3.74822   1
   1   7   1 19.3056 3.74221   1
   1  -7   1 17.4999 4.51922   1
   1   7   1 19.1588 2.84016   1
  -1   7  -1 15.9681 2.84704   1
  -1  -7  -1 11.0896 2.76857   1
   1  -7   1 15.1256 2.84555   1
  -1  -7  -1 12.1818 3.00774   1
   1   7   1 15.5258 3.09756   1
  -1  -7  -2 7.49794 2.83005   1
   1   7   2 8.52485 2.87117   1
   1  -7   2 11.9841 2.15258   1
  -1  -7  -2 12.5781 2.00813   1
   1   7   2 12.5283 1.98544   1
  -1   7  -2 9.02559 2.06672   1
   1  -7   2 16.0013 3.99085   1
  -1   7  -2 6.21737 3.72712   1
  -1  -7  -2 15.7475 2.41628   1
  -1   7  -2 10.0258 1.60103   1
   1  -7   2 8.94048 1.59962   1
  -1   7  -2 18.5036 2.78718   1
   1   7   2 11.3024 2.29857   1
   1  -7   2 15.5378 2.65200   1
   1  -7   3 1.14722 0.39594   1
  -1   7  -3 0.30300 0.37123   1
  -1  -7  -3 0.44795 1.12471   1
   1   7   3 1.95580 1.20860   1
   1  -7   3 2.35444 1.14507   1
  -1   7  -3 1.86622 1.15683   1
  -1  -7  -3 1.86587 0.91758   1
   1   7   3 0.24522 0.82723   1
  -1   7  -3 0.81936 3.34248   1
   1  -7   3-1.47138 3.24393   1
  -1   7  -3 3.50092 1.87764   1
   1  -7   3 2.78653 1.72883   1
  -1  -7  -3 2.35183 2.21170   1
   1   7   3 0.91953 2.10180   1
   1   7   4 4.82005 2.12879   1
  -1  -7  -4 6.68478 2.17126   1
   1  -7   4 0.17177 3.26840   1
  -1   7  -4 4.30365 3.47780   1
  -1   7  -4 4.39425 1.36523   1
   1  -7   4 5.90205 1.42559   1
  -1   7  -4 1.31738 0.67373   1
   1  -7   4 2.55715 0.67485   1
   1   7   4 0.71149 2.78276   1
   1   7   4 6.18693 1.14052   1
  -1   7  -4 1.16642 2.00305   1
   1  -7   4 3.34731 2.07792   1
   1   7   4 2.66584 1.31948   1
  -1  -7  -4 2.50773 1.32336   1
  -1   7  -5-0.46098 2.02262   1
   1  -7   5 0.79523 2.14730   1
  -1  -7  -5 1.19174 2.42314   1
   1   7   5 0.82152 2.43341   1
  -1  -7  -5 1.80847 1.81869   1
   1   7   5 2.28247 1.88291   1
   1   7   5 2.19847 1.24287   1
  -1  -7  -5 0.86459 1.13999   1
   1  -7   5 0.59936 0.58574   1
  -1   7  -5 3.15318 0.65082   1
   1  -7   5 4.32302 3.51064   1
  -1   7  -5 5.05653 3.58118   1
   1   7   5 1.46634 0.77966   1
  -1  -7  -5 1.69824 0.77556   1
   1  -7   5 0.93930 1.19033   1
  -1   7  -5 1.00808 1.13815   1
  -1   7  -6 5.51104 3.81169   1
   1  -7   6-3.02963 3.74848   1
   1  -7   6-0.48382 2.26565   1
  -1   7  -6 1.20708 2.21743   1
  -1  -7  -6 3.12207 1.30140   1
   1   7   6 0.81876 1.19274   1
  -1  -7  -6 1.22339 1.54661   1
   1   7   6 4.13692 1.75157   1
   1   7   6-0.71873 2.25334   1
  -1  -7  -6-0.12102 2.26693   1
  -1   7  -6 1.46257 0.66741   1
   1  -7   6 0.77080 0.67088   1
   1   7   6-0.15500 0.80098   1
  -1  -7  -6-0.19609 0.76536   1
  -1  -7  -7 1.16813 0.71392   1
  -1  -7  -7-0.69158 1.16388   1
   1   7   7 2.42154 1.32113   1
  -1   7  -7 1.98525 3.72197   1
   1  -7   7-1.18728 3.66246   1
  -1   7  -7-1.76464 2.31876   1
   1  -7   7-1.63880 2.38939   1
  -1  -7  -7-0.51914 1.48689   1
   1   7   7 0.93955 1.54775   1
   1   7   7 2.08632 2.20249   1
  -1  -7  -7 2.98550 2.26825   1
   1  -7   7 0.69925 0.74674   1
  -1   7  -7-0.18346 0.71681   1
   1   7   7 1.07561 0.70449   1
  -1  -7  -8 0.36428 1.32333   1
   1   7   8 2.89572 1.41347   1
  -1   7  -8-0.62396 3.87268   1
   1  -7   8 4.33754 3.91154   1
   1   7   8 0.06640 1.44262   1
  -1  -7  -8-2.78349 1.60765   1
  -1   7  -8 3.23801 2.39783   1
   1  -7   8 0.81889 2.44242   1
   1   7   8-0.37917 2.40133   1
  -1  -7  -8 4.73508 2.47092   1
  -1  -7  -8 1.65066 0.75522   1
   1   7   8 1.67092 0.75061   1
   1  -7   8 1.18989 0.90045   1
  -1   7  -8 4.04839 0.95078   1
  -1  -7  -9 0.67906 0.67457   1
   1   7   9 0.87775 0.67731   1
   1   7   9 4.13718 1.94877   1
  -1   7  -9 2.92968 2.57867   1
   1  -7   9-1.94676 2.50221   1
   1   7   9 1.43570 1.42131   1
  -1  -7  -9 1.93550 1.38257   1
   1  -7   9 0.87354 0.95226   1
  -1   7  -9 0.62476 0.96290   1
  -1   7  -9 6.28373 4.36162   1
   1  -7   9-3.88393 4.36725   1
  -1  -7  -9-1.20102 2.35137   1
   1   7   9 4.93590 2.51396   1
  -1  -7  -9-2.40116 1.50995   1
   1   7   9 2.00602 1.45450   1
   1   7  10 13.6836 2.50226   1
  -1  -7 -10 15.0182 2.52789   1
   1  -7  10 12.7079 3.73522   1
  -1   7 -10 11.4327 3.73626   1
   1   7  10 15.4336 2.86226   1
  -1  -7 -10 14.8818 2.85408   1
  -1  -7 -10 13.1410 3.13878   1
   1   7  10 15.5762 3.12913   1
   1   7  10 17.2111 3.72345   1
  -1  -7 -10 12.9187 3.75468   1
  -1   7 -10 1.58318 4.70055   1
   1  -7  10 12.3306 4.71643   1
   1  -7  10 13.1435 2.62239   1
  -1   7 -10 14.9036 2.65855   1
   1   7  10 15.2325 3.05826   1
  -1  -7 -10 16.4561 3.06081   1
   1   7  11 3.42615 2.15039   1
  -1  -7 -11 2.25060 2.34414   1
   1   7  11-0.17773 1.28965   1
  -1  -7 -11 2.77783 1.37076   1
   1   7  11-0.54697 1.54416   1
  -1  -7 -11 1.34966 1.50793   1
   1  -7  11-0.14969 2.22171   1
  -1   7 -11-0.14959 2.22768   1
   1  -7  11 1.94534 1.10187   1
  -1   7 -11 0.84342 1.06268   1
   1   7  11 1.26944 0.69927   1
  -1  -7 -11 1.79014 0.72296   1
   1   7  11-1.57092 1.67654   1
  -1  -7 -11 0.08895 1.79570   1
   1  -7  11 3.26798 3.87777   1
  -1   7 -11 4.23000 3.75356   1
  -1  -7 -12 3.31801 2.23949   1
   1   7  12 7.08348 2.33664   1
   1  -7  12 2.80476 1.20901   1
  -1   7 -12 6.08377 1.34179   1
   1   7  12 6.15407 1.53556   1
  -1  -7 -12 4.10112 1.42108   1
  -1  -7 -12 4.21861 1.75491   1
   1   7  12 2.59910 1.53928   1
   1  -7  12 6.93714 2.50065   1
  -1   7 -12 2.86278 2.24493   1
   1   7  12 3.50006 0.99467   1
  -1  -7 -12 3.40243 0.98238   1
   1   7  12 2.20902 1.68980   1
  -1  -7 -12 2.05143 1.70176   1
   1  -7  12 4.09413 3.79540   1
  -1   7 -12-2.68933 3.60096   1
   1   7  13-0.16558 1.98990   1
  -1  -7 -13 1.00255 1.71806   1
   1  -7  13 0.19129 0.90117   1
  -1   7 -13 0.95482 0.92931   1
  -1  -7 -13-0.12114 1.06630   1
  -1   7 -13 1.32627 1.83184   1
   1  -7  13 0.16494 1.77758   1
  -1  -7 -13-0.26712 0.62497   1
   1   7  13 0.66488 0.59829   1
   1   7  13-1.55123 1.43938   1
  -1  -7 -13 0.98128 1.51472   1
   1  -7  13-4.49993 3.84604   1
  -1   7 -13-1.26533 3.36818   1
   1   7  13 0.12348 1.12538   1
  -1  -7 -13 0.90238 1.33496   1
   1   7  13 0.88491 1.28158   1
  -1   7 -14-0.48572 0.94654   1
   1  -7  14-0.20874 0.89847   1
   1   7  14 1.21599 1.34930   1
  -1  -7 -14 0.42071 1.31423   1
   1  -7  14-0.68902 1.73301   1
   1   7  14-0.22838 0.56568   1
  -1  -7 -14 0.41073 0.59718   1
   1  -7  14-0.25917 3.16198   1
   1   7  14-0.20387 1.29844   1
  -1   7 -14 0.52510 3.08905   1
  -1  -7 -14 0.30872 1.31083   1
   1   7  14 1.55699 1.62123   1
  -1  -7 -14 3.49859 1.86056   1
  -1   7 -14 0.85959 1.80431   1
  -1  -7 -14-1.74647 1.09491   1
   1   7  14 2.16037 1.21133   1
  -1  -7 -15 0.53372 1.11320   1
   1   7  15 0.90485 1.15828   1
  -1   7 -15-1.90465 2.73745   1
   1   7  15-0.75030 1.23381   1
  -1  -7 -15-0.53945 1.30981   1
   1  -7  15 2.93356 3.03483   1
  -1  -7 -15 0.15051 1.17593   1
   1   7  15-0.58063 1.18813   1
  -1  -7 -15 0.56388 0.57929   1
   1   7  15 0.42498 0.59898   1
  -1  -7 -15 2.37349 1.62172   1
   1   7  15 0.18120 1.51566   1
  -1   7 -15-1.40921 1.70587   1
   1  -7  15-0.53475 1.59815   1
  -1   7 -15 0.15025 0.87455   1
   1  -7  15-0.52786 0.94737   1
   1   7  16-0.45071 1.21631   1
  -1  -7 -16 1.42265 1.18087   1
  -1   7 -16-0.32025 0.79429   1
   1  -7  16 0.80356 1.01466   1
   1  -7  16-0.54772 1.82356   1
  -1   7 -16-0.18084 1.43027   1
  -1  -7 -16 2.60753 1.50150   1
   1   7  16-0.31448 1.19850   1
   1   7  16 0.04873 0.54592   1
  -1  -7 -16 0.19402 0.57171   1
  -1  -7 -16 1.14588 1.72831   1
   1   7  16-0.18989 1.57161   1
   1  -7  16 1.10357 2.79617   1
  -1  -7 -16-0.22570 1.16874   1
   1   7  16 1.12235 1.30666   1
  -1   7 -16 4.78745 2.79142   1
  -1   7 -17 1.88654 1.03527   1
   1  -7  17 2.32544 1.03972   1
  -1   7 -17-1.17116 1.56830   1
   1  -7  17 0.37473 1.48849   1
   1   7  17-0.99478 1.34957   1
  -1  -7 -17 0.34899 1.21299   1
   1   7  17 1.40590 0.68382   1
  -1  -7 -17 1.85149 0.68705   1
  -1  -7 -17 2.19925 1.60606   1
   1   7  17-0.59619 1.50161   1
  -1  -7 -17-0.82517 1.35691   1
   1   7  17 1.76394 1.33066   1
  -1   7 -17-0.28894 2.52158   1
   1  -7  17 2.56541 3.05503   1
  -1   7 -18 1.64568 0.97877   1
   1  -7  18 2.38945 1.08120   1
   1  -7  18 1.98644 1.61141   1
  -1   7 -18-0.61556 1.46393   1
   1   7  18 3.00523 1.38547   1
  -1  -7 -18-0.74901 1.44915   1
  -1  -7 -18 0.05149 0.57968   1
   1   7  18 1.41844 0.66923   1
   1  -7  18-0.58496 2.67258   1
  -1   7 -18-0.89523 2.72670   1
   1   7  18 0.61347 1.23032   1
  -1  -7 -18-1.23208 1.27148   1
  -1  -7 -18 3.13273 1.80514   1
   1   7  18 3.11276 1.79368   1
  -1   8  17-0.43035 1.66028   1
   1  -8 -17-0.21704 1.61070   1
   1  -8 -17 1.06301 0.97051   1
  -1   8  17-0.10655 0.99002   1
   1   8 -17-0.15612 0.73150   1
  -1  -8  17-0.15542 0.83193   1
  -1   8  17 0.27876 0.86706   1
   1  -8 -17-1.17371 1.22712   1
   1   8 -17-0.29467 2.51649   1
  -1   8  17-0.09688 0.49448   1
   1  -8 -17 0.68263 0.52874   1
  -1  -8  17-0.55980 1.22597   1
   1   8 -17-0.95737 1.60150   1
  -1   8  16 0.41547 1.75702   1
   1  -8 -16-0.83014 1.77349   1
  -1   8  16-0.30356 1.00486   1
  -1  -8  16-0.21670 0.73471   1
   1   8 -16 0.07265 0.72279   1
   1   8 -16-0.18051 1.32284   1
  -1  -8  16-0.73335 1.46807   1
  -1   8  16 1.17871 1.15392   1
   1  -8 -16 0.13520 1.00526   1
   1   8 -16 2.00990 2.69144   1
  -1  -8  16-0.56348 2.61851   1
   1  -8 -16 1.32927 0.61617   1
  -1   8  16 0.52314 0.56604   1
   1  -8 -16 1.71743 1.20295   1
   1  -8 -15-0.09575 1.08958   1
  -1   8  15 1.62873 1.23149   1
   1   8 -15-0.67233 0.76948   1
  -1  -8  15 0.26701 0.70529   1
   1  -8 -15-0.25343 0.97776   1
  -1   8  15-0.61423 1.09111   1
   1   8 -15 7.77578 3.10521   1
  -1  -8  15-1.37284 2.48425   1
   1  -8 -15 3.98912 2.09328   1
  -1   8  15-0.79438 1.58879   1
  -1   8  15-0.34902 0.72397   1
   1  -8 -15 0.34578 0.73827   1
   1  -8 -15-0.64594 0.59306   1
  -1   8  15 1.01834 0.57315   1
  -1  -8  15 0.53252 1.54656   1
   1   8 -15-1.05499 1.54691   1
  -1   8  14 1.26195 0.97997   1
   1   8 -14-0.74087 0.80802   1
  -1  -8  14 0.12209 0.72620   1
  -1   8  14-0.09045 1.04708   1
   1   8 -14 0.68645 1.52438   1
   1  -8 -14-0.35566 0.95964   1
   1  -8 -14 0.78440 0.81214   1
   1   8 -14-1.07252 2.94418   1
  -1  -8  14 0.53097 2.74843   1
   1  -8 -14-0.19165 1.81125   1
  -1   8  14-1.14406 1.64506   1
  -1   8  14 0.58458 0.58356   1
   1  -8 -14 0.18041 0.55340   1
   1  -8 -14 0.45242 1.02394   1
  -1   8  14-0.09083 0.79933   1
  -1  -8  14-0.51365 1.78484   1
  -1   8  13-0.91417 1.72788   1
  -1  -8  13-1.29052 3.06922   1
   1   8 -13 2.07038 3.10968   1
  -1   8  13 0.75252 0.98159   1
   1  -8 -13 1.53838 1.02110   1
   1  -8 -13-0.44390 0.62005   1
  -1   8  13-0.21976 0.60210   1
   1  -8 -13-0.59268 1.13168   1
   1  -8 -13 2.19978 1.91090   1
  -1   8  13 0.53934 0.90535   1
   1  -8 -13-0.71967 0.89588   1
   1   8 -13 1.91296 0.81812   1
  -1  -8  13-0.33632 0.80931   1
  -1   8  13 0.25371 1.07732   1
  -1  -8  13-0.16427 1.78139   1
   1   8 -13-0.16551 1.79476   1
  -1   8  12 7.26705 1.48175   1
   1  -8 -12 4.01430 1.41540   1
  -1   8  12 3.07119 0.92737   1
   1   8 -12 2.49894 1.04030   1
  -1  -8  12 2.68370 1.06045   1
  -1   8  12 5.07197 1.53823   1
   1  -8 -12 2.41151 1.32180   1
  -1   8  12 4.40048 1.35496   1
   1  -8 -12 3.75121 0.95796   1
   1   8 -12 3.48467 2.32727   1
  -1  -8  12 3.29757 2.10890   1
  -1   8  12 3.14466 2.34075   1
   1  -8 -12 0.87691 2.11338   1
   1  -8 -12 4.52834 1.48568   1
  -1  -8  12 3.20548 2.27909   1
   1   8 -12 4.97879 3.41258   1
  -1  -8  12 6.47021 3.65914   1
  -1   8  11-0.59142 1.23766   1
  -1  -8  11 0.50436 0.75960   1
   1   8 -11 2.52589 0.88125   1
   1  -8 -11 0.07421 1.18846   1
   1  -8 -11 1.68577 2.45296   1
  -1   8  11-2.50839 2.40754   1
   1  -8 -11 0.26725 1.40144   1
  -1   8  11 1.95690 1.33790   1
  -1  -8  11 5.56355 2.31917   1
   1   8 -11-1.85111 2.29956   1
  -1   8  11 0.47852 1.11246   1
   1  -8 -11-0.09674 1.04073   1
   1   8 -11-0.74691 2.00739   1
  -1  -8  11 0.14910 1.97861   1
  -1  -8  11 5.03648 3.50049   1
   1   8 -11-3.11423 3.61655   1
   1  -8 -11 1.67502 0.67313   1
  -1   8  11 0.04354 0.63905   1
  -1   8  10 2.56121 1.48787   1
   1  -8 -10 6.98318 1.62631   1
   1   8 -10 3.79440 1.36181   1
  -1  -8  10 3.74265 2.40042   1
   1   8 -10 5.34824 2.69600   1
  -1   8  10 2.43586 2.60642   1
   1  -8 -10-0.49279 2.51784   1
  -1  -8  10 5.15577 1.14298   1
   1   8 -10 5.51529 2.49985   1
  -1  -8  10 3.14043 2.50079   1
  -1   8  10 0.93037 1.61677   1
   1  -8 -10 4.97517 1.80089   1
   1   8 -10 5.30369 1.15170   1
   1  -8 -10 3.01717 1.05541   1
  -1   8  10 3.78319 1.07360   1
  -1   8  10 4.84153 1.55450   1
   1  -8 -10 5.41545 1.62716   1
   1   8 -10 7.83413 4.09307   1
  -1  -8  10 0.92131 3.57666   1
  -1  -8   9 0.65693 0.83274   1
   1   8  -9 0.95652 0.80382   1
  -1  -8   9 3.18645 2.53642   1
   1   8  -9-2.92863 2.62035   1
   1  -8  -9 4.35532 2.80493   1
  -1   8   9-1.74869 3.07361   1
   1   8  -9-0.25699 1.06582   1
  -1  -8   9 0.44743 1.06897   1
   1   8  -9 0.88558 3.50174   1
  -1  -8   9 1.10634 3.48932   1
   1  -8  -9 2.11196 1.76121   1
   1  -8  -9-0.09248 0.71966   1
  -1   8   9 0.94717 0.72756   1
  -1   8   9 1.38341 1.36362   1
   1  -8  -9-0.50688 1.34538   1
  -1   8   9-2.38913 1.81013   1
  -1  -8   9 1.41619 2.28684   1
   1   8  -9 3.58755 2.42704   1
  -1   8   9-0.95553 1.33420   1
   1  -8  -9 3.43214 1.35161   1
  -1  -8   8 1.08804 2.53846   1
   1   8  -8 2.98953 2.72945   1
  -1  -8   8 0.42499 3.36499   1
   1   8  -8 2.12452 3.67907   1
  -1   8   8 6.44456 2.11731   1
   1  -8  -8 2.48690 2.00212   1
  -1  -8   8 4.91110 1.32442   1
   1   8  -8 4.41113 1.29172   1
   1   8  -8 3.49800 0.94988   1
  -1  -8   8 1.71840 0.90459   1
  -1  -8   8 0.65664 2.15250   1
   1   8  -8 4.31554 2.32770   1
   1  -8  -8 2.02588 1.36819   1
  -1   8   8 0.91519 1.33538   1
  -1   8   8-0.41723 1.30399   1
   1  -8  -8 2.17523 1.38822   1
   1  -8  -8 5.36177 3.11120   1
  -1   8   8 1.71954 2.89595   1
  -1   8   8 2.99114 0.92731   1
   1  -8  -8 3.34891 0.95748   1
  -1  -8   7-0.61139 3.58728   1
   1  -8  -7 0.28165 2.12679   1
   1   8  -7-2.03568 3.60898   1
  -1   8   7 0.27468 1.94703   1
   1   8  -7 1.54156 1.09051   1
  -1  -8   7 1.04383 1.11199   1
  -1  -8   7 1.68265 0.74233   1
   1   8  -7-0.20517 0.69795   1
   1   8  -7 1.50877 1.94896   1
  -1  -8   7 2.23415 1.95361   1
  -1   8   7 0.92879 1.22485   1
   1  -8  -7-1.42004 1.32198   1
  -1   8   7-0.08087 1.20444   1
   1  -8  -7 1.37247 1.26540   1
   1  -8  -7 0.46663 2.94769   1
  -1   8   7-2.45482 2.89552   1
  -1   8   7 1.39338 0.83505   1
   1  -8  -7 0.37473 0.85552   1
   1   8  -6-0.50904 0.66312   1
  -1  -8   6-0.33038 0.63318   1
   1  -8  -6 0.62262 3.13768   1
   1  -8  -6 1.06698 0.83184   1
  -1   8   6 0.64642 0.84500   1
   1   8  -6 1.69406 1.03072   1
  -1  -8   6-0.55516 1.01373   1
  -1   8   6-2.14431 3.16015   1
  -1   8   6-2.59970 2.12694   1
   1   8  -6 0.19493 3.13706   1
  -1  -8   6-2.14672 3.26458   1
   1  -8  -6 3.10445 2.32793   1
   1  -8  -6 0.31508 1.17308   1
  -1   8   6 0.47726 1.18460   1
  -1  -8   6 1.17172 1.90722   1
   1   8  -6 2.83283 1.96924   1
   1  -8  -6-0.18937 1.17384   1
  -1   8   6-1.33848 1.15814   1
   1   8  -5 7.57568 2.12838   1
  -1  -8   5 6.74317 2.04453   1
   1   8  -5 4.01291 0.94702   1
  -1  -8   5 3.94006 0.93106   1
   1  -8  -5 3.97327 1.33295   1
  -1   8   5 5.35615 1.38863   1
   1  -8  -5 1.23534 2.44090   1
  -1   8   5 10.3333 2.66698   1
  -1  -8   5 8.77759 3.56503   1
   1   8  -5 0.18648 3.25617   1
   1  -8  -5 6.36254 1.62251   1
  -1   8   5 5.94180 1.62656   1
  -1  -8   5 2.04943 1.23714   1
   1   8  -5 2.80965 1.25455   1
   1  -8  -5 4.87101 1.24823   1
  -1   8   5 5.75543 1.28100   1
   1  -8  -4 5.76185 1.48333   1
  -1   8   4 7.13761 1.50747   1
  -1   8   4 6.33030 1.81638   1
   1  -8  -4 9.31049 1.91219   1
  -1  -8   4 5.18797 1.22021   1
   1   8  -4 6.87358 1.22210   1
  -1  -8   4 5.97920 1.58194   1
   1   8  -4 9.53345 1.63151   1
  -1  -8   4 3.01397 2.01697   1
   1   8  -4 6.95854 2.17851   1
  -1  -8   4 8.74829 3.56852   1
   1  -8  -4 13.7557 2.94741   1
   1   8  -4 9.40719 3.66633   1
  -1   8   4 9.75879 2.99738   1
  -1   8   4 7.06873 1.53829   1
   1  -8  -4 4.28989 1.54960   1
   1  -8  -3 2.32476 2.76423   1
  -1   8   3 0.63788 2.67431   1
  -1  -8   3 3.22631 3.17478   1
  -1   8   3 7.85203 1.75984   1
  -1  -8   3 3.50575 0.98253   1
   1   8  -3 3.14253 0.96661   1
  -1   8   3 6.94623 1.27778   1
  -1   8   3 3.08431 1.18351   1
   1  -8  -3 4.23248 1.29392   1
   1   8  -3 5.74759 1.97367   1
  -1  -8   3 4.19342 1.82926   1
   1   8  -3 4.43302 1.28780   1
  -1  -8   3 4.92071 1.35060   1
   1  -8  -2 4.55168 3.22402   1
   1   8  -2 0.47505 3.21308   1
  -1  -8   2 3.06014 3.19260   1
  -1   8   2 6.26864 3.10877   1
   1   8  -2 4.78161 1.60250   1
  -1   8   2 12.1327 1.93179   1
   1   8  -2 12.0985 1.95206   1
  -1  -8   2 10.6219 1.94887   1
   1  -8  -2 13.1063 1.98300   1
  -1  -8   2 15.4476 2.55766   1
   1  -8  -2 12.3328 2.25917   1
  -1  -8   2 7.52072 1.66825   1
  -1   8   2 5.81418 2.09042   1
   1   8  -2 12.7027 2.44639   1
   1   8  -1 12.1040 3.51655   1
  -1   8   1 16.5598 3.67758   1
   1  -8  -1 5.43278 3.29459   1
  -1  -8   1 10.8923 3.41112   1
  -1  -8   1 7.63466 1.88557   1
   1   8  -1 8.63489 1.92817   1
  -1   8   1 9.77100 1.95994   1
   1  -8  -1 7.73568 1.91102   1
   1  -8  -1 7.75490 2.22883   1
  -1  -8   1 11.2471 2.39916   1
   1   8  -1 11.2890 2.42677   1
  -1   8   1 11.5182 2.40911   1
   1  -8   0 5.28608 1.84345   1
  -1   8   0 2.68730 1.83545   1
   1   8   0 2.67150 2.75724   1
  -1  -8   0 7.98943 3.10639   1
   1  -8   0 8.89012 3.31690   1
  -1   8   0 4.93991 3.31789   1
   1   8   0 7.42838 1.56849   1
  -1  -8   0 6.38101 1.51749   1
  -1   8   0 6.70754 1.62566   1
   1  -8   0 8.60992 1.69471   1
  -1  -8   0 2.90421 1.88545   1
   1   8   0 5.82353 2.05241   1
   1  -8   1 5.39744 1.82549   1
  -1   8  -1 5.54930 1.87752   1
  -1  -8  -1 3.62233 2.78387   1
   1  -8   1 6.12229 3.35645   1
  -1   8  -1-1.47353 3.39311   1
   1   8   1 1.59262 2.53164   1
   1   8   1 3.91167 1.27160   1
  -1  -8  -1 2.95684 1.18748   1
  -1  -8  -1-0.80263 1.56818   1
   1   8   1 3.96511 1.63573   1
  -1   8  -1 2.80470 1.31140   1
   1  -8   1 3.06829 1.33557   1
  -1  -8  -2 12.2004 2.52160   1
  -1   8  -2 12.7180 2.89286   1
   1  -8   2 13.2592 2.80999   1
  -1  -8  -2 5.18024 3.13956   1
  -1   8  -2 9.54008 4.05274   1
   1  -8   2 0.87403 3.69226   1
   1   8   2 16.3912 3.41787   1
   1   8   2 14.7945 2.65648   1
  -1   8  -2 10.7697 1.77901   1
   1  -8   2 10.8106 1.79101   1
   1   8   2 12.8683 2.21554   1
  -1   8  -2 12.7226 2.33081   1
  -1  -8  -2 12.0527 2.21141   1
   1  -8   2 14.2283 2.36304   1
   1   8   3 4.08728 1.68823   1
  -1  -8  -3 5.26970 1.70665   1
   1  -8   3 1.28029 3.57670   1
  -1   8  -3 0.54904 3.28844   1
   1   8   3 4.38823 2.52181   1
  -1  -8  -3 2.14865 2.49435   1
   1  -8   3 8.43058 1.69740   1
  -1   8  -3 9.33398 1.65162   1
   1  -8   3 4.29600 0.91321   1
  -1  -8  -3 7.47787 1.43671   1
   1   8   3 5.92614 1.43285   1
  -1   8  -3 5.33090 0.91778   1
  -1   8  -3 2.37253 2.07276   1
   1  -8   3 9.10505 2.26994   1
   1   8   4-1.24051 2.15001   1
  -1  -8  -4-2.71334 2.20339   1
  -1   8  -4 0.80056 1.78772   1
   1  -8   4 2.03293 1.91022   1
  -1   8  -4 4.59026 3.54967   1
   1  -8   4 2.28971 3.52597   1
   1  -8   4 3.29802 1.28230   1
  -1   8  -4 0.11753 1.14800   1
   1  -8   4 1.72558 0.48077   1
  -1   8  -4 0.65882 0.44507   1
   1   8   4-0.60179 1.25449   1
  -1  -8  -4-0.94009 1.31095   1
  -1  -8  -4 0.23502 0.86757   1
   1   8   4 2.79967 0.93366   1
   1  -8   5 3.66467 1.39507   1
  -1   8  -5 4.47639 1.37832   1
   1  -8   5 0.72682 2.12930   1
  -1   8  -5 1.47360 1.95013   1
   1   8   5-0.08714 1.28806   1
  -1   8  -5 8.57148 3.99654   1
   1  -8   5-0.19891 3.75226   1
  -1  -8  -5 1.38490 2.91314   1
   1   8   5-0.27145 2.94558   1
  -1  -8  -5 2.55114 1.01925   1
   1   8   5 4.86650 1.07457   1
   1  -8   5 0.35721 0.62050   1
  -1   8  -5 4.63459 0.71489   1
  -1  -8  -5 2.17689 1.41258   1
  -1  -8  -5-0.43131 2.21711   1
   1   8   5-1.18091 2.23086   1
   1   8   6 1.52301 1.34722   1
  -1  -8  -6 1.43564 1.32690   1
   1   8   6-0.49101 1.98595   1
  -1  -8  -6 1.62051 2.04807   1
  -1   8  -6-0.19226 1.20320   1
   1  -8   6 0.20809 0.64567   1
  -1   8  -6 1.44608 0.66411   1
   1  -8   6-1.87304 3.91022   1
  -1   8  -6 3.34053 3.86443   1
  -1  -8  -6 4.95850 2.85368   1
   1   8   6-1.76302 2.66482   1
  -1  -8  -6-0.45132 0.75428   1
   1   8   6 1.49915 0.82610   1
  -1   8  -6 2.25802 2.21255   1
   1  -8   6 0.78562 2.05465   1
   1  -8   7-1.66364 2.31915   1
  -1   8  -7 1.93688 2.41670   1
   1  -8   7 0.43254 3.83269   1
  -1   8  -7 0.21704 3.74476   1
   1  -8   7-0.31497 0.72785   1
  -1   8  -7-0.67156 0.77402   1
   1   8   7-1.98735 1.96226   1
  -1  -8  -7-1.02087 1.79744   1
   1   8   7 3.45756 2.50839   1
  -1  -8  -7-2.23895 2.88720   1
  -1  -8  -7 0.08932 0.74915   1
   1   8   7 0.35300 0.73822   1
   1   8   7-0.37245 1.27519   1
  -1  -8  -7 3.08622 1.48333   1
   1  -8   8-0.86216 2.36694   1
  -1   8  -8 4.02076 2.46076   1
   1   8   8 1.01560 0.72695   1
  -1  -8  -8 1.78818 0.77328   1
   1   8   8 1.55236 2.73480   1
  -1  -8  -8 0.71629 2.57635   1
   1   8   8 0.78143 1.29250   1
  -1  -8  -8-0.39243 1.39391   1
  -1   8  -8 1.00995 0.85503   1
   1  -8   8-0.61475 0.80058   1
  -1  -8  -8 0.42818 1.75704   1
   1   8   8-1.40397 1.79076   1
   1  -8   8-1.57262 4.02936   1
  -1   8  -8 1.13250 3.93828   1
   1   8   9 2.42427 0.93262   1
  -1  -8  -9 2.14785 0.82684   1
   1   8   9 0.07628 1.53559   1
  -1  -8  -9 1.17588 1.60046   1
   1   8   9-0.30526 1.24386   1
  -1  -8  -9 0.30669 1.36840   1
   1  -8   9 1.49480 2.44748   1
   1  -8   9 0.15911 0.86362   1
  -1   8  -9 1.24057 0.86307   1
   1   8   9-0.32402 1.67362   1
   1  -8   9 0.15426 2.53226   1
  -1   8  -9 5.34162 2.79334   1
   1  -8   9 5.14478 3.95797   1
  -1   8  -9 6.57482 3.96386   1
  -1  -8  -9 1.32160 2.16582   1
   1   8   9 3.76033 2.39468   1
  -1   8 -10 0.24428 3.72537   1
   1  -8  10 3.63589 3.72019   1
   1  -8  10 1.26969 0.87879   1
  -1   8 -10-0.27306 0.88189   1
   1   8  10 0.57183 1.38695   1
   1   8  10 1.06574 1.26948   1
  -1  -8 -10 0.75312 1.32111   1
   1  -8  10 1.72091 2.22272   1
  -1   8 -10 4.40113 2.46782   1
   1   8  10 0.25877 1.58912   1
  -1  -8 -10-0.51065 1.34927   1
   1   8  10 1.61877 0.74708   1
  -1  -8 -10 1.72047 0.73974   1
  -1  -8 -10-1.81933 2.20147   1
   1   8  10 2.11162 2.32516   1
   1   8  11 2.26438 1.55103   1
  -1  -8 -11 1.56772 1.52129   1
   1   8  11 2.38112 2.16207   1
   1  -8  11 1.77632 0.96115   1
  -1   8 -11 2.92704 0.95752   1
   1   8  11 1.57861 1.21555   1
  -1  -8 -11 2.75630 1.29601   1
   1   8  11 0.56198 1.16561   1
  -1  -8 -11 0.68570 1.20867   1
  -1  -8 -11 0.15911 1.86818   1
   1  -8  11 1.29452 2.09457   1
  -1   8 -11 3.57347 2.13026   1
  -1  -8 -11 1.29347 0.73107   1
   1   8  11 1.38423 0.68555   1
  -1   8 -11-3.03418 3.90981   1
   1  -8  11 5.28335 3.76738   1
  -1  -8 -12 2.79623 0.80979   1
   1   8  12 2.47665 0.83147   1
  -1  -8 -12 5.59725 1.58459   1
  -1   8 -12 2.66644 0.94730   1
   1  -8  12 2.69746 0.98366   1
   1  -8  12 1.55909 3.32947   1
  -1   8 -12 4.19752 3.63914   1
   1  -8  12-1.67190 1.97914   1
  -1   8 -12 0.16686 1.85634   1
   1   8  12 2.38402 1.34225   1
  -1  -8 -12 2.00067 1.23597   1
   1   8  12 2.08005 1.22936   1
   1   8  12 1.33621 1.49415   1
  -1  -8 -12 1.65764 1.52923   1
   1   8  12 1.33368 2.01513   1
  -1  -8 -12 3.17910 2.12280   1
   1   8  13-0.52232 1.60383   1
  -1  -8 -13 1.05207 1.71152   1
  -1   8 -13-2.71845 3.12889   1
   1  -8  13 0.17209 1.70579   1
  -1   8 -13 3.17017 1.82335   1
  -1  -8 -13-0.26163 1.08266   1
   1   8  13-0.89117 1.07630   1
   1  -8  13 1.11716 0.81580   1
  -1   8 -13-0.12375 0.79558   1
  -1  -8 -13-0.14672 0.58804   1
   1   8  13 0.63144 0.57493   1
  -1  -8 -13 1.17900 1.00786   1
   1   8  13-0.92574 1.04586   1
   1   8  13 0.70143 1.31117   1
   1  -8  13-1.34517 2.78518   1
  -1  -8 -13-0.10175 1.30214   1
  -1  -8 -14 0.55044 1.73394   1
   1   8  14 0.91692 1.59776   1
   1  -8  14-0.47188 0.87038   1
  -1   8 -14 1.75884 0.84570   1
  -1   8 -14 2.52504 3.08059   1
  -1   8 -14-1.46231 2.05600   1
   1  -8  14 1.09020 1.71710   1
  -1  -8 -14-0.13840 0.99893   1
   1   8  14 0.27079 0.93444   1
   1   8  14 0.54345 0.53574   1
  -1  -8 -14-1.09678 0.64941   1
   1   8  14 0.10511 1.20978   1
   1  -8  14 4.17390 3.07413   1
  -1  -8 -14 0.74635 1.18509   1
   1   8  14-0.53786 1.04722   1
  -1  -8 -14 0.26079 0.98390   1
   1   8  15 2.48155 1.72771   1
  -1  -8 -15 2.12080 1.94017   1
   1  -8  15 1.97802 0.88141   1
  -1   8 -15 0.29370 0.75614   1
  -1   8 -15 1.16025 2.85344   1
   1  -8  15-0.37720 1.61130   1
  -1   8 -15-0.95004 1.73531   1
  -1  -8 -15 0.29702 0.97674   1
   1   8  15 2.73514 1.33828   1
   1   8  15 0.45431 0.58271   1
  -1  -8 -15-0.30408 0.57179   1
   1   8  15-0.99080 1.38353   1
   1  -8  15-1.71180 3.17139   1
  -1  -8 -15-0.78101 1.28493   1
   1   8  15 0.96738 1.02654   1
  -1  -8 -15 0.53476 0.94156   1
  -1  -8 -16 1.11338 1.11473   1
   1   8  16 1.98859 1.22377   1
   1  -8  16-0.29444 2.75925   1
   1   8  16-1.26885 1.24288   1
  -1  -8 -16 0.58172 1.19603   1
  -1   8 -16 0.77861 1.53904   1
  -1   8 -16-3.59500 3.24860   1
   1  -8  16-0.78420 1.53153   1
   1   8  16-0.15545 0.55472   1
  -1  -8 -16 0.20780 0.56689   1
   1   8  16 0.39633 1.43029   1
  -1  -8 -16 1.00278 1.60448   1
   1  -8  16-0.23736 0.80180   1
  -1   8 -16-0.15687 0.72876   1
  -1  -8 -17 0.50939 1.07726   1
   1   8  17 0.65367 1.05585   1
   1  -8  17 3.03597 2.79673   1
  -1  -8 -17-0.60669 1.17577   1
   1   8  17 0.48156 1.13851   1
   1  -8  17 2.01953 1.61622   1
  -1   8 -17-0.99832 1.50222   1
  -1   8 -17 1.84801 2.78708   1
  -1  -8 -17 1.25124 1.60967   1
   1   8  17 1.44386 1.66979   1
  -1  -8 -17-0.26545 0.52396   1
   1   8  17 0.53330 0.57253   1
   1  -8  17 0.50566 0.85514   1
  -1   8 -17 0.08417 0.82897   1
   1  -9 -16 0.54793 0.98891   1
  -1   9  16 0.13152 0.86431   1
  -1   9  16-0.43151 1.70599   1
   1  -9 -16 0.86737 1.87077   1
   1  -9 -16-0.31071 1.07977   1
   1   9 -16-0.58642 1.68642   1
  -1  -9  16 0.49418 0.70529   1
   1   9 -16 0.85416 0.79617   1
  -1   9  16 1.03430 1.12175   1
   1   9 -16 2.44180 2.76170   1
  -1  -9  16-0.30199 2.38778   1
  -1  -9  16-0.38987 1.57767   1
  -1   9  16-0.20487 0.56963   1
   1  -9 -16-0.05119 0.50007   1
   1  -9 -15 1.40903 0.62348   1
  -1   9  15 0.55060 0.55344   1
  -1   9  15 0.78491 1.08416   1
   1   9 -15-0.13144 0.74391   1
  -1  -9  15-0.19575 0.61188   1
   1   9 -15-0.59167 2.50065   1
  -1  -9  15-2.05041 2.69811   1
  -1   9  15 0.20812 1.72223   1
   1  -9 -15 3.33938 1.78255   1
   1  -9 -15-0.68846 1.18198   1
  -1   9  15-0.37332 0.87241   1
  -1  -9  15 0.37580 1.48580   1
   1   9 -15-0.18975 1.65339   1
   1  -9 -15-0.89378 1.00979   1
   1  -9 -14 0.54860 0.58677   1
  -1   9  14-1.20233 2.06000   1
   1   9 -14 4.57316 3.13836   1
  -1  -9  14 4.28579 2.93720   1
  -1   9  14 1.17596 0.98357   1
   1  -9 -14 0.60098 0.96159   1
  -1   9  14-1.58592 0.92329   1
   1  -9 -14-0.37339 0.87559   1
  -1  -9  14 0.18045 1.69102   1
   1   9 -14 0.91278 1.57487   1
   1  -9 -14-1.20408 1.84845   1
   1  -9 -14 1.30383 1.11903   1
   1   9 -14 0.18084 0.64113   1
  -1   9  14-0.37120 1.04381   1
  -1  -9  14-0.11971 0.71172   1
  -1   9  14-0.49189 0.59710   1
   1  -9 -13 0.34023 0.99911   1
  -1   9  13 2.68209 1.14265   1
  -1   9  13 0.26122 0.98382   1
   1  -9 -13 1.53855 1.09685   1
  -1   9  13 2.34811 1.15911   1
  -1  -9  13 1.69896 0.81194   1
   1   9 -13 2.69779 0.84522   1
  -1  -9  13-0.55330 2.89417   1
   1   9 -13 0.82962 2.71017   1
  -1  -9  13 0.71119 1.81846   1
   1   9 -13 0.17536 1.74222   1
  -1  -9  13 1.54316 1.75487   1
   1  -9 -13 1.34843 1.83687   1
  -1   9  13 2.68637 2.04216   1
   1  -9 -13 3.05773 1.20727   1
   1  -9 -13 1.94836 0.74198   1
  -1   9  13 0.92623 0.71373   1
   1  -9 -12-0.15527 1.10648   1
  -1   9  12 0.88067 1.12731   1
  -1   9  12 1.79700 1.17668   1
   1  -9 -12 1.06848 1.06317   1
   1   9 -12 1.54674 1.89976   1
  -1  -9  12 2.92653 2.12213   1
  -1  -9  12 0.59738 0.69815   1
   1   9 -12 0.05003 0.63765   1
   1  -9 -12 0.05003 0.61377   1
  -1   9  12 0.24420 0.65593   1
   1  -9 -12 2.62072 2.13117   1
  -1   9  12 1.29737 1.89293   1
   1   9 -12 0.16735 1.82735   1
  -1  -9  12 0.49978 1.83036   1
   1  -9 -12 0.43195 0.88615   1
  -1   9  12 0.10694 0.82771   1
  -1  -9  12-1.33712 3.21396   1
   1   9 -12 1.60264 2.76590   1
   1  -9 -11 1.96543 1.12283   1
  -1   9  11 2.16067 1.13114   1
  -1   9  11 1.07198 1.29438   1
   1  -9 -11 2.15772 1.42273   1
  -1  -9  11 0.54320 0.71519   1
   1   9 -11 0.51586 3.04556   1
  -1  -9  11 0.77353 2.94541   1
   1   9 -11 1.59105 1.12475   1
   1   9 -11 1.33360 1.92511   1
  -1  -9  11 2.34142 1.95272   1
   1   9 -11 2.43437 1.97689   1
  -1  -9  11 1.61247 1.82126   1
   1  -9 -11 2.93246 2.20591   1
  -1   9  11 3.79303 2.28328   1
  -1   9  11 0.92958 0.68729   1
   1  -9 -11 3.14157 0.85953   1
   1   9 -11 1.58522 0.73863   1
  -1   9  11 1.98603 1.13992   1
   1  -9 -11 2.83565 1.27372   1
  -1  -9  10 1.13640 0.68857   1
   1   9 -10-0.81444 0.71889   1
   1   9 -10 1.25663 2.06424   1
  -1  -9  10-0.15652 2.33897   1
   1  -9 -10-1.08146 2.29602   1
  -1   9  10-0.88685 2.08705   1
  -1  -9  10 0.63588 1.89059   1
   1   9 -10-1.12755 1.86459   1
   1  -9 -10 1.06828 1.55914   1
   1   9 -10-2.48877 3.55407   1
  -1  -9  10 0.24893 2.94461   1
  -1  -9  10 1.15094 1.08597   1
   1   9 -10 0.36170 0.96727   1
  -1   9  10-0.88251 1.02956   1
   1  -9 -10 1.19310 1.05791   1
  -1   9  10 1.41271 1.17884   1
   1  -9 -10 0.57195 1.14765   1
   1  -9 -10 0.73034 0.72909   1
  -1   9  10 0.04958 0.63512   1
  -1   9  10-0.43904 1.50772   1
  -1  -9   9 2.56455 0.85133   1
   1   9  -9 2.70396 0.79144   1
   1   9  -9 2.61386 2.43464   1
  -1  -9   9 1.38385 2.33135   1
  -1  -9   9 0.74920 1.83385   1
   1   9  -9 4.86016 2.14124   1
   1   9  -9 2.15902 3.30364   1
   1  -9  -9 6.44246 2.02791   1
  -1  -9   9 0.47978 3.14423   1
  -1   9   9 0.69924 2.66091   1
   1  -9  -9 2.11954 2.53705   1
  -1   9   9 1.48160 0.83218   1
   1  -9  -9 1.73562 0.87627   1
   1  -9  -9 1.99627 1.29679   1
  -1   9   9 1.61047 1.13294   1
  -1   9   9 2.27337 1.27614   1
   1  -9  -9 4.69875 1.38588   1
  -1   9   9 0.84665 1.59119   1
  -1  -9   9 1.75036 1.18249   1
   1   9  -9 2.74586 1.17641   1
  -1  -9   8 5.31648 3.48056   1
  -1   9   8 2.83564 1.95630   1
   1   9  -8 3.92515 3.54446   1
   1  -9  -8 0.83242 1.97322   1
   1   9  -8 0.86309 1.98430   1
  -1  -9   8-0.42050 1.92630   1
  -1   9   8 0.11948 1.19736   1
   1  -9  -8 0.79176 1.26907   1
  -1   9   8 3.43655 2.87884   1
   1  -9  -8 3.31096 2.92722   1
  -1  -9   8 0.56786 0.72974   1
   1   9  -8 1.70064 0.72076   1
   1  -9  -8 1.00973 1.13696   1
  -1   9   8 2.47952 1.22768   1
  -1   9   8 1.55681 0.82421   1
   1  -9  -8 0.68478 0.80084   1
   1   9  -8 0.65607 1.05599   1
  -1  -9   8-0.39823 1.13929   1
   1  -9  -7 0.45136 2.17063   1
  -1  -9   7 2.00238 3.46227   1
   1   9  -7 1.55421 3.40175   1
  -1   9   7 1.53432 2.12676   1
   1  -9  -7 2.15521 1.38769   1
  -1   9   7-0.18054 1.21304   1
   1  -9  -7 3.40552 1.41074   1
  -1   9   7 1.73670 1.30183   1
  -1   9   7-1.19339 2.88874   1
   1  -9  -7 2.60772 3.17993   1
  -1  -9   7 1.91253 1.18135   1
   1   9  -7 2.44739 1.20414   1
   1   9  -7 2.40563 0.82380   1
  -1  -9   7 3.37622 0.83281   1
  -1   9   7 4.21939 1.03847   1
   1  -9  -7 3.14707 1.02902   1
   1   9  -7-1.48574 1.92602   1
  -1  -9   7 0.26710 1.86287   1
  -1   9   6 1.89991 3.69278   1
   1   9  -6 1.16692 1.86026   1
  -1  -9   6 5.76176 2.22282   1
   1  -9  -6 3.66019 1.43250   1
  -1   9   6 5.63339 1.38509   1
   1  -9  -6 1.89997 0.97449   1
  -1   9   6 4.13936 1.11651   1
   1   9  -6 1.63894 0.81057   1
  -1  -9   6 2.33789 0.81675   1
   1  -9  -6 3.57326 1.47987   1
  -1   9   6 4.31169 1.49142   1
  -1   9   6 2.25429 2.45956   1
   1  -9  -6 2.32150 2.56559   1
   1   9  -6 1.92076 3.49029   1
  -1  -9   6 3.63578 3.65929   1
   1   9  -6 2.72851 1.17775   1
  -1  -9   6 2.50762 1.21424   1
   1   9  -5 1.79999 1.18345   1
  -1  -9   5 5.01725 1.32897   1
   1  -9  -5 2.44087 1.12647   1
   1   9  -5 0.40999 3.48292   1
  -1   9   5 2.94995 2.73752   1
   1  -9  -5 1.83604 2.76954   1
  -1  -9   5 1.02753 3.59780   1
  -1   9   5 4.20445 1.34570   1
   1  -9  -5 2.47390 1.40274   1
   1   9  -5 3.24770 2.08177   1
  -1  -9   5 3.10551 1.92133   1
   1  -9  -5 3.50441 1.57534   1
  -1   9   5 3.31434 1.57460   1
  -1  -9   5 2.69421 0.83452   1
   1   9  -5 2.82382 0.83501   1
  -1  -9   4 0.69054 1.09077   1
   1   9  -4 1.36802 1.06510   1
  -1  -9   4 0.36790 0.69576   1
   1   9  -4 2.11213 0.67152   1
  -1   9   4 2.25277 1.19657   1
  -1   9   4 2.38401 1.00357   1
   1  -9  -4 1.38969 0.99300   1
  -1  -9   4 4.93300 3.35992   1
  -1   9   4 1.37194 2.94059   1
   1   9  -4 0.78388 3.37110   1
   1  -9  -4 1.25531 2.83520   1
   1   9  -4-0.24016 1.74055   1
  -1  -9   4 1.78418 1.80199   1
   1  -9  -4-0.92449 1.42060   1
  -1   9   4 3.66927 1.50325   1
  -1  -9   3 5.80922 1.03779   1
   1   9  -3 5.75917 1.04208   1
   1  -9  -3 5.76883 3.00663   1
  -1   9   3 6.56866 3.16516   1
   1   9  -3 4.48485 3.49680   1
  -1  -9   3 6.97646 3.75268   1
   1  -9  -3 7.23976 1.83358   1
  -1   9   3 5.51263 1.88447   1
  -1   9   3 2.02734 1.18239   1
   1  -9  -3 3.27459 1.24040   1
  -1  -9   3 1.34819 1.70686   1
   1   9  -3 2.97465 1.94089   1
   1   9  -3 1.68087 1.27460   1
  -1  -9   3 1.63804 1.26579   1
   1   9  -2 3.21694 1.34065   1
   1  -9  -2 5.59002 1.91031   1
  -1   9   2 0.78478 1.74211   1
  -1  -9   2 5.69555 2.01510   1
  -1  -9   2 3.57522 1.44091   1
  -1  -9   2 8.93008 1.66211   1
  -1   9   2 7.92110 1.61014   1
   1   9  -2 4.12708 2.14566   1
   1  -9  -2 0.78329 3.34712   1
  -1   9   2 4.33060 3.09068   1
  -1  -9   2 1.79715 3.34855   1
   1   9  -2 8.87530 3.50318   1
  -1  -9   1 3.73850 1.39669   1
   1   9  -1 6.32118 1.39360   1
   1  -9  -1 3.94021 1.44062   1
  -1   9   1 2.80626 1.38952   1
   1   9  -1 6.64027 1.88714   1
  -1  -9   1 0.31503 1.67813   1
  -1   9   1 6.85548 1.89267   1
   1  -9  -1 6.69543 2.00061   1
  -1  -9   1 1.02389 3.13979   1
  -1   9   1 8.67177 3.35427   1
   1   9  -1 7.53510 3.39907   1
   1  -9  -1-0.49646 3.31200   1
   1  -9   0 8.54090 2.30908   1
  -1  -9   0 11.3235 2.44947   1
   1   9   0 8.41066 2.31300   1
  -1   9   0 2.24385 3.48465   1
  -1  -9   0 4.82743 3.41123   1
   1   9   0 6.67256 3.41227   1
   1  -9   0 4.01554 3.66502   1
  -1   9   0 6.02653 1.85407   1
   1  -9   0 9.29798 1.95948   1
   1   9   0 5.00417 1.78595   1
  -1  -9   0 8.96198 1.84554   1
   1   9   1 9.47630 4.11305   1
   1  -9   1 15.0939 4.83467   1
  -1  -9  -1 20.2981 4.45663   1
  -1   9  -1 18.5436 4.97572   1
   1   9   1 23.4957 3.69202   1
  -1  -9  -1 26.5740 3.75551   1
   1  -9   1 16.3616 3.26473   1
   1   9   1 16.4888 3.20824   1
  -1  -9  -1 18.6357 3.24951   1
  -1   9  -1 19.1709 3.29016   1
   1  -9   1 15.0312 3.66957   1
  -1   9  -1 13.3773 3.57657   1
   1   9   2 10.1395 2.42696   1
  -1   9  -2 12.6249 2.04114   1
   1  -9   2 12.7253 2.04802   1
  -1  -9  -2 16.4677 2.91980   1
   1   9   2 17.7187 3.03681   1
  -1   9  -2 14.6532 3.19578   1
   1  -9   2 11.0802 2.97712   1
  -1   9  -2 14.7711 2.58467   1
   1  -9   2 12.8083 2.56275   1
  -1  -9  -2 11.3027 2.43457   1
  -1   9  -2 12.2368 4.42471   1
   1  -9   2 12.3744 4.56941   1
  -1  -9  -2 9.10047 3.57733   1
   1   9   2 9.27668 3.61929   1
  -1  -9  -3 5.20669 2.78895   1
   1  -9   3 2.83576 4.09692   1
  -1   9  -3 9.64846 4.01460   1
  -1   9  -3 3.64994 1.54644   1
   1  -9   3 1.91989 1.49735   1
  -1  -9  -3 4.52825 1.73606   1
   1   9   3 5.26663 1.83255   1
  -1  -9  -3 2.27371 1.35464   1
   1   9   3 2.84322 1.33830   1
   1   9   3 5.69289 2.96175   1
  -1   9  -3 3.11199 2.14792   1
   1  -9   3 7.24803 2.35863   1
  -1   9  -3 5.13370 0.86741   1
   1  -9   3 5.44341 0.87069   1
   1  -9   4 2.83131 2.05388   1
  -1   9  -4 1.00410 1.97854   1
  -1  -9  -4 4.68394 2.64576   1
   1   9   4 5.93715 2.66225   1
  -1   9  -4 1.85876 0.51961   1
   1  -9   4 0.55579 0.50571   1
  -1   9  -4 0.88977 1.22500   1
   1  -9   4 1.16451 1.25378   1
   1   9   4 2.00789 0.98610   1
  -1  -9  -4 2.45102 1.06183   1
  -1   9  -4-0.63177 3.62155   1
   1  -9   4-6.31341 4.05705   1
  -1  -9  -4 2.19943 1.55371   1
   1   9   4 0.48185 1.50246   1
  -1   9  -5 2.37787 2.10617   1
   1  -9   5 0.26058 2.00974   1
   1   9   5 5.07386 2.50901   1
  -1  -9  -5 0.62153 2.47404   1
   1  -9   5 1.79300 0.60813   1
  -1   9  -5 1.62153 0.61736   1
   1  -9   5 5.45355 3.90248   1
  -1   9  -5 0.21866 3.76332   1
   1  -9   5 3.81205 1.39480   1
  -1   9  -5-0.86206 1.18629   1
  -1  -9  -5 2.68547 1.45802   1
   1   9   5 3.86627 1.58729   1
   1   9   5 2.45364 0.96963   1
  -1  -9  -5 1.06229 0.91680   1
  -1  -9  -6-0.15672 2.88723   1
  -1  -9  -6 2.82361 0.89108   1
   1   9   6 3.51883 0.99309   1
   1  -9   6 1.08033 0.64459   1
  -1   9  -6 0.35752 0.62456   1
  -1  -9  -6 3.20737 2.31793   1
   1   9   6 1.77080 2.23043   1
  -1  -9  -6 1.37437 1.30451   1
   1   9   6 0.49043 1.25301   1
   1   9   6 0.91730 2.97314   1
   1  -9   6 2.13576 1.31152   1
  -1   9  -6 0.07010 1.15435   1
  -1   9  -6-0.99078 2.00836   1
   1  -9   6-1.37693 2.17308   1
   1  -9   6 2.26061 3.69504   1
  -1   9  -6 5.47500 3.98961   1
  -1  -9  -7 0.46895 0.76980   1
   1   9   7 0.14879 0.76470   1
   1  -9   7-0.45984 0.65619   1
  -1   9  -7 0.47252 0.63100   1
   1   9   7 1.62903 1.93439   1
  -1  -9  -7-0.11336 1.97600   1
  -1  -9  -7 0.10090 1.24429   1
   1   9   7 1.31149 1.16874   1
  -1  -9  -7 0.15666 2.56471   1
   1   9   7 1.69183 2.72612   1
  -1   9  -7 0.72174 1.11148   1
  -1   9  -7 3.30364 3.86281   1
   1  -9   7 1.88183 3.66430   1
  -1   9  -7 1.50408 2.12477   1
   1  -9   7 1.03792 2.16380   1
   1  -9   8 0.35896 0.65713   1
  -1   9  -8 0.56591 0.64647   1
  -1  -9  -8 2.08682 1.80538   1
   1   9   8 0.60236 1.63938   1
  -1  -9  -8 0.80165 0.74516   1
   1   9   8 0.09900 0.70328   1
  -1   9  -8 0.46798 1.97839   1
   1  -9   8 0.93794 2.20822   1
   1   9   8 0.62710 2.48693   1
  -1  -9  -8-0.79439 2.47514   1
   1   9   8-0.52169 1.14663   1
  -1  -9  -8-0.52448 1.15276   1
   1  -9   8-0.72964 3.57334   1
  -1   9  -8-2.45444 3.44070   1
  -1   9  -9 1.04139 0.66810   1
   1  -9   9 0.41983 0.66949   1
   1   9   9 1.49010 1.42425   1
  -1  -9  -9 1.54524 1.53649   1
  -1  -9  -9 0.20004 0.65404   1
   1   9   9 1.43230 0.70789   1
  -1   9  -9-1.52785 2.31871   1
   1  -9   9-1.12896 2.11351   1
  -1   9  -9 2.41798 1.98014   1
  -1  -9  -9 0.32507 2.17555   1
   1   9   9 1.91401 2.07208   1
  -1  -9  -9-0.32834 1.23697   1
   1   9   9 2.61812 1.22575   1
   1  -9   9-0.50477 3.52627   1
  -1   9  -9 0.50703 3.29003   1
   1   9  10 0.56545 1.05981   1
  -1  -9 -10-0.11351 0.95950   1
  -1  -9 -10 0.82752 2.03929   1
   1   9  10-0.16278 1.92543   1
  -1   9 -10 0.04400 0.67909   1
   1  -9  10 0.74088 0.72518   1
   1   9  10 0.17826 1.43025   1
  -1  -9 -10-1.88442 1.38913   1
   1   9  10-0.42984 1.22763   1
  -1  -9 -10-0.40450 0.61692   1
   1  -9  10-0.16697 1.93258   1
   1   9  10 0.49517 0.59196   1
   1  -9  10-2.40839 2.09878   1
  -1   9 -10-1.54511 2.07347   1
   1  -9  10-0.26062 3.16372   1
  -1   9 -10-0.26299 3.20852   1
   1   9  11-0.40414 1.08042   1
  -1  -9 -11 2.32431 1.21968   1
   1   9  11-0.30087 0.63019   1
  -1  -9 -11-0.76059 0.67230   1
   1   9  11 0.11756 0.87267   1
  -1  -9 -11 1.54270 1.15841   1
   1   9  11 1.85020 1.81245   1
  -1  -9 -11 0.33974 1.89954   1
  -1   9 -11 0.52439 2.03442   1
   1  -9  11 1.57060 2.12916   1
   1   9  11 0.47216 1.34371   1
  -1  -9 -11 1.34230 1.41354   1
   1  -9  11-2.42823 3.57569   1
  -1   9 -11-3.52474 3.12070   1
  -1   9 -11 0.94020 0.68599   1
   1  -9  11 0.34393 0.66510   1
  -1  -9 -12 1.95668 1.10545   1
   1  -9  12-2.50394 3.41123   1
  -1   9 -12 0.28061 2.96488   1
   1   9  12-0.78968 1.17389   1
  -1  -9 -12 0.20151 1.27756   1
   1   9  12 0.70564 1.70836   1
  -1  -9 -12 1.94384 2.10139   1
   1  -9  12-0.17925 1.91903   1
  -1   9 -12 1.07976 1.61347   1
  -1   9 -12 0.43921 0.74902   1
   1  -9  12 0.21848 0.71166   1
   1   9  12 0.97155 0.63025   1
  -1  -9 -12-0.51352 0.64216   1
   1   9  12 0.38656 1.06725   1
   1   9  12-0.24580 0.93650   1
  -1  -9 -12-0.75038 1.01222   1
   1   9  13-0.22484 1.03048   1
  -1  -9 -13 0.37557 0.96116   1
   1  -9  13 0.18164 0.70469   1
  -1   9 -13-0.85032 0.79813   1
  -1   9 -13 1.84903 2.01770   1
   1  -9  13 0.18468 1.83047   1
   1   9  13-0.73449 1.69134   1
   1   9  13-0.10359 1.12330   1
  -1  -9 -13 0.31826 1.23469   1
  -1  -9 -13 0.18469 1.84436   1
  -1  -9 -13-0.66126 1.02049   1
   1   9  13-0.12966 0.94916   1
   1  -9  13 0.28739 2.78294   1
  -1   9 -13 0.87032 2.83149   1
   1   9  13-0.31472 0.62706   1
   1   9  14-0.68225 1.02651   1
   1  -9  14 2.37256 3.07025   1
  -1   9 -14 2.38827 2.93651   1
   1  -9  14-0.94926 1.55398   1
  -1   9 -14 0.38615 1.94260   1
  -1   9 -14-0.72644 0.76052   1
   1  -9  14-0.06583 0.74956   1
   1   9  14 0.85939 0.63921   1
  -1  -9 -14 0.59065 0.58281   1
  -1  -9 -14-0.51164 0.93560   1
   1   9  14 1.24801 1.04480   1
  -1  -9 -14 2.24160 1.15954   1
   1   9  14 0.21668 1.24722   1
  -1  -9 -14 1.32329 1.37224   1
  -1  -9 -14-1.35143 1.80938   1
   1   9  14-0.19174 1.79697   1
  -1  -9 -15 1.21419 0.64414   1
   1   9  15 0.27417 0.60408   1
  -1   9 -15 0.64665 0.76868   1
   1  -9  15 0.28451 0.81824   1
   1   9  15 3.79141 1.87182   1
  -1  -9 -15-0.60269 1.60933   1
   1  -9  15 0.60931 2.65563   1
   1   9  15 2.83114 1.37024   1
  -1  -9 -15-0.11514 1.32778   1
  -1   9 -15 0.30807 2.91249   1
   1   9  15 0.28851 0.90123   1
  -1  -9 -15 0.74466 1.03119   1
   1  -9  15-1.18992 1.64310   1
  -1   9 -15-0.39957 1.61891   1
   1  -9  16-0.41052 1.46631   1
  -1   9 -16-1.24245 1.68112   1
  -1   9 -16-1.58796 2.74307   1
   1  -9  16-0.31386 3.01800   1
  -1  10  15-0.12804 0.76643   1
   1 -10 -15 0.26198 0.90497   1
   1 -10 -15 0.27877 0.57062   1
   1 -10 -15 0.30301 0.90646   1
  -1 -10  15 0.25458 0.66924   1
   1  10 -15-0.06431 0.66246   1
  -1  10  15 0.10043 0.97341   1
  -1 -10  15 1.16672 1.53802   1
   1  10 -15-0.39920 1.70512   1
   1  10 -15 1.56724 2.67720   1
  -1 -10  15-0.62668 2.86102   1
  -1 -10  15 0.40267 1.53453   1
  -1  10  15 0.70541 0.57862   1
   1 -10 -15 1.09042 1.70415   1
  -1 -10  14 3.97344 2.11766   1
   1  10 -14-0.18980 1.53874   1
  -1 -10  14 0.60855 2.54659   1
   1  10 -14-3.04142 2.94660   1
   1 -10 -14 4.01100 1.91223   1
  -1  10  14 0.62990 1.70164   1
  -1  10  14 2.33143 1.03037   1
   1 -10 -14-0.24909 0.87763   1
  -1 -10  14 0.05866 0.60144   1
   1  10 -14 0.94610 0.67134   1
   1 -10 -14 0.66313 0.60988   1
  -1  10  14 0.64692 0.54604   1
  -1  10  14-0.09515 1.04876   1
   1 -10 -14-0.19168 0.92520   1
  -1 -10  14 2.34460 1.72133   1
   1  10 -14 1.56050 1.66835   1
   1 -10 -13 0.70914 1.20116   1
  -1  10  13 0.50197 1.09174   1
  -1  10  13 0.32490 0.57962   1
   1 -10 -13 0.27734 0.56993   1
   1 -10 -13-1.85451 2.05876   1
  -1  10  13 0.40635 1.50920   1
   1 -10 -13 0.47679 0.82523   1
  -1  10  13 0.70756 0.92354   1
   1  10 -13 0.92386 1.79044   1
  -1 -10  13-0.55219 1.75508   1
  -1 -10  13 4.13040 2.76551   1
   1  10 -13-1.17866 2.89908   1
   1  10 -13 1.18339 0.67880   1
  -1 -10  13 0.59068 0.68395   1
   1 -10 -13 0.09024 0.91680   1
  -1  10  13-0.08986 0.97046   1
   1  10 -13 1.89444 1.83565   1
   1 -10 -12 0.91816 0.87899   1
  -1  10  12 0.11405 0.83977   1
   1 -10 -12 1.03287 1.27617   1
  -1  10  12 1.76910 1.26566   1
  -1 -10  12 2.16833 0.74280   1
   1  10 -12 0.36869 1.61469   1
  -1 -10  12 0.18495 1.65107   1
  -1  10  12 1.46789 0.66749   1
   1 -10 -12-0.33786 0.63281   1
  -1  10  12 2.98813 2.12526   1
   1 -10 -12 0.60749 1.92084   1
  -1 -10  12 0.35733 1.72436   1
   1  10 -12 0.35971 1.96963   1
   1  10 -12 4.56735 3.02063   1
  -1 -10  12 4.86266 3.06672   1
   1  10 -12 2.83007 0.75015   1
   1 -10 -12 1.87232 1.09175   1
  -1  10  12 1.09246 0.98673   1
   1  10 -12 0.64268 0.96465   1
   1  10 -11 0.22225 0.62526   1
  -1 -10  11 0.93798 0.64670   1
  -1 -10  11-0.17396 1.79648   1
   1  10 -11 1.22307 1.67364   1
   1 -10 -11 0.49907 1.24764   1
   1  10 -11 2.48737 3.09504   1
  -1 -10  11-0.27645 2.82699   1
   1 -10 -11-0.19921 1.98183   1
  -1  10  11 0.19613 1.81464   1
   1  10 -11 0.72394 0.94657   1
  -1 -10  11 0.47428 0.94559   1
   1 -10 -11 0.71794 1.00240   1
  -1  10  11 2.75732 1.12975   1
  -1  10  11 1.38034 0.70791   1
   1 -10 -11 2.44001 0.80756   1
   1 -10 -11 0.44343 0.90322   1
  -1  10  11 2.83995 1.07145   1
  -1  10  11 2.66472 1.44998   1
   1  10 -11 1.25062 1.65448   1
  -1 -10  11 2.29223 1.67505   1
  -1 -10  10-0.36747 0.59400   1
   1  10 -10 0.32068 0.53617   1
   1  10 -10-0.85822 2.10463   1
  -1 -10  10-1.03915 1.69052   1
   1 -10 -10 0.19578 1.83477   1
  -1  10  10 0.57986 1.93035   1
   1  10 -10 0.15277 0.95973   1
  -1 -10  10-0.63443 1.09484   1
   1 -10 -10 0.89575 1.01842   1
  -1  10  10 0.07307 0.93092   1
   1 -10 -10 3.30749 1.47858   1
   1  10 -10 1.60361 2.68895   1
  -1 -10  10-0.80211 2.52681   1
  -1  10  10 0.56998 0.71290   1
   1 -10 -10 0.99757 0.70180   1
  -1  10  10-0.42269 0.76303   1
   1 -10 -10-0.10622 0.89813   1
  -1  10  10 0.62687 1.39648   1
   1  10 -10-1.18239 1.59641   1
  -1 -10  10-0.16665 1.46628   1
  -1 -10   9 2.69117 1.59269   1
   1  10  -9-0.32070 1.48995   1
  -1  10   9-0.87792 1.01922   1
   1 -10  -9 0.06937 1.00865   1
   1  10  -9 0.43818 0.94303   1
  -1 -10   9 0.60370 1.08554   1
   1  10  -9-0.14577 0.55196   1
  -1 -10   9-0.22401 0.55058   1
   1 -10  -9 0.22886 1.50365   1
  -1 -10   9 1.55125 2.90811   1
   1  10  -9 3.09966 3.05539   1
  -1  10   9 2.11585 1.62474   1
  -1  10   9 0.10278 0.89566   1
   1 -10  -9-0.61941 1.01554   1
  -1  10   9-1.14043 2.48678   1
   1 -10  -9 1.35246 2.46102   1
   1 -10  -9 0.47094 0.71114   1
  -1  10   9-0.97950 0.77019   1
   1 -10  -8 1.51181 1.02896   1
  -1  10   8-0.90985 1.06116   1
   1 -10  -8-0.38591 1.02028   1
  -1  10   8 1.80869 1.08430   1
   1  10  -8 0.06984 0.89391   1
  -1 -10   8-1.37373 0.98640   1
  -1 -10   8 0.13388 0.54513   1
   1  10  -8-0.03332 0.55921   1
  -1  10   8-0.11910 1.68845   1
   1  10  -8 1.99507 2.75518   1
   1 -10  -8 0.12277 1.67466   1
  -1 -10   8 0.49967 2.89170   1
  -1  10   8-1.88362 2.53834   1
   1 -10  -8 4.41870 2.62059   1
   1  10  -8 0.15262 1.55797   1
  -1 -10   8-1.65914 1.78420   1
  -1  10   8 0.98350 0.78620   1
   1 -10  -8 0.46951 0.75800   1
  -1  10   7-0.68486 1.03537   1
   1 -10  -7-0.23743 0.99846   1
   1  10  -7 0.26840 0.90081   1
  -1 -10   7-0.29403 0.54808   1
   1  10  -7-0.11731 0.53962   1
  -1  10   7-2.64943 2.71235   1
   1 -10  -7 0.58230 2.95776   1
  -1 -10   7-0.48240 3.01543   1
  -1  10   7-0.12740 1.90379   1
   1  10  -7 2.40473 3.02063   1
   1 -10  -7-0.26411 1.90641   1
  -1  10   7 0.40152 1.09562   1
   1 -10  -7 1.18973 1.06853   1
  -1 -10   7-0.72465 1.57175   1
   1  10  -7 1.02211 1.68075   1
   1 -10  -7-0.76130 0.78950   1
  -1  10   7-0.05775 0.74928   1
  -1  10   6-0.25935 1.01702   1
   1 -10  -6 1.09430 1.15667   1
  -1 -10   6-0.27606 0.54957   1
  -1 -10   6 0.46521 3.06975   1
  -1  10   6 1.50372 2.05645   1
   1  10  -6-2.08697 3.15045   1
   1 -10  -6 1.13086 2.04810   1
  -1  10   6 0.40465 1.09053   1
   1 -10  -6 2.67686 1.21002   1
   1  10  -6-0.41138 0.55063   1
  -1 -10   6-0.27931 1.49545   1
   1  10  -6-1.27284 1.73436   1
   1 -10  -6 0.94046 0.82768   1
  -1 -10   6-0.40037 0.94997   1
   1  10  -6-0.06501 0.95886   1
  -1 -10   5 0.27095 1.55474   1
   1  10  -5-1.23107 1.68934   1
   1 -10  -5 1.53056 1.31659   1
  -1  10   5 2.68169 1.37175   1
   1  10  -5 0.83202 0.94404   1
  -1 -10   5 1.68466 1.06973   1
   1 -10  -5 0.30008 2.40344   1
  -1 -10   5 3.13985 3.25108   1
  -1  10   5 0.73287 2.31376   1
   1  10  -5-1.78788 3.07481   1
  -1  10   5 0.84426 1.03800   1
  -1  10   5 1.27599 0.88279   1
   1 -10  -5 1.12965 0.94720   1
  -1 -10   5-0.39626 0.56187   1
   1  10  -5 1.22431 0.54014   1
   1  10  -4-0.02265 0.59801   1
  -1 -10   4-5.40311 3.43915   1
   1  10  -4 2.14418 3.09659   1
   1 -10  -4 3.32466 2.47525   1
  -1  10   4-2.95594 2.63165   1
  -1  10   4 0.10552 1.24499   1
   1 -10  -4 1.24301 1.27343   1
  -1  10   4 1.77340 1.11945   1
  -1 -10   4 0.56128 0.65682   1
   1 -10  -4 0.41891 0.94805   1
  -1  10   4 1.17526 0.87415   1
  -1 -10   4 2.04594 1.06213   1
   1  10  -4 0.06268 0.98073   1
  -1 -10   4 2.34620 1.58497   1
   1  10  -4 0.26267 1.62091   1
  -1 -10   3 2.38487 1.09138   1
   1  10  -3 0.43242 0.99750   1
   1 -10  -3-0.30309 1.02523   1
  -1  10   3-0.59980 0.98771   1
   1  10  -3-0.37959 1.45665   1
  -1 -10   3 0.73338 1.61332   1
   1 -10  -3-0.21195 1.36255   1
  -1  10   3 2.19394 1.60071   1
   1  10  -3 0.16316 0.69899   1
  -1 -10   3 0.02411 0.76414   1
   1 -10  -3-0.50030 2.79725   1
  -1 -10   3 5.59758 3.30764   1
  -1  10   3-1.64350 2.78574   1
   1  10  -3-4.31032 3.52375   1
   1  10  -2 10.1837 1.84402   1
   1  10  -2 11.5446 2.56440   1
   1 -10  -2 5.96397 3.56784   1
  -1  10   2 8.13182 3.53321   1
   1  10  -2 9.98387 3.73288   1
  -1 -10   2 2.97608 3.36585   1
  -1  10   2 10.0584 2.43088   1
  -1 -10   2 15.4681 2.69832   1
  -1 -10   2 5.45526 1.90116   1
   1  10  -2 6.73922 1.90458   1
  -1  10   2 9.95913 1.99170   1
   1 -10  -2 8.44548 2.01186   1
   1  10  -1 0.66525 1.00991   1
  -1 -10   1-0.61615 1.10765   1
  -1  10   1 0.18359 0.97402   1
   1 -10  -1 1.72822 1.10951   1
  -1  10   1 4.43143 1.52852   1
   1 -10  -1 4.17206 1.64010   1
   1  10  -1 2.56800 1.68322   1
  -1 -10   1 0.81407 1.53939   1
  -1  10   1 3.27428 3.22138   1
   1  10  -1 2.42460 3.08374   1
  -1 -10   1 0.37842 3.15372   1
   1 -10  -1 0.73677 3.07859   1
   1 -10   0 4.44186 3.27014   1
  -1  10   0 1.14548 3.18210   1
  -1 -10   0-0.36046 2.98045   1
   1  10   0 6.18565 3.02444   1
   1 -10   0 0.11330 1.54441   1
  -1  10   0 0.91726 1.54376   1
  -1 -10   0 0.24380 1.05253   1
   1  10   0 0.89473 1.01263   1
   1 -10   0 1.19193 1.11436   1
  -1  10   0 1.55157 1.07113   1
   1  10   0 2.09400 1.59783   1
  -1 -10   0 3.02507 1.68399   1
   1  10   1 6.73988 3.46630   1
  -1 -10  -1 12.1751 3.73863   1
   1 -10   1 8.29251 4.03795   1
  -1  10  -1 11.0001 4.02931   1
   1 -10   1 9.19008 2.17956   1
  -1 -10  -1 10.2242 2.12706   1
  -1  10  -1 11.0846 2.17842   1
   1 -10   1 11.8275 2.71524   1
  -1  10  -1 9.76758 2.64029   1
   1  10   1 8.97771 2.07793   1
   1  10   1 10.3263 2.56831   1
  -1 -10  -1 10.8387 2.48200   1
  -1 -10  -2 1.10375 1.51539   1
   1  10   2 0.89066 1.37601   1
   1 -10   2 1.30186 1.17212   1
  -1  10  -2 0.77178 1.15823   1
   1 -10   2 0.72343 0.52991   1
   1 -10   2 3.38894 3.51641   1
  -1 -10  -2-0.16278 2.75386   1
   1  10   2-1.12380 2.64456   1
  -1  10  -2-1.04690 3.43837   1
   1  10   2-0.41009 1.01401   1
  -1 -10  -2 0.17724 1.08654   1
  -1  10  -2 2.02874 1.85301   1
   1 -10   2 0.87830 1.74867   1
  -1  10  -2 0.81338 0.41280   1
   1 -10   3 0.12988 1.69985   1
  -1  10  -3-0.52580 1.67496   1
  -1 -10  -3-1.50057 1.48017   1
   1  10   3 0.55017 1.31612   1
  -1  10  -3 0.05975 0.31996   1
   1 -10   3 0.42810 0.36221   1
  -1  10  -3 1.31205 3.34315   1
   1 -10   3 3.31668 3.42318   1
   1  10   3 2.13981 2.45309   1
  -1 -10  -3-0.46520 2.31748   1
  -1  10  -3-0.39819 1.11407   1
   1 -10   3 1.48376 1.22132   1
  -1 -10  -3 1.58835 1.00329   1
   1  10   3 1.33953 0.93030   1
   1  10   4 1.05370 1.03106   1
  -1 -10  -4 1.70879 0.99169   1
   1  10   4 3.50404 2.30542   1
   1 -10   4 1.24197 0.46735   1
  -1  10  -4 1.25217 0.47527   1
   1 -10   4 4.58039 1.99123   1
  -1  10  -4 1.35641 1.61934   1
  -1  10  -4 2.97130 3.50083   1
   1 -10   4-6.17827 3.89456   1
  -1 -10  -4 1.47595 2.17191   1
   1  10   4 1.50992 1.34686   1
  -1 -10  -4 1.37130 1.26684   1
   1 -10   4 3.23466 1.31102   1
  -1  10  -4 1.79574 1.21165   1
   1  10   5 1.22215 0.90900   1
  -1 -10  -5 1.00420 0.88176   1
  -1 -10  -5 0.84602 2.07271   1
   1  10   5 2.09990 2.07915   1
  -1  10  -5 1.37167 1.09118   1
   1 -10   5 0.87832 1.12728   1
   1 -10   5 1.54078 0.50426   1
  -1  10  -5 1.04852 0.47489   1
   1 -10   5 4.75999 3.76815   1
  -1  10  -5-0.23817 3.51591   1
   1 -10   5 1.95362 1.77089   1
  -1  10  -5 2.85847 1.87107   1
  -1 -10  -5-0.73722 1.22642   1
   1  10   5 1.92391 1.17394   1
   1 -10   6 0.36033 0.46547   1
  -1 -10  -6 1.58913 0.89697   1
   1  10   6 1.80458 0.86418   1
   1  10   6-0.13437 1.84895   1
  -1 -10  -6 1.48716 1.99434   1
   1 -10   6-0.49096 3.28156   1
  -1  10  -6 3.71479 3.37882   1
   1  10   6 3.95684 2.78543   1
  -1  10  -6 0.34103 0.43116   1
  -1  10  -6 0.75163 1.65222   1
   1 -10   6-0.14827 1.73655   1
  -1 -10  -6-1.49577 1.08522   1
   1  10   6-0.75221 1.13773   1
   1 -10   6 0.23151 1.12821   1
  -1  10  -6 2.26468 1.13782   1
  -1  10  -7-2.22002 2.02908   1
   1 -10   7 0.31257 1.64023   1
   1 -10   7-1.26741 1.26381   1
  -1  10  -7-0.23412 1.13463   1
   1  10   7-0.90139 1.77049   1
  -1 -10  -7 1.94663 1.83964   1
   1  10   7-0.76613 1.10116   1
  -1 -10  -7-0.43663 0.99665   1
   1 -10   7 2.29184 3.34610   1
  -1  10  -7 2.81073 3.32848   1
   1 -10   7 0.54528 0.47322   1
  -1  10  -7 0.05276 0.50284   1
   1  10   7 2.04913 2.28218   1
  -1 -10  -7-1.57472 2.90345   1
   1  10   7 0.17032 0.75567   1
  -1 -10  -7 1.22297 0.85268   1
   1 -10   8 0.82808 1.70360   1
  -1  10  -8 3.02393 1.90165   1
  -1  10  -8 0.48160 1.06095   1
   1  10   8 0.38571 0.62992   1
  -1 -10  -8 0.11579 0.66531   1
   1  10   8 3.61292 2.20223   1
  -1 -10  -8-3.85940 2.44099   1
  -1  10  -8-2.65019 3.13535   1
   1 -10   8 0.26236 3.07076   1
   1  10   8 0.11899 1.56468   1
  -1 -10  -8-0.62193 1.62140   1
  -1 -10  -8-0.78604 1.13131   1
   1  10   8 0.78524 0.90981   1
   1 -10   8 0.74441 0.50562   1
  -1  10  -8 0.60332 0.52323   1
  -1 -10  -9 0.11629 1.00759   1
   1  10   9 1.96441 1.02089   1
  -1  10  -9-3.27170 3.13939   1
   1 -10   9-0.54305 3.05555   1
  -1 -10  -9-1.51037 1.43459   1
   1  10   9-2.42990 1.58572   1
   1 -10   9 0.39954 0.56827   1
  -1  10  -9 1.30909 0.61932   1
   1  10   9 3.51117 2.15455   1
  -1 -10  -9-0.17802 2.03954   1
   1 -10   9 2.43620 1.92473   1
  -1  10  -9 0.86822 1.73657   1
  -1 -10  -9 0.89967 0.64666   1
   1  10   9 0.87796 0.62065   1
   1 -10  10-0.17888 1.75976   1
  -1  10 -10 0.17878 1.68985   1
   1  10  10 0.54629 0.60437   1
  -1 -10 -10 0.61629 0.62354   1
   1  10  10-0.51409 1.18382   1
  -1 -10 -10-0.21553 1.27512   1
  -1  10 -10-0.55527 0.63475   1
   1 -10  10 0.58782 0.58268   1
  -1  10 -10-1.50371 2.13918   1
  -1 -10 -10-0.36302 1.67215   1
   1  10  10-0.53358 1.82869   1
   1 -10  10-0.27932 2.74756   1
  -1  10 -10 1.12853 2.66641   1
  -1 -10 -10 1.20794 1.06318   1
   1  10  10 0.60148 0.80448   1
   1  10  10-0.27695 1.26465   1
   1  10  11 2.11056 1.09025   1
  -1 -10 -11 0.24948 0.91051   1
   1 -10  11 0.57695 2.80088   1
  -1  10 -11-3.19019 3.26847   1
  -1  10 -11 1.44648 0.71565   1
   1 -10  11 0.75789 0.69455   1
  -1 -10 -11 1.39483 0.69739   1
  -1 -10 -11 1.70743 1.26019   1
   1  10  11 0.86232 1.19804   1
  -1 -10 -11 1.10739 1.89492   1
   1  10  11 0.36234 1.62199   1
   1 -10  11 1.32849 1.86350   1
  -1  10 -11-0.56867 1.93178   1
   1 -10  11 4.61328 2.14548   1
  -1  10 -11 3.50446 1.93340   1
   1  10  11 2.45844 0.75218   1
   1  10  11 1.36688 1.34198   1
  -1 -10 -12-1.13108 1.79788   1
   1  10  12 2.60311 1.72927   1
  -1  10 -12-0.29951 2.85492   1
   1 -10  12-2.07596 2.96254   1
  -1  10 -12-0.57730 1.77412   1
   1 -10  12 0.76785 1.80051   1
   1 -10  12 1.90528 1.90417   1
  -1  10 -12-0.05360 0.65174   1
   1 -10  12 1.00681 0.70931   1
   1  10  12 0.90032 1.03900   1
  -1 -10 -12 1.96803 1.24431   1
  -1 -10 -12 0.11161 0.54571   1
   1  10  12 1.21412 0.63970   1
  -1 -10 -12-0.25968 0.84163   1
   1  10  12 0.64295 0.83361   1
   1  10  12 1.42650 1.18176   1
  -1 -10 -12 0.10443 1.16319   1
   1  10  13 1.37305 1.07802   1
  -1 -10 -13 0.77734 1.52180   1
   1  10  13 1.74164 1.60475   1
   1 -10  13-0.19659 1.74926   1
  -1  10 -13-1.18595 1.67406   1
   1  10  13-0.42728 1.28127   1
  -1 -10 -13 0.43725 1.24843   1
  -1 -10 -13 1.40591 1.09311   1
  -1  10 -13 3.99730 2.93181   1
   1 -10  13-3.66878 2.86699   1
  -1 -10 -13 0.16979 0.61508   1
   1  10  13-0.16868 0.57549   1
   1 -10  13 1.40316 0.74878   1
  -1  10 -13 2.53590 0.80173   1
  -1 -10 -13 0.54305 0.95735   1
   1  10  13 2.13892 1.06226   1
   1  10  14-0.69811 0.90142   1
  -1 -10 -14 0.85440 0.96734   1
  -1 -10 -14-0.51685 0.59458   1
   1  10  14-0.05739 0.59000   1
  -1 -10 -14 0.20207 1.94118   1
   1 -10  14-0.25765 0.67607   1
  -1  10 -14 0.70747 0.68861   1
   1  10  14 1.67556 1.33531   1
  -1 -10 -14 1.49092 1.21982   1
  -1  10 -14-0.60833 1.80104   1
   1 -10  14-0.80827 1.69012   1
   1  10  14-0.60343 1.64619   1
   1 -10  14-1.88412 3.06488   1
  -1  10 -14 3.48668 3.09369   1
  -1  11  13 0.46081 0.99142   1
   1 -11 -13 0.84033 0.99130   1
  -1 -11  13-0.62730 2.56877   1
   1  11 -13 0.93899 2.53483   1
   1 -11 -13-0.12611 0.94089   1
  -1  11  13 2.25811 0.89772   1
   1  11 -13 1.58069 1.82255   1
  -1 -11  13-0.19602 1.62487   1
  -1 -11  13 4.66114 2.04116   1
   1  11 -13 3.02985 1.76255   1
  -1  11  13 2.39192 2.10791   1
   1 -11 -13 1.99229 1.91215   1
  -1  11  13 0.05981 0.61818   1
   1 -11 -13 0.24778 0.61700   1
   1  11 -13 0.89361 0.96160   1
   1 -11 -12-0.48922 0.91984   1
  -1  11  12-0.48157 0.80453   1
   1  11 -12 4.23329 2.00578   1
  -1 -11  12-0.57871 1.64742   1
  -1 -11  12 1.54948 1.62000   1
   1  11 -12-0.78962 1.48464   1
   1 -11 -12-1.54884 1.47856   1
  -1  11  12-1.42428 1.34333   1
   1 -11 -12-0.17651 0.91365   1
  -1  11  12-0.60458 1.03781   1
   1  11 -12 4.86088 2.77367   1
  -1 -11  12-0.30398 2.51534   1
   1 -11 -12 0.21896 1.94480   1
  -1  11  12-1.07260 1.85064   1
   1  11 -12 0.14602 0.54105   1
   1 -11 -12 0.32013 0.66743   1
  -1  11  12 0.54761 0.62992   1
  -1 -11  12-0.17394 0.91275   1
   1  11 -12 0.97399 0.91026   1
  -1 -11  11 0.57529 0.57457   1
   1  11 -11-0.66032 0.57409   1
   1  11 -11-0.94774 1.90714   1
  -1 -11  11 1.14660 1.89428   1
  -1  11  11 1.13639 0.95540   1
   1 -11 -11-0.33183 1.02754   1
   1  11 -11 0.29474 2.51728   1
   1 -11 -11 0.11745 1.36723   1
  -1 -11  11 0.59018 2.67006   1
  -1  11  11-0.23019 1.39033   1
  -1  11  11-1.06061 2.02142   1
   1 -11 -11-0.21479 1.75805   1
  -1  11  11 1.95021 0.80544   1
   1 -11 -11 0.06477 0.65698   1
  -1  11  11 0.35074 0.84428   1
   1 -11 -11-0.47052 0.95234   1
   1  11 -11 2.83348 1.72482   1
  -1 -11  11-1.10080 1.51835   1
  -1 -11  11 0.43652 0.88518   1
   1  11 -11 1.85099 0.97957   1
   1 -11 -10-1.62666 1.64577   1
   1  11 -10-2.57169 2.65594   1
  -1  11  10-0.48675 1.37868   1
  -1 -11  10 3.71834 2.94125   1
  -1  11  10-0.07560 0.96569   1
   1 -11 -10 0.93492 0.99047   1
  -1  11  10-1.66620 2.03408   1
   1 -11 -10-0.21191 2.03697   1
  -1  11  10 0.56750 0.73743   1
   1 -11 -10 0.51343 0.69971   1
  -1 -11  10 0.57554 0.49421   1
   1  11 -10 1.54263 0.57355   1
  -1  11  10 1.82561 0.92622   1
   1 -11 -10 1.14373 0.91787   1
  -1 -11  10 1.04774 1.44675   1
   1  11 -10-1.07514 1.66650   1
   1  11 -10-0.81735 1.05781   1
  -1 -11  10-0.16621 0.90976   1
  -1  11   9-0.49191 0.93571   1
   1 -11  -9-0.07284 0.97790   1
  -1 -11   9 0.27730 2.59875   1
   1  11  -9 0.27670 2.61507   1
   1 -11  -9-0.53372 1.38160   1
  -1  11   9-0.64469 1.54955   1
  -1  11   9-0.11195 0.78511   1
   1 -11  -9-1.05270 2.20980   1
  -1  11   9 2.06675 2.24132   1
  -1  11   9 0.75769 0.66776   1
   1 -11  -9-0.71044 0.73554   1
   1  11  -9-0.66393 0.50397   1
  -1 -11   9 0.37294 0.54678   1
   1 -11  -9 0.89433 0.84126   1
  -1 -11   9-1.66646 1.40888   1
   1  11  -9-0.17084 1.14195   1
   1  11  -9-0.47083 0.88830   1
  -1 -11   9-0.08089 0.89951   1
  -1  11   8 0.38158 0.70946   1
   1 -11  -8 0.44993 0.67719   1
   1 -11  -8 1.08697 0.94650   1
  -1  11   8 1.03975 0.91275   1
   1 -11  -8 0.42575 1.70806   1
  -1  11   8 1.23361 1.60698   1
   1  11  -8 4.28481 3.04903   1
  -1 -11   8-0.53709 2.53973   1
  -1  11   8-0.82665 2.25728   1
   1 -11  -8 0.43992 0.82208   1
  -1  11   8 0.11088 0.81760   1
  -1 -11   8 0.95789 0.54211   1
   1  11  -8 1.16823 0.54458   1
  -1 -11   8-0.32062 1.47987   1
   1  11  -8 3.43012 1.55950   1
   1 -11  -8-0.84874 2.37462   1
   1  11  -8-0.15037 0.85140   1
  -1 -11   8-0.15561 0.91576   1
   1 -11  -7 0.69663 0.93741   1
  -1  11   7-1.31833 1.04221   1
  -1 -11   7 1.34443 0.99465   1
   1  11  -7 1.01456 0.87146   1
   1  11  -7 0.50032 0.46391   1
  -1  11   7 0.57018 0.76594   1
   1 -11  -7 0.38784 0.68837   1
  -1 -11   7 0.43855 0.49675   1
   1  11  -7-0.51836 2.72029   1
  -1  11   7 1.16681 1.71634   1
   1 -11  -7 0.75762 1.89459   1
  -1 -11   7 4.67875 2.83661   1
   1 -11  -7-0.98666 0.94638   1
  -1  11   7 0.55708 0.92258   1
  -1 -11   7-0.62191 1.38136   1
   1  11  -7-2.04703 1.45080   1
  -1  11   6-1.71181 2.07986   1
   1  11  -6 1.50201 2.74877   1
   1 -11  -6-0.32039 2.05918   1
  -1 -11   6-2.26227 2.60221   1
   1 -11  -6-0.55436 1.01239   1
  -1  11   6 2.04318 1.00834   1
  -1  11   6-0.32979 0.91964   1
  -1 -11   6-0.54151 0.50072   1
   1  11  -6 0.33387 0.43113   1
   1  11  -6 0.42869 0.91023   1
  -1  11   6-0.12758 0.80144   1
   1 -11  -6-0.13027 0.82605   1
  -1 -11   6-0.15132 1.29243   1
   1  11  -6-0.61232 1.34685   1
   1  11  -5-2.41962 2.62589   1
  -1 -11   5 1.45840 2.63785   1
   1 -11  -5-1.35145 2.32501   1
  -1  11   5 0.98924 2.05402   1
  -1 -11   5 0.58601 1.37694   1
   1  11  -5-0.59204 1.43715   1
   1  11  -5 0.81100 0.48447   1
  -1 -11   5 1.15234 0.51859   1
   1  11  -5 0.84456 0.93868   1
  -1 -11   5 0.07075 0.93563   1
  -1  11   5 1.76144 0.95110   1
   1 -11  -5 1.70051 1.09415   1
  -1  11   5 2.07416 1.16408   1
   1 -11  -5-1.04375 0.94758   1
  -1  11   5 0.83673 0.82285   1
   1 -11  -4 0.06574 0.83768   1
  -1  11   4-0.06504 0.81332   1
   1 -11  -4-0.70871 2.15086   1
  -1  11   4 3.30487 2.41966   1
   1  11  -4 5.12279 2.91108   1
  -1 -11   4-1.17478 2.77926   1
   1  11  -4-0.13790 0.84982   1
  -1 -11   4 0.41727 0.91407   1
   1  11  -4 0.05008 0.52333   1
  -1 -11   4 0.22788 0.52011   1
   1 -11  -4 0.22989 1.04023   1
  -1  11   4 0.23550 0.95315   1
   1  11  -4 0.86231 1.32395   1
  -1 -11   4-0.97747 1.20483   1
   1 -11  -3 2.53316 1.02027   1
  -1  11   3 3.29787 1.06076   1
   1 -11  -3 4.63970 2.67302   1
  -1  11   3 2.01310 2.37803   1
  -1 -11   3 4.53011 2.90607   1
   1  11  -3 2.90708 2.73684   1
   1  11  -3 1.08722 1.03771   1
  -1 -11   3 2.34729 1.08563   1
   1  11  -3 2.66331 0.75472   1
  -1 -11   3 1.62299 0.80065   1
   1  11  -3 2.31580 1.55373   1
  -1 -11   3 1.47349 1.40157   1
  -1  11   3 3.02905 1.39110   1
   1 -11  -3 1.18691 1.30964   1
   1  11  -2 1.58289 1.35523   1
   1 -11  -2-3.88528 2.76822   1
  -1 -11   2-1.95997 2.99811   1
   1  11  -2 3.85209 2.76741   1
  -1  11   2 0.38310 2.46695   1
   1  11  -2-0.12674 0.85651   1
   1 -11  -2 3.77148 1.10089   1
   1  11  -2 3.90747 1.12552   1
  -1 -11   2 2.65867 1.12028   1
  -1  11   2-0.40095 1.08947   1
   1 -11  -2 1.92877 1.37256   1
  -1 -11   2-1.29286 1.33797   1
  -1  11   2 0.12057 1.32467   1
  -1 -11   1 2.42409 1.45789   1
   1  11  -1 2.30501 1.50424   1
  -1  11   1-0.12222 1.18323   1
   1 -11  -1 2.18018 1.40205   1
   1  11  -1 2.32620 1.10599   1
   1 -11  -1 0.20299 2.88890   1
  -1  11   1 0.60079 2.60990   1
   1  11  -1-1.63693 2.75797   1
  -1 -11   1 3.13419 2.67379   1
  -1 -11   1 1.35432 1.00734   1
  -1  11   1 2.82947 1.08658   1
   1 -11  -1 1.56285 1.07964   1
   1 -11   0-0.27628 0.89195   1
  -1  11   0-0.67695 1.04155   1
  -1  11   0 1.64350 1.32692   1
   1 -11   0 2.47275 1.34081   1
  -1 -11   0-0.89295 1.43494   1
   1  11   0 0.25509 1.19537   1
   1  11   0-0.72043 0.94559   1
  -1 -11   0-0.46848 0.88335   1
  -1  11   0 1.25549 2.60347   1
  -1 -11   0 3.17863 2.56510   1
   1  11   0-1.75896 2.72912   1
   1 -11   0 1.48278 2.75934   1
   1 -11   1 2.52899 1.14745   1
  -1  11  -1 1.93025 1.06992   1
   1 -11   1 2.84316 1.37003   1
  -1  11  -1 3.36113 1.45014   1
  -1 -11  -1 2.47227 1.32270   1
   1  11   1 0.51229 1.26539   1
  -1 -11  -1 0.66063 1.04230   1
   1  11   1 2.88377 1.12376   1
   1  11   1 3.17535 2.57975   1
  -1 -11  -1 4.17474 2.50513   1
   1 -11   1 6.40693 3.20670   1
  -1  11  -1 0.87312 2.80037   1
   1  11   2-0.53464 2.36071   1
  -1 -11  -2-0.54404 2.22195   1
   1 -11   2-0.23048 2.96961   1
  -1  11  -2 3.41123 2.76821   1
   1  11   2 0.32325 0.97807   1
   1 -11   2 0.35807 0.97495   1
  -1  11  -2 0.77273 1.02392   1
  -1  11  -2 0.13798 1.43326   1
   1 -11   2 0.27324 1.34914   1
  -1 -11  -2 4.34062 1.37951   1
   1  11   2 1.35284 1.17064   1
  -1  11  -2 1.89181 0.47360   1
   1  11   3-1.36358 2.06159   1
  -1  11  -3-0.94734 2.90596   1
  -1 -11  -3 3.46865 2.26191   1
   1 -11   3-0.95824 3.08123   1
   1 -11   3 1.33551 0.39622   1
  -1  11  -3 0.19146 0.31327   1
  -1  11  -3 0.57289 1.45570   1
   1 -11   3 1.41039 1.48439   1
  -1  11  -3 0.50224 0.95336   1
   1 -11   3 1.53071 1.13734   1
   1  11   3 1.34932 1.04885   1
  -1 -11  -3 0.64920 0.96673   1
  -1 -11  -3 2.88168 1.19527   1
   1  11   3 0.36293 1.10022   1
  -1  11  -4 0.05450 0.31458   1
   1  11   4 0.83094 1.00339   1
  -1 -11  -4-0.70408 1.23158   1
   1 -11   4 0.15147 0.96908   1
  -1  11  -4 0.37211 1.04318   1
   1 -11   4 0.14659 0.31869   1
   1 -11   4 1.16997 1.46047   1
  -1  11  -4-1.32601 1.43802   1
  -1 -11  -4 3.47522 2.11752   1
  -1  11  -4-0.98460 3.06255   1
   1 -11   4 2.98653 2.91237   1
   1  11   4 0.12846 0.85122   1
  -1 -11  -4-0.96781 0.92473   1
   1  11   4-0.32643 1.87857   1
   1 -11   5 0.90401 0.39505   1
  -1  11  -5 1.43254 0.41889   1
   1  11   5 0.96377 0.86260   1
  -1 -11  -5 0.78197 0.78292   1
  -1 -11  -5 0.81133 0.99244   1
   1  11   5-0.11805 1.05059   1
  -1  11  -5 0.15209 1.49287   1
   1 -11   5-0.30168 1.39841   1
  -1 -11  -5-1.42526 2.01409   1
   1 -11   5 2.30759 2.92201   1
  -1  11  -5 1.02446 2.83391   1
  -1  11  -5 2.09670 1.10812   1
   1 -11   5 1.97538 1.15562   1
   1  11   5 3.91766 2.04744   1
   1 -11   6-0.25898 0.38795   1
  -1  11  -6 0.62795 0.39734   1
  -1  11  -6 2.25388 1.61968   1
   1 -11   6 2.03970 1.50727   1
   1  11   6-1.29077 1.02240   1
  -1 -11  -6-0.69658 0.96068   1
  -1 -11  -6-0.75909 1.78622   1
   1  11   6-1.35415 1.83567   1
  -1 -11  -6 0.13052 0.74695   1
   1  11   6-0.95816 0.77935   1
   1 -11   6 2.92113 2.82443   1
  -1  11  -6-0.26575 2.59374   1
  -1  11  -6 1.27380 1.08161   1
   1 -11   6 0.16489 0.99067   1
  -1  11  -7 0.10125 0.40276   1
   1  11   7 0.28999 1.66888   1
  -1 -11  -7-0.29222 1.65312   1
   1 -11   7 1.08589 0.44658   1
  -1  11  -7 3.21154 1.57053   1
   1 -11   7 0.32912 1.40541   1
  -1 -11  -7-0.71437 0.79237   1
   1  11   7-0.50449 0.77325   1
  -1  11  -7 0.58256 1.06976   1
   1 -11   7-0.34639 1.12312   1
  -1 -11  -7-0.94227 1.06574   1
   1  11   7 0.75772 2.14321   1
  -1 -11  -7 3.12389 2.37007   1
   1  11   7-1.06462 1.03068   1
   1 -11   7-0.27283 2.97713   1
  -1  11  -7 1.37618 2.66528   1
   1  11   8-0.13801 1.46835   1
  -1 -11  -8-0.14078 1.59321   1
   1 -11   8 1.04680 1.05960   1
  -1  11  -8-0.52542 1.02543   1
   1 -11   8-0.41802 0.48883   1
  -1  11  -8 0.48684 0.46961   1
   1 -11   8 3.66563 3.11537   1
  -1  11  -8-1.69756 2.90873   1
  -1 -11  -8 0.72155 0.91702   1
   1  11   8 3.00861 1.13790   1
  -1 -11  -8-2.12622 2.24990   1
   1  11   8-1.13169 1.91183   1
  -1  11  -8 1.96239 1.67222   1
   1 -11   8 1.90394 1.52322   1
  -1 -11  -8 0.70582 0.72272   1
   1  11   8-0.06255 0.70453   1
   1  11   9-0.51746 1.41178   1
  -1 -11  -9 0.13548 1.55949   1
  -1  11  -9-1.41385 1.09429   1
  -1 -11  -9-0.49483 0.94273   1
   1  11   9 0.12307 0.83618   1
  -1 -11  -9 2.52755 2.18700   1
   1  11   9 0.57074 1.76776   1
   1 -11   9 2.02655 2.64320   1
  -1  11  -9-2.33938 2.89839   1
   1 -11   9 0.55658 0.48982   1
  -1  11  -9-0.57508 0.50608   1
  -1 -11  -9-0.70052 0.71235   1
   1  11   9 0.54547 0.70563   1
  -1  11  -9 1.67029 1.48486   1
   1 -11   9-0.18296 1.57850   1
   1 -11  10 3.45079 1.84248   1
  -1  11 -10-0.76519 1.68387   1
  -1 -11 -10 4.13793 2.12384   1
   1  11  10-0.97017 1.86479   1
  -1  11 -10-0.29985 2.90417   1
   1 -11  10-1.19457 2.98283   1
  -1  11 -10 1.44668 0.61182   1
  -1 -11 -10-1.14227 1.53385   1
   1  11  10-1.70252 1.43184   1
   1  11  10 0.12050 0.61306   1
  -1 -11 -10-0.12349 0.67179   1
   1  11  10 1.52113 0.99178   1
  -1 -11 -10 0.38308 0.84075   1
   1  11  11 0.40154 1.14256   1
   1  11  11 0.11360 1.13468   1
  -1 -11 -11-1.07366 1.44832   1
   1  11  11-0.26298 0.87898   1
  -1 -11 -11 0.66082 0.83817   1
  -1 -11 -11 4.61178 2.11867   1
   1  11  11-0.19619 1.65849   1
   1 -11  11-1.22508 3.10390   1
  -1  11 -11-0.92802 2.66873   1
   1 -11  11-0.39333 1.62750   1
  -1  11 -11 1.57106 1.62514   1
  -1  11 -11 0.82474 1.93233   1
   1  11  11 0.23947 0.59832   1
  -1 -11 -11 0.06140 0.61816   1
   1  11  12 1.69200 1.29075   1
  -1 -11 -12 0.89179 1.25446   1
   1  11  12-0.31845 1.00388   1
  -1  11 -12-1.21189 1.65350   1
   1 -11  12 0.20208 1.69065   1
  -1 -11 -12 0.61147 1.64992   1
   1  11  12-0.59803 1.64992   1
   1  11  12 0.54292 0.87709   1
  -1 -11 -12-0.13634 0.74490   1
  -1  11 -12-0.62235 1.77208   1
   1 -11  12-0.83012 1.79074   1
   1  11  12 0.60212 0.57506   1
  -1 -11 -12 0.80291 0.62258   1
   1 -11  12-3.15399 3.19655   1
  -1  11 -12-1.91313 2.85887   1
   1 -12 -10-0.48912 1.06722   1
  -1  12  10-0.15663 0.88167   1
   1 -12 -10-0.49572 0.70291   1
  -1  12  10 0.06922 0.63871   1
  -1  12  10 0.12271 0.68707   1
   1 -12 -10 0.91819 2.11467   1
  -1  12  10 1.12364 2.22771   1
   1  12 -10 0.30412 2.72679   1
   1 -12 -10-1.72297 1.65299   1
  -1  12  10-1.94535 1.58168   1
  -1 -12  10-2.13296 2.49406   1
   1  12 -10-0.85748 0.90677   1
  -1 -12  10 1.85534 0.94043   1
  -1 -12  10-1.10799 1.38932   1
   1  12 -10 0.75816 1.46299   1
   1 -12 -10-0.12281 0.82155   1
   1  12  -9 1.50686 0.92509   1
  -1 -12   9 2.85835 1.03524   1
  -1  12   9 0.48487 0.68405   1
   1 -12  -9 2.53048 0.90950   1
   1 -12  -9 0.24177 0.71495   1
  -1  12   9 1.09189 0.85664   1
  -1 -12   9-1.18404 2.45157   1
   1  12  -9 0.88551 2.54851   1
   1 -12  -9 0.45525 1.62790   1
  -1  12   9 2.05492 1.56461   1
  -1 -12   9-0.35408 1.22627   1
   1  12  -9-1.08718 1.55094   1
   1 -12  -9-0.23013 2.06578   1
  -1  12   9 2.68968 2.33871   1
   1 -12  -9 0.15302 0.94846   1
  -1  12   9-1.09515 1.00527   1
   1 -12  -8-0.36033 0.84389   1
   1 -12  -8 0.56255 0.80241   1
  -1  12   8 0.34659 0.72993   1
  -1 -12   8-0.17167 1.22270   1
   1  12  -8 1.91418 1.44114   1
  -1 -12   8 2.58554 2.52811   1
   1  12  -8 0.28621 2.51868   1
   1 -12  -8-2.09706 1.71673   1
  -1  12   8-0.62078 1.72599   1
  -1 -12   8 0.83095 0.91994   1
   1  12  -8 1.44868 0.92823   1
  -1  12   8 1.15524 0.92513   1
   1 -12  -8 0.35984 0.93112   1
  -1  12   8-1.58043 2.40206   1
   1  12  -7 0.39484 0.84137   1
  -1 -12   7 1.28041 0.95291   1
  -1 -12   7 0.55738 2.28138   1
   1  12  -7 0.83282 2.55750   1
  -1  12   7-1.96497 1.75372   1
   1 -12  -7 2.72457 1.92725   1
   1  12  -7-0.33814 1.25567   1
  -1 -12   7 2.83780 1.56510   1
  -1  12   7 0.61011 0.83036   1
   1 -12  -7 0.47868 0.86518   1
   1 -12  -7 0.33334 0.97729   1
  -1  12   7 0.12601 0.90437   1
   1 -12  -7 0.70731 0.74399   1
  -1  12   7-0.69409 0.76375   1
  -1 -12   6-1.02256 0.94672   1
   1  12  -6-0.46409 0.89193   1
  -1  12   6 4.34438 2.06712   1
  -1 -12   6-1.62086 2.42252   1
   1 -12  -6 0.53724 1.77579   1
   1  12  -6-0.53842 2.45844   1
  -1 -12   6 0.64918 1.28437   1
   1  12  -6-1.15320 1.36427   1
  -1  12   6 1.49834 1.00041   1
   1 -12  -6-0.24383 0.96550   1
  -1  12   6-1.16039 0.86287   1
  -1  12   6 1.32790 0.85014   1
   1 -12  -6-1.20409 0.78915   1
  -1 -12   5 0.92615 0.90809   1
   1  12  -5 0.15182 0.78040   1
   1 -12  -5-1.69063 2.13764   1
  -1 -12   5-2.35691 2.36946   1
   1  12  -5 7.81260 2.82394   1
  -1  12   5-0.91577 1.84265   1
  -1 -12   5-0.31490 1.15259   1
   1  12  -5 2.88970 1.38497   1
  -1  12   5-0.50632 1.09203   1
   1 -12  -5-0.74672 1.06289   1
  -1  12   5 0.47883 0.84635   1
   1 -12  -5-0.28620 0.93207   1
  -1  12   5 0.07007 0.72035   1
   1 -12  -4-0.25345 1.11501   1
  -1  12   4 0.25678 0.92684   1
  -1  12   4-0.92131 0.87768   1
   1 -12  -4-0.72529 0.88061   1
   1  12  -4 0.15502 1.15059   1
  -1 -12   4-0.45508 1.14098   1
  -1 -12   4-1.01353 2.60483   1
  -1  12   4-1.73058 1.96283   1
   1  12  -4 1.75890 2.47159   1
   1 -12  -4 2.35272 2.16608   1
   1  12  -4 0.56271 0.49179   1
  -1 -12   4-0.07588 0.82816   1
   1  12  -4 0.22566 0.82612   1
   1 -12  -3 0.12962 0.97578   1
  -1  12   3-0.79401 1.08388   1
   1 -12  -3-2.45322 2.41853   1
  -1  12   3 1.81249 2.05608   1
  -1 -12   3 0.24535 2.41367   1
   1  12  -3-0.72588 2.34344   1
   1  12  -3-0.14816 1.15822   1
  -1 -12   3 0.28798 1.20509   1
   1 -12  -3 2.10854 0.97266   1
  -1  12   3-0.93517 0.90459   1
   1  12  -3 0.30687 0.58613   1
   1  12  -3 0.88955 0.81507   1
  -1 -12   3 1.79089 0.90224   1
  -1  12   2 0.52857 1.06695   1
  -1 -12   2-0.56283 1.15907   1
   1 -12  -2 3.69005 1.34338   1
  -1  12   2 3.42744 1.10734   1
   1  12  -2-0.14356 1.07293   1
   1  12  -2 0.92896 2.25930   1
  -1  12   2-0.83955 2.32884   1
  -1 -12   2-0.47315 2.35475   1
   1 -12  -2-0.85233 2.39241   1
   1  12  -2 2.27773 1.06376   1
  -1 -12   2 2.67666 1.08734   1
   1  12  -2 0.31746 0.85773   1
   1  12  -1 0.13939 1.08907   1
  -1 -12   1-0.13887 1.13675   1
   1 -12  -1-0.79472 1.08421   1
  -1  12   1-0.26730 1.01851   1
   1 -12  -1-0.51926 0.90524   1
  -1 -12   1-0.44291 0.86875   1
  -1  12   1 2.33957 0.96091   1
   1 -12  -1-1.10886 2.37429   1
  -1  12   1 0.21856 2.21503   1
  -1 -12   1 3.41506 2.49994   1
   1  12  -1 2.67236 2.32144   1
   1  12  -1 0.65205 0.93148   1
  -1 -12   0 1.80426 1.22180   1
   1 -12   0-1.48668 1.27796   1
   1  12   0 1.94479 1.16269   1
   1 -12   0 1.28195 1.00032   1
  -1  12   0-0.22172 0.86594   1
  -1  12   0 0.82918 1.15669   1
  -1  12   0-1.36498 2.60401   1
   1  12   0 3.62757 2.26996   1
  -1 -12   0-2.18361 2.54170   1
   1 -12   0 2.07500 2.68360   1
  -1 -12   0 0.29161 0.75072   1
   1  12   0 0.21601 0.81107   1
  -1 -12  -1 1.22956 1.03390   1
   1  12   1 1.67026 1.21816   1
  -1  12  -1-1.05354 1.05710   1
   1 -12   1 0.98953 1.04876   1
  -1  12  -1 1.14991 1.28186   1
   1 -12   1 1.12900 1.17341   1
  -1 -12  -1 0.58053 0.92299   1
   1  12   1 1.49784 0.91578   1
  -1 -12  -1-0.20928 2.35679   1
  -1  12  -1 2.12866 2.61551   1
   1  12   1 6.54751 2.34454   1
   1 -12   1-2.15678 2.72944   1
  -1  12  -2 4.17634 2.73141   1
   1  12   2 1.37419 2.07530   1
  -1 -12  -2-0.80156 2.21491   1
   1 -12   2-1.74027 2.71372   1
   1 -12   2-0.59163 1.23899   1
  -1  12  -2-0.60180 1.19150   1
   1  12   2 0.54198 0.99419   1
  -1 -12  -2 1.45322 0.99590   1
  -1  12  -2 0.68477 0.91207   1
   1 -12   2 1.69807 1.03380   1
   1  12   2-0.35138 0.75057   1
  -1 -12  -2 0.43191 0.85871   1
  -1  12  -2 0.59182 0.42675   1
   1  12   3 1.76011 0.84803   1
  -1 -12  -3-0.78125 0.93904   1
  -1  12  -3 1.85474 0.97630   1
   1 -12   3 1.51044 0.98982   1
   1  12   3 4.88718 2.20207   1
   1 -12   3 2.06590 2.74855   1
  -1 -12  -3 0.19203 2.17507   1
  -1  12  -3-1.52897 2.81719   1
   1  12   3-0.39691 1.05125   1
  -1 -12  -3 1.68951 1.14811   1
   1 -12   3 1.36773 1.45181   1
  -1  12  -3-0.15503 1.48092   1
  -1 -12  -4 0.21174 0.74573   1
   1  12   4 1.25741 0.82629   1
  -1  12  -4 0.55811 0.87002   1
   1 -12   4-0.32396 0.95800   1
  -1  12  -4-1.58576 2.65891   1
   1 -12   4 0.26751 2.61096   1
  -1 -12  -4-0.18373 1.80715   1
   1  12   4-0.90236 1.93205   1
   1  12   4-0.26357 0.88063   1
  -1 -12  -4-1.28452 1.05126   1
  -1  12  -4 4.29070 1.64511   1
   1 -12   4 0.47096 1.35429   1
   1  12   5-0.25745 0.81770   1
  -1 -12  -5 0.12599 0.89781   1
   1  12   5 0.70046 0.77087   1
  -1 -12  -5 0.70766 0.75937   1
   1  12   5 0.69454 1.97657   1
  -1 -12  -5 0.35246 1.62407   1
   1 -12   5 0.27665 2.65809   1
  -1  12  -5 5.19890 3.13201   1
   1 -12   5-0.48696 1.32947   1
  -1  12  -5-0.49036 1.32380   1
  -1  12  -5 0.73228 0.98905   1
   1 -12   5 0.75944 1.07606   1
   1  12   6 0.76188 0.90990   1
  -1 -12  -6 1.64209 1.06213   1
  -1  12  -6 0.50948 0.83594   1
   1 -12   6 2.10530 1.02675   1
  -1 -12  -6 0.99441 0.70715   1
   1  12   6-0.06945 0.70209   1
   1  12   6 0.66844 1.58299   1
  -1 -12  -6-0.33854 1.66853   1
  -1  12  -6 0.33904 1.19309   1
   1 -12   6-0.16745 1.08652   1
   1 -12   6 3.97569 2.54828   1
  -1  12  -6 1.70204 2.52191   1
   1  12   7 1.02196 0.97448   1
  -1 -12  -7-0.38086 0.96846   1
   1  12   7 1.04318 2.24854   1
   1 -12   7 0.72079 1.00259   1
  -1  12  -7 0.17684 0.91023   1
   1  12   7 1.04901 0.72557   1
  -1 -12  -7-0.14097 0.66784   1
  -1 -12  -7 1.78922 1.67280   1
   1  12   7-0.16160 1.47611   1
   1 -12   7-0.17477 1.20714   1
  -1  12  -7 0.35446 1.41867   1
   1 -12   7-0.29312 2.57921   1
  -1  12  -7 0.29311 2.50369   1
   1 -12   8 1.80108 2.66618   1
  -1  12  -8-2.11976 2.66416   1
  -1 -12  -8 0.28413 0.71475   1
   1  12   8 0.55174 0.71903   1
  -1 -12  -8-0.15705 1.54480   1
   1  12   8 0.31218 1.42515   1
   1  12   8-0.25806 0.81809   1
   1 -12   8-1.08528 1.43021   1
  -1  12  -8-0.18579 1.34105   1
  -1  12  -8-0.72772 0.94179   1
   1 -12   8 0.09461 1.04527   1
  -1 -12  -8-0.64016 2.08273   1
   1  12   8-0.82417 2.08811   1
  -1 -12  -9 0.91125 0.71572   1
   1  12   9-0.19971 0.59710   1
   1  12   9-1.48588 1.51680   1
  -1 -12  -9 1.06261 1.54960   1
   1  12   9-0.52670 0.77064   1
  -1 -12  -9 0.92187 0.89476   1
   1  12   9-0.20666 2.09441   1
  -1 -12  -9 0.21177 1.95066   1
   1 -12   9 0.09525 1.01325   1
  -1  12  -9 1.37007 1.56594   1
   1 -12   9 0.18990 1.48359   1
   1 -12   9-2.47443 2.97135   1
  -1  12  -9 3.74819 3.25592   1
   1  12  10 0.26862 0.78942   1
  -1 -12 -10 0.40443 0.87351   1
  -1 -12 -10 2.34492 2.14594   1
   1  12  10 5.63180 2.26308   1
  -1  12 -10 0.96470 0.97342   1
  -1  12 -10-0.81753 1.63681   1
   1 -12  10-1.60252 1.69482   1
  -1  12 -10 2.55867 2.58939   1
   1 -12  10 0.63333 2.78690   1
   1  12  10 0.72726 0.65955   1
  -1 -12 -10 1.11160 0.68220   1
   1  13  -7 0.84432 0.85380   1
  -1 -13   7 0.69309 0.93119   1
   1 -13  -7 0.92337 0.81580   1
  -1  13   7 0.26990 0.83411   1
  -1 -13   7 0.35688 1.23880   1
   1  13  -7 1.08322 1.25318   1
  -1 -13   7-0.89242 2.32772   1
   1  13  -7 1.48010 2.55724   1
   1 -13  -7 2.13765 0.89378   1
  -1  13   7 0.74907 0.82836   1
  -1  13   6 0.36882 0.82715   1
   1  13  -6-0.74829 0.86879   1
  -1 -13   6 0.08414 0.86099   1
  -1  13   6-0.13593 0.76239   1
   1 -13  -6-1.19961 1.05561   1
  -1 -13   6 0.86511 1.23235   1
   1  13  -6-0.52933 1.07802   1
   1 -13  -6-0.07744 0.72205   1
  -1  13   6-0.45308 0.77863   1
  -1  13   6-0.19192 1.79951   1
   1  13  -6 0.86297 2.53142   1
   1 -13  -6-0.19833 2.06828   1
  -1 -13   6-2.31158 2.99184   1
  -1 -13   5 0.50168 0.87550   1
   1  13  -5 1.06901 0.93960   1
   1 -13  -5-0.95142 1.12010   1
  -1  13   5 0.96864 1.04895   1
  -1 -13   5-0.50569 1.01602   1
   1  13  -5 1.71433 1.13396   1
   1 -13  -5 3.17307 0.97182   1
  -1  13   5 1.15010 0.87737   1
   1  13  -5 1.95203 2.52652   1
   1 -13  -5-0.61937 2.09638   1
  -1 -13   5 4.49143 2.76425   1
  -1  13   5 1.40994 1.89210   1
   1  13  -4 0.48444 0.79506   1
  -1 -13   4 0.90431 0.94163   1
   1 -13  -4-0.13723 0.90238   1
  -1  13   4-1.13125 0.99175   1
   1  13  -4-0.16738 1.04192   1
  -1 -13   4-0.80442 1.30253   1
   1 -13  -4-0.78515 0.77911   1
  -1  13   4-0.15342 0.68238   1
   1 -13  -4 0.42993 1.99767   1
  -1  13   4 0.42123 2.16546   1
  -1 -13   4 1.36111 2.32511   1
   1  13  -4 2.42705 2.46233   1
   1  13  -3-1.12432 0.93999   1
  -1 -13   3 0.64675 0.82546   1
  -1  13   3 0.14354 0.91016   1
   1 -13  -3 1.00320 1.04927   1
   1  13  -3 0.32022 1.05212   1
  -1 -13   3-0.77800 1.10711   1
  -1  13   3 0.54541 0.81244   1
   1 -13  -3 0.63622 0.87346   1
  -1  13   3 1.09875 1.97021   1
   1 -13  -3 0.66992 1.88760   1
  -1 -13   3 0.26422 2.11390   1
   1  13  -3 0.78089 2.22304   1
   1  13  -2 3.74031 1.06325   1
  -1 -13   2 0.96640 0.93150   1
   1 -13  -2 3.18594 1.09043   1
   1 -13  -2-0.28605 1.05561   1
  -1 -13   2-0.45641 1.02553   1
  -1  13   2-0.57367 1.02912   1
   1  13  -2 1.08656 1.14421   1
  -1  13   2 2.05463 1.01096   1
   1  13  -2 3.75684 2.44820   1
  -1 -13   2-0.25541 2.04779   1
   1 -13  -2 2.31928 2.23208   1
  -1  13   2-1.14105 2.28294   1
  -1  13   1 0.58035 0.97425   1
   1  13  -1 0.75359 1.02827   1
  -1 -13   1 2.10231 1.29899   1
   1 -13  -1 2.29209 1.15007   1
   1 -13  -1 0.16082 0.82636   1
  -1  13   1-0.47550 0.84833   1
  -1 -13   1 0.95906 0.85542   1
   1  13  -1 1.72563 0.99910   1
   1 -13  -1-0.72178 2.25666   1
   1  13  -1-0.72235 2.49447   1
  -1  13   1-1.65806 2.65027   1
  -1 -13   1 2.21770 2.14903   1
  -1  13   0 1.04156 0.91701   1
   1 -13   0 0.16184 0.89945   1
   1  13   0 0.15015 0.93412   1
  -1 -13   0 0.15002 0.93330   1
   1 -13   0-1.02670 1.23979   1
  -1  13   0-0.29995 1.12796   1
  -1 -13   0 0.31843 0.82418   1
   1  13   0-0.23134 2.25789   1
  -1  13   0-1.72029 2.56174   1
  -1 -13   0 1.65896 2.36670   1
   1 -13   0 1.74531 2.15095   1
   1 -13   1-0.24754 0.89507   1
  -1  13  -1 0.24223 0.94513   1
  -1 -13  -1-0.14754 1.10988   1
   1  13   1 0.15074 1.02423   1
   1 -13   1-0.15055 0.97220   1
  -1  13  -1-0.15587 1.00649   1
   1  13   1 0.38558 0.74118   1
  -1 -13  -1 1.09844 0.86182   1
  -1  13  -1-2.03870 2.44818   1
  -1 -13  -1-0.68323 2.24022   1
   1 -13   1 6.71359 2.76444   1
   1  13   1-0.66725 2.13674   1
  -1  13  -2 3.54561 1.10488   1
   1 -13   2 3.17874 1.16124   1
  -1 -13  -2 1.87310 1.20312   1
   1  13   2-0.73069 0.90547   1
   1 -13   2 0.78419 1.18812   1
  -1  13  -2 0.32293 1.08733   1
   1  13   2 3.07145 1.04944   1
  -1 -13  -2 3.11045 1.03199   1
  -1  13  -2 0.26387 2.28883   1
   1  13   2 2.35427 2.06981   1
  -1 -13  -2 1.09355 1.97527   1
   1 -13   2-0.80199 2.47389   1
   1 -13   3 1.60926 0.89192   1
  -1  13  -3 1.24676 0.98589   1
  -1 -13  -3 1.97728 1.20839   1
   1  13   3 1.15078 1.01082   1
   1 -13   3-1.13984 1.52770   1
  -1  13  -3-0.83053 1.23486   1
  -1 -13  -3 0.62018 0.84911   1
   1  13   3 0.75969 0.86264   1
  -1 -13  -3-0.21019 1.93742   1
   1  13   3-0.41176 1.75979   1
   1 -13   3-2.76957 2.66157   1
  -1  13  -3 0.54598 2.62347   1
   1 -13   4 0.43843 0.80064   1
  -1  13  -4-0.16978 0.90888   1
   1  13   4-0.28579 0.88899   1
  -1 -13  -4-1.11921 1.15767   1
   1 -13   4 0.50362 1.15861   1
  -1  13  -4 0.68199 1.31562   1
  -1 -13  -4 0.15357 0.70110   1
   1  13   4 0.07529 0.72331   1
  -1 -13  -4 1.41529 1.77879   1
   1 -13   4 2.85993 2.63428   1
  -1  13  -4-0.28225 2.50689   1
   1  13   4-1.78290 2.02211   1
  -1 -13  -5 0.58323 1.71036   1
   1 -13   5 1.18118 2.38974   1
  -1  13  -5 1.16701 2.44023   1
  -1  13  -5-0.52812 0.92379   1
   1 -13   5 0.80581 0.95854   1
  -1 -13  -5-0.81904 0.95673   1
   1  13   5-0.55950 0.91901   1
  -1  13  -5 1.22495 1.10937   1
   1 -13   5-0.34531 1.21007   1
   1  13   5 0.30321 0.68590   1
  -1 -13  -5 0.76865 0.73245   1
   1  13   5 0.57250 1.84795   1
   1 -13   6-1.52211 2.72923   1
  -1 -13  -6 0.56100 1.70730   1
  -1  13  -6-0.30110 2.59758   1
  -1  13  -6 0.27003 0.85772   1
   1 -13   6 0.46670 1.04994   1
   1  13   6-0.91958 1.82289   1
  -1  13  -6 0.36019 1.28121   1
   1 -13   6-0.53260 1.43674   1
  -1 -13  -6-0.53736 0.81653   1
   1  13   6 1.21070 0.78882   1
   1  13   6 0.13862 0.73726   1
  -1 -13  -6-0.13621 0.96899   1
   2   0 -22 4.20698 2.33824   1
  -2   0  22 0.89290 2.18877   1
  -2   0  22 1.57489 1.99534   1
   2   0 -22 0.67705 1.62502   1
  -2   0  22 2.53976 1.28317   1
   2   0 -22 1.60316 1.18642   1
   2   0 -22 4.21364 1.47687   1
  -2   0  22 3.32449 1.35350   1
  -2   0  21 1.18592 2.01577   1
   2   0 -21-1.21430 1.97524   1
  -2   0  21 0.21459 1.48264   1
   2   0 -21-0.43193 1.37086   1
  -2   0  21-0.22094 0.96500   1
   2   0 -21-0.21743 0.94043   1
   2   0 -21-0.54673 1.32903   1
  -2   0  21-1.45622 1.21035   1
  -2   0  20 0.96637 2.00343   1
   2   0 -20 1.48180 2.22694   1
   2   0 -20 2.46635 2.01513   1
  -2   0  20 1.42945 1.71872   1
  -2   0  20-0.10459 1.15731   1
   2   0 -20 0.41171 1.10428   1
   2   0 -20 3.82656 1.46579   1
  -2   0  20 2.23825 1.26349   1
   2   0 -19-1.51956 1.32314   1
  -2   0  19 1.08418 1.26071   1
  -2   0  19-0.15283 2.21493   1
   2   0 -19-1.24185 2.14354   1
   2   0 -19-1.75585 1.81375   1
  -2   0  19-0.19383 1.68988   1
   2   0 -19 0.19595 1.02316   1
  -2   0  19-0.29616 1.05868   1
  -2   0  18 6.46297 2.00827   1
   2   0 -18 6.35884 1.99822   1
  -2   0  18 11.0812 2.12447   1
   2   0 -18 16.5904 2.34385   1
  -2   0  18 11.9221 3.15227   1
   2   0 -18 5.72451 2.51951   1
  -2   0  18 8.47161 2.70816   1
   2   0 -18 10.8215 3.14780   1
  -2   0  17 0.23553 1.26974   1
   2   0 -17-2.23060 1.45789   1
  -2   0  17-3.92864 2.80034   1
   2   0 -17 3.02221 2.48630   1
  -2   0  17-0.08777 1.20282   1
   2   0 -17 0.17407 1.21622   1
   2   0 -17 1.91659 2.28003   1
  -2   0  17 0.34751 1.97781   1
  -2   0  16 6.84314 3.12632   1
   2   0 -16 3.19948 3.02357   1
  -2   0  16 2.29259 1.81722   1
   2   0 -16 0.89317 1.73229   1
   2   0 -16 6.07793 2.69858   1
  -2   0  16 5.06400 2.63357   1
   2   0 -15-1.49599 1.39669   1
  -2   0  15-1.25016 1.38321   1
  -2   0  15-3.65326 2.86242   1
   2   0 -15 4.65113 2.88938   1
   2   0 -15 0.38016 1.33420   1
  -2   0  15 0.30728 1.32830   1
  -2   0  15-1.07416 2.26377   1
   2   0 -15-0.30765 2.30012   1
  -2   0  14 8.06584 2.17186   1
   2   0 -14 11.7205 3.38772   1
  -2   0  14 6.43552 3.13880   1
   2   0 -14 16.0903 2.34358   1
  -2   0  14 8.93472 2.16898   1
   2   0 -14 8.28103 2.17839   1
   2   0 -14 13.9088 3.04959   1
  -2   0  14 9.01103 2.82069   1
  -2   0  13-0.57587 1.27796   1
   2   0 -13-0.65656 1.31649   1
  -2   0  13-1.11124 2.39701   1
   2   0 -13 4.51710 2.50885   1
  -2   0  13-0.39350 1.17208   1
   2   0 -13 1.49590 1.19445   1
  -2   0  13 1.45886 1.88097   1
   2   0 -13 2.26038 1.90661   1
  -2   0  12 31.1941 4.62667   1
   2   0 -12 26.8715 4.60804   1
  -2   0  12 23.9606 5.15894   1
   2   0 -12 23.3251 5.16686   1
  -2   0  12 26.2295 5.10702   1
   2   0 -12 24.6143 5.11790   1
   2   0 -12 30.8000 4.69378   1
  -2   0  12 25.6328 4.66727   1
   2   0 -11 1.15424 1.21813   1
  -2   0  11 1.48420 1.24204   1
  -2   0  11 1.42680 2.27193   1
   2   0 -11 1.34187 2.15916   1
   2   0 -11-0.43414 1.17040   1
  -2   0  11 2.02053 1.28919   1
  -2   0  11 0.90111 1.89561   1
   2   0 -11 1.23890 1.97349   1
  -2   0  10 31.2002 4.83594   1
   2   0 -10 33.5763 4.86009   1
  -2   0  10 28.8500 5.41778   1
   2   0 -10 27.1259 5.37168   1
   2   0 -10 28.4438 5.33546   1
  -2   0  10 21.2595 5.31828   1
   2   0 -10 30.9842 4.91385   1
  -2   0  10 25.2043 4.86648   1
  -2   0   9-0.99075 2.22479   1
   2   0  -9-1.12640 2.29534   1
  -2   0   9-0.60774 1.29900   1
   2   0  -9-0.26050 1.15151   1
   2   0  -9 0.74233 2.29543   1
  -2   0   9 1.66032 2.22276   1
   2   0  -8 193.561 18.9717   1
  -2   0   8 100.830 18.9835   1
   2   0  -8 95.1048 18.9729   1
  -2   0   8 96.1997 19.1439   1
   2   0  -8 115.861 19.1902   1
   2   0  -8 111.539 19.2781   1
  -2   0   8 98.9462 19.2516   1
   2   0  -7-1.64960 2.10687   1
  -2   0   7-1.50612 2.06646   1
  -2   0   7 0.13050 1.05660   1
   2   0  -7 0.29366 1.04388   1
  -2   0   7 3.34738 1.97779   1
   2   0  -7 4.06880 1.99148   1
   2   0  -6 54.9664 9.61692   1
  -2   0   6 55.0269 9.60991   1
  -2   0   6 65.9229 9.53115   1
   2   0  -6 66.0545 9.53405   1
   2   0  -6 60.5550 9.32804   1
  -2   0   6 53.8658 9.30669   1
   2   0  -5-1.54345 1.92305   1
  -2   0   5 0.71822 1.99076   1
  -2   0   5-2.27989 1.97411   1
   2   0  -5-2.25829 1.98424   1
   2   0  -5-0.32469 1.03416   1
  -2   0   5-1.07348 1.05632   1
   2   0  -4 67.2114 9.30125   1
  -2   0   4 72.5490 9.32871   1
  -2   0   4 60.5853 9.40654   1
   2   0  -4 54.0452 9.39426   1
  -2   0   4 52.4513 9.13604   1
   2   0  -4 53.2456 9.14105   1
  -2   0   3 0.45584 1.86639   1
   2   0  -3-2.02844 1.72609   1
   2   0  -3 1.81403 0.39356   1
  -2   0   3 2.45925 0.38542   1
  -2   0   3-1.65900 1.70546   1
   2   0  -3-1.24012 1.64232   1
   2   0  -3-0.19016 1.01520   1
  -2   0   3-0.53879 0.98113   1
  -2   0   3 2.77127 1.17038   1
   2   0  -3 1.26359 1.20136   1
  -2   0   2 0.68388 1.04073   1
   2   0  -2 1.21571 1.04799   1
  -2   0   2 2.89993 1.87627   1
   2   0  -2 4.26606 2.02189   1
   2   0  -2 2.71645 0.73394   1
  -2   0   2 1.38465 1.61528   1
   2   0  -2 2.71955 1.90786   1
  -2   0   2 1.83970 0.73722   1
   2   0  -2 0.79711 0.72904   1
   2   0  -1-1.53441 1.28059   1
  -2   0   1-2.17954 1.32088   1
   2   0  -1-4.59292 2.50494   1
  -2   0   1-3.08943 2.62949   1
   2   0  -1-1.76316 1.94374   1
  -2   0   1-3.88656 1.92321   1
  -2   0   1-2.13669 1.29420   1
   2   0  -1-1.56569 1.23488   1
  -2   0   0 269.243 40.5770   1
   2   0   0 277.947 40.5758   1
   2   0   0 254.581 40.3696   1
  -2   0   0 265.768 40.3740   1
   2   0   0 266.636 40.4760   1
  -2   0   0 233.668 40.4626   1
   2   0   1-4.28549 2.84913   1
  -2   0  -1-3.59913 2.70476   1
  -2   0  -1-0.88328 1.62612   1
  -2   0  -2 481.712 60.5401   1
   2   0   2 473.152 60.5383   1
  -2   0  -2 333.511 60.5210   1
   2   0   2 297.655 60.5072   1
  -2   0  -3-0.97234 1.72533   1
   2   0   3 0.06705 1.74785   1
   2   0   3-4.48229 2.14608   1
  -2   0  -4 768.387 102.664   1
   2   0   4 802.181 102.675   1
   2   0   4 577.767 102.579   1
  -2   0  -4 576.361 102.584   1
  -2   0  -5-0.05241 1.86297   1
   2   0   5 0.89290 1.71102   1
  -2   0  -5-1.52137 2.10589   1
   2   0   5-3.43564 2.07448   1
   2   0   6 74.2578 11.8482   1
  -2   0  -6 73.7010 11.8756   1
  -2   0  -6 78.4221 11.9433   1
   2   0   6 69.6689 11.9148   1
  -2   0  -7 4.04641 2.04826   1
   2   0   7 3.17189 2.01896   1
   2   0   7-3.44661 1.98438   1
  -2   0  -7-1.32815 2.06811   1
   2   0   7 3.05799 1.95841   1
  -2   0  -7 0.87548 2.02201   1
  -2   0  -8 28.1209 3.52807   1
   2   0   8 24.1474 3.39332   1
  -2   0  -8 9.42846 3.28809   1
   2   0   8 14.1212 3.39818   1
  -2   0  -8 9.33844 3.13896   1
   2   0   8 14.0933 3.23800   1
  -2   0  -9 0.74176 1.67684   1
   2   0   9-0.46212 1.76041   1
   2   0   9 0.45059 1.77598   1
  -2   0  -9-1.45865 2.03944   1
   2   0   9 0.70846 1.66783   1
  -2   0  -9 3.22168 1.67409   1
   2   0  10 1.23049 1.87991   1
  -2   0 -10 0.20576 1.87331   1
   2   0  10-0.90085 1.66593   1
  -2   0 -10 0.34708 1.67297   1
  -2   0 -11-1.01289 1.67046   1
   2   0  11-0.56092 1.66512   1
  -2   0 -11 0.27001 1.80434   1
   2   0  11-0.58663 1.67383   1
  -2   0 -11 1.56104 1.53915   1
   2   0  11-0.37153 1.58588   1
  -2   0 -12 5.28533 2.35298   1
   2   0  12 2.81779 2.18952   1
   2   0  12 11.5556 2.30007   1
  -2   0 -12 5.55609 2.03259   1
   2   0  12 5.96598 2.19159   1
  -2   0 -13-2.13615 2.04146   1
   2   0  13-0.39669 1.99600   1
   2   0  13 0.81451 1.71943   1
  -2   0 -13-2.60632 1.92858   1
   2   0  13 0.59400 1.67317   1
  -2   0 -13 1.10044 1.62046   1
   2   0  14 13.1340 3.99025   1
   2   0  14 17.2700 3.77668   1
  -2   0 -14 18.2239 3.79959   1
   2   0  14 22.5234 3.80690   1
  -2   0 -14 26.7260 3.99040   1
  -2   0 -14 16.3396 4.05815   1
   2   0  15 0.66916 1.62551   1
  -2   0 -15-0.76117 1.72278   1
   2   0  15 0.99494 1.64775   1
  -2   0 -15-2.57433 2.01466   1
  -2   0 -15-0.61266 2.24316   1
   2   0  15-0.30512 1.99685   1
   2   0  16 0.10140 1.41055   1
  -2   0 -16-0.30094 1.46919   1
  -2   0 -16 0.49308 2.06357   1
   2   0  16-0.16237 1.82582   1
   2   0  17-0.85305 1.33305   1
  -2   0 -17-0.21198 1.31873   1
   2   0  17 0.63972 1.49588   1
  -2   0 -17 0.56979 1.60540   1
  -2   0 -17-0.34856 1.50350   1
   2   0  17 1.03309 1.55789   1
   2   0  18 1.34245 1.31737   1
  -2   0 -18-0.44481 1.28835   1
  -2   0 -18 5.07664 1.75765   1
   2   0  18 2.96996 1.53553   1
  -2   0 -18-0.36840 1.70304   1
   2   0  18 0.18316 1.43839   1
   2   0  19 0.82519 1.28774   1
  -2   0 -19-1.04782 1.22331   1
   2   0  19 1.15828 1.49074   1
  -2   0 -19 0.19413 1.42230   1
   2   0  19 0.80178 1.42717   1
  -2   0 -19 1.66590 1.59780   1
  -2   0 -20 1.82479 1.29906   1
   2   0  20 3.07936 1.49159   1
   2   0  20 2.19746 1.46607   1
  -2   0 -20 4.23911 1.71124   1
   2   0  20 0.81175 1.57169   1
  -2   0 -20-0.61805 1.44949   1
  -2  -1  22-0.11383 0.99235   1
  -2   1  22 0.70794 1.10620   1
   2   1 -22 0.11210 1.01484   1
   2  -1 -22-0.34719 1.06649   1
   2  -1 -22 1.13776 1.64274   1
  -2  -1  22 2.45241 1.80454   1
   2   1 -22-0.22648 1.56338   1
  -2   1  22 1.57975 1.65233   1
  -2  -1  22-1.57720 2.20470   1
   2   1 -22 2.61895 2.19859   1
   2  -1 -22 0.60360 0.79724   1
  -2   1  22-0.57048 1.00764   1
   2   1 -21 1.71568 1.02851   1
  -2   1  21 0.89703 1.09217   1
  -2  -1  21 1.29562 1.09258   1
   2  -1 -21 0.76985 1.12075   1
   2  -1 -21 1.51954 1.65809   1
   2   1 -21 1.51292 1.49626   1
  -2   1  21-1.29715 1.67230   1
  -2  -1  21 1.48922 1.62517   1
  -2  -1  21 2.06772 2.17881   1
  -2   1  21 2.73416 2.02500   1
   2  -1 -21 0.15535 1.86077   1
   2   1 -21 1.72805 2.32194   1
  -2   1  21-1.01372 0.92931   1
   2  -1 -21 1.20133 0.82238   1
   2   1 -20-0.81131 1.14887   1
  -2   1  20 1.16901 1.13181   1
  -2  -1  20 3.09002 1.30116   1
   2  -1 -20-0.10424 1.12463   1
  -2  -1  20-0.60764 1.65868   1
   2  -1 -20-1.03926 1.47977   1
   2   1 -20 1.64628 1.70377   1
  -2   1  20 1.23453 1.64711   1
   2  -1 -20 0.87578 2.03901   1
  -2   1  20 0.28673 2.09970   1
  -2  -1  20-0.18024 2.28590   1
   2   1 -20 0.36493 2.33548   1
   2  -1 -20 0.91886 0.80433   1
  -2   1  20 0.06099 0.84711   1
  -2   1  19 0.10043 1.16799   1
   2   1 -19 0.86730 1.03251   1
   2  -1 -19 0.79662 1.05859   1
  -2  -1  19 0.29130 1.01962   1
  -2  -1  19 3.84696 1.72101   1
   2   1 -19 3.71334 1.88894   1
  -2   1  19-0.58600 1.61208   1
   2  -1 -19 2.56538 1.76500   1
  -2  -1  19-1.54394 2.28298   1
   2  -1 -19 4.50698 2.26361   1
  -2   1  19 4.96524 2.37035   1
   2   1 -19-1.56358 2.40699   1
   2  -1 -19 2.70079 0.95111   1
  -2   1  19 1.70264 0.98396   1
  -2  -1  18-0.18439 1.09182   1
  -2   1  18 1.43002 1.17013   1
   2   1 -18-0.36212 1.12221   1
   2  -1 -18 1.50056 1.15682   1
  -2  -1  18-0.72861 1.81981   1
  -2   1  18 0.55740 1.74198   1
   2   1 -18 1.11056 1.87654   1
   2  -1 -18-1.12101 1.96157   1
   2  -1 -18 1.79430 2.28802   1
  -2   1  18-1.63352 2.24848   1
  -2  -1  18 4.22089 2.53697   1
   2   1 -18 1.48648 2.56528   1
  -2   1  18 1.18470 0.96484   1
   2  -1 -18-0.41462 0.90437   1
  -2  -1  17 1.89784 1.27334   1
   2   1 -17 0.85445 1.23970   1
  -2   1  17-0.98402 1.31969   1
   2  -1 -17 1.23203 1.22078   1
   2  -1 -17 5.11037 2.43775   1
  -2  -1  17-0.34392 1.85993   1
  -2   1  17 0.87684 1.95595   1
   2   1 -17-1.92222 2.37000   1
  -2   1  17 5.27222 2.55411   1
   2  -1 -17-0.35755 2.41238   1
   2   1 -17-1.40192 2.81061   1
  -2  -1  17-2.76441 2.80270   1
   2  -1 -17 2.45309 0.95338   1
  -2   1  17 1.62152 0.98104   1
   2   1 -16-0.55710 1.33749   1
  -2   1  16 1.42102 1.47670   1
   2  -1 -16 2.73675 1.54338   1
  -2  -1  16-0.24107 1.36807   1
   2  -1 -16 0.33154 2.03424   1
  -2   1  16 2.15732 2.27414   1
  -2  -1  16 1.94118 2.26900   1
   2   1 -16 0.16440 2.27960   1
  -2   1  16-0.54250 2.48843   1
   2  -1 -16-0.54895 2.68693   1
  -2  -1  16 2.89912 2.92857   1
   2   1 -16 1.17804 3.08155   1
  -2   1  16 0.41493 0.89523   1
   2  -1 -16 0.30056 0.84560   1
  -2   1  15 5.01828 1.67235   1
  -2  -1  15 6.38423 1.78427   1
   2   1 -15 4.99428 1.75680   1
   2  -1 -15 4.62736 1.71877   1
  -2   1  15 5.28303 2.67213   1
  -2  -1  15 11.9720 2.72702   1
   2   1 -15 4.77572 2.53532   1
   2  -1 -15 6.51342 2.52959   1
  -2   1  15-0.80088 2.71129   1
  -2   1  15 6.21692 1.28065   1
   2  -1 -15 3.85267 1.21101   1
  -2  -1  15 3.68506 3.05828   1
   2   1 -15-0.13885 3.14482   1
   2  -1 -15 1.71194 2.64175   1
  -2  -1  14 1.40865 2.93499   1
   2   1 -14 7.43190 3.04302   1
   2  -1 -14 9.72052 2.77332   1
  -2  -1  14 2.02331 1.55946   1
   2   1 -14 4.64064 1.60105   1
  -2   1  14 7.54208 1.79783   1
   2  -1 -14 5.17641 1.59668   1
  -2  -1  14 5.01092 2.45487   1
  -2   1  14 1.88476 2.15179   1
   2   1 -14 2.01193 2.38707   1
   2  -1 -14 4.91496 2.37348   1
  -2   1  14 6.73208 1.30144   1
  -2   1  14 6.46941 2.68218   1
   2  -1 -14 5.86659 1.22836   1
  -2   1  13 0.26878 2.11770   1
   2  -1 -13 2.14773 1.92278   1
  -2  -1  13 3.71987 2.19917   1
   2   1 -13 1.86709 2.08368   1
   2   1 -13 2.97890 1.28499   1
  -2   1  13 4.58048 1.48621   1
   2  -1 -13 5.99834 1.49506   1
  -2  -1  13 3.89439 1.44963   1
   2  -1 -13 3.27191 0.94541   1
  -2   1  13 4.59963 2.31705   1
   2  -1 -13 1.08281 2.25351   1
  -2  -1  13 4.19178 2.63772   1
   2   1 -13 9.80061 2.94709   1
  -2   1  13 3.96370 1.01259   1
   2   1 -12 0.23205 1.10935   1
  -2  -1  12-0.52499 1.14211   1
  -2   1  12 0.98318 1.29938   1
   2  -1 -12 0.85120 1.31365   1
   2   1 -12 2.82940 2.03913   1
   2  -1 -12 1.48763 1.91046   1
  -2   1  12 3.09920 2.04349   1
  -2  -1  12 1.34791 1.94126   1
  -2   1  12 2.08538 0.75415   1
  -2   1  12-0.36812 1.92910   1
   2  -1 -12 1.86226 2.12565   1
  -2  -1  12-0.11134 2.55284   1
   2   1 -12 0.11153 2.38471   1
  -2   1  11 3.08239 1.25296   1
   2  -1 -11 3.38965 1.33258   1
  -2  -1  11 2.85188 1.26087   1
   2   1 -11-0.21145 1.17667   1
  -2  -1  11 4.26448 2.13507   1
   2   1 -11 2.59144 2.01142   1
   2  -1 -11 4.21231 2.07854   1
  -2   1  11 1.25232 2.01734   1
   2  -1 -11 3.40339 0.80061   1
  -2   1  11 2.35690 0.79486   1
  -2   1  11-0.45708 1.93693   1
   2  -1 -11 5.12003 2.09432   1
  -2  -1  11 0.40835 2.53998   1
   2   1 -11 3.27746 2.43845   1
   2  -1 -10 0.15045 1.20632   1
  -2  -1  10-0.47503 1.14456   1
  -2   1  10-0.55620 1.20990   1
   2   1 -10 0.33097 1.14071   1
   2   1 -10 2.89982 2.65635   1
  -2   1  10 2.65365 2.05283   1
  -2  -1  10 0.46594 2.43254   1
   2  -1 -10 4.05948 2.03142   1
  -2   1  10 0.05170 0.63072   1
   2  -1 -10 1.47694 0.61836   1
   2   1 -10 1.32506 2.03446   1
   2  -1 -10 2.18790 2.16319   1
  -2   1  10 0.20777 1.96196   1
  -2  -1  10-0.10191 2.03030   1
  -2   1   9 25.3412 3.54230   1
   2  -1  -9 22.6288 3.52645   1
   2   1  -9 18.1886 3.74204   1
   2  -1  -9 21.2197 3.83129   1
  -2  -1   9 19.2172 3.79663   1
  -2   1   9 21.3113 3.82695   1
  -2  -1   9 20.4635 4.66827   1
  -2  -1   9 23.3577 4.41063   1
  -2   1   9 24.0994 4.12745   1
   2  -1  -9 23.8619 4.13852   1
   2   1  -9 21.0598 4.68781   1
   2   1  -9 18.9655 4.30352   1
   2  -1  -9 16.4326 4.27301   1
  -2   1   9 16.4313 4.35596   1
  -2   1   8 2.54637 0.65256   1
   2  -1  -8 2.78020 0.66132   1
  -2  -1   8 2.02576 1.26380   1
   2   1  -8 1.94053 1.15967   1
  -2   1   8 0.43542 1.28030   1
   2  -1  -8 2.08624 1.38076   1
  -2  -1   8 1.95092 2.23973   1
  -2   1   8 7.31790 2.51851   1
   2   1  -8 3.57779 2.24478   1
  -2   1   8 4.30526 1.91565   1
  -2  -1   8 6.02232 2.88369   1
   2   1  -8 0.76219 2.93226   1
   2  -1  -8 2.12749 1.80952   1
   2   1  -7 10.5762 3.15403   1
  -2  -1   7 15.2413 3.24615   1
  -2  -1   7 8.73044 2.89850   1
   2   1  -7 9.94077 2.92874   1
   2   1  -7 8.84711 2.25618   1
  -2  -1   7 9.66586 2.24653   1
  -2   1   7 16.0852 2.36498   1
   2  -1  -7 18.3943 2.43149   1
   2  -1  -7 10.4960 2.97922   1
  -2   1   7 12.7600 2.97903   1
  -2   1   7 13.9739 2.50774   1
   2  -1  -7 13.5127 2.48220   1
   2  -1  -7 12.6601 1.95672   1
  -2   1   7 11.1911 1.95357   1
  -2   1   6 4.85810 1.39111   1
   2  -1  -6 3.19439 1.34822   1
   2  -1  -6 2.65181 0.57638   1
   2   1  -6 0.05868 2.22828   1
  -2  -1   6 1.58394 2.36921   1
   2  -1  -6 2.80426 2.06388   1
  -2   1   6 1.46141 2.10751   1
  -2  -1   6 1.88859 1.08319   1
   2   1  -6 2.58139 1.08430   1
  -2   1   6 3.48168 0.58211   1
  -2  -1   6 3.15489 1.96990   1
   2   1  -6-1.69952 2.02424   1
  -2   1   6 4.07092 1.19454   1
   2  -1  -6 1.40492 1.14016   1
  -2   1   5 6.98236 1.50234   1
   2  -1  -5 3.93168 1.45228   1
  -2  -1   5 7.14051 1.48500   1
   2   1  -5 4.24606 1.42613   1
  -2  -1   5 3.52546 2.08362   1
   2   1  -5 3.42638 2.13278   1
   2  -1  -5 7.10158 1.08245   1
  -2   1   5 7.13240 1.08377   1
  -2   1   5 11.8429 2.68695   1
   2  -1  -5 2.07985 2.49039   1
   2  -1  -5 4.30420 1.50708   1
   2   1  -5 2.80198 2.55767   1
  -2   1   5 5.60942 1.54113   1
  -2  -1   5 10.0502 2.71345   1
   2   1  -4 11.5269 1.78918   1
   2  -1  -4 4.63169 2.89838   1
  -2   1   4 1.84193 2.69219   1
  -2  -1   4 6.97877 1.78245   1
  -2  -1   4 9.12943 2.90223   1
   2   1  -4 6.47653 2.82331   1
   2  -1  -4 8.78926 1.44919   1
  -2  -1   4 9.74917 1.49477   1
   2   1  -4 9.78961 1.49621   1
  -2   1   4 7.00519 1.44525   1
  -2  -1   4 6.84341 2.31536   1
   2   1  -4 5.53072 2.35501   1
   2  -1  -4 7.80461 2.09071   1
  -2   1   4 8.24720 2.05907   1
   2   1  -4 5.92181 2.37747   1
  -2  -1   4 5.04248 2.34502   1
  -2   1   4 6.56030 1.88414   1
   2  -1  -4 5.99728 1.89080   1
   2  -1  -3 203.065 31.0569   1
  -2   1   3 205.852 31.0587   1
  -2   1   3 194.985 31.1174   1
   2  -1  -3 198.568 31.1208   1
   2   1  -3 190.941 31.0977   1
  -2  -1   3 193.097 31.1013   1
   2   1  -3 196.252 31.2214   1
  -2  -1   3 192.152 31.2269   1
   2   1  -3 202.215 31.1621   1
  -2  -1   3 207.489 31.1619   1
  -2  -1   3 191.371 30.9990   1
  -2   1   3 203.367 31.0041   1
   2   1  -3 197.251 30.9997   1
   2  -1  -3 203.693 31.0051   1
   2   1  -3 205.350 31.0584   1
  -2  -1   3 199.877 31.0576   1
   2  -1  -3 204.539 30.9983   1
  -2   1   3 201.425 30.9971   1
   2  -1  -3 177.416 31.2399   1
  -2   1   3 187.854 31.2550   1
  -2   1   2 2.04862 0.92057   1
   2  -1  -2 2.54030 0.89909   1
  -2  -1   2-0.89744 2.09473   1
   2   1  -2 2.46856 1.99462   1
   2   1  -2-0.22995 1.13374   1
  -2  -1   2 2.73689 1.15873   1
  -2  -1   2-1.61353 1.27072   1
   2   1  -2-1.92168 1.30433   1
  -2   1   2-1.79456 2.74593   1
   2  -1  -2-1.72053 2.52555   1
   2   1  -2 0.26034 0.45472   1
  -2  -1   2 0.36574 0.45407   1
  -2  -1   2 0.16944 0.97035   1
  -2   1   2 0.21434 0.81544   1
   2  -1  -2 1.20228 0.84413   1
   2   1  -2 0.04237 0.98120   1
   2   1  -1 4.97735 2.47849   1
  -2  -1   1 5.48215 2.46841   1
  -2  -1   1 7.49628 1.46075   1
   2   1  -1 8.45879 1.46208   1
  -2  -1   1 8.59987 1.58744   1
   2   1  -1 7.79193 1.57974   1
   2   1  -1 7.29510 1.79509   1
  -2  -1   1 7.71303 1.78479   1
  -2  -1   1 11.4288 1.93790   1
   2  -1  -1 11.3227 1.70417   1
   2   1  -1 11.6241 1.94273   1
  -2   1   1 10.7327 1.73048   1
  -2  -1   0-0.09329 0.15647   1
  -2  -1   0-1.57326 1.35601   1
   2   1   0-2.21028 1.34748   1
   2   1   0 0.12125 0.15540   1
   2   1   0 0.92053 2.15732   1
  -2  -1   0 0.55212 2.21772   1
   2   1   0 0.34041 0.61338   1
  -2  -1   0 0.34990 0.61756   1
  -2  -1  -1 570.921 82.3639   1
   2   1   1 510.037 82.3568   1
   2   1   1 537.630 82.4767   1
  -2  -1  -1 506.154 82.4661   1
  -2  -1  -1 466.194 82.4840   1
   2   1   1 529.795 82.5048   1
   2   1   1 548.512 82.3590   1
  -2  -1  -1 525.117 82.3569   1
   2   1   2 110.103 17.7765   1
  -2  -1  -2 108.534 17.7838   1
   2   1   2 127.273 17.5368   1
  -2  -1  -2 123.627 17.5348   1
   2  -1   2 110.957 17.7740   1
  -2   1  -2 111.561 17.7983   1
   2   1   2 96.9989 17.5781   1
  -2  -1  -2 99.0632 17.5832   1
  -2  -1  -2 104.259 17.8319   1
   2   1   2 105.545 17.8436   1
   2   1   3 18.8201 4.48012   1
  -2  -1  -3 14.5188 4.42332   1
  -2   1  -3 27.3264 4.26104   1
   2  -1   3 23.2936 4.18865   1
  -2  -1  -3 22.2531 3.53804   1
   2   1   3 22.9124 3.54655   1
  -2  -1  -3 20.9793 3.79396   1
   2   1   3 17.8833 3.77268   1
   2   1   4 3.25594 3.00350   1
  -2  -1  -4 3.89918 3.12987   1
  -2   1  -4 8.32323 2.29237   1
   2  -1   4 10.8042 2.28264   1
  -2  -1  -4 2.64198 1.18770   1
   2   1   4 4.43178 1.22873   1
   2   1   4 6.42890 1.83887   1
  -2  -1  -4 7.05735 1.88295   1
   2   1   5 65.2613 9.74195   1
  -2  -1  -5 69.1482 9.75699   1
  -2  -1  -5 61.1434 10.4015   1
   2   1   5 61.5683 10.3810   1
  -2  -1  -5 59.1409 9.96422   1
   2   1   5 49.1426 9.91078   1
   2  -1   5 57.1790 10.0204   1
  -2   1  -5 58.4596 10.0234   1
   2   1   6 74.8969 15.5076   1
  -2  -1  -6 78.8597 15.5071   1
   2  -1   6 91.4944 15.5971   1
  -2   1  -6 106.807 15.6470   1
  -2  -1  -6 108.586 15.3428   1
   2   1   6 106.320 15.3463   1
   2  -1   6 110.045 15.5426   1
  -2  -1  -6 88.9793 15.8639   1
   2   1   6 90.7778 15.8388   1
   2   1   7 6.85805 1.53378   1
  -2  -1  -7 4.32005 1.44881   1
  -2   1  -7 8.31153 2.23074   1
   2  -1   7 2.91460 2.30874   1
  -2   1  -7 1.34278 2.14521   1
   2   1   7 7.11401 3.24393   1
  -2  -1  -7 8.97044 3.32301   1
   2   1   7 6.96942 2.37675   1
  -2  -1  -7 4.41156 2.18198   1
  -2  -1  -8 33.7967 5.29806   1
   2   1   8 12.8869 5.07599   1
   2  -1   8 29.8333 5.12947   1
  -2   1  -8 25.6514 5.10089   1
  -2  -1  -8 42.5131 5.32399   1
   2   1   8 36.0362 5.30408   1
  -2   1  -8 19.5074 5.12045   1
   2  -1   8 33.9852 5.37510   1
  -2  -1  -8 28.8630 4.84901   1
   2   1   8 38.0600 4.90683   1
   2   1   8 23.4256 5.68288   1
   2   1   9 6.45929 1.43441   1
  -2  -1  -9 8.32411 1.47207   1
  -2  -1  -9 10.0125 2.10213   1
   2   1   9 3.85648 2.06031   1
  -2   1  -9 0.97821 1.71268   1
   2  -1   9 3.96937 1.89866   1
  -2   1  -9 2.44249 2.01149   1
   2  -1   9 3.52974 2.04294   1
  -2  -1  -9 1.22459 1.94964   1
   2   1   9 3.38405 1.99619   1
   2   1  10 2.72196 1.25047   1
  -2  -1 -10 3.39279 1.27377   1
  -2   1 -10 2.91118 1.63490   1
   2   1  10 4.42847 1.96801   1
  -2  -1 -10 5.01135 1.88524   1
   2  -1  10 5.49923 1.74884   1
   2  -1  10 2.67635 2.02011   1
  -2   1 -10 7.06936 2.09312   1
   2   1  10-0.20865 1.76451   1
  -2  -1 -10 7.73561 2.04103   1
   2   1  11 0.76399 1.04476   1
  -2  -1 -11 3.49712 1.16598   1
  -2   1 -11 0.92616 1.51379   1
   2  -1  11-0.14304 1.49432   1
   2   1  11-1.00715 1.73683   1
  -2  -1 -11 0.62082 1.55468   1
   2  -1  11-0.56578 1.81430   1
  -2   1 -11-0.68484 1.97270   1
  -2  -1 -11 4.93946 1.99018   1
   2   1  11 3.55408 1.80577   1
   2   1  12 4.00107 1.30022   1
  -2  -1 -12 2.59342 1.19535   1
   2   1  12 4.37402 2.07106   1
  -2  -1 -12 2.50414 2.02364   1
   2   1  12-0.57732 1.68391   1
   2  -1  12-0.30658 1.58231   1
  -2   1 -12 1.91289 1.58798   1
  -2  -1 -12 1.23749 1.57885   1
   2  -1  12 0.74110 1.97974   1
  -2   1 -12 1.61802 2.02898   1
   2  -1  13 38.5929 6.89229   1
  -2   1 -13 35.2352 6.85383   1
   2   1  13 37.7003 6.38606   1
  -2  -1 -13 33.5453 6.34312   1
   2   1  13 46.5423 7.09376   1
  -2  -1 -13 44.5934 7.03363   1
  -2   1 -13 36.0151 6.55514   1
   2  -1  13 44.2108 6.64177   1
   2   1  13 39.3018 6.66733   1
  -2  -1 -13 39.4730 6.60412   1
  -2  -1 -14 3.06343 2.44024   1
   2   1  14 1.31062 2.18317   1
   2  -1  14-1.73638 2.43975   1
  -2   1 -14-0.14496 2.04720   1
   2   1  14-0.85655 1.29287   1
  -2  -1 -14-1.29309 1.27875   1
   2  -1  14-0.26209 1.64773   1
  -2   1 -14 0.60913 1.67524   1
   2   1  14 1.39576 1.74398   1
  -2  -1 -14 2.77814 1.93389   1
   2   1  15 1.09167 2.24085   1
  -2  -1 -15 3.59290 2.26064   1
   2  -1  15 0.92470 2.12540   1
  -2   1 -15 1.08468 2.06871   1
   2   1  15 3.34739 1.34386   1
  -2  -1 -15 1.54798 1.18048   1
   2  -1  15 2.23501 1.76597   1
   2   1  15 2.65076 1.90456   1
  -2  -1 -15 1.86047 1.73479   1
  -2   1 -15 1.38951 1.57688   1
  -2  -1 -16 0.16655 1.73745   1
   2   1  16 0.49885 1.80446   1
   2  -1  16-0.65696 1.80471   1
  -2   1 -16-0.16443 1.78444   1
  -2  -1 -16 0.26025 1.11345   1
   2   1  16-0.07037 1.15714   1
   2  -1  16-0.09836 1.38572   1
  -2   1 -16-1.76125 1.56257   1
  -2  -1 -16-1.13352 1.58179   1
   2   1  16-1.24572 1.66726   1
   2   1  17 2.29599 1.71026   1
  -2  -1 -17-0.88442 1.80551   1
  -2   1 -17-0.52462 1.73324   1
   2  -1  17 0.69497 1.68245   1
  -2  -1 -17 0.56636 1.05076   1
   2   1  17-0.69431 1.12156   1
   2  -1  17-0.73004 1.30379   1
  -2   1 -17 1.64915 1.41712   1
  -2  -1 -17-0.43382 1.52022   1
   2   1  17-0.32697 1.57892   1
   2   1  18 2.24337 1.59655   1
  -2  -1 -18 0.18722 1.69393   1
   2   1  18 0.57442 1.29222   1
  -2   1 -18 0.76277 1.24000   1
  -2  -1 -18-1.24985 1.40001   1
   2  -1  18-0.10958 1.27533   1
   2  -1  18 0.18394 1.53850   1
  -2   1 -18 0.55333 1.45831   1
   2   1  18-0.80732 1.19823   1
   2   1  19 2.95923 1.95422   1
  -2  -1 -19 2.76575 2.02926   1
   2  -1  19 2.70918 1.80468   1
  -2   1 -19 4.68229 2.15818   1
  -2   1 -19 4.68373 1.75488   1
   2   1  19 6.72655 1.87589   1
  -2  -1 -19 6.41515 1.80235   1
   2  -1  19 4.38986 1.67172   1
  -2   1 -19 8.64735 2.00996   1
   2   1  19 8.47203 1.78085   1
  -2  -1 -19 7.73287 1.62070   1
   2   1  20 0.20503 1.34747   1
  -2  -1 -20 0.20789 1.41253   1
  -2   1 -20-0.40947 1.29833   1
   2  -1  20-0.96686 1.30265   1
  -2  -1 -20-1.08825 1.11926   1
   2   1  20-0.09200 1.02307   1
  -2   1 -20-0.51324 1.36653   1
   2   1  20 1.12823 1.35113   1
  -2  -1 -20 0.87203 1.21633   1
  -2   1 -20-0.11951 1.01072   1
  -2   2  22 0.22857 1.60195   1
   2  -2 -22 4.33356 1.88729   1
   2   2 -22-0.44833 1.77240   1
  -2  -2  22-0.22032 1.49661   1
   2  -2 -22 0.35134 1.08816   1
  -2  -2  22 0.11231 0.93936   1
   2   2 -22-0.22139 0.92590   1
  -2   2  22-0.71734 1.22038   1
   2  -2 -21 0.75542 0.63891   1
  -2   2  21 0.65450 1.62315   1
   2  -2 -21 1.73991 1.50543   1
  -2  -2  21 3.36697 1.72610   1
   2   2 -21 0.42825 1.48228   1
  -2   2  21 0.25974 0.72075   1
   2   2 -21 2.94182 2.33842   1
  -2  -2  21 0.20715 2.19173   1
   2  -2 -21 2.18783 1.99827   1
   2  -2 -21 0.55703 1.14303   1
  -2  -2  21 1.06418 0.89756   1
   2   2 -21 1.26869 1.07765   1
  -2   2  21-0.68238 1.09863   1
  -2  -2  20 0.60968 1.05951   1
   2  -2 -20 1.92140 1.11299   1
   2   2 -20-0.39955 1.04154   1
  -2   2  20 1.72650 1.22820   1
   2  -2 -20 0.38416 1.94517   1
  -2   2  20 0.88327 1.91676   1
   2   2 -20-0.60527 2.32227   1
  -2  -2  20-0.39593 2.31674   1
   2  -2 -20 0.74802 0.65359   1
  -2   2  20 0.23992 0.69067   1
   2  -2 -20-1.03577 1.47389   1
   2   2 -20-2.22378 1.76156   1
  -2  -2  20-0.80221 1.52823   1
  -2   2  20 0.41487 1.75353   1
  -2   2  19 0.39421 1.63264   1
   2  -2 -19 1.77182 1.48242   1
   2   2 -19 1.53778 1.69271   1
   2  -2 -19 0.23742 1.94982   1
  -2   2  19 0.58520 1.96442   1
  -2  -2  19-0.57203 1.50940   1
  -2  -2  19-0.86120 1.08513   1
   2   2 -19 0.65846 0.98996   1
   2  -2 -19 0.20198 1.17120   1
  -2   2  19 0.20418 1.15738   1
  -2   2  19 1.33005 0.72741   1
   2  -2 -19 0.40845 0.64241   1
  -2  -2  19 3.78838 2.65609   1
   2   2 -19-0.96170 2.39417   1
  -2  -2  18 10.6848 1.89690   1
  -2  -2  18 7.05245 3.04717   1
   2   2 -18 4.23207 2.89284   1
   2  -2 -18 5.68764 2.48137   1
  -2   2  18 6.71426 2.50653   1
   2   2 -18 7.29947 1.75695   1
  -2   2  18 6.79695 1.79674   1
   2  -2 -18 7.23851 1.84780   1
  -2  -2  18 7.00672 2.53769   1
  -2   2  18 6.25615 1.40390   1
   2   2 -18 4.92174 2.20652   1
  -2   2  18 13.4365 2.73690   1
   2  -2 -18 4.10853 2.31765   1
   2  -2 -18 5.02555 1.30367   1
   2  -2 -17-2.31495 2.35616   1
  -2   2  17 2.28011 2.25365   1
  -2  -2  17-0.76152 1.22429   1
   2   2 -17 1.00881 1.14981   1
  -2   2  17 2.46359 1.36531   1
   2  -2 -17 0.89503 1.20353   1
  -2  -2  17 2.37798 1.82326   1
   2   2 -17 3.79180 2.08586   1
  -2   2  17 1.05837 1.81820   1
   2  -2 -17 1.41218 2.26262   1
   2  -2 -17 1.18776 0.70643   1
  -2   2  17 0.44444 0.67727   1
  -2  -2  17-0.34332 2.76578   1
   2   2 -17 1.04774 2.63853   1
  -2   2  16-0.63236 2.34900   1
   2  -2 -16-0.63822 2.26396   1
  -2  -2  16-0.55543 1.33557   1
   2  -2 -16 1.27030 1.47315   1
[truncated: 2,351,497 more chars]
