# Supplementary material for: Poly(p‐phenylene phosphaborene): A Modified Poly(p‐phenylene vinylene) with π‐Conjugated B═P Linkages
Source: Angew Chem Int Ed Engl. 2025 Aug 6;64(38):e202510272. doi: 10.1002/anie.202510272 (PMC12435409; doi:10.1002/anie.202510272)
Supplement: Supplementary file 2 — Supporting Information [file ANIE-64-e202510272-s001.zip › anie202510272-sup-0002-SuppMat.zip/cmpd_4.cif]

data_cmpd_4

# start Validation Reply Form
_vrf_RINTA01_cmpd_4
;
PROBLEM: The value of Rint is greater than 0.25
RESPONSE: These are electron diffraction data and data of four
crystallites were merged. The residual values obtained from electron
diffraction data are not comparable to those obtained from X-ray
diffraction data.
;
_vrf_PLAT020_cmpd_4
;
PROBLEM: The Value of Rint is Greater Than 0.12 .........      0.330 Report
RESPONSE: These are electron diffraction data and data of four
crystallites were merged. The residual values obtained from electron
diffraction data are not comparable to those obtained from X-ray
diffraction data.
;
_vrf_PLAT026_cmpd_4
;
PROBLEM: Ratio Observed / Unique Reflections (too) Low ..        21% Check 
RESPONSE: The crystallites did not scatter well at high resolution. Still,
the crystal structure could be solved and confirmed with the available data.
;
_vrf_PLAT029_cmpd_4
;
PROBLEM: _diffrn_measured_fraction_theta_full value Low .      0.891 Why?  
RESPONSE: These are electron diffraction data and data of four
crystallites were merged. Only very few of the crystallites were of
sufficient quality for data collection and evaluation. Due to the triclinic
symmetry and the ED-geometry-restricted scan range, several data sets need
to be merged to obtain sufficient completeness. Still, the crystal structure
could be solved and confirmed with the available data.
;
_vrf_PLAT082_cmpd_4
;
PROBLEM: High R1 Value ..................................       0.22 Report
RESPONSE: These are electron diffraction data. Dynamic scattering effects
have not been taken into account. Data of four cystallites were merged.
Residual values from structure refinements of electron diffraction data
are not comparable to those of X-ray diffraction data.
Further, the data:parameter ratio is low due to limited resolution of the
data.
;
_vrf_PLAT084_cmpd_4
;
PROBLEM: High wR2 Value (i.e. > 0.25) ...................       0.54 Report
RESPONSE: These are electron diffraction data. Dynamic scattering effects
have not been taken into account. Data of four cystallites were merged.
Residual values from structure refinements of electron diffraction data
are not comparable to those of X-ray diffraction data.
Further, the data:parameter ratio is low due to limited resolution of the
data.
;
_vrf_PLAT340_cmpd_4
;
PROBLEM: Low Bond Precision on  C-C Bonds ...............    0.01857 Ang.  
RESPONSE: These are electron diffraction data. Unit cell parameters from 
ED data usually do not have the same high precision as those obtained
from X-ray diffraction. This also affects the precision of bond
distances.
;
_vrf_PLAT911_cmpd_4
;
PROBLEM: Missing FCF Refl Between Thmin & STh/L=    0.600       1235 Report
RESPONSE: These are electron diffraction data and data of four
crystallites were merged. Only very few of the crystallites were of
sufficient quality for data collection and evaluation. Due to the triclinic
symmetry and the ED-geometry-restricted scan range, several data sets need
to be merged to obtain sufficient completeness. Still, the crystal structure
could be solved and confirmed with the availaable data.
;
# end Validation Reply Form

# 1. Submission Details

_publ_contact_author_name         'Prof. Dr. Holger Helten'
_publ_contact_author_address
;
Institute of Inorganic Chemistry
University of Wuerzburg
Am Hubland
97074 Wuerzburg, Germany
;
_publ_contact_author_email        'holger.helten@uni-wuerzburg.de'
_publ_contact_author_phone        '+49-931-31-84086'
_publ_contact_author_id_orcid     0000-0003-1273-3685 

_publ_requested_journal           ''
_publ_section_title               ''
_publ_section_abstract            ''

loop_
_publ_author_name
_publ_author_address
      'Glock, Julian'
;     Institute of Inorganic Chemistry
      University of Wuerzburg
      Am Hubland
      97074 Wuerzburg, Germany
;
      'Klopf, Jonas'
;     Institute of Inorganic Chemistry
      University of Wuerzburg
      Am Hubland
      97074 Wuerzburg, Germany
;
      'Crumbach, Merian'
;     Institute of Inorganic Chemistry
      University of Wuerzburg
      Am Hubland
      97074 Wuerzburg, Germany
;
      'Schneider, Johannes S.'
;     Institute of Inorganic Chemistry
      University of Wuerzburg
      Am Hubland
      97074 Wuerzburg, Germany
;
     'Friedrich, Alexandra'
;     Institute of Inorganic Chemistry
      University of Wuerzburg
      Am Hubland
      97074 Wuerzburg, Germany
;
      'Buchsteiner, Emilia'
;     Rigaku Europe SE
      Hugenottenallee 167
      63263 Neu-Isenburg, Germany
;
      'Bischof, Tobias'
;     Institute of Inorganic Chemistry
      University of Wuerzburg
      Am Hubland
      97074 Wuerzburg, Germany
;
      'Finze, Maik'
;     Institute of Inorganic Chemistry
      University of Wuerzburg
      Am Hubland
      97074 Wuerzburg, Germany
;
      'Engels, Bernd'
;     Institute of Physical and Theoretical Chemistry
      University of Wuerzburg
      Emil-Fischer-Str. 42
      97074 Wuerzburg, Germany
;
      'Helten, Holger'
;     Institute of Inorganic Chemistry
      University of Wuerzburg
      Am Hubland
      97074 Wuerzburg, Germany
; 


_publ_section_references
;
 G. M. Sheldrick, Acta Cryst. (2015) A71, 3-8, SHELXT - Integrated space-group 
 and crystal-structure determination;
 G. M. Sheldrick, Acta Cryst. (2015) C71, 3-8, Crystal structure refinement 
 with SHELXL;
 Huebschle, C.B., Sheldrick, G.M., Dittrich, B. (2011) J. Appl. Cryst. 44, 
 1281-1284.
 Dolomanov, O.V., Bourhis, L.J., Gildea, R.J, Howard, J.A.K. & Puschmann, H.
 (2009), J. Appl. Cryst. 42, 339-341.
;

_audit_creation_method            'CIF-fill 1.6a (K.Radacki, 2005-25)'
_audit_creation_date              2025-03-17
_audit_update_record
;
 2025-02-14    CrysAlisPro 1.171.43.124a (Rigaku OD, 2024)
 10-Mar-2025    SHELXL-2019/1
;
_shelx_SHELXL_version_number      2019/1
_chemical_formula_moiety          'C138 H182 B4 P4'
_chemical_formula_sum             'C138 H182 B4 P4'
_chemical_formula_weight          2008.11
loop_
 _atom_type_symbol
 _atom_type_description
 _atom_type_scat_dispersion_real
 _atom_type_scat_dispersion_imag
 _atom_type_scat_source
  C C 0.0000 0.0000 'International Tables Vol C Tables 4.2.6.8 and 6.1.1.4'
  H H 0.0000 0.0000 'International Tables Vol C Tables 4.2.6.8 and 6.1.1.4'
  B B 0.0000 0.0000 'International Tables Vol C Tables 4.2.6.8 and 6.1.1.4'
  P P 0.0000 0.0000 'International Tables Vol C Tables 4.2.6.8 and 6.1.1.4'

_space_group_crystal_system       triclinic
_space_group_IT_number            2
_space_group_name_H-M_alt         'P -1'
_space_group_name_Hall            '-P 1'
_shelx_space_group_comment
;
 The symmetry employed for this shelxl refinement is uniquely defined by the 
 following loop, which should always be used as a source of symmetry 
 information in preference to the above space-group names. They are only 
 intended as comments.
;
loop_
 _space_group_symop_operation_xyz
  'x, y, z'
  '-x, -y, -z'


_cell_length_a                    10.411(2)
_cell_length_b                    17.522(5)
_cell_length_c                    19.215(4)
_cell_angle_alpha                 115.36(2)
_cell_angle_beta                  90.684(19)
_cell_angle_gamma                 98.32(2)
_cell_volume                      3123.5(14)
_cell_formula_units_Z             1
_cell_measurement_temperature     175(2)
_cell_measurement_reflns_used     599
_cell_measurement_theta_min       0.0700
_cell_measurement_theta_max       0.7910

_exptl_crystal_description        plate
_exptl_crystal_colour             orange
_exptl_crystal_density_diffrn     1.068
_exptl_crystal_F_000              475
_exptl_absorpt_coefficient_mu     0.000
_exptl_absorpt_correction_type    multi-scan
_exptl_absorpt_correction_T_min   0.15895
_exptl_absorpt_correction_T_max   1.00000
_exptl_absorpt_process_details
;
 CrysAlisPro 1.171.43.124a (Rigaku Oxford Diffraction, 2024) Empirical 
 absorption correction using spherical harmonics, implemented in SCALE3 
 ABSPACK scaling algorithm.
;
_exptl_crystal_preparation
;
 A drop of a suspension of powder crystallites in ethanol was put on a lacey
 carbon-supported copper grid, the liquid soaked off, and the grid was 
 transferred to the nitrogen cooled cryo stage.
;
_diffrn_ambient_temperature       175(2)
_diffrn_ambient_environment       N~2~
_diffrn_radiation_probe           electron
_diffrn_radiation_wavelength      0.0251
_diffrn_radiation_type            electron
_diffrn_radiation_monochromator   none
_diffrn_source                    'electron diffractometer'
_diffrn_source_type               'JEOL JSM-2300ED, LaB6'
_diffrn_measurement_device        'electron diffractometer'
_diffrn_measurement_device_type
;
 XtaLAB Synergy-ED, HyPix-ED, electron source at 200keV
;
_diffrn_measurement_method        'continuous rotation electron diffraction'
_diffrn_oxdiff_scatteringfactors_ed
;
UCLA (2022) https://srv.mbi.ucla.edu/faes/data
;
_diffrn_measurement_details
;
 
 List of Runs (angles in degrees, time in seconds):
 --------------------------------------------------------------------------
  1  \w    -60.00  60.00   0.50    0.50    --    0.00   0.00   0.00  240
  2  \w    -60.00  60.00   0.50    0.50    --    0.00   0.00   0.00  240
  3  \w    -35.00  60.00   0.50    0.50    --    0.00   0.00   0.00  190
  4  \w    -60.00  60.00   0.50    0.50    --    0.00   0.00   0.00  240
;
_diffrn_orient_matrix_type
;
 CrysAlisPro convention (1999,Acta A55,543-557)
;
_diffrn_orient_matrix_UB_11      -0.0002364000
_diffrn_orient_matrix_UB_12      -0.0015513000
_diffrn_orient_matrix_UB_13      -0.0002758000
_diffrn_orient_matrix_UB_21       0.0009124000
_diffrn_orient_matrix_UB_22      -0.0003308000
_diffrn_orient_matrix_UB_23      -0.0012821000
_diffrn_orient_matrix_UB_31       0.0022560000
_diffrn_orient_matrix_UB_32       0.0002601000
_diffrn_orient_matrix_UB_33       0.0006196000
_diffrn_detector                  'Hybrid Pixel Array Detector'
_diffrn_detector_type             HyPix-ED
_diffrn_detector_area_resol_mean  10.0000
_diffrn_reflns_number             53796
_diffrn_reflns_av_unetI/netI      0.2617
_diffrn_reflns_av_R_equivalents   0.3301
_diffrn_reflns_limit_h_min       -12
_diffrn_reflns_limit_h_max        12
_diffrn_reflns_limit_k_min       -21
_diffrn_reflns_limit_k_max        21
_diffrn_reflns_limit_l_min       -23
_diffrn_reflns_limit_l_max        23
_diffrn_reflns_theta_min          0.042
_diffrn_reflns_theta_max          0.866
_diffrn_reflns_theta_full         0.863
_diffrn_measured_fraction_theta_max   0.891
_diffrn_measured_fraction_theta_full    0.891
_diffrn_reflns_Laue_measured_fraction_max     0.891
_diffrn_reflns_Laue_measured_fraction_full    0.891
_diffrn_reflns_point_group_measured_fraction_max    0.891
_diffrn_reflns_point_group_measured_fraction_full     0.891
_reflns_number_total              10201
_reflns_number_gt                 2126
_reflns_threshold_expression      'I > 2\s(I)'
_reflns_Friedel_coverage          0.000
_reflns_Friedel_fraction_max      .
_reflns_Friedel_fraction_full     .
_reflns_special_details
;
 Electron diffraction data sets of four crystals (plates and needles) were
 scaled and merged using CrysAlis-Pro software. Reflections were further 
 merged by SHELXL according to the crystal class for the calculation of
 statistics and refinement. 
 _reflns_Friedel_fraction is defined as the number of unique
 Friedel pairs measured divided by the number that would be possible
 theoretically, ignoring centric projections and systematic absences.
;

_computing_data_collection
;
 CrysAlisPro system (CCD 44.92a 64-bit (release 31-01-2025))
;
_computing_cell_refinement        'CrysAlisPro 1.171.43.124a (Rigaku OD, 2024)'
_computing_data_reduction         'CrysAlisPro 1.171.43.124a (Rigaku OD, 2024)'
_computing_structure_solution     'SHELXT 2014/5 (Sheldrick, 2014)'
_computing_structure_refinement   'SHELXL-2019/1 (Sheldrick, 2019)'
_computing_molecular_graphics     'ShelXLe (Huebschle et all, 2011)'
_computing_publication_material   'SHELXL-2019/1 (Sheldrick, 2019)'

_refine_special_details
;
 A low-resolution reflection [-1 1 0] was removed from the refinement.
 The geometry of some phenyl moieties was constrained to the 
 idealized one. The displacement parameters of atoms C35 > C38, C53 > C56, 
 C57 > C60, C64 > C68, C61 > C66 were restrained with RIGU keyword in ShelXL 
 input ('enhanced rigid bond' restraint). The U~ij~ displacement parameters 
 of atoms C7 > C12, C16 > C21, C25 > C30, C43 > C48, C61 > C66 were 
 restrained with similarity restraint SIMU. ISOR restraint with standard 
 deviation of 0.007 was applied to all atoms in the input. The distances 
 between atoms [(C31 C32)(C31 C34)(C31 C33)(C35 C36)(C35 C37)(C35 C38)(C39 
 C40)(C39 C41)(C39 C42)] were pairwise restrained during refinement (SADI 
 keyword).
;
_refine_ls_structure_factor_coef  Fsqd
_refine_ls_matrix_type            full
_refine_ls_weighting_scheme       calc
_refine_ls_weighting_details
;
 w=1/[\s^2^(Fo^2^)+(0.1000P)^2^] where P=(Fo^2^+2Fc^2^)/3
;
_atom_sites_solution_primary      dual
_atom_sites_solution_secondary    difmap
_atom_sites_solution_hydrogens    geom
_refine_ls_hydrogen_treatment     constr
_refine_ls_extinction_method      none
_refine_ls_extinction_coef        .
_refine_ls_number_reflns          10201
_refine_ls_number_parameters      608
_refine_ls_number_restraints      757
_refine_ls_R_factor_all           0.4343
_refine_ls_R_factor_gt            0.2194
_refine_ls_wR_factor_ref          0.5438
_refine_ls_wR_factor_gt           0.4412
_refine_ls_goodness_of_fit_ref    1.255
_refine_ls_restrained_S_all       1.271
_refine_ls_shift/su_max           0.000
_refine_ls_shift/su_mean          0.000
_refine_diff_density_max          0.234
_refine_diff_density_min         -0.126
_refine_diff_density_rms          0.042
_geom_special_details
;
 
 All esds (except the esd in the dihedral angle between two l.s. planes)
 are estimated using the full covariance matrix.  The cell esds are taken
 into account individually in the estimation of esds in distances, angles
 and torsion angles; correlations between esds in cell parameters are only
 used when they are defined by crystal symmetry.  An approximate (isotropic)
 treatment of cell esds is used for estimating esds involving l.s. planes.
;

loop_
 _atom_site_label
 _atom_site_type_symbol
 _atom_site_fract_x
 _atom_site_fract_y
 _atom_site_fract_z
 _atom_site_U_iso_or_equiv
 _atom_site_adp_type
 _atom_site_occupancy
 _atom_site_site_symmetry_order
 _atom_site_calc_flag
 _atom_site_refinement_flags_posn
 _atom_site_refinement_flags_adp
 _atom_site_refinement_flags_occupancy
 _atom_site_disorder_assembly
 _atom_site_disorder_group
  P1 P 0.5647(5) 0.1771(6) 0.8159(3) 0.077(3) Uani 1 1 d . U . . .
  P2 P 0.7780(5) 0.4181(6) 0.6535(3) 0.065(2) Uani 1 1 d . U . . .
  C1 C 0.3814(8) 0.1314(8) 0.9126(5) 0.072(4) Uani 1 1 d G U . . .
  C2 C 0.2761(8) 0.1499(7) 0.9574(5) 0.082(4) Uani 1 1 d G U . . .
  H2 H 0.240241 0.199885 0.966513 0.098 Uiso 1 1 calc R U . . .
  C3 C 0.2233(8) 0.0952(9) 0.9887(5) 0.116(6) Uani 1 1 d G U . . .
  H3 H 0.151342 0.107812 1.019232 0.139 Uiso 1 1 calc R U . . .
  C4 C 0.2758(13) 0.0220(8) 0.9753(7) 0.175(9) Uani 1 1 d G U . . .
  H4 H 0.239727 -0.015356 0.996672 0.210 Uiso 1 1 calc R U . . .
  C5 C 0.3811(13) 0.0036(7) 0.9306(7) 0.163(8) Uani 1 1 d G U . . .
  H5 H 0.417010 -0.046453 0.921393 0.196 Uiso 1 1 calc R U . . .
  C6 C 0.4339(8) 0.0582(9) 0.8992(5) 0.148(8) Uani 1 1 d G U . . .
  H6 H 0.505910 0.045619 0.868673 0.178 Uiso 1 1 calc R U . . .
  C7 C 0.6288(7) 0.2497(6) 0.7742(4) 0.079(2) Uani 1 1 d G U . . .
  C8 C 0.5722(6) 0.3204(6) 0.7839(4) 0.079(2) Uani 1 1 d G U . . .
  H8 H 0.500632 0.333465 0.814748 0.094 Uiso 1 1 calc R U . . .
  C9 C 0.6203(7) 0.3718(6) 0.7485(4) 0.078(2) Uani 1 1 d G U . . .
  H9 H 0.581609 0.420138 0.755081 0.094 Uiso 1 1 calc R U . . .
  C10 C 0.7250(7) 0.3527(6) 0.7034(4) 0.079(2) Uani 1 1 d G U . . .
  C11 C 0.7816(6) 0.2820(6) 0.6937(4) 0.081(2) Uani 1 1 d G U . . .
  H11 H 0.853217 0.268885 0.662857 0.097 Uiso 1 1 calc R U . . .
  C12 C 0.7335(7) 0.2305(6) 0.7291(4) 0.081(2) Uani 1 1 d G U . . .
  H12 H 0.772242 0.182211 0.722524 0.097 Uiso 1 1 calc R U . . .
  C13 C 0.9521(8) 0.4515(10) 0.5430(5) 0.040(3) Uani 1 1 d . U . . .
  C14 C 1.0536(8) 0.4318(10) 0.4924(5) 0.046(3) Uani 1 1 d . U . . .
  H14 H 1.095171 0.385248 0.487880 0.056 Uiso 1 1 calc R U . . .
  C15 C 1.0958(9) 0.4746(11) 0.4496(6) 0.052(4) Uani 1 1 d . U . . .
  H15 H 1.159190 0.453921 0.414027 0.063 Uiso 1 1 calc R U . . .
  C16 C 0.3518(8) 0.2696(7) 0.8897(6) 0.080(2) Uani 1 1 d G U . . .
  C17 C 0.3886(7) 0.3476(8) 0.9539(5) 0.081(2) Uani 1 1 d G U . . .
  C18 C 0.3222(8) 0.4152(6) 0.9666(4) 0.086(2) Uani 1 1 d G U . . .
  H18 H 0.347400 0.468486 1.010506 0.103 Uiso 1 1 calc R U . . .
  C19 C 0.2191(8) 0.4047(7) 0.9150(6) 0.085(3) Uani 1 1 d G U . . .
  C20 C 0.1822(7) 0.3266(8) 0.8507(5) 0.084(2) Uani 1 1 d G U . . .
  H20 H 0.111716 0.319484 0.815479 0.101 Uiso 1 1 calc R U . . .
  C21 C 0.2486(9) 0.2591(6) 0.8381(4) 0.083(2) Uani 1 1 d G U . . .
  C22 C 0.2082(14) 0.1733(14) 0.7700(8) 0.121(6) Uani 1 1 d . U . . .
  H22A H 0.122577 0.171210 0.746930 0.182 Uiso 1 1 calc R U . . .
  H22B H 0.203417 0.127935 0.787374 0.182 Uiso 1 1 calc R U . . .
  H22C H 0.272262 0.164862 0.731559 0.182 Uiso 1 1 calc R U . . .
  C23 C 0.4939(12) 0.3665(14) 1.0133(8) 0.114(6) Uani 1 1 d . U . . .
  H23A H 0.481849 0.416885 1.060182 0.170 Uiso 1 1 calc R U . . .
  H23B H 0.577938 0.377954 0.994189 0.170 Uiso 1 1 calc R U . . .
  H23C H 0.492226 0.317281 1.025170 0.170 Uiso 1 1 calc R U . . .
  C24 C 0.1483(16) 0.4760(16) 0.9263(10) 0.156(8) Uani 1 1 d . U . . .
  H24A H 0.056590 0.453130 0.907330 0.235 Uiso 1 1 calc R U . . .
  H24B H 0.187199 0.506995 0.897572 0.235 Uiso 1 1 calc R U . . .
  H24C H 0.154185 0.515254 0.981392 0.235 Uiso 1 1 calc R U . . .
  C25 C 0.6711(8) 0.0977(6) 0.7942(5) 0.078(2) Uani 1 1 d G U . . .
  C26 C 0.6424(6) 0.0212(7) 0.7276(4) 0.080(2) Uani 1 1 d G U . . .
  C27 C 0.7208(8) -0.0412(6) 0.7112(4) 0.082(2) Uani 1 1 d G U . . .
  H27 H 0.701124 -0.093534 0.665674 0.099 Uiso 1 1 calc R U . . .
  C28 C 0.8280(8) -0.0271(6) 0.7616(5) 0.082(2) Uani 1 1 d G U . . .
  C29 C 0.8568(6) 0.0494(7) 0.8283(4) 0.080(2) Uani 1 1 d G U . . .
  H29 H 0.930015 0.059002 0.862673 0.096 Uiso 1 1 calc DR U . . .
  C30 C 0.7783(8) 0.1118(6) 0.8446(4) 0.078(2) Uani 1 1 d G U . . .
  C31 C 0.8250(12) 0.1960(13) 0.9217(8) 0.097(5) Uani 1 1 d D U . . .
  C32 C 0.8340(18) 0.2780(14) 0.9125(12) 0.171(9) Uani 1 1 d D U . . .
  H32A H 0.861109 0.327058 0.962669 0.257 Uiso 1 1 calc R U . . .
  H32B H 0.748723 0.281879 0.893358 0.257 Uiso 1 1 calc R U . . .
  H32C H 0.898105 0.278241 0.875661 0.257 Uiso 1 1 calc R U . . .
  C33 C 0.7335(15) 0.1898(16) 0.9808(9) 0.145(7) Uani 1 1 d D U . . .
  H33A H 0.677867 0.233831 0.993827 0.218 Uiso 1 1 calc R U . . .
  H33B H 0.784543 0.198496 1.027520 0.218 Uiso 1 1 calc R U . . .
  H33C H 0.678995 0.133045 0.959081 0.218 Uiso 1 1 calc R U . . .
  C34 C 0.9554(15) 0.1935(17) 0.9559(10) 0.189(9) Uani 1 1 d D U . . .
  H34A H 0.950561 0.140503 0.962062 0.283 Uiso 1 1 calc DR U . . .
  H34B H 1.022817 0.195519 0.921267 0.283 Uiso 1 1 calc R U . . .
  H34C H 0.977087 0.242857 1.006393 0.283 Uiso 1 1 calc R U . . .
  C35 C 0.9195(15) -0.0907(14) 0.7504(11) 0.142(6) Uani 1 1 d D U . . .
  C36 C 0.939(2) -0.1161(19) 0.8157(13) 0.195(8) Uani 1 1 d D U . . .
  H36A H 0.982936 -0.166434 0.797178 0.293 Uiso 1 1 calc R U . . .
  H36B H 0.854799 -0.129645 0.833079 0.293 Uiso 1 1 calc R U . . .
  H36C H 0.993574 -0.068491 0.858801 0.293 Uiso 1 1 calc R U . . .
  C37 C 1.0587(15) -0.0617(18) 0.7398(12) 0.177(8) Uani 1 1 d D U . . .
  H37A H 1.109377 -0.107601 0.730640 0.266 Uiso 1 1 calc R U . . .
  H37B H 1.096475 -0.010714 0.786498 0.266 Uiso 1 1 calc R U . . .
  H37C H 1.060578 -0.047877 0.695478 0.266 Uiso 1 1 calc R U . . .
  C38 C 0.8630(17) -0.1728(15) 0.6799(10) 0.167(7) Uani 1 1 d D U . . .
  H38A H 0.911588 -0.218425 0.675341 0.250 Uiso 1 1 calc R U . . .
  H38B H 0.869619 -0.163183 0.633367 0.250 Uiso 1 1 calc R U . . .
  H38C H 0.771225 -0.189761 0.685615 0.250 Uiso 1 1 calc R U . . .
  C39 C 0.5212(13) -0.0083(11) 0.6665(8) 0.101(5) Uani 1 1 d D U . . .
  C40 C 0.3946(12) -0.0249(16) 0.7008(10) 0.162(8) Uani 1 1 d D U . . .
  H40A H 0.323243 -0.051124 0.659790 0.242 Uiso 1 1 calc R U . . .
  H40B H 0.375240 0.029404 0.740145 0.242 Uiso 1 1 calc R U . . .
  H40C H 0.403941 -0.063645 0.724480 0.242 Uiso 1 1 calc R U . . .
  C41 C 0.5141(16) 0.0544(14) 0.6321(10) 0.137(7) Uani 1 1 d D U . . .
  H41A H 0.448690 0.028993 0.587832 0.205 Uiso 1 1 calc R U . . .
  H41B H 0.599306 0.067677 0.615077 0.205 Uiso 1 1 calc R U . . .
  H41C H 0.489790 0.107152 0.671231 0.205 Uiso 1 1 calc R U . . .
  C42 C 0.5250(16) -0.0919(13) 0.5951(9) 0.159(8) Uani 1 1 d D U . . .
  H42A H 0.445029 -0.107238 0.561264 0.238 Uiso 1 1 calc R U . . .
  H42B H 0.531976 -0.137460 0.610920 0.238 Uiso 1 1 calc R U . . .
  H42C H 0.600502 -0.084643 0.567184 0.238 Uiso 1 1 calc R U . . .
  C43 C 0.6672(6) 0.4968(5) 0.6767(4) 0.057(2) Uani 1 1 d G U . . .
  C44 C 0.5485(7) 0.4749(5) 0.6334(3) 0.059(2) Uani 1 1 d G U . . .
  C45 C 0.4600(5) 0.5317(6) 0.6544(4) 0.063(2) Uani 1 1 d G U . . .
  H45 H 0.378897 0.516770 0.624776 0.076 Uiso 1 1 calc R U . . .
  C46 C 0.4903(6) 0.6104(6) 0.7186(4) 0.065(2) Uani 1 1 d G U . . .
  C47 C 0.6090(7) 0.6323(5) 0.7619(4) 0.065(2) Uani 1 1 d G U . . .
  H47 H 0.629716 0.686060 0.805871 0.078 Uiso 1 1 calc R U . . .
  C48 C 0.6975(5) 0.5755(6) 0.7410(4) 0.059(2) Uani 1 1 d G U . . .
  C49 C 0.8289(13) 0.6073(14) 0.7939(8) 0.081(5) Uani 1 1 d . U . . .
  C50 C 0.8248(15) 0.7005(16) 0.8618(10) 0.150(8) Uani 1 1 d . U . . .
  H50A H 0.808672 0.739338 0.839254 0.226 Uiso 1 1 calc R U . . .
  H50B H 0.754830 0.696808 0.894382 0.226 Uiso 1 1 calc R U . . .
  H50C H 0.908395 0.722476 0.893110 0.226 Uiso 1 1 calc R U . . .
  C51 C 0.8523(14) 0.5609(15) 0.8353(10) 0.128(7) Uani 1 1 d . U . . .
  H51A H 0.926143 0.592648 0.873960 0.192 Uiso 1 1 calc R U . . .
  H51B H 0.872561 0.505075 0.799657 0.192 Uiso 1 1 calc R U . . .
  H51C H 0.774711 0.552608 0.861212 0.192 Uiso 1 1 calc R U . . .
  C52 C 0.9431(11) 0.6229(14) 0.7527(8) 0.111(6) Uani 1 1 d . U . . .
  H52A H 1.023407 0.637415 0.786039 0.166 Uiso 1 1 calc R U . . .
  H52B H 0.934256 0.670380 0.739765 0.166 Uiso 1 1 calc R U . . .
  H52C H 0.946686 0.571109 0.705092 0.166 Uiso 1 1 calc R U . . .
  C53 C 0.3958(16) 0.6744(17) 0.7478(10) 0.121(5) Uani 1 1 d . U . . .
  C54 C 0.2707(14) 0.6480(16) 0.6875(8) 0.133(6) Uani 1 1 d . U . . .
  H54A H 0.225095 0.697040 0.701013 0.200 Uiso 1 1 calc R U . . .
  H54B H 0.211872 0.600139 0.689514 0.200 Uiso 1 1 calc R U . . .
  H54C H 0.298848 0.630794 0.635170 0.200 Uiso 1 1 calc R U . . .
  C55 C 0.4588(19) 0.7529(17) 0.7480(11) 0.159(7) Uani 1 1 d . U . . .
  H55A H 0.393574 0.781475 0.735886 0.238 Uiso 1 1 calc R U . . .
  H55B H 0.522456 0.740452 0.709064 0.238 Uiso 1 1 calc R U . . .
  H55C H 0.503347 0.790305 0.799122 0.238 Uiso 1 1 calc R U . . .
  C56 C 0.3400(16) 0.6746(17) 0.8193(9) 0.135(6) Uani 1 1 d . U . . .
  H56A H 0.287230 0.720277 0.840446 0.202 Uiso 1 1 calc R U . . .
  H56B H 0.410968 0.684571 0.857675 0.202 Uiso 1 1 calc R U . . .
  H56C H 0.285257 0.619230 0.806547 0.202 Uiso 1 1 calc R U . . .
  C57 C 0.5000(10) 0.3885(13) 0.5577(7) 0.077(4) Uani 1 1 d . U . . .
  C58 C 0.3678(10) 0.3815(13) 0.5231(8) 0.103(5) Uani 1 1 d . U . . .
  H58A H 0.344465 0.325686 0.478427 0.154 Uiso 1 1 calc R U . . .
  H58B H 0.367412 0.427133 0.506450 0.154 Uiso 1 1 calc R U . . .
  H58C H 0.304482 0.387225 0.561624 0.154 Uiso 1 1 calc R U . . .
  C59 C 0.5914(11) 0.3768(13) 0.4942(7) 0.093(5) Uani 1 1 d . U . . .
  H59A H 0.558212 0.323650 0.448310 0.139 Uiso 1 1 calc R U . . .
  H59B H 0.678225 0.373974 0.512138 0.139 Uiso 1 1 calc R U . . .
  H59C H 0.596586 0.425397 0.481067 0.139 Uiso 1 1 calc R U . . .
  C60 C 0.4862(13) 0.3121(13) 0.5699(8) 0.099(4) Uani 1 1 d . U . . .
  H60A H 0.454445 0.262029 0.521218 0.149 Uiso 1 1 calc R U . . .
  H60B H 0.423908 0.316214 0.608693 0.149 Uiso 1 1 calc R U . . .
  H60C H 0.570902 0.306263 0.588132 0.149 Uiso 1 1 calc R U . . .
  C61 C 0.9819(9) 0.3207(7) 0.5796(6) 0.082(2) Uani 1 1 d G U . . .
  C62 C 0.9397(7) 0.2414(8) 0.5177(5) 0.086(2) Uani 1 1 d G U . . .
  C63 C 0.9981(8) 0.1716(6) 0.5086(4) 0.090(2) Uani 1 1 d G U . . .
  H63 H 0.969267 0.117422 0.466267 0.108 Uiso 1 1 calc R U . . .
  C64 C 1.0985(9) 0.1810(7) 0.5614(6) 0.089(2) Uani 1 1 d G U . . .
  C65 C 1.1407(7) 0.2602(8) 0.6233(5) 0.087(2) Uani 1 1 d G U . . .
  H65 H 1.209337 0.266630 0.659355 0.104 Uiso 1 1 calc R U . . .
  C66 C 1.0823(9) 0.3301(6) 0.6324(4) 0.084(2) Uani 1 1 d G U . . .
  C67 C 1.1313(12) 0.4099(12) 0.6978(7) 0.098(5) Uani 1 1 d . U . . .
  H67A H 1.214063 0.405755 0.719680 0.147 Uiso 1 1 calc R U . . .
  H67B H 1.068081 0.422294 0.736955 0.147 Uiso 1 1 calc R U . . .
  H67C H 1.145085 0.455925 0.681222 0.147 Uiso 1 1 calc R U . . .
  C68 C 1.1661(18) 0.1089(16) 0.5568(11) 0.156(7) Uani 1 1 d . U . . .
  H68A H 1.258188 0.121510 0.548969 0.235 Uiso 1 1 calc R U . . .
  H68B H 1.125056 0.055539 0.513443 0.235 Uiso 1 1 calc R U . . .
  H68C H 1.159231 0.102775 0.605032 0.235 Uiso 1 1 calc R U . . .
  C69 C 0.8332(14) 0.2241(16) 0.4603(9) 0.143(7) Uani 1 1 d . U . . .
  H69A H 0.829167 0.166230 0.418786 0.215 Uiso 1 1 calc R U . . .
  H69B H 0.847973 0.265903 0.438761 0.215 Uiso 1 1 calc R U . . .
  H69C H 0.750830 0.228489 0.484793 0.215 Uiso 1 1 calc R U . . .
  B1 B 0.4254(12) 0.1912(12) 0.8757(7) 0.067(5) Uani 1 1 d . U . . .
  B2 B 0.9100(10) 0.3998(11) 0.5876(7) 0.049(4) Uani 1 1 d . U . . .

loop_
 _atom_site_aniso_label
 _atom_site_aniso_U_11
 _atom_site_aniso_U_22
 _atom_site_aniso_U_33
 _atom_site_aniso_U_23
 _atom_site_aniso_U_13
 _atom_site_aniso_U_12
  P1 0.066(3) 0.088(6) 0.075(4) 0.033(4) 0.034(3) 0.015(4)
  P2 0.055(3) 0.084(6) 0.062(3) 0.033(4) 0.039(3) 0.025(4)
  C1 0.072(6) 0.080(8) 0.068(5) 0.039(6) 0.036(5) 0.004(5)
  C2 0.091(6) 0.092(8) 0.074(6) 0.045(6) 0.028(5) 0.018(6)
  C3 0.112(7) 0.120(9) 0.117(7) 0.054(6) 0.041(6) 0.013(6)
  C4 0.179(11) 0.179(12) 0.174(10) 0.083(7) 0.040(6) 0.028(7)
  C5 0.161(10) 0.162(11) 0.165(10) 0.070(7) 0.037(6) 0.025(7)
  C6 0.150(9) 0.157(10) 0.144(9) 0.070(7) 0.036(6) 0.026(7)
  C7 0.074(3) 0.087(4) 0.082(3) 0.040(3) 0.043(3) 0.015(3)
  C8 0.074(3) 0.087(4) 0.081(3) 0.040(3) 0.043(3) 0.015(3)
  C9 0.074(3) 0.087(4) 0.081(3) 0.041(3) 0.042(3) 0.016(3)
  C10 0.075(3) 0.087(4) 0.082(3) 0.041(3) 0.042(3) 0.016(3)
  C11 0.077(3) 0.087(4) 0.084(3) 0.040(3) 0.044(3) 0.016(3)
  C12 0.077(3) 0.087(4) 0.084(3) 0.039(3) 0.044(3) 0.016(3)
  C13 0.031(4) 0.044(7) 0.039(5) 0.012(5) 0.016(4) 0.013(5)
  C14 0.040(4) 0.051(7) 0.053(5) 0.027(5) 0.023(4) 0.009(5)
  C15 0.047(5) 0.064(8) 0.049(5) 0.028(5) 0.023(4) 0.009(5)
  C16 0.078(3) 0.086(4) 0.075(3) 0.033(3) 0.022(3) 0.014(3)
  C17 0.079(3) 0.085(4) 0.076(3) 0.032(3) 0.020(3) 0.015(3)
  C18 0.083(3) 0.088(4) 0.080(3) 0.030(3) 0.020(3) 0.015(3)
  C19 0.082(3) 0.087(4) 0.081(3) 0.031(3) 0.020(3) 0.015(3)
  C20 0.081(3) 0.088(4) 0.080(3) 0.031(3) 0.017(3) 0.015(3)
  C21 0.080(3) 0.087(4) 0.078(3) 0.032(3) 0.019(3) 0.015(3)
  C22 0.118(9) 0.128(14) 0.096(9) 0.034(9) -0.025(7) 0.005(9)
  C23 0.097(8) 0.109(14) 0.105(9) 0.018(9) 0.029(7) 0.017(9)
  C24 0.145(10) 0.172(16) 0.150(11) 0.065(11) 0.034(9) 0.030(11)
  C25 0.076(3) 0.079(4) 0.071(3) 0.026(3) 0.012(3) 0.007(3)
  C26 0.078(3) 0.080(4) 0.073(3) 0.025(3) 0.014(3) 0.006(3)
  C27 0.079(3) 0.081(4) 0.074(3) 0.024(3) 0.017(3) 0.006(3)
  C28 0.080(3) 0.080(4) 0.075(3) 0.026(3) 0.017(3) 0.008(3)
  C29 0.077(3) 0.080(4) 0.073(3) 0.026(3) 0.012(3) 0.009(3)
  C30 0.076(3) 0.079(4) 0.071(3) 0.026(3) 0.012(3) 0.009(3)
  C31 0.085(7) 0.107(9) 0.091(7) 0.033(6) -0.003(5) 0.022(6)
  C32 0.157(12) 0.174(16) 0.145(12) 0.037(11) 0.005(9) 0.021(11)
  C33 0.155(11) 0.144(15) 0.097(9) 0.012(10) 0.001(8) 0.030(10)
  C34 0.155(11) 0.206(16) 0.149(12) 0.022(11) -0.037(9) 0.043(11)
  C35 0.127(7) 0.144(9) 0.145(7) 0.053(6) 0.027(5) 0.022(5)
  C36 0.198(12) 0.209(15) 0.183(10) 0.089(10) 0.024(8) 0.036(10)
  C37 0.144(8) 0.180(14) 0.171(11) 0.046(10) 0.038(7) 0.012(8)
  C38 0.156(10) 0.164(11) 0.159(9) 0.051(8) 0.036(7) 0.023(9)
  C39 0.097(7) 0.104(9) 0.093(7) 0.035(6) 0.026(5) 0.008(6)
  C40 0.107(9) 0.168(16) 0.159(11) 0.033(11) 0.014(9) -0.007(10)
  C41 0.132(10) 0.132(14) 0.129(10) 0.048(11) -0.005(8) 0.002(10)
  C42 0.136(10) 0.162(16) 0.135(11) 0.023(10) -0.001(9) 0.029(11)
  C43 0.052(3) 0.063(4) 0.050(3) 0.019(3) 0.014(2) 0.009(3)
  C44 0.052(3) 0.065(4) 0.053(3) 0.018(3) 0.013(2) 0.010(3)
  C45 0.056(3) 0.067(4) 0.056(3) 0.016(3) 0.012(3) 0.012(3)
  C46 0.059(3) 0.067(4) 0.057(3) 0.016(3) 0.013(2) 0.012(3)
  C47 0.060(3) 0.068(4) 0.055(3) 0.015(3) 0.013(2) 0.011(3)
  C48 0.054(3) 0.064(4) 0.051(3) 0.019(3) 0.012(2) 0.010(3)
  C49 0.085(6) 0.078(8) 0.068(6) 0.021(6) 0.014(5) 0.011(6)
  C50 0.128(10) 0.151(15) 0.123(10) 0.012(10) -0.003(8) 0.030(11)
  C51 0.104(9) 0.154(15) 0.121(10) 0.059(10) -0.004(8) 0.011(10)
  C52 0.064(7) 0.110(14) 0.108(9) 0.007(9) -0.016(7) -0.008(8)
  C53 0.114(7) 0.133(8) 0.111(6) 0.041(5) 0.023(5) 0.037(5)
  C54 0.127(7) 0.164(13) 0.106(7) 0.048(8) 0.036(6) 0.049(8)
  C55 0.162(10) 0.152(10) 0.156(11) 0.060(8) 0.026(8) 0.031(8)
  C56 0.145(9) 0.150(14) 0.106(7) 0.044(8) 0.030(6) 0.052(9)
  C57 0.054(4) 0.090(7) 0.074(5) 0.024(5) 0.017(4) 0.010(5)
  C58 0.062(5) 0.123(12) 0.096(8) 0.024(8) 0.002(5) 0.008(6)
  C59 0.076(6) 0.096(12) 0.080(6) 0.016(7) 0.026(5) 0.003(7)
  C60 0.087(7) 0.104(9) 0.092(8) 0.031(7) 0.015(6) 0.010(7)
  C61 0.075(3) 0.090(4) 0.080(3) 0.037(3) 0.024(2) 0.011(3)
  C62 0.078(3) 0.091(4) 0.085(3) 0.035(3) 0.023(3) 0.011(3)
  C63 0.084(3) 0.092(4) 0.089(3) 0.034(3) 0.021(3) 0.013(3)
  C64 0.083(3) 0.093(4) 0.088(3) 0.036(3) 0.022(3) 0.012(3)
  C65 0.081(3) 0.092(4) 0.086(3) 0.038(3) 0.021(3) 0.013(3)
  C66 0.077(3) 0.091(4) 0.083(3) 0.037(3) 0.022(2) 0.011(3)
  C67 0.090(7) 0.099(7) 0.097(6) 0.035(6) -0.006(6) 0.018(6)
  C68 0.174(11) 0.145(9) 0.158(11) 0.063(8) 0.029(9) 0.062(8)
  C69 0.115(9) 0.143(15) 0.121(10) 0.009(10) 0.003(8) 0.021(10)
  B1 0.070(6) 0.074(8) 0.058(6) 0.030(6) 0.018(5) 0.011(6)
  B2 0.043(5) 0.052(8) 0.049(5) 0.021(5) 0.009(4) 0.003(5)

loop_
 _geom_bond_atom_site_label_1
 _geom_bond_atom_site_label_2
 _geom_bond_distance
 _geom_bond_site_symmetry_2
 _geom_bond_publ_flag
  P1 C25 1.816(12) . ?
  P1 C7 1.828(11) . ?
  P1 B1 1.840(13) . ?
  P2 C10 1.819(10) . ?
  P2 C43 1.837(10) . ?
  P2 B2 1.848(12) . ?
  C1 C2 1.3900 . ?
  C1 C6 1.3900 . ?
  C1 B1 1.522(19) . ?
  C2 C3 1.3900 . ?
  C2 H2 0.9500 . ?
  C3 C4 1.3900 . ?
  C3 H3 0.9500 . ?
  C4 C5 1.3900 . ?
  C4 H4 0.9500 . ?
  C5 C6 1.3900 . ?
  C5 H5 0.9500 . ?
  C6 H6 0.9500 . ?
  C7 C8 1.3900 . ?
  C7 C12 1.3900 . ?
  C8 C9 1.3900 . ?
  C8 H8 0.9500 . ?
  C9 C10 1.3900 . ?
  C9 H9 0.9500 . ?
  C10 C11 1.3900 . ?
  C11 C12 1.3900 . ?
  C11 H11 0.9500 . ?
  C12 H12 0.9500 . ?
  C13 C15 1.405(19) 2_766 ?
  C13 C14 1.422(12) . ?
  C13 B2 1.520(18) . ?
  C14 C15 1.369(16) . ?
  C14 H14 0.9500 . ?
  C15 H15 0.9500 . ?
  C16 C17 1.3900 . ?
  C16 C21 1.3900 . ?
  C16 B1 1.59(2) . ?
  C17 C18 1.3900 . ?
  C17 C23 1.468(14) . ?
  C18 C19 1.3900 . ?
  C18 H18 0.9500 . ?
  C19 C20 1.3900 . ?
  C19 C24 1.48(2) . ?
  C20 C21 1.3900 . ?
  C20 H20 0.9500 . ?
  C21 C22 1.505(18) . ?
  C22 H22A 0.9800 . ?
  C22 H22B 0.9800 . ?
  C22 H22C 0.9800 . ?
  C23 H23A 0.9800 . ?
  C23 H23B 0.9800 . ?
  C23 H23C 0.9800 . ?
  C24 H24A 0.9800 . ?
  C24 H24B 0.9800 . ?
  C24 H24C 0.9800 . ?
  C25 C26 1.3900 . ?
  C25 C30 1.3900 . ?
  C26 C27 1.3900 . ?
  C26 C39 1.579(16) . ?
  C27 C28 1.3900 . ?
  C27 H27 0.9500 . ?
  C28 C29 1.3900 . ?
  C28 C35 1.52(2) . ?
  C29 C30 1.3900 . ?
  C29 H29 0.9500 . ?
  C30 C31 1.585(19) . ?
  C31 C32 1.510(10) . ?
  C31 C34 1.515(9) . ?
  C31 C33 1.520(9) . ?
  C32 H32A 0.9800 . ?
  C32 H32B 0.9800 . ?
  C32 H32C 0.9800 . ?
  C33 H33A 0.9800 . ?
  C33 H33B 0.9800 . ?
  C33 H33C 0.9800 . ?
  C34 H34A 0.9800 . ?
  C34 H34B 0.9800 . ?
  C34 H34C 0.9800 . ?
  C35 C37 1.510(9) . ?
  C35 C36 1.521(10) . ?
  C35 C38 1.523(10) . ?
  C36 H36A 0.9800 . ?
  C36 H36B 0.9800 . ?
  C36 H36C 0.9800 . ?
  C37 H37A 0.9800 . ?
  C37 H37B 0.9800 . ?
  C37 H37C 0.9800 . ?
  C38 H38A 0.9800 . ?
  C38 H38B 0.9800 . ?
  C38 H38C 0.9800 . ?
  C39 C41 1.513(10) . ?
  C39 C42 1.525(10) . ?
  C39 C40 1.527(9) . ?
  C40 H40A 0.9800 . ?
  C40 H40B 0.9800 . ?
  C40 H40C 0.9800 . ?
  C41 H41A 0.9800 . ?
  C41 H41B 0.9800 . ?
  C41 H41C 0.9800 . ?
  C42 H42A 0.9800 . ?
  C42 H42B 0.9800 . ?
  C42 H42C 0.9800 . ?
  C43 C44 1.3900 . ?
  C43 C48 1.3900 . ?
  C44 C45 1.3900 . ?
  C44 C57 1.594(17) . ?
  C45 C46 1.3900 . ?
  C45 H45 0.9500 . ?
  C46 C47 1.3900 . ?
  C46 C53 1.53(2) . ?
  C47 C48 1.3900 . ?
  C47 H47 0.9500 . ?
  C48 C49 1.574(14) . ?
  C49 C51 1.40(2) . ?
  C49 C52 1.493(17) . ?
  C49 C50 1.60(2) . ?
  C50 H50A 0.9800 . ?
  C50 H50B 0.9800 . ?
  C50 H50C 0.9800 . ?
  C51 H51A 0.9800 . ?
  C51 H51B 0.9800 . ?
  C51 H51C 0.9800 . ?
  C52 H52A 0.9800 . ?
  C52 H52B 0.9800 . ?
  C52 H52C 0.9800 . ?
  C53 C55 1.43(3) . ?
  C53 C56 1.50(2) . ?
  C53 C54 1.61(2) . ?
  C54 H54A 0.9800 . ?
  C54 H54B 0.9800 . ?
  C54 H54C 0.9800 . ?
  C55 H55A 0.9800 . ?
  C55 H55B 0.9800 . ?
  C55 H55C 0.9800 . ?
  C56 H56A 0.9800 . ?
  C56 H56B 0.9800 . ?
  C56 H56C 0.9800 . ?
  C57 C60 1.44(2) . ?
  C57 C58 1.486(15) . ?
  C57 C59 1.519(15) . ?
  C58 H58A 0.9800 . ?
  C58 H58B 0.9800 . ?
  C58 H58C 0.9800 . ?
  C59 H59A 0.9800 . ?
  C59 H59B 0.9800 . ?
  C59 H59C 0.9800 . ?
  C60 H60A 0.9800 . ?
  C60 H60B 0.9800 . ?
  C60 H60C 0.9800 . ?
  C61 C62 1.3900 . ?
  C61 C66 1.3900 . ?
  C61 B2 1.620(18) . ?
  C62 C63 1.3900 . ?
  C62 C69 1.458(15) . ?
  C63 C64 1.3900 . ?
  C63 H63 0.9500 . ?
  C64 C65 1.3900 . ?
  C64 C68 1.50(2) . ?
  C65 C66 1.3900 . ?
  C65 H65 0.9500 . ?
  C66 C67 1.438(16) . ?
  C67 H67A 0.9800 . ?
  C67 H67B 0.9800 . ?
  C67 H67C 0.9800 . ?
  C68 H68A 0.9800 . ?
  C68 H68B 0.9800 . ?
  C68 H68C 0.9800 . ?
  C69 H69A 0.9800 . ?
  C69 H69B 0.9800 . ?
  C69 H69C 0.9800 . ?

loop_
 _geom_angle_atom_site_label_1
 _geom_angle_atom_site_label_2
 _geom_angle_atom_site_label_3
 _geom_angle
 _geom_angle_site_symmetry_1
 _geom_angle_site_symmetry_3
 _geom_angle_publ_flag
  C25 P1 C7 107.6(5) . . ?
  C25 P1 B1 127.9(9) . . ?
  C7 P1 B1 124.3(9) . . ?
  C10 P2 C43 106.1(4) . . ?
  C10 P2 B2 124.7(8) . . ?
  C43 P2 B2 129.0(7) . . ?
  C2 C1 C6 120.0 . . ?
  C2 C1 B1 116.0(9) . . ?
  C6 C1 B1 123.8(9) . . ?
  C3 C2 C1 120.0 . . ?
  C3 C2 H2 120.0 . . ?
  C1 C2 H2 120.0 . . ?
  C4 C3 C2 120.0 . . ?
  C4 C3 H3 120.0 . . ?
  C2 C3 H3 120.0 . . ?
  C5 C4 C3 120.0 . . ?
  C5 C4 H4 120.0 . . ?
  C3 C4 H4 120.0 . . ?
  C6 C5 C4 120.0 . . ?
  C6 C5 H5 120.0 . . ?
  C4 C5 H5 120.0 . . ?
  C5 C6 C1 120.0 . . ?
  C5 C6 H6 120.0 . . ?
  C1 C6 H6 120.0 . . ?
  C8 C7 C12 120.0 . . ?
  C8 C7 P1 121.8(5) . . ?
  C12 C7 P1 118.2(5) . . ?
  C7 C8 C9 120.0 . . ?
  C7 C8 H8 120.0 . . ?
  C9 C8 H8 120.0 . . ?
  C8 C9 C10 120.0 . . ?
  C8 C9 H9 120.0 . . ?
  C10 C9 H9 120.0 . . ?
  C11 C10 C9 120.0 . . ?
  C11 C10 P2 121.6(5) . . ?
  C9 C10 P2 118.3(5) . . ?
  C12 C11 C10 120.0 . . ?
  C12 C11 H11 120.0 . . ?
  C10 C11 H11 120.0 . . ?
  C11 C12 C7 120.0 . . ?
  C11 C12 H12 120.0 . . ?
  C7 C12 H12 120.0 . . ?
  C15 C13 C14 113.1(12) 2_766 . ?
  C15 C13 B2 125.2(10) 2_766 . ?
  C14 C13 B2 121.6(14) . . ?
  C15 C14 C13 125.0(13) . . ?
  C15 C14 H14 117.5 . . ?
  C13 C14 H14 117.5 . . ?
  C14 C15 C13 121.7(11) . 2_766 ?
  C14 C15 H15 119.1 . . ?
  C13 C15 H15 119.1 2_766 . ?
  C17 C16 C21 120.0 . . ?
  C17 C16 B1 120.3(9) . . ?
  C21 C16 B1 119.7(9) . . ?
  C18 C17 C16 120.0 . . ?
  C18 C17 C23 114.6(11) . . ?
  C16 C17 C23 125.4(11) . . ?
  C17 C18 C19 120.0 . . ?
  C17 C18 H18 120.0 . . ?
  C19 C18 H18 120.0 . . ?
  C20 C19 C18 120.0 . . ?
  C20 C19 C24 118.9(11) . . ?
  C18 C19 C24 121.1(11) . . ?
  C21 C20 C19 120.0 . . ?
  C21 C20 H20 120.0 . . ?
  C19 C20 H20 120.0 . . ?
  C20 C21 C16 120.0 . . ?
  C20 C21 C22 120.9(10) . . ?
  C16 C21 C22 119.1(10) . . ?
  C21 C22 H22A 109.5 . . ?
  C21 C22 H22B 109.5 . . ?
  H22A C22 H22B 109.5 . . ?
  C21 C22 H22C 109.5 . . ?
  H22A C22 H22C 109.5 . . ?
  H22B C22 H22C 109.5 . . ?
  C17 C23 H23A 109.5 . . ?
  C17 C23 H23B 109.5 . . ?
  H23A C23 H23B 109.5 . . ?
  C17 C23 H23C 109.5 . . ?
  H23A C23 H23C 109.5 . . ?
  H23B C23 H23C 109.5 . . ?
  C19 C24 H24A 109.5 . . ?
  C19 C24 H24B 109.5 . . ?
  H24A C24 H24B 109.5 . . ?
  C19 C24 H24C 109.5 . . ?
  H24A C24 H24C 109.5 . . ?
  H24B C24 H24C 109.5 . . ?
  C26 C25 C30 120.0 . . ?
  C26 C25 P1 119.3(6) . . ?
  C30 C25 P1 120.7(6) . . ?
  C27 C26 C25 120.0 . . ?
  C27 C26 C39 112.7(9) . . ?
  C25 C26 C39 127.2(9) . . ?
  C26 C27 C28 120.0 . . ?
  C26 C27 H27 120.0 . . ?
  C28 C27 H27 120.0 . . ?
  C29 C28 C27 120.0 . . ?
  C29 C28 C35 115.2(10) . . ?
  C27 C28 C35 124.8(10) . . ?
  C30 C29 C28 120.0 . . ?
  C30 C29 H29 120.0 . . ?
  C28 C29 H29 120.0 . . ?
  C29 C30 C25 120.0 . . ?
  C29 C30 C31 114.1(9) . . ?
  C25 C30 C31 125.9(9) . . ?
  C32 C31 C34 108.8(17) . . ?
  C32 C31 C33 114.6(18) . . ?
  C34 C31 C33 102.2(13) . . ?
  C32 C31 C30 114.2(13) . . ?
  C34 C31 C30 111.1(14) . . ?
  C33 C31 C30 105.2(13) . . ?
  C31 C32 H32A 109.5 . . ?
  C31 C32 H32B 109.5 . . ?
  H32A C32 H32B 109.5 . . ?
  C31 C32 H32C 109.5 . . ?
  H32A C32 H32C 109.5 . . ?
  H32B C32 H32C 109.5 . . ?
  C31 C33 H33A 109.5 . . ?
  C31 C33 H33B 109.5 . . ?
  H33A C33 H33B 109.5 . . ?
  C31 C33 H33C 109.5 . . ?
  H33A C33 H33C 109.5 . . ?
  H33B C33 H33C 109.5 . . ?
  C31 C34 H34A 109.5 . . ?
  C31 C34 H34B 109.5 . . ?
  H34A C34 H34B 109.5 . . ?
  C31 C34 H34C 109.5 . . ?
  H34A C34 H34C 109.5 . . ?
  H34B C34 H34C 109.5 . . ?
  C37 C35 C28 115.3(16) . . ?
  C37 C35 C36 100.9(16) . . ?
  C28 C35 C36 117.4(15) . . ?
  C37 C35 C38 109.7(16) . . ?
  C28 C35 C38 106.9(15) . . ?
  C36 C35 C38 106.3(17) . . ?
  C35 C36 H36A 109.5 . . ?
  C35 C36 H36B 109.5 . . ?
  H36A C36 H36B 109.5 . . ?
  C35 C36 H36C 109.5 . . ?
  H36A C36 H36C 109.5 . . ?
  H36B C36 H36C 109.5 . . ?
  C35 C37 H37A 109.5 . . ?
  C35 C37 H37B 109.5 . . ?
  H37A C37 H37B 109.5 . . ?
  C35 C37 H37C 109.5 . . ?
  H37A C37 H37C 109.5 . . ?
  H37B C37 H37C 109.5 . . ?
  C35 C38 H38A 109.5 . . ?
  C35 C38 H38B 109.5 . . ?
  H38A C38 H38B 109.5 . . ?
  C35 C38 H38C 109.5 . . ?
  H38A C38 H38C 109.5 . . ?
  H38B C38 H38C 109.5 . . ?
  C41 C39 C42 102.5(15) . . ?
  C41 C39 C40 111.7(16) . . ?
  C42 C39 C40 104.6(14) . . ?
  C41 C39 C26 111.9(12) . . ?
  C42 C39 C26 114.3(13) . . ?
  C40 C39 C26 111.4(11) . . ?
  C39 C40 H40A 109.5 . . ?
  C39 C40 H40B 109.5 . . ?
  H40A C40 H40B 109.5 . . ?
  C39 C40 H40C 109.5 . . ?
  H40A C40 H40C 109.5 . . ?
  H40B C40 H40C 109.5 . . ?
  C39 C41 H41A 109.5 . . ?
  C39 C41 H41B 109.5 . . ?
  H41A C41 H41B 109.5 . . ?
  C39 C41 H41C 109.5 . . ?
  H41A C41 H41C 109.5 . . ?
  H41B C41 H41C 109.5 . . ?
  C39 C42 H42A 109.5 . . ?
  C39 C42 H42B 109.5 . . ?
  H42A C42 H42B 109.5 . . ?
  C39 C42 H42C 109.5 . . ?
  H42A C42 H42C 109.5 . . ?
  H42B C42 H42C 109.5 . . ?
  C44 C43 C48 120.0 . . ?
  C44 C43 P2 119.8(5) . . ?
  C48 C43 P2 120.0(5) . . ?
  C43 C44 C45 120.0 . . ?
  C43 C44 C57 126.3(7) . . ?
  C45 C44 C57 113.7(7) . . ?
  C46 C45 C44 120.0 . . ?
  C46 C45 H45 120.0 . . ?
  C44 C45 H45 120.0 . . ?
  C47 C46 C45 120.0 . . ?
  C47 C46 C53 116.8(9) . . ?
  C45 C46 C53 123.2(9) . . ?
  C46 C47 C48 120.0 . . ?
  C46 C47 H47 120.0 . . ?
  C48 C47 H47 120.0 . . ?
  C47 C48 C43 120.0 . . ?
  C47 C48 C49 115.5(9) . . ?
  C43 C48 C49 124.5(9) . . ?
  C51 C49 C52 112.8(15) . . ?
  C51 C49 C48 116.3(15) . . ?
  C52 C49 C48 112.3(11) . . ?
  C51 C49 C50 102.1(13) . . ?
  C52 C49 C50 102.9(15) . . ?
  C48 C49 C50 108.9(13) . . ?
  C49 C50 H50A 109.5 . . ?
  C49 C50 H50B 109.5 . . ?
  H50A C50 H50B 109.5 . . ?
  C49 C50 H50C 109.5 . . ?
  H50A C50 H50C 109.5 . . ?
  H50B C50 H50C 109.5 . . ?
  C49 C51 H51A 109.5 . . ?
  C49 C51 H51B 109.5 . . ?
  H51A C51 H51B 109.5 . . ?
  C49 C51 H51C 109.5 . . ?
  H51A C51 H51C 109.5 . . ?
  H51B C51 H51C 109.5 . . ?
  C49 C52 H52A 109.5 . . ?
  C49 C52 H52B 109.5 . . ?
  H52A C52 H52B 109.5 . . ?
  C49 C52 H52C 109.5 . . ?
  H52A C52 H52C 109.5 . . ?
  H52B C52 H52C 109.5 . . ?
  C55 C53 C56 120(2) . . ?
  C55 C53 C46 107.3(14) . . ?
  C56 C53 C46 110.4(17) . . ?
  C55 C53 C54 102.5(19) . . ?
  C56 C53 C54 104.2(13) . . ?
  C46 C53 C54 112.1(15) . . ?
  C53 C54 H54A 109.5 . . ?
  C53 C54 H54B 109.5 . . ?
  H54A C54 H54B 109.5 . . ?
  C53 C54 H54C 109.5 . . ?
  H54A C54 H54C 109.5 . . ?
  H54B C54 H54C 109.5 . . ?
  C53 C55 H55A 109.5 . . ?
  C53 C55 H55B 109.5 . . ?
  H55A C55 H55B 109.5 . . ?
  C53 C55 H55C 109.5 . . ?
  H55A C55 H55C 109.5 . . ?
  H55B C55 H55C 109.5 . . ?
  C53 C56 H56A 109.5 . . ?
  C53 C56 H56B 109.5 . . ?
  H56A C56 H56B 109.5 . . ?
  C53 C56 H56C 109.5 . . ?
  H56A C56 H56C 109.5 . . ?
  H56B C56 H56C 109.5 . . ?
  C60 C57 C58 101.6(13) . . ?
  C60 C57 C59 107.4(16) . . ?
  C58 C57 C59 106.2(10) . . ?
  C60 C57 C44 114.3(12) . . ?
  C58 C57 C44 115.0(13) . . ?
  C59 C57 C44 111.5(11) . . ?
  C57 C58 H58A 109.5 . . ?
  C57 C58 H58B 109.5 . . ?
  H58A C58 H58B 109.5 . . ?
  C57 C58 H58C 109.5 . . ?
  H58A C58 H58C 109.5 . . ?
  H58B C58 H58C 109.5 . . ?
  C57 C59 H59A 109.5 . . ?
  C57 C59 H59B 109.5 . . ?
  H59A C59 H59B 109.5 . . ?
  C57 C59 H59C 109.5 . . ?
  H59A C59 H59C 109.5 . . ?
  H59B C59 H59C 109.5 . . ?
  C57 C60 H60A 109.5 . . ?
  C57 C60 H60B 109.5 . . ?
  H60A C60 H60B 109.5 . . ?
  C57 C60 H60C 109.5 . . ?
  H60A C60 H60C 109.5 . . ?
  H60B C60 H60C 109.5 . . ?
  C62 C61 C66 120.0 . . ?
  C62 C61 B2 117.9(9) . . ?
  C66 C61 B2 122.1(9) . . ?
  C61 C62 C63 120.0 . . ?
  C61 C62 C69 124.4(12) . . ?
  C63 C62 C69 115.5(12) . . ?
  C64 C63 C62 120.0 . . ?
  C64 C63 H63 120.0 . . ?
  C62 C63 H63 120.0 . . ?
  C63 C64 C65 120.0 . . ?
  C63 C64 C68 123.8(12) . . ?
  C65 C64 C68 116.2(12) . . ?
  C66 C65 C64 120.0 . . ?
  C66 C65 H65 120.0 . . ?
  C64 C65 H65 120.0 . . ?
  C65 C66 C61 120.0 . . ?
  C65 C66 C67 116.7(10) . . ?
  C61 C66 C67 123.3(10) . . ?
  C66 C67 H67A 109.5 . . ?
  C66 C67 H67B 109.5 . . ?
  H67A C67 H67B 109.5 . . ?
  C66 C67 H67C 109.5 . . ?
  H67A C67 H67C 109.5 . . ?
  H67B C67 H67C 109.5 . . ?
  C64 C68 H68A 109.5 . . ?
  C64 C68 H68B 109.5 . . ?
  H68A C68 H68B 109.5 . . ?
  C64 C68 H68C 109.5 . . ?
  H68A C68 H68C 109.5 . . ?
  H68B C68 H68C 109.5 . . ?
  C62 C69 H69A 109.5 . . ?
  C62 C69 H69B 109.5 . . ?
  H69A C69 H69B 109.5 . . ?
  C62 C69 H69C 109.5 . . ?
  H69A C69 H69C 109.5 . . ?
  H69B C69 H69C 109.5 . . ?
  C1 B1 C16 120.0(9) . . ?
  C1 B1 P1 121.8(12) . . ?
  C16 B1 P1 118.2(11) . . ?
  C13 B2 C61 120.5(9) . . ?
  C13 B2 P2 125.5(11) . . ?
  C61 B2 P2 114.0(9) . . ?

loop_
 _geom_torsion_atom_site_label_1
 _geom_torsion_atom_site_label_2
 _geom_torsion_atom_site_label_3
 _geom_torsion_atom_site_label_4
 _geom_torsion
 _geom_torsion_site_symmetry_1
 _geom_torsion_site_symmetry_2
 _geom_torsion_site_symmetry_3
 _geom_torsion_site_symmetry_4
 _geom_torsion_publ_flag
  C6 C1 C2 C3 0.0 . . . . ?
  B1 C1 C2 C3 175.3(9) . . . . ?
  C1 C2 C3 C4 0.0 . . . . ?
  C2 C3 C4 C5 0.0 . . . . ?
  C3 C4 C5 C6 0.0 . . . . ?
  C4 C5 C6 C1 0.0 . . . . ?
  C2 C1 C6 C5 0.0 . . . . ?
  B1 C1 C6 C5 -175.0(9) . . . . ?
  C25 P1 C7 C8 -177.0(5) . . . . ?
  B1 P1 C7 C8 -1.8(9) . . . . ?
  C25 P1 C7 C12 5.8(7) . . . . ?
  B1 P1 C7 C12 -179.0(6) . . . . ?
  C12 C7 C8 C9 0.0 . . . . ?
  P1 C7 C8 C9 -177.2(6) . . . . ?
  C7 C8 C9 C10 0.0 . . . . ?
  C8 C9 C10 C11 0.0 . . . . ?
  C8 C9 C10 P2 176.3(6) . . . . ?
  C43 P2 C10 C11 175.0(5) . . . . ?
  B2 P2 C10 C11 -0.8(9) . . . . ?
  C43 P2 C10 C9 -1.3(6) . . . . ?
  B2 P2 C10 C9 -177.1(6) . . . . ?
  C9 C10 C11 C12 0.0 . . . . ?
  P2 C10 C11 C12 -176.2(6) . . . . ?
  C10 C11 C12 C7 0.0 . . . . ?
  C8 C7 C12 C11 0.0 . . . . ?
  P1 C7 C12 C11 177.3(6) . . . . ?
  C15 C13 C14 C15 -4.9(17) 2_766 . . . ?
  B2 C13 C14 C15 179.2(10) . . . . ?
  C13 C14 C15 C13 5.3(18) . . . 2_766 ?
  C21 C16 C17 C18 0.0 . . . . ?
  B1 C16 C17 C18 -178.6(9) . . . . ?
  C21 C16 C17 C23 178.8(10) . . . . ?
  B1 C16 C17 C23 0.2(11) . . . . ?
  C16 C17 C18 C19 0.0 . . . . ?
  C23 C17 C18 C19 -179.0(9) . . . . ?
  C17 C18 C19 C20 0.0 . . . . ?
  C17 C18 C19 C24 -178.8(11) . . . . ?
  C18 C19 C20 C21 0.0 . . . . ?
  C24 C19 C20 C21 178.8(11) . . . . ?
  C19 C20 C21 C16 0.0 . . . . ?
  C19 C20 C21 C22 178.3(10) . . . . ?
  C17 C16 C21 C20 0.0 . . . . ?
  B1 C16 C21 C20 178.7(9) . . . . ?
  C17 C16 C21 C22 -178.4(9) . . . . ?
  B1 C16 C21 C22 0.3(11) . . . . ?
  C7 P1 C25 C26 -92.0(6) . . . . ?
  B1 P1 C25 C26 93.0(8) . . . . ?
  C7 P1 C25 C30 89.8(6) . . . . ?
  B1 P1 C25 C30 -85.2(9) . . . . ?
  C30 C25 C26 C27 0.0 . . . . ?
  P1 C25 C26 C27 -178.2(7) . . . . ?
  C30 C25 C26 C39 176.2(10) . . . . ?
  P1 C25 C26 C39 -2.0(10) . . . . ?
  C25 C26 C27 C28 0.0 . . . . ?
  C39 C26 C27 C28 -176.7(8) . . . . ?
  C26 C27 C28 C29 0.0 . . . . ?
  C26 C27 C28 C35 179.3(10) . . . . ?
  C27 C28 C29 C30 0.0 . . . . ?
  C35 C28 C29 C30 -179.4(9) . . . . ?
  C28 C29 C30 C25 0.0 . . . . ?
  C28 C29 C30 C31 -178.9(9) . . . . ?
  C26 C25 C30 C29 0.0 . . . . ?
  P1 C25 C30 C29 178.2(7) . . . . ?
  C26 C25 C30 C31 178.8(10) . . . . ?
  P1 C25 C30 C31 -3.0(10) . . . . ?
  C29 C30 C31 C32 130.3(12) . . . . ?
  C25 C30 C31 C32 -48.6(15) . . . . ?
  C29 C30 C31 C34 6.7(16) . . . . ?
  C25 C30 C31 C34 -172.2(12) . . . . ?
  C29 C30 C31 C33 -103.2(12) . . . . ?
  C25 C30 C31 C33 78.0(14) . . . . ?
  C29 C28 C35 C37 -64.1(16) . . . . ?
  C27 C28 C35 C37 116.6(14) . . . . ?
  C29 C28 C35 C36 54.6(16) . . . . ?
  C27 C28 C35 C36 -124.7(15) . . . . ?
  C29 C28 C35 C38 173.8(10) . . . . ?
  C27 C28 C35 C38 -5.6(16) . . . . ?
  C27 C26 C39 C41 -125.6(11) . . . . ?
  C25 C26 C39 C41 57.9(13) . . . . ?
  C27 C26 C39 C42 -9.7(15) . . . . ?
  C25 C26 C39 C42 173.9(11) . . . . ?
  C27 C26 C39 C40 108.6(15) . . . . ?
  C25 C26 C39 C40 -67.8(18) . . . . ?
  C10 P2 C43 C44 -84.7(5) . . . . ?
  B2 P2 C43 C44 90.9(8) . . . . ?
  C10 P2 C43 C48 90.3(6) . . . . ?
  B2 P2 C43 C48 -94.1(7) . . . . ?
  C48 C43 C44 C45 0.0 . . . . ?
  P2 C43 C44 C45 175.0(6) . . . . ?
  C48 C43 C44 C57 178.8(9) . . . . ?
  P2 C43 C44 C57 -6.1(10) . . . . ?
  C43 C44 C45 C46 0.0 . . . . ?
  C57 C44 C45 C46 -179.0(8) . . . . ?
  C44 C45 C46 C47 0.0 . . . . ?
  C44 C45 C46 C53 -176.9(12) . . . . ?
  C45 C46 C47 C48 0.0 . . . . ?
  C53 C46 C47 C48 177.1(11) . . . . ?
  C46 C47 C48 C43 0.0 . . . . ?
  C46 C47 C48 C49 179.6(9) . . . . ?
  C44 C43 C48 C47 0.0 . . . . ?
  P2 C43 C48 C47 -175.0(6) . . . . ?
  C44 C43 C48 C49 -179.6(10) . . . . ?
  P2 C43 C48 C49 5.4(10) . . . . ?
  C47 C48 C49 C51 115.4(14) . . . . ?
  C43 C48 C49 C51 -64.9(14) . . . . ?
  C47 C48 C49 C52 -112.5(14) . . . . ?
  C43 C48 C49 C52 67.2(18) . . . . ?
  C47 C48 C49 C50 0.8(15) . . . . ?
  C43 C48 C49 C50 -179.6(10) . . . . ?
  C47 C46 C53 C55 60.8(16) . . . . ?
  C45 C46 C53 C55 -122.3(13) . . . . ?
  C47 C46 C53 C56 -71.8(17) . . . . ?
  C45 C46 C53 C56 105.2(13) . . . . ?
  C47 C46 C53 C54 172.6(12) . . . . ?
  C45 C46 C53 C54 -10(2) . . . . ?
  C43 C44 C57 C60 62.6(12) . . . . ?
  C45 C44 C57 C60 -118.5(11) . . . . ?
  C43 C44 C57 C58 179.6(9) . . . . ?
  C45 C44 C57 C58 -1.5(14) . . . . ?
  C43 C44 C57 C59 -59.4(16) . . . . ?
  C45 C44 C57 C59 119.6(11) . . . . ?
  C66 C61 C62 C63 0.0 . . . . ?
  B2 C61 C62 C63 -179.7(8) . . . . ?
  C66 C61 C62 C69 178.3(10) . . . . ?
  B2 C61 C62 C69 -1.4(11) . . . . ?
  C61 C62 C63 C64 0.0 . . . . ?
  C69 C62 C63 C64 -178.5(9) . . . . ?
  C62 C63 C64 C65 0.0 . . . . ?
  C62 C63 C64 C68 179.2(12) . . . . ?
  C63 C64 C65 C66 0.0 . . . . ?
  C68 C64 C65 C66 -179.2(11) . . . . ?
  C64 C65 C66 C61 0.0 . . . . ?
  C64 C65 C66 C67 -180.0(9) . . . . ?
  C62 C61 C66 C65 0.0 . . . . ?
  B2 C61 C66 C65 179.7(8) . . . . ?
  C62 C61 C66 C67 180.0(9) . . . . ?
  B2 C61 C66 C67 -0.3(10) . . . . ?
  C2 C1 B1 C16 0.2(14) . . . . ?
  C6 C1 B1 C16 175.3(8) . . . . ?
  C2 C1 B1 P1 179.1(7) . . . . ?
  C6 C1 B1 P1 -5.8(14) . . . . ?
  C17 C16 B1 C1 86.7(12) . . . . ?
  C21 C16 B1 C1 -92.0(11) . . . . ?
  C17 C16 B1 P1 -92.3(9) . . . . ?
  C21 C16 B1 P1 89.1(10) . . . . ?
  C25 P1 B1 C1 -2.2(15) . . . . ?
  C7 P1 B1 C1 -176.4(8) . . . . ?
  C25 P1 B1 C16 176.7(8) . . . . ?
  C7 P1 B1 C16 2.5(13) . . . . ?
  C15 C13 B2 C61 -174.5(11) 2_766 . . . ?
  C14 C13 B2 C61 0.9(15) . . . . ?
  C15 C13 B2 P2 5.7(16) 2_766 . . . ?
  C14 C13 B2 P2 -178.9(8) . . . . ?
  C62 C61 B2 C13 -83.9(10) . . . . ?
  C66 C61 B2 C13 96.3(10) . . . . ?
  C62 C61 B2 P2 95.9(8) . . . . ?
  C66 C61 B2 P2 -83.9(9) . . . . ?
  C10 P2 B2 C13 177.4(8) . . . . ?
  C43 P2 B2 C13 2.6(14) . . . . ?
  C10 P2 B2 C61 -2.4(12) . . . . ?
  C43 P2 B2 C61 -177.2(7) . . . . ?


_shelx_res_file
;
TITL exp_8710_v2_exp_8714_v2_exp_8715_v2_exp_8716 in P-1
    exp_8710_v2_exp_8714_v2_exp_8715_v2_exp_8716.res
    created by SHELXL-2019/1 at 09:52:11 on 10-Mar-2025
REM P-1 (#2 in standard setting)
CELL 0.02510  10.410817  17.522474  19.215091 115.3557  90.6842  98.3218
ZERR    1.00   0.002424   0.004781   0.004235   0.0248   0.0186   0.0230
LATT  1
SFAC  C 0.136 0.373 0.548 3.281 1.227 13.046 0.597 41.02 0 0 0 0 0.75 12.011
SFAC  H 0.037 0.561 0.127 3.791 0.236 13.556 0.129 37.723 0 0 0 0 0.32 1.008
SFAC  B 0.130 0.418 0.52 3.921 1.377 16.663 0.767 51.751 0 0 0 0 0.85 10.811
SFAC  P 0.354 0.394 0.94 3.181 2.62 15.658 1.571 49.524 0 0 0 0 1.11 30.974
UNIT 138 182 4 4
REM  CrysAlisPro recorded range (K): Min=175.0; max=175.0; aver:175.0
TEMP -98
OMIT -1 1 0
L.S. 10
PLAN  25
BOND $H
list 4
fmap 2 53
ACTA
CONF
SHEL 999. 0.83
ISOR 0.007
RIGU 0.003 C35 > C38
RIGU 0.003 C53 > C56
RIGU 0.003 C57 > C60
RIGU 0.003 C64 > C68
DFIX 2.0 0.05 H29 H34A
WGHT    0.100000
FVAR       1.06590
P1    4    0.564725    0.177124    0.815918    11.00000    0.06624    0.08781 =
         0.07483    0.03262    0.03388    0.01471
P2    4    0.778047    0.418119    0.653482    11.00000    0.05535    0.08418 =
         0.06182    0.03277    0.03936    0.02535
AFIX  66
C1    1    0.381433    0.131410    0.912636    11.00000    0.07230    0.07987 =
         0.06779    0.03863    0.03552    0.00428
C2    1    0.276124    0.149880    0.957353    11.00000    0.09125    0.09163 =
         0.07413    0.04483    0.02788    0.01777
AFIX  43
H2    2    0.240241    0.199885    0.966513    11.00000   -1.20000
AFIX  65
C3    1    0.223317    0.095188    0.988670    11.00000    0.11190    0.11982 =
         0.11739    0.05365    0.04083    0.01282
AFIX  43
H3    2    0.151342    0.107812    1.019232    11.00000   -1.20000
AFIX  65
C4    1    0.275818    0.022023    0.975269    11.00000    0.17880    0.17875 =
         0.17447    0.08253    0.03972    0.02808
AFIX  43
H4    2    0.239727   -0.015356    0.996672    11.00000   -1.20000
AFIX  65
C5    1    0.381128    0.003552    0.930551    11.00000    0.16129    0.16183 =
         0.16479    0.06971    0.03668    0.02458
AFIX  43
H5    2    0.417010   -0.046453    0.921393    11.00000   -1.20000
AFIX  65
C6    1    0.433936    0.058244    0.899235    11.00000    0.14964    0.15651 =
         0.14384    0.06991    0.03571    0.02575
AFIX  43
H6    2    0.505910    0.045619    0.868673    11.00000   -1.20000
AFIX  66
SIMU 0.003 C7 > C12
C7    1    0.628822    0.249689    0.774247    11.00000    0.07418    0.08670 =
         0.08190    0.03966    0.04285    0.01509
C8    1    0.572204    0.320355    0.783916    11.00000    0.07423    0.08655 =
         0.08101    0.04048    0.04310    0.01489
AFIX  43
H8    2    0.500632    0.333465    0.814748    11.00000   -1.20000
AFIX  65
C9    1    0.620305    0.371841    0.748472    11.00000    0.07398    0.08654 =
         0.08091    0.04071    0.04202    0.01586
AFIX  43
H9    2    0.581609    0.420138    0.755081    11.00000   -1.20000
AFIX  65
C10   1    0.725026    0.352660    0.703359    11.00000    0.07465    0.08659 =
         0.08187    0.04059    0.04170    0.01586
C11   1    0.781645    0.281994    0.693690    11.00000    0.07668    0.08667 =
         0.08364    0.03982    0.04423    0.01582
AFIX  43
H11   2    0.853217    0.268885    0.662857    11.00000   -1.20000
AFIX  65
C12   1    0.733545    0.230508    0.729133    11.00000    0.07669    0.08655 =
         0.08427    0.03922    0.04364    0.01605
AFIX  43
H12   2    0.772242    0.182211    0.722524    11.00000   -1.20000
AFIX   0
C13   1    0.952081    0.451534    0.542964    11.00000    0.03137    0.04442 =
         0.03871    0.01177    0.01571    0.01322
C14   1    1.053554    0.431764    0.492359    11.00000    0.04010    0.05075 =
         0.05349    0.02653    0.02265    0.00884
AFIX  43
H14   2    1.095171    0.385248    0.487880    11.00000   -1.20000
AFIX   0
C15   1    1.095813    0.474637    0.449628    11.00000    0.04715    0.06441 =
         0.04936    0.02826    0.02328    0.00944
AFIX  43
H15   2    1.159190    0.453921    0.414027    11.00000   -1.20000
AFIX  66
SIMU 0.003 C16 > C21
C16   1    0.351821    0.269568    0.889654    11.00000    0.07811    0.08570 =
         0.07522    0.03276    0.02171    0.01445
C17   1    0.388628    0.347600    0.953915    11.00000    0.07913    0.08546 =
         0.07627    0.03198    0.02037    0.01529
C18   1    0.322244    0.415154    0.966587    11.00000    0.08318    0.08752 =
         0.07954    0.02954    0.02033    0.01524
AFIX  43
H18   2    0.347400    0.468486    1.010506    11.00000   -1.20000
AFIX  65
C19   1    0.219052    0.404676    0.914998    11.00000    0.08182    0.08661 =
         0.08075    0.03074    0.02006    0.01479
C20   1    0.182243    0.326644    0.850738    11.00000    0.08075    0.08765 =
         0.08018    0.03136    0.01696    0.01509
AFIX  43
H20   2    0.111716    0.319484    0.815479    11.00000   -1.20000
AFIX  65
C21   1    0.248627    0.259090    0.838065    11.00000    0.07971    0.08696 =
         0.07794    0.03156    0.01894    0.01467
AFIX   0
C22   1    0.208192    0.173287    0.770046    11.00000    0.11848    0.12840 =
         0.09576    0.03444   -0.02478    0.00499
AFIX 137
H22A  2    0.122577    0.171210    0.746930    11.00000   -1.50000
H22B  2    0.203417    0.127935    0.787374    11.00000   -1.50000
H22C  2    0.272262    0.164862    0.731559    11.00000   -1.50000
AFIX   0
C23   1    0.493907    0.366500    1.013297    11.00000    0.09709    0.10866 =
         0.10501    0.01776    0.02913    0.01686
AFIX 137
H23A  2    0.481849    0.416885    1.060182    11.00000   -1.50000
H23B  2    0.577938    0.377954    0.994189    11.00000   -1.50000
H23C  2    0.492226    0.317281    1.025170    11.00000   -1.50000
AFIX   0
C24   1    0.148273    0.476047    0.926276    11.00000    0.14470    0.17164 =
         0.14963    0.06525    0.03388    0.02972
AFIX 137
H24A  2    0.056590    0.453130    0.907330    11.00000   -1.50000
H24B  2    0.187199    0.506995    0.897572    11.00000   -1.50000
H24C  2    0.154185    0.515254    0.981392    11.00000   -1.50000
AFIX  66
SIMU 0.003 C25 > C30
C25   1    0.671135    0.097699    0.794244    11.00000    0.07647    0.07885 =
         0.07059    0.02595    0.01222    0.00694
C26   1    0.642365    0.021183    0.727570    11.00000    0.07750    0.07972 =
         0.07277    0.02515    0.01395    0.00630
C27   1    0.720788   -0.041239    0.711243    11.00000    0.07948    0.08100 =
         0.07365    0.02400    0.01688    0.00626
AFIX  43
H27   2    0.701124   -0.093534    0.665674    11.00000   -1.20000
AFIX  65
C28   1    0.827981   -0.027145    0.761589    11.00000    0.08045    0.08006 =
         0.07510    0.02553    0.01658    0.00773
C29   1    0.856753    0.049370    0.828264    11.00000    0.07749    0.08010 =
         0.07268    0.02623    0.01194    0.00859
AFIX  43
H29   2    0.930015    0.059002    0.862673    11.00000   -1.20000
AFIX  65
C30   1    0.778331    0.111793    0.844592    11.00000    0.07562    0.07878 =
         0.07110    0.02592    0.01159    0.00932
AFIX   0
SADI 0.01 C31 C32 C31 C34 C31 C33 C35 C36 C35 C37 C35 C38 C39 C40 C39 C41 =
  C39 C42
C31   1    0.825003    0.196033    0.921706    11.00000    0.08549    0.10705 =
         0.09105    0.03347   -0.00303    0.02245
C32   1    0.834027    0.277995    0.912545    11.00000    0.15672    0.17411 =
         0.14542    0.03684    0.00500    0.02074
AFIX 137
H32A  2    0.861109    0.327058    0.962669    11.00000   -1.50000
H32B  2    0.748723    0.281879    0.893358    11.00000   -1.50000
H32C  2    0.898105    0.278241    0.875661    11.00000   -1.50000
AFIX   0
C33   1    0.733473    0.189798    0.980780    11.00000    0.15457    0.14366 =
         0.09705    0.01227    0.00139    0.03027
AFIX 137
H33A  2    0.677867    0.233831    0.993827    11.00000   -1.50000
H33B  2    0.784543    0.198496    1.027520    11.00000   -1.50000
H33C  2    0.678995    0.133045    0.959081    11.00000   -1.50000
AFIX   0
C34   1    0.955384    0.193505    0.955875    11.00000    0.15478    0.20635 =
         0.14915    0.02173   -0.03738    0.04300
AFIX  33
H34A  2    0.950561    0.140503    0.962062    11.00000   -1.50000
H34B  2    1.022817    0.195519    0.921267    11.00000   -1.50000
H34C  2    0.977087    0.242857    1.006393    11.00000   -1.50000
AFIX   0
C35   1    0.919545   -0.090711    0.750381    11.00000    0.12708    0.14424 =
         0.14547    0.05286    0.02725    0.02234
C36   1    0.939486   -0.116074    0.815661    11.00000    0.19847    0.20884 =
         0.18345    0.08868    0.02446    0.03613
AFIX 137
H36A  2    0.982936   -0.166434    0.797178    11.00000   -1.50000
H36B  2    0.854799   -0.129645    0.833079    11.00000   -1.50000
H36C  2    0.993574   -0.068491    0.858801    11.00000   -1.50000
AFIX   0
C37   1    1.058710   -0.061677    0.739822    11.00000    0.14385    0.18028 =
         0.17056    0.04598    0.03816    0.01235
AFIX 137
H37A  2    1.109377   -0.107601    0.730640    11.00000   -1.50000
H37B  2    1.096475   -0.010714    0.786498    11.00000   -1.50000
H37C  2    1.060578   -0.047877    0.695478    11.00000   -1.50000
AFIX   0
C38   1    0.862952   -0.172838    0.679896    11.00000    0.15623    0.16446 =
         0.15860    0.05111    0.03610    0.02331
AFIX 137
H38A  2    0.911588   -0.218425    0.675341    11.00000   -1.50000
H38B  2    0.869619   -0.163183    0.633367    11.00000   -1.50000
H38C  2    0.771225   -0.189761    0.685615    11.00000   -1.50000
AFIX   0
C39   1    0.521171   -0.008274    0.666465    11.00000    0.09671    0.10403 =
         0.09287    0.03472    0.02555    0.00830
C40   1    0.394561   -0.024898    0.700794    11.00000    0.10716    0.16781 =
         0.15938    0.03277    0.01409   -0.00665
AFIX 137
H40A  2    0.323243   -0.051124    0.659790    11.00000   -1.50000
H40B  2    0.375240    0.029404    0.740145    11.00000   -1.50000
H40C  2    0.403941   -0.063645    0.724480    11.00000   -1.50000
AFIX   0
C41   1    0.514118    0.054409    0.632126    11.00000    0.13234    0.13200 =
         0.12931    0.04801   -0.00499    0.00237
AFIX 137
H41A  2    0.448690    0.028993    0.587832    11.00000   -1.50000
H41B  2    0.599306    0.067677    0.615077    11.00000   -1.50000
H41C  2    0.489790    0.107152    0.671231    11.00000   -1.50000
AFIX   0
C42   1    0.525013   -0.091875    0.595079    11.00000    0.13612    0.16214 =
         0.13500    0.02307   -0.00116    0.02914
AFIX 137
H42A  2    0.445029   -0.107238    0.561264    11.00000   -1.50000
H42B  2    0.531976   -0.137460    0.610920    11.00000   -1.50000
H42C  2    0.600502   -0.084643    0.567184    11.00000   -1.50000
AFIX  66
SIMU 0.003 C43 > C48
C43   1    0.667233    0.496791    0.676689    11.00000    0.05206    0.06319 =
         0.04987    0.01948    0.01443    0.00889
C44   1    0.548506    0.474915    0.633391    11.00000    0.05203    0.06454 =
         0.05313    0.01825    0.01314    0.01028
C45   1    0.460042    0.531722    0.654368    11.00000    0.05599    0.06655 =
         0.05626    0.01605    0.01173    0.01155
AFIX  43
H45   2    0.378897    0.516770    0.624776    11.00000   -1.20000
AFIX  65
C46   1    0.490305    0.610406    0.718644    11.00000    0.05894    0.06719 =
         0.05713    0.01583    0.01304    0.01208
C47   1    0.609033    0.632283    0.761942    11.00000    0.06030    0.06761 =
         0.05508    0.01547    0.01327    0.01052
AFIX  43
H47   2    0.629716    0.686060    0.805871    11.00000   -1.20000
AFIX  65
C48   1    0.697497    0.575477    0.740966    11.00000    0.05441    0.06410 =
         0.05118    0.01883    0.01236    0.01035
AFIX   0
C49   1    0.828937    0.607342    0.793923    11.00000    0.08472    0.07814 =
         0.06754    0.02063    0.01355    0.01126
C50   1    0.824808    0.700535    0.861750    11.00000    0.12796    0.15140 =
         0.12309    0.01215   -0.00269    0.03046
AFIX  33
H50A  2    0.808672    0.739338    0.839254    11.00000   -1.50000
H50B  2    0.754830    0.696808    0.894382    11.00000   -1.50000
H50C  2    0.908395    0.722476    0.893110    11.00000   -1.50000
AFIX   0
C51   1    0.852342    0.560942    0.835287    11.00000    0.10388    0.15393 =
         0.12089    0.05908   -0.00390    0.01126
AFIX 137
H51A  2    0.926143    0.592648    0.873960    11.00000   -1.50000
H51B  2    0.872561    0.505075    0.799657    11.00000   -1.50000
H51C  2    0.774711    0.552608    0.861212    11.00000   -1.50000
AFIX   0
C52   1    0.943137    0.622899    0.752658    11.00000    0.06430    0.10979 =
         0.10792    0.00741   -0.01602   -0.00759
AFIX 137
H52A  2    1.023407    0.637415    0.786039    11.00000   -1.50000
H52B  2    0.934256    0.670380    0.739765    11.00000   -1.50000
H52C  2    0.946686    0.571109    0.705092    11.00000   -1.50000
AFIX   0
C53   1    0.395755    0.674422    0.747774    11.00000    0.11359    0.13283 =
         0.11107    0.04104    0.02307    0.03740
C54   1    0.270697    0.648025    0.687489    11.00000    0.12709    0.16370 =
         0.10596    0.04754    0.03646    0.04929
AFIX 137
H54A  2    0.225095    0.697040    0.701013    11.00000   -1.50000
H54B  2    0.211872    0.600139    0.689514    11.00000   -1.50000
H54C  2    0.298848    0.630794    0.635170    11.00000   -1.50000
AFIX   0
C55   1    0.458764    0.752864    0.747978    11.00000    0.16204    0.15232 =
         0.15633    0.05956    0.02553    0.03092
AFIX 137
H55A  2    0.393574    0.781475    0.735886    11.00000   -1.50000
H55B  2    0.522456    0.740452    0.709064    11.00000   -1.50000
H55C  2    0.503347    0.790305    0.799122    11.00000   -1.50000
AFIX   0
C56   1    0.339989    0.674644    0.819282    11.00000    0.14520    0.15034 =
         0.10616    0.04358    0.03018    0.05227
AFIX 137
H56A  2    0.287230    0.720277    0.840446    11.00000   -1.50000
H56B  2    0.410968    0.684571    0.857675    11.00000   -1.50000
H56C  2    0.285257    0.619230    0.806547    11.00000   -1.50000
AFIX   0
C57   1    0.499966    0.388483    0.557662    11.00000    0.05354    0.08996 =
         0.07436    0.02427    0.01676    0.00950
C58   1    0.367829    0.381541    0.523097    11.00000    0.06173    0.12280 =
         0.09566    0.02398    0.00166    0.00816
AFIX 137
H58A  2    0.344465    0.325686    0.478427    11.00000   -1.50000
H58B  2    0.367412    0.427133    0.506450    11.00000   -1.50000
H58C  2    0.304482    0.387225    0.561624    11.00000   -1.50000
AFIX   0
C59   1    0.591350    0.376844    0.494164    11.00000    0.07586    0.09570 =
         0.08019    0.01610    0.02550    0.00277
AFIX 137
H59A  2    0.558212    0.323650    0.448310    11.00000   -1.50000
H59B  2    0.678225    0.373974    0.512138    11.00000   -1.50000
H59C  2    0.596586    0.425397    0.481067    11.00000   -1.50000
AFIX   0
C60   1    0.486202    0.312126    0.569908    11.00000    0.08714    0.10443 =
         0.09178    0.03099    0.01520    0.01013
AFIX 137
H60A  2    0.454445    0.262029    0.521218    11.00000   -1.50000
H60B  2    0.423908    0.316214    0.608693    11.00000   -1.50000
H60C  2    0.570902    0.306263    0.588132    11.00000   -1.50000
AFIX  66
SIMU 0.003 C61 > C66
RIGU 0.001 C61 > C66
C61   1    0.981871    0.320690    0.579592    11.00000    0.07510    0.08980 =
         0.08047    0.03654    0.02383    0.01115
C62   1    0.939735    0.241444    0.517688    11.00000    0.07826    0.09102 =
         0.08469    0.03452    0.02326    0.01120
C63   1    0.998066    0.171583    0.508576    11.00000    0.08377    0.09229 =
         0.08880    0.03422    0.02133    0.01258
AFIX  43
H63   2    0.969267    0.117422    0.466267    11.00000   -1.20000
AFIX  65
C64   1    1.098534    0.180969    0.561369    11.00000    0.08291    0.09267 =
         0.08823    0.03576    0.02185    0.01164
C65   1    1.140672    0.260215    0.623273    11.00000    0.08054    0.09196 =
         0.08580    0.03760    0.02097    0.01259
AFIX  43
H65   2    1.209337    0.266630    0.659355    11.00000   -1.20000
AFIX  65
C66   1    1.082341    0.330076    0.632386    11.00000    0.07710    0.09101 =
         0.08276    0.03720    0.02189    0.01127
AFIX   0
C67   1    1.131287    0.409861    0.697763    11.00000    0.09016    0.09907 =
         0.09744    0.03534   -0.00587    0.01757
AFIX 137
H67A  2    1.214063    0.405755    0.719680    11.00000   -1.50000
H67B  2    1.068081    0.422294    0.736955    11.00000   -1.50000
H67C  2    1.145085    0.455925    0.681222    11.00000   -1.50000
AFIX   0
C68   1    1.166137    0.108927    0.556806    11.00000    0.17420    0.14525 =
         0.15848    0.06268    0.02906    0.06197
AFIX 137
H68A  2    1.258188    0.121510    0.548969    11.00000   -1.50000
H68B  2    1.125056    0.055539    0.513443    11.00000   -1.50000
H68C  2    1.159231    0.102775    0.605032    11.00000   -1.50000
AFIX   0
C69   1    0.833200    0.224095    0.460307    11.00000    0.11460    0.14282 =
         0.12118    0.00943    0.00342    0.02128
AFIX 137
H69A  2    0.829167    0.166230    0.418786    11.00000   -1.50000
H69B  2    0.847973    0.265903    0.438761    11.00000   -1.50000
H69C  2    0.750830    0.228489    0.484793    11.00000   -1.50000
AFIX   0
B1    3    0.425423    0.191208    0.875736    11.00000    0.07024    0.07427 =
         0.05846    0.02988    0.01832    0.01120
B2    3    0.910026    0.399789    0.587589    11.00000    0.04302    0.05176 =
         0.04861    0.02069    0.00935    0.00337

REM <hkl>
REM exp_8710_v2_exp_8714_v2_exp_8715_v2_exp_8716.hkl
REM </hkl>
HKLF 4


REM  exp_8710_v2_exp_8714_v2_exp_8715_v2_exp_8716 in P-1
REM wR2 = 0.5438, GooF = S = 1.255, Restrained GooF = 1.271 for all data
REM R1 = 0.2194 for 2126 Fo > 4sig(Fo) and 0.4343 for all 10201 data
REM 608 parameters refined using 757 restraints

END

WGHT      0.2000      0.0000

REM Highest difference peak  0.234,  deepest hole -0.126,  1-sigma level  0.042
Q1    1   0.8004  0.4577  0.6779  11.00000  0.05    0.23
Q2    1   0.5268  0.1457  0.7792  11.00000  0.05    0.21
Q3    1   0.7353  0.3804  0.6225  11.00000  0.05    0.21
Q4    1   0.6384  0.1220  0.7951  11.00000  0.05    0.20
Q5    1   0.4282  0.7444  0.8309  11.00000  0.05    0.20
Q6    1   0.6072  0.2348  0.8605  11.00000  0.05    0.18
Q7    1   0.6365  0.0489  0.7137  11.00000  0.05    0.15
Q8    1   0.3980  0.2653  0.8999  11.00000  0.05    0.15
Q9    1   0.8688  0.3379  0.5430  11.00000  0.05    0.14
Q10   1   0.7017  0.6125  0.7600  11.00000  0.05    0.14
Q11   1   0.8001 -0.0414  0.7235  11.00000  0.05    0.14
Q12   1   0.5949  0.6627  0.7430  11.00000  0.05    0.14
Q13   1   1.0782  0.2804  0.6005  11.00000  0.05    0.14
Q14   1   1.0579  0.2629  0.5788  11.00000  0.05    0.14
Q15   1   0.7549 -0.0767  0.7264  11.00000  0.05    0.14
Q16   1   0.7316  0.0442  0.7782  11.00000  0.05    0.14
Q17   1   0.5324  0.0251  0.6550  11.00000  0.05    0.13
Q18   1   0.7444  0.3814  0.6993  11.00000  0.05    0.13
Q19   1   0.6941 -0.0076  0.7092  11.00000  0.05    0.13
Q20   1   0.5493  0.6406  0.7434  11.00000  0.05    0.13
Q21   1   0.7224  0.2800  0.6570  11.00000  0.05    0.13
Q22   1   0.8674  0.0901  0.8251  11.00000  0.05    0.12
Q23   1   0.2519  0.2963  0.8468  11.00000  0.05    0.12
Q24   1   0.3821  0.0396  0.8754  11.00000  0.05    0.12
Q25   1   0.8777 -0.0237  0.7851  11.00000  0.05    0.11
;
_shelx_res_checksum               53726

_shelx_hkl_file
;
   0   0   1 186.981 66.7842   1
   0   0  -1 130.856 66.6394   1
   0   0  -1 159.571 66.6149   1
   0   0   1 321.024 66.6866   1
   0   0   1 221.928 66.0661   1
   0   0  -1 304.257 66.0806   1
   0   0   2 2127.54 630.509   1
   0   0  -2 2217.96 630.507   1
   0   0   2 2048.02 630.499   1
   0   0  -2 2139.10 630.496   1
   0   0  -2 2402.56 630.381   1
   0   0   2 2481.33 630.379   1
   0   0   3 163.274 27.8721   1
   0   0  -3 70.9782 27.7703   1
   0   0   3 26.5376 27.7539   1
   0   0  -3-2.88357 27.6028   1
   0   0  -3 89.6016 25.2653   1
   0   0   3 110.001 25.2133   1
   0   0   4 1655.04 468.724   1
   0   0  -4 1713.36 468.729   1
   0   0  -4 1913.82 469.075   1
   0   0   4 1936.96 469.093   1
   0   0   4 1915.63 469.063   1
   0   0  -4 1787.71 469.025   1
   0   0  -5 31.0346 14.2646   1
   0   0   5 50.8772 19.4783   1
   0   0  -5 22.6644 18.6641   1
   0   0   5 171.698 20.0649   1
   0   0  -5 172.250 19.5382   1
   0   0   5 40.2907 14.1890   1
   0   0  -6 87.3300 31.1529   1
   0   0   6 59.0249 31.3956   1
   0   0   6 97.2085 28.6573   1
   0   0  -6 98.9415 28.7411   1
   0   0   6 200.440 32.3604   1
   0   0  -6 200.099 31.9413   1
   0   0  -7-20.0882 14.2525   1
   0   0   7-8.58169 15.0169   1
   0   0  -7-0.34726 12.9310   1
   0   0   7-10.7251 13.6798   1
   0   0   7 4.62887 4.80257   1
   0   0  -7 3.81399 5.31905   1
   0   0   8-1.67179 16.7011   1
   0   0  -8 15.1484 15.0527   1
   0   0  -8 30.4203 15.5576   1
   0   0   8 0.68111 16.2307   1
   0   0  -8 31.1835 9.00269   1
   0   0   8 26.5279 8.44439   1
   0   0   9 20.5634 15.6127   1
   0   0  -9 20.8421 13.4756   1
   0   0  -9-16.9591 14.1617   1
   0   0   9 12.4163 15.0255   1
   0   0  -9 5.46623 6.45993   1
   0   0   9 15.0695 5.66920   1
   0   0 -10 42.0945 15.0298   1
   0   0  10 54.3356 17.2371   1
   0   0  10 41.9092 16.4369   1
   0   0 -10 38.3402 15.2222   1
   0   0 -10 26.8268 9.43376   1
   0   0  10 20.6318 8.85342   1
   0   0 -11 4.22233 12.4291   1
   0   0  11 1.83910 15.0828   1
   0   0  11-3.18658 13.4313   1
   0   0 -11 0.90874 12.6122   1
   0   0  11 5.24191 4.66495   1
   0   0 -11 7.88962 5.56302   1
   0   0 -12 25.0275 13.4471   1
   0   0  12 19.8962 15.6136   1
   0   0 -12 41.2320 13.8361   1
   0   0  12 16.9767 14.3688   1
   0   0  12 10.8786 6.38617   1
   0   0 -12 18.9337 7.18541   1
   0   0  13 6.33968 15.0689   1
   0   0 -13 2.49514 12.9058   1
   0   0  13 18.3961 14.0840   1
   0   0 -13 17.1766 13.4103   1
   0   0 -13-2.61036 5.84919   1
   0   0  13 5.21810 4.62033   1
   0   0 -14-0.17914 13.2217   1
   0   0  14 15.6059 15.6681   1
   0   0  14 6.92377 15.0516   1
   0   0 -14-17.5695 13.6606   1
   0   0 -14 6.82660 5.96158   1
   0   0  14-2.18198 4.80136   1
   0   0  15 26.3358 15.8586   1
   0   0 -15 27.4481 13.5497   1
   0   0 -15 24.2687 14.5215   1
   0   0  15 41.1952 16.2042   1
   0   0  15 3.18840 5.32777   1
   0   0 -15-2.15109 6.27007   1
   0   0  16-11.5938 15.0056   1
   0   0 -16-12.4896 12.8715   1
   0   0  16-7.09802 14.1001   1
   0   0 -16 3.69738 13.4554   1
   0   0  16 3.17468 4.84159   1
   0   0 -16 11.1658 5.92566   1
   0   0 -17 25.2360 12.3114   1
   0   0  17 0.46075 14.0851   1
   0   0  17 26.9831 13.7243   1
   0   0 -17-0.28055 12.5536   1
   0   0  17 0.72291 4.66983   1
   0   0 -17 2.68135 5.62952   1
   0   0  18-3.41510 13.5879   1
   0   0 -18 8.75358 11.4149   1
   0   0  18 12.9062 12.9591   1
   0   0 -18 27.6209 12.3708   1
   0   0  18 3.82774 4.29289   1
   0   0 -18-5.33342 5.19322   1
   0   0  19-19.8274 13.4510   1
   0   0 -19 3.40430 10.7642   1
   0   0 -19 36.6725 11.9682   1
   0   0  19 25.5896 12.5420   1
   0   0  19-3.50219 4.09779   1
   0   0 -19 4.44903 4.86542   1
   0   0  20 1.35532 12.0621   1
   0   0 -20-3.07169 10.8741   1
   0   0 -20 0.32988 10.0884   1
   0   0  20 4.65694 11.1117   1
   0   0 -20 4.10951 4.70073   1
   0   0  20-1.89081 3.88090   1
   0   0  21-5.40798 12.0575   1
   0   0 -21 5.10691 10.4013   1
   0   0 -21 1.73154 10.5046   1
   0   0  21-13.2759 10.9134   1
   0   0  21-0.79426 3.75489   1
   0   0 -21 1.40480 4.58764   1
   0   1 -22-10.0565 9.31845   1
   0  -1  22-3.44150 10.9990   1
   0   1 -22 8.57123 10.0356   1
   0  -1  22 1.76911 10.7758   1
   0   1 -22-1.38711 4.83932   1
   0  -1  22-2.83100 3.99198   1
   0   1 -21 5.25549 9.09087   1
   0  -1  21 5.05260 11.1452   1
   0   1 -21 1.96221 10.1869   1
   0  -1  21 5.73494 10.3784   1
   0  -1  21 2.12261 3.97207   1
   0   1 -21 0.10185 4.79448   1
   0   1 -20-6.09172 9.19716   1
   0  -1  20-2.16482 11.3478   1
   0  -1  20 2.85520 11.1995   1
   0   1 -20 7.46932 10.6393   1
   0  -1  20-0.27558 3.88796   1
   0   1 -20-2.61867 4.85382   1
   0  -1  19-13.7068 11.7728   1
   0   1 -19-8.88502 9.87708   1
   0   1 -19-21.7752 11.1449   1
   0  -1  19 11.4376 11.5857   1
   0   1 -19-0.10383 5.91361   1
   0  -1  19 2.77307 3.98664   1
   0   1 -18-6.26241 10.0159   1
   0  -1  18-4.08809 11.5913   1
   0  -1  18 22.7799 12.8828   1
   0   1 -18-12.5329 11.5043   1
   0  -1  18 4.59631 4.45909   1
   0   1 -18 4.42620 6.22120   1
   0   1 -17 7.57590 10.8160   1
   0  -1  17-12.3517 12.6114   1
   0   1 -17 6.56907 12.6401   1
   0  -1  17-8.32433 13.3070   1
   0   1 -17-1.85793 6.82382   1
   0  -1  17-1.16251 4.73039   1
   0   1 -16 18.7771 11.4017   1
   0  -1  16 7.99019 12.8721   1
   0   1 -16-2.71719 13.6680   1
   0  -1  16 6.24017 13.9509   1
   0   1 -16-0.94999 5.96664   1
   0  -1  16 2.69851 4.88513   1
   0   1 -15 18.2425 11.9533   1
   0  -1  15-5.95704 13.3163   1
   0  -1  15 13.7824 14.5537   1
   0   1 -15 9.71384 13.2178   1
   0   1 -15 7.39973 6.27146   1
   0  -1  15 1.98267 5.00875   1
   0   1 -14 2.47597 11.6664   1
   0  -1  14 5.17002 12.3818   1
   0  -1  14 10.8808 13.8269   1
   0   1 -14 2.64229 12.9948   1
   0   1 -14 6.33236 5.99047   1
   0  -1  14 2.01304 4.54332   1
   0  -1  13-3.24692 12.2701   1
   0   1 -13 11.0624 11.3380   1
   0   1 -13-2.04138 12.6563   1
   0  -1  13 7.23150 13.1856   1
   0  -1  13 6.06191 4.42165   1
   0   1 -13-0.88525 5.65845   1
   0  -1  12 3.64824 11.9595   1
   0   1 -12 25.9895 11.3627   1
   0  -1  12 1.66508 12.9565   1
   0   1 -12-1.50474 12.6375   1
   0   1 -12 9.64845 6.22723   1
   0  -1  12 11.4571 5.10743   1
   0  -1  11-18.4758 12.3747   1
   0   1 -11 3.09045 11.3864   1
   0   1 -11 5.25205 12.6315   1
   0  -1  11-3.97490 13.4347   1
   0  -1  11 2.08271 4.27056   1
   0   1 -11-1.86470 5.17760   1
   0   1 -10 25.2906 12.9506   1
   0  -1  10 31.1359 13.7813   1
   0  -1  10 12.2750 14.6668   1
   0   1 -10 22.7100 14.2915   1
   0  -1  10 12.9038 6.60522   1
   0   1 -10 19.6639 7.23899   1
   0   1  -9-5.32769 12.4943   1
   0  -1   9-16.3974 13.6047   1
   0  -1   9-10.8740 14.3755   1
   0   1  -9 4.77317 14.0255   1
   0   1  -9-9.73876 5.97825   1
   0  -1   9-4.21022 5.21549   1
   0  -1   8 44.7668 15.6689   1
   0   1  -8-19.2701 14.9391   1
   0  -1   8 40.5743 14.4774   1
   0   1  -8 32.0230 13.8425   1
   0   1  -8 29.5329 8.31641   1
   0  -1   8 15.1898 7.85785   1
   0  -1   7-4.28464 4.95313   1
   0   1  -7 5.51812 5.51937   1
   0  -1   7-6.80763 13.6835   1
   0   1  -7-24.4018 12.8154   1
   0   1  -7 4.90093 12.2180   1
   0  -1   7 16.9790 12.7406   1
   0   1  -6 417.435 97.8924   1
   0  -1   6 454.322 97.9943   1
   0   1  -6 309.328 96.9109   1
   0  -1   6 313.108 96.8960   1
   0  -1   6 463.214 97.6687   1
   0   1  -6 470.300 97.6019   1
   0  -1   5 65.5053 14.2490   1
   0   1  -5 66.7829 13.4524   1
   0   1  -5 8.36329 9.87295   1
   0  -1   5 8.91240 9.33223   1
   0   1  -5 13.5339 14.7684   1
   0  -1   5 13.8755 15.2690   1
   0   1  -4 144.515 10.6277   1
   0  -1   4 141.485 10.1380   1
   0  -1   4 62.3207 12.9240   1
   0   1  -4 61.4846 14.4144   1
   0  -1   4 41.9152 14.7658   1
   0   1  -4 52.2125 12.5322   1
   0   1  -3 6506.57 1789.02   1
   0  -1   3 6374.15 1789.01   1
   0   1  -3 6806.89 1788.86   1
   0  -1   3 6918.05 1788.86   1
   0  -1   3 6462.13 1788.93   1
   0   1  -3 6287.90 1788.92   1
   0   1  -2 621.167 214.101   1
   0  -1   2 569.174 214.095   1
   0   1  -2 690.278 213.667   1
   0  -1   2 674.958 213.671   1
   0   1  -2 1072.36 213.926   1
   0  -1   2 1211.86 213.900   1
   0  -1   1 76.1669 70.9357   1
   0   1  -1 151.405 70.9432   1
   0   1  -1 566.491 72.2400   1
   0  -1   1 556.061 71.9327   1
   0  -1   1 94.7510 77.0294   1
   0  -1  -1 5156.14 1441.61   1
   0   1   1 5574.60 1441.63   1
   0   1   2-3.78998 4.89342   1
   0  -1  -2-21.2407 11.3234   1
   0  -1  -3 3603.40 953.521   1
   0   1   3 3501.30 953.519   1
   0   1   3 3613.59 953.752   1
   0  -1  -3 3567.18 953.741   1
   0   1   3 3455.40 953.773   1
   0  -1  -3 3445.13 953.776   1
   0   1   4 4.34419 5.67296   1
   0  -1  -4-2.28329 6.02625   1
   0  -1  -4-18.6204 14.2983   1
   0   1   4-12.5629 14.3353   1
   0  -1  -4 33.8455 14.2592   1
   0   1   4 24.1956 14.2643   1
   0  -1  -5 437.026 117.831   1
   0   1   5 453.177 117.879   1
   0  -1  -5 404.104 117.840   1
   0   1   5 451.371 117.938   1
   0   1   5 419.981 117.044   1
   0  -1  -5 448.887 117.082   1
   0  -1  -6 15.9048 7.33601   1
   0   1   6 13.9560 6.72243   1
   0   1   6 17.0122 13.7853   1
   0  -1  -6 12.1689 12.6312   1
   0   1   6 23.8552 14.3132   1
   0  -1  -6 30.3090 14.0115   1
   0  -1  -7 240.027 71.3447   1
   0   1   7 241.686 71.4661   1
   0   1   7 679.922 72.0784   1
   0  -1  -7 577.160 71.9532   1
   0  -1  -7 217.354 70.1953   1
   0   1   7 199.932 70.1264   1
   0   1   8 10.7300 14.8247   1
   0  -1  -8 15.7809 14.2184   1
   0  -1  -8 13.3097 12.9434   1
   0   1   8 15.5285 14.2386   1
   0  -1  -8 3.34955 6.58772   1
   0   1   8 11.3593 5.94764   1
   0   1   9 72.3659 19.4403   1
   0  -1  -9 84.8524 19.1484   1
   0  -1  -9 40.4833 13.9987   1
   0   1   9 38.6123 13.7464   1
   0  -1  -9 57.1623 17.7485   1
   0   1   9 54.4204 18.9069   1
   0  -1 -10 76.5508 19.1157   1
   0   1  10 67.4870 19.5676   1
   0   1  10 39.7019 14.1336   1
   0  -1 -10 58.5086 14.5754   1
   0  -1 -10 36.9104 18.0703   1
   0   1  10 35.3590 18.6493   1
   0  -1 -11 10.5402 12.7833   1
   0   1  11 7.08170 13.9999   1
   0  -1 -11 8.00571 6.15343   1
   0   1  11 9.42898 5.52552   1
   0  -1 -11-26.6367 12.7699   1
   0   1  11 27.7879 13.0738   1
   0  -1 -12-11.2429 12.5380   1
   0  -1 -12-0.47778 12.9297   1
   0   1  12-2.78665 14.4524   1
   0  -1 -12 12.6742 5.77464   1
   0   1  12 2.57851 5.00451   1
   0   1  12-2.42282 13.2288   1
   0  -1 -13 0.86585 12.1447   1
   0  -1 -13-9.18674 12.9953   1
   0   1  13-19.4544 14.0899   1
   0  -1 -13 4.06516 5.93946   1
   0   1  13 6.09561 4.98441   1
   0   1  13-3.48487 13.6615   1
   0   1  14 3.14605 14.4679   1
   0  -1 -14 12.4834 13.3641   1
   0   1  14-1.65587 5.21803   1
   0  -1 -14-4.91095 12.9896   1
   0   1  14 6.54429 14.2649   1
   0  -1 -14 4.36523 6.39012   1
   0  -1 -15 20.3302 13.8059   1
   0   1  15 9.30460 14.7291   1
   0   1  15 9.33543 6.17479   1
   0  -1 -15 19.4761 13.9076   1
   0   1  15 6.74474 14.5064   1
   0  -1 -15 12.9351 7.26324   1
   0  -1 -16 15.5997 13.3597   1
   0   1  16 6.11574 13.6633   1
   0  -1 -16 17.7918 12.7617   1
   0   1  16 0.53156 13.4053   1
   0   1  16 11.3703 5.62163   1
   0  -1 -16 8.71560 6.56535   1
   0   1  17-14.1002 13.1635   1
   0  -1 -17-5.05869 12.3434   1
   0   1  17-17.1881 12.8029   1
   0  -1 -17-10.2772 11.8575   1
   0   1  17 1.67299 4.50098   1
   0  -1 -17 0.92449 5.72759   1
   0  -1 -18 5.72967 11.1502   1
   0   1  18-0.89331 11.5551   1
   0  -1 -18 14.1071 11.8434   1
   0   1  18 5.44512 11.9533   1
   0   1  18-1.39687 4.42083   1
   0  -1 -18 11.5338 5.58373   1
   0  -1 -19 6.67033 10.7022   1
   0   1  19 10.9829 10.9290   1
   0  -1 -19-11.5432 11.4284   1
   0   1  19 3.01691 11.7954   1
   0   1  19 1.76746 4.17307   1
   0  -1 -19 3.70951 5.03679   1
   0   1  20 1.64919 10.3052   1
   0  -1 -20-12.0139 10.6670   1
   0  -1 -20 13.4906 10.8353   1
   0   1  20 10.0488 11.7540   1
   0   1  20 2.62197 3.97249   1
   0  -1 -20-2.87014 4.92942   1
   0  -1 -21 2.09884 10.2127   1
   0   1  21 6.91790 10.5489   1
   0  -1 -21 13.8250 10.9795   1
   0   1  21 3.60724 11.5594   1
   0  -1 -21-8.02822 5.06940   1
   0   1  21-3.17404 3.95714   1
   0  -2  22-1.93970 3.66021   1
   0   2 -22-3.99537 4.63981   1
   0   2 -22 5.94190 10.6747   1
   0  -2  22 7.12345 10.4534   1
   0   2 -22 5.44113 9.53302   1
   0  -2  22-4.86387 10.4802   1
   0   2 -21 0.36483 4.43612   1
   0  -2  21-2.22287 3.80008   1
   0   2 -21 12.1709 10.7728   1
   0  -2  21-13.8720 11.3496   1
   0  -2  21 2.08932 10.9168   1
   0   2 -21-4.30162 9.94550   1
   0   2 -20 0.52161 4.64985   1
   0  -2  20 6.26663 4.11372   1
   0   2 -20 8.68468 11.2759   1
   0  -2  20 16.9604 11.8012   1
   0   2 -20 2.50384 10.2319   1
   0  -2  20-4.20115 11.0700   1
   0   2 -19-2.12013 4.81796   1
   0  -2  19 0.58744 4.03796   1
   0  -2  19-7.15028 12.6302   1
   0   2 -19 6.10499 12.1829   1
   0  -2  19-23.0766 12.1717   1
   0   2 -19 8.65131 10.8517   1
   0   2 -18 7.19373 5.14258   1
   0  -2  18-2.42585 4.48175   1
   0  -2  18 5.73414 13.2085   1
   0   2 -18 12.1326 12.9813   1
   0  -2  18-9.92181 12.6897   1
   0   2 -18-0.20496 11.6582   1
   0  -2  17 1.22364 4.89746   1
   0   2 -17 5.90903 5.60338   1
   0  -2  17 4.86647 14.6162   1
   0   2 -17 6.36262 13.5062   1
   0  -2  17 22.9587 13.3443   1
   0   2 -17-9.93945 11.7774   1
   0   2 -16 2.04581 6.09957   1
   0  -2  16 7.20806 5.40291   1
   0   2 -16-11.1835 14.7752   1
   0  -2  16 3.35012 15.4864   1
   0  -2  16 18.9685 13.7844   1
   0   2 -16 26.6142 12.6144   1
   0  -2  15 12.3861 5.41034   1
   0   2 -15 1.07801 6.27347   1
   0   2 -15 7.15158 14.3867   1
   0  -2  15-2.93852 15.2274   1
   0  -2  15 23.7897 13.8178   1
   0   2 -15-0.69932 12.6960   1
   0   2 -14-3.56774 5.78021   1
   0  -2  14-1.85759 4.83915   1
   0  -2  14 5.02137 14.0841   1
   0   2 -14 12.6203 13.4072   1
   0  -2  14-5.95559 13.5827   1
   0   2 -14-7.67914 12.5069   1
   0   2 -13 11.0500 6.08947   1
   0  -2  13 5.74336 5.67029   1
   0   2 -13-5.20497 13.2629   1
   0  -2  13 4.92974 13.6733   1
   0   2 -13 14.9023 11.9197   1
   0  -2  13 10.1836 13.8868   1
   0   2 -12-9.08530 6.36205   1
   0  -2  12 2.39369 5.73372   1
   0   2 -12 5.76219 13.0551   1
   0  -2  12 23.3085 14.1585   1
   0   2 -12-10.0200 11.3928   1
   0  -2  12-4.99120 12.4090   1
   0  -2  11 9.89486 6.87265   1
   0   2 -11 24.1840 12.2551   1
   0  -2  11 3.59170 12.9585   1
   0   2 -11 7.25763 7.47294   1
   0   2 -11 8.88425 13.6785   1
   0  -2  11 6.40018 14.8761   1
   0   2 -10-9.28312 13.8428   1
   0  -2  10-19.2653 14.4952   1
   0   2 -10 5.98200 12.4947   1
   0  -2  10 15.8913 13.3593   1
   0  -2  10 3.00283 7.28331   1
   0   2 -10 5.66613 8.04060   1
   0   2  -9 6.80708 2.22636   1
   0  -2   9 22.1137 14.0960   1
   0   2  -9 32.3759 12.6593   1
   0  -2   9 5.22186 2.63886   1
   0   2  -9 1.14942 9.27549   1
   0  -2   9 28.4743 8.30657   1
   0  -2   9 7.19436 15.0775   1
   0   2  -9 4.13812 13.9607   1
   0  -2   8 23.3713 12.8103   1
   0   2  -8 7.35293 12.3399   1
   0   2  -8 24.6317 14.1146   1
   0  -2   8-8.45702 14.0549   1
   0   2  -8 4.55610 1.28877   1
   0   2  -8 6.31508 9.31805   1
   0  -2   8-3.32669 8.64216   1
   0  -2   8 3.96286 1.31840   1
   0   2  -7 112.290 25.4443   1
   0  -2   7 60.3053 23.7795   1
   0  -2   7 104.624 26.9784   1
   0   2  -7 83.8126 26.7737   1
   0  -2   7 104.131 25.6416   1
   0   2  -7 74.1073 24.2955   1
   0  -2   6 69.4974 37.3878   1
   0   2  -6 94.0129 37.4384   1
   0  -2   6 130.143 36.3008   1
   0   2  -6 215.257 36.0798   1
   0  -2   6 115.728 34.4518   1
   0   2  -6 118.314 34.6049   1
   0  -2   5 527.325 154.105   1
   0   2  -5 488.787 154.031   1
   0  -2   5 520.973 154.682   1
   0   2  -5 549.003 154.669   1
   0   2  -5 643.401 153.956   1
   0  -2   5 630.382 153.951   1
   0   2  -4 369.299 109.021   1
   0  -2   4 380.941 108.994   1
   0  -2   4 391.574 110.283   1
   0   2  -4 414.974 110.245   1
   0  -2   4 413.430 109.355   1
   0   2  -4 474.088 109.493   1
   0  -2   3 6356.68 1849.66   1
   0   2  -3 6174.81 1849.65   1
   0   2  -3 6772.94 1849.91   1
   0  -2   3 6540.96 1849.91   1
   0  -2   3 7839.94 1849.69   1
   0   2  -3 7575.72 1849.69   1
   0  -2   2 10520.0 2989.51   1
   0   2  -2 10846.3 2989.52   1
   0  -2   2 9922.05 2989.87   1
   0   2  -2 11233.6 2989.87   1
   0  -2   2 11852.3 2989.54   1
   0   2  -2 11770.4 2989.54   1
   0   2  -1 1824.52 487.513   1
   0  -2   1 1797.18 487.505   1
   0  -2  -2 2220.07 586.675   1
   0   2   2 2135.82 586.681   1
   0   2   3 312.536 85.5337   1
   0  -2  -3 274.538 85.3714   1
   0   2   3 316.461 84.3698   1
   0  -2  -3 316.746 84.3761   1
   0  -2  -4 142.844 41.5705   1
   0   2   4 170.075 41.5682   1
   0  -2  -4 110.996 43.2308   1
   0   2   4 161.892 43.8193   1
   0   2   5 26.0147 8.05747   1
   0  -2  -5 22.0540 8.30044   1
   0  -2  -5 9.55275 14.6221   1
   0   2   5 12.6707 15.8518   1
   0  -2  -6 126.342 32.2790   1
   0   2   6 105.624 31.7038   1
   0  -2  -6 96.2572 30.2899   1
   0   2   6 101.062 30.5153   1
   0  -2  -6 99.8013 27.4512   1
   0   2   6 96.1069 27.3391   1
   0   2   7 32.4372 18.6970   1
   0  -2  -7 21.6683 17.4779   1
   0   2   7 1.93587 16.5590   1
   0  -2  -7-4.95529 15.7790   1
   0  -2  -7 40.6219 9.99483   1
   0   2   7 29.8958 9.71101   1
   0   2   8 24.1986 15.5022   1
   0  -2  -8 3.25927 14.8900   1
   0  -2  -8 16.9779 6.96480   1
   0   2   8 10.4447 6.35116   1
   0   2   8-6.98885 14.9638   1
   0  -2  -8-7.17810 14.8666   1
   0  -2  -9 28.5852 17.1887   1
   0   2   9 40.2026 17.5115   1
   0   2   9 32.1888 10.8201   1
   0  -2  -9 34.1997 11.1616   1
   0   2   9 53.0761 17.8722   1
   0  -2  -9 34.6570 16.1659   1
   0   2  10 33.1854 17.5774   1
   0  -2 -10 35.3587 16.9984   1
   0  -2 -10 38.4496 11.2137   1
   0   2  10 36.2249 10.8358   1
   0  -2 -10 20.2742 15.7956   1
   0   2  10 25.5805 16.5645   1
   0   2  11 27.9708 16.4474   1
   0  -2 -11 43.4746 15.6918   1
   0  -2 -11 25.2820 9.61453   1
   0   2  11 19.2525 8.92409   1
   0   2  11 56.2176 16.0647   1
   0  -2 -11 47.4551 14.6440   1
   0  -2 -12-18.9341 14.2530   1
   0   2  12-6.86741 14.8716   1
   0   2  12 10.2253 5.60461   1
   0   2  12 12.2205 14.2727   1
   0  -2 -12 1.47907 12.5720   1
   0  -2 -13-16.0068 14.0640   1
   0   2  13-29.1844 15.2674   1
   0   2  13 1.54494 5.00533   1
   0  -2 -13-0.14448 5.88271   1
   0  -2 -13 4.24494 12.3464   1
   0   2  13 6.15942 14.1711   1
   0  -2 -14 7.88585 13.6788   1
   0   2  14-12.0277 15.4520   1
   0   2  14 3.54306 5.07888   1
   0  -2 -14-1.62210 6.00531   1
   0  -2 -14-4.76516 12.2538   1
   0   2  14-1.94830 14.4755   1
   0   2  15 10.5190 14.1243   1
   0  -2 -15 11.3748 13.6872   1
   0   2  15-4.59466 4.81244   1
   0  -2 -15-2.17726 5.93893   1
   0   2  15 7.41128 13.5152   1
   0  -2 -15-0.50659 11.6670   1
   0   2  16 1.56525 13.2784   1
   0  -2 -16 19.4782 12.6326   1
   0  -2 -16-7.82097 5.62600   1
   0   2  16 3.06079 4.68424   1
   0   2  16-6.23061 12.4437   1
   0  -2 -17 16.7097 12.2209   1
   0   2  17 8.29001 12.8637   1
   0  -2 -17-2.76110 5.02693   1
   0   2  17-6.09599 4.68663   1
   0   2  17 10.8712 11.6750   1
   0  -2 -17-1.72828 10.2122   1
   0  -2 -18-23.1136 11.5522   1
   0   2  18-8.51667 11.9838   1
   0  -2 -18-0.48540 4.84069   1
   0   2  18 3.15717 4.11493   1
   0  -2 -18 7.36159 10.0657   1
   0   2  18 2.11037 11.0507   1
   0   2  19 16.8831 12.2803   1
   0  -2 -19-3.05189 10.6352   1
   0   2  19 1.26770 10.7236   1
   0  -2 -19-5.80116 10.2157   1
   0  -2 -19-3.98327 4.93923   1
   0   2  19-1.51004 4.16460   1
   0  -2 -20-11.1498 9.93488   1
   0  -2 -20 22.4422 10.3515   1
   0   2  20 12.4706 11.7128   1
   0   2  20-3.55897 4.24284   1
   0  -2 -20 1.39355 4.53507   1
   0   2  20 9.97163 10.3663   1
   0   3 -22-8.66886 11.1716   1
   0  -3  22-1.43818 11.7686   1
   0  -3  22 3.01802 4.03590   1
   0   3 -22-3.95217 4.69348   1
   0  -3  22-20.0944 11.4752   1
   0   3 -22 5.38818 9.98072   1
   0   3 -21 4.55291 11.5335   1
   0  -3  21 2.05718 11.7481   1
   0  -3  21 5.84893 4.74488   1
   0   3 -21-1.13451 4.90055   1
   0   3 -21 0.98054 10.1568   1
   0  -3  21-2.89800 10.9418   1
   0   3 -20-6.66809 11.6770   1
   0  -3  20 10.5698 12.8294   1
   0  -3  20 4.06264 5.06005   1
   0   3 -20 3.55584 5.11226   1
   0  -3  20-1.15128 12.3477   1
   0   3 -20-1.30948 10.2758   1
   0  -3  19 3.76277 13.9172   1
   0   3 -19 21.3767 13.4079   1
   0  -3  19 16.0390 6.85606   1
   0   3 -19 9.99218 6.54528   1
   0   3 -19 9.13551 11.5389   1
   0  -3  19 15.7873 13.9096   1
   0   3 -18-19.9527 13.9839   1
   0  -3  18 22.9334 15.4013   1
   0  -3  18-17.9374 13.7895   1
   0   3 -18-1.75704 11.2055   1
   0  -3  18 6.02601 6.15678   1
   0   3 -18 1.73573 6.69472   1
   0   3 -17 1.09730 14.2078   1
   0  -3  17 14.4268 15.7181   1
   0   3 -17 3.32641 11.6052   1
   0  -3  17 11.1916 13.6192   1
   0   3 -17-2.08203 7.16550   1
   0  -3  17-2.84484 6.65243   1
   0   3 -16 14.5681 14.7169   1
   0  -3  16-5.05977 15.9765   1
   0  -3  16-2.98549 7.10914   1
   0  -3  16 12.2105 13.9771   1
   0   3 -16-2.12595 12.1659   1
   0   3 -16 0.69389 7.83679   1
   0   3 -15 7.14438 13.8844   1
   0   3 -15 4.08817 2.93314   1
   0   3 -15-11.5138 12.7657   1
   0  -3  15-22.8394 13.5878   1
   0  -3  15-1.28874 7.16492   1
   0   3 -15-2.78111 7.91411   1
   0  -3  15 7.79704 15.0781   1
   0   3 -14-0.44299 13.4299   1
   0  -3  14-5.14486 13.8921   1
   0  -3  14-4.44639 13.3643   1
   0   3 -14 12.5930 11.7601   1
   0   3 -14 0.44829 1.49566   1
   0  -3  14-8.49177 7.30370   1
   0   3 -14 5.25724 8.25654   1
   0   3 -13 21.3025 8.42911   1
   0  -3  13 0.08599 7.45038   1
   0  -3  13-14.0874 13.9390   1
   0   3 -13 4.41033 12.3654   1
   0   3 -13 0.05076 0.71621   1
   0  -3  13 4.01838 12.6694   1
   0   3 -13 1.56917 11.6276   1
   0  -3  13-1.90807 1.24539   1
   0   3 -12 4.52206 12.4754   1
   0  -3  12-7.27998 13.4257   1
   0   3 -12 5.46512 9.06704   1
   0  -3  12 5.91240 7.99312   1
   0  -3  12 0.66400 12.8636   1
   0   3 -12 18.5148 11.9712   1
   0  -3  12 3.89967 1.40868   1
   0   3 -12 5.52732 1.39967   1
   0  -3  11 3.82635 1.20269   1
   0   3 -11 6.28130 14.1344   1
   0  -3  11-7.62583 14.3489   1
   0   3 -11 16.8067 9.85219   1
   0  -3  11 18.7325 8.50923   1
   0  -3  11-14.8550 13.2978   1
   0   3 -11-6.95876 12.5995   1
   0   3 -10 6.34386 16.1630   1
   0  -3  10-5.72909 16.2079   1
   0   3 -10 38.0969 13.3099   1
   0  -3  10 16.8812 14.0224   1
   0  -3  10 7.09309 8.54813   1
   0   3 -10 11.7361 10.0333   1
   0  -3   9 51.0643 19.8606   1
   0   3  -9 31.9353 18.9877   1
   0   3  -9 7.51720 11.7591   1
   0  -3   9 25.9207 11.3204   1
   0  -3   9 38.7146 16.2125   1
   0   3  -9 81.8569 16.0059   1
   0  -3   8 220.760 39.7260   1
   0   3  -8 205.127 39.7582   1
   0  -3   8 163.608 41.4862   1
   0   3  -8 204.813 41.4370   1
   0  -3   8 81.8198 38.5958   1
   0   3  -8 92.1123 38.6683   1
   0   3  -7 5.86111 17.3731   1
   0  -3   7-26.1482 17.6719   1
   0  -3   7-24.1204 12.5683   1
   0   3  -7 1.35741 13.2299   1
   0  -3   7-24.9079 12.7404   1
   0  -3   6 415.506 135.984   1
   0   3  -6 416.903 136.007   1
   0   3  -6 518.270 137.027   1
   0  -3   6 471.309 137.094   1
   0  -3   6 630.597 136.341   1
   0   3  -6 638.474 136.421   1
   0   3  -5 202.792 28.9135   1
   0  -3   5 216.673 28.6369   1
   0  -3   5 57.3870 32.8089   1
   0   3  -5 70.1303 32.8548   1
   0   3  -5 26.1412 25.3450   1
   0  -3   5 19.5859 25.2424   1
   0  -3   4 97.4935 51.9155   1
   0   3  -4 154.283 51.9161   1
   0  -3   4 153.381 45.7486   1
   0   3  -4 157.493 45.9005   1
   0   3  -4 212.674 51.0803   1
   0  -3   4 226.335 51.2725   1
   0   3  -3 654.821 222.560   1
   0  -3   3 669.211 222.719   1
   0  -3   3 903.229 219.017   1
   0   3  -3 772.957 219.131   1
   0   3  -3 878.207 218.663   1
   0  -3   3 769.307 218.368   1
   0   3  -2 1133.77 298.664   1
   0  -3   2 1084.79 298.568   1
   0   3  -1 236.380 62.2777   1
   0  -3   1 222.142 62.0600   1
   0  -3  -2 1096.43 294.895   1
   0   3   2 1087.77 294.929   1
   0  -3  -3 684.888 172.706   1
   0   3   3 588.515 172.729   1
   0   3   4 85.5946 23.5594   1
   0  -3  -4 73.6806 26.4503   1
   0   3   4 89.8960 26.9441   1
   0   3   5 109.377 29.9758   1
   0  -3  -5 118.636 30.0016   1
   0  -3  -5 69.4112 32.1059   1
   0   3   5 105.383 32.8870   1
   0   3   6 94.1096 25.7843   1
   0  -3  -6 41.1257 24.1757   1
   0  -3  -6 67.0673 20.7902   1
   0   3   6 81.5114 20.6683   1
   0   3   7 417.149 113.705   1
   0  -3  -7 415.033 113.735   1
   0   3   7 474.793 115.073   1
   0  -3  -7 421.209 114.778   1
   0   3   8 26.4641 15.5905   1
   0  -3  -8 17.3974 13.3831   1
   0  -3  -8 2.58234 6.13679   1
   0   3   8 2.15840 5.42303   1
   0  -3  -8 24.8656 16.4617   1
   0   3   9 17.0524 14.4125   1
   0  -3  -9 6.75577 13.1417   1
   0   3   9 18.4137 6.18790   1
   0  -3  -9 11.7749 6.70140   1
   0  -3  -9 31.7569 17.9329   1
   0   3   9-10.9884 16.7793   1
   0   3  10 24.8082 13.6019   1
   0  -3 -10 9.15933 12.5204   1
   0  -3 -10 5.98317 5.86858   1
   0   3  10 4.28614 5.29627   1
   0  -3 -10 0.70019 15.5632   1
   0   3  10 11.3356 16.8332   1
   0  -3 -11 12.1404 12.9792   1
   0   3  11 16.1208 14.3325   1
   0  -3 -11 12.8309 6.63101   1
   0   3  11 13.0430 5.85852   1
   0   3  11-27.5054 15.7586   1
   0  -3 -11 1.74684 14.6687   1
   0  -3 -12-9.28876 13.3225   1
   0   3  12 8.86510 14.6052   1
   0   3  12-2.35010 5.08609   1
   0  -3 -12 9.76001 6.07154   1
   0  -3 -12-4.25889 14.5027   1
   0   3  12 0.58058 15.4684   1
   0   3  13 20.1934 15.9073   1
   0  -3 -13 29.6265 14.5253   1
   0   3  13 9.84056 5.80337   1
   0  -3 -13-6.23595 6.57340   1
   0  -3 -13 30.9554 14.9996   1
   0   3  13 16.3276 15.7877   1
   0  -3 -14 6.83361 13.1571   1
   0   3  14 12.1929 15.5932   1
   0  -3 -14 4.77173 6.27746   1
   0   3  14 4.80244 5.54892   1
   0  -3 -14 9.27759 14.3950   1
   0   3  14 18.0064 14.9405   1
   0   3  15 13.7633 14.0973   1
   0  -3 -15 3.00971 12.4678   1
   0   3  15-0.26382 4.80987   1
   0  -3 -15-2.18511 5.70669   1
   0  -3 -15-22.8294 13.5042   1
   0   3  15-2.01848 14.0247   1
   0  -3 -16 13.2772 11.6919   1
   0   3  16-11.8437 12.8746   1
   0   3  16-0.83675 4.51033   1
   0  -3 -16-1.70011 5.46612   1
   0   3  16 19.9663 13.4614   1
   0  -3 -16 3.74477 11.8908   1
   0  -3 -17 12.6602 10.2475   1
   0   3  17 4.67571 11.8112   1
   0  -3 -17-0.59746 5.15321   1
   0   3  17 1.24750 4.13289   1
   0   3  17-11.2825 12.7390   1
   0  -3 -17 15.8278 11.8819   1
   0  -3 -18 11.2409 10.1300   1
   0   3  18-7.73352 10.7343   1
   0  -3 -18-0.72161 4.91781   1
   0   3  18 0.71925 4.24121   1
   0   3  18 13.7388 11.9312   1
   0  -3 -18 13.3302 11.5146   1
   0  -3 -19-0.98143 9.50090   1
   0   3  19 3.71523 11.1054   1
   0  -3 -19-2.15577 11.2520   1
   0   3  19 13.3311 11.9821   1
   0  -3 -19 6.70671 4.90009   1
   0   3  19-0.32354 4.10615   1
   0  -4  23-7.57076 5.35317   1
   0  -4  23-8.57685 10.6727   1
   0   4 -23-2.99906 9.25023   1
   0   4 -23 1.05357 5.51967   1
   0  -4  23 12.3504 11.6171   1
   0   4 -23-5.93349 10.8698   1
   0  -4  22-2.04856 5.68265   1
   0   4 -22-6.66976 10.4512   1
   0  -4  22 1.46597 12.1406   1
   0  -4  22 20.5498 11.4690   1
   0   4 -22-0.97308 9.89558   1
   0   4 -22-3.08631 5.94147   1
   0   4 -21 0.67064 11.4994   1
   0  -4  21 2.21160 5.92338   1
   0  -4  21 11.1976 12.7330   1
   0   4 -21 7.29191 6.38315   1
   0   4 -21-11.8708 10.5181   1
   0  -4  21 9.16718 11.4198   1
   0   4 -20-0.50953 2.35960   1
   0   4 -20-12.3761 11.9124   1
   0  -4  20 21.6703 11.7804   1
   0   4 -20 14.4509 11.1806   1
   0   4 -20 5.16318 6.99930   1
   0  -4  20 15.6124 6.72121   1
   0  -4  20 28.2904 13.2706   1
   0   4 -19-0.30023 12.6694   1
   0   4 -19-0.76138 1.56097   1
   0   4 -19-4.99612 11.4776   1
   0  -4  19-6.35811 13.0898   1
   0   4 -19 14.8437 7.91936   1
   0  -4  19 10.4171 7.18406   1
   0  -4  19-5.81284 13.6998   1
   0   4 -18 9.91684 8.69562   1
   0  -4  18 16.8059 7.88564   1
   0   4 -18 40.9982 12.7176   1
   0  -4  18 41.1649 14.3033   1
   0   4 -18 4.43653 1.81906   1
   0  -4  18-4.61144 14.6251   1
   0   4 -18 19.3853 13.7379   1
   0  -4  17-12.0350 13.7665   1
   0   4 -17-19.2525 12.7189   1
   0  -4  17-1.43248 1.18815   1
   0   4 -17 1.04931 13.9570   1
   0  -4  17 0.81416 15.1982   1
   0   4 -17-3.94468 9.38755   1
   0  -4  17-4.13687 8.17097   1
   0  -4  16-0.10401 0.69090   1
   0   4 -16-0.41899 0.57730   1
   0  -4  16-11.2289 8.48298   1
   0   4 -16 5.32335 9.91251   1
   0   4 -16 14.1829 12.6497   1
   0  -4  16-4.78127 13.8022   1
   0   4 -16 29.1292 14.7895   1
   0  -4  16 17.1843 15.0796   1
   0  -4  15 0.01775 0.77049   1
   0  -4  15 20.2085 14.7907   1
   0   4 -15 13.6660 15.1023   1
   0   4 -15 3.75115 12.0758   1
   0  -4  15-12.9104 13.0998   1
   0  -4  15-4.00548 8.06692   1
   0   4 -15-0.84063 9.83780   1
   0   4 -14 0.23361 14.6787   1
   0  -4  14-14.9776 14.7960   1
   0  -4  14 10.3067 13.2970   1
   0   4 -14-4.62470 12.1831   1
   0  -4  14 15.0159 7.77868   1
   0   4 -14 7.77318 9.76295   1
   0  -4  13 28.0699 13.5135   1
   0   4 -13 26.3096 12.8883   1
   0  -4  13 13.4652 15.2585   1
   0   4 -13 23.8802 15.8430   1
   0  -4  13 5.47170 7.56200   1
   0   4 -13-0.87198 9.02254   1
   0  -4  12-18.5744 13.5306   1
   0   4 -12-0.13729 12.8164   1
   0  -4  12-4.86510 16.1324   1
   0  -4  12-11.1834 7.43448   1
   0   4 -12 1.44117 8.31467   1
   0  -4  11 18.1396 11.8975   1
   0   4 -11 4.98843 12.0038   1
   0   4 -11-2.60643 16.3374   1
   0  -4  11-1.81709 16.4748   1
   0  -4  11-4.75815 8.27056   1
   0   4 -11-2.65902 9.12438   1
   0  -4  10 17.0412 13.7398   1
   0   4 -10 18.9089 12.9251   1
   0   4 -10 21.3745 11.8316   1
   0  -4  10 1.75695 11.1397   1
   0   4 -10 23.8262 18.1312   1
   0  -4  10 4.53577 18.1331   1
   0   4  -9 91.6961 25.7252   1
   0   4  -9 76.7099 29.4876   1
   0   4  -9 83.8549 26.6191   1
   0  -4   9 90.1923 26.2217   1
   0  -4   9 57.0853 29.2922   1
   0  -4   9 79.9632 25.6553   1
   0   4  -8 12.0387 21.6430   1
   0  -4   8 1.26206 21.4068   1
   0  -4   8 24.5922 14.5632   1
   0   4  -8 14.0008 14.1833   1
   0  -4   8 19.4640 16.4666   1
   0   4  -8 44.3206 17.0596   1
   0   4  -7 47.6642 49.1930   1
   0  -4   7 38.2752 48.7117   1
   0  -4   7-9.99809 50.1658   1
   0   4  -7-7.25739 50.3524   1
   0  -4   7 367.724 47.6524   1
   0   4  -7 299.301 47.5647   1
   0  -4   6 51.9703 37.7376   1
   0   4  -6 112.002 37.8041   1
   0  -4   6 67.6724 31.9604   1
   0   4  -6 67.6298 32.0952   1
   0  -4   6 129.006 31.7309   1
   0   4  -6 168.522 31.9704   1
   0  -4   5 12.0038 13.2597   1
   0   4  -5-6.58334 14.5187   1
   0   4  -5-8.22230 29.5403   1
   0  -4   5-0.89394 29.7636   1
   0   4  -5 32.0309 30.1326   1
   0  -4   5 6.27925 29.1434   1
   0  -4   4 414.758 144.336   1
   0   4  -4 468.541 144.255   1
   0   4  -4 758.668 136.954   1
   0  -4   4 700.937 136.335   1
   0   4  -4 188.097 137.515   1
   0  -4   4 173.841 137.301   1
   0   4  -3-11.9804 18.9939   1
   0  -4   3-10.7254 16.0823   1
   0  -4   2 19.1948 12.1642   1
   0   4  -2 30.5490 15.5929   1
   0   4   3 335.024 89.0832   1
   0  -4  -3 309.682 88.8167   1
   0   4   4 1662.96 431.942   1
   0  -4  -4 1548.38 431.819   1
   0   4   5 728.167 183.610   1
   0  -4  -5 632.601 183.504   1
   0   4   6 8.13859 6.56198   1
   0  -4  -6 1.43656 6.81847   1
   0  -4  -6 25.5228 14.0396   1
   0   4   6 23.2056 15.3069   1
   0   4   7-9.51357 5.97825   1
   0  -4  -7-2.36072 6.32809   1
   0   4   7-9.44934 14.6922   1
   0  -4  -7 14.5813 13.9408   1
   0   4   8-0.71891 5.63630   1
   0  -4  -8-6.06883 6.02649   1
   0   4   8 23.4278 14.7191   1
   0  -4  -8-4.00916 12.4308   1
   0   4   9-9.75321 5.95958   1
   0  -4  -9-5.47479 6.36484   1
   0  -4  -9-20.3457 13.3182   1
   0   4   9-17.0890 14.6940   1
   0   4  10 3.91748 4.84763   1
   0  -4 -10-4.61548 5.69963   1
   0   4  10-3.20261 14.8276   1
   0  -4 -10-5.76179 12.8697   1
   0  -4 -11 15.6778 16.4954   1
   0   4  11 33.3274 16.6076   1
   0  -4 -11 2.58766 5.82195   1
   0   4  11 2.74235 4.96930   1
   0   4  11 9.24333 15.3092   1
   0  -4 -11 12.7439 12.8457   1
   0   4  12-31.0060 17.0735   1
   0  -4 -12-5.46383 18.2393   1
   0  -4 -12-4.93367 5.93497   1
   0   4  12-4.96440 4.97585   1
   0  -4 -12-12.4489 13.4192   1
   0   4  13-29.6185 17.8786   1
   0  -4 -13-8.46063 16.6263   1
   0  -4 -13-1.58805 5.75127   1
   0   4  13-4.30181 5.19162   1
   0  -4 -13 10.1603 13.1080   1
   0   4  13-4.40784 15.1396   1
   0   4  14-15.7987 16.0865   1
   0  -4 -14-10.6050 14.9319   1
   0   4  14 1.74412 4.88541   1
   0  -4 -14 5.41382 5.58340   1
   0   4  14-15.0975 13.8577   1
   0  -4 -14 12.2788 12.8229   1
   0  -4 -15-27.5356 13.9549   1
   0   4  15-2.68748 14.2706   1
   0   4  15 7.21665 4.90645   1
   0  -4 -15 1.88742 5.30345   1
   0   4  15 9.63264 13.2080   1
   0  -4 -15-0.93004 12.1945   1
   0   4  16 32.7776 14.3089   1
   0  -4 -16 0.24692 12.6137   1
   0  -4 -16 9.13966 5.21336   1
   0   4  16-6.36233 4.60338   1
   0  -4 -16-10.4178 11.4592   1
   0   4  16-4.67264 12.1347   1
   0   4  17-1.32164 12.7404   1
   0  -4 -17-1.04072 12.1659   1
   0  -4 -17 0.67875 4.78669   1
   0   4  17 0.81351 4.30638   1
   0  -4 -17-6.64259 10.7981   1
   0   4  17-12.4118 11.8609   1
   0   4  18-4.16796 12.5218   1
   0  -4 -18 4.90158 11.9136   1
   0   4  18 13.7321 4.81230   1
   0  -4 -18 2.19745 5.05798   1
   0  -4 -18-8.15928 10.9932   1
   0   4  18 9.74564 11.7699   1
   0  -4 -19-17.3931 11.9099   1
   0   4  19-0.28700 11.8712   1
   0   4  19 3.19336 4.33048   1
   0  -4 -19-5.80270 4.83524   1
   0   4  19 13.5840 11.3015   1
   0  -4 -19-1.42021 9.93017   1
   0   5 -23 12.3802 9.71689   1
   0  -5  23 11.0609 10.5640   1
   0  -5  23 0.75424 6.14949   1
   0   5 -23-5.56373 6.75591   1
   0   5 -23 3.63719 10.7301   1
   0  -5  23-2.96827 11.4843   1
   0  -5  22 4.76606 11.6274   1
   0   5 -22-0.96453 10.0688   1
   0   5 -22-8.33473 7.12186   1
   0  -5  22 1.89118 6.49091   1
   0   5 -22-6.43415 10.7776   1
   0  -5  22-21.8784 12.4252   1
   0   5 -21-6.47379 10.1880   1
   0  -5  21 14.8867 11.6970   1
   0  -5  21 8.72852 12.0660   1
   0   5 -21-0.98479 11.3768   1
   0  -5  21 3.42032 7.00436   1
   0   5 -21 7.18504 7.75325   1
   0   5 -20 0.34854 0.60922   1
   0   5 -20 7.00475 11.1385   1
   0  -5  20-2.87797 11.8867   1
   0   5 -20 14.9743 12.3486   1
   0  -5  20 21.4948 12.5137   1
   0  -5  20-0.37785 0.63607   1
   0  -5  20 10.2976 7.35491   1
   0   5 -20 1.46812 8.27237   1
   0  -5  19 10.4400 2.90415   1
   0  -5  19 18.2091 13.0495   1
   0   5 -19 23.3044 11.8720   1
   0  -5  19 4.41883 8.51549   1
   0   5 -19 12.9796 9.72071   1
   0  -5  19 9.32958 13.7894   1
   0   5 -19 2.46863 13.8718   1
   0  -5  18-0.21791 0.63298   1
   0  -5  18 4.94886 14.4612   1
   0   5 -18 25.4308 15.4407   1
   0   5 -18 6.04684 10.1656   1
   0  -5  18-4.91013 7.54807   1
   0   5 -18 1.18396 12.0219   1
   0  -5  18 8.66404 13.1569   1
   0   5 -17-2.06375 12.5011   1
   0  -5  17 8.65474 13.8477   1
   0  -5  17 2.71623 7.56471   1
   0   5 -17 1.74247 16.4660   1
   0  -5  17 9.27385 16.0729   1
   0  -5  16-6.61037 13.9470   1
   0   5 -16-2.51274 13.5052   1
   0   5 -16-0.10792 9.86287   1
   0  -5  16 16.4559 7.65103   1
   0   5 -16 49.8585 17.8641   1
   0  -5  16 7.75756 16.8563   1
   0  -5  15-6.31706 13.9364   1
   0   5 -15-18.3641 13.3604   1
   0   5 -15 10.0393 8.81730   1
   0  -5  15-3.66333 7.41873   1
   0  -5  15-17.5422 16.9865   1
   0   5 -15-22.5824 16.5526   1
   0  -5  14 7.07463 11.9358   1
   0   5 -14-1.57893 11.6009   1
   0  -5  14-0.56351 7.69688   1
   0   5 -14 5.77732 8.54148   1
   0   5 -14-1.27538 16.0179   1
   0  -5  14-17.0905 16.5507   1
   0  -5  13 12.6058 16.7173   1
   0   5 -13 23.3816 16.7774   1
   0   5 -13 80.8037 18.8893   1
   0  -5  13 118.842 19.2111   1
   0   5 -13 61.3923 21.6845   1
   0  -5  13 98.3147 22.2006   1
   0  -5  12 12.4486 10.6690   1
   0   5 -12 4.20936 11.4165   1
   0   5 -12 9.40114 11.7559   1
   0  -5  12-14.8960 12.6223   1
   0   5 -12-16.1275 16.8599   1
   0  -5  12 24.9400 17.4233   1
   0   5 -11 80.2016 28.5865   1
   0  -5  11 80.4798 28.3757   1
   0   5 -11 123.192 24.5933   1
   0  -5  11 135.723 24.8594   1
   0   5 -11 31.3515 25.3258   1
   0  -5  11 17.2295 24.4308   1
   0  -5  10 35.0007 14.2686   1
   0   5 -10 40.7601 14.0721   1
   0   5 -10-35.2108 16.6080   1
   0  -5  10-4.63374 16.6524   1
   0   5 -10 7.75141 21.7542   1
   0  -5  10-7.43828 21.3902   1
   0   5  -9 79.1899 34.5072   1
   0  -5   9 60.5500 32.9909   1
   0   5  -9 96.9147 36.0812   1
   0  -5   9 59.7778 35.7595   1
   0   5  -9 132.281 30.6815   1
   0  -5   9 115.439 30.5248   1
   0   5  -8 268.426 92.8436   1
   0  -5   8 263.057 92.6208   1
   0  -5   8 374.530 91.6719   1
   0   5  -8 357.691 91.7858   1
   0   5  -8 423.516 94.7536   1
   0  -5   8 313.274 94.3251   1
   0  -5   7-47.2762 22.5994   1
   0   5  -7-29.5106 21.3361   1
   0   5  -7-0.08962 13.8181   1
   0  -5   7-20.4067 13.0632   1
   0   5  -7-6.59690 25.0253   1
   0  -5   7 42.8963 24.8389   1
   0  -5   6 2.25056 34.7556   1
   0   5  -6 25.6923 34.8738   1
   0   5  -6 82.8595 36.1008   1
   0  -5   6 37.7099 36.8597   1
   0  -5   6 97.7083 22.6532   1
   0   5  -6 60.5520 23.5528   1
   0   5  -5 156.607 60.3019   1
   0  -5   5 37.4011 60.5476   1
   0  -5   5 59.6469 44.9208   1
   0   5  -5 10.4462 45.2900   1
   0  -5   5 206.875 41.4824   1
   0   5  -5 211.996 43.3794   1
   0  -5   4 180.820 243.456   1
   0   5  -4 236.466 243.558   1
   0   5  -4 1060.40 239.313   1
   0  -5   4 979.223 238.970   1
   0   5  -3 39.1463 20.3673   1
   0  -5   3 45.2883 16.3904   1
   0  -5   2 0.18715 8.42818   1
   0   5  -2 7.15218 12.4751   1
   0  -5  -3 104.518 33.8544   1
   0   5   3 97.7411 34.6119   1
   0  -5  -4 1052.36 300.812   1
   0   5   4 1183.44 300.984   1
   0  -5  -5 344.471 97.9462   1
   0   5   5 368.055 98.2810   1
   0  -5  -6 31.1263 16.1842   1
   0   5   6 22.6996 17.3710   1
   0   5   7 74.3046 23.3717   1
   0  -5  -7 50.6086 22.3186   1
   0  -5  -7 61.5790 19.3086   1
   0   5   7 75.6253 19.2401   1
   0   5   8 5.23725 5.83117   1
   0  -5  -8 0.49318 6.03877   1
   0  -5  -8 16.3796 12.2350   1
   0   5   8 24.3372 14.1868   1
   0  -5  -9 9.50004 6.55740   1
   0   5   9 13.2823 6.24963   1
   0   5   9 24.5737 14.6667   1
   0  -5  -9 0.87828 12.4484   1
   0  -5 -10-1.64069 6.20412   1
   0   5  10 7.18812 5.56985   1
   0   5  10 0.96092 15.1210   1
   0  -5 -10 20.2695 12.8581   1
   0   5  11-3.83376 5.55985   1
   0  -5 -11 0.80451 6.11012   1
   0   5  11 9.10216 15.1569   1
   0  -5 -11 8.19555 13.4381   1
   0   5  12 3.92048 5.30228   1
   0  -5 -12 6.35503 6.27219   1
   0  -5 -12-28.5102 14.7549   1
   0   5  12 29.5909 15.7879   1
   0   5  13 3.51883 15.7723   1
   0  -5 -13 13.0399 13.1144   1
   0  -5 -13 4.54206 5.59683   1
   0   5  13-6.14009 5.11432   1
   0  -5 -13 3.80221 15.9082   1
   0   5  14 26.7075 14.9016   1
   0  -5 -14-2.61180 11.8122   1
   0  -5 -14 12.5993 5.58480   1
   0   5  14-0.97174 4.55776   1
   0   5  14-5.28047 15.1749   1
   0  -5 -14 1.88820 16.4601   1
   0   5  15 3.71573 13.2770   1
   0  -5 -15-5.79194 11.2248   1
   0   5  15 3.01472 4.31682   1
   0  -5 -15-0.34755 4.81432   1
   0   5  15 22.8340 14.7794   1
   0  -5 -15-5.97655 15.5842   1
   0  -5 -16 3.21833 10.7263   1
   0   5  16-0.32096 11.7212   1
   0  -5 -16 2.40925 4.59695   1
   0   5  16 1.23405 4.38153   1
   0  -5 -16 5.92844 14.4012   1
   0   5  16 11.0911 14.9793   1
   0  -5 -17-13.4381 10.5751   1
   0   5  17 6.72778 11.7677   1
   0  -5 -17 1.96053 4.30100   1
   0   5  17 4.66847 4.23383   1
   0   5  17-16.3745 14.5853   1
   0  -5 -17-22.7944 12.9057   1
   0   5  18 10.1735 11.2950   1
   0  -5 -18 2.84578 10.3975   1
   0  -5 -18 10.6106 12.5587   1
   0   5  18-13.9988 13.9958   1
   0  -5 -18-4.27266 4.60111   1
   0   5  18 0.31830 4.13023   1
   0   6 -23-4.85014 11.2435   1
   0  -6  23 3.64263 11.3882   1
   0  -6  23 2.17064 6.90889   1
   0   6 -23-6.77786 7.68521   1
   0  -6  23-1.53584 10.6737   1
   0   6 -23 13.2180 10.1801   1
   0  -6  22-7.95899 6.79759   1
   0   6 -22 1.23882 8.19695   1
   0   6 -22-13.2659 11.8026   1
   0  -6  22 5.32952 11.7052   1
   0   6 -22 9.38102 10.1698   1
   0  -6  22 13.6415 10.9861   1
   0  -6  21-1.44750 6.47690   1
   0   6 -21-0.30934 8.57667   1
   0  -6  21-19.0304 12.7045   1
   0   6 -21 1.05057 12.7610   1
   0   6 -21 2.76754 10.4684   1
   0  -6  21 5.53904 11.5182   1
   0  -6  20 4.72491 13.8493   1
   0  -6  20-10.8866 12.2342   1
   0   6 -20 3.98785 10.9590   1
   0  -6  20 13.6220 6.76107   1
   0   6 -20 6.78461 8.42399   1
   0  -6  19 4.28685 14.9564   1
   0   6 -19 12.4294 15.5237   1
   0  -6  19-6.59198 12.7377   1
   0   6 -19 13.0311 11.8233   1
   0  -6  19-12.6691 6.80831   1
   0   6 -19 8.61691 8.35279   1
   0  -6  18 18.4673 16.8922   1
   0   6 -18 5.87543 16.4041   1
   0  -6  18-5.32723 13.8712   1
   0   6 -18 13.9336 11.2406   1
   0  -6  18 3.27273 7.20344   1
   0   6 -18 6.58510 8.46634   1
   0  -6  17-5.01762 17.7267   1
   0   6 -17 22.2267 17.8698   1
   0   6 -17 7.81764 12.2580   1
   0  -6  17 9.93240 12.4635   1
   0   6 -17-13.3775 9.30554   1
   0  -6  17 11.5668 8.00614   1
   0   6 -16 19.9837 17.8446   1
   0  -6  16 23.8999 18.6298   1
   0  -6  16-6.60618 9.64415   1
   0   6 -16 16.5072 10.4277   1
   0  -6  16 9.65755 13.1154   1
   0   6 -16 38.2781 13.6126   1
   0  -6  15-12.2004 10.3222   1
   0   6 -15 4.82027 17.2391   1
   0  -6  15 34.0367 18.0790   1
   0   6 -15-3.87847 11.2857   1
   0   6 -15 25.1789 12.2654   1
   0  -6  15-5.57166 12.8835   1
   0   6 -14 20.6798 11.5672   1
   0  -6  14 3.84778 12.3042   1
   0  -6  14-9.85803 11.3585   1
   0   6 -14 6.28205 12.3462   1
   0  -6  14 3.54333 17.0673   1
   0   6 -14 1.36242 17.1064   1
   0  -6  13 19.3326 18.3548   1
   0   6 -13 8.23338 18.2432   1
   0   6 -13 43.1361 14.1256   1
   0  -6  13-0.53729 12.0766   1
   0   6 -13-12.0425 12.2183   1
   0  -6  13 14.9311 12.2373   1
   0   6 -12 98.2029 24.9103   1
   0  -6  12 22.7242 23.6996   1
   0   6 -12-8.74598 19.6322   1
   0  -6  12 16.2210 20.1287   1
   0  -6  12 75.1611 18.7300   1
   0   6 -12 85.1208 18.6555   1
   0  -6  11 29.3942 21.4435   1
   0   6 -11 0.53720 21.2641   1
   0  -6  11 7.16180 17.9297   1
   0   6 -11-19.0996 20.5303   1
   0  -6  11-3.90024 13.3085   1
   0   6 -11-4.42078 13.4136   1
   0  -6  10-21.3097 17.3347   1
   0   6 -10-17.9368 18.9660   1
   0   6 -10 51.0707 25.3266   1
   0  -6  10 32.0700 25.4383   1
   0   6 -10-3.38896 14.0016   1
   0  -6  10-1.60643 14.0090   1
   0   6  -9-26.1898 16.9036   1
   0  -6   9 16.6056 15.6767   1
   0  -6   9 16.4320 15.1120   1
   0   6  -9 30.8500 16.4071   1
   0  -6   9 10.3073 27.7999   1
   0   6  -9 48.6011 28.0749   1
   0   6  -8 797.799 197.144   1
   0  -6   8 510.278 196.682   1
   0  -6   8 398.198 196.407   1
   0   6  -8 386.398 196.266   1
   0  -6   8 865.239 194.947   1
   0   6  -8 918.406 195.100   1
   0  -6   7-0.11448 13.9801   1
   0   6  -7-29.9334 16.4179   1
   0  -6   7 8.23118 33.6378   1
   0   6  -7 15.6088 33.8751   1
   0   6  -7 30.3602 32.6516   1
   0  -6   7 32.0201 32.1012   1
   0  -6   6 46.3693 18.4065   1
   0   6  -6 57.6461 22.6653   1
   0  -6   6 54.3881 46.6785   1
   0   6  -6-27.7334 47.5798   1
   0  -6   6 12.5209 27.0166   1
   0   6  -6-28.7919 26.7410   1
   0  -6   5 229.205 57.3291   1
   0   6  -5 243.276 58.4605   1
   0   6  -5-55.7665 74.5084   1
   0  -6   5-11.4135 73.7180   1
   0  -6   4 63.5729 22.6248   1
   0   6  -4 67.2442 26.3440   1
   0  -6   3 12.8725 9.94206   1
   0   6  -3 2.83129 15.5493   1
   0  -6   2 24.3148 10.3898   1
   0   6  -2 27.4397 13.6230   1
   0   6   4 74.7497 33.5428   1
   0  -6  -4 113.169 32.4096   1
   0  -6  -5 17.2568 18.9863   1
   0   6   5-32.2638 20.0101   1
   0   6   6 106.295 36.7887   1
   0  -6  -6 123.376 36.1043   1
   0  -6  -7 1.01038 13.8022   1
   0   6   7 15.7653 15.4157   1
   0   6   8-5.74925 6.14804   1
   0  -6  -8-9.29694 12.7212   1
   0   6   8-16.9998 14.8451   1
   0  -6  -9 9.84564 6.35509   1
   0   6   9 4.66632 6.20080   1
   0  -6  -9 12.6715 13.0187   1
   0   6   9 13.4582 14.4886   1
   0  -6 -10 4.00174 6.29498   1
   0   6  10 7.50619 5.83126   1
   0   6  10-25.1781 15.7070   1
   0  -6 -10 8.94610 12.9434   1
   0  -6 -11 10.6426 6.47160   1
   0   6  11 1.09425 5.73374   1
   0  -6 -11-4.38468 13.3443   1
   0   6  11 9.92118 15.2848   1
   0   6  12 0.28853 15.8402   1
   0  -6 -12 1.14380 12.5048   1
   0   6  12 2.73670 5.61442   1
   0  -6 -12 13.5398 6.31618   1
   0   6  13-17.4676 15.0457   1
   0  -6 -13 6.39596 12.1292   1
   0  -6 -13-8.52660 5.90507   1
   0   6  13 3.39677 5.30834   1
   0  -6 -14-1.63271 11.6392   1
   0   6  14-11.3730 13.2934   1
   0   6  14 6.52548 4.80891   1
   0  -6 -14 3.04668 5.60900   1
   0  -6 -15-9.42021 14.5513   1
   0  -6 -15-2.65491 11.0770   1
   0   6  15 1.00258 12.7612   1
   0  -6 -15 11.9402 5.50374   1
   0   6  15 5.40900 4.72519   1
   0  -6 -16-1.16350 13.9616   1
   0  -6 -16 4.76364 10.6336   1
   0   6  16 11.4538 12.3670   1
   0  -6 -16 9.10967 4.93849   1
   0   6  16-1.91817 4.25028   1
   0   6  17 4.87295 13.2762   1
   0  -6 -17-10.4538 15.1292   1
   0   6  17-5.81329 11.3932   1
   0   6  17 2.74320 3.89148   1
   0  -6 -17-5.38782 4.56016   1
   0  -7  23 3.86922 6.03533   1
   0   7 -23-1.43991 7.45925   1
   0  -7  23 9.99317 10.8310   1
   0   7 -23-3.33695 9.85076   1
   0   7 -23 20.2578 13.4882   1
   0  -7  23 0.38917 12.1223   1
   0   7 -22 2.68689 7.23484   1
   0  -7  22 0.27547 5.89049   1
   0  -7  22-14.0588 11.2142   1
   0   7 -22 3.98531 10.4895   1
   0   7 -22 2.80171 12.7971   1
   0  -7  22-17.2134 13.6888   1
   0   7 -21-4.89604 7.09053   1
   0  -7  21 3.96583 6.17355   1
   0   7 -21 6.66969 9.69961   1
   0  -7  21-5.49848 11.6900   1
   0   7 -21 33.1233 13.7418   1
   0  -7  21-4.53774 14.0754   1
   0   7 -20 5.83557 8.04355   1
   0  -7  20-12.4966 7.46136   1
   0   7 -20-19.5770 11.3914   1
   0  -7  20 3.47665 12.8447   1
   0  -7  20-20.2574 15.6887   1
   0   7 -20-26.4500 14.8324   1
   0   7 -19-4.23146 8.84132   1
   0  -7  19 7.90713 7.97058   1
   0  -7  19 14.5515 11.8245   1
   0   7 -19-11.3013 11.4361   1
   0   7 -19 5.55313 15.5414   1
   0  -7  19 13.3139 16.1955   1
   0  -7  18 5.63521 9.19318   1
   0   7 -18-12.8396 10.3201   1
   0  -7  18-15.7716 17.3872   1
   0   7 -18 10.4178 17.3959   1
   0  -7  18-4.20648 12.4226   1
   0   7 -18-20.4404 12.5705   1
   0  -7  17 7.47574 18.0291   1
   0   7 -17 12.3407 19.0044   1
   0  -7  17 0.36529 13.0794   1
   0   7 -17 16.4377 12.6131   1
   0  -7  17 14.0664 11.0153   1
   0   7 -17-24.1558 12.1001   1
   0   7 -16-0.98704 12.4193   1
   0  -7  16 15.1924 13.4408   1
   0  -7  16-1.25764 18.9561   1
   0  -7  16 10.8610 12.4166   1
   0   7 -16 2.99675 13.7113   1
   0   7 -16 42.4668 19.4650   1
   0  -7  15 2.87259 19.1873   1
   0   7 -15 3.21732 19.3084   1
   0   7 -15 0.77343 14.3761   1
   0  -7  15 3.92117 12.4881   1
   0  -7  15-4.76901 12.5956   1
   0   7 -15 22.7506 12.6593   1
   0   7 -14-27.4432 20.2993   1
   0  -7  14 14.8363 19.9638   1
   0   7 -14-1.94174 14.9356   1
   0  -7  14 28.9724 15.3644   1
   0   7 -14 0.15865 12.8851   1
   0  -7  14 8.38217 13.0060   1
   0   7 -13 17.9227 20.9844   1
   0  -7  13-6.70102 20.7953   1
   0   7 -13 16.2945 13.2515   1
   0  -7  13 8.88408 12.9270   1
   0   7 -13-8.37035 19.2158   1
   0  -7  13 9.13031 17.1759   1
   0   7 -12 4.34802 13.2267   1
   0  -7  12-18.2272 22.2840   1
   0   7 -12 13.8756 22.6383   1
   0  -7  12 8.21025 13.2799   1
   0   7 -12-0.56636 18.8179   1
   0  -7  12 11.3460 16.2389   1
   0  -7  11 20.4472 17.2174   1
   0   7 -11 18.3808 19.2479   1
   0   7 -11 5.20326 24.6032   1
   0  -7  11-46.8090 24.7783   1
   0   7 -11-0.13853 14.3955   1
   0  -7  10-7.61669 19.4358   1
   0   7 -10-6.05285 19.2150   1
   0   7 -10-5.18157 25.4101   1
   0  -7  10 18.1197 25.2501   1
   0  -7  10-3.51095 12.6179   1
   0   7 -10 17.7760 14.0633   1
   0  -7   9-24.0284 28.9012   1
   0   7  -9 2.35165 30.1150   1
   0  -7   9 45.2266 29.9625   1
   0   7  -9 20.6820 29.7639   1
   0  -7   9 24.3074 14.3241   1
   0   7  -9 10.5158 16.5469   1
   0  -7   8 112.861 51.9965   1
   0   7  -8 6.62194 51.7073   1
   0  -7   8 71.0871 55.0289   1
   0   7  -8 105.277 54.7580   1
   0  -7   8 199.722 43.2181   1
   0   7  -8 168.424 44.2275   1
   0  -7   7 83.7915 39.5624   1
   0   7  -7 83.8602 39.4090   1
   0  -7   7 84.3358 56.1106   1
   0   7  -7 129.424 58.1915   1
   0  -7   7 103.740 33.8753   1
   0   7  -7 146.015 37.4086   1
   0   7  -6 62.6869 25.4605   1
   0  -7   6 63.8831 21.5584   1
   0  -7   6-53.0169 50.5202   1
   0   7  -6 44.7172 48.2229   1
   0   7  -5 87.1056 33.8055   1
   0  -7   5 99.5266 30.3229   1
   0   7  -4 11.4149 18.1037   1
   0  -7   4-5.86160 10.5258   1
   0   7  -3-4.83183 13.9339   1
   0  -7   3 1.07541 8.06656   1
   0  -7   2 3.44359 7.01955   1
   0  -7  -4 287.423 80.5932   1
   0  -7  -5 2.13629 18.3390   1
   0   7   5-25.0658 19.9317   1
   0  -7  -6 43.7262 23.4682   1
   0   7   6 61.9611 23.8746   1
   0  -7  -7 6.75410 16.1606   1
   0   7   7 18.0204 18.3341   1
   0   7   8 20.4836 15.7998   1
   0  -7  -8-3.75199 14.3117   1
   0   7   9-1.02478 6.01654   1
   0   7   9 5.29037 15.5851   1
   0  -7  -9 23.9723 13.5810   1
   0   7  10-7.96480 5.99056   1
   0  -7 -10-2.46506 6.27235   1
   0  -7 -10-7.52568 13.0613   1
   0   7  10 12.9241 14.8231   1
   0  -7 -11 8.90961 6.45001   1
   0   7  11 7.52874 5.96193   1
   0   7  11 1.08416 15.2953   1
   0  -7 -11-1.89523 12.9039   1
   0   7  12 16.0364 6.49738   1
   0  -7 -12 15.6266 6.69283   1
   0   7  12-1.98354 14.4206   1
   0  -7 -12-14.4230 13.1354   1
   0  -7 -13-2.89296 11.3201   1
   0  -7 -13 0.18393 5.51129   1
   0   7  13-3.28730 13.3318   1
   0   7  13 5.59881 5.18116   1
   0  -7 -14-8.00096 10.4380   1
   0  -7 -14-5.65022 5.23578   1
   0   7  14 2.61204 4.90251   1
   0   7  14-4.04317 13.0792   1
   0   7  15 4.14430 4.89805   1
   0  -7 -15 0.90799 5.13191   1
   0   7  15-2.09761 12.4836   1
   0  -7 -15-0.35297 10.6997   1
   0   7  16 5.01118 4.28657   1
   0  -7 -16-9.36263 5.02082   1
   0   7  16-6.92750 12.3785   1
   0  -7 -16 3.38628 10.6854   1
   0  -7 -17 0.44849 4.85981   1
   0   7  17-0.32038 4.22898   1
   0  -7 -17 12.1683 9.80625   1
   0   7  17-14.9581 12.1547   1
   0   8 -24 4.04988 9.11362   1
   0  -8  24-2.73245 10.6783   1
   0  -8  23 6.55927 6.49863   1
   0   8 -23 2.90467 6.84149   1
   0   8 -23 7.49253 9.93596   1
   0  -8  23 3.72565 11.2120   1
   0   8 -23 6.65512 12.6518   1
   0  -8  23-16.7162 13.8540   1
   0  -8  22-2.46726 6.74594   1
   0   8 -22 6.57628 7.45820   1
   0  -8  22 6.26010 10.2141   1
   0   8 -22-7.77521 10.2110   1
   0  -8  22 13.5076 14.1424   1
   0   8 -22 20.0333 13.8247   1
   0   8 -21 9.68844 8.05448   1
   0  -8  21-5.99044 8.09654   1
   0   8 -21 9.73372 14.4055   1
   0  -8  21-21.8061 15.0076   1
   0  -8  21-1.75766 10.8664   1
   0   8 -21 18.4940 10.5772   1
   0   8 -20 5.72612 9.38321   1
   0  -8  20 30.5053 15.8257   1
   0   8 -20 11.3383 15.2703   1
   0  -8  20-5.71471 8.90463   1
   0   8 -20-3.82516 10.2958   1
   0  -8  20-3.05934 11.6070   1
   0  -8  19-16.1685 16.6453   1
   0   8 -19 39.6284 17.0796   1
   0   8 -19-6.70249 10.8074   1
   0  -8  19-1.04918 10.4331   1
   0   8 -19-10.5664 11.2941   1
   0  -8  19-7.00443 11.7509   1
   0  -8  18-2.49953 18.2188   1
   0   8 -18 14.6894 12.8825   1
   0  -8  18-10.4321 12.0929   1
   0  -8  18-6.33840 12.1571   1
   0   8 -18 14.1527 11.3954   1
   0   8 -18 6.82321 17.8412   1
   0  -8  17 6.99838 12.8988   1
   0   8 -17-0.70649 14.8341   1
   0  -8  17-15.7440 12.7462   1
   0   8 -17 17.3619 12.5474   1
   0   8 -17-8.42368 20.0188   1
   0  -8  17-11.9928 20.3629   1
   0  -8  16 10.8357 16.4798   1
   0   8 -16-4.80366 16.0723   1
   0  -8  16-5.39641 13.2870   1
   0   8 -16 3.08239 13.4283   1
   0  -8  16 9.02084 21.4219   1
   0   8 -16-5.46993 20.8840   1
   0  -8  15-1.57532 17.5441   1
   0   8 -15 1.98278 19.9451   1
   0  -8  15-6.72921 21.6933   1
   0   8 -15 28.1041 22.9313   1
   0  -8  15 19.4901 13.7950   1
   0   8 -15 9.25225 13.6578   1
   0   8 -14 29.9209 20.4408   1
   0  -8  14 10.5985 16.9865   1
   0   8 -14 35.6503 14.5215   1
   0  -8  14-28.5788 22.8888   1
   0   8 -14 0.70785 22.3968   1
   0  -8  14 12.4952 14.3191   1
   0  -8  13 22.4799 17.0560   1
   0   8 -13-0.39423 18.6604   1
   0  -8  13 17.6409 24.4792   1
   0   8 -13 23.4078 24.0694   1
   0  -8  13-1.44688 13.5463   1
   0   8 -13 44.1509 14.2582   1
   0   8 -12-6.13929 16.8862   1
   0  -8  12-16.3687 14.9652   1
   0   8 -12 19.9090 24.1243   1
   0  -8  12 15.1547 24.4898   1
   0  -8  12-2.07900 13.4357   1
   0   8 -12 41.1362 15.2835   1
   0  -8  11-18.2005 25.0218   1
   0   8 -11 0.67288 24.9999   1
   0  -8  11 13.0774 22.5729   1
   0   8 -11-10.5510 21.9775   1
   0   8 -11 8.49139 13.6156   1
   0  -8  11-0.43073 11.7964   1
   0  -8  10-23.6026 32.0004   1
   0   8 -10-18.5887 30.7998   1
   0   8 -10 22.2606 30.0660   1
   0  -8  10 14.9482 28.3466   1
   0   8 -10 43.3957 16.9396   1
   0  -8  10 31.6108 14.8299   1
   0  -8   9 4.30848 28.1944   1
   0   8  -9-59.7303 32.6383   1
   0   8  -9-12.3135 17.6777   1
   0  -8   9-28.8943 14.7055   1
   0  -8   9-2.31313 36.4775   1
   0   8  -9 28.8049 37.1832   1
   0  -8   8 17.1523 17.1657   1
   0   8  -8 14.3617 22.9024   1
   0  -8   8 37.1765 48.0652   1
   0   8  -8-23.8415 49.0757   1
   0  -8   8-9.72740 26.6711   1
   0   8  -8 10.5348 26.1102   1
   0  -8   7 105.336 28.4868   1
   0   8  -7 108.947 31.6564   1
   0   8  -7-64.9058 53.5195   1
   0  -8   7-13.2319 50.3900   1
   0  -8   6 16.8137 15.5917   1
   0   8  -6 11.7866 21.9194   1
   0  -8   5 32.7334 16.3029   1
   0   8  -5 73.9109 23.7752   1
   0   8  -4 61.9341 22.7610   1
   0  -8   4 50.4376 17.5431   1
   0  -8   3-3.18707 7.74949   1
   0   8  -3 9.10835 14.2795   1
   0   8   5 25.8893 20.0749   1
   0  -8  -5-20.1576 18.7562   1
   0   8   6 11.3889 18.8789   1
   0  -8  -6-3.26274 17.9345   1
   0   8   7-1.13633 19.8480   1
   0  -8  -7 1.43043 18.0142   1
   0   8   8-37.3868 19.6665   1
   0  -8  -8 12.3994 16.4111   1
   0  -8  -9 3.20296 14.5786   1
   0   8   9 0.28454 17.4770   1
   0  -8 -10 2.42097 13.7520   1
   0   8  10-17.7023 16.0304   1
   0  -8 -11-0.56594 12.1292   1
   0   8  11 6.14909 14.1190   1
   0   8  11 5.26321 5.83730   1
   0  -8 -12-9.64275 11.9906   1
   0   8  12-6.77613 13.4297   1
   0  -8 -12 4.41030 5.68582   1
   0   8  12-1.82105 5.59181   1
   0   8  13 22.6226 13.6154   1
   0  -8 -13 3.18679 11.5094   1
   0  -8 -13 1.78942 5.71451   1
   0   8  13 12.1649 5.71071   1
   0   8  14-19.6232 12.7606   1
   0  -8 -14-4.15509 10.3903   1
   0  -8 -14-1.64972 5.22633   1
   0   8  14-1.62717 4.89984   1
   0   8  15 4.70234 12.4837   1
   0  -8 -15 5.70555 5.09273   1
   0  -8 -15 8.85025 10.1907   1
   0   8  15 1.60190 4.90540   1
   0   8  16-5.39591 12.1964   1
   0  -8 -16 2.84658 4.76922   1
   0  -8 -16 3.80735 9.88385   1
   0   8  16-0.67316 4.79698   1
   0  -9  24 3.49753 9.91935   1
   0   9 -24 6.92420 9.64846   1
   0   9 -24 8.81202 12.2982   1
   0  -9  24-8.01289 13.7048   1
   0  -9  23 3.18353 10.3648   1
   0   9 -23-3.63685 9.88977   1
   0  -9  23 23.6156 8.44982   1
   0   9 -23 14.8716 8.82919   1
   0  -9  23 1.71975 13.4616   1
   0   9 -23 6.45274 13.5614   1
   0  -9  22-1.69730 10.9650   1
   0   9 -22-19.1670 10.2153   1
   0  -9  22 1.15862 8.74973   1
   0   9 -22-2.16376 9.29366   1
   0  -9  22 31.0669 14.0356   1
   0   9 -22-12.1536 13.7441   1
   0   9 -21 6.76534 10.1497   1
   0  -9  21 5.01201 9.45605   1
   0   9 -21-10.0566 9.90240   1
   0  -9  21 0.66607 10.3516   1
   0  -9  21 9.82206 14.3583   1
   0   9 -21-1.22578 14.2167   1
   0  -9  20-9.91548 11.0200   1
   0   9 -20 25.2610 11.9605   1
   0  -9  20-14.1698 10.9072   1
   0   9 -20-21.0237 10.7878   1
   0   9 -20-2.91728 16.4812   1
   0  -9  20 6.78663 16.0802   1
   0   9 -19-11.8086 12.0650   1
   0  -9  19 5.80934 11.7906   1
   0   9 -19 9.44757 18.7310   1
   0  -9  19-24.0541 18.5465   1
   0  -9  19 3.78859 11.9246   1
   0   9 -19-14.8908 13.1766   1
   0   9 -18 4.48784 12.7541   1
   0  -9  18 2.63085 11.9976   1
   0   9 -18-40.2007 21.0051   1
   0  -9  18-3.65409 20.3443   1
   0  -9  18 0.23927 15.0560   1
   0   9 -18-12.4596 14.7921   1
   0   9 -17 0.19687 13.2643   1
   0  -9  17-20.3750 13.5701   1
   0  -9  17 1.19817 22.5508   1
   0   9 -17 12.5734 21.3110   1
   0  -9  17-6.32522 18.1548   1
   0   9 -17 21.2597 20.0020   1
   0  -9  16 18.0303 14.2181   1
   0   9 -16-0.19356 14.3330   1
   0   9 -16-16.3764 24.5061   1
   0  -9  16 21.6299 24.2424   1
   0   9 -16 8.65759 21.0694   1
   0  -9  16-12.3998 17.5566   1
   0  -9  15-28.7101 25.0633   1
   0   9 -15 19.8733 27.0143   1
   0   9 -15 20.1791 20.3766   1
   0  -9  15-22.0336 18.4795   1
   0   9 -15 34.1358 15.4203   1
   0   9 -14-5.90109 25.7496   1
   0  -9  14 53.0979 25.7592   1
   0  -9  14 7.63762 16.0337   1
   0   9 -14-13.3471 18.9550   1
   0   9 -14 34.7874 15.4096   1
   0  -9  14 23.4882 14.2197   1
   0  -9  13-13.9488 25.4404   1
   0   9 -13 39.2425 24.6801   1
   0  -9  13 12.0435 17.3745   1
   0   9 -13-5.00643 17.5707   1
   0   9 -13 34.5909 14.1521   1
   0  -9  13 13.2140 12.8817   1
   0  -9  12 28.7375 24.7624   1
   0   9 -12-17.7383 24.7188   1
   0   9 -12-9.60790 26.3542   1
   0  -9  12 7.24706 26.2416   1
   0  -9  12 12.1824 12.2855   1
   0   9 -12 9.82472 14.2033   1
   0   9 -11 54.8964 29.4428   1
   0  -9  11 53.8520 27.9183   1
   0   9 -11-31.0516 30.8881   1
   0  -9  11 24.7047 30.5822   1
   0  -9  11 5.57974 12.8358   1
   0   9 -11 6.42624 15.4457   1
   0   9 -10 77.0979 36.4944   1
   0  -9  10-14.9631 35.2396   1
   0  -9  10 23.1485 13.1558   1
   0   9 -10-43.4349 29.0107   1
   0  -9  10 7.61724 25.1151   1
   0   9 -10 9.32629 16.6509   1
   0   9  -9 59.1177 49.6910   1
   0  -9   9 10.3268 48.1671   1
   0   9  -9 14.0829 29.7130   1
   0  -9   9 18.0863 30.5882   1
   0  -9   9 105.598 23.9915   1
   0   9  -9 81.2425 28.5675   1
   0  -9   8-0.38329 43.1798   1
   0   9  -8 3.93910 42.3956   1
   0   9  -8-17.6221 21.2474   1
   0  -9   8 5.13893 14.5958   1
   0  -9   7 24.6439 49.8083   1
   0   9  -7-50.0450 52.9854   1
   0  -9   7 16.7966 15.4584   1
   0   9  -7 26.5671 21.9595   1
   0  -9   6 26.2530 14.4026   1
   0   9  -6-9.94674 22.4985   1
   0   9  -5-3.01563 19.8915   1
   0  -9   5 15.4695 10.1682   1
   0  -9   4-1.42204 7.76312   1
   0   9  -4-1.76198 15.8614   1
   0  -9   3-5.10204 7.04771   1
   0   9  -3 7.61916 13.2901   1
   0   9   6 13.8471 20.4913   1
   0  -9  -6 20.6328 19.9393   1
   0  -9  -7-17.0588 19.3585   1
   0   9   7-7.10991 20.5233   1
   0   9   8 2.56311 20.0639   1
   0  -9  -8-4.19426 18.6632   1
   0  -9  -9-30.0539 16.3678   1
   0   9   9 17.2318 19.3512   1
   0  -9 -10 38.3120 16.0097   1
   0   9  10 11.1798 18.1884   1
   0  -9 -11-12.6843 12.9620   1
   0   9  11 1.23799 14.2916   1
   0   9  12 5.54596 5.48170   1
   0   9  12 13.4598 13.3095   1
   0  -9 -12-9.59042 11.2702   1
   0  -9 -13 3.18508 5.12868   1
   0   9  13 0.31802 5.13199   1
   0  -9 -13-5.34906 11.0774   1
   0   9  13 1.92750 11.8966   1
   0   9  14 0.10949 5.09033   1
   0  -9 -14-6.13604 5.29865   1
   0  -9 -14-14.5463 10.6817   1
   0   9  14-18.8309 12.2027   1
   0   9  15 2.90592 4.74602   1
   0  -9 -15 1.70042 5.15830   1
   0  -9 -15 4.34400 9.83188   1
   0   9  15 1.42995 11.6025   1
   0  10 -24-5.26639 9.11627   1
   0 -10  24 3.62795 10.0140   1
   0 -10  24-14.7644 13.1718   1
   0  10 -24 8.28838 13.2945   1
   0  10 -23-15.4402 14.5546   1
   0 -10  23 13.0804 14.1566   1
   0 -10  23 2.48477 9.43874   1
   0  10 -23-5.20509 10.2395   1
   0 -10  23 1.95790 10.0159   1
   0  10 -23-15.5488 9.57799   1
   0 -10  22 16.4212 10.4067   1
   0  10 -22 3.47594 11.4051   1
   0  10 -22 12.8983 15.5817   1
   0 -10  22 3.53115 14.9000   1
   0  10 -22-6.11565 9.76925   1
   0 -10  22-1.15180 10.2345   1
   0 -10  21-4.68371 11.1541   1
   0  10 -21 1.54305 11.9322   1
   0 -10  21-10.8482 16.4221   1
   0  10 -21-22.9586 16.7237   1
   0  10 -21-2.06680 10.4065   1
   0 -10  21-0.22998 10.8044   1
   0 -10  20-19.1607 13.8467   1
   0  10 -20 14.5228 13.5509   1
   0  10 -20-22.7878 18.4169   1
   0 -10  20 30.6819 17.9491   1
   0 -10  20-19.1139 11.6139   1
   0  10 -20 0.22667 11.3979   1
   0 -10  19 9.27470 15.5335   1
   0  10 -19-24.2252 17.3625   1
   0 -10  19 7.11442 19.4887   1
   0  10 -19-0.87466 18.8803   1
   0  10 -19 7.89069 12.0539   1
   0 -10  19-16.4570 12.4119   1
   0 -10  18-25.3940 16.9203   1
   0  10 -18 12.1086 19.3314   1
   0  10 -18 21.8510 13.3159   1
   0 -10  18 0.21559 12.8641   1
   0  10 -18-21.0815 22.4278   1
   0 -10  18-29.0151 22.4178   1
   0 -10  17-2.55499 13.9176   1
   0  10 -17-9.30315 13.8618   1
   0  10 -17-9.98541 19.7872   1
   0 -10  17 14.6590 16.3654   1
   0  10 -17-0.46122 25.4316   1
   0 -10  17 35.7125 24.0328   1
   0 -10  16 11.8899 17.1223   1
   0  10 -16 3.76692 15.0695   1
   0 -10  16-1.98120 13.5711   1
   0  10 -16 33.9328 20.4440   1
   0  10 -16-23.1597 26.5686   1
   0 -10  16 9.60987 25.0164   1
   0  10 -15-33.8950 26.8665   1
   0 -10  15 6.56653 26.6326   1
   0  10 -15 28.9471 18.5122   1
   0 -10  15-19.0585 16.2994   1
   0 -10  15 10.3951 13.8272   1
   0  10 -15 22.0390 15.7052   1
   0  10 -14 37.3246 26.6169   1
   0 -10  14 50.2858 26.5874   1
   0 -10  14-11.4561 12.3895   1
   0  10 -14 15.4169 14.6694   1
   0 -10  14-5.59670 21.3327   1
   0  10 -14-24.5665 21.3718   1
   0 -10  13 17.1593 12.5556   1
   0  10 -13-1.47555 14.6773   1
   0  10 -13 9.96737 27.0819   1
   0 -10  13 14.4355 26.9788   1
   0 -10  13-28.3575 28.3979   1
   0  10 -13 39.4306 28.1008   1
   0 -10  12 9.80774 12.6036   1
   0 -10  12-3.81887 27.8096   1
   0  10 -12-24.9486 30.1589   1
   0 -10  12-33.3270 32.6605   1
   0  10 -12-25.6020 32.2028   1
   0 -10  11 2.94572 35.6502   1
   0  10 -11 15.2680 36.0231   1
   0 -10  11 18.7326 24.4938   1
   0  10 -11 40.1490 27.7041   1
   0 -10  11 17.2478 12.6915   1
   0  10 -11-26.5241 17.4829   1
   0 -10  10 26.7152 24.6791   1
   0  10 -10 40.2228 24.1508   1
   0  10 -10-15.4246 21.2334   1
   0 -10  10-27.5652 15.2119   1
   0 -10  10-47.0443 45.4256   1
   0  10 -10-38.9257 45.6753   1
   0 -10   9 33.2438 15.9921   1
   0  10  -9 41.0625 21.5801   1
   0 -10   9-19.7659 53.2851   1
   0  10  -9 15.2084 37.7024   1
   0 -10   9-7.61546 39.5992   1
   0 -10   8 97.5408 26.3344   1
   0  10  -8 86.3944 30.5097   1
   0 -10   8-77.7350 53.8321   1
   0  10  -8 26.9586 55.1792   1
   0  10  -7 12.1865 22.9245   1
   0 -10   7 1.51790 13.6843   1
   0 -10   6 8.35157 10.0725   1
   0  10  -6-0.75257 20.4468   1
   0  10  -5-4.50271 17.7024   1
   0 -10   5 7.30149 8.52696   1
   0  10  -4 12.9964 15.9688   1
   0 -10   4 22.8457 9.61430   1
   0  10  -3 10.7630 12.9316   1
   0 -10   3 3.81915 6.57964   1
   0 -10  -6 6.29220 20.1736   1
   0 -10  -7 29.4774 19.4410   1
   0  10   7-10.4059 20.0678   1
   0 -10  -8 41.5115 19.4143   1
   0  10   8-8.61155 19.3910   1
   0  10   9-0.35676 18.6016   1
   0 -10  -9-25.4798 17.7841   1
   0  10  10 25.0527 17.9908   1
   0 -10 -10 6.19371 14.6801   1
   0  10  11 1.41746 14.9640   1
   0 -10 -11 14.2629 13.2686   1
   0  10  12 8.37803 13.6836   1
   0 -10 -12 10.6823 11.5923   1
   0 -10 -13-0.34100 10.8066   1
   0  10  13-1.72683 12.4099   1
   0  10  13 3.61606 5.04144   1
   0  10  14 14.4306 12.0492   1
   0 -10 -14-12.0826 10.8591   1
   0  10  14 7.09725 5.11976   1
   0  11 -24 0.51537 9.90159   1
   0 -11  24 11.8608 10.1148   1
   0 -11  23-7.99530 10.3293   1
   0  11 -23 1.45380 11.2204   1
   0 -11  23 15.9074 10.1659   1
   0  11 -23-1.26065 10.0501   1
   0  11 -23-8.06537 16.2058   1
   0 -11  23-21.8385 15.8651   1
   0  11 -22-9.62701 12.6254   1
   0 -11  22-14.3585 13.3771   1
   0  11 -22-1.74548 10.7293   1
   0 -11  22 2.47368 10.9442   1
   0  11 -22-11.0285 16.8308   1
   0 -11  22-30.7779 17.1254   1
   0  11 -21 13.2985 15.5356   1
   0 -11  21-20.0959 14.5864   1
   0 -11  21-13.7222 11.1997   1
   0  11 -21-1.45770 11.5034   1
   0 -11  21-2.96683 17.0270   1
   0  11 -21-11.0804 17.9442   1
   0  11 -20-5.82383 17.4878   1
   0 -11  20 19.3016 14.6221   1
   0 -11  20-13.7933 11.3513   1
   0  11 -20 6.74899 11.6867   1
   0  11 -20 11.8694 18.8882   1
   0 -11  20-4.76202 18.1558   1
   0 -11  19-6.04444 15.1837   1
   0  11 -19 9.13929 17.3697   1
   0  11 -19 0.68445 12.4924   1
   0 -11  19-8.22379 12.0300   1
   0 -11  19-15.6858 21.3974   1
   0  11 -19 12.4021 21.6835   1
   0  11 -18 18.0291 18.1835   1
   0 -11  18 5.01748 15.5990   1
   0  11 -18-9.13167 23.3638   1
   0 -11  18-30.8540 25.3236   1
   0  11 -18-8.96271 13.5531   1
   0 -11  18 10.1783 12.5808   1
   0 -11  17-36.0573 25.6826   1
   0  11 -17-16.3463 26.5863   1
   0  11 -17 11.8154 18.9686   1
   0 -11  17 31.1862 16.3492   1
   0 -11  17 26.5226 13.9171   1
   0  11 -17 31.7129 15.7686   1
   0 -11  16-22.2470 26.9893   1
   0  11 -16 0.88760 25.2263   1
   0 -11  16-7.83405 17.4284   1
   0  11 -16-6.98901 17.7049   1
   0  11 -16 12.9768 14.5624   1
   0 -11  16 7.18127 14.2079   1
   0 -11  15 12.0642 24.3724   1
   0  11 -15 8.94952 24.2427   1
   0 -11  15 5.53224 13.3889   1
   0  11 -15 21.5913 15.3303   1
   0 -11  15 30.0777 28.6536   1
   0  11 -14 24.9253 29.5964   1
   0 -11  14 12.2124 12.9266   1
   0  11 -14-30.6615 15.9862   1
   0 -11  14 9.10921 30.4769   1
   0  11 -14 36.1944 31.4731   1
   0 -11  13 47.7882 29.4218   1
   0  11 -13 45.5937 30.9215   1
   0 -11  13-2.92852 12.7208   1
   0  11 -13-22.8475 16.1614   1
   0  11 -13 14.5022 33.4898   1
   0  11 -12-3.49286 39.5980   1
   0 -11  12 60.1473 37.9643   1
   0  11 -12-17.8126 17.6107   1
   0 -11  12 11.6699 12.7187   1
   0 -11  12 3.84432 22.7358   1
   0  11 -12 30.0477 26.5060   1
   0  11 -11-22.5306 21.9435   1
   0 -11  11 3.62819 14.8829   1
   0  11 -11-24.8450 24.5674   1
   0 -11  11-18.6275 25.1103   1
   0  11 -11-10.7047 46.3368   1
   0 -11  11 3.78649 43.9232   1
   0 -11  10-3.49110 53.4087   1
   0 -11  10 65.4022 39.4630   1
   0  11 -10-55.4556 37.4545   1
   0  11 -10-25.9896 20.4673   1
   0 -11  10-21.2183 14.4696   1
   0  11  -9-33.4715 50.2898   1
   0 -11   9 72.6083 49.2562   1
   0 -11   9 19.2170 14.5062   1
   0  11  -9 44.7023 21.6845   1
   0 -11   8-22.6015 14.1843   1
   0  11  -8 0.55623 23.1685   1
   0  11  -7 12.9591 21.4513   1
   0 -11   7 18.6280 12.4263   1
   0 -11   6 25.1859 12.8033   1
   0  11  -6 53.7195 22.2651   1
   0 -11   5-12.2537 8.54487   1
   0  11  -5-10.8410 16.8234   1
   0 -11   4-4.34387 7.10751   1
   0  11  -4-4.29553 14.2871   1
   0  11   7 14.7050 20.6978   1
   0 -11  -7-11.6737 19.0524   1
   0  11   8 2.23620 18.7237   1
   0 -11  -8 1.86364 17.5085   1
   0 -11  -9 24.2112 16.9809   1
   0  11   9-9.61047 17.9288   1
   0  11  10 17.3001 16.6054   1
   0 -11 -10-3.95086 15.5233   1
   0 -11 -11-15.8897 14.7681   1
   0  11  11-24.3307 17.2988   1
   0 -11 -12 1.85540 12.1566   1
   0  11  12-10.9020 14.0130   1
   0 -11 -13 14.9912 11.1584   1
   0  11  13-14.1625 12.7428   1
   0  12 -23 12.2789 15.1391   1
   0 -12  23-11.4719 14.3497   1
   0 -12  23-2.94465 10.8459   1
   0  12 -23 3.71582 10.3996   1
   0  12 -23 7.36660 16.5437   1
   0 -12  23-23.7694 17.8745   1
   0  12 -22 18.6683 16.4582   1
   0 -12  22 8.34544 13.8446   1
   0 -12  22 3.66258 11.0088   1
   0  12 -22-13.9700 11.1235   1
   0 -12  22-5.20693 16.7218   1
   0  12 -22-4.86562 16.9449   1
   0  12 -21 29.4884 16.8021   1
   0 -12  21 9.07336 13.2575   1
   0  12 -21 4.99243 11.2658   1
   0 -12  21-1.30173 11.5275   1
   0 -12  21-24.6615 19.5472   1
   0  12 -21-14.6460 20.0147   1
   0  12 -20-0.62415 16.2531   1
   0 -12  20 24.6893 14.8310   1
   0  12 -20-25.9427 22.1928   1
   0 -12  20 15.1014 19.9670   1
   0 -12  20 6.67357 11.3516   1
   0  12 -20 5.32693 12.1176   1
   0  12 -19 14.0575 16.9102   1
   0 -12  19-28.8192 22.3109   1
   0  12 -19 41.4553 22.7761   1
   0 -12  19-3.31419 14.7219   1
   0 -12  19 2.61255 11.5353   1
   0  12 -19-6.89290 12.9495   1
   0 -12  18-16.2876 24.3595   1
   0  12 -18 21.6232 24.2693   1
   0  12 -18-9.43614 16.2527   1
   0 -12  18 5.91128 14.0626   1
   0  12 -18 1.95920 14.2834   1
   0 -12  18 5.03774 12.5922   1
   0  12 -17-4.29939 13.9782   1
   0 -12  17 0.43010 11.7377   1
   0 -12  17 1.21535 19.3585   1
   0  12 -17-27.9631 18.8346   1
   0 -12  17-10.2053 24.5201   1
   0  12 -17 11.3602 25.1015   1
   0  12 -16-7.86832 25.4418   1
   0 -12  16 26.0647 25.8215   1
   0 -12  16-2.16574 12.7246   1
   0 -12  16-55.8700 29.4070   1
   0  12 -16-1.53722 28.3520   1
   0  12 -15 17.7921 31.3771   1
   0 -12  15 32.1908 29.0485   1
   0  12 -15 3.36740 16.7612   1
   0 -12  15 17.4450 14.0360   1
   0  12 -15 10.4182 33.1175   1
   0 -12  15 51.5101 32.3677   1
   0  12 -14 9.99210 32.3603   1
   0 -12  14 23.1645 29.3649   1
   0  12 -14 3.44136 17.2047   1
   0 -12  14-3.66302 13.1201   1
   0  12 -14 10.2679 34.2206   1
   0 -12  14-58.6750 36.9347   1
   0  12 -13-10.1247 27.6482   1
   0  12 -13-45.8561 40.1019   1
   0 -12  13-32.5726 39.6105   1
   0  12 -13 32.4664 18.8617   1
   0 -12  13 2.36234 13.2924   1
   0 -12  13 15.8368 23.9787   1
   0  12 -12-79.5563 48.2229   1
   0 -12  12 72.2876 46.5759   1
   0  12 -12 9.10353 23.1249   1
   0 -12  12 20.0725 15.7359   1
   0 -12  12-41.2904 25.7003   1
   0  12 -12 22.3304 25.2837   1
   0 -12  11 69.0561 52.6929   1
   0  12 -11 31.1232 53.4242   1
   0 -12  11 25.9142 16.7590   1
   0  12 -11 38.3573 22.6136   1
   0 -12  11 21.2495 40.3727   1
   0  12 -11 48.9871 34.6394   1
   0  12 -10 11.7891 20.5719   1
   0 -12  10-5.13237 13.1181   1
   0 -12  10-50.3927 48.0213   1
   0  12 -10-56.6079 47.2555   1
   0  12  -9 6.52403 22.5807   1
   0 -12   9-7.24762 12.9134   1
   0  12  -9-2.87652 50.9413   1
   0  12  -8 22.8210 23.8162   1
   0 -12   8 14.7400 13.2888   1
   0 -12   7 62.9560 23.4391   1
   0  12  -7 122.449 30.6181   1
   0  12  -6 17.4931 19.0220   1
   0 -12   6 18.5890 9.95619   1
   0 -12   5 1.82853 7.33635   1
   0  12  -5 37.9091 16.1426   1
   0  12  -4 2.43719 14.0684   1
   0 -12   4 4.74328 6.47529   1
   0 -12  -7 49.6374 23.6047   1
   0 -12  -8 7.21727 17.2703   1
   0  12   8 2.00971 18.6981   1
   0  12   9 10.5970 17.1162   1
   0 -12  -9-14.8324 15.7410   1
   0 -12 -10-7.24474 15.8380   1
   0  12  10 36.5717 16.8260   1
   0  12  11-30.9361 17.1803   1
   0 -12 -11-7.76300 15.3510   1
   0 -12 -12-5.36283 13.4702   1
   0  12  12-7.96768 15.2184   1
   0 -13  23-20.8302 14.1089   1
   0  13 -23 4.18967 11.6632   1
   0 -13  23 9.20925 11.0688   1
   0 -13  23-0.57829 17.6225   1
   0  13 -23-17.8637 18.6742   1
   0  13 -22-11.2188 15.9322   1
   0 -13  22 0.33002 13.3742   1
   0 -13  22-6.87578 18.6299   1
   0  13 -22-5.39213 19.9697   1
   0  13 -22-16.0442 11.4627   1
   0 -13  22 14.9353 11.3155   1
   0  13 -21 1.59938 15.5200   1
   0  13 -21 52.8577 21.0960   1
   0 -13  21-34.6399 21.3373   1
   0 -13  21-8.30888 13.2198   1
   0 -13  21 0.78322 10.6508   1
   0  13 -21-3.35469 11.5607   1
   0 -13  20-9.09223 21.6898   1
   0 -13  20-17.7429 12.2804   1
   0  13 -20-18.4337 15.8409   1
   0 -13  20-9.50416 12.0903   1
   0  13 -20-4.24886 13.0852   1
   0  13 -19 37.2237 21.6981   1
   0 -13  19-43.6069 24.7721   1
   0 -13  19 2.91718 12.0486   1
   0  13 -19-7.66805 12.1664   1
   0  13 -19-3.17935 13.6804   1
   0 -13  19-13.8745 15.2088   1
   0  13 -18-38.2246 24.5457   1
   0 -13  18 13.9700 23.8199   1
   0  13 -18-7.24691 13.6721   1
   0 -13  18-7.45314 11.3618   1
   0  13 -18-14.4889 19.1844   1
   0 -13  18 3.54137 20.3095   1
   0  13 -17-37.6875 27.5348   1
   0 -13  17 24.9016 27.4930   1
   0 -13  17 31.2956 12.6589   1
   0  13 -17 10.5417 14.9447   1
   0  13 -17 23.5269 26.3416   1
   0 -13  17-24.7174 25.0121   1
   0  13 -16-58.4808 32.3482   1
   0 -13  16-29.1933 32.1148   1
   0  13 -16-6.09837 15.8123   1
   0 -13  16-2.92622 12.7571   1
   0  13 -16-5.93622 29.1531   1
   0 -13  16 0.43915 27.3335   1
   0  13 -15 135.880 37.5643   1
   0 -13  15 121.033 39.1115   1
   0  13 -15 0.50169 16.9921   1
   0 -13  15-8.20811 12.9111   1
   0 -13  15-22.5482 29.2153   1
   0  13 -15 19.0625 31.6787   1
   0  13 -14 27.6668 40.7307   1
   0 -13  14-6.00688 40.6598   1
   0  13 -14 1.60157 19.0335   1
   0 -13  14 20.0762 14.0748   1
   0 -13  14-38.8623 24.3199   1
   0  13 -14 23.0917 27.9321   1
   0 -13  13-26.1039 48.8335   1
   0  13 -13-28.4655 49.3156   1
   0 -13  13 20.9962 26.7774   1
   0  13 -13 7.73847 25.3172   1
   0 -13  13-2.75651 15.8531   1
   0  13 -13 32.5460 25.0721   1
   0 -13  12 22.1270 54.1146   1
   0  13 -12 18.8552 52.0495   1
   0  13 -12 63.8147 35.5567   1
   0 -13  12-14.7465 36.9815   1
   0 -13  12-14.6198 14.2403   1
   0  13 -12-7.06018 21.2130   1
   0  13 -11 51.7351 47.3029   1
   0 -13  11 19.7848 49.2443   1
   0  13 -11-0.86828 21.1068   1
   0 -13  11-6.75523 13.0619   1
   0  13 -10-30.9006 51.6921   1
   0  13 -10-4.38700 22.7207   1
   0 -13  10 21.2151 13.5894   1
   0 -13   9-0.99045 12.7696   1
   0  13  -9 7.32837 23.6338   1
   0  13  -8 14.5205 22.4521   1
   0 -13   8 12.6062 9.59502   1
   0  13  -7 4.21247 20.3736   1
   0 -13   7 2.78320 8.53257   1
   0 -13   6 35.4012 14.2269   1
   0  13  -6 57.5386 21.0381   1
   0  13  -5 21.2952 16.5311   1
   0 -13   5 4.78274 7.52727   1
   0  13  -4 2.81561 14.8121   1
   0 -13   4 12.3154 7.59694   1
   0 -13  -8 3.44092 16.8916   1
   0 -13  -9 6.52131 15.7082   1
   0  13   9 4.80488 16.7613   1
   0 -13 -10 2.68145 15.1183   1
   0  13  10 15.4904 16.2156   1
   0 -13 -11-1.84872 14.6091   1
   0  13  11 10.4969 15.8217   1
   0  14 -23-5.62467 14.9460   1
   0 -14  23 8.07409 13.2433   1
   0 -14  23-10.6819 18.8043   1
   0  14 -23-10.4017 19.7556   1
   0 -14  23-1.72646 10.8402   1
   0  14 -23-2.22737 10.4715   1
   0  14 -22 11.4035 15.4191   1
   0 -14  22-2.44487 19.4388   1
   0  14 -22-24.4809 21.0258   1
   0 -14  22-9.79528 12.4916   1
   0 -14  22-8.30758 10.7875   1
   0  14 -22 8.13918 11.6391   1
   0 -14  21-37.3979 21.2247   1
   0  14 -21 15.0156 20.1881   1
   0 -14  21-15.8296 13.0152   1
   0  14 -21 0.29709 14.4926   1
   0 -14  21 2.23908 11.3433   1
   0  14 -21-10.7817 11.3656   1
   0 -14  20-1.75553 10.3611   1
   0  14 -20-1.50426 11.9599   1
   0 -14  20-3.32855 15.8354   1
   0  14 -20-17.0583 15.4302   1
   0 -14  20-28.3694 22.1293   1
   0  14 -20 11.5132 20.8156   1
   0  14 -19-2.36370 23.4753   1
   0 -14  19-17.7187 23.1983   1
   0 -14  19 13.8379 10.8462   1
   0  14 -19-4.57591 12.5723   1
   0  14 -19-3.91763 19.7342   1
   0 -14  19-14.6900 21.1394   1
   0 -14  18 22.9235 25.3544   1
   0  14 -18 7.45035 26.7306   1
   0  14 -18-6.23329 14.1375   1
   0 -14  18 10.8603 11.3217   1
   0 -14  18 26.9992 23.4160   1
   0  14 -18 2.12885 24.7205   1
   0  14 -17-38.3022 30.7150   1
   0 -14  17-12.9131 29.8374   1
   0 -14  17 10.7990 11.5767   1
   0  14 -17 18.7927 14.8598   1
   0  14 -17 17.9070 26.8332   1
   0 -14  17-23.2693 26.1034   1
   0 -14  16 18.0192 33.1026   1
   0  14 -16 44.6908 33.9797   1
   0 -14  16 15.3306 12.5223   1
   0  14 -16 14.6251 16.6394   1
   0 -14  16 2.65624 25.2260   1
   0  14 -16 15.1951 30.5854   1
   0 -14  15 22.4966 13.3847   1
   0  14 -15-19.2895 18.1474   1
   0 -14  15 1.10281 22.1429   1
   0  14 -15 15.6760 41.1901   1
   0 -14  15-25.9311 39.6917   1
   0  14 -15-7.75070 26.2271   1
   0  14 -14-40.8740 49.5495   1
   0 -14  14 23.2927 47.2475   1
   0 -14  14-18.9107 25.6908   1
   0  14 -14 11.4091 25.8294   1
   0 -14  14 9.23537 15.0918   1
   0  14 -14 10.6214 22.8719   1
   0 -14  13-23.7654 54.6907   1
   0  14 -13-18.6621 21.9815   1
   0 -14  13 5.47979 14.3970   1
   0  14 -13 69.2030 34.5806   1
   0 -14  13 1.02580 36.4845   1
   0  14 -13-42.2642 52.6746   1
   0  14 -12-3.76145 22.0782   1
   0 -14  12 11.6722 13.7699   1
   0 -14  12 42.9794 46.3163   1
   0  14 -12 0.58747 46.3047   1
   0  14 -11 12.3172 24.1842   1
   0 -14  11 27.4203 15.2843   1
   0  14 -11 19.7405 52.0638   1
   0 -14  11 30.9651 51.0806   1
   0  14 -10 9.95306 25.6632   1
   0 -14  10 18.3747 13.6309   1
   0  14  -9 7.17951 23.4211   1
   0 -14   9 11.8689 10.7656   1
   0  14  -8 9.87692 21.9767   1
   0 -14   8 4.48445 8.33099   1
   0  14  -7 3.90096 20.0535   1
   0 -14   7-6.19744 8.52286   1
   0 -14   6 8.96545 8.11632   1
   0  14  -6 37.0158 18.1121   1
   0 -14   5 18.7554 9.58735   1
   0  14  -5 20.0545 17.4035   1
   0 -14   4-2.52795 6.97144   1
   0 -14  -8-9.25570 16.6205   1
   0 -14  -9-11.5964 15.8216   1
   0  14   9 22.0274 17.3425   1
   0  15 -22 0.26813 10.8855   1
   0 -15  22 6.42580 11.4541   1
   0  15 -22-2.24999 12.5643   1
   0  15 -22-19.9570 19.6156   1
   0 -15  22 30.4515 21.1936   1
   0 -15  21-8.86084 10.5017   1
   0  15 -21-4.58189 11.4065   1
   0  15 -21-1.25806 20.9017   1
   0  15 -21-12.3711 15.8723   1
   0 -15  21 7.27625 17.7062   1
   0 -15  21-1.82548 19.4668   1
   0 -15  20-7.85073 10.4785   1
   0  15 -20 9.37363 12.6408   1
   0  15 -20 9.60747 22.6156   1
   0 -15  20 7.61989 21.9458   1
   0  15 -20 7.77122 21.1861   1
   0 -15  20 11.4053 21.6259   1
   0 -15  19 8.88948 10.6485   1
   0  15 -19-17.0757 13.6427   1
   0  15 -19 9.34885 23.9572   1
   0 -15  19-18.9866 24.2783   1
   0  15 -19-31.2318 24.0799   1
   0 -15  19-15.7048 23.1442   1
   0  15 -18 15.9255 14.3172   1
   0 -15  18-16.4084 11.1710   1
   0 -15  18-5.55545 27.4731   1
   0  15 -18-23.1873 29.6540   1
   0 -15  18 13.0896 24.3656   1
   0  15 -18-3.53042 26.1549   1
   0  15 -17 56.0413 32.1055   1
   0 -15  17 15.8600 32.9821   1
   0  15 -17 25.9637 17.6160   1
   0  15 -17 28.8536 28.2712   1
   0 -15  17 21.8839 24.7163   1
   0 -15  16 13.5759 12.9379   1
   0  15 -16 14.2087 17.1632   1
   0 -15  16 33.2478 36.6244   1
   0  15 -16 65.4956 39.0076   1
   0 -15  16 11.8293 21.8951   1
   0  15 -16 19.2399 25.2944   1
   0 -15  15 27.9178 14.5923   1
   0  15 -15 27.3129 22.0958   1
   0  15 -15-6.38665 45.3601   1
   0 -15  15-61.9610 44.8426   1
   0 -15  15-19.4733 24.8460   1
   0  15 -15 22.1482 24.1127   1
   0  15 -14 31.0607 50.9702   1
   0 -15  14 41.3994 51.2154   1
   0  15 -14 26.2908 21.7514   1
   0 -15  14 16.8560 14.8276   1
   0  15 -14 13.7461 28.8383   1
   0 -15  14-1.65027 34.1622   1
   0  15 -13-14.7425 21.1192   1
   0  15 -13-27.1427 44.4815   1
   0 -15  13-91.7418 45.8492   1
   0  15 -12 14.8303 22.3370   1
   0 -15  12 10.4261 13.1910   1
   0  15 -12-5.14197 50.9552   1
   0 -15  12-49.0570 50.1750   1
   0  15 -11-4.17039 24.4305   1
   0 -15  11 1.81412 12.3921   1
   0  15 -10 12.3343 24.1782   1
   0 -15  10 0.38389 11.9822   1
   0 -15   9 15.9478 10.0467   1
   0  15  -9 19.9374 23.5517   1
   0  15  -8 42.9363 23.0419   1
   0 -15   8 24.2081 11.4846   1
   0  15  -7 10.5006 18.6077   1
   0 -15   7-1.83553 7.84901   1
   0  15  -6-4.17501 17.6058   1
   0 -15   6 5.05912 7.27869   1
   0 -15   5-2.06317 6.80394   1
   0  15  -5 2.03022 15.9231   1
   0  16 -22 10.0782 11.8065   1
   0 -16  22 14.9322 9.92737   1
   0 -16  22-21.1889 20.2531   1
   0  16 -22 5.39037 20.3647   1
   0  16 -22 8.74180 16.3839   1
   0 -16  22-21.9172 19.1876   1
   0 -16  21 7.29101 10.2265   1
   0  16 -21-2.65273 12.3964   1
   0 -16  21-21.7797 22.3611   1
   0  16 -21 17.2930 21.9643   1
   0 -16  21 3.92581 21.3711   1
   0  16 -21 57.5934 21.4765   1
   0  16 -20 9.87942 13.0010   1
   0 -16  20 1.49101 10.2535   1
   0  16 -20-7.31108 25.3996   1
   0 -16  20-3.50466 24.4409   1
   0 -16  20 23.1241 22.9782   1
   0  16 -20 24.6850 24.1763   1
   0 -16  19-0.30253 10.6032   1
   0  16 -19-2.13211 13.7571   1
   0 -16  19-52.0323 28.6468   1
   0  16 -19-18.0513 28.0484   1
   0  16 -19 21.6012 24.9902   1
   0 -16  19-14.0256 24.3320   1
   0  16 -18-10.9137 14.5752   1
   0 -16  18-26.9904 30.1656   1
   0  16 -18 21.0207 29.9293   1
   0 -16  18-1.23483 10.3231   1
   0 -16  18 13.5399 20.8150   1
   0  16 -18-9.73718 26.1282   1
   0  16 -17 21.9247 16.8373   1
   0 -16  17-7.73215 11.2903   1
   0 -16  17 52.0454 35.3670   1
   0  16 -17-13.1210 34.6337   1
   0 -16  17-20.6300 19.8147   1
   0  16 -17-21.8052 20.8074   1
   0  16 -16 50.5809 21.2071   1
   0 -16  16-15.4547 13.7762   1
   0 -16  16-1.83589 42.4508   1
   0  16 -16 15.5715 41.3411   1
   0  16 -16-13.0298 21.6070   1
   0 -16  16-5.51261 22.3937   1
   0  16 -15 17.0336 46.8631   1
   0 -16  15-61.0978 49.3969   1
   0 -16  15-4.29417 13.3967   1
   0  16 -15-7.46935 19.7957   1
   0  16 -15-6.66612 25.7316   1
   0 -16  15-28.1894 32.0518   1
   0 -16  14-5.42019 12.8711   1
   0  16 -14 39.1306 20.2007   1
   0  16 -14 14.5629 39.3660   1
   0 -16  14 14.5395 39.9802   1
   0  16 -13 24.4101 21.0479   1
   0 -16  13 5.38148 11.8542   1
   0  16 -13 78.5458 48.6414   1
   0 -16  13-100.538 48.4748   1
   0 -16  12-1.91085 11.7759   1
   0  16 -12 18.3986 48.5948   1
   0  16 -12 37.9559 22.5344   1
   0 -16  11 10.1569 12.7092   1
   0  16 -11-1.63927 24.3030   1
   0  16 -10 9.36240 22.7406   1
   0 -16  10 5.73512 9.06158   1
   0  16  -9 20.7293 21.3988   1
   0 -16   9 2.75047 7.90325   1
   0 -16   8 1.41681 7.14583   1
   0  16  -8-5.48610 19.6367   1
   0  16  -7 22.5186 17.2238   1
   0 -16   7 0.62511 6.96105   1
   0  16  -6 23.4901 16.5127   1
   0 -16   6 5.55168 7.05323   1
   0  16  -5 0.26755 14.9996   1
   0 -16   5 4.27390 6.35274   1
   0  17 -21 1.91278 12.2423   1
   0 -17  21-11.7517 10.5824   1
   0 -17  21 18.3073 24.8047   1
   0  17 -21-14.8105 24.8157   1
   0  17 -21 3.76412 23.3064   1
   0 -17  21 16.0909 22.1080   1
   0  17 -20 7.78538 13.2034   1
   0 -17  20 9.34316 10.6060   1
   0  17 -20 41.8993 27.9604   1
   0 -17  20 17.5341 26.1655   1
   0 -17  20 13.8117 23.1119   1
   0  17 -20-15.2464 25.4744   1
   0  17 -19-9.62593 14.6760   1
   0 -17  19-31.2151 30.2779   1
   0  17 -19-46.4275 31.0236   1
   0 -17  19-9.25902 11.2150   1
   0 -17  19 17.4008 20.6806   1
   0  17 -19-5.75637 25.2621   1
   0  17 -18 15.5466 16.0468   1
   0 -17  18 4.11190 11.3135   1
   0  17 -18-4.65392 34.6562   1
   0 -17  18 18.4599 33.5787   1
   0 -17  18 3.92030 18.5036   1
   0  17 -18-6.81561 20.2574   1
   0 -17  17-11.2139 13.4117   1
   0  17 -17 10.3188 19.4354   1
   0 -17  17-41.9387 40.2749   1
   0  17 -17-41.3624 41.0356   1
   0  17 -17-3.45980 20.4791   1
   0 -17  17 1.35209 21.7248   1
   0  17 -16 80.7676 43.4864   1
   0  17 -16 7.13504 18.3313   1
   0 -17  16-5.80052 11.9646   1
   0 -17  16 66.9264 46.6202   1
   0 -17  16-36.8435 31.3168   1
   0  17 -16-9.44459 24.4025   1
   0 -17  15 10.1123 11.7214   1
   0  17 -15 15.9899 18.8030   1
   0 -17  15-10.1356 36.2939   1
   0  17 -15 10.1090 35.5985   1
   0 -17  15-17.4944 49.9625   1
   0  17 -14 27.0559 20.0038   1
   0 -17  14-0.38348 11.2886   1
   0 -17  14 2.53996 43.7272   1
   0  17 -14 14.7967 44.1955   1
   0  17 -13 18.4488 20.6013   1
   0 -17  13-2.43270 11.0494   1
   0  17 -13-42.7422 45.7824   1
   0  17 -12-10.3581 22.8655   1
   0 -17  12-17.2070 12.7606   1
   0  17 -11-32.7126 22.5747   1
   0 -17  11 7.41493 10.3725   1
   0 -17  10-13.6176 8.70751   1
   0  17 -10 1.26182 21.1981   1
   0  17  -9 20.9711 19.9815   1
   0 -17   9 2.81930 7.47911   1
   0 -17   8 1.39064 7.25878   1
   0  17  -8-2.04497 17.2026   1
   0  17  -7-13.6844 15.7714   1
   0 -17   7 2.90527 6.56531   1
   0 -17   6-3.00213 5.87728   1
   0  17  -6 24.2586 15.2923   1
   0 -17   5 9.56006 6.51020   1
   0  18 -20-3.93853 14.5828   1
   0  18 -20-25.5490 29.3720   1
   0 -18  20 34.8714 28.9642   1
   0 -18  20 11.9241 10.5588   1
   0 -18  20 23.7341 20.7235   1
   0  18 -20-42.7180 26.0673   1
   0 -18  19-5.81033 11.4492   1
   0  18 -19 25.1072 15.8003   1
   0 -18  19 1.38476 18.5288   1
   0  18 -19 2.88699 19.8605   1
   0 -18  19-11.5904 33.0297   1
   0  18 -19 35.5266 34.1097   1
   0 -18  18-15.6899 13.2816   1
   0  18 -18 7.73934 18.7551   1
   0  18 -18 42.7012 39.8494   1
   0 -18  18 1.03269 37.6832   1
   0 -18  18 1.90945 20.3917   1
   0  18 -18-11.9016 20.0218   1
   0  18 -17-30.3345 43.5044   1
   0 -18  17 2.24611 43.0444   1
   0  18 -17 14.5005 23.5363   1
   0 -18  17 23.8197 30.0125   1
   0  18 -17-12.1602 18.3484   1
   0 -18  17 6.75103 12.0840   1
   0 -18  16-6.91329 34.7022   1
   0  18 -16-34.3852 31.4276   1
   0  18 -16 6.03619 17.3049   1
   0 -18  16 4.93297 11.0306   1
   0  18 -15 29.6021 39.1783   1
   0 -18  15-20.7112 41.3681   1
   0  18 -15-12.0574 18.0262   1
   0 -18  15-4.05180 10.4710   1
   0  18 -14 3.50663 42.2822   1
   0 -18  14-22.0324 42.8578   1
   0 -18  14 19.9873 11.6262   1
   0  18 -14-1.71390 19.6284   1
   0  18 -13-12.2878 21.2885   1
   0 -18  13-6.68589 11.0314   1
   0 -18  12 9.21467 10.3269   1
   0  18 -12-10.6597 20.9932   1
   0  18 -11-29.8857 20.9730   1
   0 -18  11-3.21261 8.44786   1
   0 -18  10-7.05335 7.96431   1
   0  18 -10 28.4147 20.6840   1
   0 -18   9-3.98551 6.91376   1
   0  18  -9 4.24240 17.7183   1
   0  18  -8 14.6445 16.3208   1
   0 -18   8-2.49103 6.48968   1
   0 -18   7 1.67251 6.06681   1
   0  18  -7-20.6981 15.0542   1
   0 -18   6 13.9324 7.22785   1
   0 -18   5 7.04832 5.90736   1
   0 -19  19-5.81886 12.1811   1
   0  19 -19 6.54660 17.9436   1
   0  19 -19 8.09025 38.2735   1
   0 -19  19 15.2610 34.6263   1
   0 -19  19 10.5850 19.8600   1
   0  19 -19-36.7088 20.8513   1
   0  19 -18-60.3981 43.2991   1
   0  19 -18-15.4788 18.3062   1
   0 -19  18-12.8157 12.8800   1
   0 -19  18 36.6976 42.0057   1
   0  19 -18 3.16662 22.8228   1
   0 -19  18 39.8348 29.9023   1
   0  19 -17 26.0524 30.8764   1
   0 -19  17 1.62453 34.4254   1
   0  19 -17-22.6309 17.3956   1
   0 -19  17 2.59933 10.8580   1
   0 -19  17-49.7943 47.7424   1
   0  19 -16 1.69440 37.9016   1
   0 -19  16-46.6170 40.2154   1
   0 -19  16-6.44487 10.6752   1
   0  19 -16-0.84685 17.5177   1
   0 -19  15 35.5867 41.5080   1
   0  19 -15-1.84965 41.0618   1
   0  19 -15-0.45152 18.2401   1
   0 -19  15-7.93804 10.9462   1
   0  19 -14-26.8862 20.1706   1
   0 -19  14 13.3258 10.0969   1
   0  19 -13 19.5606 21.5494   1
   0 -19  13 15.4368 11.4848   1
   0 -19  12-1.46152 8.72143   1
   0  19 -12 21.2974 19.8848   1
   0 -19  11-1.42243 7.49762   1
   0  19 -11 2.78031 19.2380   1
   0 -19  10 12.5865 7.99845   1
   0  19 -10 3.40326 17.7348   1
   0 -19   9 5.62841 7.21036   1
   0  19  -9 15.2647 16.1651   1
   0  19  -8 17.2955 14.8375   1
   0 -19   8-5.50353 6.11371   1
   0  19  -7-5.75017 13.9089   1
   0 -19   7-2.74190 6.10044   1
   0  19  -6 27.7081 13.4888   1
   0 -19   6 6.04626 6.12953   1
   0 -20  18-8.48948 11.5182   1
   0  20 -18 10.7720 17.1956   1
   0 -20  17-5.90786 39.2040   1
   0  20 -17 2.50815 35.1600   1
   0  20 -17-10.2327 17.2299   1
   0 -20  17-10.8344 11.1279   1
   0 -20  16-51.5749 40.2586   1
   0  20 -16 84.1404 40.0239   1
   0  20 -16 10.3576 17.3276   1
   0 -20  16-7.41420 10.8290   1
   0  20 -15-2.96506 18.4891   1
   0  20 -15-38.3068 41.3056   1
   0  20 -14 3.07522 20.0337   1
   0 -20  14 0.50608 10.3576   1
   0 -20  13-4.62122 9.48259   1
   0  20 -13 7.69993 19.5470   1
   0 -20  12-1.01284 7.74584   1
   0  20 -12-7.94595 19.2875   1
   0  20 -11 45.3261 18.5846   1
   0 -20  11 0.96680 7.28869   1
   0  20 -10-7.28365 16.3502   1
   0 -20  10 6.64373 6.98809   1
   0 -20   9 9.52808 6.51051   1
   0  20  -9-9.81567 15.2653   1
   0 -20   8-4.87478 6.25975   1
   0  20  -8-15.5779 14.8709   1
   0  20  -7 7.63551 13.3372   1
   0 -20   7-3.17237 5.95094   1
   0 -20   6-1.99559 5.64302   1
   0 -21  15 6.24135 10.0650   1
   0  21 -15 31.4544 19.6628   1
   0  21 -14-21.0852 20.2676   1
   0 -21  14-5.37576 10.5393   1
   0 -21  13-3.21972 8.31767   1
   0  21 -13-19.2014 19.0075   1
   0  21 -12-8.16891 18.7735   1
   0 -21  12 2.09071 7.77340   1
   0 -21  11 5.95544 7.30833   1
   0  21 -11-2.81700 16.8366   1
   0 -21  10-5.34167 7.20256   1
   0  21 -10-30.4118 16.7559   1
   0  21  -9-26.0254 15.0918   1
   0 -21   9-2.03925 6.18774   1
   0 -21   8-3.47022 6.00293   1
   0  21  -8-21.1439 13.7537   1
   0 -21   7-5.42049 5.64601   1
   0  21  -7 8.87557 12.5623   1
   0 -21   6 6.90187 5.69169   1
   1 -21   6-3.84570 5.51057   1
  -1  21  -7-9.36514 12.8262   1
   1 -21   7 0.73184 5.31972   1
   1 -21   8-5.85426 6.46508   1
  -1  21  -8-3.82860 13.5210   1
  -1  21  -9-3.24653 14.2614   1
   1 -21   9 2.47633 5.93833   1
   1 -21  10 10.8103 7.49826   1
  -1  21 -10 0.42798 15.6977   1
  -1  21 -11 9.51350 17.2508   1
   1 -21  11-2.51132 7.27192   1
   1 -21  12 9.43360 7.95724   1
  -1  21 -12 4.09747 18.1883   1
  -1  21 -13 11.2659 19.3704   1
   1 -21  13 3.80494 7.64879   1
   1 -21  14 4.35932 10.1373   1
  -1  21 -14-11.5134 19.3900   1
  -1  21 -15 2.16359 19.6612   1
   1 -21  15 7.54831 10.8928   1
  -1  21 -15-4.11523 39.9941   1
   1 -20   6 0.67427 5.42080   1
   1 -20   7-3.21400 6.29768   1
  -1  20  -7 13.3869 13.7097   1
   1 -20   8-6.07610 6.43883   1
  -1  20  -8 5.22877 14.2753   1
  -1  20  -9-29.5728 15.6502   1
   1 -20   9 7.63755 6.61228   1
  -1  20 -10 8.41448 16.5014   1
   1 -20  10-7.62416 7.28350   1
  -1  20 -11-17.4488 18.6727   1
   1 -20  11 6.85357 7.32684   1
  -1  20 -12 8.56121 18.9876   1
   1 -20  12 7.18477 7.91360   1
  -1  20 -13 13.5398 19.9842   1
   1 -20  13-8.33111 10.3365   1
   1 -20  14-4.62311 10.8461   1
  -1  20 -14-15.0878 20.5569   1
  -1  20 -14-3.89654 41.1653   1
  -1  20 -15-5.02010 18.9704   1
   1 -20  15 36.1881 40.8837   1
  -1  20 -15 0.97017 40.4717   1
   1 -20  15-1.47278 10.8620   1
   1 -20  16-17.3194 36.4266   1
  -1  20 -16 4.23268 35.4383   1
  -1  20 -16-2.89405 18.1286   1
   1 -20  16 9.42405 11.0208   1
  -1  20 -17-1.90847 25.8310   1
   1 -20  17-25.1236 33.0448   1
   1 -20  17 3.21588 10.8461   1
  -1  20 -17-27.6069 17.9549   1
  -1  20 -18-0.52780 21.2646   1
   1 -20  18-37.4458 26.9038   1
   1 -20  18-6.02819 10.8019   1
  -1  20 -18 14.9726 17.0806   1
  -1  19  -6-11.0043 13.9544   1
   1 -19   6-2.25927 6.00868   1
   1 -19   7-3.82174 6.04226   1
  -1  19  -8 18.2856 15.5144   1
   1 -19   8 2.94573 6.33036   1
   1 -19   9 13.4147 7.72028   1
  -1  19  -9-12.0026 16.1648   1
   1 -19  10 4.09982 7.18985   1
  -1  19 -10-13.3785 17.9301   1
  -1  19 -11 2.82094 19.1460   1
   1 -19  11 7.69113 7.99960   1
   1 -19  12 5.43725 8.49657   1
  -1  19 -12 17.6875 20.4078   1
  -1  19 -13-8.44347 20.6408   1
   1 -19  13-6.36835 10.9187   1
  -1  19 -13 38.5895 42.4932   1
   1 -19  14-43.7311 43.3429   1
  -1  19 -14-0.91803 40.4114   1
  -1  19 -14 41.9710 21.0327   1
   1 -19  14 9.80917 10.4580   1
   1 -19  15-10.9430 11.5473   1
  -1  19 -15 15.1579 20.2448   1
  -1  19 -15-37.7333 36.4754   1
   1 -19  15 40.5734 41.8667   1
  -1  19 -16-9.77638 17.9360   1
   1 -19  16 0.43473 10.6453   1
   1 -19  16 16.1549 33.5480   1
  -1  19 -16 41.0876 26.7153   1
  -1  19 -17 14.6889 17.3404   1
   1 -19  17 4.41553 11.0663   1
   1 -19  17-11.0391 26.3861   1
  -1  19 -17 8.52877 21.5538   1
   1 -19  18 15.3426 42.4101   1
  -1  19 -18-56.7346 42.7228   1
   1 -19  18-21.7763 21.1177   1
  -1  19 -18-12.6528 19.7945   1
   1 -19  18 13.1976 11.9877   1
  -1  19 -18 2.70426 17.3827   1
  -1  19 -19 1.11545 21.5907   1
   1 -19  19 24.1634 38.6204   1
  -1  19 -19-4.60853 38.1455   1
   1 -19  19-26.6402 19.0423   1
  -1  19 -19 13.3472 18.0297   1
   1 -19  19-5.47888 12.8156   1
   1 -18   5 2.68423 5.47260   1
  -1  18  -6-8.66710 14.5671   1
   1 -18   6 2.19949 6.05630   1
   1 -18   7 5.05806 6.24222   1
  -1  18  -7-25.7045 15.6375   1
  -1  18  -8-12.0392 16.7359   1
   1 -18   8-7.57785 7.40720   1
   1 -18   9-3.63729 7.59118   1
  -1  18  -9-22.3765 18.1202   1
  -1  18 -10 3.49698 19.9767   1
   1 -18  10-9.73049 8.58108   1
   1 -18  11-7.42442 8.17371   1
  -1  18 -11-13.7968 21.3434   1
   1 -18  12 17.7872 12.0871   1
  -1  18 -12 21.1964 21.9216   1
   1 -18  13-9.06702 11.3309   1
  -1  18 -13 8.36614 21.4177   1
  -1  18 -13-5.31527 42.6818   1
   1 -18  13 78.8110 45.1425   1
   1 -18  14-3.89726 11.2711   1
  -1  18 -14-33.9747 21.3583   1
   1 -18  14-28.5283 43.9735   1
  -1  18 -14-14.4207 37.1606   1
   1 -18  15-1.65208 10.8404   1
  -1  18 -15 13.0875 18.5608   1
  -1  18 -15-32.1729 32.0888   1
   1 -18  15-0.72810 34.7568   1
   1 -18  16-10.7427 11.2156   1
  -1  18 -16-13.5408 18.4193   1
  -1  18 -16-9.51127 22.6380   1
   1 -18  16 13.3621 26.9655   1
   1 -18  17 11.1847 12.2439   1
  -1  18 -17 8.26047 17.9878   1
   1 -18  17-12.3153 43.2688   1
  -1  18 -17-0.46134 20.4788   1
   1 -18  17-5.44114 20.3775   1
  -1  18 -18-11.0970 21.6557   1
   1 -18  18-3.46411 12.4912   1
  -1  18 -18 14.4664 18.7856   1
   1 -18  18-22.8872 39.1118   1
  -1  18 -18 3.27385 39.2141   1
   1 -18  18 5.71088 19.4248   1
   1 -18  19-10.0364 20.3027   1
  -1  18 -19 6.74881 25.0912   1
  -1  18 -19-15.3424 18.0170   1
   1 -18  19 8.34792 11.1696   1
  -1  18 -19 1.00388 34.7116   1
   1 -18  19-50.0323 34.9128   1
   1 -18  20 9.17554 23.7708   1
  -1  18 -20 13.1365 24.5335   1
  -1  18 -20 17.8518 31.1135   1
   1 -18  20 27.9600 29.3885   1
  -1  18 -20-7.67299 14.4162   1
   1 -18  20 14.0087 10.9456   1
   1 -17   5-8.00142 6.77123   1
   1 -17   6 1.21956 5.98120   1
  -1  17  -6-6.92302 15.3362   1
  -1  17  -7 5.17690 16.3075   1
   1 -17   7 1.63833 6.98113   1
   1 -17   8 1.41129 7.53608   1
  -1  17  -8 38.4456 18.0996   1
   1 -17   9-10.2205 7.86844   1
  -1  17  -9 26.3456 20.4819   1
  -1  17 -10 13.2520 21.0037   1
   1 -17  10 3.02534 7.80342   1
   1 -17  11 0.44435 10.1599   1
  -1  17 -11 22.6209 22.1445   1
   1 -17  12 69.7700 47.8371   1
  -1  17 -12 42.7125 46.0950   1
   1 -17  12-1.75133 12.7182   1
  -1  17 -12 15.0805 24.0279   1
   1 -17  13-52.0379 46.7005   1
  -1  17 -13-35.9391 41.4065   1
  -1  17 -13-26.0733 22.0502   1
  -1  17 -14-8.05758 33.7232   1
   1 -17  14-81.2607 40.3990   1
   1 -17  14-2.71635 11.6052   1
  -1  17 -14-1.99965 19.5381   1
   1 -17  15-4.38921 28.7462   1
  -1  17 -15-4.49409 23.7855   1
   1 -17  15-3.13067 12.1570   1
  -1  17 -15 20.0757 19.0388   1
   1 -17  16 7.28024 20.9294   1
  -1  17 -16-6.97635 21.3872   1
   1 -17  16-1.05896 45.0773   1
   1 -17  16 29.2171 13.6660   1
  -1  17 -16 8.20889 19.1729   1
  -1  17 -17 30.7776 20.1185   1
   1 -17  17 8.18908 13.3429   1
  -1  17 -17 0.99819 22.6574   1
   1 -17  17-2.05819 42.3513   1
  -1  17 -17 11.3348 41.0316   1
   1 -17  18-13.2636 12.0674   1
  -1  17 -18 10.5906 16.9799   1
   1 -17  18-21.7031 23.7294   1
  -1  17 -18-35.8838 26.1449   1
  -1  17 -18 53.0032 36.9381   1
   1 -17  18-2.77480 34.5049   1
  -1  17 -19-10.6921 15.0211   1
   1 -17  19-7.78299 24.1026   1
  -1  17 -19 16.7738 25.3416   1
  -1  17 -19 27.4286 31.7547   1
   1 -17  19-1.64562 29.7618   1
  -1  17 -20-4.32318 23.2033   1
   1 -17  20 16.0875 22.9981   1
  -1  17 -20-0.33341 13.3488   1
   1 -17  20-7.27652 11.0537   1
   1 -17  20-11.9127 27.8226   1
  -1  17 -20 33.0661 27.4655   1
   1 -17  21-15.5650 22.4875   1
  -1  17 -21 16.9970 22.3808   1
  -1  17 -21-3.92294 12.9807   1
   1 -17  21 16.2740 11.0201   1
  -1  17 -21 13.1902 25.4903   1
   1 -17  21-16.5886 24.3436   1
   1 -16   5-6.79243 7.07772   1
  -1  16  -5 2.18134 15.2281   1
  -1  16  -6-0.58333 16.2270   1
   1 -16   6-2.67279 7.00627   1
   1 -16   7-10.1608 8.01586   1
  -1  16  -7-15.3786 18.0552   1
   1 -16   8 10.7947 8.51653   1
  -1  16  -8 18.5783 19.7004   1
  -1  16  -9 0.39048 22.1671   1
   1 -16   9 3.15981 7.98659   1
  -1  16 -10-4.55721 23.5960   1
   1 -16  10-2.49810 8.49826   1
   1 -16  11 13.6548 12.3586   1
  -1  16 -11-23.9191 24.4920   1
  -1  16 -11 19.5714 49.5029   1
  -1  16 -12-26.2086 24.1554   1
  -1  16 -12 32.9994 45.3237   1
   1 -16  12-1.61078 48.4506   1
   1 -16  12-4.73105 12.4401   1
  -1  16 -13 46.6362 37.0002   1
   1 -16  13 4.12872 43.4664   1
   1 -16  13 23.0411 14.9483   1
  -1  16 -13 34.1483 23.0029   1
   1 -16  14-20.1378 31.0531   1
  -1  16 -14-27.8585 27.3600   1
   1 -16  14-0.73893 12.6667   1
  -1  16 -14 7.65433 20.2271   1
  -1  16 -15-15.8573 20.3291   1
   1 -16  15-1.99740 13.6013   1
   1 -16  15-18.9689 48.7793   1
   1 -16  15 8.86788 22.6424   1
  -1  16 -15-32.4438 23.2550   1
   1 -16  16-19.8546 21.3829   1
  -1  16 -16-8.72642 41.9606   1
   1 -16  16 47.4482 45.9413   1
   1 -16  16 1.24198 14.2617   1
  -1  16 -16-32.2289 20.7732   1
  -1  16 -16 37.5778 24.4058   1
   1 -16  17 54.7374 38.4927   1
  -1  16 -17-16.0037 36.5915   1
  -1  16 -17-6.22186 27.3532   1
   1 -16  17 47.8982 25.2766   1
  -1  16 -17-31.6924 17.6758   1
   1 -16  17-21.2627 13.0447   1
   1 -16  18 1.59009 11.2957   1
   1 -16  18 53.2610 31.8192   1
  -1  16 -18 24.9014 33.4744   1
   1 -16  18-22.4509 25.7141   1
  -1  16 -18 29.8468 26.4614   1
  -1  16 -18 24.0088 15.6892   1
  -1  16 -19-16.5086 15.3349   1
   1 -16  19-17.4140 11.9676   1
   1 -16  19-11.5910 24.2632   1
  -1  16 -19-31.1900 25.0399   1
   1 -16  19 4.43829 27.4041   1
  -1  16 -19-47.9094 28.9894   1
   1 -16  20 1.82977 10.0035   1
  -1  16 -20 8.56505 13.3148   1
  -1  16 -20-0.88337 20.4757   1
   1 -16  20-29.9234 22.5791   1
  -1  16 -20-14.5376 26.0355   1
   1 -16  21 1.19212 10.4072   1
  -1  16 -21 8.15860 12.3733   1
   1 -16  21-21.0303 19.4090   1
  -1  16 -21 4.96616 17.0622   1
  -1  16 -21 22.2938 23.4330   1
   1 -16  21-6.08771 21.5129   1
   1 -16  22-10.2624 10.8857   1
  -1  16 -22-4.44182 12.3102   1
   1 -16  22-4.17675 15.4652   1
  -1  16 -22-5.95237 14.3957   1
  -1  16 -22-7.36170 20.9942   1
   1 -16  22-27.8470 21.7773   1
   1 -15  -8-3.41099 15.8028   1
  -1  15  -5 12.9421 16.4321   1
   1 -15   5 1.83786 6.84287   1
  -1  15  -6 5.10493 17.7251   1
   1 -15   6 2.00141 7.57765   1
  -1  15  -7-10.0818 18.7711   1
   1 -15   7 9.64404 8.65903   1
   1 -15   8-9.05272 8.81489   1
  -1  15  -8 14.0745 21.2322   1
  -1  15  -9 11.0058 24.1601   1
   1 -15   9 1.54609 8.75552   1
  -1  15 -10 15.7528 25.3905   1
  -1  15 -10-72.7553 52.2911   1
  -1  15 -11-3.09625 25.5727   1
   1 -15  11-6.82160 12.8445   1
  -1  15 -11 39.5047 51.6062   1
   1 -15  11 121.011 53.2272   1
  -1  15 -12 12.0039 24.2575   1
   1 -15  12 5.32995 13.3544   1
  -1  15 -12 13.2303 42.0867   1
   1 -15  12 28.9848 44.5918   1
  -1  15 -13 28.4601 22.8654   1
   1 -15  13 28.9979 14.9121   1
   1 -15  13 12.1016 32.8179   1
  -1  15 -13 9.27312 29.0231   1
  -1  15 -14-23.8898 24.6554   1
   1 -15  14 42.7068 24.2819   1
   1 -15  14-70.3341 55.1346   1
   1 -15  14 8.97674 14.3417   1
  -1  15 -14 22.1856 21.4055   1
   1 -15  15-42.3338 24.0628   1
   1 -15  15-10.8908 47.8731   1
  -1  15 -15-45.4384 46.5047   1
  -1  15 -15 13.6496 25.4736   1
  -1  15 -15 0.37826 21.8212   1
   1 -15  15 13.9938 15.6438   1
   1 -15  16 7.31489 40.1266   1
  -1  15 -16 8.31714 40.7416   1
   1 -15  16 16.4596 12.7311   1
  -1  15 -16 6.01124 18.7656   1
  -1  15 -16 16.9387 29.1829   1
   1 -15  16 8.57718 25.7443   1
   1 -15  17-12.2573 32.1552   1
  -1  15 -17 23.1921 33.2649   1
  -1  15 -17-1.49449 15.1195   1
   1 -15  17 1.19194 11.1666   1
  -1  15 -17 17.8797 26.4138   1
   1 -15  17-1.56716 26.2732   1
   1 -15  18 12.7553 11.6621   1
  -1  15 -18 2.04173 14.3838   1
   1 -15  18-31.7540 29.0790   1
  -1  15 -18-39.8191 28.4600   1
  -1  15 -18 9.69191 24.2799   1
   1 -15  18-31.4061 24.8037   1
   1 -15  19-1.71318 11.0684   1
  -1  15 -19-17.1836 13.6772   1
  -1  15 -19 19.5478 26.2645   1
   1 -15  19-15.1579 25.1755   1
  -1  15 -19 4.25538 19.1416   1
   1 -15  19 8.37972 21.5955   1
   1 -15  20 16.7460 10.8042   1
  -1  15 -20-10.9941 13.0456   1
   1 -15  20 4.38169 22.3922   1
  -1  15 -20 38.2059 23.0030   1
  -1  15 -20-10.4209 16.2155   1
   1 -15  20-22.5901 18.2392   1
   1 -15  21-12.9130 10.5682   1
  -1  15 -21 10.4700 12.5715   1
   1 -15  21-11.0060 14.3128   1
  -1  15 -21-2.47859 20.9605   1
   1 -15  21 20.0769 20.1662   1
   1 -15  22-7.40238 10.2593   1
  -1  15 -22 30.1010 12.2110   1
   1 -15  22 32.2963 20.7247   1
  -1  15 -22-2.07286 14.7274   1
   1 -15  22 6.47685 11.8723   1
  -1  15 -22 1.81303 20.2183   1
  -1  15 -23-7.80976 12.4061   1
   1 -15  23 1.83667 10.8513   1
   1 -14 -10-15.7678 16.3910   1
  -1  14  10-6.60187 16.3685   1
  -1  14   9-8.29049 16.7700   1
   1 -14  -9-13.9363 15.9336   1
  -1  14   8 10.9903 17.5291   1
   1 -14  -8-9.55872 15.9133   1
   1 -14  -7 22.2544 18.5377   1
   1 -14   4 2.57894 6.90691   1
   1 -14   5-7.83412 7.82037   1
  -1  14  -5 30.2107 16.5316   1
  -1  14  -6 64.8396 20.6155   1
   1 -14   6 21.0262 11.6808   1
   1 -14   7 1.89310 8.68533   1
  -1  14  -7 13.7655 20.3125   1
  -1  14  -8 0.34723 22.7386   1
   1 -14   8 5.27169 8.53624   1
  -1  14  -9 11.7220 25.0454   1
   1 -14   9 18.3451 11.6979   1
   1 -14  10 53.3736 55.1735   1
  -1  14 -10 120.978 52.1658   1
  -1  14 -10 14.5301 26.1457   1
   1 -14  10 24.6139 15.8306   1
   1 -14  11 13.8005 46.0396   1
  -1  14 -11 61.1002 44.4818   1
   1 -14  11 18.9379 15.2637   1
  -1  14 -11 16.6947 24.3836   1
   1 -14  12-47.8891 34.7991   1
  -1  14 -12 33.0665 29.9421   1
  -1  14 -12-5.09802 21.9166   1
   1 -14  12-2.24924 13.6171   1
  -1  14 -13 34.9140 25.7061   1
   1 -14  13 45.5113 25.9737   1
   1 -14  13-44.7392 56.3237   1
   1 -14  13-6.72315 13.9754   1
  -1  14 -13-10.0602 22.6407   1
  -1  14 -14 7.78035 23.3092   1
   1 -14  14 3.63441 16.6202   1
   1 -14  14 24.6708 24.3197   1
  -1  14 -14 20.1317 27.3594   1
  -1  14 -14-15.2629 50.1781   1
   1 -14  14 1.69362 52.0427   1
   1 -14  15 15.3149 29.5556   1
  -1  14 -15 28.5917 31.3180   1
  -1  14 -15-3.87169 41.9725   1
   1 -14  15 14.3771 43.1861   1
  -1  14 -15-14.6558 19.6035   1
   1 -14  15 7.68454 13.1721   1
  -1  14 -16 19.3821 28.3849   1
   1 -14  16 24.7572 27.9368   1
  -1  14 -16-4.18200 16.8852   1
   1 -14  16-10.0525 35.1628   1
  -1  14 -16 11.1260 35.0794   1
   1 -14  16 8.06071 12.2846   1
  -1  14 -17-20.6539 30.5397   1
   1 -14  17 0.64096 30.4424   1
  -1  14 -17-4.55143 25.4039   1
   1 -14  17 42.5057 26.1290   1
  -1  14 -17-19.5469 15.9746   1
   1 -14  17-6.21572 11.8622   1
  -1  14 -18 29.4081 27.1358   1
   1 -14  18-29.3683 26.4797   1
   1 -14  18 0.38551 21.2459   1
  -1  14 -18 15.7520 20.0698   1
   1 -14  18-3.18181 11.5966   1
  -1  14 -18-14.6862 14.0067   1
   1 -14  19 0.58037 22.3558   1
  -1  14 -19-5.85895 22.2842   1
  -1  14 -19 11.3423 15.2091   1
   1 -14  19-18.3111 16.2837   1
  -1  14 -19 5.25720 13.2496   1
   1 -14  19 9.81404 10.9007   1
  -1  14 -20-4.02463 21.1957   1
   1 -14  20 38.3096 13.7887   1
  -1  14 -20 19.1421 14.8484   1
   1 -14  20-20.5601 20.8056   1
   1 -14  20-10.2445 10.4753   1
  -1  14 -20 11.0254 12.2399   1
   1 -14  21-0.64877 14.0924   1
  -1  14 -21-8.11064 15.3889   1
   1 -14  21 26.2706 11.5716   1
  -1  14 -21-8.45279 11.1622   1
   1 -14  21 25.9892 20.8692   1
  -1  14 -21-4.42111 18.6787   1
   1 -14  22-1.75260 14.0216   1
  -1  14 -22-29.8728 16.3185   1
  -1  14 -22-2.57748 11.4411   1
   1 -14  22 1.69676 10.7278   1
   1 -14  22 15.5751 19.5088   1
  -1  14 -22 24.1259 20.9290   1
   1 -14  23 0.35508 13.6499   1
  -1  14 -23 14.9091 16.8245   1
  -1  14 -23-3.40676 11.3792   1
   1 -14  23-6.03375 10.3502   1
  -1  14 -23-13.7907 19.3212   1
   1 -14  23 11.9652 19.5875   1
  -1  13  11 4.15827 15.3314   1
   1 -13 -11 5.05049 13.9307   1
   1 -13 -10-9.51174 16.1048   1
  -1  13  10-4.00844 15.6590   1
  -1  13   9 37.9986 17.5052   1
   1 -13  -9-7.44390 16.0667   1
   1 -13  -8-23.4257 17.4811   1
  -1  13   8-18.7489 18.2008   1
   1 -13  -7 11.3774 17.4542   1
  -1  13   7 11.8711 19.9367   1
  -1  13  -4-24.3806 14.9313   1
   1 -13   4-1.99821 7.03374   1
  -1  13  -5-5.80328 16.4594   1
   1 -13   5-0.97590 7.14475   1
  -1  13  -6-16.2945 17.9401   1
   1 -13   6-1.32486 7.99575   1
  -1  13  -7 131.474 36.8566   1
   1 -13   7 99.3521 31.2432   1
  -1  13  -8-30.4462 23.6246   1
   1 -13   8-13.8329 11.6237   1
  -1  13  -9-14.7547 51.2007   1
   1 -13   9-7.12394 52.9478   1
  -1  13  -9-6.47474 24.9391   1
   1 -13   9 4.05240 13.3657   1
   1 -13  10-7.30520 13.9741   1
  -1  13 -10-21.1965 23.2282   1
  -1  13 -10-26.5805 47.0768   1
   1 -13  10 54.0972 47.4688   1
   1 -13  11 6.89203 13.5054   1
  -1  13 -11 15.7484 21.5476   1
   1 -13  11-72.5748 35.0650   1
  -1  13 -11 21.9455 30.1249   1
  -1  13 -12-9.23539 21.5158   1
   1 -13  12 15.9750 14.4846   1
   1 -13  12 6.22591 26.1750   1
  -1  13 -12 20.0722 25.7562   1
   1 -13  13-78.6057 53.0886   1
  -1  13 -13-19.6780 50.5280   1
  -1  13 -13 2.96144 23.6915   1
   1 -13  13 11.4976 16.7247   1
  -1  13 -13-21.6073 30.2285   1
  -1  13 -14-27.9617 44.3889   1
   1 -13  14-27.4294 43.4746   1
   1 -13  14 6.97792 13.5899   1
  -1  13 -14 33.8944 21.1341   1
  -1  13 -14-28.2253 32.5286   1
   1 -13  14 15.9428 30.8676   1
  -1  13 -15 8.02029 17.5895   1
   1 -13  15 13.8413 13.2315   1
   1 -13  15 2.45345 35.9969   1
  -1  13 -15-49.4856 37.8440   1
  -1  13 -15-18.2596 30.7204   1
   1 -13  15 10.1055 29.3463   1
  -1  13 -16 11.3302 16.4574   1
   1 -13  16 0.50142 12.5780   1
   1 -13  16-21.1782 33.7764   1
  -1  13 -16-36.3497 32.0238   1
  -1  13 -16-4.32453 25.2528   1
   1 -13  16 7.17717 26.7680   1
   1 -13  17-6.14791 12.5980   1
  -1  13 -17-11.6023 15.1443   1
   1 -13  17-32.8947 27.6631   1
  -1  13 -17-0.93006 19.4556   1
  -1  13 -18-9.17793 13.4576   1
   1 -13  18 1.43502 11.2780   1
  -1  13 -18-3.22063 23.5569   1
   1 -13  18 41.2702 23.7069   1
  -1  13 -18-24.6163 14.1564   1
   1 -13  18 25.1656 16.3561   1
  -1  13 -19 1.42757 12.4070   1
   1 -13  19 2.86064 10.9009   1
   1 -13  19 30.6473 14.5063   1
  -1  13 -19-0.59911 16.1627   1
   1 -13  19 21.8959 23.1903   1
  -1  13 -19-1.56757 21.8622   1
  -1  13 -20 4.88801 13.1909   1
   1 -13  20 1.59664 11.8721   1
   1 -13  20-1.57573 14.4592   1
  -1  13 -20-4.97922 16.5666   1
  -1  13 -20 21.8085 21.3527   1
   1 -13  20 12.2335 20.4292   1
  -1  13 -21-1.05414 11.9078   1
   1 -13  21-5.53194 11.2867   1
  -1  13 -21-31.8469 17.0185   1
   1 -13  21-0.66217 13.9828   1
   1 -13  21-9.98738 18.7240   1
  -1  13 -21 2.77623 19.8824   1
  -1  13 -22-9.80338 11.3794   1
   1 -13  22 5.47860 10.8502   1
  -1  13 -22 10.5261 19.5623   1
   1 -13  22-15.4204 18.6983   1
  -1  13 -22-15.9457 17.0842   1
   1 -13  22 6.38043 14.2813   1
  -1  13 -23-6.62911 10.8973   1
   1 -13  23-15.2939 15.1958   1
  -1  13 -23 9.40273 15.7608   1
  -1  13 -23 45.9543 18.9608   1
   1 -13  23-23.8355 18.0528   1
   1 -13  23-2.01709 11.0358   1
   1 -12 -12-18.2463 12.6979   1
  -1  12  12 3.31162 13.7845   1
  -1  12  11 6.90427 15.3931   1
   1 -12 -11-1.61527 13.1266   1
  -1  12  10-6.80041 15.9497   1
   1 -12 -10 8.86179 15.3344   1
   1 -12  -9 10.8378 16.5505   1
  -1  12   9-6.96054 16.9058   1
  -1  12   8 3.96885 18.1163   1
   1 -12  -8-1.20870 17.1176   1
  -1  12   7 11.7406 19.5271   1
   1 -12  -7-20.7791 18.4073   1
   1 -12  -6-13.1970 19.2393   1
  -1  12  -4 3.12157 14.2662   1
   1 -12   4-3.79678 6.62840   1
   1 -12   5-1.86805 7.56055   1
  -1  12  -5-16.0260 16.2673   1
  -1  12  -6-29.9872 19.0947   1
   1 -12   6 8.13672 8.48517   1
   1 -12   7 10.6227 11.7818   1
  -1  12  -7 57.5964 23.2855   1
   1 -12   8 116.703 134.588   1
  -1  12  -8 150.770 134.369   1
   1 -12   8 446.958 125.557   1
  -1  12  -8 734.801 127.871   1
  -1  12  -9 20.3943 23.5658   1
   1 -12   9-15.3186 47.7492   1
  -1  12  -9 17.8471 45.9552   1
   1 -12   9-7.43971 14.4144   1
  -1  12 -10 66.2149 30.2312   1
   1 -12  10-48.8738 38.2533   1
  -1  12 -10 41.7633 22.4274   1
   1 -12  10 7.16686 14.1994   1
  -1  12 -11-9.89161 24.5402   1
   1 -12  11 45.9908 25.2778   1
   1 -12  11 17.6582 14.0799   1
  -1  12 -11-28.4393 21.0390   1
  -1  12 -12 31.9575 47.3559   1
   1 -12  12-56.5743 50.9255   1
   1 -12  12 8.76093 15.8962   1
  -1  12 -12 11.5691 22.4413   1
   1 -12  12 29.0388 27.0632   1
  -1  12 -12-29.5151 29.8027   1
   1 -12  13 23.3419 43.4289   1
  -1  12 -13-33.6399 43.1092   1
   1 -12  13 0.74367 13.8907   1
  -1  12 -13-28.9129 19.2474   1
   1 -12  13 52.9122 32.0079   1
  -1  12 -13 10.0509 32.0340   1
   1 -12  14 53.6551 30.5460   1
  -1  12 -14 37.9862 30.7441   1
   1 -12  14-9.57282 36.0358   1
  -1  12 -14-39.8393 37.3551   1
  -1  12 -14-30.9325 17.9258   1
   1 -12  14 11.3495 13.2931   1
   1 -12  15 11.2807 26.7964   1
  -1  12 -15-5.58428 25.3165   1
   1 -12  15-1.07906 33.2942   1
  -1  12 -15-31.4970 32.9460   1
  -1  12 -15 17.7936 16.9506   1
   1 -12  15 35.3648 14.5128   1
   1 -12  16 4.58099 20.0351   1
  -1  12 -16 4.55554 19.2147   1
   1 -12  16 4.52561 29.1870   1
  -1  12 -16-20.3013 29.0429   1
  -1  12 -16-7.25669 15.7176   1
   1 -12  16 5.83790 13.0852   1
   1 -12  17-8.86611 14.4877   1
  -1  12 -17-1.54144 16.7464   1
  -1  12 -17 37.6040 14.6925   1
   1 -12  17 37.7209 24.8656   1
  -1  12 -17 16.7265 25.4398   1
   1 -12  18 7.03044 13.1099   1
  -1  12 -18 0.88131 13.1411   1
   1 -12  18 38.7603 16.2049   1
  -1  12 -18-24.6622 18.0151   1
   1 -12  18-18.5843 23.7020   1
  -1  12 -18 0.94425 22.2031   1
  -1  12 -19 7.14557 13.3977   1
   1 -12  19-2.18982 11.8643   1
  -1  12 -19 11.9717 17.0763   1
   1 -12  19-13.4357 15.2063   1
   1 -12  19 6.65038 21.2118   1
  -1  12 -19 14.3327 22.2523   1
   1 -12  20 13.3645 11.0950   1
  -1  12 -20-21.5104 12.2653   1
   1 -12  20 15.7527 19.0666   1
  -1  12 -20 13.8186 20.4421   1
   1 -12  20-5.25113 15.3107   1
  -1  12 -20 11.3833 17.2425   1
  -1  12 -21 18.3438 11.8474   1
  -1  12 -21-3.70821 16.4420   1
   1 -12  21 6.89594 15.1462   1
   1 -12  21 0.26245 11.8897   1
   1 -12  21-10.4314 18.9367   1
  -1  12 -21-16.3703 18.6625   1
   1 -12  22-13.2368 14.9276   1
  -1  12 -22 2.86738 14.2428   1
  -1  12 -22-4.77514 11.1417   1
   1 -12  22-7.95389 11.1565   1
   1 -12  22-6.58219 16.3926   1
   1 -12  23 11.2731 12.7036   1
  -1  12 -23-10.0629 12.0928   1
   1 -12  23-6.76507 16.3836   1
  -1  12 -23 11.1120 16.7299   1
  -1  12 -23-4.02864 10.5195   1
   1 -12  23-2.18042 10.6222   1
  -1  11  13 5.89286 12.7709   1
   1 -11 -13 15.6819 11.5879   1
   1 -11 -12-9.29723 11.9060   1
  -1  11  12-1.86421 13.7407   1
   1 -11 -11 3.91398 12.6783   1
   1 -11 -10-7.02132 14.0491   1
  -1  11  10 3.15577 16.2309   1
  -1  11   9 21.7322 17.7722   1
   1 -11  -9-1.15714 16.3138   1
   1 -11  -8-12.3762 18.9077   1
  -1  11   8-19.7998 19.6940   1
   1 -11  -7 8.36394 18.8135   1
  -1  11   7 5.43140 19.6448   1
  -1  11   6 21.4285 21.6873   1
   1 -11  -6-22.4217 19.9451   1
  -1  11  -4-19.2338 14.5666   1
   1 -11   4-1.82039 7.16864   1
  -1  11  -5 5.77674 16.3350   1
   1 -11   5 10.9724 8.51700   1
   1 -11   6 27.1383 12.0421   1
  -1  11  -6 19.8947 21.0940   1
  -1  11  -7-54.1385 50.1264   1
  -1  11  -7-5.18190 21.2795   1
  -1  11  -8-38.3641 46.7240   1
   1 -11   8 18.8800 15.8944   1
  -1  11  -8 33.0196 24.2578   1
   1 -11   9 46.0211 71.1223   1
  -1  11  -9-21.9282 68.5800   1
   1 -11   9 300.886 62.8033   1
  -1  11  -9 305.667 65.0461   1
   1 -11  10-13.1654 14.4922   1
  -1  11 -10 1.78005 21.2147   1
   1 -11  10-48.0033 25.2443   1
  -1  11 -10 4.53868 24.5784   1
  -1  11 -11-38.5991 48.9726   1
   1 -11  11-41.8680 48.3377   1
  -1  11 -11-3.35823 22.3806   1
   1 -11  11-25.8854 16.7757   1
  -1  11 -11-2.45724 28.9897   1
   1 -11  11-23.6574 26.5869   1
  -1  11 -12 16.4972 40.6716   1
   1 -11  12-7.48795 39.1508   1
  -1  11 -12 5.58371 18.0925   1
   1 -11  12 1.36439 13.2614   1
  -1  11 -12-10.8809 30.4003   1
   1 -11  12-25.4088 29.6970   1
  -1  11 -13 30.7332 16.9697   1
   1 -11  13-4.54858 12.8499   1
  -1  11 -13-16.5895 34.3504   1
   1 -11  13 21.4353 34.8286   1
   1 -11  13 6.63428 28.5375   1
  -1  11 -13-44.3708 29.5078   1
   1 -11  14 25.1043 13.8653   1
  -1  11 -14 2.32799 16.3863   1
   1 -11  14-16.3263 30.7027   1
  -1  11 -14-2.94749 31.2040   1
   1 -11  14-40.4371 25.5054   1
  -1  11 -14 40.7967 22.3861   1
   1 -11  15 11.2258 13.2007   1
  -1  11 -15-9.25555 15.6228   1
  -1  11 -15-37.0848 28.4509   1
   1 -11  15-0.90800 27.9275   1
  -1  11 -15-4.81259 16.0251   1
   1 -11  15 30.3978 18.9143   1
  -1  11 -16 25.1048 15.2644   1
  -1  11 -16 5.37144 20.5920   1
   1 -11  16 7.75763 16.9354   1
   1 -11  16 6.06524 25.5717   1
  -1  11 -16 30.4112 26.1669   1
   1 -11  17-7.23545 13.4990   1
  -1  11 -17 5.07613 15.2430   1
  -1  11 -17 18.4834 18.8544   1
   1 -11  17 39.9540 17.5903   1
  -1  11 -17-23.0947 26.3547   1
   1 -11  17 14.5216 24.8374   1
  -1  11 -18 7.84410 13.3115   1
   1 -11  18-2.68832 12.3760   1
  -1  11 -18 36.1199 19.3620   1
   1 -11  18 0.28923 15.9529   1
   1 -11  18-20.6409 23.5543   1
  -1  11 -18 4.21344 22.9216   1
   1 -11  19-1.68305 12.5352   1
  -1  11 -19-4.80004 12.9333   1
  -1  11 -19 18.2787 21.6517   1
   1 -11  19 4.24826 19.9767   1
  -1  11 -19 11.4771 18.5668   1
   1 -11  19 4.31465 15.9940   1
  -1  11 -20-4.09860 15.9980   1
   1 -11  20-8.71606 15.6113   1
   1 -11  20 1.94352 12.1111   1
  -1  11 -20-6.32014 12.4509   1
   1 -11  20-10.0282 18.9791   1
  -1  11 -20-19.0503 19.2297   1
  -1  11 -21 17.7111 13.0758   1
   1 -11  21-17.7124 14.0454   1
   1 -11  21 14.6171 11.8181   1
  -1  11 -21-3.44790 11.1495   1
  -1  11 -21 19.8126 18.1378   1
   1 -11  21-2.37551 17.5211   1
   1 -11  22-0.25994 11.1905   1
  -1  11 -22-21.1268 12.5803   1
  -1  11 -22-9.06133 10.6621   1
   1 -11  22-5.67650 11.1858   1
  -1  11 -22 7.22818 15.8259   1
   1 -11  22-6.73908 16.5465   1
  -1  11 -23-3.63092 11.5436   1
   1 -11  23-2.24755 10.1574   1
   1 -11  23-18.7735 15.5406   1
  -1  11 -23-19.0741 16.0755   1
  -1  11 -23-9.97900 11.3223   1
   1 -11  23-7.17932 10.6418   1
   1 -11  24 16.1317 10.2005   1
  -1  11 -24 4.96512 9.88309   1
   1 -10 -14-20.0435 12.2078   1
  -1  10  14-8.26615 12.5861   1
   1 -10 -13 9.72502 11.0935   1
  -1  10  13-1.37632 11.9411   1
  -1  10  12-14.1104 13.3398   1
   1 -10 -12 2.33097 11.4564   1
   1 -10 -11-14.0059 12.6759   1
  -1  10  11 14.9775 13.8658   1
   1 -10 -10 2.58714 13.6392   1
  -1  10  10 6.88198 16.1615   1
   1 -10  -9 38.2171 19.3293   1
  -1  10   9 33.9600 21.5829   1
   1 -10  -8 8.38595 18.0987   1
  -1  10   8-21.7933 20.3125   1
   1 -10  -7 38.3618 20.4653   1
  -1  10   7-2.00301 21.0041   1
   1 -10  -6 2.93318 19.4902   1
  -1  10   6 3.25232 21.1516   1
   1 -10  -5 9.02235 20.5115   1
  -1  10  -3 20.6399 14.6650   1
   1 -10   3 20.1483 9.02404   1
  -1  10  -4-2.09921 15.9804   1
   1 -10   4 16.1435 8.68474   1
   1 -10   5 99.8056 30.3676   1
  -1  10  -5 121.536 34.5899   1
  -1  10  -6 59.2383 25.3905   1
   1 -10   6 47.7169 17.7381   1
  -1  10  -7-6.07341 22.5564   1
   1 -10   7-8.89516 15.0046   1
  -1  10  -7-29.5413 51.4212   1
   1 -10   7 16.1573 52.0571   1
   1 -10   8-6.29359 37.2998   1
  -1  10  -8 19.9454 32.8066   1
  -1  10  -8 21.3288 22.2204   1
   1 -10   8-1.70315 14.3414   1
  -1  10  -9-43.1193 24.6127   1
   1 -10   9-1.26196 24.9937   1
   1 -10   9 21.1569 14.4297   1
  -1  10  -9 36.2487 20.4027   1
  -1  10 -10 12.6989 47.5591   1
   1 -10  10 30.1922 49.0028   1
  -1  10 -10-9.18927 22.2212   1
   1 -10  10 6.55851 16.1655   1
   1 -10  10-26.2679 28.0737   1
  -1  10 -10-59.5024 31.6242   1
  -1  10 -11-32.5187 38.8075   1
   1 -10  11 17.1977 38.8807   1
  -1  10 -11-18.8407 17.6901   1
   1 -10  11 19.0360 13.3961   1
  -1  10 -11-4.32097 29.0054   1
   1 -10  11-40.9661 28.8889   1
  -1  10 -12-44.5468 27.5974   1
   1 -10  12-57.1523 27.2876   1
  -1  10 -12-27.7452 16.0754   1
  -1  10 -12 11.1184 32.7468   1
   1 -10  12-50.1969 32.5119   1
   1 -10  13-39.0952 20.1841   1
  -1  10 -13-5.85415 19.1829   1
  -1  10 -13-9.77110 15.0614   1
   1 -10  13 2.67217 12.5436   1
  -1  10 -13 63.6712 30.0763   1
   1 -10  13-36.8988 28.7380   1
  -1  10 -14-6.43772 17.7134   1
   1 -10  14 7.57309 14.9431   1
   1 -10  14-33.1285 26.6824   1
  -1  10 -14-19.6663 26.5324   1
   1 -10  14-11.8489 12.7726   1
  -1  10 -14 2.41181 14.6049   1
   1 -10  15 12.1597 18.1923   1
  -1  10 -15 14.2594 20.0395   1
  -1  10 -15-12.1401 24.7185   1
   1 -10  15-14.1268 27.0220   1
  -1  10 -15-9.77984 14.3213   1
   1 -10  15-11.5659 15.0167   1
   1 -10  16-0.52869 18.4401   1
  -1  10 -16 36.0248 20.8358   1
  -1  10 -16 1.69812 25.7391   1
   1 -10  16 63.9369 25.9834   1
   1 -10  16 16.5116 14.0223   1
  -1  10 -16-14.2438 15.5302   1
   1 -10  17 19.9442 17.8087   1
  -1  10 -17-1.69943 20.8494   1
   1 -10  17 9.59528 23.4324   1
  -1  10 -17-8.04260 24.8603   1
  -1  10 -17 5.81616 14.4938   1
   1 -10  17-18.2412 13.8208   1
  -1  10 -18-7.51123 13.5520   1
  -1  10 -18-16.2795 18.2681   1
   1 -10  18 14.4450 17.2002   1
   1 -10  18-25.9026 21.7904   1
  -1  10 -18 15.9353 21.1621   1
   1 -10  18 7.15930 13.2131   1
   1 -10  19-5.09924 14.6096   1
  -1  10 -19 5.14354 14.3174   1
  -1  10 -19-12.6828 18.5094   1
   1 -10  19 6.01792 19.5000   1
  -1  10 -19 14.3358 12.6076   1
   1 -10  19-6.30927 12.4886   1
   1 -10  20-3.07198 11.7472   1
  -1  10 -20-5.59359 12.7248   1
  -1  10 -20 14.8495 17.2512   1
   1 -10  20-6.97858 17.5602   1
  -1  10 -20-5.73075 11.5504   1
   1 -10  20 4.69967 11.7690   1
  -1  10 -21 20.2938 12.1644   1
   1 -10  21-1.13573 10.7762   1
   1 -10  21 17.0440 16.4235   1
  -1  10 -21 6.21802 15.8891   1
   1 -10  21 19.8819 11.0881   1
  -1  10 -21-5.74952 10.9374   1
  -1  10 -22 11.8415 10.3715   1
   1 -10  22 2.47273 9.83539   1
   1 -10  22-17.2231 14.7825   1
  -1  10 -22 26.2985 15.2589   1
  -1  10 -22-13.6150 10.3623   1
   1 -10  22 3.51070 10.1263   1
  -1  10 -23 15.7733 9.61753   1
   1 -10  23 15.3027 9.32970   1
  -1  10 -23 0.43964 13.4849   1
   1 -10  23 5.23865 13.5101   1
   1 -10  23-11.7394 9.83142   1
  -1  10 -23-8.37572 9.56092   1
   1 -10  24-12.6208 10.9432   1
  -1  10 -24-15.9375 10.7349   1
   1  -9 -15-3.38577 5.02258   1
  -1   9  15-1.74328 4.87131   1
   1  -9 -15-11.0786 10.8785   1
  -1   9  15-19.4780 12.0865   1
  -1   9  14 1.68650 4.72584   1
  -1   9  14 8.07170 12.4840   1
   1  -9 -14 4.84301 11.1677   1
  -1   9  13-1.69017 12.7311   1
   1  -9 -13 7.09858 11.0436   1
   1  -9 -12-10.4309 11.8685   1
  -1   9  12-5.92826 12.9019   1
   1  -9 -11-5.42388 12.2779   1
  -1   9  11-9.07033 14.5362   1
   1  -9 -10 2.34039 13.6042   1
  -1   9  10-23.3968 16.1115   1
  -1   9   9-21.3385 17.6925   1
   1  -9  -9 7.56472 14.9612   1
   1  -9  -8 12.9388 16.6049   1
  -1   9   8 0.64104 20.2278   1
  -1   9   7-17.0302 20.1221   1
   1  -9  -7-8.76661 19.0593   1
   1  -9  -6 10.2279 19.5545   1
  -1   9   6-2.98583 20.2591   1
  -1   9   5-14.2436 20.8516   1
   1  -9  -5 18.8474 19.7101   1
   1  -9   3 1.43416 7.67008   1
  -1   9  -3 4.40507 13.9584   1
  -1   9  -4-1.25830 15.9749   1
   1  -9   4 3.99542 8.30121   1
   1  -9   5 75.4709 23.9913   1
  -1   9  -5 84.3131 29.4455   1
  -1   9  -6 81.8513 26.4926   1
   1  -9   6 37.9844 18.7835   1
   1  -9   6-15.7909 56.2236   1
  -1   9  -6 67.1219 55.0646   1
  -1   9  -7-41.1305 34.9513   1
   1  -9   7-19.3214 39.8123   1
   1  -9   7 11.9917 15.0306   1
  -1   9  -7 23.1316 22.2995   1
  -1   9  -8 47.2396 25.3479   1
   1  -9   8-40.1598 26.2758   1
   1  -9   8 9.20511 15.1215   1
  -1   9  -8 8.78576 20.3578   1
   1  -9   9 95.0472 49.7899   1
   1  -9   9-7.18788 29.1402   1
  -1   9  -9-1.54464 31.9128   1
  -1   9  -9 17.9497 47.5985   1
  -1   9  -9 13.8399 22.5522   1
   1  -9   9 7.58608 16.9244   1
   1  -9  10 18.4570 14.9980   1
  -1   9 -10 19.3885 18.4875   1
   1  -9  10 46.8913 29.9386   1
  -1   9 -10 20.2423 30.2179   1
   1  -9  10 20.0511 38.9502   1
  -1   9 -10 49.1328 40.0289   1
   1  -9  11-52.9069 24.0640   1
  -1   9 -11 19.1322 23.3517   1
   1  -9  11-2.81490 13.2377   1
  -1   9 -11-3.18099 15.7318   1
  -1   9 -11 0.82240 31.0143   1
   1  -9  11 19.5949 30.8635   1
  -1   9 -12-0.56057 16.5792   1
   1  -9  12 5.23035 16.9478   1
  -1   9 -12-7.94507 25.8556   1
   1  -9  12-12.7392 27.1206   1
  -1   9 -12-11.5019 14.4174   1
   1  -9  12 19.3780 12.3410   1
  -1   9 -13-4.50264 13.5780   1
   1  -9  13 24.9875 12.6504   1
   1  -9  13-4.60186 17.0472   1
  -1   9 -13 13.1800 18.8058   1
   1  -9  13 11.2898 22.9647   1
  -1   9 -13-31.2364 23.9981   1
  -1   9 -14 4.98468 19.3238   1
   1  -9  14 2.53382 17.7514   1
   1  -9  14-4.09452 13.7928   1
  -1   9 -14 36.4126 25.0453   1
   1  -9  14 37.3227 24.9504   1
   1  -9  15 22.8350 20.6381   1
  -1   9 -15 10.8368 23.0689   1
   1  -9  15 27.6725 16.3482   1
  -1   9 -15 42.1045 17.3026   1
   1  -9  15 70.4077 26.7592   1
  -1   9 -15 21.6897 26.0803   1
  -1   9 -16 15.0533 14.4925   1
   1  -9  16 3.57351 18.8214   1
  -1   9 -16-7.71077 19.8771   1
  -1   9 -16 10.7856 23.3635   1
   1  -9  16-39.2497 24.3832   1
   1  -9  16 13.3200 14.3457   1
  -1   9 -17 2.74177 15.8966   1
   1  -9  17-14.2550 16.9240   1
   1  -9  17 17.0622 21.4419   1
  -1   9 -17 3.13168 21.6084   1
  -1   9 -17 10.8342 13.8647   1
   1  -9  17 10.5526 13.6151   1
   1  -9  18 3.67685 12.8459   1
  -1   9 -18-27.2427 14.5229   1
  -1   9 -18 23.8888 20.3908   1
   1  -9  18-11.3384 19.5823   1
  -1   9 -18-3.92848 13.0872   1
   1  -9  18-0.84780 12.9645   1
  -1   9 -19 24.8891 13.7583   1
   1  -9  19-2.25122 12.3706   1
   1  -9  19 24.3478 18.6731   1
  -1   9 -19 6.78683 18.3255   1
  -1   9 -19 17.7551 13.1046   1
   1  -9  19 26.2147 13.0167   1
   1  -9  20-7.70705 10.4921   1
  -1   9 -20-14.3351 11.5955   1
  -1   9 -20-7.63436 16.0046   1
  -1   9 -20 12.5718 10.6921   1
   1  -9  20-4.02888 10.4475   1
  -1   9 -21 6.70136 14.4678   1
  -1   9 -21-1.08691 9.72690   1
   1  -9  21 8.58174 10.4485   1
  -1   9 -21-2.75116 9.59160   1
   1  -9  21 5.47133 9.14711   1
   1  -9  21-19.7321 15.1581   1
  -1   9 -22 0.22334 9.69603   1
   1  -9  22-7.42439 10.5446   1
  -1   9 -22-18.2086 14.3495   1
   1  -9  22-2.83708 13.8719   1
  -1   9 -22-15.4828 8.89600   1
   1  -9  22-0.38547 8.28295   1
   1  -9  23 17.9575 10.5817   1
  -1   9 -23-7.37881 9.77126   1
   1  -9  23 21.1884 13.1884   1
  -1   9 -23 0.83338 13.0490   1
  -1   9 -23-9.64431 7.48686   1
   1  -9  23 0.36597 7.25782   1
   1  -9  24-2.80760 10.0846   1
  -1   9 -24-10.9144 9.93348   1
  -1   8  16-0.62822 4.63651   1
   1  -8 -16-8.99690 5.18000   1
   1  -8 -16 3.13999 10.2961   1
  -1   8  16 10.4754 12.3442   1
  -1   8  15-3.43605 4.58829   1
   1  -8 -15 0.30785 4.93799   1
  -1   8  15-3.00163 12.6260   1
   1  -8 -15-0.74855 9.84456   1
  -1   8  14 3.05866 4.81027   1
   1  -8 -14 2.96589 5.03543   1
   1  -8 -14-0.36009 10.8525   1
  -1   8  14 16.8813 13.0868   1
  -1   8  13-2.85637 5.12415   1
   1  -8 -13-3.34196 5.43260   1
   1  -8 -13 1.01248 11.4888   1
  -1   8  13-0.96909 12.9814   1
  -1   8  12 26.0947 8.21275   1
   1  -8 -12-0.93069 13.4506   1
  -1   8  12 27.3536 15.6828   1
  -1   8  11-9.70192 14.4771   1
   1  -8 -11 2.06841 13.0220   1
  -1   8  10 4.61488 15.9233   1
   1  -8 -10 6.31938 13.1447   1
  -1   8   9-6.85176 16.3475   1
   1  -8  -9 7.04265 14.0413   1
   1  -8  -8 25.8492 15.5291   1
  -1   8   8-14.8329 17.0321   1
   1  -8  -7-0.79960 16.4338   1
  -1   8   7 25.2912 19.1043   1
  -1   8   6 11.4834 18.8852   1
   1  -8  -6-17.9703 18.3160   1
  -1   8   5 40.4256 22.5945   1
   1  -8  -5 33.6110 21.3836   1
  -1   8   4 11.8071 20.7222   1
   1  -8  -4-31.7590 20.2810   1
   1  -8   3 23.6569 10.5541   1
  -1   8  -3 21.2221 16.0389   1
   1  -8   4-4.25630 10.2913   1
  -1   8  -4-22.6920 17.9742   1
  -1   8  -5-19.6006 21.2508   1
   1  -8   5-14.3350 12.0978   1
  -1   8  -5-94.6158 54.8296   1
   1  -8   5 2.39771 55.3238   1
  -1   8  -6 3.70001 22.7180   1
   1  -8   6 6.16764 15.7690   1
   1  -8   6 92.2631 46.2379   1
  -1   8  -6 24.5245 41.1535   1
  -1   8  -7 25.6992 21.1640   1
   1  -8   7 17.0598 15.5962   1
   1  -8   7-9.14071 27.7769   1
  -1   8  -7-20.0189 26.3684   1
   1  -8   8-12.5431 50.7721   1
  -1   8  -8 42.1375 33.8980   1
   1  -8   8 5.22159 32.7728   1
  -1   8  -8-36.2377 51.2093   1
  -1   8  -8-0.20607 22.2837   1
   1  -8   8-8.03730 17.2990   1
  -1   8  -9-29.1509 30.8999   1
   1  -8   9 24.8181 29.7490   1
   1  -8   9-6.20096 14.0886   1
  -1   8  -9-12.7789 18.0185   1
  -1   8  -9 14.0087 39.3023   1
   1  -8   9 11.1102 39.7830   1
  -1   8 -10-28.6731 21.3206   1
   1  -8  10 19.3212 22.2134   1
   1  -8  10-11.2555 13.2240   1
  -1   8 -10 1.56324 15.7140   1
  -1   8 -10 6.46821 31.3316   1
   1  -8  10-4.66653 31.2010   1
   1  -8  11-5.45179 14.4941   1
  -1   8 -11-11.3618 17.5622   1
  -1   8 -11-5.93478 25.8409   1
   1  -8  11-22.8788 26.4852   1
   1  -8  11-9.29699 12.8240   1
  -1   8 -11 10.1242 14.5185   1
  -1   8 -12 9.05519 13.6885   1
   1  -8  12 27.5163 12.6125   1
  -1   8 -12 14.3115 22.6179   1
   1  -8  12-0.99418 24.0241   1
   1  -8  12 19.8961 17.8212   1
  -1   8 -12-4.92616 19.0828   1
  -1   8 -13 4.43891 14.0424   1
   1  -8  13 16.7622 13.4072   1
   1  -8  13 5.71625 21.8926   1
  -1   8 -13-11.7876 23.5400   1
  -1   8 -13 13.2618 19.6113   1
   1  -8  13 12.2546 17.5569   1
  -1   8 -14 38.1470 14.0863   1
   1  -8  14-13.6109 14.1575   1
   1  -8  14 23.1867 18.7708   1
  -1   8 -14 1.79035 19.6868   1
  -1   8 -14-1.04197 22.4091   1
   1  -8  14 27.5451 21.9288   1
  -1   8 -15-22.9280 16.0169   1
   1  -8  15 0.19766 15.4059   1
  -1   8 -15-2.36451 14.2005   1
   1  -8  15-5.92319 13.6760   1
  -1   8 -15 3.11055 22.0019   1
   1  -8  15-21.4176 21.2836   1
   1  -8  16-0.72678 13.7476   1
  -1   8 -16-16.7239 15.5639   1
   1  -8  16-1.30140 13.4381   1
  -1   8 -16 8.29352 13.7224   1
   1  -8  16 39.4231 21.0860   1
  -1   8 -16 9.35508 21.6291   1
   1  -8  17-16.4039 13.4370   1
  -1   8 -17-10.0915 13.8186   1
  -1   8 -17 18.3819 13.5942   1
   1  -8  17-24.9372 13.5409   1
   1  -8  17 12.8914 19.8589   1
  -1   8 -17 15.9434 19.9446   1
   1  -8  18-1.94978 11.1309   1
  -1   8 -18-14.4914 11.8853   1
   1  -8  18 8.55269 12.2002   1
  -1   8 -18-9.51990 11.7904   1
   1  -8  18 15.0747 17.7277   1
  -1   8 -18 1.07369 17.8034   1
   1  -8  19-7.71728 11.9310   1
  -1   8 -19-7.63290 11.0402   1
   1  -8  19 9.17577 16.0051   1
  -1   8 -19 7.75487 16.3687   1
  -1   8 -19 19.7126 10.3089   1
   1  -8  19 10.7354 9.62743   1
   1  -8  20-13.1827 11.5527   1
  -1   8 -20 17.5675 10.6766   1
   1  -8  20 1.18099 8.32939   1
  -1   8 -20 1.36684 8.60978   1
  -1   8 -20-2.54409 14.1812   1
   1  -8  20-16.6585 15.2964   1
  -1   8 -21 3.34076 10.0988   1
   1  -8  21-7.42324 10.9975   1
  -1   8 -21 1.31074 7.66546   1
   1  -8  21 12.6633 7.15612   1
   1  -8  21 2.62430 13.7772   1
  -1   8 -21-20.6176 13.6982   1
   1  -8  22 9.66040 10.2221   1
  -1   8 -22 22.9036 10.4915   1
   1  -8  22 5.56667 6.64024   1
  -1   8 -22-1.47908 7.23485   1
   1  -8  22-1.57836 13.1092   1
  -1   8 -22 8.88316 13.1265   1
   1  -8  23 4.67575 10.2048   1
  -1   8 -23 21.0442 9.73763   1
   1  -8  23-12.4119 13.2261   1
  -1   8 -23 14.0503 12.9093   1
   1  -8  23-1.07311 6.10041   1
  -1   8 -23 2.76852 6.86419   1
  -1   7  17-5.57757 12.1704   1
   1  -7 -17-8.72606 10.1972   1
   1  -7 -17-6.97339 5.19041   1
  -1   7  17-5.44491 4.81786   1
  -1   7  16-7.47057 12.0134   1
   1  -7 -16-11.8914 10.3303   1
   1  -7 -16-1.28556 4.86648   1
  -1   7  16 1.01252 4.47108   1
   1  -7 -15-9.31471 5.26313   1
  -1   7  15-8.15645 12.5880   1
   1  -7 -15 3.67240 11.1518   1
  -1   7  15 2.59142 4.52337   1
   1  -7 -14 4.14258 5.31694   1
  -1   7  14-1.00110 4.71833   1
  -1   7  14 2.03743 12.9400   1
   1  -7 -14-3.44077 11.5649   1
  -1   7  13 8.28359 5.19250   1
   1  -7 -13-2.03970 5.56700   1
   1  -7 -13 4.24489 12.0205   1
  -1   7  13-17.6482 14.4544   1
  -1   7  12 12.4990 15.0598   1
  -1   7  12 0.08490 5.40413   1
   1  -7 -12-7.23950 5.98899   1
   1  -7 -12 9.68510 12.5616   1
  -1   7  11 37.8971 20.4857   1
   1  -7 -11 33.5334 18.6844   1
  -1   7  11 49.5187 13.8802   1
   1  -7 -10-6.55750 13.6449   1
  -1   7  10-2.09303 15.4921   1
   1  -7  -9 6.02017 14.6245   1
  -1   7   9 31.6090 15.8857   1
   1  -7  -8 10.8151 13.7203   1
  -1   7   8 7.17010 15.1521   1
   1  -7  -7-10.8491 14.8443   1
  -1   7   7-4.62723 16.3230   1
   1  -7  -6 6.73193 16.3549   1
  -1   7   6 11.8675 18.6917   1
   1  -7  -5-22.5745 18.8710   1
  -1   7   5-7.59223 19.5694   1
   1  -7  -4 8.12485 19.5062   1
  -1   7   4 30.9898 21.3227   1
   1  -7   2 1.19518 7.21373   1
   1  -7   3 23.5652 10.4924   1
  -1   7  -3 14.4382 15.1872   1
  -1   7  -4-84.6597 59.9947   1
  -1   7  -4 117.485 36.8945   1
   1  -7   4 129.190 33.7962   1
   1  -7   5-87.2197 45.6486   1
  -1   7  -5-37.5803 43.5277   1
  -1   7  -6 41.0756 35.8480   1
   1  -7   6 66.7963 35.8189   1
   1  -7   6 103.197 28.8511   1
  -1   7  -6 106.099 31.5565   1
   1  -7   7 4.71879 17.7164   1
  -1   7  -7-5.98910 22.5807   1
  -1   7  -7 23.2339 50.8663   1
   1  -7   7-3.37402 52.5020   1
   1  -7   7-10.2002 34.2540   1
  -1   7  -7 1.97896 33.0588   1
   1  -7   8 542.372 128.271   1
  -1   7  -8 646.095 128.804   1
  -1   7  -8 528.642 134.438   1
   1  -7   8 357.611 133.558   1
   1  -7   8 237.773 130.898   1
  -1   7  -8 185.154 130.788   1
  -1   7  -9 193.713 35.7463   1
   1  -7   9 181.133 34.5249   1
   1  -7   9 7.66283 15.8223   1
  -1   7  -9 7.52608 17.9971   1
  -1   7  -9 14.6555 20.7490   1
   1  -7   9 15.5758 21.2593   1
   1  -7  10 4.43678 26.5471   1
  -1   7 -10 51.3730 26.5540   1
   1  -7  10 1.45825 19.1070   1
  -1   7 -10 2.38916 21.0603   1
  -1   7 -10 44.4144 16.4620   1
   1  -7  10 30.1594 14.7789   1
  -1   7 -11 22.8024 19.8507   1
   1  -7  11-3.87873 17.3617   1
   1  -7  11-0.87985 23.3056   1
  -1   7 -11-39.8583 24.5583   1
  -1   7 -11 4.47366 15.3040   1
   1  -7  11 10.6673 13.7090   1
  -1   7 -12 10.6247 19.3137   1
   1  -7  12-10.3735 17.8975   1
   1  -7  12-9.46901 13.5104   1
  -1   7 -12 8.83196 13.9489   1
   1  -7  12 19.8842 21.5873   1
  -1   7 -12-0.92647 22.6029   1
  -1   7 -13 4.12305 14.7580   1
   1  -7  13 3.11647 14.2016   1
  -1   7 -13-3.66588 13.6293   1
   1  -7  13 4.40395 13.2714   1
   1  -7  13-10.5009 20.7030   1
  -1   7 -13-9.05513 20.7319   1
  -1   7 -14 14.8376 15.1744   1
   1  -7  14 12.4165 14.1135   1
   1  -7  14 42.1207 14.4369   1
  -1   7 -14 18.2885 14.2017   1
  -1   7 -14 18.0807 19.8340   1
   1  -7  14 10.6577 20.8830   1
  -1   7 -15 16.0632 14.0389   1
   1  -7  15 20.4867 13.2982   1
  -1   7 -15-26.3818 19.8109   1
   1  -7  15 6.08348 19.9017   1
  -1   7 -15 30.8547 13.9275   1
   1  -7  15 8.83505 13.3690   1
  -1   7 -16 10.5854 17.9020   1
  -1   7 -16-3.43664 12.4224   1
   1  -7  16-3.87058 12.7195   1
   1  -7  16 12.9234 18.4463   1
  -1   7 -16-16.1531 12.4393   1
   1  -7  16 6.08227 11.3262   1
   1  -7  17-13.8032 10.3351   1
  -1   7 -17 10.3231 10.8523   1
   1  -7  17 4.32905 12.7182   1
  -1   7 -17 24.3368 12.1749   1
   1  -7  17 22.9782 18.1115   1
  -1   7 -17-13.6536 17.5570   1
   1  -7  18-2.86168 8.36826   1
  -1   7 -18-1.04745 9.10493   1
  -1   7 -18 9.44746 11.5514   1
   1  -7  18-5.94767 12.6997   1
   1  -7  18-23.4395 16.8203   1
  -1   7 -18-7.71807 16.1587   1
  -1   7 -19 8.67596 8.60169   1
   1  -7  19 14.3182 8.31350   1
   1  -7  19-2.01557 11.8616   1
  -1   7 -19 23.1901 11.5223   1
  -1   7 -19 25.9463 15.4996   1
   1  -7  19 3.35812 15.3895   1
   1  -7  20-4.02832 6.72601   1
  -1   7 -20-2.43022 7.46963   1
   1  -7  20-10.4058 10.9953   1
  -1   7 -20 8.34838 10.5904   1
   1  -7  20 13.6127 14.5881   1
  -1   7 -20 2.78259 14.2077   1
   1  -7  21 5.31461 6.66811   1
  -1   7 -21 5.78474 8.04704   1
   1  -7  21 10.9616 11.9658   1
  -1   7 -21 20.5762 10.4094   1
  -1   7 -21 7.68724 13.3375   1
   1  -7  21 13.4553 13.5773   1
  -1   7 -22-12.2300 8.08144   1
   1  -7  22-4.53158 6.47040   1
  -1   7 -22 4.81192 9.50179   1
   1  -7  22-16.8075 11.3597   1
   1  -7  22-8.10617 12.7967   1
  -1   7 -22 6.55214 13.0353   1
  -1   7 -23-7.51626 8.55245   1
   1  -7  23-6.48098 6.81276   1
   1  -7  23-12.6620 11.1181   1
  -1   7 -23-19.0517 11.1841   1
  -1   7 -23-6.64241 12.2682   1
   1  -7  23 11.2636 12.3632   1
   1  -6 -18-15.1520 15.2622   1
  -1   6  18-2.88863 13.5925   1
  -1   6  18-11.2068 11.7982   1
   1  -6 -18-15.7508 11.2021   1
  -1   6  17-1.15609 4.14475   1
   1  -6 -17-4.45272 4.93352   1
   1  -6 -17-19.3631 14.2455   1
  -1   6  17-4.71358 11.7212   1
   1  -6 -17-5.00339 10.0366   1
  -1   6  16-3.28071 4.19035   1
   1  -6 -16 0.66908 4.92820   1
   1  -6 -16 9.68569 14.1145   1
  -1   6  16-7.31824 12.3666   1
   1  -6 -16 12.3279 10.6967   1
  -1   6  15-8.14960 13.4703   1
   1  -6 -15 16.1185 11.2384   1
  -1   6  15-2.96179 4.85105   1
   1  -6 -15-5.95267 5.23091   1
   1  -6 -14 9.37245 12.8130   1
  -1   6  14 28.0322 15.3841   1
   1  -6 -14 8.34682 6.86635   1
  -1   6  14 21.7233 6.68201   1
  -1   6  13 10.5674 14.7872   1
   1  -6 -13-0.95245 13.2253   1
  -1   6  13-3.36926 5.25636   1
   1  -6 -13 1.62698 5.57944   1
   1  -6 -12 14.6890 6.56314   1
  -1   6  12 8.43915 5.96647   1
  -1   6  12-11.7234 15.3976   1
   1  -6 -12 0.88684 13.4778   1
   1  -6 -11 2.24817 6.16520   1
  -1   6  11 6.20373 5.67553   1
   1  -6 -11-10.8703 13.8145   1
  -1   6  11-22.0038 16.7138   1
   1  -6 -10 19.5147 7.01600   1
  -1   6  10 0.85478 6.05645   1
   1  -6 -10 16.4261 13.9764   1
  -1   6  10 1.80676 16.1599   1
   1  -6  -9 3.96486 13.0346   1
  -1   6   9 6.45259 14.2143   1
  -1   6   8 15.0191 14.3251   1
   1  -6  -8 3.91951 13.6391   1
   1  -6  -7 10.7106 12.9960   1
  -1   6   7-8.92257 14.2487   1
   1  -6  -6 105.959 35.6906   1
  -1   6   6 134.368 36.2704   1
  -1   6   5 45.6464 20.7008   1
   1  -6  -5 8.50124 17.8535   1
  -1   6   4 15.7293 21.1072   1
   1  -6  -4 24.2961 20.3173   1
   1  -6  -3-11.9887 20.4712   1
  -1   6   3 4.75785 21.1559   1
  -1   6  -2-2.76875 11.7697   1
   1  -6   2 10.5441 7.90551   1
   1  -6   3 6.45006 10.0118   1
  -1   6  -3 0.13015 14.7490   1
   1  -6   4 1.78250 13.1525   1
  -1   6  -4 6.64365 18.3854   1
   1  -6   4-0.51989 44.9575   1
  -1   6  -4-76.2957 42.5076   1
  -1   6  -5-52.9365 26.1429   1
   1  -6   5-41.0995 26.2924   1
   1  -6   5-5.69506 16.3777   1
  -1   6  -5-17.0852 20.0861   1
  -1   6  -6-12.2990 48.4614   1
   1  -6   6-44.0556 51.2386   1
   1  -6   6-30.6120 33.0533   1
  -1   6  -6 0.41357 32.2739   1
   1  -6   7-17.9671 28.0986   1
  -1   6  -7-14.0487 26.6835   1
   1  -6   7 52.1071 17.6804   1
  -1   6  -7 42.8941 36.4201   1
   1  -6   7 20.3958 38.7974   1
  -1   6  -7 67.6378 20.1406   1
   1  -6   8 31.1204 29.9852   1
  -1   6  -8-8.64934 30.3423   1
   1  -6   8 15.8583 15.5185   1
  -1   6  -8 46.4706 16.9505   1
  -1   6  -8 11.0143 19.9205   1
   1  -6   8 24.8488 20.1993   1
   1  -6   9 582.448 141.293   1
  -1   6  -9 632.753 141.444   1
   1  -6   9 337.565 141.975   1
  -1   6  -9 361.466 142.243   1
  -1   6  -9 641.650 143.383   1
   1  -6   9 510.827 143.522   1
  -1   6 -10 5.46589 21.5609   1
   1  -6  10 16.5977 20.3721   1
  -1   6 -10-12.8750 14.6119   1
   1  -6  10 2.74867 13.7778   1
  -1   6 -10 19.1924 24.0334   1
   1  -6  10 6.02310 24.5523   1
  -1   6 -11 163.344 34.8856   1
   1  -6  11 156.233 34.8693   1
  -1   6 -11 190.324 38.8325   1
   1  -6  11 165.980 39.0470   1
   1  -6  11 32.8553 35.0352   1
  -1   6 -11 48.5190 35.1559   1
  -1   6 -12 11.7094 14.1305   1
   1  -6  12 21.2322 13.8814   1
  -1   6 -12 29.9754 19.4174   1
   1  -6  12 26.6569 20.0002   1
   1  -6  12 7.11147 13.7827   1
  -1   6 -12 6.52136 15.3344   1
   1  -6  13 3.89293 12.3220   1
  -1   6 -13-10.5096 12.2537   1
  -1   6 -13-16.3430 12.3515   1
  -1   6 -13 4.98231 17.3153   1
   1  -6  13 34.8336 18.1283   1
   1  -6  14-0.25807 16.2573   1
   1  -6  14 2.05141 10.2969   1
  -1   6 -14-1.11746 10.7912   1
   1  -6  14 6.43789 12.0171   1
  -1   6 -14 13.3007 11.6710   1
  -1   6 -14-4.38769 16.5677   1
  -1   6 -15 17.7579 17.1163   1
   1  -6  15 15.3390 17.4550   1
   1  -6  15 7.95909 9.87430   1
  -1   6 -15 1.61477 10.1522   1
   1  -6  15 15.6469 13.1540   1
  -1   6 -15 27.9194 12.9873   1
   1  -6  16-0.56114 17.0721   1
  -1   6 -16-4.75078 16.5529   1
   1  -6  16 5.20112 8.27697   1
  -1   6 -16-10.1333 9.28722   1
   1  -6  16 20.7229 13.3951   1
  -1   6 -16 5.05704 12.6770   1
   1  -6  17 10.1621 17.6116   1
  -1   6 -17 17.9462 16.6093   1
  -1   6 -17 4.63596 12.2790   1
   1  -6  17-7.24993 12.7351   1
  -1   6 -17 7.43559 8.96576   1
   1  -6  17 1.60966 7.74649   1
   1  -6  18-4.02344 15.8549   1
  -1   6 -18-29.6162 16.0668   1
   1  -6  18-6.20845 4.74392   1
  -1   6 -18 9.02220 11.4811   1
   1  -6  18-18.6235 13.9568   1
  -1   6 -18 8.81209 9.19036   1
   1  -6  18-5.78739 7.55004   1
  -1   6 -19-2.90253 14.8408   1
   1  -6  19-14.8381 14.8771   1
   1  -6  19-0.07726 2.66114   1
   1  -6  19-3.66219 7.14611   1
  -1   6 -19-4.66945 8.83945   1
  -1   6 -19-0.21784 12.0050   1
   1  -6  19-0.21668 12.3169   1
  -1   6 -20-10.8422 13.1092   1
   1  -6  20-1.27307 12.9060   1
  -1   6 -20 20.5657 8.77753   1
   1  -6  20-3.53372 7.13171   1
   1  -6  20-0.06864 1.57328   1
  -1   6 -20 16.6843 11.1710   1
   1  -6  20 15.2596 12.0222   1
  -1   6 -21-17.5012 10.8706   1
  -1   6 -21-8.41218 12.0274   1
   1  -6  21 7.86647 12.6001   1
   1  -6  21 11.1052 7.55389   1
  -1   6 -21 21.4920 8.77463   1
   1  -6  22 22.2417 11.3296   1
  -1   6 -22-1.72563 11.4097   1
  -1   6 -22-3.87894 10.2937   1
   1  -6  22 8.24777 11.2007   1
   1  -6  22 8.48226 7.39707   1
  -1   6 -22-9.64482 8.11417   1
   1  -6  23-7.98183 10.7923   1
  -1   6 -23 6.73526 10.9895   1
  -1   6 -23-2.52376 10.0870   1
   1  -6  23-6.99821 7.36522   1
  -1   6 -23-14.3484 8.08382   1
   1  -6  23-1.53334 10.9604   1
  -1   5  18-4.81050 4.08911   1
   1  -5 -18 0.36934 4.30013   1
   1  -5 -18 2.29599 10.6053   1
  -1   5  18 19.0205 11.8333   1
  -1   5  18 16.2924 14.6176   1
   1  -5 -18 1.48604 12.5363   1
  -1   5  17 3.85692 4.05797   1
   1  -5 -17 7.29378 4.63301   1
  -1   5  17-9.66846 11.4563   1
   1  -5 -17 3.67123 10.9746   1
  -1   5  17 17.4552 15.4732   1
   1  -5 -17-11.0615 14.0804   1
   1  -5 -16 8.89328 4.75319   1
  -1   5  16-2.60380 3.96105   1
   1  -5 -16 0.33313 10.5723   1
  -1   5  16-10.4746 12.5490   1
   1  -5 -16 26.9023 15.9804   1
  -1   5  16-12.1231 14.3086   1
   1  -5 -15 9.02383 5.10673   1
  -1   5  15 0.57151 4.40073   1
  -1   5  15 0.62594 12.8659   1
   1  -5 -15 8.15662 11.2006   1
  -1   5  15-27.8563 15.2019   1
   1  -5 -15 1.14965 15.8501   1
  -1   5  14-5.20045 4.81463   1
   1  -5 -14-3.39249 5.78748   1
   1  -5 -14 8.89928 12.0553   1
  -1   5  14 22.0304 14.0813   1
   1  -5 -14-18.3089 15.8051   1
  -1   5  13-1.14510 14.9228   1
   1  -5 -13-13.8126 13.5257   1
   1  -5 -13 5.65393 5.94011   1
  -1   5  13 3.68259 5.15016   1
  -1   5  12 35.6691 17.7700   1
   1  -5 -12 21.9337 15.2040   1
  -1   5  12 17.6488 7.98857   1
   1  -5 -12 23.5833 8.46359   1
   1  -5 -11 23.4785 9.37196   1
  -1   5  11 34.7321 18.2030   1
   1  -5 -11 46.5105 15.9286   1
  -1   5  11 22.6087 8.86644   1
   1  -5 -10 3.45936 13.5760   1
  -1   5  10-4.15818 15.2496   1
   1  -5 -10-4.01480 6.11399   1
  -1   5  10-8.03728 5.49623   1
  -1   5   9 13.3680 14.6899   1
   1  -5  -9 0.46171 12.4370   1
  -1   5   9 8.47981 5.68533   1
   1  -5  -9 7.64438 6.07018   1
   1  -5  -8-5.43452 13.2625   1
  -1   5   8 5.70933 14.6951   1
  -1   5   7 9.35323 14.9547   1
   1  -5  -7 18.7723 13.9021   1
  -1   5   6 19.7228 16.0831   1
   1  -5  -6 24.6202 14.7165   1
   1  -5  -5 27.1728 15.8755   1
  -1   5   5 10.6556 17.0106   1
   1  -5  -4 28.8931 18.7626   1
  -1   5   4 22.7297 20.6572   1
  -1   5   3 102.846 30.2610   1
   1  -5  -3 65.6681 29.8020   1
  -1   5   2-13.9333 20.7610   1
   1  -5  -2-20.3460 20.5561   1
  -1   5  -2 19.3894 13.1524   1
   1  -5   2 12.8283 9.67597   1
   1  -5   3 100.189 88.1926   1
  -1   5  -3 97.8781 88.1400   1
   1  -5   3 273.225 75.2343   1
  -1   5  -3 332.076 76.3010   1
   1  -5   4 112.358 30.0589   1
  -1   5  -4 15.6874 35.6789   1
   1  -5   4 23.2123 36.3326   1
  -1   5  -4 160.324 32.4293   1
  -1   5  -5-21.7764 20.5643   1
   1  -5   5 2.38162 16.9775   1
  -1   5  -5-42.6214 31.2859   1
   1  -5   5-30.7995 30.9476   1
   1  -5   6 93.2207 32.9056   1
  -1   5  -6 80.3069 34.1986   1
  -1   5  -6 27.9107 16.2738   1
   1  -5   6 25.4891 14.2169   1
   1  -5   6-44.5476 20.3408   1
  -1   5  -6-42.8586 20.1568   1
   1  -5   7 3.04301 19.9833   1
  -1   5  -7-36.6613 20.6248   1
  -1   5  -7 13.1027 26.2612   1
   1  -5   7-49.7301 26.1007   1
  -1   5  -8 4.94101 24.8751   1
   1  -5   8 30.4529 24.7364   1
  -1   5  -8 11.5917 15.8416   1
   1  -5   8 4.03355 14.6402   1
   1  -5   8 23.2107 21.2150   1
  -1   5  -8 19.3665 22.4281   1
   1  -5   9-18.0518 22.4777   1
  -1   5  -9 1.45786 22.8840   1
   1  -5   9 28.3928 15.2495   1
  -1   5  -9 12.5202 14.7575   1
  -1   5  -9 11.2835 17.2223   1
   1  -5   9 12.0511 16.7792   1
  -1   5 -10 621.648 122.151   1
   1  -5  10 582.309 122.118   1
  -1   5 -10 288.861 122.030   1
   1  -5  10 298.189 121.918   1
   1  -5  10 455.019 123.313   1
  -1   5 -10 535.227 123.369   1
   1  -5  11-7.90870 13.0589   1
  -1   5 -11 2.18694 12.7641   1
  -1   5 -11-0.43105 17.8167   1
   1  -5  11 3.94846 17.8902   1
  -1   5 -11 12.1451 12.6454   1
   1  -5  11 17.7536 12.1564   1
  -1   5 -12 4.47833 11.5304   1
   1  -5  12 6.71645 11.5839   1
  -1   5 -12 20.7322 16.1768   1
   1  -5  12 4.56831 9.39904   1
  -1   5 -12-4.40819 10.0758   1
  -1   5 -13-1.67608 11.9278   1
   1  -5  13-16.0843 12.5038   1
  -1   5 -13 9.32444 15.3544   1
   1  -5  13 9.08270 15.4884   1
   1  -5  13 2.78810 7.94299   1
  -1   5 -13 6.77616 8.75209   1
   1  -5  14 5.21563 6.28303   1
  -1   5 -14 31.0671 12.7291   1
  -1   5 -14-10.5851 15.6634   1
   1  -5  14 28.5737 15.9559   1
   1  -5  14 2.69081 8.00811   1
  -1   5 -14 8.66092 8.93384   1
   1  -5  15 0.80451 3.68435   1
   1  -5  15 1.06745 7.73602   1
  -1   5 -15-10.8570 9.35376   1
  -1   5 -15 21.5502 12.1814   1
   1  -5  15 23.3640 12.1147   1
   1  -5  15 27.0707 16.0929   1
  -1   5 -15 3.60387 15.6237   1
   1  -5  16 1.10809 2.47683   1
  -1   5 -16 0.23464 3.74980   1
   1  -5  16 15.7807 16.2316   1
  -1   5 -16-17.4755 16.2501   1
  -1   5 -16 10.5518 10.1389   1
   1  -5  16 5.54928 8.23021   1
   1  -5  16 0.54754 13.8000   1
  -1   5 -16 10.0924 13.6388   1
  -1   5 -17 2.27958 2.37504   1
   1  -5  17 1.11477 1.76066   1
   1  -5  17-12.0274 8.52617   1
  -1   5 -17 10.5050 10.7318   1
   1  -5  17-3.80839 14.1195   1
  -1   5 -17-23.7240 13.1982   1
  -1   5 -18-1.52449 1.39825   1
  -1   5 -18 6.78011 12.1731   1
   1  -5  18-3.19924 12.6831   1
  -1   5 -18-9.48952 9.94205   1
   1  -5  18-3.66131 8.84507   1
  -1   5 -18 0.84198 14.0766   1
   1  -5  18-18.3455 14.5141   1
   1  -5  18 2.30925 1.02974   1
  -1   5 -19 23.8596 9.23449   1
   1  -5  19 3.54479 7.84835   1
   1  -5  19 18.1503 12.8082   1
  -1   5 -19 6.69126 12.7892   1
   1  -5  19 2.16390 0.93285   1
  -1   5 -19-1.25497 10.9937   1
  -1   5 -19 1.20239 1.04251   1
   1  -5  19 31.0951 12.4948   1
   1  -5  20-0.72548 7.23483   1
  -1   5 -20 7.78334 8.09380   1
   1  -5  20-0.10059 0.52839   1
  -1   5 -20 6.31847 11.1046   1
   1  -5  20 8.00191 12.1937   1
   1  -5  20 0.88499 11.5371   1
  -1   5 -20 0.43607 10.4810   1
  -1   5 -20-0.00823 0.71307   1
  -1   5 -21 10.7663 7.88488   1
   1  -5  21 4.96409 7.01719   1
   1  -5  21 22.8779 11.8282   1
  -1   5 -21-18.7000 10.7197   1
   1  -5  21 8.39374 11.4203   1
  -1   5 -21 2.18050 10.7003   1
  -1   5 -22 7.22309 7.36681   1
   1  -5  22 5.21389 6.58162   1
  -1   5 -22-3.84901 10.1307   1
   1  -5  22 0.73417 11.2560   1
  -1   5 -22 2.93445 10.1649   1
   1  -5  22 6.12043 11.6489   1
  -1   5 -23-6.59134 6.72396   1
   1  -5  23 9.32456 6.30371   1
   1  -5  23 0.71635 11.0717   1
  -1   5 -23-9.12141 10.8652   1
   1  -5  23 8.69071 10.8174   1
  -1   5 -23 24.5597 10.0379   1
  -1   4  19 4.84017 4.17147   1
   1  -4 -19-9.43297 4.82698   1
   1  -4 -19-6.60709 11.2718   1
  -1   4  19-5.56850 12.4323   1
  -1   4  19-1.83038 11.1370   1
   1  -4 -19-0.70860 9.89844   1
  -1   4  18 0.50164 4.19743   1
  -1   4  18 14.5374 13.2024   1
   1  -4 -18 16.5134 12.4666   1
  -1   4  18 13.2543 11.7890   1
   1  -4 -18 5.47157 10.2879   1
  -1   4  17-1.77947 4.14108   1
   1  -4 -17 5.61342 4.81247   1
  -1   4  17-18.3440 13.7536   1
   1  -4 -17 2.61987 12.7174   1
   1  -4 -17-5.64865 11.1156   1
  -1   4  17 4.79343 12.3836   1
   1  -4 -16 10.6050 4.88438   1
  -1   4  16 0.69114 4.41331   1
   1  -4 -16 7.83354 13.0069   1
  -1   4  16-8.76916 15.1161   1
   1  -4 -16-10.1490 11.7649   1
  -1   4  16-4.69802 13.2938   1
   1  -4 -15-3.46290 4.88730   1
  -1   4  15 2.24195 4.50451   1
   1  -4 -15 1.47793 14.0481   1
  -1   4  15 16.0975 15.3137   1
  -1   4  15-0.95848 14.0639   1
   1  -4 -15-4.01417 12.1548   1
  -1   4  14 6.89158 4.91580   1
   1  -4 -14 1.45276 5.50592   1
  -1   4  14 3.12460 17.5729   1
   1  -4 -14 0.98122 16.1938   1
  -1   4  14 43.7017 15.0481   1
   1  -4 -14-4.52326 13.4492   1
   1  -4 -13-0.55625 5.87958   1
  -1   4  13 10.5866 5.07422   1
   1  -4 -13-4.90645 18.2086   1
  -1   4  13 31.1155 17.0541   1
   1  -4 -13-1.62527 13.6887   1
  -1   4  13 22.8070 15.5760   1
  -1   4  12-6.78860 4.94291   1
   1  -4 -12 10.3636 5.91503   1
   1  -4 -12 29.6580 16.8869   1
  -1   4  12 15.8933 16.8553   1
   1  -4 -12 13.1213 13.8304   1
  -1   4  12-7.28548 15.2666   1
  -1   4  11 13.2503 6.90466   1
   1  -4 -11 17.6857 7.63015   1
   1  -4 -11 43.0373 18.0232   1
   1  -4 -11 26.4098 13.8849   1
  -1   4  11 21.9640 15.2970   1
   1  -4 -10-17.2559 13.1327   1
  -1   4  10 4.93276 14.0084   1
  -1   4  10 3.19786 5.07979   1
   1  -4 -10-8.95467 6.01687   1
   1  -4  -9 11.0628 14.9144   1
  -1   4   9 26.0462 16.9029   1
   1  -4  -9 27.8567 8.97925   1
  -1   4   9 25.2635 8.61486   1
   1  -4  -8 71.5285 20.2444   1
  -1   4   8 65.8578 20.0808   1
   1  -4  -8 88.0477 24.4274   1
  -1   4   8 94.6480 25.1879   1
  -1   4   7 59.8468 18.3157   1
   1  -4  -7 66.4019 22.4710   1
  -1   4   7 97.9194 24.1130   1
   1  -4  -6 1.15153 14.0789   1
  -1   4   6 12.8624 15.9291   1
   1  -4  -5 28.8629 16.3375   1
  -1   4   5 32.3761 17.6766   1
   1  -4  -4 38.2882 15.9321   1
  -1   4   4 13.5981 16.7171   1
   1  -4  -3 7.59560 16.7745   1
  -1   4   3 37.3218 18.7778   1
   1  -4  -2 1332.46 362.462   1
  -1   4   2 1355.01 362.501   1
  -1   4  -2 1517.43 737.979   1
   1  -4   2 1509.03 738.122   1
   1  -4   2 2838.25 736.191   1
  -1   4  -2 3125.83 736.276   1
  -1   4  -3 84.6804 23.0557   1
   1  -4   3 67.7774 20.4247   1
  -1   4  -3-12.1867 29.2157   1
   1  -4   3-20.0342 29.0674   1
   1  -4   4 33.4632 17.5136   1
  -1   4  -4 22.1391 20.2814   1
   1  -4   4-9.02776 30.4900   1
  -1   4  -4 22.3021 30.1834   1
  -1   4  -5 247.642 52.5844   1
   1  -4   5 241.756 52.2118   1
   1  -4   5 113.916 53.4496   1
  -1   4  -5 81.3561 53.9906   1
   1  -4   5 145.525 59.6291   1
  -1   4  -5 195.281 59.2663   1
   1  -4   6 237.859 52.9522   1
  -1   4  -6 226.378 53.0842   1
  -1   4  -6 141.496 55.3067   1
  -1   4  -6 161.884 56.0757   1
   1  -4   6 125.498 56.3272   1
   1  -4   6 126.027 55.0957   1
  -1   4  -7 317.689 94.4089   1
   1  -4   7 281.377 94.0630   1
  -1   4  -7 463.353 92.5490   1
   1  -4   7 418.506 92.4955   1
   1  -4   7 235.605 92.7947   1
  -1   4  -7 235.660 92.8379   1
   1  -4   8-4.15876 13.2696   1
  -1   4  -8-11.8415 13.2987   1
  -1   4  -8 12.7671 14.8856   1
   1  -4   8-4.45141 13.8602   1
   1  -4   8-15.5734 20.2724   1
  -1   4  -8-19.2445 19.8713   1
   1  -4   9 56.3291 15.2201   1
  -1   4  -9 36.0489 14.9248   1
   1  -4   9 42.1616 19.9265   1
  -1   4  -9 37.9988 19.8241   1
   1  -4   9 27.4888 11.8530   1
  -1   4  -9 6.54929 12.3468   1
   1  -4   9 26.2975 14.0555   1
  -1   4  -9 24.8954 14.2151   1
   1  -4  10 30.6312 13.7387   1
  -1   4 -10 46.6447 12.9056   1
  -1   4 -10 16.0526 10.8794   1
   1  -4  10 24.9883 10.5828   1
  -1   4 -10 28.8104 17.4663   1
   1  -4  10 5.05932 17.4009   1
  -1   4 -10 7.21831 8.89319   1
   1  -4  10 9.29870 8.16552   1
   1  -4  11 5.17057 5.25535   1
  -1   4 -11 29.5797 12.6932   1
   1  -4  11 18.4637 12.8475   1
  -1   4 -11 11.2130 9.16717   1
   1  -4  11 6.87713 8.38708   1
   1  -4  11 15.5496 15.9207   1
  -1   4 -11 16.7452 15.5530   1
  -1   4 -11 6.15576 6.04582   1
  -1   4 -12 7.02152 9.21695   1
   1  -4  12 6.14577 7.69017   1
   1  -4  12 0.12196 11.7494   1
  -1   4 -12 5.19746 11.5181   1
   1  -4  12-2.54797 3.22069   1
  -1   4 -12-1.37735 3.99252   1
   1  -4  12 6.84483 15.3238   1
  -1   4 -12-16.8689 15.4844   1
  -1   4 -13-19.9213 14.3387   1
   1  -4  13-21.2467 14.1659   1
   1  -4  13 0.21078 2.34762   1
  -1   4 -13 3.90359 9.79839   1
   1  -4  13-2.57004 8.09487   1
  -1   4 -13 1.95665 2.58899   1
   1  -4  13-4.45072 12.8809   1
  -1   4 -13-0.14916 12.7316   1
   1  -4  14 1.72097 13.0800   1
  -1   4 -14-10.6898 12.4602   1
   1  -4  14 1.10627 1.54356   1
  -1   4 -14-0.81869 1.97203   1
   1  -4  14-8.12656 13.9337   1
  -1   4 -14-5.49844 13.7987   1
   1  -4  14-10.9179 8.61858   1
  -1   4 -14-9.73393 10.1629   1
   1  -4  15 29.9753 13.6489   1
  -1   4 -15 6.74571 2.29592   1
   1  -4  15-2.73279 8.81666   1
  -1   4 -15 6.02940 10.0571   1
   1  -4  15 6.07096 2.12171   1
  -1   4 -15 41.1452 14.5289   1
   1  -4  15 17.5392 14.2367   1
  -1   4 -15 1.82590 12.8506   1
   1  -4  16 0.88478 1.10023   1
  -1   4 -16 2.29815 9.93694   1
   1  -4  16-4.11410 8.48822   1
   1  -4  16 2.48451 13.5422   1
  -1   4 -16 7.17070 12.5734   1
  -1   4 -16 0.23825 13.5385   1
   1  -4  16 15.6049 14.2767   1
  -1   4 -16 1.51391 1.22183   1
   1  -4  17 8.58507 8.18941   1
  -1   4 -17-7.19531 9.40800   1
  -1   4 -17 1.12397 1.14260   1
  -1   4 -17 4.24514 12.9114   1
   1  -4  17-6.76005 14.5438   1
   1  -4  17 0.18915 13.4089   1
  -1   4 -18-20.2971 12.0488   1
   1  -4  18 6.40506 12.5955   1
   1  -4  18-3.05190 13.7967   1
  -1   4 -18 23.9517 13.0311   1
  -1   4 -18-13.7121 8.52191   1
   1  -4  18-6.05731 7.82057   1
  -1   4 -18-0.00848 0.94557   1
   1  -4  19 2.17294 12.7730   1
  -1   4 -19-3.34265 11.3407   1
   1  -4  19 5.63016 13.4983   1
  -1   4 -19-0.80353 7.54728   1
   1  -4  19 8.89856 7.09460   1
  -1   4 -19 1.44530 12.0150   1
  -1   4 -20-15.6465 11.4067   1
   1  -4  20 24.3617 12.9531   1
  -1   4 -20 11.8940 10.5414   1
   1  -4  20-11.2104 12.0911   1
   1  -4  20-8.51052 6.22360   1
  -1   4 -20 10.2875 6.92940   1
  -1   4 -21 3.22482 11.0330   1
   1  -4  21 13.8110 12.5404   1
   1  -4  21 25.5665 11.4932   1
  -1   4 -21 4.52702 10.5575   1
   1  -4  21-3.77882 5.88014   1
  -1   4 -21 1.93853 6.37599   1
   1  -4  22 22.7894 12.4158   1
  -1   4 -22 3.41954 10.7572   1
  -1   4 -22-19.1612 10.4389   1
   1  -4  22 22.6724 11.2137   1
   1  -4  22 0.13049 5.40383   1
  -1   4 -22-1.67133 5.75007   1
   1  -4  23 0.37297 11.4606   1
  -1   4 -23 4.29590 10.5695   1
   1  -4  23-1.52317 10.3662   1
  -1   3  20 4.38683 11.8313   1
   1  -3 -20 11.3515 11.0955   1
   1  -3 -20-8.89354 9.45392   1
  -1   3  20-0.70691 10.6751   1
  -1   3  20-3.50828 4.01181   1
   1  -3 -20 1.59952 4.60451   1
   1  -3 -19-12.3838 11.2561   1
  -1   3  19-10.8795 12.3603   1
   1  -3 -19-14.7415 10.0629   1
  -1   3  19 2.39883 10.9093   1
   1  -3 -19 0.82549 4.76521   1
  -1   3  19 0.29837 3.88867   1
   1  -3 -18-12.0484 11.9877   1
  -1   3  18-12.7666 12.4254   1
   1  -3 -18 6.40052 10.0220   1
  -1   3  18-1.63595 11.1904   1
   1  -3 -18 0.98066 4.94802   1
  -1   3  18 1.88999 3.93317   1
   1  -3 -17 14.8709 12.4305   1
  -1   3  17 14.1418 13.1234   1
   1  -3 -17-1.83151 9.89390   1
  -1   3  17 0.62349 12.0574   1
   1  -3 -17 4.36536 5.07568   1
  -1   3  17 0.18301 4.20458   1
  -1   3  16-27.6223 13.9803   1
   1  -3 -16-12.8892 12.8836   1
   1  -3 -16-6.96737 11.5763   1
  -1   3  16-13.4371 12.6189   1
  -1   3  16-2.10888 4.63952   1
   1  -3 -15-3.16097 13.9236   1
  -1   3  15-11.5671 14.5227   1
   1  -3 -15 15.0739 12.4898   1
  -1   3  15-0.56630 13.8625   1
  -1   3  15-1.94439 4.88689   1
   1  -3 -15 1.27242 5.64926   1
   1  -3 -14 19.2112 15.0131   1
  -1   3  14-6.72095 15.5057   1
  -1   3  14-17.4133 15.6027   1
   1  -3 -14 13.2061 13.6436   1
  -1   3  14 5.97372 5.32947   1
   1  -3 -14 10.5993 6.18715   1
  -1   3  13 1.04612 16.1137   1
   1  -3 -13 8.13350 15.0444   1
  -1   3  13 25.6550 15.3204   1
   1  -3 -13 11.7997 13.5381   1
   1  -3 -13-8.18036 6.10070   1
  -1   3  13-1.49416 5.00517   1
  -1   3  12 14.8338 16.7703   1
   1  -3 -12-11.9241 15.3614   1
   1  -3 -12-22.3081 13.7551   1
  -1   3  12 31.2967 15.1259   1
  -1   3  12 3.09866 4.74360   1
   1  -3 -12-0.66830 5.64667   1
  -1   3  11 2.84811 17.4746   1
   1  -3 -11-2.49176 16.1674   1
  -1   3  11 6.65239 4.82427   1
   1  -3 -11 6.35295 5.37043   1
   1  -3 -11-23.4307 13.4736   1
  -1   3  11-3.55627 15.0442   1
   1  -3 -10 104.367 27.9844   1
  -1   3  10 81.3376 27.0123   1
   1  -3 -10 81.8819 21.7753   1
  -1   3  10 73.2392 21.5768   1
  -1   3  10 91.7536 25.8597   1
   1  -3 -10 57.2701 25.3250   1
  -1   3   9 22.3855 8.18668   1
   1  -3  -9 29.2497 8.79809   1
  -1   3   9 14.1761 15.9172   1
   1  -3  -9 34.1269 15.1738   1
   1  -3  -9-0.16186 17.5491   1
   1  -3  -8 7.69388 13.8161   1
  -1   3   8 20.3471 14.7672   1
  -1   3   8 7.09739 5.56605   1
   1  -3  -8 5.89518 6.16963   1
   1  -3  -7 179.329 48.2812   1
  -1   3   7 167.064 48.1986   1
   1  -3  -7 174.757 50.4596   1
  -1   3   7 247.849 50.9441   1
  -1   3   6 376.474 105.521   1
   1  -3  -6 388.374 105.558   1
  -1   3   6 493.210 107.212   1
   1  -3  -6 410.031 106.826   1
   1  -3  -5 128.860 43.6544   1
  -1   3   5 181.305 44.1298   1
   1  -3  -4-7.45600 13.7749   1
  -1   3   4-4.38587 14.0342   1
  -1   3   3 45.1528 16.2465   1
   1  -3  -3 15.0139 15.5850   1
  -1   3   2 186.114 54.7907   1
   1  -3  -2 196.042 54.5008   1
   1  -3  -1 282.566 92.9407   1
  -1   3   1 393.372 93.0697   1
   1  -3   1 1700.32 472.853   1
  -1   3  -1 1869.18 472.904   1
   1  -3   1 1656.54 475.492   1
  -1   3  -1 1439.13 475.293   1
   1  -3   2 57.3297 33.0800   1
   1  -3   2 191.190 40.3227   1
  -1   3  -2 346.409 40.2251   1
  -1   3  -2 88.9778 34.1436   1
   1  -3   3 341.515 67.8721   1
  -1   3  -3 334.505 67.3387   1
  -1   3  -3 155.551 65.7571   1
   1  -3   3 141.267 65.5128   1
  -1   3  -3 302.061 66.0365   1
   1  -3   3 239.986 65.4340   1
   1  -3   4 40.1118 17.6310   1
  -1   3  -4 28.4158 17.7844   1
  -1   3  -4-34.7294 24.3598   1
   1  -3   4-18.9466 23.1388   1
  -1   3  -4 75.9385 18.2993   1
   1  -3   4 51.9448 17.6811   1
   1  -3   4 91.6664 31.2489   1
  -1   3  -4 142.877 31.5369   1
  -1   3  -5 44.7557 22.9136   1
   1  -3   5 48.4401 22.6750   1
  -1   3  -5 92.7715 24.4092   1
   1  -3   5 109.579 24.4006   1
   1  -3   5 46.9055 28.7743   1
  -1   3  -5 90.5015 28.9125   1
   1  -3   5 80.0430 21.4483   1
  -1   3  -5 55.7717 21.3543   1
  -1   3  -6-3.55833 13.4629   1
   1  -3   6-3.85974 13.4459   1
  -1   3  -6-5.67543 18.0894   1
   1  -3   6 0.24141 18.6271   1
   1  -3   6-5.90390 8.50291   1
  -1   3  -6 2.34665 8.84596   1
   1  -3   7 240.371 51.0570   1
  -1   3  -7 189.204 50.8372   1
   1  -3   7 138.383 49.0736   1
  -1   3  -7 143.324 49.1947   1
  -1   3  -7 180.413 48.4796   1
   1  -3   7 177.186 48.4336   1
  -1   3  -7 227.297 49.7114   1
   1  -3   7 202.523 49.6952   1
   1  -3   8-2.80737 8.61859   1
  -1   3  -8 5.17390 9.08279   1
   1  -3   8 3.91705 4.77320   1
  -1   3  -8 5.51948 5.14623   1
  -1   3  -8 6.36527 15.3140   1
   1  -3   8 5.31595 15.7870   1
  -1   3  -9 26.1169 12.7240   1
   1  -3   9 20.9053 11.7820   1
   1  -3   9 25.9914 8.48875   1
  -1   3  -9 29.8865 8.56025   1
   1  -3   9 52.7327 18.0867   1
  -1   3  -9 34.0419 17.9593   1
   1  -3   9 35.7404 14.8286   1
  -1   3  -9 39.4011 14.7989   1
  -1   3 -10-5.23887 11.5105   1
   1  -3  10-7.24309 9.95262   1
   1  -3  10 23.2981 13.8886   1
  -1   3 -10 26.5274 13.7178   1
   1  -3  10 14.9013 4.23067   1
  -1   3 -10 12.1106 4.29507   1
  -1   3 -10 5.19600 14.7904   1
   1  -3  10 15.9427 15.0206   1
   1  -3  11 2.02507 1.97336   1
  -1   3 -11-0.84539 9.81987   1
   1  -3  11 2.32248 9.13883   1
  -1   3 -11 0.12254 12.3410   1
   1  -3  11-1.10572 12.8008   1
  -1   3 -11 0.35272 1.84888   1
  -1   3 -11 3.43725 12.8614   1
   1  -3  11 3.39607 13.1227   1
  -1   3 -12 11.4650 11.9472   1
   1  -3  12-17.7834 12.8592   1
  -1   3 -12-8.03265 9.23902   1
   1  -3  12 2.48128 8.14828   1
   1  -3  12 0.52214 12.3334   1
  -1   3 -12 13.3440 12.1194   1
   1  -3  12 2.56115 1.67857   1
  -1   3 -12 3.99201 1.61813   1
   1  -3  13 27.3031 6.91801   1
   1  -3  13 23.3226 14.4319   1
  -1   3 -13 23.4962 13.5689   1
  -1   3 -13 0.38694 13.9828   1
   1  -3  13 7.23130 14.7774   1
  -1   3 -13 9.51511 10.9192   1
   1  -3  13 12.8710 10.3312   1
  -1   3 -13 24.0164 7.00707   1
   1  -3  14-11.8998 13.2616   1
   1  -3  14-1.22871 7.44962   1
  -1   3 -14 5.22708 8.39415   1
  -1   3 -14-0.59578 1.26214   1
  -1   3 -14-1.08298 12.0799   1
   1  -3  14-11.6709 12.9955   1
  -1   3 -14-5.03706 12.7618   1
  -1   3 -15-5.44919 13.4237   1
  -1   3 -15 2.01575 8.21683   1
   1  -3  15 1.24315 7.56343   1
   1  -3  15 28.6021 14.2559   1
  -1   3 -15 4.80433 12.3618   1
   1  -3  15 11.5395 14.8182   1
  -1   3 -16 3.19402 8.03041   1
   1  -3  16 3.59092 7.45369   1
  -1   3 -16 16.9060 13.1210   1
   1  -3  16 15.5684 13.8182   1
   1  -3  16 22.5383 15.8890   1
  -1   3 -16 1.22727 14.5664   1
   1  -3  17 8.34445 6.78847   1
  -1   3 -17 0.28086 7.33773   1
  -1   3 -17 2.65151 11.9655   1
   1  -3  17-1.67799 13.0200   1
   1  -3  17 8.70074 15.4429   1
  -1   3 -17-1.87725 13.8683   1
  -1   3 -18 10.6717 7.73585   1
   1  -3  18 1.14714 7.63990   1
  -1   3 -18 62.5633 13.0921   1
   1  -3  18 55.0133 14.0370   1
   1  -3  18 34.6717 15.2827   1
  -1   3 -18 7.68784 14.1914   1
  -1   3 -19-1.58452 5.68137   1
   1  -3  19 3.52118 5.37049   1
   1  -3  19-7.73655 12.2668   1
  -1   3 -19-5.59425 10.9444   1
  -1   3 -19 6.37484 12.2769   1
   1  -3  19 1.48629 12.6210   1
  -1   3 -20 0.48735 5.17276   1
   1  -3  20 1.62490 5.02364   1
  -1   3 -20 15.8872 10.7389   1
   1  -3  20-5.64509 12.3651   1
  -1   3 -20 8.33015 11.3209   1
   1  -3  20-15.3806 12.6861   1
   1  -3  21-0.51192 4.45717   1
  -1   3 -21-7.25710 5.07267   1
  -1   3 -21 0.23025 9.82631   1
   1  -3  21-9.36894 11.7501   1
   1  -3  21-3.25679 11.3812   1
   1  -3  22-1.92139 4.37400   1
  -1   3 -22 0.94560 4.80689   1
  -1   3 -22 16.7288 10.9507   1
   1  -3  22 7.18606 11.0604   1
   1  -3  22-2.28689 11.0318   1
  -1   3 -22 11.0804 9.58925   1
  -1   2  20-1.03834 10.6214   1
  -1   2  20 0.99097 3.83781   1
   1  -2 -20 4.22068 4.68730   1
   1  -2 -20-0.34714 9.67204   1
   1  -2 -20 15.1661 11.0538   1
  -1   2  20-3.05248 11.9572   1
  -1   2  19 2.97311 11.3873   1
  -1   2  19 4.84348 4.22377   1
   1  -2 -19 2.63275 4.87789   1
   1  -2 -19-6.96109 10.1450   1
  -1   2  19 20.0819 12.4172   1
   1  -2 -19 6.82684 11.6657   1
  -1   2  18-0.31460 11.5686   1
   1  -2 -18 0.27711 4.87063   1
  -1   2  18 0.46810 4.02531   1
   1  -2 -18-2.84256 10.6696   1
  -1   2  18 16.8166 12.4861   1
   1  -2 -18-6.78585 11.5912   1
  -1   2  17 20.3244 12.4316   1
  -1   2  17-0.51315 4.16533   1
   1  -2 -17 3.08563 5.14654   1
   1  -2 -17 12.0015 11.6480   1
   1  -2 -17-0.47619 11.8871   1
  -1   2  17 16.9209 13.2630   1
   1  -2 -16 5.00325 5.53423   1
  -1   2  16 7.00357 4.70751   1
  -1   2  16 14.1556 13.5027   1
   1  -2 -16 0.22456 12.8489   1
  -1   2  16-22.3728 13.5096   1
   1  -2 -16 0.28442 11.8715   1
  -1   2  15 9.67213 14.4952   1
   1  -2 -15 2.11403 13.8116   1
   1  -2 -15 67.2048 14.4153   1
  -1   2  15 73.4535 15.4174   1
  -1   2  14 10.6140 5.90504   1
   1  -2 -14 19.8702 7.07748   1
   1  -2 -14 25.8020 14.6037   1
  -1   2  14 0.20432 15.7186   1
   1  -2 -14 16.2829 13.6605   1
  -1   2  14-24.5420 15.3037   1
  -1   2  13 7.43459 5.53381   1
   1  -2 -13 15.4286 6.72017   1
  -1   2  13-18.7024 15.4789   1
  -1   2  13 44.9146 14.6634   1
   1  -2 -13 7.99450 12.7767   1
   1  -2 -12-3.76933 5.55326   1
  -1   2  12 1.98963 4.64177   1
   1  -2 -12-21.4664 13.9744   1
  -1   2  12 0.53319 14.5324   1
  -1   2  12 9.13181 13.4109   1
   1  -2 -12 14.4910 12.1966   1
  -1   2  11 11.2696 7.24739   1
   1  -2 -11 25.9863 7.84017   1
  -1   2  11 44.4052 16.3138   1
   1  -2 -11 37.9641 15.2287   1
  -1   2  11 11.4761 14.7219   1
   1  -2 -11 28.7938 13.7541   1
   1  -2 -10 3.21796 6.02976   1
  -1   2  10 8.04730 5.34444   1
  -1   2  10 23.5751 15.4710   1
   1  -2 -10 32.7717 14.7016   1
  -1   2  10 6.06629 13.6742   1
   1  -2 -10-5.77675 12.7966   1
   1  -2  -9 353.002 77.0461   1
  -1   2   9 312.110 77.2072   1
  -1   2   9 340.888 77.0010   1
   1  -2  -9 311.691 76.6867   1
   1  -2  -9 268.038 75.3159   1
  -1   2   9 256.976 75.2643   1
   1  -2  -8 8.49669 5.64732   1
  -1   2   8 0.54109 5.12246   1
  -1   2   8 8.56045 17.5456   1
   1  -2  -8 17.1631 15.9326   1
   1  -2  -8 38.5406 14.7087   1
  -1   2   8 10.1020 15.1779   1
  -1   2   7 190.793 48.8208   1
   1  -2  -7 242.144 48.7905   1
  -1   2   7 215.987 49.2707   1
   1  -2  -7 305.914 50.0567   1
  -1   2   7 153.965 46.0919   1
   1  -2  -7 158.042 46.1733   1
   1  -2  -6 165.882 41.2029   1
  -1   2   6 137.122 41.1135   1
   1  -2  -6 149.215 43.6784   1
  -1   2   6 174.879 43.7377   1
   1  -2  -6 147.785 44.1675   1
   1  -2  -5 55.4371 14.6276   1
  -1   2   5 49.7406 14.4427   1
   1  -2  -5 33.9170 19.0828   1
  -1   2   5 40.6838 19.5065   1
  -1   2   4 337.268 97.1023   1
   1  -2  -4 373.738 97.0582   1
   1  -2  -3 3.38851 14.5820   1
  -1   2   3 14.1637 15.1531   1
   1  -2  -2 1963.70 522.622   1
  -1   2   2 1924.41 522.591   1
  -1   2   2 1948.70 522.399   1
   1  -2  -2 1926.23 522.375   1
  -1   2   1 342.128 71.5942   1
   1  -2  -1 368.761 71.8374   1
  -1   2   1 192.296 71.0205   1
   1  -2  -1 188.394 71.0681   1
  -1   2   0-26.4309 15.6888   1
  -1   2  -1-26.5190 14.4464   1
   1  -2   1-36.2321 26.3610   1
  -1   2  -1-39.6684 26.3457   1
  -1   2  -2-1.32764 9.41613   1
   1  -2   2-2.00483 9.58733   1
  -1   2  -2-8.82195 13.6208   1
   1  -2   2-8.26299 13.3813   1
  -1   2  -2 2.91323 18.6023   1
   1  -2   3 211.653 66.8723   1
  -1   2  -3 219.676 66.9150   1
  -1   2  -3 246.948 69.0920   1
   1  -2   3 298.415 69.2196   1
   1  -2   3 236.467 66.2367   1
  -1   2  -3 236.415 66.2419   1
  -1   2  -3 291.038 67.6517   1
   1  -2   3 320.970 67.6122   1
   1  -2   4 5789.57 1618.54   1
  -1   2  -4 5884.29 1618.54   1
   1  -2   4 6290.28 1618.68   1
  -1   2  -4 6115.45 1618.68   1
   1  -2   4 5982.46 1618.52   1
  -1   2  -4 5789.64 1618.52   1
  -1   2  -4 6052.38 1618.42   1
   1  -2   4 6134.39 1618.42   1
  -1   2  -5 19.0739 13.2304   1
   1  -2   5 6.91791 12.9440   1
  -1   2  -5 37.4794 10.5448   1
   1  -2   5 41.6331 10.4935   1
  -1   2  -5 47.3460 14.6690   1
   1  -2   5 60.4188 14.7194   1
   1  -2   5 21.9776 17.4853   1
  -1   2  -5 14.5774 17.3236   1
   1  -2   6 24.9330 7.68537   1
  -1   2  -6-13.3762 13.6093   1
  -1   2  -6-10.0288 15.6464   1
   1  -2   6 25.8496 15.5988   1
   1  -2   6 1.47069 11.5659   1
  -1   2  -6 16.4047 12.4675   1
  -1   2  -7-14.3098 13.1036   1
   1  -2   7 13.1267 13.1906   1
   1  -2   7 7.80500 10.0323   1
  -1   2  -7-5.62200 10.4313   1
  -1   2  -7 0.72464 12.9138   1
   1  -2   7 16.7327 12.9741   1
   1  -2   7 15.5099 4.60175   1
  -1   2  -7 13.5810 4.26162   1
  -1   2  -8 53.2509 20.0307   1
   1  -2   8 82.8479 18.2590   1
  -1   2  -8 100.738 18.8217   1
   1  -2   8 95.9562 21.2889   1
  -1   2  -8 104.537 20.6418   1
   1  -2   8 62.6963 20.4187   1
   1  -2   8 55.2803 15.9924   1
  -1   2  -8 55.2589 15.9978   1
   1  -2   9 20.4762 9.72883   1
  -1   2  -9 16.8293 10.1639   1
   1  -2   9 23.3898 5.41337   1
  -1   2  -9 21.2912 13.4656   1
   1  -2   9 16.0939 14.0261   1
  -1   2  -9 10.7756 5.30911   1
  -1   2  -9 19.0686 13.9209   1
  -1   2 -10 7.18388 7.96280   1
  -1   2 -10 1.70068 1.86526   1
   1  -2  10 4.59711 14.0492   1
  -1   2 -10-2.97670 12.9664   1
   1  -2  10-2.66615 12.9823   1
  -1   2 -10 8.11185 11.9661   1
   1  -2  10 7.39416 7.31309   1
   1  -2  11 67.2353 15.3969   1
  -1   2 -11 30.9424 13.8978   1
  -1   2 -11 4.48754 8.81077   1
   1  -2  11 6.95645 8.52590   1
   1  -2  11 63.4100 14.3833   1
  -1   2 -11 44.7435 13.6384   1
   1  -2  12 10.5436 12.9738   1
  -1   2 -12 12.9062 12.4563   1
   1  -2  12-2.38250 5.80446   1
  -1   2 -12-8.10620 5.93049   1
   1  -2  12 26.7378 12.3098   1
  -1   2 -12 12.5778 11.4758   1
   1  -2  13-8.56867 13.1457   1
  -1   2 -13 4.01254 12.2814   1
   1  -2  13-7.18262 5.30222   1
  -1   2 -13-3.67897 5.95179   1
  -1   2 -13-4.12078 11.5496   1
   1  -2  13 14.6255 12.8721   1
  -1   2 -14 0.43459 12.7859   1
   1  -2  14 17.6567 13.8776   1
  -1   2 -14 3.67427 6.00482   1
   1  -2  14-4.28345 5.29103   1
   1  -2  14 9.56036 13.6471   1
  -1   2 -14 2.00130 11.8821   1
  -1   2 -15-7.39706 13.9218   1
   1  -2  15 2.52155 14.6103   1
  -1   2 -15 2.72365 6.47477   1
   1  -2  15 7.23759 5.77738   1
  -1   2 -15 30.2754 12.7489   1
   1  -2  15 25.5458 14.5514   1
   1  -2  16 5.57359 14.7031   1
  -1   2 -16 8.67089 14.4050   1
  -1   2 -16 13.9586 7.04374   1
   1  -2  16 1.84788 14.5494   1
  -1   2 -16 25.5142 13.9267   1
   1  -2  17 31.8221 14.5838   1
  -1   2 -17 21.6160 13.3220   1
   1  -2  17 0.66093 5.34841   1
  -1   2 -17 0.64765 6.01956   1
  -1   2 -17 23.6864 13.0708   1
   1  -2  17 15.9754 13.7719   1
   1  -2  18-9.19538 12.8912   1
  -1   2 -18 1.38420 12.4327   1
   1  -2  18 3.39314 4.84517   1
  -1   2 -18 6.00366 5.42632   1
   1  -2  18 1.23632 12.9309   1
  -1   2 -18-8.50318 11.5867   1
   1  -2  19 16.3395 12.0564   1
  -1   2 -19-15.9024 11.9380   1
  -1   2 -19-2.18951 4.84215   1
   1  -2  19 0.89967 4.32470   1
   1  -2  19 12.6668 11.8370   1
  -1   2 -19-2.18730 10.7273   1
  -1   2 -20 7.93914 10.8650   1
   1  -2  20 14.2323 11.2534   1
   1  -2  20 5.56431 4.11594   1
  -1   2 -20 1.76815 4.90049   1
  -1   2 -20-6.67264 10.7531   1
   1  -2  20-8.35626 11.0735   1
   1  -2  21-4.06150 10.8879   1
  -1   2 -21-3.21587 10.3824   1
   1  -2  21 0.39467 3.81454   1
  -1   2 -21-5.35338 4.50593   1
   1  -2  21 16.5912 10.7023   1
  -1   2 -21-0.23995 9.65357   1
   1  -2  22 10.1792 10.7179   1
  -1   2 -22-1.35134 10.2106   1
  -1   2 -22-5.10227 4.73563   1
   1  -2  22-0.20160 3.68566   1
  -1   2 -22 11.3076 9.57002   1
   1  -2  22-4.63711 10.3104   1
  -1   1  21 3.93400 10.2537   1
   1  -1 -21-8.78187 10.9752   1
  -1   1  21 2.20738 11.2392   1
   1  -1 -21 6.23668 10.8945   1
  -1   1  21-0.91428 3.89510   1
   1  -1 -21 1.17133 4.77636   1
   1  -1 -20-5.24267 10.6071   1
  -1   1  20-3.07305 10.8905   1
   1  -1 -20-8.64662 10.8605   1
  -1   1  20-15.5168 11.7827   1
  -1   1  20 1.25473 3.97265   1
   1  -1 -20 0.10119 4.91022   1
   1  -1 -19 6.66221 11.1888   1
  -1   1  19 4.22858 11.5228   1
  -1   1  19 2.75084 11.9043   1
   1  -1 -19 0.50357 10.9106   1
  -1   1  19 0.36577 3.95754   1
   1  -1 -19 3.16493 5.00274   1
   1  -1 -18 14.0885 11.3445   1
  -1   1  18 6.16631 12.3536   1
  -1   1  18-19.7832 11.8948   1
   1  -1 -18-0.31671 11.3640   1
   1  -1 -18 6.80260 5.19382   1
  -1   1  18 6.24351 4.53177   1
   1  -1 -17-10.8384 11.8457   1
  -1   1  17 1.61561 13.3120   1
  -1   1  17 9.66778 12.4597   1
   1  -1 -17 4.50447 12.1711   1
   1  -1 -17 8.10921 5.35311   1
  -1   1  17 3.02318 4.57204   1
  -1   1  16 0.21753 13.9936   1
   1  -1 -16-4.89489 12.8690   1
   1  -1 -16 12.0030 13.2142   1
  -1   1  16 35.7106 14.7414   1
   1  -1 -16-2.51069 5.74552   1
  -1   1  16 11.5787 5.08606   1
  -1   1  15 18.9978 14.7731   1
   1  -1 -15-16.2755 13.6925   1
  -1   1  15 16.9452 14.4385   1
   1  -1 -15-11.3092 13.5490   1
   1  -1 -15 6.68104 5.83450   1
  -1   1  15-3.52392 5.00111   1
  -1   1  14 12.7994 14.6915   1
   1  -1 -14 11.8795 13.3911   1
  -1   1  14-1.22294 14.4228   1
   1  -1 -14 2.22182 14.2317   1
   1  -1 -14 9.71628 6.04680   1
  -1   1  14-3.34487 5.10999   1
  -1   1  13-11.6533 13.9495   1
   1  -1 -13 5.07627 13.2618   1
   1  -1 -13 4.49114 5.67574   1
  -1   1  13-2.69265 4.52595   1
   1  -1 -13 2.13367 13.1189   1
  -1   1  13-4.65857 14.5507   1
   1  -1 -12 1.05769 12.7418   1
  -1   1  12 33.9547 13.6530   1
  -1   1  12 2.24775 4.89952   1
   1  -1 -12 11.2303 5.80279   1
  -1   1  12 26.8710 14.5358   1
   1  -1 -12 15.8020 13.2700   1
  -1   1  11 14.8167 13.7715   1
   1  -1 -11 5.28225 12.8851   1
  -1   1  11 0.30474 14.1919   1
   1  -1 -11 24.4142 13.6247   1
   1  -1 -11 5.97538 5.58470   1
  -1   1  11 4.41030 4.99978   1
  -1   1  10 644.083 120.038   1
   1  -1 -10 640.976 120.037   1
   1  -1 -10 530.958 119.993   1
  -1   1  10 502.742 120.019   1
   1  -1 -10 430.192 118.789   1
  -1   1  10 364.444 118.721   1
  -1   1   9 18.2719 14.8129   1
   1  -1  -9-28.4703 14.0084   1
   1  -1  -9 4.66036 14.1507   1
  -1   1   9-28.0424 15.3522   1
  -1   1   9-6.21553 5.53000   1
   1  -1  -9-4.67047 6.23240   1
   1  -1  -8 899.817 230.698   1
  -1   1   8 807.422 230.662   1
   1  -1  -8 741.080 231.277   1
  -1   1   8 858.947 231.367   1
  -1   1   8 954.412 231.513   1
   1  -1  -8 977.718 231.472   1
  -1   1   7 30.0840 14.4872   1
   1  -1  -7 19.8014 13.4698   1
   1  -1  -7-1.82878 5.53913   1
  -1   1   7-0.26707 4.85947   1
  -1   1   7 15.5493 14.8059   1
   1  -1  -7 12.2331 13.9044   1
   1  -1  -7-28.0345 14.7266   1
   1  -1  -6 5.62421 12.9525   1
  -1   1   6 1.65832 13.0230   1
  -1   1   6-1.44143 4.90851   1
   1  -1  -6-19.2995 12.8900   1
  -1   1   6 5.14583 13.5125   1
  -1   1   6 3.69023 14.2066   1
   1  -1  -6 0.98580 13.8124   1
   1  -1  -5 115.330 30.4428   1
  -1   1   5 121.263 30.5208   1
   1  -1  -5 91.2857 30.8951   1
   1  -1  -5 109.732 27.9495   1
  -1   1   5 110.009 27.8973   1
   1  -1  -5 43.6132 30.0283   1
  -1   1   5 36.7883 30.1550   1
  -1   1   5 107.063 31.3296   1
   1  -1  -4 556.795 145.071   1
  -1   1   4 530.233 145.080   1
   1  -1  -4 572.054 144.326   1
  -1   1   4 550.326 144.312   1
  -1   1   4 378.785 144.788   1
   1  -1  -4 423.358 144.821   1
  -1   1   4 538.296 145.318   1
   1  -1  -4 591.429 145.461   1
  -1   1   3-4.26447 18.2395   1
   1  -1  -3 5.51586 18.2163   1
  -1   1   3 54.6442 15.2437   1
  -1   1   3 141.251 20.5801   1
   1  -1  -3 149.970 20.3893   1
   1  -1  -2-20.5771 13.6901   1
  -1   1   2-8.76518 13.1192   1
   1  -1  -2-18.3218 10.1079   1
   1  -1  -1-15.4593 12.0979   1
  -1   1   1-14.9195 12.2954   1
   1  -1   0 461.031 30.9673   1
  -1   1   0 437.710 30.7217   1
   1  -1   1 1322.60 295.175   1
  -1   1  -1 1361.45 295.177   1
  -1   1  -1 875.693 294.971   1
   1  -1   1 883.638 294.974   1
  -1   1  -1 1404.90 295.218   1
   1  -1   1 1568.17 295.241   1
  -1   1  -2 286.893 100.915   1
   1  -1   2 326.814 100.911   1
   1  -1   2 351.424 101.367   1
  -1   1  -2 382.802 101.413   1
   1  -1   2 361.125 101.095   1
  -1   1  -2 344.944 101.103   1
  -1   1  -2 411.896 100.741   1
   1  -1   2 416.459 100.737   1
   1  -1   3 78.3524 57.5579   1
  -1   1  -3 98.9545 57.6116   1
  -1   1  -3 198.015 57.5895   1
   1  -1   3 168.609 57.5946   1
   1  -1   3 261.968 56.9359   1
  -1   1  -3 242.886 56.8986   1
  -1   1  -3 207.819 57.9030   1
   1  -1   3 173.819 57.9298   1
   1  -1   4 24.6834 10.4161   1
  -1   1  -4 28.0193 10.4109   1
  -1   1  -4 94.9861 15.4327   1
   1  -1   4 76.0883 15.6384   1
  -1   1  -4 76.3785 13.7650   1
   1  -1   4 85.1668 13.4473   1
  -1   1  -4 44.4342 15.2559   1
   1  -1   4 31.9727 15.3710   1
  -1   1  -5 268.493 82.6256   1
   1  -1   5 278.693 82.7314   1
  -1   1  -5 189.844 82.3988   1
   1  -1   5 207.220 82.4726   1
  -1   1  -5 318.981 81.6412   1
   1  -1   5 311.442 81.6285   1
  -1   1  -5 319.993 82.0408   1
   1  -1   5 308.305 82.0164   1
  -1   1  -6-3.37620 12.1742   1
   1  -1   6 31.9554 12.4918   1
  -1   1  -6 10.2088 12.4070   1
   1  -1   6 5.94960 12.7139   1
   1  -1   6 8.97981 7.24361   1
  -1   1  -6 9.61501 4.02574   1
   1  -1   6 11.3295 3.88306   1
   1  -1   7-18.1320 13.8968   1
  -1   1  -7-10.4800 12.9950   1
   1  -1   7 86.6288 13.4839   1
  -1   1  -7 20.9737 8.18982   1
   1  -1   7 11.7262 7.85320   1
  -1   1  -7 59.9341 13.0301   1
  -1   1  -8 4.10278 5.89350   1
   1  -1   8 1.18052 5.52659   1
  -1   1  -8 2.29224 12.6070   1
   1  -1   8-1.01822 12.9366   1
  -1   1  -8 27.5367 12.2380   1
   1  -1   8-12.1891 13.4446   1
   1  -1   9-1.92347 5.17971   1
  -1   1  -9 4.87574 5.71764   1
   1  -1   9 24.8213 13.2694   1
  -1   1  -9 9.00584 12.8555   1
   1  -1   9 3.54572 13.3915   1
  -1   1  -9 22.9773 12.7445   1
   1  -1  10-2.20530 4.90751   1
  -1   1 -10 3.67066 5.57016   1
  -1   1 -10 11.5761 12.1894   1
   1  -1  10-16.0918 12.9179   1
   1  -1  10-2.87080 12.9633   1
  -1   1 -10 6.58860 12.2776   1
   1  -1  11 8.63195 4.79850   1
  -1   1 -11-7.38531 5.74472   1
   1  -1  11 3.49602 12.3549   1
  -1   1 -11 3.93449 11.4101   1
   1  -1  11 23.3261 12.7720   1
  -1   1 -11 32.3641 12.1338   1
   1  -1  12 3.96750 4.88868   1
  -1   1 -12 11.3861 5.95475   1
   1  -1  12 13.6413 12.3482   1
  -1   1 -12 17.4852 11.9922   1
   1  -1  12-8.41483 12.9244   1
  -1   1 -12 4.53458 11.3747   1
  -1   1 -13 0.91553 5.93644   1
   1  -1  13-2.50722 4.71440   1
   1  -1  13-19.6837 12.8684   1
  -1   1 -13-20.7764 12.6031   1
  -1   1 -13 15.4689 11.6921   1
   1  -1  13-5.34493 12.5826   1
   1  -1  14 1.87669 4.91987   1
  -1   1 -14 4.85653 6.24404   1
   1  -1  14 4.81115 13.6136   1
  -1   1 -14 5.13591 12.8158   1
  -1   1 -14 11.3873 12.0438   1
   1  -1  14-11.3504 12.8588   1
   1  -1  15 10.9011 7.36511   1
  -1   1 -15 19.4840 8.16908   1
  -1   1 -15 23.6752 14.6554   1
   1  -1  15 21.6388 15.3364   1
  -1   1 -15 35.7411 13.5766   1
   1  -1  15 26.8117 14.3203   1
   1  -1  16-5.14968 5.17213   1
  -1   1 -16-0.31798 6.16657   1
  -1   1 -16 8.06115 13.2345   1
   1  -1  16 22.4728 14.2764   1
  -1   1 -16 8.30938 12.0736   1
   1  -1  16 16.0543 12.8945   1
   1  -1  17 0.08379 4.88955   1
  -1   1 -17-4.72715 7.06482   1
   1  -1  17 4.43470 12.8119   1
   1  -1  17-4.26386 11.8999   1
  -1   1 -17-1.50953 11.1022   1
   1  -1  18 11.8405 4.87606   1
  -1   1 -18-4.98398 6.43906   1
  -1   1 -18 16.9314 11.6800   1
   1  -1  18-1.94125 12.3530   1
  -1   1 -18-6.19305 10.4449   1
   1  -1  18-8.83253 11.5289   1
  -1   1 -19 3.56827 6.00543   1
  -1   1 -19-7.39914 10.8994   1
   1  -1  19-7.05094 11.8434   1
   1  -1  19-4.32777 11.4161   1
  -1   1 -19-8.22390 9.85258   1
   1  -1  20-1.36529 4.13891   1
  -1   1 -20 6.55086 5.69893   1
   1  -1  20 4.34384 11.1858   1
  -1   1 -20-6.90946 10.1926   1
   1  -1  20-1.13892 10.5630   1
  -1   1 -20-3.77352 9.65559   1
   1  -1  21-0.82238 4.14585   1
  -1   1 -21-0.10866 4.93813   1
  -1   1 -21 2.21367 10.1392   1
   1  -1  21-12.7441 10.5364   1
  -1   1 -21-8.85708 9.21416   1
   1  -1  21 4.30527 10.6824   1
  -1   0  21 0.09290 3.74739   1
   1   0 -21-2.90984 4.84755   1
  -1   0  21-15.8796 11.7615   1
   1   0 -21-7.40183 10.4928   1
  -1   0  21 1.99210 12.1484   1
   1   0 -21 6.73047 11.3452   1
  -1   0  20 1.76309 3.86295   1
   1   0 -20 4.69508 4.84078   1
   1   0 -20 7.06105 10.9553   1
  -1   0  20-8.45114 11.8741   1
   1   0 -20 8.91790 11.4910   1
  -1   0  20 2.16818 12.3816   1
   1   0 -19 3.83354 4.85927   1
  -1   0  19-1.38960 3.72190   1
  -1   0  19-4.01976 12.2105   1
   1   0 -19-5.12013 11.5532   1
   1   0 -19 0.79423 11.6045   1
  -1   0  19 18.5372 12.9950   1
   1   0 -18 7.47940 5.42814   1
  -1   0  18 2.62126 4.25779   1
  -1   0  18 19.5123 12.7059   1
   1   0 -18 20.9602 11.9827   1
  -1   0  18 23.1707 13.6638   1
   1   0 -18 2.25721 12.7186   1
   1   0 -17-3.09024 5.51151   1
  -1   0  17 3.76751 4.11425   1
  -1   0  17 26.0794 13.9652   1
   1   0 -17 8.33834 12.6009   1
   1   0 -17 10.4220 13.0655   1
  -1   0  17 7.47188 13.7675   1
   1   0 -16-7.95527 5.97008   1
  -1   0  16 5.89946 4.30385   1
   1   0 -16 2.98411 13.8228   1
  -1   0  16 10.2248 14.7032   1
  -1   0  16-21.9489 14.8788   1
   1   0 -16-13.5985 13.6223   1
  -1   0  15 8.97004 5.01640   1
   1   0 -15 0.74123 6.38402   1
  -1   0  15 11.9449 14.8085   1
   1   0 -15 27.7983 14.9222   1
  -1   0  15 19.1784 15.2342   1
   1   0 -15 10.8676 14.1399   1
  -1   0  14 3.16063 4.36600   1
   1   0 -14 4.62120 5.81311   1
   1   0 -14 3.58162 13.5144   1
  -1   0  14-6.31828 14.6110   1
   1   0 -14 4.68144 13.6220   1
  -1   0  14-11.7467 14.9642   1
   1   0 -13 22.4872 7.54521   1
  -1   0  13 13.3112 6.50902   1
   1   0 -13 23.8090 14.1688   1
  -1   0  13 29.6531 15.3047   1
   1   0 -13 22.7220 13.7900   1
  -1   0  13 27.3558 15.1807   1
  -1   0  12-4.08821 4.08787   1
   1   0 -12 5.94098 5.34002   1
   1   0 -12 14.8757 10.6955   1
   1   0 -12-9.28117 12.8056   1
  -1   0  12 7.75961 13.7606   1
  -1   0  12 32.9235 14.3233   1
   1   0 -12 19.0237 13.1685   1
  -1   0  11 12.8063 6.10902   1
   1   0 -11 25.1527 7.05702   1
   1   0 -11-5.07587 10.8586   1
  -1   0  11 3.08943 14.6224   1
   1   0 -11 31.7265 14.1073   1
  -1   0  11 35.0160 15.1268   1
   1   0 -11 22.3582 14.0504   1
  -1   0  10 6.21362 4.50453   1
   1   0 -10 1.70800 5.48851   1
  -1   0  10 0.95829 9.97357   1
   1   0 -10-11.3960 9.42300   1
   1   0 -10-8.93010 13.5921   1
  -1   0  10-25.6061 14.5968   1
  -1   0  10-5.19485 14.6998   1
   1   0 -10 3.38790 13.6063   1
  -1   0   9 12.0136 6.05122   1
   1   0  -9 14.7649 6.87959   1
   1   0  -9 42.4495 14.6270   1
  -1   0   9 61.3867 16.0434   1
  -1   0   9 28.4039 15.5311   1
   1   0  -9 22.8793 14.5636   1
  -1   0   9 4.32038 10.2710   1
   1   0  -9-3.40000 10.0725   1
   1   0  -8 23.6363 12.4620   1
  -1   0   8 22.3516 12.6579   1
  -1   0   8 32.2982 17.7727   1
   1   0  -8 42.7695 10.8363   1
  -1   0   8 35.0464 10.3630   1
   1   0  -8 23.9857 16.4440   1
  -1   0   8 43.5576 17.7008   1
   1   0  -8 42.4226 16.9402   1
  -1   0   7 14.0063 14.2288   1
   1   0  -7 5.06163 13.1327   1
   1   0  -7-29.5790 13.5596   1
   1   0  -7 9.58711 7.17914   1
  -1   0   7 1.48182 7.10142   1
  -1   0   7-30.8119 14.2979   1
  -1   0   7 1.75734 4.26776   1
   1   0  -7 7.91938 5.04277   1
  -1   0   6-26.0086 13.5703   1
   1   0  -6 0.32209 13.0689   1
  -1   0   6-8.78189 13.4315   1
   1   0  -6-7.68223 13.0648   1
  -1   0   6 8.94475 6.24740   1
   1   0  -6 0.16898 6.24676   1
   1   0  -6 1.72111 4.75528   1
  -1   0   6 4.57838 4.20473   1
  -1   0   5 434.834 98.7723   1
   1   0  -5 407.793 98.6626   1
   1   0  -5 404.418 97.6646   1
  -1   0   5 341.088 97.6236   1
  -1   0   5 562.132 98.7152   1
   1   0  -5 498.441 98.6213   1
  -1   0   5 296.370 97.7355   1
   1   0  -5 312.699 97.7317   1
  -1   0   4 93.5138 21.4656   1
   1   0  -4 88.8803 21.5320   1
  -1   0   4 77.3173 25.2104   1
   1   0  -4 71.3708 24.9198   1
   1   0  -4 82.4340 21.0703   1
  -1   0   4 67.0584 20.9631   1
   1   0  -4 32.8537 24.2352   1
  -1   0   4 36.8037 24.5495   1
   1   0  -3 6590.97 1767.55   1
  -1   0   3 6760.12 1767.55   1
   1   0  -3 6521.80 1767.72   1
  -1   0   3 6720.33 1767.72   1
   1   0  -3 6686.82 1767.51   1
  -1   0   3 6574.39 1767.51   1
  -1   0   3 6305.75 1767.65   1
   1   0  -3 5627.87 1767.63   1
  -1   0   2 260.585 65.8960   1
   1   0  -2 250.973 65.9004   1
   1   0  -2 201.048 66.9426   1
  -1   0   2 211.780 66.9090   1
   1   0  -2 96.6566 66.5781   1
  -1   0   2 111.638 66.6313   1
  -1   0   2 244.961 66.0690   1
   1   0  -2 249.336 66.0708   1
  -1   0   1 783.815 290.239   1
   1   0  -1 818.858 290.247   1
   1   0  -1 613.864 290.308   1
  -1   0   1 684.349 290.312   1
   1   0  -1 798.024 290.391   1
  -1   0   1 774.762 290.399   1
   1   0  -1 1237.23 290.169   1
  -1   0   1 1222.24 290.168   1
   1   0   0 878.818 232.303   1
  -1   0   0 886.559 232.309   1
   1   0   0 684.350 232.205   1
  -1   0   0 696.129 232.198   1
   1   0   0 962.183 232.166   1
  -1   0   0 954.339 232.166   1
   1   0   1 4355.83 1466.46   1
  -1   0  -1 4454.60 1466.46   1
   1   0   1 6427.55 1466.46   1
  -1   0  -1 6234.72 1466.46   1
  -1   0  -1 5818.54 1466.48   1
   1   0   1 5854.72 1466.48   1
  -1   0  -2 1844.61 500.598   1
   1   0   2 1858.84 500.600   1
  -1   0  -2 1667.03 500.682   1
   1   0   2 1677.79 500.690   1
  -1   0  -2 1670.02 500.685   1
   1   0   2 1691.52 500.694   1
   1   0   2 2324.36 500.657   1
  -1   0  -2 1976.29 500.632   1
   1   0   3 515.653 143.089   1
  -1   0  -3 494.322 143.087   1
  -1   0  -3 555.943 143.492   1
   1   0   3 579.013 143.507   1
  -1   0  -3 568.970 143.468   1
   1   0   3 557.006 143.504   1
   1   0   3 554.737 143.228   1
  -1   0  -3 620.484 143.245   1
   1   0   4 210.536 126.716   1
  -1   0  -4 202.665 126.728   1
   1   0   4 672.781 126.442   1
  -1   0  -4 648.513 126.430   1
   1   0   4 343.187 126.875   1
  -1   0  -4 282.756 126.809   1
  -1   0  -5 22.7007 13.7381   1
   1   0   5 15.0150 14.3701   1
   1   0   5 43.0465 10.8760   1
  -1   0  -5 49.2969 11.0141   1
  -1   0  -5 0.76885 14.4494   1
   1   0   5 13.4825 14.4737   1
  -1   0  -6-22.4419 11.5777   1
   1   0   6-15.0921 12.1102   1
  -1   0  -6-19.2368 11.6181   1
   1   0   6-20.7471 12.0840   1
   1   0   6-7.05347 6.44884   1
  -1   0  -6-6.63351 6.81606   1
  -1   0  -7 51.2310 13.6048   1
   1   0   7 37.8456 13.2323   1
   1   0   7 30.8369 17.3314   1
  -1   0  -7 34.5395 16.9065   1
  -1   0  -7 44.5991 16.6966   1
   1   0   7 74.4127 17.8503   1
   1   0   8 75.7657 15.0061   1
  -1   0  -8 55.5266 13.8584   1
  -1   0  -8 32.6080 14.1200   1
   1   0   8 24.1285 14.8689   1
  -1   0  -8 18.8645 8.85697   1
   1   0   8 10.6039 8.36978   1
   1   0   9 4.58771 12.7921   1
  -1   0  -9 10.0109 11.6466   1
   1   0   9-13.4164 12.9965   1
  -1   0  -9-5.39625 12.5367   1
   1   0   9 6.74878 5.39557   1
  -1   0  -9 4.26143 5.79224   1
  -1   0 -10 4.36842 12.1167   1
   1   0  10 13.9716 13.4780   1
   1   0  10 12.8720 12.9833   1
  -1   0 -10-5.10874 12.2470   1
  -1   0 -10 5.87942 5.98701   1
   1   0  10 10.4573 5.59406   1
   1   0  11 6.90737 13.4398   1
  -1   0 -11-20.4174 12.1404   1
   1   0  11-15.2629 13.0194   1
  -1   0 -11-10.4463 12.1721   1
  -1   0 -11-2.45565 5.74773   1
   1   0  11-3.32603 5.08982   1
  -1   0 -12-22.2695 12.0230   1
   1   0  12-21.5259 13.4311   1
  -1   0 -12 7.50766 11.9068   1
   1   0  12 4.09069 12.4698   1
   1   0  12 3.91079 4.98235   1
   1   0  13 3.16439 13.6863   1
  -1   0 -13 17.3426 12.1438   1
  -1   0 -13 32.2531 13.2856   1
   1   0  13 16.7920 13.4830   1
  -1   0 -13-3.64827 6.06961   1
   1   0  13 8.20438 5.50737   1
  -1   0 -14 16.8072 12.9766   1
   1   0  14 2.51078 14.7299   1
   1   0  14 18.1519 14.4624   1
  -1   0 -14-2.03865 14.1137   1
  -1   0 -14 8.93895 6.65260   1
   1   0  14 6.45551 5.82902   1
   1   0  15-19.0217 14.8232   1
  -1   0 -15 15.4603 12.8716   1
  -1   0 -15 11.1959 14.0764   1
   1   0  15 28.4461 14.6432   1
   1   0  15 6.72201 5.62584   1
  -1   0 -15 2.34222 6.38550   1
   1   0  16 17.6247 13.8128   1
  -1   0 -16 12.6100 12.1834   1
  -1   0 -16 18.2179 13.1955   1
   1   0  16-15.0898 14.0113   1
  -1   0 -16 2.72566 6.03146   1
   1   0  16 3.11587 5.13115   1
  -1   0 -17 3.91619 11.5009   1
   1   0  17-4.74162 14.1467   1
   1   0  17-9.37693 12.7400   1
  -1   0 -17-17.1819 12.7474   1
  -1   0 -17 0.08478 5.45631   1
   1   0  17-1.21423 4.69738   1
   1   0  18 15.5634 13.4514   1
  -1   0 -18-0.21823 10.8323   1
   1   0  18 1.42169 11.4217   1
  -1   0 -18-7.64363 11.5844   1
  -1   0 -18 3.33346 5.31259   1
   1   0  18 0.18293 4.29349   1
  -1   0 -19-10.5962 10.2759   1
   1   0  19 7.94895 12.6588   1
   1   0  19 6.91780 11.2832   1
  -1   0 -19 7.14930 11.0274   1
  -1   0 -19-1.16846 4.96240   1
   1   0  19 4.23293 4.18129   1
   1   0  20-3.62583 12.7247   1
  -1   0 -20-1.93979 9.77628   1
   1   0  20 4.12386 10.8524   1
  -1   0 -20 16.0567 11.0428   1
  -1   0 -20 11.0319 5.10147   1
   1   0  20 1.21130 4.21069   1
   1   0  21-12.0072 12.5913   1
  -1   0 -21-5.60114 10.0139   1
  -1   0 -21-2.06719 10.2546   1
   1   0  21 3.00309 10.4033   1
  -1   0 -21-1.28306 4.51577   1
   1   0  21 6.86934 4.00766   1
   1   1 -22 12.7341 9.50776   1
  -1  -1  22 2.79225 11.5803   1
  -1  -1  22-5.76579 11.4491   1
   1   1 -22-13.3913 10.6689   1
  -1  -1  22 2.37007 3.67511   1
   1   1 -22-3.69587 4.79340   1
  -1  -1  21-6.39422 11.8808   1
   1   1 -21 2.38245 9.05414   1
   1   1 -21-15.8231 10.7702   1
  -1  -1  21 4.12941 10.7417   1
   1   1 -21-1.80554 4.77480   1
  -1  -1  21-0.99192 3.67235   1
   1   1 -20 0.45361 9.32800   1
  -1  -1  20 4.56535 12.4210   1
   1   1 -20-3.53022 10.8851   1
  -1  -1  20 17.8400 11.6581   1
  -1  -1  20 4.79077 4.15951   1
   1   1 -20 6.49252 5.14637   1
   1   1 -19 9.69157 10.2776   1
  -1  -1  19-17.5812 12.7412   1
  -1  -1  19 9.86653 11.6312   1
   1   1 -19 1.22080 11.0392   1
   1   1 -19 0.42659 4.94255   1
  -1  -1  19-2.02321 4.01393   1
   1   1 -18-0.61180 10.4508   1
  -1  -1  18-15.9742 12.8574   1
  -1  -1  18 2.19816 4.10460   1
   1   1 -18 0.54407 5.93550   1
   1   1 -18 1.77421 11.6805   1
  -1  -1  18 10.2310 12.9759   1
   1   1 -17 14.2497 9.47364   1
   1   1 -17 2.31005 11.2239   1
   1   1 -17-0.25564 6.39757   1
  -1  -1  17 0.14244 4.31153   1
   1   1 -17 11.4656 13.2543   1
  -1  -1  17-6.90807 13.6180   1
   1   1 -16 5.30071 9.28065   1
  -1  -1  16 6.32508 13.6803   1
   1   1 -16-10.1403 11.5686   1
   1   1 -16 3.66852 6.76007   1
  -1  -1  16-0.06664 4.59883   1
  -1  -1  16-9.07688 14.3268   1
   1   1 -16-15.8156 14.5093   1
   1   1 -15-9.30473 8.51374   1
  -1  -1  15 14.3662 13.9683   1
   1   1 -15 0.16965 11.4883   1
   1   1 -15-0.06209 5.66004   1
  -1  -1  15-0.18623 4.52568   1
   1   1 -15 23.7658 14.0132   1
  -1  -1  15 5.35604 14.2415   1
   1   1 -14 5.39199 7.67374   1
  -1  -1  14-2.20990 8.56579   1
   1   1 -14 11.3630 10.8083   1
  -1  -1  14 10.5519 13.7412   1
   1   1 -14 1.78368 5.52705   1
  -1  -1  14-2.14437 4.19350   1
   1   1 -14 11.5426 13.5209   1
  -1  -1  14-10.9276 14.3596   1
  -1  -1  13-15.1649 7.73439   1
   1   1 -13-4.03860 6.72715   1
  -1  -1  13 0.58728 12.5742   1
   1   1 -13 8.15369 10.8787   1
   1   1 -13 5.10543 5.30196   1
  -1  -1  13 2.48097 4.11296   1
  -1  -1  13 14.9279 14.0092   1
   1   1 -13 11.8416 13.4330   1
   1   1 -12 11.8021 7.32882   1
  -1  -1  12 15.4100 7.75000   1
   1   1 -12 13.1388 6.70335   1
  -1  -1  12 12.9154 5.85900   1
   1   1 -12 20.5948 14.1012   1
  -1  -1  12 29.3329 14.4609   1
  -1  -1  12 46.4471 13.3986   1
   1   1 -12 19.5789 11.5851   1
  -1  -1  11 30.5536 10.8338   1
   1   1 -11 32.8888 10.5901   1
   1   1 -11 34.9962 10.3166   1
  -1  -1  11 21.0678 9.90581   1
   1   1 -11 73.3393 16.9193   1
  -1  -1  11 66.3251 17.0739   1
  -1  -1  11 65.7286 15.9074   1
   1   1 -11 58.5440 14.8145   1
   1   1 -10 26.0380 7.43824   1
  -1  -1  10 10.7682 7.40961   1
   1   1 -10 30.6233 12.7712   1
  -1  -1  10 47.0181 13.6280   1
   1   1 -10 15.6908 7.23546   1
  -1  -1  10 15.1489 6.79670   1
   1   1 -10 55.0027 15.6639   1
  -1  -1  10 41.6471 15.9704   1
  -1  -1   9 72.4105 21.9586   1
   1   1  -9 96.0644 22.1419   1
   1   1  -9 152.274 26.9668   1
  -1  -1   9 137.465 27.0234   1
  -1  -1   9 103.544 25.2941   1
   1   1  -9 118.911 24.8319   1
   1   1  -9 67.2367 22.0058   1
  -1  -1   9 64.3800 21.9829   1
  -1  -1   8 17.7771 6.65443   1
   1   1  -8 11.0629 7.07589   1
   1   1  -8 16.7536 12.7371   1
  -1  -1   8 10.3377 13.3930   1
   1   1  -8 25.9865 15.6553   1
  -1  -1   8 4.62992 16.0535   1
  -1  -1   8 20.8178 6.69621   1
   1   1  -8 22.8105 6.67620   1
   1   1  -7 5.79369 5.48746   1
  -1  -1   7 8.43980 5.43633   1
   1   1  -7 7.67060 4.30368   1
  -1  -1   7 2.15889 4.15317   1
  -1  -1   7 23.9870 12.4044   1
   1   1  -7 32.0148 11.4905   1
  -1  -1   7 38.9181 15.0340   1
   1   1  -7 25.8145 14.2275   1
   1   1  -6 279.794 93.5735   1
  -1  -1   6 317.454 93.6615   1
   1   1  -6 342.760 92.3895   1
  -1  -1   6 360.268 92.3974   1
  -1  -1   6 376.148 93.3303   1
   1   1  -6 333.897 93.2222   1
   1   1  -6 323.781 92.5582   1
  -1  -1   6 335.616 92.5438   1
   1   1  -5 56.8322 25.6840   1
   1   1  -5 134.003 27.4301   1
  -1  -1   5 161.014 27.7654   1
  -1  -1   5 94.9394 24.9992   1
   1   1  -5 97.7199 24.9391   1
  -1  -1   5 69.1845 28.6431   1
   1   1  -5 83.4867 28.4727   1
  -1  -1   5 67.9244 25.5607   1
   1   1  -4 2059.46 497.186   1
  -1  -1   4 2286.20 497.212   1
  -1  -1   4 1831.60 496.976   1
   1   1  -4 1959.54 496.982   1
   1   1  -4 1756.59 497.007   1
  -1  -1   4 1610.91 496.997   1
   1   1  -4 1841.51 497.396   1
  -1  -1   4 1920.04 497.420   1
  -1  -1   3 91.2465 39.4177   1
   1   1  -3 50.2777 39.3604   1
   1   1  -3 196.083 36.3807   1
  -1  -1   3 5.87889 37.9775   1
   1   1  -3-24.2222 38.2003   1
   1   1  -3 114.136 37.3702   1
  -1  -1   3 170.447 37.5449   1
  -1  -1   3 125.959 36.3501   1
   1   1  -2 1389.59 283.073   1
  -1  -1   2 1244.46 283.046   1
   1   1  -2 956.598 282.496   1
  -1  -1   2 915.171 282.493   1
  -1  -1   2 1186.79 282.576   1
   1   1  -2 1202.20 282.574   1
  -1  -1   1 31.6467 11.8240   1
   1   1  -1 101.486 13.2126   1
  -1  -1   1 88.5300 13.1656   1
   1   1  -1 28.9603 11.7942   1
   1   1  -1-17.8947 21.7158   1
  -1  -1   1-18.4542 21.7297   1
   1   1   1 320.979 84.9511   1
  -1  -1  -1 308.848 84.9560   1
   1   1   2 3145.64 820.371   1
  -1  -1  -2 3003.03 820.369   1
  -1  -1  -2 2918.40 820.531   1
   1   1   2 2940.03 820.545   1
  -1  -1  -2 3248.53 820.521   1
   1   1   2 2945.23 820.492   1
   1   1   3 608.557 178.734   1
  -1  -1  -3 645.753 178.738   1
  -1  -1  -3 720.650 179.114   1
   1   1   3 739.455 179.133   1
   1   1   3 719.340 179.176   1
  -1  -1  -3 691.963 179.079   1
  -1  -1  -4 2263.64 644.443   1
   1   1   4 2241.57 644.446   1
  -1  -1  -4 2480.04 644.273   1
   1   1   4 2406.35 644.268   1
  -1  -1  -4 2319.32 644.493   1
   1   1   4 2554.71 644.538   1
   1   1   5 139.869 46.7532   1
  -1  -1  -5 137.511 46.7280   1
   1   1   5 163.581 45.2596   1
  -1  -1  -5 187.246 45.3553   1
  -1  -1  -5 166.074 46.4465   1
   1   1   5 162.585 46.6495   1
  -1  -1  -6 138.317 30.3326   1
   1   1   6 128.511 30.4623   1
  -1  -1  -6 99.0941 27.8960   1
   1   1   6 77.9596 27.8087   1
   1   1   6 120.201 30.3756   1
  -1  -1  -6 124.397 30.3302   1
   1   1   7 151.591 45.5964   1
  -1  -1  -7 216.893 45.7976   1
  -1  -1  -7 198.724 47.3807   1
   1   1   7 246.301 47.6788   1
   1   1   7 95.2289 47.3336   1
  -1  -1  -7 74.3110 46.9473   1
  -1  -1  -8 8.73032 12.3333   1
   1   1   8 8.20752 13.5468   1
  -1  -1  -8 13.9303 6.69535   1
   1   1   8 7.80721 5.99927   1
   1   1   8-0.88253 14.2089   1
  -1  -1  -8-15.0063 13.5128   1
  -1  -1  -9-0.70790 11.8371   1
   1   1   9 22.2645 13.3881   1
  -1  -1  -9 3.20967 6.92176   1
   1   1   9 19.7604 6.63751   1
  -1  -1  -9 16.9257 13.5462   1
   1   1   9 8.88527 13.9512   1
   1   1  10 2.05167 12.0888   1
  -1  -1 -10 18.1535 11.0076   1
   1   1  10 2.00204 5.54011   1
  -1  -1 -10-10.2192 5.96352   1
   1   1  10-2.39343 13.1553   1
  -1  -1 -10 11.3801 12.8093   1
   1   1  11-6.23140 12.5091   1
  -1  -1 -11 0.17157 10.8372   1
   1   1  11 12.7171 5.75103   1
  -1  -1 -11 3.93303 6.38475   1
  -1  -1 -11-3.23140 12.7991   1
   1   1  11 39.2412 13.8096   1
   1   1  12 5.02507 5.60044   1
  -1  -1 -12 11.1844 6.75921   1
  -1  -1 -12 13.2160 13.5482   1
   1   1  12-2.71823 13.6911   1
   1   1  12 2.07135 12.6638   1
  -1  -1 -12 14.9877 11.4036   1
   1   1  13 7.08944 14.2469   1
  -1  -1 -13-6.01369 12.0092   1
   1   1  13 1.83319 13.1837   1
  -1  -1 -13 10.0572 13.3900   1
  -1  -1 -13-6.66350 6.69265   1
   1   1  13 2.98285 5.41850   1
   1   1  14 7.25154 14.7305   1
   1   1  14 3.33984 14.0216   1
  -1  -1 -14 9.29682 13.8052   1
  -1  -1 -14-2.22983 13.0057   1
  -1  -1 -14 1.59014 6.91173   1
   1   1  14 5.41443 5.59838   1
   1   1  15 30.0326 14.0654   1
  -1  -1 -15-0.96047 6.54031   1
   1   1  15 5.25072 5.38211   1
  -1  -1 -15 6.29379 13.1908   1
  -1  -1 -15-9.78826 12.3407   1
   1   1  16-13.7801 13.7949   1
   1   1  16 15.4993 13.0981   1
   1   1  16-1.88478 5.04358   1
  -1  -1 -16 1.48030 6.15452   1
  -1  -1 -16 34.5517 13.0883   1
  -1  -1 -16-12.9732 12.0767   1
   1   1  17-21.6039 13.2515   1
   1   1  17-9.00254 11.6216   1
  -1  -1 -17 2.73626 5.58994   1
   1   1  17 1.66673 4.61189   1
  -1  -1 -17 19.3896 12.4372   1
  -1  -1 -17-2.43036 10.9727   1
   1   1  18-7.14253 12.1111   1
   1   1  18 8.66288 11.4272   1
  -1  -1 -18-4.89216 10.4673   1
  -1  -1 -18 4.83777 5.46116   1
   1   1  18 6.43813 4.37371   1
  -1  -1 -18-14.0874 11.9045   1
   1   1  19 5.77602 11.6786   1
   1   1  19 5.18093 11.1206   1
  -1  -1 -19 9.71416 9.96852   1
  -1  -1 -19 3.46046 5.11747   1
   1   1  19-2.05008 4.27924   1
  -1  -1 -19-3.38896 11.2745   1
   1   1  20-2.90600 11.4738   1
   1   1  20 19.5665 11.1148   1
  -1  -1 -20 3.51322 9.87488   1
  -1  -1 -20 10.5414 5.10102   1
   1   1  20-5.26563 4.14677   1
  -1  -1 -20-10.9694 11.2243   1
   1   2 -22-7.69675 11.0690   1
  -1  -2  22-13.9498 11.3980   1
   1   2 -22 3.08436 4.69075   1
  -1  -2  22 6.18434 3.81778   1
  -1  -2  22 0.71463 10.2192   1
   1   2 -22 14.0607 9.22022   1
   1   2 -21 8.05245 10.6576   1
  -1  -2  21 33.4700 12.2001   1
   1   2 -21 1.17643 9.50566   1
  -1  -2  21-15.2305 10.7665   1
  -1  -2  21-1.38528 3.69150   1
   1   2 -21-1.02087 4.41276   1
  -1  -2  20 16.2218 12.0930   1
   1   2 -20-0.33373 11.1262   1
   1   2 -20-4.85219 6.16244   1
   1   2 -20-14.3378 10.3403   1
  -1  -2  20-2.38087 11.0717   1
  -1  -2  20 6.66000 3.82872   1
   1   2 -20-8.96930 4.63338   1
   1   2 -19 1.28863 12.0812   1
  -1  -2  19-4.72042 12.3008   1
   1   2 -19-3.90176 5.96989   1
   1   2 -19-3.19172 10.5464   1
  -1  -2  19-5.85807 11.7178   1
  -1  -2  19 0.79124 3.96429   1
   1   2 -19 6.19098 4.74032   1
   1   2 -18 13.1402 12.9906   1
  -1  -2  18 12.7113 13.4827   1
   1   2 -18-3.38529 5.81813   1
  -1  -2  18 10.3074 7.23712   1
   1   2 -18-6.65109 11.1656   1
  -1  -2  18 2.77438 12.1820   1
   1   2 -18 5.70504 5.11679   1
  -1  -2  18 4.18460 4.40863   1
  -1  -2  17 0.85229 4.51243   1
   1   2 -17 2.26489 5.35664   1
  -1  -2  17-1.42160 6.84475   1
   1   2 -17-8.48683 13.9119   1
  -1  -2  17-2.86155 14.8800   1
   1   2 -17 18.4954 11.7204   1
  -1  -2  17 12.7254 13.0045   1
   1   2 -17 4.55654 5.57258   1
   1   2 -16-0.06439 5.74974   1
  -1  -2  16 11.0606 4.99003   1
  -1  -2  16-4.78014 6.05254   1
  -1  -2  16 28.4810 13.5378   1
   1   2 -16 10.8795 12.2737   1
   1   2 -16 1.65577 15.1735   1
  -1  -2  16 2.46412 15.7249   1
   1   2 -16 2.96932 5.21900   1
  -1  -2  15 7.72556 13.3304   1
   1   2 -15 5.10035 12.3699   1
   1   2 -15 4.15685 5.71909   1
  -1  -2  15 9.95761 4.86405   1
  -1  -2  15-13.8880 15.8600   1
   1   2 -15-2.37207 15.1479   1
   1   2 -15-6.75250 4.56262   1
  -1  -2  15 0.67144 5.05736   1
  -1  -2  14 44.2817 14.0508   1
   1   2 -14 7.50756 12.4295   1
   1   2 -14 16.8834 6.54768   1
  -1  -2  14 14.9727 6.14318   1
  -1  -2  14 14.3758 15.5737   1
   1   2 -14 1.48043 14.7837   1
   1   2 -14 8.63155 4.90082   1
  -1  -2  14 8.76099 5.36583   1
   1   2 -13 22.7071 12.9280   1
  -1  -2  13 26.9854 14.2497   1
  -1  -2  13 17.6097 6.52853   1
   1   2 -13 21.6638 6.57035   1
  -1  -2  13 56.5322 15.9490   1
   1   2 -13 4.11021 15.0809   1
  -1  -2  13 11.3175 7.66749   1
   1   2 -13 25.3555 7.77952   1
  -1  -2  12-0.28319 3.90678   1
   1   2 -12 5.97877 3.61127   1
   1   2 -12 15.3122 11.8956   1
  -1  -2  12 21.1160 12.7213   1
   1   2 -12 14.1604 6.66564   1
   1   2 -12 38.8365 14.0359   1
  -1  -2  12 16.7831 14.4512   1
  -1  -2  12-0.11841 5.85588   1
  -1  -2  11-3.82199 14.6767   1
   1   2 -11-4.90322 14.1750   1
  -1  -2  11 6.70421 6.91254   1
  -1  -2  11 12.0036 4.22108   1
   1   2 -11 9.46860 4.17331   1
   1   2 -11 12.5314 11.9986   1
  -1  -2  11-7.28409 13.5810   1
   1   2 -10 100.121 25.8935   1
   1   2 -10 86.8676 24.1136   1
  -1  -2  10 93.5334 24.5840   1
  -1  -2  10 49.8776 21.9213   1
  -1  -2  10 97.9123 26.1925   1
  -1  -2  10 81.5162 20.9300   1
   1   2 -10 80.0481 20.9024   1
   1   2 -10 37.9743 22.2355   1
  -1  -2   9 2.44235 3.30922   1
   1   2  -9 5.55508 3.14580   1
  -1  -2   9-17.9284 15.5572   1
   1   2  -9-24.3389 14.9577   1
   1   2  -9 25.5225 12.4933   1
  -1  -2   9 10.4195 12.9143   1
   1   2  -9-1.51950 8.68236   1
  -1  -2   9 4.47782 7.86950   1
   1   2  -8 19.5664 5.27780   1
  -1  -2   8 14.4885 5.13222   1
   1   2  -8 8.39667 9.76943   1
  -1  -2   8 15.7827 8.60377   1
  -1  -2   8 34.0672 14.0033   1
   1   2  -8 7.91249 13.2198   1
  -1  -2   8 2.91388 15.7670   1
   1   2  -8 11.2578 15.6585   1
   1   2  -7 10.0571 17.6923   1
  -1  -2   7 6.01350 17.6214   1
   1   2  -7 51.3202 11.7746   1
   1   2  -7 8.64314 14.6263   1
  -1  -2   7 26.2250 15.3580   1
   1   2  -7 37.8553 9.71265   1
  -1  -2   7 26.6584 9.59415   1
   1   2  -6 58.9624 32.1624   1
  -1  -2   6 61.0176 32.3591   1
  -1  -2   6 74.1511 29.0097   1
   1   2  -6 71.2675 29.0830   1
  -1  -2   6 96.4351 30.0906   1
   1   2  -6 91.0820 29.8454   1
  -1  -2   6 121.792 27.8148   1
   1   2  -6 101.876 27.7863   1
  -1  -2   5 232.678 37.8003   1
   1   2  -5 179.742 37.1153   1
  -1  -2   5 206.022 40.0070   1
   1   2  -5 167.443 40.1277   1
   1   2  -5 120.934 38.6277   1
  -1  -2   5 135.163 38.5089   1
  -1  -2   5 130.168 35.4969   1
   1   2  -5 119.680 35.4890   1
   1   2  -4 46.4869 24.1519   1
  -1  -2   4 19.4877 24.5926   1
  -1  -2   4 46.7573 17.4664   1
   1   2  -4 50.9047 16.9756   1
   1   2  -4 53.3842 21.7935   1
  -1  -2   4 67.7912 21.7370   1
  -1  -2   3 11491.1 3250.85   1
   1   2  -3 10758.7 3250.84   1
   1   2  -3 14880.2 3251.23   1
  -1  -2   3 12752.3 3251.17   1
  -1  -2   3 14221.7 3251.22   1
   1   2  -3 14035.8 3251.20   1
   1   2  -2 1521.64 407.170   1
  -1  -2   2 1520.05 407.154   1
  -1  -2   2 1306.72 408.145   1
   1   2  -2 1631.75 408.176   1
  -1  -2   1 15133.6 4058.58   1
   1   2  -1 15027.6 4058.58   1
   1   2   2 4.36932 6.13898   1
  -1  -2  -2-4.24798 6.17698   1
   1   2   3 2170.67 481.269   1
  -1  -2  -3 2011.39 481.218   1
  -1  -2  -3 1694.58 480.785   1
   1   2   3 1737.90 480.787   1
   1   2   4 614.581 173.899   1
   1   2   4 768.175 174.485   1
  -1  -2  -4 735.833 174.417   1
  -1  -2  -4 617.555 173.905   1
   1   2   5 1445.43 337.982   1
  -1  -2  -5 1038.68 337.817   1
  -1  -2  -5 1160.26 337.492   1
   1   2   5 1183.39 337.493   1
   1   2   5 1638.54 338.067   1
  -1  -2  -5 1713.78 338.159   1
   1   2   6-0.23748 16.5383   1
  -1  -2  -6-1.07671 15.1257   1
   1   2   6 24.1901 16.8670   1
  -1  -2  -6-3.98017 17.0501   1
   1   2   7 92.2911 33.4748   1
  -1  -2  -7 95.1816 33.3388   1
  -1  -2  -7 114.736 30.6106   1
   1   2   7 101.168 30.4895   1
   1   2   7 147.622 33.7002   1
  -1  -2  -7 134.169 32.8981   1
  -1  -2  -8 20.2361 12.3687   1
   1   2   8 21.9296 13.5694   1
  -1  -2  -8-12.0834 6.84820   1
   1   2   8 1.23057 5.98479   1
  -1  -2  -8 9.81811 14.0183   1
   1   2   8 12.5434 14.3124   1
   1   2   9 49.9390 13.9636   1
   1   2   9 79.3030 19.2099   1
  -1  -2  -9 55.3591 19.1178   1
  -1  -2  -9 35.8184 14.2701   1
  -1  -2  -9 27.8314 17.7146   1
   1   2   9 67.3808 18.7656   1
   1   2  10-7.98422 13.7558   1
  -1  -2 -10-5.54226 13.5466   1
   1   2  10 0.63790 5.08596   1
   1   2  10-15.0404 13.0518   1
  -1  -2 -10-16.8639 12.8031   1
   1   2  11 13.6930 13.8899   1
  -1  -2 -11 5.01061 13.3603   1
  -1  -2 -11 12.5862 6.39416   1
   1   2  11 4.13139 5.70625   1
   1   2  11 13.1213 14.5141   1
  -1  -2 -11 16.4099 12.3571   1
   1   2  12 10.0112 14.5302   1
  -1  -2 -12 32.9786 14.1551   1
   1   2  12 10.9595 6.10827   1
  -1  -2 -12 7.51122 6.96094   1
  -1  -2 -12 9.80353 12.7391   1
   1   2  12 11.1941 14.3928   1
  -1  -2 -13 3.29788 13.7785   1
   1   2  13 3.65977 14.4076   1
  -1  -2 -13 3.45018 6.32113   1
   1   2  13 0.86437 5.36102   1
  -1  -2 -13-9.69368 12.8071   1
   1   2  13 34.3715 14.8867   1
   1   2  14 5.88673 14.8219   1
  -1  -2 -14-8.18886 13.7873   1
   1   2  14-1.21013 5.66129   1
  -1  -2 -14-2.08941 6.11442   1
  -1  -2 -14-20.7948 12.5046   1
   1   2  14-15.7020 14.2365   1
   1   2  15-9.02090 13.7025   1
  -1  -2 -15-13.3216 13.1165   1
   1   2  15 7.05821 5.31114   1
  -1  -2 -15 0.79756 5.75943   1
   1   2  15-6.58743 13.6952   1
  -1  -2 -15 1.22702 11.5092   1
   1   2  16 3.12327 12.9513   1
  -1  -2 -16-0.88540 12.2952   1
   1   2  16 4.52068 4.75416   1
  -1  -2 -16 6.83791 5.54299   1
  -1  -2 -16-0.78104 10.7005   1
   1   2  16 0.26687 12.7404   1
   1   2  17 9.45643 12.6427   1
  -1  -2 -17 18.0058 11.6258   1
  -1  -2 -17 0.61234 5.40738   1
   1   2  17 1.94514 4.37328   1
   1   2  17-1.41163 11.5406   1
  -1  -2 -17-12.1064 9.95781   1
   1   2  18 12.9868 12.0955   1
  -1  -2 -18 6.26027 10.9204   1
   1   2  18-1.93726 4.37162   1
  -1  -2 -18-1.18026 5.05211   1
   1   2  18 5.87753 10.5978   1
  -1  -2 -18-12.4771 9.83386   1
  -1  -2 -19-1.77555 10.6022   1
   1   2  19 15.9267 12.1015   1
   1   2  19-0.33872 4.39754   1
  -1  -2 -19 4.83935 5.02892   1
  -1  -2 -19 0.62030 9.05570   1
   1   2  19 13.2972 10.7059   1
   1   2  20 6.03577 11.5342   1
  -1  -2 -20 9.12476 10.5779   1
  -1  -2 -20 0.35338 4.79807   1
   1   2  20-7.80090 4.59078   1
  -1  -2 -20 2.27816 9.25066   1
   1   2  20-12.6615 10.7839   1
   1   3 -22 3.23859 4.70806   1
  -1  -3  22 3.02310 3.91549   1
   1   3 -22-13.0815 10.3314   1
  -1  -3  22 3.21039 10.9191   1
  -1  -3  22 5.20534 11.6646   1
   1   3 -22-21.6657 12.3466   1
   1   3 -21 0.35654 4.75300   1
  -1  -3  21 9.16212 4.79969   1
  -1  -3  21-9.70997 12.6091   1
   1   3 -21-7.26574 11.9427   1
  -1  -3  21-0.71613 11.4002   1
   1   3 -21 2.68242 10.4118   1
  -1  -3  20 2.18104 4.85664   1
   1   3 -20 0.76389 5.03264   1
   1   3 -20 0.45671 3.66676   1
  -1  -3  20 10.0664 4.91145   1
   1   3 -20 0.69714 10.7688   1
  -1  -3  20 16.1506 12.1125   1
  -1  -3  20 25.7172 13.6016   1
   1   3 -20 5.84853 11.9529   1
   1   3 -19-2.25722 5.34327   1
  -1  -3  19 6.36995 5.31891   1
   1   3 -19-9.49648 13.1825   1
  -1  -3  19 13.2628 13.3547   1
  -1  -3  19-2.12174 4.25106   1
   1   3 -19-0.07065 3.33941   1
   1   3 -19-22.0933 11.7832   1
  -1  -3  19 4.57045 12.6839   1
   1   3 -18 5.47817 11.3513   1
  -1  -3  18 1.03199 13.6398   1
   1   3 -18-1.77352 6.34391   1
  -1  -3  18 3.98334 5.93218   1
   1   3 -18-13.0392 13.6637   1
  -1  -3  18 21.8732 15.1226   1
  -1  -3  18 3.15926 3.99338   1
   1   3 -18 3.70197 3.56721   1
  -1  -3  17 3.45772 6.59984   1
  -1  -3  17 3.76471 13.9160   1
   1   3 -17 19.9839 11.9267   1
   1   3 -17 3.14597 3.52550   1
   1   3 -17-6.99654 7.44271   1
  -1  -3  17 0.98989 3.61034   1
  -1  -3  17 36.9854 15.9948   1
   1   3 -17-1.98910 14.6909   1
   1   3 -16-27.1145 15.9570   1
  -1  -3  16 9.80885 16.7598   1
   1   3 -16 21.0888 12.5517   1
  -1  -3  16 16.0499 14.0267   1
  -1  -3  16 14.6582 4.99579   1
   1   3 -16 14.0513 4.40457   1
  -1  -3  16 5.28814 7.72568   1
   1   3 -16 2.20733 8.49424   1
   1   3 -15-6.95332 8.15876   1
  -1  -3  15 2.08487 7.06129   1
  -1  -3  15 0.33613 2.79826   1
   1   3 -15 3.85380 2.70618   1
   1   3 -15 11.7143 11.6848   1
  -1  -3  15 0.32790 13.1400   1
   1   3 -15 4.51845 14.5295   1
  -1  -3  15 10.9135 15.8232   1
   1   3 -14-11.0170 13.6620   1
  -1  -3  14 20.3386 15.0408   1
  -1  -3  14 0.29468 2.85485   1
  -1  -3  14 0.50034 7.08309   1
   1   3 -14-1.77485 8.32531   1
   1   3 -14 8.24801 2.65310   1
   1   3 -14-4.01683 11.4249   1
  -1  -3  14 13.9927 12.7676   1
  -1  -3  13 12.7293 13.2315   1
   1   3 -13 23.8073 13.9155   1
   1   3 -13 44.0093 11.2420   1
  -1  -3  13 41.1137 11.3116   1
   1   3 -13 47.4163 16.4774   1
  -1  -3  13 57.3383 17.3994   1
  -1  -3  13 29.9242 18.0149   1
   1   3 -13 55.4095 17.4862   1
   1   3 -12-0.65715 11.5517   1
  -1  -3  12 4.89144 12.8613   1
  -1  -3  12 1.42868 2.22060   1
   1   3 -12 3.97950 2.40489   1
  -1  -3  12 14.2528 7.42149   1
   1   3 -12 0.14919 8.71916   1
  -1  -3  12 3.83461 13.8216   1
   1   3 -12 9.40446 13.7078   1
   1   3 -11 24.1187 12.5006   1
  -1  -3  11-0.48289 13.4292   1
   1   3 -11 3.98997 8.99485   1
  -1  -3  11 5.21767 7.65601   1
   1   3 -11 18.6654 4.20976   1
  -1  -3  11 8.88135 3.89917   1
   1   3 -11-1.92898 15.0842   1
  -1  -3  11-11.9839 15.6485   1
  -1  -3  10 21.5555 19.3766   1
   1   3 -10 21.7050 18.9425   1
  -1  -3  10 36.5446 9.86947   1
   1   3 -10 43.9818 10.1018   1
  -1  -3  10 11.3943 11.7892   1
   1   3 -10 18.6501 12.3827   1
   1   3 -10 36.9035 15.6012   1
  -1  -3  10 23.2758 16.2545   1
  -1  -3   9 40.5687 10.3284   1
   1   3  -9 26.1706 20.7409   1
  -1  -3   9 24.3804 20.7350   1
   1   3  -9 39.6808 10.2857   1
   1   3  -9 7.15617 13.4054   1
  -1  -3   9 23.0182 13.1242   1
   1   3  -9 6.13815 16.1590   1
  -1  -3   9 28.8793 16.7213   1
   1   3  -8-17.1829 12.1532   1
  -1  -3   8-3.56896 11.2681   1
  -1  -3   8 21.4119 13.5100   1
  -1  -3   8 1.72046 2.54008   1
  -1  -3   8 2.10353 17.7044   1
   1   3  -8-6.13702 17.6344   1
   1   3  -7 643.996 261.878   1
  -1  -3   7 601.054 261.800   1
  -1  -3   7 1345.51 261.805   1
   1   3  -7 1186.85 261.761   1
   1   3  -7 1029.90 262.365   1
  -1  -3   7 1018.39 262.359   1
   1   3  -6 1211.76 350.381   1
  -1  -3   6 1175.35 350.291   1
   1   3  -6 1240.81 350.077   1
  -1  -3   6 1451.67 350.112   1
   1   3  -6 1451.58 350.872   1
  -1  -3   6 1294.05 350.811   1
  -1  -3   5 3769.12 1007.43   1
   1   3  -5 3982.24 1007.46   1
  -1  -3   5 3782.94 1007.04   1
   1   3  -5 3489.01 1007.02   1
   1   3  -5 4404.65 1007.62   1
  -1  -3   5 3489.01 1007.53   1
  -1  -3   4 8692.33 2493.48   1
   1   3  -4 8355.87 2493.41   1
  -1  -3   4 9536.42 2493.03   1
   1   3  -4 9132.63 2493.02   1
   1   3  -4 10663.1 2493.47   1
  -1  -3   4 8992.91 2493.44   1
  -1  -3   3 748.386 203.587   1
   1   3  -3 785.974 203.661   1
   1   3  -3 736.117 206.326   1
  -1  -3   3 644.737 206.347   1
   1   3  -2 2158.03 558.935   1
  -1  -3   2 2006.70 558.858   1
   1   3  -1 47.1440 13.3445   1
  -1  -3   1 30.8745 12.1404   1
  -1  -3  -3 152.635 37.4720   1
   1   3   3 176.362 37.9262   1
   1   3   3 120.829 33.8949   1
  -1  -3  -3 113.870 33.8573   1
   1   3   4 2482.96 654.638   1
  -1  -3  -4 2471.39 654.636   1
   1   3   4 2422.39 655.108   1
  -1  -3  -4 2132.92 655.029   1
  -1  -3  -5 35.4051 10.7351   1
   1   3   5 34.6990 10.6402   1
  -1  -3  -5-4.68086 15.5358   1
   1   3   5 29.3568 16.6980   1
   1   3   6 178.476 49.7214   1
  -1  -3  -6 179.231 49.7912   1
  -1  -3  -6 165.940 51.2408   1
   1   3   6 242.511 51.8983   1
  -1  -3  -7 70.1088 24.3283   1
   1   3   7 60.0574 21.2377   1
  -1  -3  -7 62.2406 26.2112   1
  -1  -3  -7 94.2186 21.4723   1
   1   3   7 101.625 25.3990   1
  -1  -3  -8 142.980 35.0559   1
   1   3   8 117.122 34.4008   1
   1   3   8 117.424 30.7853   1
  -1  -3  -8 98.9312 30.7835   1
  -1  -3  -8 98.0462 32.9690   1
   1   3   8 144.450 33.9371   1
  -1  -3  -9 11.0235 8.00412   1
   1   3   9 21.1222 7.76894   1
   1   3   9 41.0388 15.9498   1
  -1  -3  -9 19.6519 13.4433   1
   1   3   9 34.2392 16.6072   1
  -1  -3  -9 33.9749 15.8557   1
  -1  -3 -10 4.80675 6.17132   1
   1   3  10 5.21755 5.63303   1
  -1  -3 -10-1.15607 12.1973   1
   1   3  10 19.5516 14.3078   1
   1   3  10-0.49216 14.9725   1
  -1  -3 -10 10.3595 14.4119   1
   1   3  11 1.62702 5.43362   1
  -1  -3 -11 8.34593 6.26184   1
   1   3  11 21.2947 14.2068   1
  -1  -3 -11 3.08046 12.0087   1
  -1  -3 -11-11.9090 14.3148   1
   1   3  11 3.28421 14.8208   1
  -1  -3 -12 2.44606 6.34390   1
   1   3  12-3.14497 5.59151   1
   1   3  12 2.21669 14.3230   1
  -1  -3 -12 4.43099 12.5712   1
   1   3  12 3.30309 14.8754   1
  -1  -3 -12 33.7856 14.7585   1
  -1  -3 -13 10.1478 6.55197   1
   1   3  13 2.78447 5.69053   1
   1   3  13-7.86883 14.4572   1
  -1  -3 -13 12.2185 13.1233   1
   1   3  13 1.77200 14.7788   1
  -1  -3 -13 11.5407 14.1686   1
   1   3  14 5.63279 5.39930   1
  -1  -3 -14 10.5371 6.52293   1
   1   3  14 20.8353 14.9207   1
  -1  -3 -14 11.2770 13.3366   1
   1   3  14-17.8011 14.5643   1
  -1  -3 -14-10.8668 13.9618   1
  -1  -3 -15 0.86371 5.76488   1
   1   3  15 2.95908 4.73390   1
  -1  -3 -15 13.5541 12.4501   1
   1   3  15-28.7550 15.0276   1
  -1  -3 -15-1.97495 12.7175   1
   1   3  15 11.3667 13.3506   1
  -1  -3 -16 3.58343 5.46454   1
   1   3  16 2.57909 4.66789   1
   1   3  16 6.98469 13.2161   1
  -1  -3 -16 13.4274 11.0721   1
   1   3  16 8.25868 12.9085   1
  -1  -3 -16-7.21478 12.6248   1
   1   3  17 6.25728 4.64388   1
  -1  -3 -17 5.44082 5.33970   1
  -1  -3 -17 13.6192 10.5015   1
   1   3  17 2.80255 11.6832   1
  -1  -3 -17 1.21023 11.8520   1
   1   3  17-4.98960 12.4153   1
  -1  -3 -18-8.05640 5.04952   1
   1   3  18 3.21275 4.30479   1
   1   3  18 2.24162 10.7640   1
  -1  -3 -18-5.28790 9.97705   1
   1   3  18-3.37384 11.7944   1
  -1  -3 -18-8.42152 11.5318   1
   1   3  19 1.68161 4.12779   1
  -1  -3 -19-7.08327 4.92369   1
   1   3  19 17.7403 12.0151   1
  -1  -3 -19 6.18160 10.8818   1
  -1  -3 -19-6.14934 9.26152   1
   1   3  19 8.39651 10.9707   1
   1   4 -23-6.82977 5.41050   1
  -1  -4  23 5.14922 11.7705   1
   1   4 -23 10.6300 10.9657   1
  -1  -4  23 16.9180 11.3726   1
   1   4 -23-0.99379 9.32155   1
  -1  -4  23-5.53487 5.46123   1
   1   4 -22-0.11145 5.99043   1
  -1  -4  22 23.4070 12.1858   1
   1   4 -22 7.37727 9.61350   1
  -1  -4  22 0.72364 5.59223   1
  -1  -4  22 11.0058 12.4425   1
   1   4 -22 10.9170 11.2412   1
   1   4 -21 2.41968 11.6379   1
  -1  -4  21 8.95676 11.2717   1
   1   4 -21 1.13774 9.93967   1
  -1  -4  21-5.66399 12.1351   1
   1   4 -21 18.0973 6.50052   1
  -1  -4  21-3.85797 6.01180   1
  -1  -4  20-4.68173 12.6965   1
   1   4 -20-10.8078 10.7490   1
  -1  -4  20-16.8772 11.7100   1
  -1  -4  20 0.59460 2.74700   1
  -1  -4  20-6.88290 6.47378   1
   1   4 -20 10.1299 6.97898   1
   1   4 -20 0.78409 2.08678   1
   1   4 -20 11.8885 12.2710   1
   1   4 -19-0.52714 2.03378   1
  -1  -4  19 3.65461 2.25272   1
   1   4 -19 6.57581 12.6849   1
  -1  -4  19-6.32827 13.6169   1
   1   4 -19-10.2422 11.3372   1
  -1  -4  19 11.5828 12.2157   1
  -1  -4  19-10.0763 6.94414   1
   1   4 -19 1.52034 7.64995   1
   1   4 -18 2.14726 2.61872   1
  -1  -4  18 0.02258 2.36204   1
  -1  -4  18-9.78320 13.2067   1
   1   4 -18-1.21683 11.9710   1
  -1  -4  18-6.92431 14.5199   1
   1   4 -18 2.31592 13.4354   1
  -1  -4  18-0.89853 7.20612   1
   1   4 -18-2.23983 8.64909   1
   1   4 -17-8.91203 15.7210   1
  -1  -4  17 15.0658 16.9167   1
  -1  -4  17 5.64322 9.36992   1
   1   4 -17 10.7001 10.6324   1
  -1  -4  17 35.9589 15.2272   1
   1   4 -17 42.0335 13.4327   1
   1   4 -17 21.0336 5.45152   1
  -1  -4  17 16.5782 5.55798   1
   1   4 -16 14.1158 4.08090   1
  -1  -4  16 9.16943 4.09249   1
  -1  -4  16 27.2676 14.1681   1
   1   4 -16-3.75367 15.8552   1
  -1  -4  16 32.5919 16.5671   1
  -1  -4  16 14.2766 9.18454   1
   1   4 -16 8.56467 10.5511   1
   1   4 -15-7.52997 9.86845   1
  -1  -4  15-2.71734 7.59305   1
   1   4 -15 12.0754 12.1479   1
  -1  -4  15 16.8302 13.0856   1
  -1  -4  15 3.61536 2.34637   1
   1   4 -15 5.40644 15.1675   1
  -1  -4  15-3.05387 15.1926   1
   1   4 -15 0.80597 2.72213   1
   1   4 -14 0.60534 12.5426   1
  -1  -4  14-0.46064 13.7022   1
   1   4 -14 18.2960 5.08364   1
  -1  -4  14 15.9944 5.06849   1
   1   4 -14 13.9138 9.71097   1
  -1  -4  14 19.4763 8.19589   1
   1   4 -14 0.24735 15.7296   1
  -1  -4  14 1.70659 15.1115   1
   1   4 -13-5.85802 15.7725   1
  -1  -4  13 4.76807 14.8868   1
   1   4 -13-0.95203 7.54107   1
  -1  -4  13 14.5030 6.63372   1
  -1  -4  13-2.55649 12.3923   1
   1   4 -13 1.99317 11.5159   1
  -1  -4  13 7.61879 2.73088   1
   1   4 -13-0.26728 1.96124   1
  -1  -4  12 38.0029 9.68493   1
  -1  -4  12 18.3162 12.0823   1
   1   4 -12 18.1613 12.7086   1
  -1  -4  12 21.2647 15.9369   1
   1   4 -12 29.1166 15.6261   1
   1   4 -12 13.9454 18.7189   1
  -1  -4  12 56.1539 19.3573   1
  -1  -4  11-6.16870 9.44463   1
   1   4 -11-9.44060 10.2432   1
  -1  -4  11-9.90924 13.4978   1
   1   4 -11-1.52371 11.0368   1
  -1  -4  11 6.70778 17.2706   1
   1   4 -11 10.5341 16.8707   1
   1   4 -10 26.8395 18.5963   1
  -1  -4  10 3.13113 17.5886   1
   1   4 -10 95.4094 18.4109   1
  -1  -4  10 80.0507 18.5280   1
  -1  -4  10 38.4509 23.1067   1
   1   4 -10 57.4958 22.6096   1
  -1  -4   9 78.6481 28.7840   1
   1   4  -9 101.483 28.4661   1
  -1  -4   9 91.6486 24.2734   1
   1   4  -9 86.1151 26.1299   1
  -1  -4   9 58.9005 25.9373   1
   1   4  -9 52.7474 23.8234   1
   1   4  -8 772.758 191.987   1
  -1  -4   8 821.179 191.995   1
  -1  -4   8 743.049 193.162   1
   1   4  -8 854.350 193.289   1
   1   4  -8 534.120 192.512   1
  -1  -4   8 521.625 192.293   1
   1   4  -7-7.42242 13.0132   1
  -1  -4   7-8.99775 13.0191   1
   1   4  -7-4.63210 23.3151   1
  -1  -4   7-22.6328 23.2260   1
  -1  -4   7-24.3292 17.2710   1
   1   4  -7-24.2844 17.2307   1
  -1  -4   6 668.397 270.110   1
   1   4  -6 769.120 270.369   1
  -1  -4   6 1110.24 268.992   1
   1   4  -6 1085.27 269.005   1
   1   4  -6 1123.24 270.355   1
  -1  -4   6 822.008 270.106   1
   1   4  -5 264.629 200.582   1
  -1  -4   5 264.417 200.289   1
   1   4  -5 1108.15 200.915   1
  -1  -4   5 582.404 200.427   1
  -1  -4   5 877.547 198.709   1
   1   4  -5 808.996 198.733   1
   1   4  -4 5460.16 1404.91   1
  -1  -4   4 4268.87 1404.73   1
   1   4  -4 5352.56 1404.01   1
  -1  -4   4 5311.49 1403.99   1
  -1  -4   3 725.144 196.383   1
   1   4  -3 729.125 196.603   1
   1   4  -2 32.6618 15.7758   1
  -1  -4   2 27.7380 12.5691   1
   1   4   4 69.5555 18.9986   1
  -1  -4  -4 63.3751 18.2787   1
   1   4   5 639.122 163.392   1
  -1  -4  -5 569.663 163.379   1
  -1  -4  -5 580.312 164.511   1
   1   4   5 661.552 164.755   1
  -1  -4  -6-9.78041 13.8341   1
   1   4   6 14.1307 15.3631   1
   1   4   6 0.51581 6.49180   1
  -1  -4  -6-0.51563 6.60062   1
  -1  -4  -7 18.4658 7.69300   1
   1   4   7 15.7665 7.43823   1
  -1  -4  -7 7.25765 12.6842   1
   1   4   7 13.6253 14.4938   1
  -1  -4  -8-9.90654 6.21634   1
   1   4   8-5.03913 5.58551   1
  -1  -4  -8 13.1795 11.6363   1
   1   4   8 11.3681 13.4524   1
  -1  -4  -9 12.1941 5.94481   1
   1   4   9 5.35084 5.44431   1
   1   4   9-3.32731 13.9883   1
  -1  -4  -9 0.39982 11.9499   1
  -1  -4 -10 6.00572 15.6256   1
  -1  -4 -10 8.29353 5.75593   1
   1   4  10-0.12994 5.01252   1
   1   4  10 6.86116 14.3858   1
  -1  -4 -10 13.2303 12.1486   1
  -1  -4 -11-10.9198 17.2053   1
   1   4  11 12.3450 16.0365   1
  -1  -4 -11-1.38190 5.56269   1
   1   4  11 0.64815 5.16044   1
  -1  -4 -11 7.08470 12.9262   1
   1   4  11-6.49963 14.9183   1
   1   4  12 25.2190 17.8023   1
  -1  -4 -12 11.8736 16.3428   1
  -1  -4 -12 8.17317 6.17137   1
   1   4  12 3.66462 5.67427   1
  -1  -4 -12-13.2137 13.0124   1
   1   4  12 13.3950 16.0479   1
   1   4  13-2.94423 16.0934   1
  -1  -4 -13 25.3431 15.2949   1
   1   4  13 3.28673 5.79034   1
  -1  -4 -13 11.9607 6.41666   1
   1   4  13 15.1139 15.3777   1
  -1  -4 -13 7.79666 13.0506   1
  -1  -4 -14 6.43991 14.0270   1
   1   4  14 28.1182 15.2326   1
   1   4  14-3.29416 5.28516   1
  -1  -4 -14 3.64648 5.79087   1
  -1  -4 -14 33.2612 13.0664   1
   1   4  14 30.0570 14.5606   1
   1   4  15 4.12080 13.8113   1
  -1  -4 -15 3.47804 12.7936   1
   1   4  15-1.86502 4.93162   1
  -1  -4 -15 3.64973 5.36547   1
   1   4  15 11.3017 13.0065   1
  -1  -4 -15 8.76718 11.0867   1
   1   4  16-25.1589 13.5842   1
  -1  -4 -16 3.90531 12.4401   1
  -1  -4 -16 3.13594 5.33135   1
   1   4  16-1.15908 4.65583   1
  -1  -4 -16 0.90510 10.4023   1
   1   4  16-14.5978 11.8750   1
  -1  -4 -17-16.2146 12.2544   1
   1   4  17-13.7078 12.9403   1
  -1  -4 -17 2.70156 4.99567   1
   1   4  17 0.44172 4.51393   1
  -1  -4 -17-2.67132 10.6762   1
   1   4  17-5.04904 11.4039   1
  -1  -4 -18 5.94550 11.4372   1
   1   4  18-15.7788 12.1726   1
   1   4  18 0.34113 4.36920   1
  -1  -4 -18 1.69544 4.79827   1
   1   4  18 3.69201 10.9629   1
   1   4  19 4.26395 11.7579   1
  -1  -4 -19 4.82166 11.0951   1
  -1  -4 -19 14.5703 10.4881   1
   1   4  19-1.40313 11.0703   1
   1   4  19-4.18442 4.18941   1
  -1  -4 -19 6.96311 4.77137   1
   1   5 -23-9.33453 9.78511   1
  -1  -5  23 12.1939 12.0984   1
   1   5 -23 13.1709 10.8171   1
   1   5 -23 6.01966 6.95093   1
  -1  -5  23 6.43450 6.20962   1
  -1  -5  22 1.71445 11.1093   1
   1   5 -22 0.48118 9.51354   1
  -1  -5  22 9.45506 11.8812   1
   1   5 -22-4.91811 10.9895   1
   1   5 -22-7.42573 7.36097   1
  -1  -5  22-8.39796 6.61042   1
  -1  -5  21-1.54961 1.76784   1
   1   5 -21-10.5639 7.82215   1
  -1  -5  21-12.6999 6.90912   1
  -1  -5  21 22.1636 11.8636   1
   1   5 -21 12.8305 10.2526   1
   1   5 -21 4.77600 11.5068   1
  -1  -5  21 1.74293 12.0929   1
   1   5 -20-1.40308 8.19626   1
  -1  -5  20-0.94778 7.11210   1
   1   5 -20-0.98734 1.65005   1
  -1  -5  20-2.34696 1.92323   1
   1   5 -20 5.04087 10.5807   1
  -1  -5  20 1.98419 11.7845   1
  -1  -5  20 6.80628 12.4330   1
   1   5 -20-7.63021 12.6526   1
   1   5 -19 3.86386 14.1921   1
  -1  -5  19-8.15859 13.8189   1
  -1  -5  19 8.26488 3.26215   1
   1   5 -19-0.64089 9.50479   1
  -1  -5  19-1.80389 7.36033   1
  -1  -5  19 13.1856 12.4455   1
   1   5 -19 17.3860 11.8619   1
   1   5 -19 12.9880 3.35970   1
   1   5 -18 12.5159 15.2483   1
  -1  -5  18-21.6007 15.6365   1
  -1  -5  18-0.63079 2.12298   1
   1   5 -18 20.4196 11.9713   1
  -1  -5  18-18.3600 13.0025   1
  -1  -5  18-5.42820 6.93532   1
   1   5 -18-9.99553 9.50614   1
   1   5 -18 2.67497 2.43912   1
  -1  -5  17-12.5870 13.5769   1
  -1  -5  17 2.99546 16.0747   1
   1   5 -17-20.0945 16.7779   1
  -1  -5  17 2.62854 2.24164   1
   1   5 -17-1.09617 1.83916   1
  -1  -5  17 1.45433 6.69311   1
   1   5 -17-3.36004 8.99126   1
  -1  -5  16 9.54738 11.5949   1
   1   5 -16 3.86638 12.4673   1
  -1  -5  16 41.9111 19.7044   1
   1   5 -16 23.8222 20.0090   1
  -1  -5  16 39.5472 9.33946   1
   1   5 -16 1.05516 15.3412   1
  -1  -5  16 36.4970 16.8414   1
   1   5 -15 4.47111 8.85594   1
  -1  -5  15-9.44968 7.79097   1
   1   5 -15 4.58861 17.1186   1
  -1  -5  15-22.4325 17.9446   1
  -1  -5  15-11.1804 13.6763   1
   1   5 -15 12.7446 12.9796   1
  -1  -5  14 8.57729 8.71392   1
   1   5 -14 8.95054 9.39748   1
  -1  -5  14-16.1358 13.6455   1
   1   5 -14 2.49500 11.1795   1
   1   5 -14 3.50525 16.6339   1
  -1  -5  14 17.5108 16.6019   1
   1   5 -13 16.8446 16.7928   1
  -1  -5  13 6.91138 16.3254   1
  -1  -5  13 14.8326 11.8173   1
   1   5 -13 13.4550 11.5476   1
   1   5 -13-4.08512 10.8396   1
  -1  -5  13-7.99807 10.0769   1
   1   5 -12 19.1023 17.5842   1
  -1  -5  12-4.17159 17.7256   1
  -1  -5  12 27.3461 13.1813   1
   1   5 -12 36.2784 13.1998   1
   1   5 -12 20.2273 13.7991   1
  -1  -5  12 5.47121 12.2401   1
  -1  -5  11 168.770 34.2592   1
   1   5 -11 119.941 33.8896   1
   1   5 -11 139.265 37.4518   1
  -1  -5  11 110.585 37.2848   1
  -1  -5  11 76.2083 35.0010   1
   1   5 -11 74.0443 35.2862   1
   1   5 -10 13.0892 12.8640   1
  -1  -5  10 16.5630 13.1030   1
   1   5 -10-4.30133 19.6318   1
  -1  -5  10-31.6733 17.1441   1
   1   5 -10 50.8990 21.7233   1
  -1  -5  10 39.0863 22.3762   1
  -1  -5   9 473.910 125.982   1
   1   5  -9 623.733 126.304   1
   1   5  -9 253.549 124.597   1
  -1  -5   9 228.342 124.134   1
   1   5  -9 614.667 124.225   1
  -1  -5   9 632.461 124.217   1
  -1  -5   8-2.41088 23.3736   1
   1   5  -8-36.0408 23.7383   1
  -1  -5   8 12.1163 26.4179   1
   1   5  -8-1.46062 27.5313   1
   1   5  -8 5.23801 14.2285   1
  -1  -5   8-11.3342 13.8768   1
   1   5  -7 3969.50 917.368   1
  -1  -5   7 2926.47 917.114   1
   1   5  -7 3538.11 916.440   1
  -1  -5   7 4216.55 916.555   1
   1   5  -7 2521.02 917.091   1
  -1  -5   7 2404.89 916.975   1
   1   5  -6-41.9502 28.2701   1
  -1  -5   6-20.0386 30.2630   1
   1   5  -6-19.2509 14.9272   1
  -1  -5   6-21.8333 14.0389   1
   1   5  -6 5.29406 29.6355   1
  -1  -5   6-11.2794 29.5028   1
   1   5  -5-11.0763 37.7821   1
  -1  -5   5-22.1491 38.5363   1
  -1  -5   5 4.85544 13.8410   1
   1   5  -5 5.74853 16.8031   1
  -1  -5   4 98.3640 68.6178   1
   1   5  -4 151.625 67.5743   1
   1   5  -4 177.569 46.3410   1
  -1  -5   4 151.997 45.0803   1
  -1  -5   3-15.4788 11.2669   1
   1   5  -3 6.68405 16.3919   1
  -1  -5   2 15.9314 9.20194   1
   1   5  -2 25.1287 12.8785   1
  -1  -5  -4 88.6015 30.7580   1
   1   5   5 5.58920 7.70948   1
   1   5   5 15.3013 19.2176   1
  -1  -5  -6 61.0428 19.9175   1
   1   5   6 66.8585 19.9897   1
  -1  -5  -6 103.114 25.9432   1
   1   5   6 128.263 27.1745   1
  -1  -5  -7 4.81011 13.3371   1
   1   5   7-22.3906 15.3148   1
  -1  -5  -7 5.52139 6.03512   1
   1   5   7-1.23093 5.84464   1
  -1  -5  -8 40.8961 12.5180   1
   1   5   8 45.0007 12.4010   1
   1   5   8 35.2188 17.6365   1
  -1  -5  -8 20.1450 16.2239   1
   1   5   9-0.21282 5.55246   1
  -1  -5  -9-5.24842 6.15531   1
  -1  -5  -9 12.4150 12.3040   1
   1   5   9-2.17102 13.3320   1
  -1  -5 -10 1.87587 6.51549   1
   1   5  10-20.0683 14.3680   1
  -1  -5 -10 7.76881 12.9692   1
  -1  -5 -11 4.67376 6.14155   1
   1   5  11-1.30292 5.53608   1
   1   5  11 26.1933 15.8068   1
  -1  -5 -11 20.0469 12.9779   1
  -1  -5 -12 2.34994 12.5671   1
   1   5  12 18.3944 15.7443   1
  -1  -5 -12 3.47496 6.27148   1
   1   5  12 13.1262 5.85411   1
  -1  -5 -12 17.0320 17.1022   1
  -1  -5 -13-7.43307 12.3697   1
  -1  -5 -13-8.45758 5.63636   1
   1   5  13-0.49183 4.96935   1
  -1  -5 -13-28.6754 16.1783   1
   1   5  13-7.75694 15.3845   1
   1   5  14 4.12777 13.8228   1
  -1  -5 -14-4.96684 11.7152   1
  -1  -5 -14-4.99586 5.28277   1
   1   5  14-9.33391 5.10767   1
   1   5  14 7.47290 14.8171   1
  -1  -5 -14-18.1508 16.3196   1
  -1  -5 -15-2.71044 10.5742   1
   1   5  15-11.4280 13.2614   1
   1   5  15-1.92142 4.70088   1
  -1  -5 -15-7.03996 5.06437   1
   1   5  15-12.9790 15.7087   1
  -1  -5 -15-19.3929 14.3409   1
   1   5  16 4.53380 12.0133   1
  -1  -5 -16-8.42224 10.5626   1
  -1  -5 -16 6.99272 4.75190   1
   1   5  16-5.13791 4.50736   1
  -1  -5 -16 10.8905 12.9281   1
   1   5  16 9.81075 14.8658   1
  -1  -5 -17 0.32670 9.82942   1
   1   5  17 1.33266 11.8141   1
  -1  -5 -17-4.83391 4.97547   1
   1   5  17-3.42562 4.71907   1
   1   5  17-16.4927 13.8075   1
  -1  -5 -17-15.2006 12.4581   1
  -1  -5 -18 8.94255 9.94251   1
   1   5  18-14.4633 11.3542   1
   1   5  18-8.20949 13.0910   1
  -1  -5 -18 4.76721 11.6647   1
   1   5  18 2.76617 4.31313   1
  -1  -5 -18-0.65758 4.67222   1
  -1  -6  23-16.5912 12.1119   1
   1   6 -23-15.8465 11.7359   1
   1   6 -23 2.57777 7.76245   1
  -1  -6  23 5.83344 6.54386   1
   1   6 -23 6.77131 9.38453   1
  -1  -6  23 8.41946 10.6461   1
   1   6 -22 24.6001 12.8144   1
  -1  -6  22 0.73677 12.1870   1
   1   6 -22 1.90105 9.73426   1
  -1  -6  22 12.4370 11.5445   1
   1   6 -22 2.72415 8.24195   1
  -1  -6  22-2.84604 6.27970   1
  -1  -6  21 4.54676 2.15903   1
  -1  -6  21-2.52529 5.94295   1
   1   6 -21 7.31034 7.91827   1
  -1  -6  21 1.43745 13.5747   1
   1   6 -21-10.7650 13.8781   1
   1   6 -21 1.82996 10.0244   1
  -1  -6  21 3.93742 11.1764   1
  -1  -6  20-1.16311 2.14974   1
   1   6 -20 7.66461 7.76234   1
  -1  -6  20-1.62793 6.11717   1
  -1  -6  20-9.83233 13.7729   1
   1   6 -20 1.09814 14.4117   1
   1   6 -20 3.95075 10.8622   1
  -1  -6  20-15.9854 11.8877   1
  -1  -6  19 5.08588 2.09732   1
  -1  -6  19 4.83784 12.3640   1
   1   6 -19-1.88813 11.6315   1
  -1  -6  19-0.34376 14.8391   1
   1   6 -19 11.1640 15.8333   1
   1   6 -19 3.65779 7.56060   1
  -1  -6  19 6.55394 6.61845   1
  -1  -6  18 12.0514 13.4737   1
   1   6 -18-0.20290 12.3640   1
   1   6 -18 2.04678 16.4221   1
  -1  -6  18 16.9212 17.5265   1
   1   6 -18-8.46487 8.31090   1
  -1  -6  18-0.33379 7.17698   1
  -1  -6  17 12.9366 14.2143   1
   1   6 -17 29.1319 12.0320   1
  -1  -6  17 2.59236 8.59161   1
   1   6 -17 8.84807 9.36831   1
  -1  -6  17-9.84754 18.6557   1
   1   6 -17-21.0122 18.7835   1
  -1  -6  16-9.17695 12.6093   1
   1   6 -16 0.65355 12.2179   1
   1   6 -16-12.3343 17.9344   1
  -1  -6  16 1.23792 18.0759   1
   1   6 -16 11.2254 11.0131   1
  -1  -6  16 5.55298 9.74116   1
   1   6 -15 64.9854 21.3325   1
  -1  -6  15 33.2285 20.7215   1
  -1  -6  15 22.0985 15.1645   1
   1   6 -15-0.98003 15.8337   1
   1   6 -15 60.7908 16.3194   1
  -1  -6  15 59.0539 16.4604   1
   1   6 -14 26.9758 18.3043   1
  -1  -6  14 0.28699 17.9254   1
  -1  -6  14 11.8117 12.9833   1
   1   6 -14 18.6560 12.2614   1
   1   6 -14 7.89924 13.7182   1
  -1  -6  14 4.22314 11.7708   1
  -1  -6  13-1.33281 11.7996   1
   1   6 -13 7.45987 11.2210   1
  -1  -6  13 19.8264 18.1059   1
   1   6 -13 38.2072 18.9871   1
   1   6 -13 14.9734 14.8992   1
  -1  -6  13-19.4124 14.6183   1
  -1  -6  12 13.7284 12.2997   1
   1   6 -12 20.7718 12.1485   1
  -1  -6  12 1.14196 20.2757   1
   1   6 -12 35.9191 20.4485   1
  -1  -6  12-15.2316 16.2897   1
   1   6 -12-31.2221 18.6752   1
  -1  -6  11 27.8402 28.6942   1
   1   6 -11 94.0838 30.0529   1
  -1  -6  11 103.464 32.7511   1
   1   6 -11 90.1861 32.5033   1
  -1  -6  11 101.611 27.2911   1
   1   6 -11 104.727 27.2374   1
   1   6 -10-3.68574 25.0596   1
  -1  -6  10-7.49713 24.0782   1
   1   6 -10-10.4291 16.7893   1
  -1  -6  10-20.1833 16.7914   1
   1   6 -10 11.7090 14.2436   1
  -1  -6   9-0.90338 26.0864   1
   1   6  -9 26.5220 27.7360   1
  -1  -6   9 12.9219 27.0026   1
   1   6  -9 48.9705 27.4214   1
  -1  -6   9 35.0233 14.1123   1
   1   6  -9-13.5326 14.8228   1
  -1  -6   8-26.0639 27.2001   1
   1   6  -8-31.9982 32.1414   1
   1   6  -8-6.13410 14.1585   1
  -1  -6   8 23.2704 12.8819   1
   1   6  -8 31.4064 27.7160   1
  -1  -6   8-30.6400 27.9153   1
   1   6  -7 272.355 67.4548   1
  -1  -6   7 209.342 67.1251   1
  -1  -6   7 196.594 66.2751   1
   1   6  -7 191.863 65.5787   1
   1   6  -7 231.700 59.9936   1
  -1  -6   7 199.508 59.4787   1
  -1  -6   6 408.550 294.869   1
   1   6  -6 585.130 295.499   1
  -1  -6   6 728.266 294.031   1
   1   6  -6 1284.27 294.845   1
  -1  -6   6 1183.56 291.297   1
   1   6  -6 1264.31 291.559   1
  -1  -6   5-45.7157 52.3605   1
   1   6  -5 20.2767 51.7371   1
  -1  -6   5-16.1372 14.2611   1
  -1  -6   4 15.0378 14.6169   1
   1   6  -4 31.2311 20.0825   1
  -1  -6   3 5.86435 8.99030   1
   1   6  -3 1.39203 14.9848   1
  -1  -6   2 23.0730 9.28696   1
   1   6  -2 23.6530 12.9351   1
   1   6   5-36.4451 19.9317   1
  -1  -6  -5 19.4149 18.0383   1
   1   6   6 0.22007 17.8098   1
  -1  -6  -6 0.21999 16.9134   1
   1   6   7 1.23983 6.08394   1
  -1  -6  -7 1.17137 6.25031   1
  -1  -6  -7 49.2669 16.6228   1
   1   6   7 39.3184 18.2928   1
   1   6   8 12.6723 6.29496   1
  -1  -6  -8 1.59257 6.42323   1
   1   6   8 11.9409 15.4031   1
  -1  -6  -8 17.4737 13.8068   1
   1   6   9 3.08102 5.81503   1
   1   6   9 3.91434 14.7495   1
  -1  -6  -9-22.9830 12.9934   1
  -1  -6 -10-4.81269 6.43173   1
  -1  -6 -10-3.52069 12.9450   1
   1   6  10-12.4108 14.2743   1
   1   6  10-4.39447 6.04015   1
  -1  -6 -11-9.01122 12.9014   1
   1   6  11 11.8637 14.7621   1
  -1  -6 -11 11.4864 6.56072   1
   1   6  11 3.56839 6.09612   1
  -1  -6 -12 1.64589 12.1151   1
   1   6  12 16.6256 14.4677   1
  -1  -6 -12-1.87075 5.93055   1
   1   6  12-3.24978 5.53159   1
  -1  -6 -13 17.1031 11.4939   1
   1   6  13-7.52510 13.7957   1
   1   6  13 2.79550 5.19798   1
  -1  -6 -13 13.6163 6.11803   1
  -1  -6 -14 1.53262 4.96715   1
   1   6  14 2.78550 4.43456   1
  -1  -6 -14 0.92628 10.6017   1
   1   6  14-15.2405 13.3011   1
  -1  -6 -15 3.56717 14.2949   1
  -1  -6 -15-3.93848 4.75616   1
   1   6  15-0.94956 4.22712   1
  -1  -6 -15-6.52305 10.3797   1
   1   6  15-0.32591 12.5037   1
  -1  -6 -16-26.8828 15.3663   1
   1   6  16 14.4083 13.4378   1
   1   6  16-7.43336 4.45737   1
  -1  -6 -16 3.43884 4.50769   1
  -1  -6 -16 8.17285 10.2804   1
   1   6  16 8.60512 12.4084   1
  -1  -6 -17-11.5966 13.4535   1
   1   6  17-0.30227 13.1449   1
  -1  -6 -17 1.89531 4.41478   1
   1   6  17-3.86945 4.22487   1
  -1  -6 -17 0.69729 9.51549   1
   1   6  17 11.7802 12.5293   1
   1   7 -23-6.43565 7.32936   1
  -1  -7  23-2.17049 5.82362   1
   1   7 -23-18.4641 13.3890   1
  -1  -7  23 2.41704 11.9962   1
   1   7 -23 4.54988 9.86613   1
  -1  -7  23-5.81683 11.0529   1
  -1  -7  22-3.91036 11.2327   1
   1   7 -22 5.87712 10.2819   1
  -1  -7  22 4.36175 13.1474   1
   1   7 -22 45.6639 15.5772   1
  -1  -7  22-4.42520 5.93828   1
   1   7 -22 3.95826 6.97509   1
   1   7 -21-13.0479 10.8853   1
  -1  -7  21 0.23485 11.7317   1
   1   7 -21 7.51343 13.8950   1
  -1  -7  21 6.28125 13.7849   1
   1   7 -21 1.49012 6.89549   1
  -1  -7  21-3.40217 6.17738   1
  -1  -7  20 10.6807 12.6095   1
   1   7 -20-16.0527 10.5891   1
   1   7 -20 15.8295 15.0484   1
  -1  -7  20-1.14888 14.4752   1
  -1  -7  20-2.91812 7.15787   1
   1   7 -20-2.76018 7.79933   1
   1   7 -19-1.35503 10.8885   1
  -1  -7  19-16.4051 11.5435   1
  -1  -7  19-30.2828 16.8038   1
   1   7 -19-0.36189 15.7539   1
  -1  -7  19 17.1938 8.81522   1
   1   7 -19 11.3570 9.47638   1
   1   7 -18 8.43841 11.2325   1
  -1  -7  18-21.3075 10.6294   1
   1   7 -18 19.6332 17.7060   1
  -1  -7  18 2.79979 17.4335   1
   1   7 -18-3.19425 11.8557   1
  -1  -7  18-9.68701 12.2936   1
  -1  -7  17-8.37531 11.7201   1
   1   7 -17-12.1661 13.2499   1
  -1  -7  17 19.3500 19.6301   1
   1   7 -17 19.6780 18.8096   1
  -1  -7  17-17.1806 12.8606   1
   1   7 -17 22.9285 12.6294   1
   1   7 -16-11.0528 14.7619   1
  -1  -7  16-0.30920 12.6636   1
  -1  -7  16-5.58976 19.7703   1
  -1  -7  16-9.48832 13.1054   1
   1   7 -16-20.3776 12.5486   1
   1   7 -16-17.0926 19.0404   1
   1   7 -15-15.9784 12.3912   1
  -1  -7  15 9.00239 12.1394   1
  -1  -7  15 0.91665 15.2918   1
   1   7 -15 6.27482 15.7895   1
  -1  -7  15 20.2725 19.4656   1
   1   7 -15-11.0032 19.7136   1
   1   7 -14 39.3507 15.6059   1
  -1  -7  14 61.9112 15.9612   1
   1   7 -14-5.35100 21.2608   1
  -1  -7  14-4.12187 18.8241   1
   1   7 -14 37.1031 23.1269   1
  -1  -7  14 49.5953 22.8052   1
   1   7 -13-0.89088 12.5994   1
  -1  -7  13-25.4413 13.0712   1
  -1  -7  13 12.0332 15.2029   1
   1   7 -13 13.3409 17.7119   1
   1   7 -13-10.8299 20.8595   1
  -1  -7  13-23.9467 20.8237   1
  -1  -7  12-34.2016 22.9355   1
   1   7 -12 1.93668 22.0952   1
   1   7 -12 17.1216 17.4623   1
  -1  -7  12 18.7786 14.2555   1
  -1  -7  12 30.4719 13.4774   1
   1   7 -12-1.58532 13.3719   1
   1   7 -11 1.46033 20.9598   1
  -1  -7  11 20.8582 21.5381   1
   1   7 -11 50.9634 16.0634   1
  -1  -7  11 56.5141 15.8426   1
  -1  -7  11-17.4122 26.5720   1
   1   7 -11-2.86536 25.6062   1
   1   7 -10 107.725 40.0119   1
  -1  -7  10 56.5834 39.8588   1
   1   7 -10 143.341 32.4532   1
  -1  -7  10 157.927 32.8658   1
   1   7 -10-18.6130 40.5752   1
  -1  -7  10 8.34652 38.9212   1
  -1  -7   9 1.60741 24.1084   1
   1   7  -9 32.9053 28.4529   1
   1   7  -9 20.0533 28.2407   1
  -1  -7   9-40.9926 28.7373   1
  -1  -7   9-5.31476 12.7087   1
   1   7  -9-19.6301 14.5299   1
   1   7  -8 15.4880 28.8761   1
  -1  -7   8 32.1622 28.5437   1
   1   7  -8 32.8941 36.2416   1
  -1  -7   8 63.3949 36.6648   1
   1   7  -8 80.8120 19.3114   1
  -1  -7   8 16.5397 16.9651   1
   1   7  -7-73.0786 52.2212   1
  -1  -7   7-57.3924 48.5148   1
  -1  -7   7 19.7992 15.5909   1
   1   7  -7-8.37467 19.2148   1
   1   7  -7 21.8116 42.5611   1
  -1  -7   7 65.8286 44.0597   1
   1   7  -6 152.142 59.3672   1
   1   7  -6 125.149 32.5293   1
  -1  -7   6 75.0847 29.3317   1
  -1  -7   6 46.2815 61.5308   1
   1   7  -5 359.145 89.7408   1
  -1  -7   5 300.997 88.3700   1
   1   7  -4 22.9987 19.3065   1
  -1  -7   4 13.3894 11.7712   1
   1   7  -3-5.28342 13.6192   1
  -1  -7   3-1.43665 7.80739   1
  -1  -7   2 0.11000 6.42796   1
  -1  -7  -5 114.471 36.8489   1
  -1  -7  -6 31.8147 20.4566   1
   1   7   6 40.4630 21.3688   1
  -1  -7  -7 13.2323 17.1037   1
   1   7   7-5.63045 17.9978   1
   1   7   8 26.8277 18.9834   1
  -1  -7  -8 50.9809 16.9410   1
   1   7   8 4.12026 6.52090   1
  -1  -7  -8 8.80105 7.04005   1
   1   7   9-2.07869 17.0460   1
  -1  -7  -9 25.9896 14.6011   1
   1   7   9 4.96218 6.13934   1
  -1  -7  -9-6.52427 6.18673   1
   1   7  10 14.9883 15.6745   1
  -1  -7 -10-13.0103 13.9073   1
  -1  -7 -10 15.2679 7.21874   1
   1   7  10 12.3590 6.95123   1
  -1  -7 -11 9.58396 12.1050   1
   1   7  11-20.0214 14.5096   1
   1   7  11-0.44421 5.84577   1
  -1  -7 -11-7.87924 6.03978   1
   1   7  12-5.15443 5.51885   1
  -1  -7 -12 3.34965 11.5845   1
   1   7  12 1.89992 13.2808   1
  -1  -7 -12 8.51717 5.59751   1
   1   7  13-7.61550 12.8799   1
   1   7  13 4.05828 5.09736   1
  -1  -7 -13-0.58630 5.47421   1
  -1  -7 -14 13.8760 10.5586   1
  -1  -7 -14-1.03149 5.21818   1
   1   7  14-0.73139 4.69097   1
  -1  -7 -15-0.68440 9.81322   1
   1   7  15-0.33642 12.1616   1
  -1  -7 -15 4.50296 5.09379   1
   1   7  15 0.52651 4.54521   1
   1   7  16 5.06326 4.47281   1
  -1  -7 -16 3.72917 5.03389   1
   1   7  16 14.0226 12.6866   1
  -1  -7 -16-4.63266 9.55229   1
   1   8 -24 11.1350 10.3972   1
  -1  -8  24-5.10848 10.8141   1
   1   8 -23-0.14023 7.03535   1
  -1  -8  23-10.9528 6.86074   1
  -1  -8  23 9.31246 13.6180   1
   1   8 -23-5.16613 12.9235   1
   1   8 -23 4.78757 8.97542   1
  -1  -8  23-7.05843 11.0150   1
  -1  -8  22 1.31319 7.30091   1
   1   8 -22-3.80047 7.77467   1
   1   8 -22-0.22378 9.35862   1
  -1  -8  22 8.89945 11.9641   1
   1   8 -22-9.54885 13.8215   1
  -1  -8  22 30.5752 14.6579   1
   1   8 -21-10.0153 9.02559   1
  -1  -8  21-0.68032 8.61544   1
  -1  -8  21-0.80764 14.1764   1
   1   8 -21-22.5107 15.3618   1
  -1  -8  21-6.61373 10.7507   1
   1   8 -21-2.18291 10.3727   1
   1   8 -20-0.96179 10.1971   1
  -1  -8  20-7.24742 9.58920   1
   1   8 -20-29.0447 16.7597   1
  -1  -8  20-0.78201 15.5436   1
   1   8 -20 16.9875 10.9327   1
  -1  -8  20-4.43360 11.3516   1
   1   8 -19-16.5902 12.3427   1
  -1  -8  19-5.68215 10.7045   1
  -1  -8  19 6.44903 12.0003   1
   1   8 -19-9.59663 10.7152   1
   1   8 -19-3.04549 16.5325   1
  -1  -8  19-0.76385 16.7264   1
  -1  -8  18 6.09285 12.0072   1
   1   8 -18 19.5838 13.6616   1
  -1  -8  18 38.6335 19.0259   1
   1   8 -18-20.9239 18.9694   1
   1   8 -18-15.9042 11.2508   1
  -1  -8  18-25.5960 12.7392   1
  -1  -8  17 21.1337 20.3731   1
   1   8 -17 6.48219 20.0979   1
  -1  -8  17 10.7182 15.4060   1
   1   8 -17 16.6938 16.0458   1
   1   8 -17-3.98215 12.6191   1
  -1  -8  17 20.5526 12.8227   1
   1   8 -16-10.6346 21.4609   1
  -1  -8  16 22.9237 22.5942   1
  -1  -8  16-16.1556 17.2278   1
   1   8 -16 22.0997 20.2432   1
   1   8 -16 12.4093 13.2359   1
  -1  -8  16-6.67859 13.1512   1
   1   8 -15 32.3024 22.3247   1
  -1  -8  15-35.0401 23.2448   1
  -1  -8  15-21.4479 16.3438   1
   1   8 -15-3.16132 19.6094   1
   1   8 -15 13.5045 13.4576   1
  -1  -8  15 31.8760 13.6913   1
   1   8 -14 3.53741 13.3630   1
  -1  -8  14-13.1195 13.2393   1
   1   8 -14-27.0987 23.3259   1
  -1  -8  14 7.01623 22.7489   1
  -1  -8  14-1.44279 15.4434   1
   1   8 -14-14.5893 18.9531   1
  -1  -8  13-13.7806 23.8381   1
   1   8 -13 9.53474 25.1925   1
   1   8 -13-4.35471 13.2544   1
  -1  -8  13 10.4694 12.7724   1
   1   8 -13 6.92993 14.6802   1
  -1  -8  13-12.3996 14.7389   1
  -1  -8  12-3.26126 24.5055   1
   1   8 -12 7.97451 25.0015   1
  -1  -8  12 11.9707 22.6402   1
   1   8 -12-7.64551 22.0561   1
  -1  -8  12-5.16927 12.4051   1
   1   8 -12 8.32503 13.6479   1
   1   8 -11 21.8376 24.8920   1
   1   8 -11 40.9586 28.6516   1
  -1  -8  11-23.1084 26.8109   1
  -1  -8  11 26.8236 12.4757   1
   1   8 -11-8.96465 13.4862   1
  -1  -8  10 14.3907 25.0251   1
   1   8 -10 41.6782 31.2075   1
  -1  -8  10-2.85008 30.7310   1
   1   8 -10-3.65208 28.3408   1
   1   8 -10 64.9631 19.8149   1
  -1  -8  10 72.9847 18.3757   1
   1   8  -9 53.8291 18.2249   1
  -1  -8   9 23.2231 15.4219   1
   1   8  -9 31.1583 27.7588   1
  -1  -8   9 22.5241 27.2223   1
  -1  -8   9 3.10729 35.1752   1
   1   8  -9 24.6164 35.0263   1
   1   8  -8-74.9861 46.2484   1
  -1  -8   8-52.6631 46.7696   1
   1   8  -8-21.3359 43.9175   1
  -1  -8   8 78.2094 43.6816   1
  -1  -8   8 18.5650 15.7504   1
   1   8  -8 31.8539 20.8563   1
  -1  -8   7 23.3535 56.6465   1
   1   8  -7-46.7069 54.8692   1
   1   8  -7 66.5298 25.0840   1
  -1  -8   7 60.0802 21.2562   1
  -1  -8   6 16.5037 14.4171   1
   1   8  -6 8.25501 20.7961   1
   1   8  -5 376.998 98.9482   1
  -1  -8   5 346.471 97.4459   1
  -1  -8   4 272.203 77.7598   1
   1   8  -4 314.065 79.2580   1
  -1  -8   3 32.7126 12.0809   1
   1   8  -3 33.3005 16.4283   1
   1   8   6-35.2174 20.7071   1
  -1  -8  -6 18.3938 18.6775   1
  -1  -8  -7 2.24864 18.4748   1
   1   8   7 9.57731 19.6956   1
  -1  -8  -8-20.6912 18.0856   1
   1   8   8 1.17965 19.6648   1
  -1  -8  -9 18.4892 15.7207   1
   1   8   9-0.91594 19.0379   1
   1   8   9-1.43283 6.24847   1
   1   8  10 17.0961 16.6581   1
  -1  -8 -10-1.10100 14.0888   1
   1   8  10-6.59543 6.16664   1
  -1  -8 -10 6.31498 5.99733   1
   1   8  11 23.7524 14.4723   1
  -1  -8 -11 7.20416 12.5346   1
  -1  -8 -11 2.02452 5.70310   1
   1   8  11-1.15637 5.71164   1
  -1  -8 -12-14.8606 11.1539   1
   1   8  12 8.66418 13.2737   1
  -1  -8 -12 5.20234 5.59510   1
   1   8  12 0.09880 5.24427   1
  -1  -8 -13-7.74133 10.6100   1
   1   8  13 5.37195 11.9230   1
  -1  -8 -13-1.13641 5.13204   1
   1   8  13-0.61479 4.98286   1
   1   8  14-3.44108 5.01245   1
  -1  -8 -14 6.43152 9.96801   1
   1   8  14-5.18052 12.6004   1
  -1  -8 -14 1.16897 5.11644   1
  -1  -8 -15-11.0038 10.5913   1
   1   8  15-0.33665 11.7503   1
  -1  -8 -15-10.0241 5.59704   1
   1   8  15-6.21518 5.21953   1
   1   9 -24-1.49228 9.75562   1
  -1  -9  24-10.4528 9.89048   1
   1   9 -23-7.08556 8.69058   1
  -1  -9  23-15.5664 10.1801   1
   1   9 -23 2.70507 9.68287   1
  -1  -9  23-5.77653 13.4543   1
   1   9 -23 23.5699 13.9644   1
  -1  -9  23 7.44410 8.57915   1
   1   9 -22-1.62602 9.61799   1
  -1  -9  22 11.2574 10.4476   1
   1   9 -22 10.8404 13.9274   1
  -1  -9  22 7.81699 14.0623   1
  -1  -9  22-11.6943 9.49988   1
   1   9 -22 1.84631 9.79399   1
  -1  -9  21 0.90250 10.3793   1
   1   9 -21-0.43687 9.81852   1
   1   9 -21 8.88410 14.6356   1
  -1  -9  21-4.66069 14.9749   1
  -1  -9  21-7.20561 9.68723   1
   1   9 -21-5.58049 11.0686   1
  -1  -9  20 9.55393 10.9092   1
   1   9 -20-16.9706 10.3771   1
   1   9 -20-3.32691 15.7581   1
  -1  -9  20 5.78998 15.9001   1
   1   9 -20-0.58553 11.7990   1
  -1  -9  20-6.04279 10.8544   1
  -1  -9  19-12.9307 11.3406   1
   1   9 -19 7.52840 11.0579   1
   1   9 -19-29.3803 18.9826   1
  -1  -9  19-0.84521 18.1891   1
  -1  -9  19-4.74096 13.6066   1
   1   9 -19 11.0317 13.8263   1
  -1  -9  18 20.0248 12.4055   1
   1   9 -18-6.28926 12.7589   1
  -1  -9  18 9.60071 20.5250   1
   1   9 -18 13.1858 20.2679   1
  -1  -9  18 1.51561 15.8158   1
   1   9 -18-6.81656 18.3960   1
   1   9 -17 11.9916 12.9436   1
  -1  -9  17 8.32057 13.5677   1
  -1  -9  17 40.9974 23.3183   1
   1   9 -17-4.48120 22.2641   1
  -1  -9  17-26.0803 16.3722   1
   1   9 -17-4.15388 20.1078   1
   1   9 -16 13.3687 14.4390   1
  -1  -9  16-9.47095 13.6566   1
   1   9 -16 28.7329 19.3259   1
   1   9 -16-21.2766 25.0779   1
  -1  -9  16-5.39661 24.2203   1
  -1  -9  15-20.4817 24.1723   1
   1   9 -15 3.34405 25.8619   1
  -1  -9  15-0.49878 13.3104   1
   1   9 -15-18.0833 19.0596   1
  -1  -9  15 2.59570 14.2108   1
   1   9 -15-2.34229 13.9543   1
  -1  -9  14 0.21158 18.1770   1
   1   9 -14-5.89075 18.8392   1
  -1  -9  14 3.27194 12.6839   1
   1   9 -14 14.4895 14.1734   1
  -1  -9  14-2.84042 25.3048   1
   1   9 -14 10.9608 25.2169   1
  -1  -9  13-41.9231 25.1652   1
   1   9 -13 16.3018 25.7519   1
  -1  -9  13-9.57264 13.4822   1
   1   9 -13 21.0293 12.8130   1
  -1  -9  13-29.0862 26.2275   1
   1   9 -13 31.5147 26.6967   1
   1   9 -12-12.1129 26.3413   1
  -1  -9  12 31.9058 25.3554   1
   1   9 -12 7.82980 13.7675   1
  -1  -9  12 19.9697 12.3190   1
  -1  -9  12-28.2071 26.5593   1
   1   9 -12 20.0194 28.1744   1
   1   9 -11-5.69183 14.3240   1
  -1  -9  11 8.73832 12.2275   1
  -1  -9  11-10.1355 28.9610   1
   1   9 -11-24.8153 29.3620   1
  -1  -9  11 46.6249 21.4655   1
   1   9 -11-4.12419 25.0084   1
  -1  -9  10 0.88113 34.7153   1
   1   9 -10-30.5405 33.0611   1
   1   9 -10 13.4713 15.7080   1
  -1  -9  10 13.6971 12.4903   1
  -1  -9  10-15.1929 24.7576   1
   1   9 -10-23.0242 25.3735   1
  -1  -9   9-21.9669 41.5278   1
   1   9  -9 11.7298 41.4984   1
   1   9  -9-31.5988 42.2690   1
  -1  -9   9-10.7929 42.1203   1
  -1  -9   9-3.62686 14.6612   1
   1   9  -9-10.3806 19.5229   1
   1   9  -8 63.8067 25.8688   1
  -1  -9   8 62.5247 21.6678   1
  -1  -9   8 2.31888 55.0455   1
   1   9  -8 47.5349 52.8940   1
  -1  -9   7 15.5187 13.4055   1
   1   9  -7-15.9823 20.4060   1
   1   9  -6-18.9244 22.7386   1
  -1  -9   6-28.0251 15.4367   1
   1   9  -5-18.7764 19.4562   1
  -1  -9   5 13.6823 9.59542   1
   1   9  -4-4.26881 14.8131   1
  -1  -9   4-5.00548 7.88381   1
   1   9  -3 28.1316 13.7766   1
  -1  -9   3 10.6381 7.47710   1
   1   9   7 41.1221 26.5226   1
  -1  -9  -7 70.6959 25.6291   1
   1   9   8-30.7042 22.4121   1
  -1  -9  -8-30.9791 21.1299   1
  -1  -9  -9 6.30257 17.2542   1
   1   9   9 14.5772 19.1527   1
   1   9  10-10.0946 6.15707   1
   1   9  10-2.39680 17.4957   1
  -1  -9 -11 0.61951 5.70924   1
   1   9  11 7.42319 5.55592   1
  -1  -9 -11-10.4580 12.9419   1
   1   9  11-10.2220 15.1680   1
  -1  -9 -12 0.31977 5.29124   1
   1   9  12 3.09308 5.19946   1
  -1  -9 -12-1.24033 11.7199   1
   1   9  12-6.38353 12.9237   1
  -1  -9 -13 0.55073 5.12921   1
   1   9  13-2.08392 4.90059   1
   1   9  13-4.19229 12.7032   1
  -1  -9 -13 19.6753 10.3593   1
   1   9  14 2.69738 4.79413   1
  -1  -9 -14-1.02467 5.10012   1
  -1  -9 -14 3.64504 9.79417   1
   1   9  14 0.99186 11.1810   1
   1   9  15 14.8652 11.6720   1
  -1  -9 -15-3.54586 9.97711   1
  -1 -10  24 13.1345 10.8263   1
   1  10 -24 8.40817 9.65498   1
   1  10 -23-6.96961 9.16007   1
  -1 -10  23-4.48225 10.1278   1
   1  10 -23 11.2487 14.2936   1
  -1 -10  23-13.4987 13.6033   1
   1  10 -23 8.98001 10.8122   1
  -1 -10  23 6.01674 9.57607   1
   1  10 -22-9.96035 9.92182   1
  -1 -10  22-3.29077 10.3700   1
   1  10 -22 2.85412 14.5597   1
  -1 -10  22-6.38051 15.2809   1
   1  10 -22 6.07660 11.2539   1
  -1 -10  22 11.1423 10.5775   1
   1  10 -21-12.9439 12.5768   1
  -1 -10  21 0.79197 12.6584   1
   1  10 -21-2.25950 10.0163   1
  -1 -10  21 4.19736 10.1889   1
  -1 -10  21 21.9444 15.8768   1
  -1 -10  20 18.5391 14.5075   1
   1  10 -20 8.91698 16.1044   1
   1  10 -20-6.32575 11.2728   1
  -1 -10  20-11.4807 11.0281   1
  -1 -10  20 23.5743 18.2893   1
   1  10 -20-26.8400 18.4085   1
   1  10 -19 37.7925 18.2189   1
  -1 -10  19-0.53551 14.4014   1
  -1 -10  19-0.88454 12.3131   1
   1  10 -19 7.34022 11.9992   1
   1  10 -19 23.9465 20.1560   1
  -1 -10  19 20.4010 19.7595   1
   1  10 -18-6.89395 17.6488   1
  -1 -10  18 14.9104 15.1756   1
   1  10 -18-14.9624 12.7829   1
  -1 -10  18 15.4617 12.6156   1
   1  10 -18-3.24258 22.0069   1
  -1 -10  18-3.56780 21.4160   1
   1  10 -17-19.9619 24.5547   1
  -1 -10  17 7.79728 24.1360   1
   1  10 -17-17.5415 13.6676   1
   1  10 -17 12.2597 18.1746   1
  -1 -10  17 6.38121 15.5253   1
  -1 -10  17-3.57221 13.7405   1
   1  10 -16-9.89075 26.5648   1
  -1 -10  16-9.46232 26.7743   1
   1  10 -16 14.5602 15.8406   1
  -1 -10  16-1.22721 15.3654   1
  -1 -10  16 13.8476 13.3219   1
   1  10 -16 11.3785 14.2872   1
  -1 -10  15-7.64738 27.5918   1
   1  10 -15 33.0534 28.2045   1
  -1 -10  15 48.0653 23.6023   1
   1  10 -15-22.7396 22.5143   1
   1  10 -15 17.4744 16.2727   1
  -1 -10  15 32.1686 14.7173   1
  -1 -10  14-49.6646 28.6045   1
  -1 -10  14 1.73543 12.1132   1
   1  10 -14 2.94901 13.9393   1
   1  10 -14 18.6641 28.5239   1
  -1 -10  14-27.5717 26.1613   1
  -1 -10  13 15.0412 12.8431   1
   1  10 -13 3.17760 14.3833   1
   1  10 -13 29.6527 30.7208   1
  -1 -10  13 16.6675 27.6691   1
  -1 -10  13-12.6226 26.9838   1
   1  10 -13 16.9857 27.2484   1
  -1 -10  12 21.7665 21.2409   1
  -1 -10  12 5.53251 30.2650   1
   1  10 -12 39.1113 31.0557   1
   1  10 -12 6.37262 14.8879   1
  -1 -10  12 2.90883 12.2992   1
   1  10 -12 10.0523 25.6025   1
   1  10 -11 15.5257 25.8021   1
  -1 -10  11 8.04205 24.8097   1
  -1 -10  11-0.94042 12.4343   1
   1  10 -11-4.72454 16.3192   1
  -1 -10  11-68.6572 34.7223   1
   1  10 -11-56.6572 34.9114   1
   1  10 -10 14.9890 19.3679   1
  -1 -10  10 5.32507 13.8013   1
  -1 -10  10-26.3869 41.1938   1
   1  10 -10 82.2732 40.2580   1
   1  10 -10-0.56604 40.9213   1
  -1 -10  10-49.8726 41.5176   1
  -1 -10   9 20.6779 15.3816   1
   1  10  -9 29.2182 20.5162   1
   1  10  -9 21.0411 48.6375   1
   1  10  -9 40.9880 49.7216   1
  -1 -10   9 16.6527 51.0515   1
   1  10  -8 22.4002 19.7211   1
  -1 -10   8 7.16497 12.3962   1
   1  10  -7 17.4799 21.5091   1
  -1 -10   7-6.37707 12.7026   1
  -1 -10   6-9.14341 9.09926   1
   1  10  -6 14.2518 19.6078   1
  -1 -10   5 10.5603 8.20426   1
   1  10  -5-5.21347 16.7040   1
   1  10  -4 13.5260 14.0485   1
  -1 -10   4-2.91691 6.88093   1
   1  10  -3 6.41766 12.4753   1
  -1 -10   3 3.54932 6.15281   1
  -1 -10  -7 6.79956 19.9016   1
   1  10   8 1.73144 19.8289   1
  -1 -10  -8 16.8512 17.8275   1
  -1 -10  -9 5.01288 17.3010   1
   1  10   9-3.55251 17.9300   1
  -1 -10 -10 14.3601 17.0869   1
   1  10  10 34.9363 18.8420   1
  -1 -10 -11-3.88134 13.3563   1
   1  10  11 14.0426 16.0942   1
   1  10  12 3.06345 4.96650   1
  -1 -10 -12-3.11819 12.0465   1
   1  10  12-10.5786 14.1241   1
  -1 -10 -13 2.68789 5.24779   1
   1  10  13-2.45290 4.95383   1
  -1 -10 -13 0.34185 10.8212   1
   1  10  13-16.5165 12.8481   1
   1  10  14 2.04528 4.94393   1
  -1 -10 -14-4.08980 4.95780   1
   1  10  14 12.7775 12.0233   1
  -1 -10 -14 16.3999 10.3860   1
   1  11 -23-0.74952 11.7985   1
  -1 -11  23 11.6396 12.6133   1
  -1 -11  23-13.8033 15.3923   1
   1  11 -23 10.3841 16.1335   1
  -1 -11  23-0.24291 9.73324   1
   1  11 -23-1.98441 9.66921   1
   1  11 -22 20.5412 14.4809   1
  -1 -11  22 5.52998 13.6388   1
  -1 -11  22-23.8328 16.9209   1
   1  11 -22-22.2056 17.7842   1
   1  11 -22-11.4523 10.6448   1
  -1 -11  22 4.62283 10.0925   1
   1  11 -21 0.90811 16.1869   1
  -1 -11  21 0.88248 13.2781   1
   1  11 -21 29.2795 18.1451   1
  -1 -11  21 20.8857 17.7219   1
   1  11 -21-15.0173 11.1238   1
  -1 -11  21-3.17416 10.9759   1
   1  11 -20 7.57732 16.2337   1
  -1 -11  20 17.6290 13.6660   1
  -1 -11  20 3.04470 11.1484   1
   1  11 -20-8.62193 11.2805   1
   1  11 -20-18.7184 18.4629   1
  -1 -11  20-13.2429 17.9340   1
  -1 -11  19 8.07367 21.5060   1
   1  11 -19-7.99393 20.2075   1
   1  11 -19 10.4317 16.8794   1
  -1 -11  19-1.16276 11.9652   1
   1  11 -19-11.4930 12.2858   1
  -1 -11  19 26.5859 14.5421   1
  -1 -11  18 33.4894 23.9618   1
   1  11 -18 39.9872 25.5711   1
   1  11 -18 5.18609 13.1777   1
  -1 -11  18 0.44081 12.7314   1
  -1 -11  18 7.15599 12.4016   1
   1  11 -18 15.6953 17.5236   1
  -1 -11  17 17.7468 24.6621   1
   1  11 -17-34.5599 26.5612   1
   1  11 -17 24.1595 14.1060   1
  -1 -11  17 18.8299 12.8662   1
   1  11 -17 5.81636 17.2782   1
  -1 -11  17-17.5639 17.5620   1
  -1 -11  16-40.8255 28.8859   1
   1  11 -16 10.6631 27.1971   1
  -1 -11  16 13.2483 13.5961   1
   1  11 -16-6.89783 13.9438   1
  -1 -11  16-17.8510 23.7315   1
   1  11 -16-14.4451 23.7632   1
   1  11 -15 33.9671 16.1403   1
  -1 -11  15 8.80442 14.2799   1
  -1 -11  15 9.16273 28.6053   1
   1  11 -15 72.8613 31.1634   1
  -1 -11  15 46.3857 28.5065   1
   1  11 -15 26.0506 29.4376   1
   1  11 -14-20.4230 32.2147   1
  -1 -11  14 60.6314 28.5429   1
   1  11 -14 26.8652 30.7347   1
  -1 -11  14-10.0922 30.0559   1
   1  11 -14 26.0526 16.1809   1
  -1 -11  14 10.9251 13.6571   1
   1  11 -13-38.5867 25.0777   1
  -1 -11  13 24.2936 22.4079   1
   1  11 -13-5.22789 32.9879   1
  -1 -11  13-43.2221 33.5499   1
  -1 -11  13-14.2952 12.3377   1
   1  11 -13 22.8896 15.8194   1
  -1 -11  12 11.9173 25.4812   1
   1  11 -12-24.5039 26.6189   1
   1  11 -12-4.38515 36.2230   1
  -1 -11  12-13.5765 35.3633   1
   1  11 -12-9.40882 16.8277   1
  -1 -11  12 13.3172 12.4667   1
  -1 -11  11-29.1318 38.9978   1
   1  11 -11-15.5094 40.3774   1
   1  11 -11 75.2749 42.4089   1
  -1 -11  11-27.4070 41.4532   1
  -1 -11  11-2.58627 14.1190   1
   1  11 -11-26.8236 20.4968   1
  -1 -11  10 46.5657 46.0065   1
   1  11 -10-33.3450 48.6360   1
   1  11 -10 42.0717 48.5679   1
  -1 -11  10-39.9722 51.7099   1
   1  11 -10 12.0228 20.2734   1
  -1 -11  10 28.5124 15.1893   1
  -1 -11   9 7.69969 12.6333   1
   1  11  -9 26.5127 19.5673   1
   1  11  -8-16.3993 21.0724   1
  -1 -11   8-9.04864 12.2013   1
   1  11  -7-12.3581 20.8884   1
  -1 -11   7 8.50534 10.5597   1
   1  11  -6-13.0301 19.5331   1
  -1 -11   6 23.5539 9.75832   1
  -1 -11   5 9.99252 7.89603   1
   1  11  -5 11.7039 15.5358   1
   1  11  -4-0.76005 14.4449   1
  -1 -11   4-12.7126 7.55745   1
   1  11   8-12.4833 18.8386   1
  -1 -11  -8 14.9429 18.4834   1
  -1 -11  -9-14.8855 16.8143   1
   1  11   9 26.2798 18.0170   1
  -1 -11 -10-25.9676 17.0674   1
   1  11  10-21.8831 17.5945   1
  -1 -11 -11-12.9389 15.1808   1
   1  11  11-8.08523 16.1467   1
   1  11  12 8.75093 14.8760   1
  -1 -11 -12-6.96608 12.8584   1
   1  12 -23 10.5425 15.1797   1
  -1 -12  23-4.31857 13.5083   1
  -1 -12  23 28.8700 17.4961   1
   1  12 -23 3.24425 15.9032   1
  -1 -12  23 4.00803 10.6447   1
   1  12 -23-1.56514 10.2947   1
   1  12 -22-8.19171 15.7446   1
  -1 -12  22 7.47943 13.1258   1
   1  12 -22 9.93087 17.6350   1
  -1 -12  22 2.67518 17.2708   1
  -1 -12  22-8.02539 10.7176   1
   1  12 -22-3.06394 10.4870   1
   1  12 -21-9.57705 15.5224   1
  -1 -12  21 22.2523 13.3325   1
   1  12 -21-9.07419 11.2562   1
  -1 -12  21-8.05338 11.1863   1
   1  12 -21-5.99605 19.2455   1
  -1 -12  21 4.92289 19.0490   1
   1  12 -20 14.7277 21.9558   1
  -1 -12  20 20.5853 20.6415   1
   1  12 -20 16.4886 15.7536   1
  -1 -12  20-9.46311 11.4962   1
   1  12 -20-11.1389 11.2762   1
  -1 -12  20 15.4083 12.2721   1
   1  12 -19-42.9830 22.4257   1
  -1 -12  19-3.95212 22.7756   1
  -1 -12  19-1.17407 11.7903   1
   1  12 -19-7.89472 12.5716   1
  -1 -12  19-6.30802 13.9316   1
   1  12 -18 23.7927 25.3516   1
  -1 -12  18-10.2101 23.8111   1
  -1 -12  18-8.54461 11.6130   1
   1  12 -18 5.01818 13.5257   1
   1  12 -18-6.34761 17.1322   1
  -1 -12  18 3.64486 17.9047   1
   1  12 -17-12.8996 24.6012   1
  -1 -12  17 3.70524 25.4153   1
  -1 -12  17 30.2214 24.0253   1
   1  12 -17 15.9653 24.1858   1
  -1 -12  17 7.74381 11.6177   1
   1  12 -17 0.41840 13.1435   1
  -1 -12  16-24.9271 26.3245   1
   1  12 -16-8.88567 30.0320   1
   1  12 -16 29.0217 28.7052   1
  -1 -12  16 10.6945 27.3095   1
   1  12 -16 21.2404 14.7845   1
  -1 -12  16 19.5295 13.0887   1
  -1 -12  15-6.38582 26.0239   1
   1  12 -15 50.9869 31.8822   1
  -1 -12  15-29.6716 31.2576   1
   1  12 -15-25.1078 31.2752   1
  -1 -12  15-9.07985 12.7548   1
   1  12 -15-16.3036 16.3764   1
   1  12 -14 44.7003 26.4700   1
  -1 -12  14-10.9370 24.0749   1
  -1 -12  14 3.41270 35.7035   1
   1  12 -14 17.7254 35.9473   1
  -1 -12  14 18.7754 14.5157   1
   1  12 -14 50.6810 18.4489   1
  -1 -12  13 43.7332 27.5905   1
   1  12 -13-11.7598 26.6146   1
  -1 -12  13-70.6066 39.4974   1
   1  12 -13 38.3278 38.9953   1
   1  12 -13 25.1764 19.4466   1
  -1 -12  13 41.7437 14.8487   1
   1  12 -12 31.2526 38.8781   1
  -1 -12  12 24.8198 41.3631   1
  -1 -12  12-6.63958 43.4278   1
   1  12 -12-19.4104 44.1353   1
  -1 -12  12-22.8936 14.7826   1
   1  12 -12 28.2500 21.5554   1
   1  12 -11-84.3155 50.2271   1
   1  12 -11 33.5263 50.7967   1
  -1 -12  11-6.85849 51.6354   1
   1  12 -11-10.9360 21.0183   1
  -1 -12  11-0.28552 13.8962   1
  -1 -12  10-1.84788 12.8578   1
   1  12 -10 17.5876 20.2585   1
  -1 -12   9-1.67354 12.2954   1
   1  12  -9-5.92550 20.7022   1
  -1 -12   8-14.9810 12.3713   1
   1  12  -8-13.5385 22.1220   1
   1  12  -7-2.02721 20.5331   1
  -1 -12   7-15.3578 9.42597   1
   1  12  -6-12.8191 18.1337   1
  -1 -12   6 1.03941 7.40049   1
  -1 -12   5 4.69579 7.26251   1
   1  12  -5 25.2642 15.5743   1
  -1 -12   4-1.81367 6.10196   1
   1  12  -4 2.96940 13.6048   1
  -1 -12  -8 14.6067 17.9505   1
  -1 -12  -9-16.7989 17.3738   1
   1  12   9 3.30160 17.4567   1
   1  12  10 18.8296 16.7351   1
  -1 -12 -10 5.89389 15.6071   1
   1  12  11-7.76605 14.9575   1
  -1 -12 -11 6.53041 14.4765   1
  -1 -13  23-8.21621 10.6566   1
   1  13 -23-10.0002 11.0471   1
  -1 -13  23-8.63474 12.8398   1
   1  13 -23 17.2849 15.1210   1
   1  13 -23 17.1286 17.8483   1
  -1 -13  23 28.4566 17.5806   1
   1  13 -22-8.42969 11.3347   1
   1  13 -22-25.9949 15.7795   1
  -1 -13  22-11.2550 12.8513   1
  -1 -13  22-8.78500 11.8321   1
  -1 -13  22-1.76136 17.9868   1
   1  13 -22 9.57829 19.0131   1
   1  13 -21 9.85457 11.5698   1
  -1 -13  21 1.82656 10.8009   1
  -1 -13  21-9.71106 11.0625   1
   1  13 -21 0.29495 15.3376   1
   1  13 -21 0.58080 19.1192   1
  -1 -13  21 0.59645 19.4194   1
   1  13 -20 2.54580 12.2535   1
  -1 -13  20 4.01552 10.8392   1
  -1 -13  20 5.18752 14.7571   1
   1  13 -20 7.11418 14.2803   1
  -1 -13  20 26.1119 21.3462   1
   1  13 -20-3.48595 20.8875   1
  -1 -13  19 26.1262 12.5963   1
   1  13 -19 12.7372 12.6487   1
  -1 -13  19-25.8546 19.6178   1
   1  13 -19-0.61267 18.1294   1
  -1 -13  19-9.96393 23.7052   1
   1  13 -19 23.9588 22.1058   1
  -1 -13  18 22.6208 23.4101   1
   1  13 -18 22.0781 12.9884   1
  -1 -13  18-5.90224 11.1673   1
   1  13 -18 67.8565 25.3342   1
  -1 -13  18 0.40732 23.0086   1
   1  13 -18-4.14654 24.5763   1
   1  13 -17-18.4930 13.6739   1
  -1 -13  17 18.5500 11.4849   1
  -1 -13  17 2.81175 25.8719   1
   1  13 -17-2.83562 26.4121   1
  -1 -13  17-16.0926 24.9794   1
   1  13 -17 0.42144 27.6976   1
  -1 -13  16-17.9606 14.0569   1
  -1 -13  16-9.87252 30.5925   1
   1  13 -16-41.4560 31.3725   1
  -1 -13  16-16.3473 25.1264   1
   1  13 -16-51.5843 30.1896   1
  -1 -13  15 44.7360 34.5744   1
   1  13 -15-38.7407 35.2026   1
   1  13 -15-6.54540 16.4508   1
  -1 -13  15-20.0534 12.7566   1
  -1 -13  15 28.1509 22.2128   1
   1  13 -15-19.9453 25.0331   1
   1  13 -14-37.6044 26.2256   1
  -1 -13  14 5.79401 26.5249   1
   1  13 -14-26.6278 18.3427   1
  -1 -13  14-2.24001 13.1458   1
   1  13 -14 43.7779 39.0001   1
  -1 -13  14-10.2986 37.7458   1
  -1 -13  13 89.8840 43.4531   1
   1  13 -13 5.57961 42.6243   1
  -1 -13  13 66.2056 22.7711   1
   1  13 -13 46.4659 27.5945   1
  -1 -13  13 46.2723 49.6096   1
   1  13 -13 133.599 51.0933   1
  -1 -13  12 51.8617 48.9023   1
   1  13 -12-6.21801 51.6653   1
  -1 -13  12 0.82285 54.7019   1
   1  13 -12-30.4413 52.8890   1
  -1 -13  12-4.02284 14.5020   1
   1  13 -12 24.0026 21.4558   1
  -1 -13  11 17.9230 57.7599   1
  -1 -13  11 9.42880 13.4660   1
   1  13 -11 5.68269 21.3001   1
   1  13 -10 9.97027 21.5088   1
  -1 -13  10-13.1863 13.5437   1
  -1 -13   9-21.5203 13.1746   1
   1  13  -9 27.3961 23.7181   1
   1  13  -8 0.32281 21.1591   1
  -1 -13   8-4.22140 8.77151   1
  -1 -13   7-7.03992 8.18326   1
   1  13  -7 1.81250 20.4606   1
   1  13  -6-1.01451 16.6174   1
  -1 -13   6 1.81286 7.13898   1
   1  13  -5-7.63286 15.6553   1
  -1 -13   5-2.81150 6.83265   1
  -1 -13   4 8.24590 6.91112   1
   1  13  -4 11.6269 14.2552   1
  -1 -13  -9 7.02757 15.8754   1
   1  13  10-9.40108 16.2648   1
  -1 -13 -10 15.0776 14.9141   1
   1  14 -23 23.5175 11.8328   1
  -1 -14  23 8.18374 11.4427   1
   1  14 -23 25.0198 18.9542   1
  -1 -14  23-1.28498 18.4549   1
  -1 -14  22-7.69010 10.8128   1
   1  14 -22 9.78147 11.2202   1
  -1 -14  22 15.9805 13.0556   1
   1  14 -22-10.6176 13.9964   1
  -1 -14  22-11.8659 18.9426   1
   1  14 -22 9.36466 20.5363   1
   1  14 -21 6.15575 12.4501   1
  -1 -14  21 1.35201 10.8686   1
  -1 -14  21 15.9076 16.2935   1
   1  14 -21 12.2745 15.4770   1
   1  14 -21 1.25745 20.7668   1
  -1 -14  21-3.12472 20.4662   1
  -1 -14  20-12.0088 12.0398   1
   1  14 -20 5.63393 11.5457   1
  -1 -14  20-26.1038 20.9166   1
   1  14 -20-31.5127 19.8409   1
  -1 -14  20-9.22911 20.8555   1
   1  14 -20-2.30625 20.4050   1
  -1 -14  19 31.3172 23.0357   1
   1  14 -19 19.4715 12.7097   1
  -1 -14  19 2.69821 10.8223   1
   1  14 -19 6.00306 23.2788   1
   1  14 -19 7.61971 23.7316   1
  -1 -14  19 19.0921 22.4089   1
  -1 -14  18-7.73789 11.1264   1
   1  14 -18 13.3841 13.2618   1
  -1 -14  18 29.7842 24.9711   1
   1  14 -18 14.8234 24.9507   1
   1  14 -18-8.85058 26.2906   1
  -1 -14  18 10.6864 23.5108   1
   1  14 -17-6.42342 14.0722   1
  -1 -14  17-7.16004 11.5622   1
   1  14 -17 44.4676 29.7330   1
  -1 -14  17-8.10723 20.7344   1
   1  14 -17-1.40472 27.2091   1
   1  14 -16-18.1650 22.8526   1
  -1 -14  16 33.8130 21.0203   1
  -1 -14  16-10.9774 11.4837   1
  -1 -14  16 57.6768 32.9157   1
   1  14 -16-19.5586 32.0163   1
  -1 -14  15 39.4329 25.2656   1
   1  14 -15-53.9056 25.0997   1
  -1 -14  15-11.8358 11.8521   1
   1  14 -15 33.4390 17.2372   1
   1  14 -15-34.8581 38.2085   1
  -1 -14  15 66.5797 37.0194   1
  -1 -14  14-64.1498 38.2186   1
   1  14 -14-15.0514 37.3950   1
  -1 -14  14 6.33077 14.1531   1
   1  14 -14-37.5882 23.4441   1
   1  14 -14-36.3552 45.9028   1
  -1 -14  14 12.6496 44.5119   1
  -1 -14  13-44.0854 46.9697   1
   1  14 -13-30.2204 46.5125   1
   1  14 -13 4.41760 52.5741   1
  -1 -14  13 22.0913 52.5693   1
  -1 -14  13 7.87426 14.1173   1
   1  14 -13 8.62017 21.6492   1
   1  14 -12 32.6226 22.5626   1
  -1 -14  12 19.1898 14.6376   1
   1  14 -12-91.0773 53.7971   1
  -1 -14  12 114.257 59.1998   1
  -1 -14  11 30.1488 15.4082   1
   1  14 -11 18.3889 24.0171   1
   1  14 -10 2.77030 24.2745   1
  -1 -14  10 14.5791 13.0037   1
  -1 -14   9-7.38436 10.6611   1
   1  14  -9-15.4824 23.3484   1
  -1 -14   8 15.7180 8.88754   1
   1  14  -8-12.6858 21.9287   1
   1  14  -7-4.41232 18.8553   1
  -1 -14   7 6.69241 7.60643   1
  -1 -14   6-1.33346 6.79849   1
   1  14  -6 8.67203 17.0911   1
   1  14  -5-3.59006 15.8063   1
  -1 -14   5 0.73591 6.95313   1
  -1 -14   4-3.82812 6.43223   1
  -1 -14  -9 10.3677 16.2769   1
   1  15 -22 7.63585 10.4281   1
  -1 -15  22 10.2770 10.8480   1
  -1 -15  22 13.4329 17.5507   1
   1  15 -22-14.3910 16.3712   1
   1  15 -22-9.84318 20.2024   1
  -1 -15  22-18.7610 20.8831   1
  -1 -15  21 0.65970 20.8470   1
  -1 -15  21-11.0527 10.1371   1
   1  15 -21-4.21365 11.4558   1
   1  15 -21-0.62893 20.1824   1
  -1 -15  21-6.38891 21.1094   1
   1  15 -21-10.9830 20.0626   1
  -1 -15  20-4.48783 10.0599   1
   1  15 -20 9.61330 12.0547   1
  -1 -15  20-9.51288 21.5968   1
   1  15 -20 12.2592 22.0999   1
   1  15 -20 24.2825 24.3439   1
  -1 -15  20-20.0349 22.3731   1
  -1 -15  19-15.3065 11.0005   1
   1  15 -19 22.9085 12.8677   1
   1  15 -19-8.62298 24.6395   1
  -1 -15  19 15.7943 24.9641   1
   1  15 -19-36.1054 26.3082   1
  -1 -15  19-10.4639 23.4525   1
   1  15 -18 6.35944 13.6059   1
  -1 -15  18 8.28150 11.2658   1
  -1 -15  18 28.1852 26.9399   1
   1  15 -18 81.9577 28.9027   1
  -1 -15  18-3.48507 20.3716   1
   1  15 -18-29.1695 27.5099   1
  -1 -15  17 6.87408 19.5372   1
   1  15 -17-34.1863 21.9918   1
   1  15 -17-15.0473 15.4808   1
  -1 -15  17 1.68693 10.9619   1
  -1 -15  17 36.0039 30.6588   1
   1  15 -17 13.8274 30.2999   1
   1  15 -16 27.2635 34.2459   1
  -1 -15  16-42.8498 34.9857   1
  -1 -15  16-21.9718 11.3428   1
   1  15 -16 30.1407 16.4994   1
  -1 -15  16 9.21226 23.5431   1
   1  15 -16 1.83997 22.3988   1
  -1 -15  15-1.69345 40.7320   1
   1  15 -15-2.59571 40.9954   1
   1  15 -15-9.25384 21.2963   1
  -1 -15  15 13.5905 13.2283   1
   1  15 -15-31.4372 30.8978   1
  -1 -15  15-28.7535 34.9871   1
   1  15 -14 33.9951 47.1560   1
  -1 -15  14-42.5005 51.3802   1
  -1 -15  14 1.46126 43.8396   1
   1  15 -14 12.4146 41.9395   1
  -1 -15  14 4.77015 14.0527   1
   1  15 -14 15.7409 20.7067   1
   1  15 -13 36.2203 49.9853   1
  -1 -15  13-27.6721 45.6745   1
  -1 -15  13 39.9612 54.4133   1
  -1 -15  13-6.29570 12.5324   1
   1  15 -13-37.5614 20.9714   1
  -1 -15  12 2.96534 12.2034   1
   1  15 -12-17.6123 22.0601   1
  -1 -15  11-0.35518 11.9352   1
   1  15 -11 1.09002 23.2696   1
  -1 -15  10 25.5985 12.3666   1
   1  15 -10-21.1633 24.1170   1
  -1 -15   9 11.2294 8.95629   1
   1  15  -9 3.32229 22.8854   1
  -1 -15   8-2.82698 7.96560   1
   1  15  -8-18.3536 21.0413   1
  -1 -15   7-3.00732 6.98234   1
   1  15  -7-12.3661 17.9408   1
   1  15  -6 1.09179 16.2540   1
  -1 -15   6 4.97176 7.11107   1
  -1 -15   5-2.27923 6.24919   1
   1  15  -5 7.20921 15.2508   1
  -1 -16  22 5.61740 9.74782   1
   1  16 -22 8.18453 11.1190   1
   1  16 -22-19.8141 21.0705   1
  -1 -16  22-7.93433 20.4271   1
  -1 -16  21-7.64444 9.89154   1
   1  16 -21-3.75254 11.9520   1
  -1 -16  21-1.37898 22.3385   1
   1  16 -21-25.0265 23.3928   1
   1  16 -21-13.0229 23.0581   1
  -1 -16  21 33.8827 21.1715   1
   1  16 -20-9.66819 12.5598   1
  -1 -16  20-3.48488 10.2714   1
  -1 -16  20-45.0297 24.5293   1
   1  16 -20-26.7842 25.3393   1
   1  16 -20 48.1416 25.2599   1
  -1 -16  20 9.70422 22.1965   1
  -1 -16  19-9.45947 10.6915   1
   1  16 -19-19.9280 13.6121   1
  -1 -16  19-5.87995 25.9194   1
   1  16 -19 39.2832 27.4405   1
  -1 -16  19 22.8285 19.6172   1
   1  16 -19 0.53754 25.3952   1
   1  16 -18-2.12143 20.9812   1
  -1 -16  18-19.5777 19.5059   1
  -1 -16  18-53.4359 30.1494   1
   1  16 -18 28.7779 29.5959   1
   1  16 -18-13.0681 14.7072   1
  -1 -16  17 1.23688 10.8126   1
   1  16 -17 4.83584 15.5231   1
   1  16 -17-12.1713 21.1022   1
  -1 -16  17 22.3535 22.4426   1
   1  16 -17 57.7527 34.1945   1
  -1 -16  17-4.81617 32.4885   1
   1  16 -16 9.09567 20.0836   1
  -1 -16  16-19.0135 12.4952   1
  -1 -16  16 17.2856 32.7989   1
   1  16 -16 31.0678 29.0779   1
  -1 -16  16 60.4912 40.0877   1
   1  16 -16 43.3615 38.7284   1
  -1 -16  15 3.13207 12.4974   1
   1  16 -15 5.47687 18.6142   1
   1  16 -15 60.3062 45.9289   1
  -1 -16  15-45.2370 47.5780   1
  -1 -16  15-40.7079 42.8154   1
   1  16 -15-55.1604 40.2601   1
   1  16 -14-14.0482 19.3899   1
  -1 -16  14 18.9987 13.0403   1
   1  16 -14 53.3748 46.3903   1
  -1 -16  14 78.3689 43.5107   1
  -1 -16  14 68.3293 51.1829   1
  -1 -16  13-8.84861 11.4261   1
   1  16 -13 22.8155 20.6022   1
   1  16 -12 1.13632 21.2607   1
  -1 -16  12-7.11507 11.3349   1
  -1 -16  11 13.5005 11.4062   1
   1  16 -11-35.3920 23.3545   1
   1  16 -10 1.20415 21.7767   1
  -1 -16  10-8.45238 9.24866   1
   1  16  -9-0.38099 21.0912   1
  -1 -16   9 11.5940 8.48794   1
   1  16  -8-25.9443 19.2744   1
  -1 -16   8-8.94962 8.28874   1
   1  16  -7 7.87797 16.5287   1
  -1 -16   7-1.23883 6.55011   1
   1  16  -6 14.3387 15.5918   1
  -1 -16   6 4.02384 6.37421   1
  -1 -16   5-4.72593 6.21818   1
   1  16  -5-16.5261 14.6955   1
  -1 -17  21 4.35171 9.79492   1
   1  17 -21-2.49937 12.1856   1
   1  17 -21-28.3819 25.9736   1
  -1 -17  21-3.02452 23.9833   1
  -1 -17  21 33.3538 22.5016   1
   1  17 -21-10.4977 25.0392   1
   1  17 -20 12.0707 12.7320   1
  -1 -17  20 3.15124 10.5430   1
   1  17 -20-6.47641 26.5527   1
  -1 -17  20-16.8096 25.8199   1
  -1 -17  20 21.3679 18.3262   1
   1  17 -20 19.0825 23.4836   1
   1  17 -19-1.94947 13.5812   1
  -1 -17  19-11.7141 18.4643   1
   1  17 -19-5.86341 20.3586   1
   1  17 -19-15.0477 28.5093   1
  -1 -17  19 0.82432 28.7769   1
  -1 -17  19 9.95973 10.4030   1
  -1 -17  18 27.3173 32.6295   1
   1  17 -18-6.41698 32.7415   1
   1  17 -18 33.3783 21.6539   1
  -1 -17  18 20.4429 22.5486   1
  -1 -17  18 14.4030 11.7668   1
   1  17 -18 7.21091 15.6513   1
  -1 -17  17-68.0881 38.5850   1
   1  17 -17-17.6389 37.4460   1
  -1 -17  17 2.47447 28.2584   1
   1  17 -17-14.7272 19.2000   1
  -1 -17  16 17.0573 43.2251   1
   1  17 -16 56.4929 42.8839   1
   1  17 -16 2.65819 35.3962   1
  -1 -17  16-12.9964 36.0126   1
  -1 -17  16 25.7976 13.2927   1
   1  17 -16-15.1342 18.3969   1
  -1 -17  15-0.83861 41.2822   1
   1  17 -15-84.8645 43.7649   1
   1  17 -15 22.5267 18.5446   1
  -1 -17  15 16.3657 11.9255   1
  -1 -17  15-49.3174 47.7004   1
   1  17 -14-11.2767 44.8049   1
  -1 -17  14 7.88819 10.9151   1
   1  17 -14 18.6428 18.6714   1
  -1 -17  13-7.89110 11.7419   1
   1  17 -13-34.1918 21.1423   1
  -1 -17  12 4.96125 10.9030   1
   1  17 -12 21.6174 21.6890   1
  -1 -17  11 10.2934 9.70509   1
   1  17 -11-12.0146 21.2963   1
  -1 -17  10 12.6623 8.93998   1
   1  17 -10 8.27321 20.4237   1
   1  17  -9 6.54860 19.5164   1
  -1 -17   9 6.34667 7.96839   1
  -1 -17   8-1.76797 6.93830   1
   1  17  -8-2.01126 16.2614   1
   1  17  -7 19.2005 16.5084   1
  -1 -17   6 5.66265 6.18282   1
   1  17  -6-11.3319 14.3556   1
  -1 -17   5-1.10643 5.54038   1
   1  18 -20-9.66037 13.3502   1
   1  18 -20 4.77751 19.1916   1
  -1 -18  20-0.45985 18.0623   1
  -1 -18  20 6.11986 27.0227   1
   1  18 -20 11.5262 29.0045   1
  -1 -18  20 3.75267 10.1175   1
   1  18 -19 3.64370 14.4759   1
   1  18 -19-14.5799 19.9841   1
  -1 -18  19-6.54911 20.7656   1
   1  18 -19-0.97147 31.6648   1
  -1 -18  19-2.71397 30.6149   1
   1  18 -18 21.8584 17.8284   1
  -1 -18  18-9.74835 11.5345   1
  -1 -18  18-23.6150 28.2286   1
   1  18 -18 11.3787 23.3100   1
  -1 -18  18 15.2269 35.7806   1
   1  18 -18-11.4103 35.0662   1
  -1 -18  17-1.76266 12.1943   1
   1  18 -17-23.2105 18.6327   1
   1  18 -17-39.4348 40.9589   1
  -1 -18  17 93.5325 43.8713   1
   1  18 -17 4.23228 34.5450   1
  -1 -18  17-39.7915 35.1302   1
   1  18 -16 3.46975 41.8946   1
  -1 -18  16-84.4326 49.0463   1
  -1 -18  16 75.9295 39.6340   1
   1  18 -16 35.2723 41.6985   1
  -1 -18  16-15.0165 12.0990   1
   1  18 -16-17.8779 18.0127   1
   1  18 -15 3.44356 41.8097   1
   1  18 -15 5.91552 17.1376   1
  -1 -18  15 1.19969 10.6315   1
  -1 -18  14-4.10795 10.9912   1
   1  18 -14-3.78706 18.4979   1
   1  18 -13 1.34195 20.6921   1
  -1 -18  13-4.70873 10.1792   1
  -1 -18  12-6.79938 10.2729   1
   1  18 -12-1.36478 20.5101   1
   1  18 -11 9.43141 19.8273   1
  -1 -18  11 9.94447 8.83693   1
   1  18 -10 17.3786 19.5085   1
  -1 -18  10-2.60684 7.48844   1
  -1 -18   9-1.21069 7.01960   1
   1  18  -9 33.4143 17.5294   1
   1  18  -8 7.27657 15.2999   1
  -1 -18   8 3.15787 6.51048   1
  -1 -18   7-1.97833 6.29830   1
   1  18  -7-15.5113 15.3078   1
  -1 -18   6 1.22008 5.41173   1
   1  18  -6 5.68457 13.4119   1
  -1 -18   5-0.28913 5.13736   1
  -1 -19  19 4.12051 11.9202   1
   1  19 -19 24.5132 18.8858   1
   1  19 -19 30.1693 36.3301   1
  -1 -19  19 26.7816 34.1366   1
  -1 -19  18 10.7005 12.9922   1
   1  19 -18 26.7748 19.1606   1
   1  19 -18 17.8128 39.1329   1
  -1 -19  18-22.5667 41.2714   1
  -1 -19  18 46.4167 35.1708   1
   1  19 -18 40.2885 33.2929   1
   1  19 -17-49.9080 43.8309   1
  -1 -19  17 38.9534 43.2285   1
  -1 -19  17-2.64017 10.8032   1
   1  19 -17 11.3167 16.7061   1
   1  19 -17-6.68128 37.5914   1
  -1 -19  17 40.4832 38.0012   1
   1  19 -16 0.41585 16.9390   1
  -1 -19  16 13.9148 10.9228   1
   1  19 -16-27.4688 40.7817   1
   1  19 -15-13.6502 18.2375   1
  -1 -19  15 6.06455 10.1198   1
  -1 -19  14-2.23353 10.0121   1
   1  19 -14-4.62166 19.0115   1
   1  19 -13 9.57755 20.1039   1
   1  19 -12-6.22188 19.6799   1
  -1 -19  12-3.36008 8.67943   1
   1  19 -11 2.76954 18.9016   1
  -1 -19  11 5.61078 7.92717   1
  -1 -19  10-10.2000 8.58740   1
   1  19 -10-13.8330 17.7654   1
  -1 -19   9 5.95075 6.93290   1
   1  19  -9-7.51940 16.0328   1
  -1 -19   8-3.62022 6.20456   1
   1  19  -8 26.2580 14.7954   1
  -1 -19   7 2.72462 5.98082   1
   1  19  -7-0.99866 13.8852   1
  -1 -19   6 2.19601 5.46516   1
   1  19  -6 4.38485 12.7110   1
   1  20 -17 12.7870 16.7668   1
  -1 -20  17-12.9457 10.5599   1
  -1 -20  17 49.8218 39.4702   1
   1  20 -17-35.6526 40.5497   1
   1  20 -16-14.8182 18.8618   1
  -1 -20  16-13.6972 11.0087   1
  -1 -20  15-0.94008 10.4016   1
   1  20 -15 6.32320 18.5006   1
   1  20 -14-4.99978 18.5135   1
  -1 -20  14 3.48880 10.6266   1
  -1 -20  13 15.1070 10.3368   1
   1  20 -13 19.2390 20.1687   1
  -1 -20  12 0.50157 7.71291   1
   1  20 -12 14.8304 18.9123   1
   1  20 -11 15.5253 18.6310   1
  -1 -20  11-3.37697 7.95590   1
   1  20 -10 5.49200 17.0595   1
  -1 -20  10 13.0256 7.70068   1
   1  20  -9 29.4145 15.6122   1
  -1 -20   9 6.77539 6.89608   1
   1  20  -8 2.55809 13.9695   1
  -1 -20   8 2.97403 5.82855   1
   1  20  -7 15.7203 13.0369   1
  -1 -20   7-6.31457 6.01043   1
  -1 -20   6 2.93500 5.21446   1
   1  21 -13 28.9374 19.3446   1
  -1 -21  13 5.83049 8.67501   1
   1  21 -12-17.1305 17.6008   1
  -1 -21  12 3.61317 7.90625   1
  -1 -21  11-2.45146 7.31678   1
   1  21 -11-1.38978 16.5053   1
   1  21 -10 4.58382 14.9003   1
  -1 -21  10 0.87970 6.29734   1
   1  21  -9-7.89746 14.1755   1
  -1 -21   9-0.40299 5.72314   1
  -1 -21   8-3.04716 5.86308   1
   1  21  -8 2.97744 12.9875   1
   2 -21   6 8.85370 6.32233   1
   2 -21   7-0.74099 5.77664   1
  -2  21  -7 19.1089 12.8910   1
  -2  21  -8-7.37290 13.7211   1
   2 -21   8-3.95004 6.14840   1
  -2  21  -9 5.34490 14.7869   1
   2 -21   9-2.08801 5.74999   1
  -2  21 -10-25.5762 16.1057   1
   2 -21  10 3.08985 6.63272   1
   2 -21  11-3.96389 7.19252   1
  -2  21 -11 8.41882 16.6848   1
   2 -21  12-1.06094 7.57000   1
  -2  21 -12 45.1382 19.3229   1
  -2  21 -13 11.9588 19.3965   1
   2 -21  13 6.60520 7.60822   1
  -2  21 -13-16.2509 41.3051   1
  -2  21 -14-10.5603 19.3574   1
   2 -21  14-3.33046 9.63834   1
  -2  21 -14 18.6672 38.7741   1
   2 -21  14 38.7627 42.5255   1
   2 -21  15-17.4980 12.6232   1
  -2  21 -15-16.0654 20.3529   1
   2 -21  15 32.9952 41.8228   1
  -2  21 -15-47.3934 37.6866   1
   2 -21  16-11.3604 11.6068   1
  -2  21 -16-0.53417 18.7176   1
   2 -20   6-6.15040 6.33890   1
  -2  20  -7-12.7119 13.6023   1
   2 -20   7 7.23505 6.63011   1
   2 -20   8 1.15362 6.37506   1
  -2  20  -8-14.7694 14.8896   1
   2 -20   9 4.47646 6.52243   1
  -2  20 -10-11.5120 17.1082   1
   2 -20  10 12.7129 7.89213   1
  -2  20 -11 20.5517 18.3471   1
   2 -20  11-2.47864 6.96734   1
  -2  20 -12-29.6110 19.6177   1
   2 -20  12 2.59954 7.54467   1
  -2  20 -13-18.4853 19.6625   1
   2 -20  13-89.3322 45.0504   1
  -2  20 -13-45.5235 41.9484   1
  -2  20 -14-0.53077 20.6534   1
   2 -20  14-16.2222 12.2983   1
   2 -20  14-54.5782 44.3946   1
  -2  20 -14-36.0232 37.7125   1
  -2  20 -15 15.1081 20.2864   1
   2 -20  15-8.47537 11.5357   1
  -2  20 -15-31.3392 34.4188   1
   2 -20  15-43.2641 38.7336   1
   2 -20  16 4.78940 11.0489   1
  -2  20 -16-11.7661 18.9385   1
   2 -20  16 55.6043 31.5779   1
  -2  20 -16 8.99275 26.3290   1
  -2  20 -17-10.9141 18.0031   1
   2 -20  17 27.8557 12.3518   1
   2 -20  17 18.2003 23.4706   1
  -2  20 -17 2.51403 21.0141   1
   2 -20  18 12.7441 12.3545   1
  -2  20 -18 8.31130 17.4732   1
   2 -20  18 40.4576 20.5544   1
  -2  20 -18 19.0674 20.7281   1
   2 -19   6-0.98189 5.97053   1
  -2  19  -6 9.86140 13.6268   1
   2 -19   7-6.69058 6.96276   1
  -2  19  -7-11.5052 14.7332   1
  -2  19  -8-6.30694 14.9483   1
   2 -19   8 2.98451 6.18457   1
   2 -19   9 8.79310 7.63650   1
  -2  19  -9 14.1355 16.0767   1
  -2  19 -10 33.6985 18.9678   1
   2 -19  10-1.34989 7.22577   1
  -2  19 -11-6.19884 19.4146   1
   2 -19  11 4.82550 7.60359   1
  -2  19 -12 36.8944 20.8157   1
   2 -19  12 1.50271 8.34992   1
  -2  19 -12 33.6594 41.5050   1
   2 -19  13 1.50616 10.5032   1
  -2  19 -13 13.6174 21.2959   1
   2 -19  13-63.1552 44.4270   1
  -2  19 -13 13.9753 41.5107   1
   2 -19  14-12.6264 11.5161   1
  -2  19 -14-2.48986 20.2722   1
   2 -19  14 28.8162 39.0349   1
  -2  19 -14 41.1870 35.0553   1
   2 -19  15 9.27476 10.7681   1
  -2  19 -15-13.7039 19.5537   1
   2 -19  15-7.75597 34.1882   1
  -2  19 -15-12.8198 26.6637   1
  -2  19 -16 1.35701 18.4536   1
   2 -19  16-32.9698 23.8368   1
  -2  19 -16-43.9870 21.5098   1
   2 -19  17-11.0791 12.2373   1
  -2  19 -17 16.7218 17.7668   1
   2 -19  17-9.12995 20.3588   1
  -2  19 -17 7.05044 19.5447   1
   2 -19  18-57.6674 43.9083   1
  -2  19 -18 10.6555 21.2416   1
   2 -19  18-19.6497 20.1612   1
   2 -19  18-2.40216 12.8071   1
  -2  19 -18 2.21726 16.6251   1
  -2  19 -19 6.89706 39.4642   1
   2 -19  19-29.8005 40.5988   1
  -2  19 -19-24.1322 18.8992   1
   2 -19  19-7.49154 13.6928   1
   2 -19  19-10.0647 20.9863   1
  -2  19 -19-22.1426 24.6185   1
   2 -18   5 2.42265 5.79226   1
   2 -18   6 6.37662 6.17339   1
  -2  18  -6-1.57273 14.0581   1
  -2  18  -7-1.35599 15.0894   1
   2 -18   7-10.2592 7.43844   1
  -2  18  -8 14.7357 16.2263   1
   2 -18   8 2.90661 7.13417   1
   2 -18   9-11.0624 7.60560   1
  -2  18  -9 9.62186 18.1982   1
   2 -18  10 0.89698 7.59010   1
  -2  18 -10 8.65048 19.6574   1
  -2  18 -11-42.4909 21.7956   1
   2 -18  11-2.35422 8.26978   1
  -2  18 -11 41.3442 43.6224   1
  -2  18 -12-11.4861 21.6112   1
   2 -18  12-7.64558 11.0557   1
   2 -18  12-87.2584 48.5411   1
  -2  18 -12-9.67544 43.2756   1
  -2  18 -13-33.0843 22.4834   1
   2 -18  13-12.7152 12.5238   1
   2 -18  13 24.7754 41.2019   1
  -2  18 -13-15.3846 38.8952   1
  -2  18 -14-0.44910 19.9497   1
   2 -18  14 10.2157 11.4118   1
  -2  18 -14 7.52103 27.8027   1
   2 -18  14-59.5021 37.3399   1
   2 -18  15-3.33863 11.1409   1
  -2  18 -15-12.9029 18.9828   1
  -2  18 -15 52.2931 23.4599   1
   2 -18  15 8.70792 24.7169   1
   2 -18  16 8.42604 12.2118   1
  -2  18 -16-17.8710 18.9447   1
  -2  18 -16 20.5339 20.7126   1
   2 -18  16 19.1243 20.4445   1
   2 -18  17 10.0474 44.7067   1
  -2  18 -17 26.5706 22.3129   1
   2 -18  17-15.7047 20.8914   1
   2 -18  17-20.5411 13.4407   1
  -2  18 -17 37.0776 18.4560   1
  -2  18 -18 23.9513 41.3663   1
   2 -18  18 27.1371 40.7593   1
  -2  18 -18-8.98461 18.4743   1
   2 -18  18-18.9663 14.3251   1
  -2  18 -18 21.7935 25.5451   1
   2 -18  18 21.8977 23.6535   1
   2 -18  19 18.9486 35.8884   1
  -2  18 -19 5.30019 36.3346   1
   2 -18  19-1.16206 11.5200   1
  -2  18 -19-14.7882 18.2439   1
  -2  18 -19-38.8479 25.7130   1
   2 -18  19 16.5428 25.1268   1
  -2  18 -20 68.7389 32.6542   1
   2 -18  20-9.89349 30.5180   1
   2 -18  20 2.93325 10.3563   1
  -2  18 -20-3.05205 14.8248   1
  -2  18 -20-28.2585 24.2004   1
   2 -18  20 11.0030 23.8281   1
   2 -17   5 14.2278 7.49760   1
  -2  17  -6 36.4196 15.4894   1
   2 -17   6-1.85745 6.40323   1
  -2  17  -7-31.2322 16.3768   1
   2 -17   7 11.9709 7.29291   1
   2 -17   8 0.35797 7.41157   1
  -2  17  -8 17.4686 17.3442   1
  -2  17  -9-13.3787 19.8370   1
   2 -17   9 14.5602 8.58780   1
  -2  17 -10 25.7743 21.6525   1
   2 -17  10-4.38770 8.10612   1
   2 -17  11-88.0006 50.0606   1
  -2  17 -11-19.4712 47.2044   1
  -2  17 -11 8.11645 22.2381   1
   2 -17  11 2.70918 9.12571   1
   2 -17  12 63.7564 48.2129   1
  -2  17 -12-49.3288 40.6569   1
  -2  17 -12 28.4330 22.9240   1
   2 -17  12-10.2854 12.2638   1
   2 -17  13 84.6161 40.2579   1
  -2  17 -13 41.5389 30.0452   1
   2 -17  13-6.81042 11.9559   1
  -2  17 -13 1.74157 22.2210   1
   2 -17  14 14.5196 27.5793   1
  -2  17 -14 37.1943 25.7022   1
  -2  17 -14 11.1878 22.3274   1
   2 -17  14 41.6062 15.6748   1
   2 -17  15-23.6593 22.7565   1
  -2  17 -15-32.0521 21.7482   1
  -2  17 -15-5.12237 19.2021   1
   2 -17  16-6.94873 21.7483   1
  -2  17 -16 22.0865 23.0445   1
  -2  17 -16-8.78286 19.7059   1
   2 -17  16-12.8203 13.1477   1
  -2  17 -17-5.95397 19.6892   1
   2 -17  17 7.63094 13.9520   1
   2 -17  17-28.6945 42.8301   1
  -2  17 -17 14.3905 41.9084   1
   2 -17  17-0.54322 24.4070   1
  -2  17 -17 28.4207 26.5533   1
   2 -17  18 63.9177 37.9761   1
  -2  17 -18-4.99577 38.9788   1
  -2  17 -18-28.4613 26.8881   1
   2 -17  18-20.9604 25.3396   1
  -2  17 -18-18.1012 19.2109   1
   2 -17  18-19.0513 13.0992   1
  -2  17 -19-62.0043 35.4179   1
   2 -17  19-0.84652 31.3879   1
   2 -17  19-5.54436 11.3367   1
  -2  17 -19 2.52390 15.2828   1
  -2  17 -19-38.7429 24.4158   1
   2 -17  19 44.4687 24.7939   1
  -2  17 -20-11.9194 14.0029   1
   2 -17  20-1.01530 10.7943   1
  -2  17 -20 9.01058 21.1278   1
   2 -17  20-9.97145 22.3921   1
  -2  17 -20-50.6019 30.7221   1
   2 -17  20 60.8780 28.1054   1
   2 -17  21-7.97695 10.6129   1
  -2  17 -21-12.3496 13.3939   1
  -2  17 -21 11.5034 17.3423   1
   2 -17  21 12.6732 19.3370   1
   2 -17  21 25.9195 25.9066   1
  -2  17 -21-1.54649 24.9170   1
   2 -16  -7-17.9042 18.5917   1
  -2  16  -5-14.4383 15.2424   1
   2 -16   5 11.3276 7.37894   1
   2 -16   6 14.0780 8.22051   1
  -2  16  -6-4.45118 16.6907   1
  -2  16  -7-35.4214 18.2121   1
   2 -16   7-3.54732 7.56568   1
   2 -16   8 1.09625 8.11611   1
  -2  16  -8 11.6743 19.4578   1
  -2  16  -9-3.97007 22.9197   1
   2 -16   9 6.42006 8.15026   1
  -2  16 -10 71.3406 49.5792   1
   2 -16  10 13.5873 51.9786   1
   2 -16  10-5.07953 9.27800   1
  -2  16 -10-8.78335 23.3766   1
   2 -16  11 11.9718 50.3117   1
  -2  16 -11-45.1869 45.0592   1
   2 -16  11-0.85051 12.3974   1
  -2  16 -11-8.97335 24.9043   1
   2 -16  12 2.61014 41.0333   1
  -2  16 -12 2.95184 35.4058   1
   2 -16  12-12.0558 12.4199   1
  -2  16 -12 32.7615 24.5300   1
  -2  16 -13-17.5235 25.3699   1
   2 -16  13 7.74785 27.9568   1
   2 -16  13-0.38552 13.0494   1
  -2  16 -13-3.15753 22.1786   1
   2 -16  14 14.9854 23.4108   1
  -2  16 -14 5.10385 22.8628   1
   2 -16  14 8.24893 13.0311   1
  -2  16 -14-10.4281 20.4181   1
   2 -16  15-15.6860 23.6035   1
  -2  16 -15-51.9972 27.1369   1
  -2  16 -15 39.5960 20.1770   1
   2 -16  15 8.98468 13.7116   1
   2 -16  16-7.62480 14.9750   1
  -2  16 -16 19.2643 21.1490   1
   2 -16  16 57.8481 46.0058   1
  -2  16 -16 21.2762 44.2969   1
  -2  16 -16 23.8697 27.8096   1
  -2  16 -17 18.7654 39.7810   1
   2 -16  17-33.5401 39.8884   1
  -2  16 -17-4.80613 26.1530   1
   2 -16  17 27.4354 26.3685   1
   2 -16  17 1.38155 11.9735   1
  -2  16 -17-10.0838 18.6910   1
   2 -16  18-4.76187 33.3027   1
  -2  16 -18-41.2841 34.3003   1
   2 -16  18 6.85424 11.7065   1
  -2  16 -18 25.8911 16.0720   1
   2 -16  18 29.5008 24.9260   1
  -2  16 -18 35.7928 25.3000   1
   2 -16  19 24.1742 11.5914   1
  -2  16 -19 1.28230 13.8361   1
  -2  16 -19-15.9666 21.3977   1
   2 -16  19-30.3515 22.7417   1
   2 -16  19 11.1060 28.0578   1
  -2  16 -19-2.99752 29.1387   1
   2 -16  20-1.87664 10.8509   1
  -2  16 -20 17.2751 14.1112   1
   2 -16  20 40.8177 18.6724   1
  -2  16 -20-1.81704 16.2169   1
   2 -16  20-5.70751 24.9813   1
  -2  16 -20 14.4735 25.5455   1
  -2  16 -21 17.6506 12.6119   1
   2 -16  21-0.92253 9.98599   1
   2 -16  21-23.3758 14.9917   1
  -2  16 -21 12.5606 12.8341   1
  -2  16 -21-17.5836 23.0834   1
   2 -16  21 8.74767 22.7828   1
  -2  16 -22-12.5161 12.6425   1
   2 -16  22 8.99860 10.5109   1
  -2  16 -22-9.73532 14.8569   1
   2 -16  22 7.59842 12.1786   1
  -2  16 -22 36.9414 22.0204   1
   2 -16  22 34.5900 21.6210   1
  -2  15   8-10.1147 16.8244   1
   2 -15  -8 5.31460 16.1488   1
   2 -15  -7-1.91431 16.6800   1
   2 -15   5 0.53442 7.08233   1
  -2  15  -5 27.6970 16.9022   1
   2 -15   6 4.65221 7.74864   1
  -2  15  -6-16.0509 17.6036   1
  -2  15  -7 8.64514 19.2527   1
   2 -15   7 2.53004 8.66119   1
  -2  15  -8 6.98633 21.2403   1
   2 -15   8 8.97364 9.13922   1
   2 -15   9-30.5105 55.9953   1
  -2  15  -9 14.1238 51.6704   1
   2 -15   9-1.17080 8.86647   1
  -2  15  -9 35.9330 24.1775   1
   2 -15  10-53.7115 54.9629   1
  -2  15 -10-25.2192 47.5836   1
   2 -15  10-10.8168 13.4337   1
  -2  15 -10-22.4753 25.0334   1
  -2  15 -11-27.6767 40.0579   1
   2 -15  11-18.3439 47.0122   1
  -2  15 -11 39.2557 27.9582   1
   2 -15  11 59.1506 18.5925   1
   2 -15  12-2.58214 13.8483   1
  -2  15 -12 31.2215 23.5331   1
   2 -15  12 1.71015 30.1534   1
  -2  15 -12-30.8917 28.0009   1
  -2  15 -13 14.2650 21.0761   1
   2 -15  13 2.45600 12.7225   1
   2 -15  13-16.7772 24.8071   1
  -2  15 -13-11.1770 24.9255   1
   2 -15  14-9.56063 14.7198   1
  -2  15 -14-8.39343 20.7631   1
   2 -15  14-7.34745 24.8211   1
  -2  15 -14-35.2324 28.5760   1
  -2  15 -15 14.7185 22.7124   1
   2 -15  15 32.6623 16.9606   1
   2 -15  15-5.14919 29.8329   1
  -2  15 -15 18.0342 29.4735   1
   2 -15  15 41.5600 49.2839   1
  -2  15 -15 22.6581 47.2135   1
  -2  15 -16 12.9685 28.2486   1
   2 -15  16 2.05187 27.8729   1
  -2  15 -16-5.10000 20.2870   1
   2 -15  16 8.43459 13.1335   1
  -2  15 -16-5.26436 42.3364   1
   2 -15  16-31.3616 42.9490   1
   2 -15  17-26.2859 25.7976   1
  -2  15 -17-26.8895 25.1942   1
  -2  15 -17 18.3771 16.2062   1
   2 -15  17 7.04417 11.7428   1
   2 -15  17 3.70393 33.9109   1
  -2  15 -17 1.57294 35.4755   1
  -2  15 -18 32.1376 29.7313   1
   2 -15  18-40.5206 29.7164   1
  -2  15 -18-0.77708 20.2571   1
   2 -15  18 0.88239 23.0235   1
  -2  15 -18-21.6445 15.2391   1
   2 -15  18-7.15857 11.9001   1
  -2  15 -19-9.37998 26.0888   1
   2 -15  19-31.9044 26.7319   1
   2 -15  19-9.01523 17.0278   1
  -2  15 -19 15.8778 16.5222   1
   2 -15  19 5.57101 10.9448   1
  -2  15 -19 6.15577 13.6437   1
   2 -15  20-37.8919 23.4524   1
  -2  15 -20 3.20440 23.2871   1
   2 -15  20-0.93726 13.6912   1
  -2  15 -20-0.32570 14.7580   1
   2 -15  20-4.28199 10.8146   1
  -2  15 -20-10.4184 12.8811   1
   2 -15  21 20.0706 21.4740   1
  -2  15 -21-6.76319 21.2167   1
  -2  15 -21 8.22195 12.0455   1
  -2  15 -21 13.2608 15.8774   1
   2 -15  21-3.54990 13.7383   1
   2 -15  22-11.1853 19.6443   1
  -2  15 -22-11.4661 11.5892   1
   2 -15  22 11.4758 10.1129   1
   2 -15  22-4.76031 14.4786   1
  -2  15 -22 7.73022 15.3974   1
  -2  15 -22 11.8774 19.4286   1
  -2  14  10-10.3501 15.3313   1
   2 -14 -10-1.43926 15.2157   1
  -2  14   9-7.83269 16.4654   1
   2 -14  -9-7.96685 16.5423   1
  -2  14   8-5.84947 17.1969   1
   2 -14  -8-22.3224 16.8266   1
  -2  14   7 0.89471 17.8913   1
   2 -14  -7 13.8372 17.0818   1
   2 -14  -6 4.45419 18.0257   1
   2 -14   4-8.84615 7.86259   1
  -2  14  -5-6.11164 15.9637   1
   2 -14   5 6.95077 7.59719   1
  -2  14  -6-9.71672 17.9558   1
   2 -14   6 3.62589 7.71524   1
   2 -14   7 17.7698 10.3484   1
  -2  14  -7 6.94209 20.2857   1
  -2  14  -8 90.1388 53.5978   1
  -2  14  -8 64.4581 25.2853   1
   2 -14   8 27.9635 14.1547   1
   2 -14   9 91.5780 57.3256   1
  -2  14  -9-0.69256 52.6826   1
  -2  14  -9 15.2587 24.0972   1
   2 -14   9-4.11087 10.9519   1
  -2  14 -10-23.2476 39.7773   1
   2 -14  10-46.1974 49.2351   1
   2 -14  10 24.8625 15.0302   1
  -2  14 -10 37.0846 25.9754   1
   2 -14  11-6.62339 14.5366   1
  -2  14 -11-30.6720 25.0986   1
  -2  14 -11-31.8712 28.9297   1
   2 -14  11-0.39933 31.6673   1
  -2  14 -12 43.7436 23.7774   1
   2 -14  12 29.6264 16.4818   1
  -2  14 -12 20.8885 26.5721   1
   2 -14  12 20.4035 27.7901   1
   2 -14  13 9.65370 15.0641   1
  -2  14 -13 9.51000 22.3414   1
   2 -14  13 36.5544 28.7964   1
  -2  14 -13-2.25195 29.6990   1
  -2  14 -14 1.76728 22.9939   1
   2 -14  14 32.0817 16.8734   1
  -2  14 -14-38.5305 31.2698   1
   2 -14  14 15.9450 32.0804   1
   2 -14  14-26.9707 52.4745   1
  -2  14 -14-10.1468 51.7423   1
   2 -14  15 15.7173 29.8977   1
  -2  14 -15 39.7121 29.8776   1
   2 -14  15 9.10280 14.0637   1
  -2  14 -15-20.7849 21.8666   1
   2 -14  15-26.1112 44.0070   1
  -2  14 -15-4.08258 44.4934   1
  -2  14 -16 13.0962 17.2513   1
   2 -14  16 11.0071 36.1412   1
  -2  14 -16-2.85965 36.3438   1
   2 -14  16 28.5875 27.3049   1
  -2  14 -16-38.6613 26.9417   1
   2 -14  16-1.99707 12.1517   1
  -2  14 -17 15.5515 31.3411   1
   2 -14  17-18.4713 30.7821   1
   2 -14  17 10.0242 23.2867   1
  -2  14 -17 15.2414 19.8155   1
   2 -14  17 17.2663 12.9075   1
  -2  14 -17 19.8036 16.1748   1
   2 -14  18-27.7160 26.5114   1
  -2  14 -18 26.7013 27.3144   1
  -2  14 -18-20.7603 15.7047   1
   2 -14  18-11.6718 16.4696   1
  -2  14 -18 12.3134 14.6245   1
   2 -14  18-19.3706 12.3178   1
  -2  14 -19-0.58199 23.4753   1
   2 -14  19 18.8491 23.3841   1
   2 -14  19-3.19828 11.3134   1
  -2  14 -19-5.65286 13.5916   1
   2 -14  19 16.7461 12.9331   1
  -2  14 -19-0.32840 16.2799   1
   2 -14  20-4.99057 20.0650   1
  -2  14 -20 28.8473 21.7822   1
  -2  14 -20 6.01466 15.9508   1
  -2  14 -20-24.4448 12.4709   1
   2 -14  20 2.36062 10.3736   1
   2 -14  20-13.3262 14.4741   1
   2 -14  21 17.8850 19.8455   1
  -2  14 -21 10.2974 19.0245   1
  -2  14 -21-2.08990 11.4547   1
   2 -14  21-11.6329 11.5936   1
   2 -14  21 10.5448 14.5418   1
  -2  14 -21-1.48683 15.9439   1
  -2  14 -22-19.3900 12.6646   1
   2 -14  22 16.0769 11.0129   1
   2 -14  22 33.3618 14.7719   1
  -2  14 -22-7.91464 16.3686   1
  -2  14 -22-18.9031 20.6605   1
   2 -14  22 0.58588 18.8107   1
   2 -14  23-3.69188 18.8156   1
  -2  14 -23-15.2513 19.6389   1
   2 -14  23 2.89324 10.8516   1
  -2  14 -23 12.7364 11.2471   1
  -2  13  11 11.8961 15.3770   1
   2 -13 -11 11.5917 13.6055   1
  -2  13  10 17.5863 16.8215   1
   2 -13 -10 15.2930 15.7318   1
   2 -13  -9 23.0658 16.8877   1
  -2  13   9 16.9469 17.1554   1
  -2  13   8-25.9527 18.3183   1
   2 -13  -8 11.5753 16.5613   1
  -2  13   7-8.31163 18.7210   1
   2 -13  -7 3.33563 17.1922   1
   2 -13  -6-7.01283 18.3831   1
  -2  13   6 2.89453 19.5221   1
   2 -13   4 5.66676 6.75803   1
  -2  13  -4-12.6874 14.8510   1
  -2  13  -5 13.0834 16.0192   1
   2 -13   5-0.49760 7.38382   1
  -2  13  -6-17.4266 17.2267   1
   2 -13   6 4.05068 7.67072   1
  -2  13  -7-10.9842 20.5613   1
   2 -13   7 3.13447 8.77576   1
  -2  13  -8-29.4603 51.6424   1
   2 -13   8 127.287 56.1172   1
  -2  13  -8 58.4080 24.1912   1
   2 -13   8-4.13097 10.9044   1
   2 -13   9-18.6112 50.1230   1
  -2  13  -9 14.2625 45.5550   1
  -2  13  -9 40.9778 28.3826   1
   2 -13   9 60.9813 20.0266   1
  -2  13 -10 15.6912 28.3068   1
   2 -13  10 6.30927 31.9503   1
  -2  13 -10 1.68307 24.1981   1
   2 -13  10 0.65800 14.5131   1
  -2  13 -11 12.4853 25.8594   1
   2 -13  11-8.12489 26.7557   1
  -2  13 -11 24.8314 23.3654   1
   2 -13  11 9.14786 14.5322   1
   2 -13  12-36.6055 28.9286   1
  -2  13 -12 47.6614 31.5477   1
  -2  13 -12-10.1023 23.0258   1
   2 -13  12-14.2942 14.8693   1
   2 -13  13 41.2844 17.4958   1
  -2  13 -13 2.63615 24.2476   1
  -2  13 -13-14.9116 51.0754   1
   2 -13  13 9.38652 53.8356   1
  -2  13 -13-13.7235 33.3505   1
   2 -13  13 25.3597 34.6184   1
  -2  13 -14-0.83387 31.6494   1
   2 -13  14 24.9828 31.8281   1
   2 -13  14-0.56490 14.8281   1
  -2  13 -14-27.7130 21.4216   1
   2 -13  14-17.7662 45.7301   1
  -2  13 -14 86.8987 48.6745   1
  -2  13 -15 22.3486 17.9653   1
  -2  13 -15 53.4668 39.9272   1
   2 -13  15-26.0402 38.5780   1
   2 -13  15-11.6710 13.1875   1
  -2  13 -15-34.3865 26.4710   1
   2 -13  15-11.9564 27.3719   1
  -2  13 -16 33.1298 31.2960   1
   2 -13  16 7.00196 31.3214   1
  -2  13 -16-2.33233 16.2587   1
   2 -13  16 5.40899 12.9230   1
   2 -13  16 24.3483 21.9537   1
  -2  13 -16 0.29507 19.3387   1
  -2  13 -17-25.5947 29.2738   1
   2 -13  17 0.54393 27.6113   1
  -2  13 -17 5.94350 15.2538   1
   2 -13  17-8.67561 16.2103   1
  -2  13 -17 43.4779 15.7284   1
   2 -13  17 12.6716 12.7714   1
   2 -13  18 14.2124 24.0732   1
  -2  13 -18-19.1345 24.3169   1
  -2  13 -18 7.35030 17.3760   1
   2 -13  18-16.1932 15.2306   1
  -2  13 -18 5.20150 13.3850   1
   2 -13  18-9.83107 11.6025   1
  -2  13 -19-34.9066 22.6762   1
   2 -13  19 12.6428 15.2652   1
  -2  13 -19 0.33458 16.4022   1
   2 -13  19-12.4277 11.2982   1
  -2  13 -19 9.02686 12.2374   1
   2 -13  19 14.5798 19.9658   1
   2 -13  20-14.9542 14.9563   1
  -2  13 -20-12.4940 16.3117   1
  -2  13 -20-0.24376 11.5976   1
   2 -13  20 12.2216 12.0071   1
  -2  13 -20 5.33449 20.3009   1
   2 -13  20 6.01428 20.4648   1
   2 -13  21-2.13630 14.7216   1
  -2  13 -21-12.3556 17.3246   1
   2 -13  21-15.6140 11.5548   1
  -2  13 -21-23.4481 13.0554   1
   2 -13  21 5.95451 18.6567   1
  -2  13 -21 35.3066 20.0803   1
   2 -13  22-1.12488 15.7321   1
  -2  13 -22-4.01876 16.5261   1
   2 -13  22-16.7012 18.1872   1
  -2  13 -22-15.2080 18.7611   1
   2 -13  22-10.4004 11.0505   1
  -2  13 -22-8.65112 11.6224   1
   2 -13  23 11.0180 14.6473   1
   2 -13  23-1.65850 17.4977   1
  -2  13 -23-20.7278 18.5012   1
   2 -13  23-22.3252 11.7104   1
  -2  13 -23-5.51339 11.4399   1
  -2  12  12-11.8982 13.3303   1
   2 -12 -12-3.05094 11.3241   1
   2 -12 -11 15.5780 13.1836   1
  -2  12  11 19.3748 15.4887   1
  -2  12  10 10.0929 16.9412   1
   2 -12 -10 31.2054 15.8702   1
  -2  12   9 7.45224 17.0924   1
   2 -12  -9-23.1046 16.4600   1
   2 -12  -8 13.8511 17.2364   1
  -2  12   8-9.16965 17.8349   1
   2 -12  -7-18.1083 19.3455   1
   2 -12  -6 6.84756 19.4020   1
  -2  12   6 1.90466 20.5849   1
   2 -12  -5 9.48079 21.0122   1
  -2  12  -4 22.1486 14.4250   1
   2 -12   4 2.37180 6.88029   1
   2 -12   5-6.88571 7.57912   1
  -2  12  -5-4.95428 15.7992   1
   2 -12   6 2.15009 8.08817   1
  -2  12  -6-15.8768 18.3773   1
   2 -12   7-7.27267 52.6868   1
  -2  12  -7-3.61037 47.7510   1
  -2  12  -7 42.9234 21.5684   1
   2 -12   7 12.7104 10.8086   1
   2 -12   8-15.0802 47.8576   1
  -2  12  -8 57.0184 43.1960   1
  -2  12  -8 77.7762 25.5856   1
   2 -12   8 22.3150 15.6302   1
   2 -12   9 8.22030 41.8577   1
  -2  12  -9 43.2023 35.4505   1
  -2  12  -9 107.515 33.8871   1
   2 -12   9 100.232 27.5080   1
  -2  12 -10 30.1356 32.5567   1
   2 -12  10 29.3971 33.5565   1
   2 -12  10 95.5006 26.2228   1
  -2  12 -10 113.358 31.9462   1
  -2  12 -11 56.6145 32.5690   1
   2 -12  11-8.12850 30.9262   1
  -2  12 -11-18.3546 22.1689   1
   2 -12  11 6.25487 14.5398   1
  -2  12 -12-42.1706 23.5365   1
   2 -12  12-36.0803 50.8904   1
   2 -12  12-40.5778 33.0826   1
  -2  12 -12-9.50117 31.6888   1
   2 -12  13 1.53748 31.7461   1
  -2  12 -13-49.7547 32.0501   1
   2 -12  13-14.9038 15.2183   1
  -2  12 -13-15.4488 21.3204   1
  -2  12 -13 14.5901 46.6522   1
   2 -12  13 26.7862 45.3490   1
  -2  12 -14 8.85499 18.2844   1
  -2  12 -14 39.3436 39.4399   1
   2 -12  14 7.86408 37.5789   1
   2 -12  14-0.73564 13.9486   1
  -2  12 -14 2.18194 24.8678   1
   2 -12  14 31.3247 27.0664   1
  -2  12 -15 31.7959 33.6662   1
   2 -12  15 36.8536 32.6459   1
   2 -12  15 14.5144 13.6523   1
  -2  12 -15-16.4937 16.9153   1
  -2  12 -15 27.7504 18.5750   1
   2 -12  15 1.62856 19.9278   1
   2 -12  16 4.47930 28.7821   1
  -2  12 -16 1.01812 29.3646   1
   2 -12  16-11.1626 15.0470   1
  -2  12 -16-1.97562 19.1272   1
   2 -12  16 11.4279 12.7067   1
  -2  12 -16-12.4091 16.0085   1
  -2  12 -17 35.7240 25.7687   1
   2 -12  17 2.40602 25.7698   1
  -2  12 -17-4.85110 18.6799   1
   2 -12  17-13.8281 18.4941   1
  -2  12 -17 12.1348 14.2356   1
   2 -12  17 10.4286 12.1724   1
  -2  12 -18 16.9027 22.2956   1
  -2  12 -18 15.2581 17.4235   1
   2 -12  18 15.1158 16.6107   1
  -2  12 -18 11.2768 13.1358   1
   2 -12  18-9.94182 11.3603   1
   2 -12  18 4.41965 22.5785   1
  -2  12 -19 13.5497 18.6740   1
   2 -12  19-29.0239 16.5554   1
   2 -12  19 3.53218 11.9090   1
  -2  12 -19 11.0725 13.7402   1
   2 -12  19 9.46914 20.5750   1
  -2  12 -19 14.0751 21.6775   1
  -2  12 -20 21.3257 16.8662   1
   2 -12  20 25.3146 16.3850   1
   2 -12  20 1.51821 11.6779   1
  -2  12 -20-22.5048 12.3878   1
   2 -12  20-24.6187 19.9521   1
  -2  12 -20-7.99217 19.6814   1
  -2  12 -21-4.14941 14.0283   1
   2 -12  21-7.46558 15.0680   1
  -2  12 -21 2.63484 18.6092   1
   2 -12  21-25.6547 18.5526   1
  -2  12 -21-4.58584 11.8528   1
   2 -12  21-11.9649 11.1948   1
   2 -12  22 28.5408 13.3684   1
  -2  12 -22-4.24323 12.2920   1
   2 -12  22-6.57367 11.2204   1
   2 -12  22 35.5999 17.9455   1
  -2  12 -22 19.2903 17.2447   1
  -2  12 -22-12.7140 11.6744   1
   2 -12  23-11.8290 11.1609   1
  -2  12 -23 1.10862 10.8450   1
  -2  12 -23-4.63043 15.5254   1
   2 -12  23-4.04375 15.8500   1
   2 -12  23 6.57236 11.1735   1
  -2  12 -23-5.41746 11.4487   1
   2 -11 -13-6.31265 10.3489   1
  -2  11  13 6.21202 11.9742   1
  -2  11  12-8.61399 12.9870   1
   2 -11 -12-5.70647 10.7464   1
  -2  11  11 26.7133 13.9998   1
   2 -11 -11-8.38680 11.8895   1
  -2  11  10 21.0206 15.0375   1
   2 -11 -10-3.47486 13.7893   1
   2 -11  -9 23.0820 15.6470   1
  -2  11   9-1.92167 18.0865   1
   2 -11  -8 12.7916 17.4758   1
  -2  11   8 10.9373 19.1040   1
   2 -11  -7 18.6478 20.6420   1
  -2  11   7 31.9355 21.1812   1
   2 -11  -6 16.3041 20.1474   1
  -2  11   6-23.9121 21.3426   1
  -2  11   5 20.8097 24.1187   1
   2 -11  -5 34.3391 22.8807   1
  -2  11  -4 22.7590 14.4435   1
   2 -11   4 5.54385 7.67321   1
  -2  11  -5-16.3730 16.6420   1
   2 -11   5-8.64205 8.17756   1
   2 -11   6-60.0608 53.8635   1
  -2  11  -6 12.6790 48.3268   1
   2 -11   6 15.6658 11.7316   1
  -2  11  -6 57.8749 20.4453   1
   2 -11   7-61.5890 49.4104   1
  -2  11  -7-45.1848 44.1719   1
   2 -11   8 5.74838 34.1912   1
  -2  11  -8-57.8400 29.7851   1
  -2  11  -8-29.2020 24.3082   1
   2 -11   8-14.9823 15.4961   1
  -2  11  -9-0.88301 24.4903   1
   2 -11   9-15.7817 26.2060   1
  -2  11  -9 13.8076 21.8521   1
   2 -11   9 3.28795 14.8821   1
   2 -11  10 14.8787 46.2377   1
  -2  11 -10 104.845 48.1380   1
  -2  11 -10 211.952 41.9751   1
   2 -11  10 130.973 39.1092   1
  -2  11 -11 22.2505 22.8556   1
   2 -11  11 26.8962 16.8277   1
   2 -11  11 36.3565 51.2632   1
  -2  11 -11 52.0935 31.2873   1
   2 -11  11-52.2231 32.1239   1
   2 -11  12 38.6262 30.3096   1
  -2  11 -12-25.3451 29.4941   1
  -2  11 -12 56.0806 21.1620   1
   2 -11  12 18.0371 15.8050   1
   2 -11  12 81.6513 44.2265   1
  -2  11 -12-25.3559 45.0458   1
  -2  11 -13 16.4912 17.5275   1
  -2  11 -13-10.0930 35.8827   1
   2 -11  13-5.10834 34.2526   1
   2 -11  13-25.9586 13.8100   1
   2 -11  13 1.42158 23.4295   1
  -2  11 -13-19.4400 21.5971   1
  -2  11 -14 58.7169 34.0933   1
   2 -11  14 35.6710 33.0231   1
   2 -11  14-22.3038 18.6922   1
  -2  11 -14 22.3237 17.3130   1
  -2  11 -14 37.5634 17.5841   1
   2 -11  14 24.2440 14.5127   1
  -2  11 -15 14.9409 28.7476   1
   2 -11  15 21.9381 29.3636   1
  -2  11 -15 29.5038 20.9321   1
   2 -11  15-1.28660 19.4280   1
  -2  11 -15 35.5404 17.0037   1
   2 -11  15-1.90757 13.6531   1
  -2  11 -16 35.4760 26.3670   1
   2 -11  16-11.6039 25.0740   1
  -2  11 -16-12.9370 20.0663   1
   2 -11  16-27.6790 19.1575   1
  -2  11 -16 38.4107 15.1288   1
   2 -11  17 8.25457 24.4294   1
  -2  11 -17 12.5334 24.3447   1
   2 -11  17 27.3330 18.4580   1
  -2  11 -17-20.5859 20.7738   1
   2 -11  17-1.89557 13.8090   1
  -2  11 -17 4.78313 13.5439   1
   2 -11  18 14.9853 21.6301   1
  -2  11 -18-0.91167 22.7211   1
  -2  11 -18 24.4676 20.1008   1
   2 -11  18-16.8909 18.4354   1
   2 -11  18 21.8161 12.9527   1
  -2  11 -18 19.0814 14.4271   1
   2 -11  19 8.88823 20.2875   1
  -2  11 -19 15.8318 21.5542   1
   2 -11  19 42.3619 17.3387   1
  -2  11 -19-3.55560 16.8829   1
  -2  11 -19 15.9432 13.3977   1
   2 -11  19 1.43301 12.8704   1
   2 -11  20-3.55772 13.3314   1
  -2  11 -20 28.0771 13.7528   1
  -2  11 -20-2.65234 11.8798   1
   2 -11  20-1.00596 12.0805   1
   2 -11  20 0.46275 17.9790   1
  -2  11 -20-19.4073 18.2810   1
  -2  11 -21-8.40217 11.7640   1
   2 -11  21 3.76810 11.2918   1
   2 -11  21 14.7272 16.8651   1
  -2  11 -21 4.68617 16.9759   1
  -2  11 -21-7.46796 12.0849   1
   2 -11  21-16.2530 11.7145   1
   2 -11  22 1.03450 10.8413   1
  -2  11 -22-9.17688 10.6652   1
  -2  11 -22-10.2786 15.5469   1
   2 -11  22 26.1111 15.9702   1
   2 -11  22 18.1401 11.0133   1
  -2  11 -22-17.6660 11.7776   1
  -2  11 -23-0.26293 11.2395   1
   2 -11  23 24.5164 11.4050   1
   2 -11  23 17.9028 15.4167   1
  -2  11 -23 25.9345 15.9291   1
  -2  11 -23 9.88459 11.2129   1
   2 -11  23 20.4841 11.2483   1
  -2  10  14-11.5225 12.3415   1
   2 -10 -14 8.71075 10.9268   1
  -2  10  13 7.70198 11.9849   1
   2 -10 -13 3.99098 11.0198   1
  -2  10  12 9.04106 12.6685   1
   2 -10 -12-7.01388 11.4359   1
   2 -10 -11 3.89900 11.5462   1
  -2  10  11 1.30082 13.3350   1
   2 -10 -10 14.8578 13.2844   1
  -2  10  10-7.11320 14.2315   1
  -2  10   9-2.00386 16.4972   1
   2 -10  -9 7.56004 14.3245   1
  -2  10   8 14.2416 19.2750   1
   2 -10  -8 7.17808 16.7271   1
  -2  10   7 10.2102 20.7282   1
   2 -10  -7-28.8861 20.1203   1
  -2  10   6 23.9290 21.8334   1
   2 -10  -6 0.99001 20.7821   1
  -2  10   5 53.5414 23.5000   1
   2 -10  -5 17.7359 22.5846   1
   2 -10  -4 2.50514 20.6715   1
  -2  10  -3 19.8215 13.6389   1
   2 -10   3 6.13961 7.54063   1
  -2  10  -4-6.99864 14.9650   1
   2 -10   4 5.28803 7.91879   1
  -2  10  -5 60.0236 49.7803   1
   2 -10   5 23.7065 12.5387   1
  -2  10  -5 40.4588 19.3034   1
   2 -10   6 133.426 51.3787   1
  -2  10  -6 69.9292 46.3650   1
  -2  10  -6 31.1896 24.7935   1
   2 -10   6 43.1294 17.0025   1
   2 -10   7 21.2620 89.2899   1
  -2  10  -7 48.6835 87.2555   1
  -2  10  -7 585.093 87.1864   1
   2 -10   7 394.493 84.8140   1
  -2  10  -8 6.43327 24.3768   1
   2 -10   8-39.1914 26.6048   1
  -2  10  -8-11.0076 21.9353   1
   2 -10   8 10.8810 15.1161   1
   2 -10   9-22.8942 33.0427   1
  -2  10  -9-2.87941 33.3796   1
   2 -10   9 51.8550 17.5075   1
  -2  10  -9 34.6664 22.4134   1
   2 -10  10 36.6294 48.6462   1
  -2  10 -10 14.1748 21.2340   1
   2 -10  10-1.58768 15.8266   1
   2 -10  10-14.3594 30.3633   1
  -2  10 -10 3.67436 30.0883   1
   2 -10  11-25.8561 43.1887   1
  -2  10 -11 72.2017 44.3399   1
   2 -10  11 32.7086 18.1670   1
  -2  10 -11 72.5062 22.8186   1
   2 -10  11 49.3947 29.6963   1
  -2  10 -11 35.5712 28.2266   1
  -2  10 -12-34.4464 33.2490   1
   2 -10  12 2.29998 33.3063   1
  -2  10 -12 21.8399 17.8931   1
   2 -10  12-20.5947 13.2473   1
  -2  10 -12 0.82099 16.5501   1
  -2  10 -13-15.2979 29.2267   1
   2 -10  13-0.86659 29.5529   1
  -2  10 -13 8.35303 15.4172   1
   2 -10  13-1.18950 12.6423   1
   2 -10  13-0.65213 17.3821   1
  -2  10 -13 0.70779 18.7707   1
  -2  10 -14 8.30506 15.1836   1
   2 -10  14 1.72450 13.2848   1
  -2  10 -14-6.23511 20.5666   1
   2 -10  14 3.17619 18.9293   1
   2 -10  14 52.3003 26.6137   1
  -2  10 -14 32.2692 25.8928   1
  -2  10 -15-20.1351 20.7173   1
   2 -10  15 24.7315 19.7962   1
   2 -10  15 1.71166 13.1833   1
  -2  10 -15-6.83500 14.9509   1
   2 -10  15 30.8026 26.4715   1
  -2  10 -15 25.9757 25.4689   1
   2 -10  16 16.5593 14.0065   1
  -2  10 -16-10.8354 15.7111   1
  -2  10 -16-36.6875 21.9788   1
   2 -10  16-18.3904 19.3555   1
  -2  10 -16-20.3167 25.5179   1
   2 -10  16-14.3821 24.1914   1
  -2  10 -17 1.68481 14.1072   1
   2 -10  17-12.5770 13.3692   1
   2 -10  17 44.5416 23.5921   1
  -2  10 -17 38.7119 23.4344   1
   2 -10  17-23.8299 18.1114   1
  -2  10 -17 6.48788 18.7455   1
   2 -10  18 15.8378 13.4131   1
  -2  10 -18 14.9397 14.1815   1
  -2  10 -18-8.08944 20.8885   1
   2 -10  18 37.3673 21.6988   1
  -2  10 -18 9.00696 15.2860   1
   2 -10  18 17.1864 14.6567   1
  -2  10 -19-8.03252 18.2346   1
   2 -10  19 8.18222 18.1903   1
   2 -10  19 3.20563 11.9808   1
  -2  10 -19 8.81953 12.6568   1
   2 -10  19 3.89476 12.0355   1
  -2  10 -19-5.67409 13.0046   1
   2 -10  20 12.6325 16.4864   1
  -2  10 -20-22.3705 16.9026   1
   2 -10  20 9.43888 11.7568   1
  -2  10 -20 6.74541 11.6266   1
  -2  10 -20 21.0420 12.3310   1
   2 -10  20 11.9315 11.4170   1
   2 -10  21-2.98424 15.4910   1
  -2  10 -21 7.72683 14.8105   1
  -2  10 -21-0.42926 10.5520   1
   2 -10  21-7.72272 10.4660   1
   2 -10  21 1.90645 10.6433   1
  -2  10 -21-0.72078 10.8524   1
   2 -10  22 12.0629 14.2179   1
  -2  10 -22 6.53017 14.5795   1
  -2  10 -22 3.16030 9.52876   1
   2 -10  22-17.9306 9.95239   1
  -2  10 -22 31.8657 11.0481   1
   2 -10  22 12.8996 10.8431   1
  -2  10 -23-9.19829 9.80211   1
   2 -10  23-2.43415 9.69608   1
  -2  10 -23 10.9502 8.37394   1
   2 -10  23-4.08630 8.48919   1
   2 -10  23 32.0713 13.6954   1
  -2  10 -23-24.6650 14.0752   1
  -2   9  15-4.82931 4.79634   1
   2  -9 -15 4.38488 10.1016   1
  -2   9  15 15.1579 12.2805   1
  -2   9  14-13.2445 12.7354   1
   2  -9 -14-6.57391 11.2955   1
   2  -9 -13 13.0936 11.6431   1
  -2   9  13 20.8291 13.5629   1
   2  -9 -12-3.01772 11.6405   1
  -2   9  12 0.32854 13.5254   1
   2  -9 -11 17.7839 13.1781   1
  -2   9  11 6.48029 14.1696   1
  -2   9  10 17.8847 14.9867   1
   2  -9 -10 9.55868 13.5537   1
  -2   9   9-9.74435 16.3817   1
   2  -9  -9 35.5444 15.2598   1
   2  -9  -8 9.04002 16.7263   1
  -2   9   8 23.9678 18.3261   1
  -2   9   7 24.2130 20.4609   1
   2  -9  -7 12.5502 17.8416   1
   2  -9  -6 6.67541 18.9207   1
  -2   9   6-1.51794 20.0054   1
  -2   9   5 22.7675 20.7791   1
   2  -9  -5 18.3551 19.7674   1
  -2   9   4-10.9401 20.5440   1
   2  -9  -4 1.12302 19.6788   1
  -2   9  -3 41.0102 17.3393   1
   2  -9   3 34.9432 13.1667   1
  -2   9  -4 93.9027 27.6035   1
   2  -9   4 76.1419 24.3062   1
   2  -9   5-19.9006 55.5059   1
  -2   9  -5-22.7900 48.4087   1
  -2   9  -5 0.88991 19.4448   1
   2  -9   5 14.3743 11.2225   1
   2  -9   6-10.9128 42.6958   1
  -2   9  -6-48.5719 38.6108   1
  -2   9  -6 106.012 33.1727   1
   2  -9   6 132.229 27.9323   1
  -2   9  -7-6.21671 33.1074   1
   2  -9   7 10.1611 33.8810   1
   2  -9   7 96.6648 25.7140   1
  -2   9  -7 141.742 31.1163   1
  -2   9  -8 88.0675 26.3447   1
   2  -9   8 47.9058 21.9394   1
  -2   9  -8 33.2997 36.1707   1
   2  -9   8 47.3289 36.7970   1
  -2   9  -9-1.87038 21.8996   1
   2  -9   9 2.16019 16.2542   1
  -2   9  -9 39.5364 30.1866   1
   2  -9   9-28.4226 30.8469   1
   2  -9  10-34.6568 42.3278   1
  -2   9 -10-13.8284 43.1635   1
   2  -9  10-5.24932 24.9786   1
  -2   9 -10-41.7554 23.6370   1
   2  -9  10 1.78696 15.0623   1
  -2   9 -10-31.2223 19.7137   1
   2  -9  11-52.2775 31.8953   1
  -2   9 -11-18.4782 32.2897   1
  -2   9 -11 8.83812 16.0413   1
   2  -9  11-19.4802 13.6533   1
   2  -9  11-3.40001 17.0554   1
  -2   9 -11 1.04068 15.9393   1
  -2   9 -12 8.87597 27.2961   1
   2  -9  12-0.75280 27.1359   1
  -2   9 -12 4.65521 18.3195   1
  -2   9 -12 3.58995 14.5644   1
   2  -9  12-9.65840 12.5882   1
   2  -9  12-16.6046 17.5542   1
   2  -9  13-10.8974 17.9516   1
  -2   9 -13-13.9189 18.7801   1
   2  -9  13 8.14816 23.4504   1
  -2   9 -13-12.0921 23.6456   1
   2  -9  13 7.77038 12.5516   1
  -2   9 -13-13.3285 14.5450   1
  -2   9 -14 44.5941 15.2208   1
   2  -9  14 17.4562 15.1855   1
  -2   9 -14 27.4362 22.0614   1
   2  -9  14-23.7887 20.7002   1
   2  -9  14 12.5962 24.9034   1
  -2   9 -14 19.8989 24.7073   1
   2  -9  15 23.9662 14.1383   1
  -2   9 -15-21.8913 15.0176   1
   2  -9  15 12.2860 20.1598   1
  -2   9 -15-24.4316 19.9351   1
   2  -9  15-8.07432 23.2317   1
  -2   9 -15-41.9609 24.8885   1
   2  -9  16 4.95693 14.0532   1
  -2   9 -16 5.82760 14.4058   1
  -2   9 -16 15.4107 16.2789   1
   2  -9  16 2.24539 15.8394   1
   2  -9  16 22.6349 22.6031   1
  -2   9 -16-10.2448 23.6400   1
  -2   9 -17-26.9436 21.6232   1
   2  -9  17 1.82307 20.3242   1
   2  -9  17-11.9801 13.5443   1
  -2   9 -17 5.73918 15.2028   1
   2  -9  17 4.54899 13.6009   1
  -2   9 -17-20.0765 14.2801   1
  -2   9 -18-13.1935 19.0163   1
   2  -9  18 7.99495 19.2374   1
  -2   9 -18-13.5560 13.5992   1
   2  -9  18-9.93852 12.7553   1
   2  -9  18 23.8929 13.1035   1
  -2   9 -18-4.62656 12.8364   1
  -2   9 -19 6.53332 17.4841   1
   2  -9  19-0.37767 16.5394   1
  -2   9 -19 9.57391 12.0125   1
   2  -9  19-1.51062 11.7579   1
   2  -9  19-3.61873 10.7876   1
  -2   9 -19-9.71375 11.4721   1
  -2   9 -20 2.70863 14.8170   1
   2  -9  20 15.9213 14.9415   1
  -2   9 -20 3.54247 9.73453   1
  -2   9 -20-1.54418 11.0337   1
   2  -9  20-9.49732 11.0621   1
   2  -9  20 4.35147 9.58298   1
   2  -9  21 0.30541 7.88203   1
   2  -9  21 7.98129 14.1505   1
  -2   9 -21-4.98032 14.1297   1
  -2   9 -21 10.6290 10.1945   1
   2  -9  21 11.5134 10.8993   1
  -2   9 -21 18.4528 9.40535   1
   2  -9  21 13.5184 8.84574   1
  -2   9 -22 2.19726 7.81952   1
   2  -9  22 2.96360 7.84166   1
  -2   9 -22 21.4643 13.2853   1
   2  -9  22-3.51627 13.3869   1
  -2   9 -22 1.13358 9.45123   1
   2  -9  22 3.76724 10.2547   1
  -2   9 -23 3.50097 7.22327   1
   2  -9  23-9.82408 7.15412   1
  -2   9 -23-9.65416 13.0345   1
   2  -9  23 4.00912 12.3046   1
  -2   9 -23 1.44948 9.56083   1
   2  -9  23 3.49381 10.2516   1
  -2   8  16-4.71993 12.0719   1
   2  -8 -16 12.2397 10.7320   1
   2  -8 -16-2.95903 4.76119   1
  -2   8  16-4.65336 4.51180   1
  -2   8  15 5.70491 12.3090   1
   2  -8 -15 4.60376 11.0393   1
  -2   8  15 2.74761 4.61171   1
   2  -8 -15 0.78821 5.01238   1
   2  -8 -14 14.2509 11.2134   1
  -2   8  14-11.3258 13.4247   1
  -2   8  14 4.73155 4.80631   1
   2  -8 -13-4.56466 11.1711   1
  -2   8  13 15.0403 13.3811   1
   2  -8 -12-2.03544 12.7997   1
  -2   8  12-15.3642 14.4567   1
  -2   8  11-0.29792 14.6522   1
   2  -8 -11-6.03452 13.0420   1
  -2   8  10 7.99598 15.5332   1
   2  -8 -10 1.14793 13.7386   1
   2  -8  -9-14.9227 13.8773   1
  -2   8   9 24.4021 16.0066   1
   2  -8  -8 26.0185 16.2535   1
  -2   8   8 17.5512 17.2708   1
  -2   8   7-15.3175 16.9848   1
   2  -8  -7 4.49977 15.1329   1
   2  -8  -6-5.14848 16.7152   1
  -2   8   6 1.64122 18.3375   1
  -2   8   5-14.7225 19.2647   1
   2  -8  -5-2.13376 18.7152   1
  -2   8   4 20.8008 21.3988   1
   2  -8  -4 44.3000 21.0094   1
   2  -8  -3 25.4273 20.4675   1
  -2   8   3 1.47971 21.0853   1
  -2   8  -3 77.8555 28.2051   1
   2  -8   3 91.9435 25.8323   1
  -2   8  -4 183.822 165.208   1
   2  -8   4 267.731 166.883   1
  -2   8  -4 673.978 157.551   1
   2  -8   4 594.247 156.842   1
   2  -8   5 99.8508 56.9544   1
  -2   8  -5 72.8169 55.0162   1
   2  -8   5 170.886 45.0944   1
  -2   8  -5 185.633 48.2390   1
   2  -8   6 5.44784 16.2745   1
  -2   8  -6 39.8910 23.1679   1
   2  -8   6-1.93886 27.8034   1
  -2   8  -6-9.08381 26.7118   1
   2  -8   7 23.8045 34.6775   1
  -2   8  -7-28.2908 33.3987   1
   2  -8   7-2.69545 15.4819   1
  -2   8  -7 39.8700 21.5097   1
  -2   8  -8-55.4691 30.1285   1
   2  -8   8 14.8010 31.0437   1
   2  -8   8-18.4604 17.3687   1
  -2   8  -8 17.4592 21.3069   1
   2  -8   9-27.7560 22.0190   1
  -2   8  -9 11.7384 20.3063   1
  -2   8  -9-38.8118 43.7362   1
   2  -8   9-78.0198 43.0378   1
   2  -8  10 6.55986 13.3687   1
  -2   8 -10-9.20293 15.8728   1
   2  -8  10-17.7662 17.5019   1
  -2   8 -10 23.8778 19.3791   1
  -2   8 -10-26.9892 31.5120   1
   2  -8  10-17.3977 31.6548   1
   2  -8  11 5.72283 13.5615   1
  -2   8 -11 31.1329 15.4149   1
  -2   8 -11 32.1743 19.3385   1
   2  -8  11 40.4884 18.9465   1
  -2   8 -11-12.5508 26.0976   1
   2  -8  11-6.45161 25.7610   1
  -2   8 -12-12.0428 13.9453   1
   2  -8  12 22.5049 12.8129   1
   2  -8  12 12.2987 21.6015   1
  -2   8 -12 18.6625 22.6230   1
   2  -8  12-0.45754 18.7510   1
  -2   8 -12 4.91540 20.1679   1
   2  -8  13-7.92614 12.9982   1
  -2   8 -13 10.3797 14.5944   1
  -2   8 -13-9.82212 18.4787   1
   2  -8  13 22.2904 18.6935   1
  -2   8 -13-12.7376 22.8551   1
   2  -8  13-45.6144 22.2810   1
   2  -8  14-8.84132 13.1129   1
  -2   8 -14 2.39832 13.8735   1
   2  -8  14 20.4055 15.7035   1
  -2   8 -14-4.58431 15.7941   1
   2  -8  14 9.65487 21.7741   1
  -2   8 -14-13.3279 23.1349   1
  -2   8 -15-2.37859 15.3800   1
   2  -8  15 15.6460 14.3809   1
  -2   8 -15 2.33394 21.2712   1
   2  -8  15 13.5719 21.3591   1
   2  -8  15 6.54744 14.3577   1
  -2   8 -15 9.05587 14.4298   1
   2  -8  16 6.09676 14.0036   1
  -2   8 -16 9.56377 14.3964   1
   2  -8  16-8.86199 11.5164   1
  -2   8 -16 21.5689 20.5205   1
   2  -8  16-16.4147 21.4291   1
   2  -8  16 23.6294 13.9335   1
  -2   8 -16 18.6128 14.1406   1
   2  -8  17-10.9632 12.4675   1
  -2   8 -17 2.03517 12.2780   1
  -2   8 -17-17.7380 13.5297   1
   2  -8  17-6.92921 13.4459   1
   2  -8  17-6.10515 10.0069   1
  -2   8 -17-37.3303 19.7300   1
   2  -8  17 8.66761 19.3377   1
  -2   8 -18-20.6054 12.2347   1
   2  -8  18 0.79342 11.8685   1
  -2   8 -18-12.3488 17.3997   1
   2  -8  18-10.4993 16.5213   1
  -2   8 -18 8.83222 10.4050   1
   2  -8  18-11.9234 10.7036   1
   2  -8  18-0.27417 8.14192   1
  -2   8 -19 20.5269 11.0570   1
   2  -8  19-15.1566 11.2392   1
   2  -8  19-5.41288 15.2824   1
  -2   8 -19 14.5402 15.1610   1
   2  -8  19-10.1789 8.88810   1
  -2   8 -19-12.3713 9.27336   1
  -2   8 -19 14.2362 8.52365   1
   2  -8  19-7.77776 6.88091   1
  -2   8 -20-3.48672 10.0877   1
   2  -8  20-1.31908 10.9776   1
   2  -8  20-2.21944 7.66586   1
  -2   8 -20-1.77922 7.72524   1
   2  -8  20-9.38526 13.8977   1
  -2   8 -20 9.77270 14.3326   1
   2  -8  20-1.67020 5.27003   1
  -2   8 -20 6.75917 7.12230   1
   2  -8  21-1.86099 10.5261   1
  -2   8 -21-0.43799 9.69897   1
  -2   8 -21-3.16135 7.33659   1
   2  -8  21 0.47032 6.84108   1
   2  -8  21-5.04475 13.0161   1
  -2   8 -21 12.2553 13.5240   1
   2  -8  21 0.06091 4.37420   1
  -2   8 -22-5.63382 7.34855   1
   2  -8  22-5.90478 6.77746   1
   2  -8  22-3.52869 10.6238   1
  -2   8 -22-5.75052 10.0122   1
   2  -8  22-7.59584 13.2265   1
  -2   8 -22-2.23106 12.4945   1
  -2   8 -23 9.32079 7.37232   1
   2  -8  23-10.9694 6.45322   1
   2  -8  23 3.98790 12.8485   1
  -2   8 -23 0.38699 12.4689   1
  -2   8 -23 0.96953 9.49780   1
   2  -8  23-3.36415 9.99863   1
   2  -7 -17-1.57056 4.84546   1
  -2   7  17-4.15684 4.38281   1
  -2   7  17-11.7926 12.5110   1
   2  -7 -17-0.38120 11.2538   1
   2  -7 -16 0.85638 4.76633   1
  -2   7  16 5.54644 4.49614   1
  -2   7  16-11.7499 12.7533   1
   2  -7 -16 3.33899 11.3532   1
   2  -7 -15-0.72589 11.3943   1
  -2   7  15-9.72840 13.5317   1
   2  -7 -15-2.75638 5.00690   1
  -2   7  15 0.09036 4.43268   1
  -2   7  14 3.50118 13.5625   1
   2  -7 -14 20.0601 12.8721   1
   2  -7 -14 1.67504 5.10580   1
  -2   7  14-4.04081 4.68635   1
   2  -7 -13-3.35161 12.5538   1
  -2   7  13-24.8817 14.8515   1
  -2   7  13-0.84418 5.03033   1
   2  -7 -12-4.44619 13.0971   1
  -2   7  12-10.4626 14.6888   1
  -2   7  11-8.83205 16.7896   1
   2  -7 -11 3.03571 13.7280   1
   2  -7 -10-2.26139 14.1813   1
  -2   7  10 12.6547 15.2888   1
  -2   7   9 27.7414 16.8361   1
   2  -7  -9 17.5543 15.7039   1
   2  -7  -8 13.3246 15.0789   1
  -2   7   8 37.8093 16.5814   1
  -2   7   7-5.30983 14.7629   1
   2  -7  -7 10.8687 13.3802   1
   2  -7  -6 15.6589 14.9200   1
  -2   7   6 8.27183 15.7543   1
  -2   7   5 38.8180 21.4116   1
   2  -7  -5 33.8884 19.2252   1
   2  -7  -4 56.1972 26.0370   1
  -2   7   4 72.1301 26.7659   1
  -2   7   3 75.2004 26.5271   1
   2  -7  -3 46.9284 25.6813   1
  -2   7  -3 128.179 68.1334   1
   2  -7   3 89.4403 71.2757   1
  -2   7  -3 197.288 46.5636   1
   2  -7   3 149.851 45.0808   1
  -2   7  -4-16.8805 18.7047   1
   2  -7   4 6.89551 11.0740   1
   2  -7   4 7.40763 41.1580   1
  -2   7  -4 21.9260 33.7305   1
  -2   7  -5 29.0145 22.0337   1
   2  -7   5 15.0091 15.9988   1
  -2   7  -5 23.5230 26.3281   1
   2  -7   5 5.83044 28.0263   1
   2  -7   6 44.2319 18.2812   1
  -2   7  -6 30.8559 22.5183   1
   2  -7   6-11.4572 35.9021   1
  -2   7  -6 22.9758 33.4694   1
   2  -7   7 15.7957 17.6729   1
  -2   7  -7 30.5830 21.3801   1
  -2   7  -7-21.9685 27.8891   1
   2  -7   7 19.0793 30.6437   1
  -2   7  -8 109.402 24.3405   1
   2  -7   8 79.7573 22.1238   1
   2  -7   8-2.95971 24.2622   1
  -2   7  -8 13.6190 22.7165   1
   2  -7   8 121.010 44.9734   1
  -2   7  -8 156.176 47.0492   1
   2  -7   9-12.7823 14.0926   1
  -2   7  -9 18.3356 16.3355   1
  -2   7  -9 5.74227 20.2515   1
   2  -7   9 16.4335 20.2620   1
  -2   7  -9 75.9409 31.4711   1
   2  -7   9-46.7337 31.1867   1
   2  -7  10 58.2814 16.0855   1
  -2   7 -10 60.4370 17.4211   1
   2  -7  10 11.9740 25.8862   1
  -2   7 -10 42.3845 26.2471   1
   2  -7  10-15.3985 21.6138   1
  -2   7 -10-18.5243 22.6709   1
  -2   7 -11 22.6439 13.8066   1
   2  -7  11 32.7770 14.5688   1
   2  -7  11 16.3782 22.8064   1
  -2   7 -11 17.3866 22.7318   1
  -2   7 -11 7.20135 19.7283   1
   2  -7  11-13.7382 19.7818   1
   2  -7  11-11.4615 14.2165   1
   2  -7  12 1.35723 12.8237   1
  -2   7 -12-5.58580 13.9215   1
  -2   7 -12 3.51086 13.4070   1
   2  -7  12-1.58839 12.0277   1
  -2   7 -12-7.85459 20.9114   1
   2  -7  12-42.6658 21.5798   1
   2  -7  12 8.07826 15.0401   1
  -2   7 -12-9.06938 15.2025   1
  -2   7 -13-2.84317 13.8009   1
   2  -7  13-0.92196 10.5834   1
  -2   7 -13-4.89557 11.9153   1
   2  -7  13-19.6787 19.8300   1
  -2   7 -13-1.14066 19.8000   1
   2  -7  13 5.81993 13.2870   1
  -2   7 -13-24.3024 14.6775   1
   2  -7  13-0.48781 13.6150   1
  -2   7 -14-6.93734 10.5686   1
   2  -7  14 5.11208 9.34073   1
  -2   7 -14 0.66294 13.0323   1
   2  -7  14 0.33323 12.9613   1
  -2   7 -14-8.60106 18.9310   1
   2  -7  14 3.76072 19.2452   1
   2  -7  14 16.3344 12.8109   1
  -2   7 -14-2.02889 13.0111   1
  -2   7 -15 0.29970 12.6854   1
   2  -7  15 2.55894 8.72460   1
  -2   7 -15 9.20162 9.62505   1
  -2   7 -15-27.9062 14.1542   1
   2  -7  15 22.2170 13.7953   1
   2  -7  15 8.38375 18.4479   1
  -2   7 -15 2.35532 18.5614   1
   2  -7  15 30.7585 12.2235   1
  -2   7 -16 6.22922 8.87397   1
   2  -7  16 8.29364 17.9776   1
   2  -7  16 5.41984 7.35285   1
  -2   7 -16 51.8531 18.2887   1
  -2   7 -16-7.02682 13.0811   1
   2  -7  16-11.7819 13.1639   1
  -2   7 -16 2.42014 11.2428   1
   2  -7  16 9.70264 10.5573   1
  -2   7 -17 12.1571 9.82941   1
   2  -7  17-6.09455 8.82029   1
   2  -7  17 3.01697 12.3549   1
  -2   7 -17 21.2838 12.0848   1
   2  -7  17 29.6618 17.5895   1
  -2   7 -17-8.87829 16.4855   1
   2  -7  17 0.87103 6.11826   1
  -2   7 -17 4.00071 7.46074   1
  -2   7 -18 12.6801 8.57027   1
   2  -7  18-9.19710 7.91404   1
   2  -7  18-3.33920 11.9344   1
  -2   7 -18-5.32497 11.4061   1
   2  -7  18 7.35698 15.1182   1
  -2   7 -18 7.06520 14.8472   1
   2  -7  18 2.39434 4.79851   1
  -2   7 -18-2.42462 6.23827   1
   2  -7  19-12.2053 14.7599   1
  -2   7 -19 4.45591 14.2772   1
   2  -7  19 0.04572 4.03762   1
  -2   7 -19-2.99821 4.92884   1
  -2   7 -19 10.8752 7.74640   1
   2  -7  19 10.7462 7.19205   1
  -2   7 -19 3.45177 10.6200   1
  -2   7 -20 8.33436 13.1644   1
   2  -7  20-20.2528 14.4703   1
  -2   7 -20 0.37867 4.08246   1
   2  -7  20-3.27106 3.15248   1
   2  -7  20-1.13623 6.62373   1
  -2   7 -20 3.87872 8.10752   1
  -2   7 -20-2.59015 10.8716   1
   2  -7  20 5.25412 10.7084   1
  -2   7 -21-10.6533 10.4486   1
   2  -7  21-16.2801 10.3702   1
   2  -7  21-3.06676 6.74704   1
  -2   7 -21-0.83058 8.14303   1
   2  -7  21-15.7102 13.1367   1
  -2   7 -21-0.70289 12.8714   1
   2  -7  22-0.76614 11.3024   1
  -2   7 -22-3.10230 9.38734   1
  -2   7 -22-5.16137 8.10755   1
   2  -7  22-0.98643 6.72538   1
  -2   7 -22-14.8261 12.8585   1
   2  -7  22-1.06308 12.7034   1
  -2   7 -23-2.64117 10.8999   1
   2  -7  23 26.2622 11.7134   1
  -2   7 -23 6.77448 11.9337   1
   2  -7  23 4.62185 11.6350   1
   2  -7  23 16.5706 7.27793   1
  -2   7 -23-1.32510 8.74202   1
   2  -6 -18 6.15273 13.6882   1
  -2   6  18 3.42146 11.2975   1
   2  -6 -18 4.64694 10.1870   1
   2  -6 -17-13.4194 11.0541   1
  -2   6  17 3.65743 11.7262   1
  -2   6  17 1.94922 4.13369   1
   2  -6 -17-1.32697 4.54798   1
   2  -6 -17 13.9477 14.0363   1
   2  -6 -16 4.58641 10.7269   1
  -2   6  16-11.9076 12.1814   1
  -2   6  16-5.77535 4.50391   1
   2  -6 -16 1.05970 4.84339   1
   2  -6 -15 7.85353 5.17891   1
  -2   6  15-19.3302 13.6929   1
   2  -6 -15 17.7782 11.9753   1
  -2   6  15 4.76975 4.78209   1
   2  -6 -14 6.42741 5.35188   1
   2  -6 -14-1.60312 12.4098   1
  -2   6  14-13.8582 14.1280   1
  -2   6  14 4.82418 4.79832   1
   2  -6 -13-1.85945 14.1133   1
  -2   6  13 22.1187 16.6908   1
   2  -6 -13 20.1912 7.91741   1
  -2   6  13 22.7394 7.51748   1
  -2   6  12-11.7687 16.6482   1
   2  -6 -12 4.51536 13.9613   1
   2  -6 -12-1.48948 6.23147   1
  -2   6  12-6.22464 5.62119   1
   2  -6 -11 2.94911 15.4815   1
  -2   6  11 1.98310 16.3410   1
  -2   6  11 11.0409 6.33747   1
   2  -6 -10 18.3398 14.1050   1
  -2   6  10-7.79648 16.0273   1
   2  -6  -9 0.25595 13.4421   1
  -2   6   9 19.9990 15.9995   1
  -2   6   8-17.3286 14.4575   1
   2  -6  -8 10.6477 13.4089   1
  -2   6   7-1.25667 14.4801   1
   2  -6  -7 15.8238 13.3046   1
   2  -6  -6-4.64623 13.6141   1
  -2   6   6-11.9805 14.8085   1
   2  -6  -5 6.93244 15.2044   1
  -2   6   5 17.0177 16.0517   1
   2  -6  -4 49.1835 19.5469   1
  -2   6   4 15.5920 21.2386   1
  -2   6   3 127.089 46.0786   1
   2  -6  -3 174.391 46.0042   1
   2  -6  -2 54.6187 29.2671   1
  -2   6   2 99.3910 29.7884   1
  -2   6  -2-79.8033 49.5578   1
  -2   6  -2 64.0185 20.5715   1
   2  -6   2 65.5718 18.7599   1
   2  -6   3-75.3310 39.1969   1
  -2   6  -3-11.5109 14.6771   1
  -2   6  -4 97.9535 24.2736   1
   2  -6   4 78.2908 20.1303   1
   2  -6   4-27.4029 30.3249   1
  -2   6  -4-19.7073 30.6478   1
   2  -6   5-39.1665 32.0448   1
   2  -6   5 4.37580 14.8833   1
  -2   6  -5-4.57059 18.7693   1
   2  -6   5 9.89351 20.5043   1
  -2   6  -6 16.1390 22.4203   1
   2  -6   6-17.9304 25.0428   1
   2  -6   6-6.61715 18.6175   1
  -2   6  -6-7.81463 19.3492   1
  -2   6  -6-1.08457 19.7775   1
   2  -6   6 8.20416 15.6869   1
  -2   6  -7 20.8769 24.5338   1
   2  -6   7 40.9220 23.3783   1
  -2   6  -7 59.3251 44.0960   1
   2  -6   7 67.7539 42.6416   1
  -2   6  -7 94.7750 22.3322   1
   2  -6   7 68.1604 20.6793   1
   2  -6   7 25.2398 21.0607   1
  -2   6  -7 35.6962 21.8557   1
   2  -6   8 11.6423 15.5856   1
  -2   6  -8 17.1691 15.8541   1
  -2   6  -8 13.0036 30.3280   1
   2  -6   8 17.6554 30.3672   1
  -2   6  -8 22.1048 16.6149   1
   2  -6   8 12.1611 14.8940   1
  -2   6  -8 25.1726 22.1337   1
   2  -6   8 40.4991 21.3024   1
   2  -6   9 65.3611 24.2751   1
  -2   6  -9 52.0926 24.5976   1
  -2   6  -9 104.072 31.9455   1
   2  -6   9 74.2192 31.4530   1
   2  -6   9 79.2692 24.5834   1
  -2   6  -9 102.721 25.1468   1
   2  -6   9 65.0336 29.6464   1
  -2   6  -9 73.2982 30.3191   1
   2  -6  10-16.7647 10.9669   1
  -2   6 -10 0.74571 11.5673   1
  -2   6 -10-5.64947 16.3992   1
   2  -6  10 8.31855 16.4706   1
   2  -6  10 7.18662 13.3994   1
  -2   6 -10-1.98676 14.2951   1
   2  -6  10 22.4345 21.8618   1
  -2   6 -10 13.9879 22.6479   1
  -2   6 -11 19.7912 13.1434   1
   2  -6  11 36.3321 12.7818   1
   2  -6  11 32.7443 16.7333   1
  -2   6 -11 10.0028 17.3995   1
  -2   6 -11 56.8498 16.2856   1
   2  -6  11 39.1661 16.1924   1
   2  -6  11 36.8961 22.4048   1
  -2   6 -11 31.8755 22.2680   1
  -2   6 -12 14.6928 10.5438   1
   2  -6  12 10.3577 9.67181   1
  -2   6 -12 42.3875 19.1673   1
   2  -6  12 8.03942 19.0638   1
  -2   6 -12 60.9810 15.0468   1
   2  -6  12 45.4463 14.5351   1
   2  -6  12 32.9402 14.1294   1
  -2   6 -12 2.63366 13.9897   1
  -2   6 -13-5.56146 7.27751   1
   2  -6  13 8.67266 6.30311   1
  -2   6 -13-2.39362 12.7462   1
   2  -6  13-11.8481 12.7615   1
  -2   6 -13-3.04985 11.0094   1
   2  -6  13-8.10624 10.8175   1
   2  -6  13-4.89704 16.9347   1
  -2   6 -13 0.49472 16.8068   1
  -2   6 -14 0.88769 6.37987   1
   2  -6  14-9.21752 5.47425   1
   2  -6  14 6.60121 12.0379   1
  -2   6 -14-7.52001 12.8047   1
   2  -6  14-27.5158 16.5188   1
  -2   6 -14 15.4626 10.0840   1
  -2   6 -14 7.86728 15.8695   1
   2  -6  15 12.9483 6.01953   1
  -2   6 -15 4.76727 6.59576   1
   2  -6  15 40.9746 16.9101   1
  -2   6 -15 20.8795 16.7655   1
   2  -6  15 12.9125 13.6432   1
  -2   6 -15 5.91476 12.5257   1
  -2   6 -15 17.4290 9.93904   1
   2  -6  15 22.8577 9.64131   1
   2  -6  16 0.07922 4.18983   1
  -2   6 -16 6.91780 4.97043   1
  -2   6 -16-16.4369 16.5698   1
   2  -6  16 28.8663 17.0234   1
  -2   6 -16 18.2663 12.7630   1
   2  -6  16 10.8560 13.5147   1
   2  -6  16-10.1924 8.33578   1
  -2   6 -16 0.47517 9.08716   1
   2  -6  17 8.52786 4.07821   1
  -2   6 -17-0.19812 4.27903   1
   2  -6  17 13.3841 7.78040   1
  -2   6 -17 0.80640 9.41065   1
   2  -6  17-9.37548 16.3554   1
  -2   6 -17 10.3508 15.6615   1
   2  -6  17-5.99164 12.9319   1
  -2   6 -17 14.7974 12.4991   1
  -2   6 -18 0.17434 3.39963   1
   2  -6  18-1.54610 3.20862   1
  -2   6 -18 6.06883 9.08019   1
   2  -6  18-2.39626 7.46190   1
   2  -6  18 5.60405 14.7024   1
  -2   6 -18-8.02284 15.2234   1
  -2   6 -18-24.5426 11.7031   1
   2  -6  18-4.61162 11.4328   1
  -2   6 -19-2.06531 3.24260   1
  -2   6 -19-0.30811 13.5012   1
   2  -6  19-22.4741 13.5886   1
   2  -6  19-4.86658 2.71116   1
   2  -6  19 17.2404 12.7002   1
  -2   6 -19-20.7153 10.7269   1
   2  -6  19 15.8763 7.70928   1
  -2   6 -19-4.81954 9.03345   1
  -2   6 -20-9.75207 12.4305   1
   2  -6  20-4.57153 11.7862   1
   2  -6  20 0.32198 2.03638   1
  -2   6 -20-1.41945 2.53993   1
   2  -6  20 3.88353 11.9053   1
  -2   6 -20 1.37858 11.4492   1
   2  -6  20 19.0314 7.83509   1
  -2   6 -20 4.81601 9.06988   1
  -2   6 -21-10.9767 11.4255   1
   2  -6  21-0.31456 11.3697   1
  -2   6 -21-2.37349 10.4981   1
   2  -6  21-13.2236 11.2346   1
  -2   6 -21 9.79772 8.46679   1
   2  -6  21 4.30916 7.48125   1
  -2   6 -22 13.9346 10.7242   1
   2  -6  22 12.6388 10.6617   1
  -2   6 -22 17.6540 10.3575   1
   2  -6  22 5.65251 10.8141   1
   2  -6  22-7.10641 7.50578   1
  -2   6 -22-2.86972 7.84130   1
   2  -6  23 7.10732 7.16750   1
  -2   6 -23 5.30384 7.33042   1
  -2   6 -23 15.0211 10.8703   1
   2  -6  23-14.7119 10.7469   1
  -2   6 -23 9.66267 9.94182   1
   2  -6  23 6.61284 10.4683   1
  -2   5  18-4.68975 14.5065   1
   2  -5 -18 8.20602 13.9298   1
   2  -5 -18-1.44630 4.31773   1
  -2   5  18-0.60907 3.62757   1
   2  -5 -18 16.3479 10.8587   1
  -2   5  18 3.53497 11.7592   1
   2  -5 -17-20.1992 14.0679   1
  -2   5  17-26.2555 14.3896   1
   2  -5 -17-2.18937 4.66463   1
  -2   5  17 1.27051 3.81567   1
   2  -5 -17-10.5676 10.9613   1
  -2   5  17 2.14083 11.7743   1
  -2   5  16-14.2127 14.4052   1
   2  -5 -16-5.79654 15.3423   1
   2  -5 -16 3.95905 4.92335   1
  -2   5  16 0.98244 4.00594   1
   2  -5 -16-1.79354 11.7154   1
  -2   5  16 16.0607 12.5338   1
   2  -5 -15 20.0355 15.4752   1
   2  -5 -15 8.23583 12.4608   1
  -2   5  15-21.8728 13.7238   1
  -2   5  15 3.08345 4.40268   1
   2  -5 -15 2.66311 5.24068   1
  -2   5  14 3.03986 13.8119   1
   2  -5 -14-13.6588 12.9628   1
   2  -5 -14 5.13899 5.52832   1
  -2   5  14-1.08449 4.77828   1
   2  -5 -13-2.75900 5.79076   1
   2  -5 -13 12.2373 13.7078   1
  -2   5  13-3.46393 15.1844   1
  -2   5  13 4.28249 4.96795   1
  -2   5  12 26.8285 7.84910   1
   2  -5 -12 15.1386 8.35379   1
   2  -5 -12 25.5345 15.4794   1
  -2   5  12-0.27461 16.6232   1
   2  -5 -11 1.22007 6.20313   1
   2  -5 -11-5.19895 14.1423   1
  -2   5  11-29.2023 16.3511   1
  -2   5  10-4.53530 5.17937   1
   2  -5 -10 13.8845 13.8375   1
  -2   5  10 7.78028 16.2812   1
  -2   5   9 34.1176 16.4064   1
   2  -5  -9 10.2881 15.4140   1
  -2   5   8-11.9199 15.3335   1
   2  -5  -8-11.9752 13.7076   1
   2  -5  -7-25.3914 14.1412   1
  -2   5   7 6.04163 15.6536   1
   2  -5  -6 80.3111 28.6044   1
  -2   5   6 104.259 29.2731   1
  -2   5   5 7.25958 15.2290   1
   2  -5  -5 11.1756 14.6182   1
   2  -5  -4 71.1147 20.2638   1
  -2   5   4 24.4972 20.5872   1
  -2   5   3 41.7648 20.6582   1
   2  -5  -3 21.7001 18.9723   1
   2  -5  -2-39.0063 20.4339   1
  -2   5   2-7.66650 20.1283   1
   2  -5  -1 23.3778 20.4318   1
   2  -5   0 120.511 40.4545   1
   2  -5   1 213.436 62.7373   1
  -2   5  -1 217.313 62.5972   1
   2  -5   2-77.6569 51.3642   1
  -2   5  -2 113.906 29.3984   1
   2  -5   2 100.587 28.2164   1
   2  -5   2 121.684 33.7906   1
  -2   5  -2 68.0023 33.1242   1
   2  -5   3 231.198 130.416   1
  -2   5  -3 212.800 129.822   1
  -2   5  -3 380.506 128.494   1
   2  -5   3 391.365 128.720   1
   2  -5   3 620.816 128.032   1
  -2   5  -3 682.602 128.628   1
   2  -5   4 154.099 33.6331   1
  -2   5  -4 143.587 31.4257   1
  -2   5  -4 26.4124 19.6497   1
   2  -5   4 12.8838 19.4965   1
  -2   5  -4 31.0011 20.9489   1
   2  -5   4 21.7183 17.6549   1
   2  -5   5 377.091 56.3424   1
  -2   5  -5 374.350 57.1154   1
   2  -5   5 186.651 55.6638   1
  -2   5  -5 156.067 55.5268   1
   2  -5   5 78.1941 56.5814   1
  -2   5  -5 68.8670 56.2502   1
   2  -5   6 3.41805 13.8570   1
  -2   5  -6 12.4649 16.1996   1
  -2   5  -6 79.8137 39.8344   1
   2  -5   6-0.75618 37.4451   1
   2  -5   6-11.2449 20.4539   1
  -2   5  -6 4.89320 19.8053   1
   2  -5   6 17.6192 13.1321   1
  -2   5  -6-9.79714 12.9150   1
   2  -5   7 34.3956 17.0577   1
  -2   5  -7 64.3456 18.2926   1
   2  -5   7 53.6389 24.2188   1
  -2   5  -7 78.6168 24.9137   1
  -2   5  -7 38.9853 28.8912   1
   2  -5   7-17.1999 28.3763   1
   2  -5   7 33.7935 15.3676   1
  -2   5  -7 29.9882 15.8854   1
   2  -5   8-10.0395 23.0375   1
  -2   5  -8-16.4747 13.5152   1
   2  -5   8-5.62952 13.1547   1
  -2   5  -8 6.13665 10.0006   1
   2  -5   8 2.58932 9.72657   1
   2  -5   8-0.97522 16.5307   1
  -2   5  -8 13.2698 17.2194   1
  -2   5  -8-17.6706 21.3923   1
  -2   5  -9 123.123 39.9209   1
   2  -5   9 126.394 39.7714   1
   2  -5   9 194.768 41.5148   1
  -2   5  -9 234.335 41.8114   1
   2  -5   9 150.201 45.0419   1
  -2   5  -9 191.077 45.5397   1
  -2   5  -9 102.521 42.1335   1
   2  -5   9 116.895 41.9408   1
  -2   5 -10-12.5885 13.0624   1
   2  -5  10-24.3245 19.2368   1
   2  -5  10-18.7421 12.6852   1
  -2   5 -10 12.0423 13.8442   1
   2  -5  10 3.87616 13.2793   1
  -2   5 -10-2.17560 7.55357   1
   2  -5  10-5.85180 7.12781   1
   2  -5  11 217.928 46.2317   1
  -2   5 -11 200.361 46.1576   1
   2  -5  11 86.2003 43.4764   1
  -2   5 -11 84.2975 43.4632   1
  -2   5 -11 145.073 42.6154   1
   2  -5  11 169.204 42.6031   1
  -2   5 -11 248.938 44.7731   1
   2  -5  11 247.931 44.5881   1
  -2   5 -12 8.58148 10.7359   1
   2  -5  12 0.49219 10.4316   1
   2  -5  12 48.6261 16.7548   1
  -2   5 -12 24.8493 16.1866   1
  -2   5 -12 37.3351 13.3769   1
   2  -5  12 49.4219 13.3083   1
  -2   5 -12 18.7995 7.69031   1
   2  -5  12 21.4857 7.47951   1
  -2   5 -13 24.8758 10.0631   1
   2  -5  13 48.0170 10.2261   1
  -2   5 -13 13.0860 12.7000   1
   2  -5  13 11.4064 12.1400   1
  -2   5 -13 45.7979 17.5802   1
   2  -5  13 36.9759 17.6100   1
  -2   5 -13 49.6310 15.1385   1
   2  -5  13 70.8751 15.5787   1
   2  -5  14 3.27410 8.26630   1
  -2   5 -14-1.59072 9.36218   1
   2  -5  14 0.60111 3.88050   1
  -2   5 -14 5.71848 4.08567   1
   2  -5  14-30.5138 15.6665   1
  -2   5 -14-21.9338 15.1731   1
  -2   5 -14 0.89947 11.9644   1
   2  -5  14 10.7826 12.6005   1
   2  -5  15 10.8651 8.99314   1
  -2   5 -15 2.70301 10.3437   1
  -2   5 -15 13.6228 4.53963   1
   2  -5  15 3.94015 3.96500   1
   2  -5  15 1.20417 15.9908   1
  -2   5 -15 37.8824 16.3822   1
  -2   5 -15 4.43513 12.5328   1
   2  -5  15 25.7448 13.4254   1
  -2   5 -16 18.4754 11.3435   1
   2  -5  16 1.40657 9.00474   1
   2  -5  16 5.29950 3.00682   1
  -2   5 -16-1.16886 3.17841   1
  -2   5 -16 17.0498 15.5284   1
   2  -5  16-18.0605 15.1521   1
   2  -5  16-5.41415 14.3606   1
  -2   5 -16 16.2034 12.1342   1
  -2   5 -17-5.40413 14.1719   1
   2  -5  17-18.0423 14.2912   1
  -2   5 -17-17.1932 10.5834   1
   2  -5  17 3.44649 9.23568   1
  -2   5 -17-0.89570 2.84026   1
   2  -5  17-0.40560 2.40164   1
   2  -5  17-3.69120 13.4184   1
  -2   5 -17 13.0932 13.1566   1
   2  -5  18 1.30386 13.0313   1
  -2   5 -18-17.9090 13.1225   1
   2  -5  18 3.03396 8.49150   1
  -2   5 -18 0.56701 9.63170   1
  -2   5 -18 6.42620 2.64441   1
   2  -5  18 3.53491 2.50113   1
   2  -5  18 17.1826 12.7714   1
  -2   5 -18 2.84491 12.4519   1
   2  -5  19-0.15145 1.98303   1
  -2   5 -19-2.63516 2.23485   1
  -2   5 -19-10.9854 11.4829   1
   2  -5  19 15.8460 12.1968   1
   2  -5  19-7.61017 11.8596   1
  -2   5 -19-19.4485 12.1872   1
   2  -5  19-14.6245 7.91050   1
  -2   5 -19 1.58934 8.42673   1
   2  -5  20 11.8571 11.0733   1
   2  -5  20 1.56089 1.79875   1
  -2   5 -20-3.33635 1.76285   1
  -2   5 -20-0.57613 10.7251   1
   2  -5  20-2.35837 11.5551   1
  -2   5 -20-6.18901 10.5491   1
   2  -5  20 6.58043 7.38562   1
  -2   5 -20 2.92890 7.71435   1
   2  -5  21 2.80606 6.70648   1
[truncated: 1,635,611 more chars]
