# Supplementary material for: Poly(p‐phenylene phosphaborene): A Modified Poly(p‐phenylene vinylene) with π‐Conjugated B═P Linkages
Source: Angew Chem Int Ed Engl. 2025 Aug 6;64(38):e202510272. doi: 10.1002/anie.202510272 (PMC12435409; doi:10.1002/anie.202510272)
Supplement: Supplementary file 2 — Supporting Information [file ANIE-64-e202510272-s001.zip › anie202510272-sup-0002-SuppMat.zip/cmpd_7H.cif]

data_cmpd_7H

# 1. Submission Details

_publ_contact_author_name         'Prof. Dr. Holger Helten'
_publ_contact_author_address
;
Institute of Inorganic Chemistry
University of Wuerzburg
Am Hubland
97074 Wuerzburg, Germany
;
_publ_contact_author_email        'holger.helten@uni-wuerzburg.de'
_publ_contact_author_phone        '+49-931-31-84086'
_publ_contact_author_id_orcid     0000-0003-1273-3685 

_publ_requested_journal           ''
_publ_section_title               ''
_publ_section_abstract            ''

loop_
_publ_author_name
_publ_author_address
      'Glock, Julian'
;     Institute of Inorganic Chemistry
      University of Wuerzburg
      Am Hubland
      97074 Wuerzburg, Germany
;
      'Klopf, Jonas'
;     Institute of Inorganic Chemistry
      University of Wuerzburg
      Am Hubland
      97074 Wuerzburg, Germany
;
      'Crumbach, Merian'
;     Institute of Inorganic Chemistry
      University of Wuerzburg
      Am Hubland
      97074 Wuerzburg, Germany
;
      'Schneider, Johannes S.'
;     Institute of Inorganic Chemistry
      University of Wuerzburg
      Am Hubland
      97074 Wuerzburg, Germany
;
     'Friedrich, Alexandra'
;     Institute of Inorganic Chemistry
      University of Wuerzburg
      Am Hubland
      97074 Wuerzburg, Germany
;
      'Buchsteiner, Emilia'
;     Rigaku Europe SE
      Hugenottenallee 167
      63263 Neu-Isenburg, Germany
;
      'Bischof, Tobias'
;     Institute of Inorganic Chemistry
      University of Wuerzburg
      Am Hubland
      97074 Wuerzburg, Germany
;
      'Finze, Maik'
;     Institute of Inorganic Chemistry
      University of Wuerzburg
      Am Hubland
      97074 Wuerzburg, Germany
;
      'Engels, Bernd'
;     Institute of Physical and Theoretical Chemistry
      University of Wuerzburg
      Emil-Fischer-Str. 42
      97074 Wuerzburg, Germany
;
      'Helten, Holger'
;     Institute of Inorganic Chemistry
      University of Wuerzburg
      Am Hubland
      97074 Wuerzburg, Germany
; 

_publ_section_references
;
 SHELXT - Integrated space-group and crystal-structure determination, G. M. Sheldrick, Acta Cryst. (2015) A71, 3-8
 Crystal structure refinement with SHELXL, G. M. Sheldrick, Acta Cryst. (2015) C71, 3-8
 Comparison of silver and molybdenum microfocus X-ray sources for single-crystal structure determination, L. Krause, R. Herbst-Irmer, G.M. Sheldrick & D. Stalke, J. Appl. Cryst. 48 (2015) 3-10
;

_audit_creation_method            'CIF-fill 1.5l (K.Radacki, 2005-24)'
_audit_creation_date              2025-03-27
_audit_update_record
;
 27-Mar-2025    SHELXL-2019/1
 2025-03-27    CIF-fill 1.5l (K.Radacki, 2005-24)
;
_shelx_SHELXL_version_number      2019/1
_chemical_formula_moiety          'C42 H64 P2'
_chemical_formula_sum             'C42 H64 P2'
_chemical_formula_weight          630.87
loop_
 _atom_type_symbol
 _atom_type_description
 _atom_type_scat_dispersion_real
 _atom_type_scat_dispersion_imag
 _atom_type_scat_source
  C C 0.0033 0.0016 'International Tables Vol C Tables 4.2.6.8 and 6.1.1.4'
  H H 0.0000 0.0000 'International Tables Vol C Tables 4.2.6.8 and 6.1.1.4'
  P P 0.1023 0.0942 'International Tables Vol C Tables 4.2.6.8 and 6.1.1.4'

_space_group_crystal_system       triclinic
_space_group_IT_number            2
_space_group_name_H-M_alt         'P -1'
_space_group_name_Hall            '-P 1'
_shelx_space_group_comment
;
 The symmetry employed for this shelxl refinement is uniquely defined by the 
 following loop, which should always be used as a source of symmetry 
 information in preference to the above space-group names. They are only 
 intended as comments.
;
loop_
 _space_group_symop_operation_xyz
  'x, y, z'
  '-x, -y, -z'


_cell_length_a                    10.104(2)
_cell_length_b                    10.147(2)
_cell_length_c                    19.653(4)
_cell_angle_alpha                 79.722(9)
_cell_angle_beta                  76.977(12)
_cell_angle_gamma                 84.219(11)
_cell_volume                      1927.7(7)
_cell_formula_units_Z             2
_cell_measurement_temperature     100(2)
_cell_measurement_reflns_used     9905
_cell_measurement_theta_min       2.53
_cell_measurement_theta_max       28.04
_cell_special_details
;
 Uncertainties of the unit cell parameters were calculated as standard 
 deviations of 32 cells obtained from a subset of all reflections. These sets 
 of reflections were selected using the Monte Carlo method.
;

_exptl_crystal_description        block
_exptl_crystal_colour             orange
_exptl_crystal_density_diffrn     1.087
_exptl_crystal_F_000              692
_exptl_crystal_size_max           0.313
_exptl_crystal_size_mid           0.184
_exptl_crystal_size_min           0.152
_exptl_absorpt_coefficient_mu     0.139
_exptl_absorpt_correction_type    multi-scan
_exptl_absorpt_correction_T_min   0.6723
_exptl_absorpt_correction_T_max   0.7457
_exptl_absorpt_process_details    'SADABS 2016/2 (Bruker AXS)'
_exptl_absorpt_special_details
;
 Incident beam scaling, empirical absorption correction using spherical 
 harmonics, and outlier rejection was employed as implemented in SADABS. 
 Additional spherical absorption correction with mu*r value set to 0.2 was 
 applied.
;
_exptl_crystal_preparation
;
 For data collection the crystal was immersed in a film of perfluoropolyether 
 oil, mounted on a polyimide loop and transferred to stream of cold nitrogen 
 (Oxford Cryostream 800).
;
_diffrn_ambient_temperature       100(2)
_diffrn_ambient_environment       N~2~
_diffrn_radiation_probe           x-ray
_diffrn_radiation_wavelength      0.71073
_diffrn_radiation_type            MoK\a
_diffrn_radiation_xray_symbol     K-L~2,3~
_diffrn_radiation_monochromator   'multi-layer mirror'
_diffrn_source                    'micro-focus sealed X-ray tube'
_diffrn_source_type               'Incoatec ImS 2.0'
_diffrn_measurement_device        'four-circle diffractometer'
_diffrn_measurement_device_type   'Bruker D8-Quest'
_diffrn_measurement_method        '\f and \w scans'
_diffrn_orient_matrix_type
;
 Sparks R.A., Computational Crystallography p1-18 (Clarendon Press, 1982)
;
_diffrn_orient_matrix_UB_11       0.0118298
_diffrn_orient_matrix_UB_12      -0.0889675
_diffrn_orient_matrix_UB_13      -0.0165146
_diffrn_orient_matrix_UB_21       0.0881530
_diffrn_orient_matrix_UB_22       0.0261625
_diffrn_orient_matrix_UB_23      -0.0323392
_diffrn_orient_matrix_UB_31       0.0495018
_diffrn_orient_matrix_UB_32      -0.0383578
_diffrn_orient_matrix_UB_33       0.0384878
_diffrn_detector                  CPA
_diffrn_detector_type             'Photon II'
_diffrn_detector_area_resol_mean  7.5
_diffrn_reflns_number             40426
_diffrn_reflns_av_unetI/netI      0.0696
_diffrn_reflns_av_R_equivalents   0.0779
_diffrn_reflns_limit_h_min       -13
_diffrn_reflns_limit_h_max        13
_diffrn_reflns_limit_k_min       -13
_diffrn_reflns_limit_k_max        13
_diffrn_reflns_limit_l_min       -26
_diffrn_reflns_limit_l_max        25
_diffrn_reflns_theta_min          2.044
_diffrn_reflns_theta_max          28.425
_diffrn_reflns_theta_full         26.000
_diffrn_measured_fraction_theta_max   0.975
_diffrn_measured_fraction_theta_full    0.997
_diffrn_reflns_Laue_measured_fraction_max     0.975
_diffrn_reflns_Laue_measured_fraction_full    0.997
_diffrn_reflns_point_group_measured_fraction_max    0.975
_diffrn_reflns_point_group_measured_fraction_full     0.997
_diffrn_standards_number          0
_reflns_number_total              9481
_reflns_number_gt                 6689
_reflns_threshold_expression      'I > 2\s(I)'
_reflns_Friedel_coverage          0.000
_reflns_Friedel_fraction_max      .
_reflns_Friedel_fraction_full     .
_reflns_special_details
;
 Reflections were merged by SHELXL according to the crystal class for the 
 calculation of statistics and refinement. _reflns_Friedel_fraction is 
 defined as the number of unique Friedel pairs measured divided by the number 
 that would be possible theoretically, ignoring centric projections and 
 systematic absences.
;

_computing_data_collection        'BIS 6.2.14 / APEX4 ver. 2021.10 (Bruker AXS)'
_computing_cell_refinement        'Saint+ ver. 8.40B (Bruker AXS)'
_computing_data_reduction         'Saint+ ver. 8.40B (Bruker AXS)'
_computing_structure_solution     'SHELXT 2018/2 (Sheldrick, 2018)''
_computing_structure_refinement   'SHELXL-2019/1 (Sheldrick, 2019)'
_computing_molecular_graphics     'ShelXLe (Huebschle et all, 2011)'
_computing_publication_material   'SHELXL-2019/1 (Sheldrick, 2019)'

_refine_special_details
;
 The distances between atoms P1, P2 and H1 > H4 were restrained to the value 
 of 1.1.
;
_refine_ls_structure_factor_coef  Fsqd
_refine_ls_matrix_type            full
_refine_ls_weighting_scheme       calc
_refine_ls_weighting_details
;
 w=1/[\s^2^(Fo^2^)+(0.0544P)^2^+1.1497P] where P=(Fo^2^+2Fc^2^)/3
;
_atom_sites_solution_primary      dual
_atom_sites_solution_secondary    difmap
_atom_sites_solution_hydrogens    mixed
_refine_ls_hydrogen_treatment     mixed
_refine_ls_extinction_method      none
_refine_ls_extinction_coef        .
_refine_ls_number_reflns          9481
_refine_ls_number_parameters      428
_refine_ls_number_restraints      4
_refine_ls_R_factor_all           0.0907
_refine_ls_R_factor_gt            0.0567
_refine_ls_wR_factor_ref          0.1507
_refine_ls_wR_factor_gt           0.1299
_refine_ls_goodness_of_fit_ref    1.031
_refine_ls_restrained_S_all       1.032
_refine_ls_shift/su_max           0.001
_refine_ls_shift/su_mean          0.000
_refine_diff_density_max          0.581
_refine_diff_density_min         -0.444
_refine_diff_density_rms          0.058
_geom_special_details
;
 All esds (except the esd in the dihedral angle between two l.s. planes)
 are estimated using the full covariance matrix.  The cell esds are taken
 into account individually in the estimation of esds in distances, angles
 and torsion angles; correlations between esds in cell parameters are only
 used when they are defined by crystal symmetry.  An approximate (isotropic)
 treatment of cell esds is used for estimating esds involving l.s. planes.
;

loop_
 _atom_site_label
 _atom_site_type_symbol
 _atom_site_fract_x
 _atom_site_fract_y
 _atom_site_fract_z
 _atom_site_U_iso_or_equiv
 _atom_site_adp_type
 _atom_site_occupancy
 _atom_site_site_symmetry_order
 _atom_site_calc_flag
 _atom_site_refinement_flags_posn
 _atom_site_refinement_flags_adp
 _atom_site_refinement_flags_occupancy
 _atom_site_disorder_assembly
 _atom_site_disorder_group
  P1_1 P 0.47956(5) 0.77874(5) 0.77976(3) 0.03308(15) Uani 1 1 d D . . . .
  C1_1 C 0.55700(19) 0.60765(19) 0.78228(10) 0.0235(4) Uani 1 1 d . . . . .
  P2_1 P 0.78159(6) 0.18410(6) 0.78143(3) 0.03119(15) Uani 1 1 d D . . . .
  C2_1 C 0.4965(2) 0.4924(2) 0.82159(11) 0.0289(4) Uani 1 1 d . . . . .
  H2_1 H 0.407191 0.499368 0.849777 0.035 Uiso 1 1 calc R U . . .
  C3_1 C 0.5663(2) 0.3674(2) 0.81973(11) 0.0283(4) Uani 1 1 d . . . . .
  H3_1 H 0.523761 0.289880 0.846890 0.034 Uiso 1 1 calc R U . . .
  C4_1 C 0.69823(19) 0.35329(19) 0.77855(10) 0.0231(4) Uani 1 1 d . . . . .
  C5_1 C 0.75811(19) 0.4685(2) 0.73926(10) 0.0246(4) Uani 1 1 d . . . . .
  H5_1 H 0.847030 0.461532 0.710614 0.030 Uiso 1 1 calc R U . . .
  C6_1 C 0.68901(19) 0.5934(2) 0.74160(10) 0.0246(4) Uani 1 1 d . . . . .
  H6_1 H 0.732188 0.670933 0.715016 0.030 Uiso 1 1 calc R U . . .
  C1_2 C 0.92350(19) 0.20278(18) 0.70293(9) 0.0220(4) Uani 1 1 d . . . . .
  C2_2 C 1.05686(19) 0.22984(18) 0.70906(9) 0.0212(4) Uani 1 1 d . . . . .
  C3_2 C 1.1531(2) 0.2667(2) 0.64695(10) 0.0256(4) Uani 1 1 d . . . . .
  H3_2 H 1.240775 0.286386 0.650903 0.031 Uiso 1 1 calc R U . . .
  C4_2 C 1.1273(2) 0.2762(2) 0.57982(10) 0.0263(4) Uani 1 1 d . . . . .
  C5_2 C 1.0020(2) 0.2383(2) 0.57549(10) 0.0280(4) Uani 1 1 d . . . . .
  H5_2 H 0.984659 0.239046 0.529871 0.034 Uiso 1 1 calc R U . . .
  C6_2 C 0.8996(2) 0.19890(19) 0.63455(10) 0.0242(4) Uani 1 1 d . . . . .
  C7_2 C 0.7706(2) 0.1444(2) 0.62065(11) 0.0295(4) Uani 1 1 d . . . . .
  C8_2 C 1.1039(2) 0.22009(19) 0.78000(10) 0.0247(4) Uani 1 1 d . . . . .
  C9_2 C 1.2379(2) 0.3189(2) 0.51404(11) 0.0354(5) Uani 1 1 d . . . . .
  C10_2 C 0.6371(2) 0.2276(3) 0.64446(13) 0.0413(6) Uani 1 1 d . . . . .
  H10A_2 H 0.563692 0.196557 0.627316 0.062 Uiso 1 1 calc R U . . .
  H10B_2 H 0.648921 0.322558 0.624956 0.062 Uiso 1 1 calc R U . . .
  H10C_2 H 0.613825 0.216552 0.696249 0.062 Uiso 1 1 calc R U . . .
  C11_2 C 0.7610(2) -0.0036(2) 0.65551(12) 0.0391(5) Uani 1 1 d . . . . .
  H11A_2 H 0.679159 -0.037964 0.647844 0.059 Uiso 1 1 calc R U . . .
  H11B_2 H 0.755969 -0.010899 0.706416 0.059 Uiso 1 1 calc R U . . .
  H11C_2 H 0.841669 -0.056295 0.634478 0.059 Uiso 1 1 calc R U . . .
  C12_2 C 0.7801(3) 0.1448(3) 0.54098(12) 0.0408(6) Uani 1 1 d . . . . .
  H12A_2 H 0.699421 0.106325 0.534639 0.061 Uiso 1 1 calc R U . . .
  H12B_2 H 0.861944 0.091204 0.522107 0.061 Uiso 1 1 calc R U . . .
  H12C_2 H 0.785025 0.237230 0.515701 0.061 Uiso 1 1 calc R U . . .
  C13_2 C 1.0362(2) 0.3363(2) 0.81909(11) 0.0322(5) Uani 1 1 d . . . . .
  H13A_2 H 1.066620 0.328517 0.863671 0.048 Uiso 1 1 calc R U . . .
  H13B_2 H 0.937021 0.332280 0.829053 0.048 Uiso 1 1 calc R U . . .
  H13C_2 H 1.061781 0.422055 0.789424 0.048 Uiso 1 1 calc R U . . .
  C14_2 C 1.2585(2) 0.2312(2) 0.76882(11) 0.0341(5) Uani 1 1 d . . . . .
  H14A_2 H 1.284227 0.218201 0.814876 0.051 Uiso 1 1 calc R U . . .
  H14B_2 H 1.282710 0.320266 0.742828 0.051 Uiso 1 1 calc R U . . .
  H14C_2 H 1.306999 0.162316 0.741653 0.051 Uiso 1 1 calc R U . . .
  C15_2 C 1.0769(2) 0.0824(2) 0.82679(11) 0.0288(4) Uani 1 1 d . . . . .
  H15A_2 H 1.097586 0.083026 0.873116 0.043 Uiso 1 1 calc R U . . .
  H15B_2 H 1.134938 0.012332 0.804058 0.043 Uiso 1 1 calc R U . . .
  H15C_2 H 0.981099 0.064368 0.832951 0.043 Uiso 1 1 calc R U . . .
  C16_2 C 1.3140(4) 0.4318(4) 0.52398(15) 0.0794(12) Uani 1 1 d . . . . .
  H16A_2 H 1.385637 0.454950 0.481795 0.119 Uiso 1 1 calc R U . . .
  H16B_2 H 1.355155 0.403643 0.565340 0.119 Uiso 1 1 calc R U . . .
  H16C_2 H 1.250842 0.510378 0.531285 0.119 Uiso 1 1 calc R U . . .
  C17_2 C 1.3429(4) 0.1999(3) 0.50414(19) 0.0884(13) Uani 1 1 d . . . . .
  H17A_2 H 1.417479 0.226692 0.464019 0.133 Uiso 1 1 calc R U . . .
  H17B_2 H 1.299292 0.124824 0.494917 0.133 Uiso 1 1 calc R U . . .
  H17C_2 H 1.379004 0.172227 0.547159 0.133 Uiso 1 1 calc R U . . .
  C18_2 C 1.1809(4) 0.3606(5) 0.44852(15) 0.1006(15) Uani 1 1 d . . . . .
  H18A_2 H 1.254875 0.386656 0.407942 0.151 Uiso 1 1 calc R U . . .
  H18B_2 H 1.114281 0.436952 0.454894 0.151 Uiso 1 1 calc R U . . .
  H18C_2 H 1.136423 0.285441 0.440008 0.151 Uiso 1 1 calc R U . . .
  C1_3 C 0.29790(18) 0.76089(18) 0.82189(10) 0.0212(4) Uani 1 1 d . . . . .
  C2_3 C 0.20244(19) 0.73888(18) 0.78152(9) 0.0216(4) Uani 1 1 d . . . . .
  C3_3 C 0.06850(19) 0.71814(19) 0.81725(10) 0.0229(4) Uani 1 1 d . . . . .
  H3_3 H 0.006008 0.699669 0.791100 0.027 Uiso 1 1 calc R U . . .
  C4_3 C 0.02121(18) 0.72294(18) 0.88896(10) 0.0213(4) Uani 1 1 d . . . . .
  C5_3 C 0.11328(19) 0.75098(19) 0.92604(10) 0.0219(4) Uani 1 1 d . . . . .
  H5_3 H 0.082199 0.756478 0.974871 0.026 Uiso 1 1 calc R U . . .
  C6_3 C 0.25015(18) 0.77166(18) 0.89511(10) 0.0208(4) Uani 1 1 d . . . . .
  C7_3 C 0.2335(2) 0.7469(2) 0.69913(10) 0.0273(4) Uani 1 1 d . . . . .
  C8_3 C -0.13083(19) 0.70769(19) 0.92251(10) 0.0234(4) Uani 1 1 d . . . . .
  C9_3 C 0.33730(19) 0.8086(2) 0.94407(10) 0.0244(4) Uani 1 1 d . . . . .
  C10_3 C 0.3463(2) 0.6444(2) 0.67134(11) 0.0332(5) Uani 1 1 d . . . . .
  H10A_3 H 0.349671 0.644196 0.621133 0.050 Uiso 1 1 calc R U . . .
  H10B_3 H 0.327045 0.554823 0.698137 0.050 Uiso 1 1 calc R U . . .
  H10C_3 H 0.434106 0.668911 0.677027 0.050 Uiso 1 1 calc R U . . .
  C11_3 C 0.2669(2) 0.8908(2) 0.66320(11) 0.0358(5) Uani 1 1 d . . . . .
  H11A_3 H 0.290282 0.894564 0.611741 0.054 Uiso 1 1 calc R U . . .
  H11B_3 H 0.344092 0.917089 0.679158 0.054 Uiso 1 1 calc R U . . .
  H11C_3 H 0.187464 0.952390 0.675828 0.054 Uiso 1 1 calc R U . . .
  C12_3 C 0.1073(2) 0.7175(3) 0.67330(11) 0.0388(5) Uani 1 1 d . . . . .
  H12A_3 H 0.128630 0.727257 0.621545 0.058 Uiso 1 1 calc R U . . .
  H12B_3 H 0.031194 0.780949 0.688492 0.058 Uiso 1 1 calc R U . . .
  H12C_3 H 0.082150 0.625686 0.693509 0.058 Uiso 1 1 calc R U . . .
  C13_3 C 0.3969(2) 0.9467(2) 0.91607(11) 0.0297(4) Uani 1 1 d . . . . .
  H13A_3 H 0.456558 0.963196 0.946296 0.044 Uiso 1 1 calc R U . . .
  H13B_3 H 0.322690 1.016819 0.916574 0.044 Uiso 1 1 calc R U . . .
  H13C_3 H 0.449501 0.947999 0.867549 0.044 Uiso 1 1 calc R U . . .
  C14_3 C 0.2528(2) 0.8217(2) 1.01866(11) 0.0343(5) Uani 1 1 d . . . . .
  H14A_3 H 0.310931 0.848795 1.046834 0.051 Uiso 1 1 calc R U . . .
  H14B_3 H 0.216407 0.735090 1.041674 0.051 Uiso 1 1 calc R U . . .
  H14C_3 H 0.177444 0.889462 1.014871 0.051 Uiso 1 1 calc R U . . .
  C15_3 C 0.4471(2) 0.6950(2) 0.95672(11) 0.0309(5) Uani 1 1 d . . . . .
  H15A_3 H 0.498889 0.717892 0.989105 0.046 Uiso 1 1 calc R U . . .
  H15B_3 H 0.508765 0.684127 0.911555 0.046 Uiso 1 1 calc R U . . .
  H15C_3 H 0.403209 0.611024 0.977511 0.046 Uiso 1 1 calc R U . . .
  C16_3 C -0.2124(2) 0.8262(2) 0.88759(13) 0.0371(5) Uani 1 1 d . . . . .
  H16A_3 H -0.309557 0.819868 0.908927 0.056 Uiso 1 1 calc R U . . .
  H16B_3 H -0.197394 0.823838 0.836778 0.056 Uiso 1 1 calc R U . . .
  H16C_3 H -0.182466 0.910665 0.894780 0.056 Uiso 1 1 calc R U . . .
  C17_3 C -0.1747(2) 0.5760(2) 0.91049(12) 0.0314(5) Uani 1 1 d . . . . .
  H17A_3 H -0.272025 0.568657 0.930870 0.047 Uiso 1 1 calc R U . . .
  H17B_3 H -0.122763 0.500893 0.933280 0.047 Uiso 1 1 calc R U . . .
  H17C_3 H -0.157409 0.573799 0.859592 0.047 Uiso 1 1 calc R U . . .
  C18_3 C -0.1628(2) 0.7083(3) 1.00251(12) 0.0412(6) Uani 1 1 d . . . . .
  H18A_3 H -0.259787 0.695565 1.021661 0.062 Uiso 1 1 calc R U . . .
  H18B_3 H -0.140553 0.794318 1.011735 0.062 Uiso 1 1 calc R U . . .
  H18C_3 H -0.108497 0.635260 1.025277 0.062 Uiso 1 1 calc R U . . .
  H1 H 0.533(5) 0.822(5) 0.815(2) 0.062 Uiso 0.5 1 d D U P A 1
  H3 H 0.828(5) 0.181(6) 0.8291(19) 0.062 Uiso 0.5 1 d D U P B 1
  H2 H 0.491(6) 0.819(5) 0.7213(12) 0.062 Uiso 0.5 1 d D U P C 2
  H4 H 0.699(3) 0.119(4) 0.778(2) 0.035(12) Uiso 0.5 1 d D . P D 2

loop_
 _atom_site_aniso_label
 _atom_site_aniso_U_11
 _atom_site_aniso_U_22
 _atom_site_aniso_U_33
 _atom_site_aniso_U_23
 _atom_site_aniso_U_13
 _atom_site_aniso_U_12
  P1_1 0.0213(3) 0.0233(3) 0.0471(3) -0.0037(2) 0.0063(2) -0.0003(2)
  C1_1 0.0209(9) 0.0263(10) 0.0222(9) -0.0055(8) -0.0023(7) 0.0014(7)
  P2_1 0.0311(3) 0.0259(3) 0.0277(3) 0.0018(2) 0.0042(2) 0.0058(2)
  C2_1 0.0195(10) 0.0306(11) 0.0317(11) -0.0050(9) 0.0032(8) 0.0017(8)
  C3_1 0.0245(10) 0.0271(11) 0.0297(10) -0.0008(8) -0.0011(8) -0.0014(8)
  C4_1 0.0219(9) 0.0254(10) 0.0207(9) -0.0029(8) -0.0045(7) 0.0026(7)
  C5_1 0.0190(9) 0.0300(11) 0.0218(9) -0.0032(8) -0.0008(7) 0.0026(8)
  C6_1 0.0225(10) 0.0251(10) 0.0234(9) -0.0003(8) -0.0024(8) -0.0005(8)
  C1_2 0.0262(10) 0.0178(9) 0.0195(9) -0.0026(7) -0.0018(7) 0.0021(7)
  C2_2 0.0260(10) 0.0166(9) 0.0202(9) -0.0043(7) -0.0038(7) 0.0022(7)
  C3_2 0.0257(10) 0.0266(10) 0.0244(9) -0.0058(8) -0.0035(8) -0.0028(8)
  C4_2 0.0330(11) 0.0232(10) 0.0215(9) -0.0047(8) -0.0018(8) -0.0036(8)
  C5_2 0.0362(12) 0.0291(11) 0.0189(9) -0.0041(8) -0.0053(8) -0.0050(9)
  C6_2 0.0270(10) 0.0215(10) 0.0242(9) -0.0036(8) -0.0063(8) -0.0003(8)
  C7_2 0.0321(11) 0.0316(11) 0.0269(10) -0.0043(9) -0.0089(8) -0.0068(9)
  C8_2 0.0297(10) 0.0228(10) 0.0220(9) -0.0033(8) -0.0072(8) -0.0008(8)
  C9_2 0.0418(13) 0.0407(13) 0.0222(10) -0.0069(9) 0.0037(9) -0.0156(10)
  C10_2 0.0313(12) 0.0539(15) 0.0425(13) -0.0087(11) -0.0150(10) -0.0024(11)
  C11_2 0.0437(14) 0.0360(13) 0.0399(13) -0.0063(10) -0.0088(10) -0.0129(10)
  C12_2 0.0455(14) 0.0505(15) 0.0322(12) -0.0093(11) -0.0145(10) -0.0120(11)
  C13_2 0.0471(13) 0.0269(11) 0.0260(10) -0.0066(8) -0.0143(9) 0.0012(9)
  C14_2 0.0332(12) 0.0399(13) 0.0309(11) -0.0005(9) -0.0132(9) -0.0054(9)
  C15_2 0.0330(11) 0.0247(10) 0.0273(10) 0.0002(8) -0.0085(8) 0.0017(8)
  C16_2 0.115(3) 0.087(2) 0.0367(15) -0.0089(15) 0.0117(16) -0.072(2)
  C17_2 0.087(3) 0.064(2) 0.083(2) -0.0145(18) 0.052(2) -0.0126(18)
  C18_2 0.080(2) 0.184(5) 0.0276(14) 0.027(2) -0.0044(15) -0.055(3)
  C1_3 0.0207(9) 0.0178(9) 0.0233(9) -0.0022(7) -0.0029(7) 0.0010(7)
  C2_3 0.0255(10) 0.0179(9) 0.0204(9) -0.0041(7) -0.0034(7) 0.0014(7)
  C3_3 0.0226(10) 0.0231(10) 0.0250(9) -0.0060(8) -0.0084(8) 0.0003(7)
  C4_3 0.0198(9) 0.0200(9) 0.0239(9) -0.0043(7) -0.0045(7) 0.0006(7)
  C5_3 0.0212(9) 0.0249(10) 0.0192(9) -0.0048(7) -0.0031(7) 0.0009(7)
  C6_3 0.0194(9) 0.0199(9) 0.0228(9) -0.0042(7) -0.0044(7) 0.0018(7)
  C7_3 0.0308(11) 0.0280(11) 0.0220(9) -0.0046(8) -0.0033(8) -0.0012(8)
  C8_3 0.0182(9) 0.0273(10) 0.0258(10) -0.0070(8) -0.0045(7) -0.0015(7)
  C9_3 0.0204(9) 0.0295(11) 0.0249(9) -0.0057(8) -0.0068(8) -0.0014(8)
  C10_3 0.0415(13) 0.0304(11) 0.0265(10) -0.0099(9) -0.0018(9) 0.0003(9)
  C11_3 0.0496(14) 0.0292(11) 0.0254(10) -0.0001(9) -0.0064(10) 0.0014(10)
  C12_3 0.0419(13) 0.0530(15) 0.0244(10) -0.0082(10) -0.0104(9) -0.0055(11)
  C13_3 0.0280(11) 0.0303(11) 0.0328(11) -0.0081(9) -0.0082(9) -0.0024(8)
  C14_3 0.0262(11) 0.0530(14) 0.0268(10) -0.0104(10) -0.0067(8) -0.0068(10)
  C15_3 0.0234(10) 0.0354(12) 0.0346(11) 0.0005(9) -0.0117(9) -0.0030(8)
  C16_3 0.0216(11) 0.0292(11) 0.0568(15) -0.0004(10) -0.0068(10) 0.0001(8)
  C17_3 0.0260(11) 0.0295(11) 0.0382(12) -0.0048(9) -0.0057(9) -0.0037(8)
  C18_3 0.0230(11) 0.0677(17) 0.0339(12) -0.0159(12) 0.0010(9) -0.0099(11)

loop_
 _geom_bond_atom_site_label_1
 _geom_bond_atom_site_label_2
 _geom_bond_distance
 _geom_bond_site_symmetry_2
 _geom_bond_publ_flag
  P1_1 C1_1 1.828(2) . ?
  P1_1 C1_3 1.8482(19) . ?
  P1_1 H1 1.138(19) . ?
  P1_1 H2 1.132(19) . ?
  C1_1 C2_1 1.395(3) . ?
  C1_1 C6_1 1.400(3) . ?
  P2_1 C4_1 1.832(2) . ?
  P2_1 C1_2 1.8508(19) . ?
  P2_1 H3 1.130(19) . ?
  P2_1 H4 1.133(19) . ?
  C2_1 C3_1 1.390(3) . ?
  C2_1 H2_1 0.9500 . ?
  C3_1 C4_1 1.403(3) . ?
  C3_1 H3_1 0.9500 . ?
  C4_1 C5_1 1.393(3) . ?
  C5_1 C6_1 1.387(3) . ?
  C5_1 H5_1 0.9500 . ?
  C6_1 H6_1 0.9500 . ?
  C1_2 C6_2 1.426(3) . ?
  C1_2 C2_2 1.437(3) . ?
  C2_2 C3_2 1.397(3) . ?
  C2_2 C8_2 1.555(3) . ?
  C3_2 C4_2 1.387(3) . ?
  C3_2 H3_2 0.9500 . ?
  C4_2 C5_2 1.384(3) . ?
  C4_2 C9_2 1.534(3) . ?
  C5_2 C6_2 1.398(3) . ?
  C5_2 H5_2 0.9500 . ?
  C6_2 C7_2 1.561(3) . ?
  C7_2 C11_2 1.539(3) . ?
  C7_2 C10_2 1.542(3) . ?
  C7_2 C12_2 1.546(3) . ?
  C8_2 C13_2 1.540(3) . ?
  C8_2 C14_2 1.541(3) . ?
  C8_2 C15_2 1.542(3) . ?
  C9_2 C18_2 1.503(4) . ?
  C9_2 C16_2 1.506(3) . ?
  C9_2 C17_2 1.535(4) . ?
  C10_2 H10A_2 0.9800 . ?
  C10_2 H10B_2 0.9800 . ?
  C10_2 H10C_2 0.9800 . ?
  C11_2 H11A_2 0.9800 . ?
  C11_2 H11B_2 0.9800 . ?
  C11_2 H11C_2 0.9800 . ?
  C12_2 H12A_2 0.9800 . ?
  C12_2 H12B_2 0.9800 . ?
  C12_2 H12C_2 0.9800 . ?
  C13_2 H13A_2 0.9800 . ?
  C13_2 H13B_2 0.9800 . ?
  C13_2 H13C_2 0.9800 . ?
  C14_2 H14A_2 0.9800 . ?
  C14_2 H14B_2 0.9800 . ?
  C14_2 H14C_2 0.9800 . ?
  C15_2 H15A_2 0.9800 . ?
  C15_2 H15B_2 0.9800 . ?
  C15_2 H15C_2 0.9800 . ?
  C16_2 H16A_2 0.9800 . ?
  C16_2 H16B_2 0.9800 . ?
  C16_2 H16C_2 0.9800 . ?
  C17_2 H17A_2 0.9800 . ?
  C17_2 H17B_2 0.9800 . ?
  C17_2 H17C_2 0.9800 . ?
  C18_2 H18A_2 0.9800 . ?
  C18_2 H18B_2 0.9800 . ?
  C18_2 H18C_2 0.9800 . ?
  C1_3 C6_3 1.431(3) . ?
  C1_3 C2_3 1.436(3) . ?
  C2_3 C3_3 1.395(3) . ?
  C2_3 C7_3 1.567(3) . ?
  C3_3 C4_3 1.390(3) . ?
  C3_3 H3_3 0.9500 . ?
  C4_3 C5_3 1.382(3) . ?
  C4_3 C8_3 1.541(3) . ?
  C5_3 C6_3 1.400(3) . ?
  C5_3 H5_3 0.9500 . ?
  C6_3 C9_3 1.555(3) . ?
  C7_3 C10_3 1.536(3) . ?
  C7_3 C11_3 1.539(3) . ?
  C7_3 C12_3 1.547(3) . ?
  C8_3 C17_3 1.522(3) . ?
  C8_3 C18_3 1.533(3) . ?
  C8_3 C16_3 1.536(3) . ?
  C9_3 C13_3 1.541(3) . ?
  C9_3 C14_3 1.542(3) . ?
  C9_3 C15_3 1.544(3) . ?
  C10_3 H10A_3 0.9800 . ?
  C10_3 H10B_3 0.9800 . ?
  C10_3 H10C_3 0.9800 . ?
  C11_3 H11A_3 0.9800 . ?
  C11_3 H11B_3 0.9800 . ?
  C11_3 H11C_3 0.9800 . ?
  C12_3 H12A_3 0.9800 . ?
  C12_3 H12B_3 0.9800 . ?
  C12_3 H12C_3 0.9800 . ?
  C13_3 H13A_3 0.9800 . ?
  C13_3 H13B_3 0.9800 . ?
  C13_3 H13C_3 0.9800 . ?
  C14_3 H14A_3 0.9800 . ?
  C14_3 H14B_3 0.9800 . ?
  C14_3 H14C_3 0.9800 . ?
  C15_3 H15A_3 0.9800 . ?
  C15_3 H15B_3 0.9800 . ?
  C15_3 H15C_3 0.9800 . ?
  C16_3 H16A_3 0.9800 . ?
  C16_3 H16B_3 0.9800 . ?
  C16_3 H16C_3 0.9800 . ?
  C17_3 H17A_3 0.9800 . ?
  C17_3 H17B_3 0.9800 . ?
  C17_3 H17C_3 0.9800 . ?
  C18_3 H18A_3 0.9800 . ?
  C18_3 H18B_3 0.9800 . ?
  C18_3 H18C_3 0.9800 . ?

loop_
 _geom_angle_atom_site_label_1
 _geom_angle_atom_site_label_2
 _geom_angle_atom_site_label_3
 _geom_angle
 _geom_angle_site_symmetry_1
 _geom_angle_site_symmetry_3
 _geom_angle_publ_flag
  C1_1 P1_1 C1_3 105.56(9) . . ?
  C1_1 P1_1 H1 102(3) . . ?
  C1_3 P1_1 H1 111(3) . . ?
  C1_1 P1_1 H2 104(3) . . ?
  C1_3 P1_1 H2 110(3) . . ?
  C2_1 C1_1 C6_1 118.15(18) . . ?
  C2_1 C1_1 P1_1 125.62(15) . . ?
  C6_1 C1_1 P1_1 116.23(14) . . ?
  C4_1 P2_1 C1_2 103.00(9) . . ?
  C4_1 P2_1 H3 99(3) . . ?
  C1_2 P2_1 H3 107(3) . . ?
  C4_1 P2_1 H4 104(2) . . ?
  C1_2 P2_1 H4 115(2) . . ?
  C3_1 C2_1 C1_1 120.38(18) . . ?
  C3_1 C2_1 H2_1 119.8 . . ?
  C1_1 C2_1 H2_1 119.8 . . ?
  C2_1 C3_1 C4_1 121.33(18) . . ?
  C2_1 C3_1 H3_1 119.3 . . ?
  C4_1 C3_1 H3_1 119.3 . . ?
  C5_1 C4_1 C3_1 118.13(18) . . ?
  C5_1 C4_1 P2_1 124.30(14) . . ?
  C3_1 C4_1 P2_1 117.56(15) . . ?
  C6_1 C5_1 C4_1 120.54(18) . . ?
  C6_1 C5_1 H5_1 119.7 . . ?
  C4_1 C5_1 H5_1 119.7 . . ?
  C5_1 C6_1 C1_1 121.47(18) . . ?
  C5_1 C6_1 H6_1 119.3 . . ?
  C1_1 C6_1 H6_1 119.3 . . ?
  C6_2 C1_2 C2_2 118.94(17) . . ?
  C6_2 C1_2 P2_1 120.11(15) . . ?
  C2_2 C1_2 P2_1 120.83(14) . . ?
  C3_2 C2_2 C1_2 118.18(17) . . ?
  C3_2 C2_2 C8_2 116.80(17) . . ?
  C1_2 C2_2 C8_2 125.02(16) . . ?
  C4_2 C3_2 C2_2 123.40(19) . . ?
  C4_2 C3_2 H3_2 118.3 . . ?
  C2_2 C3_2 H3_2 118.3 . . ?
  C5_2 C4_2 C3_2 117.08(18) . . ?
  C5_2 C4_2 C9_2 122.46(18) . . ?
  C3_2 C4_2 C9_2 120.36(19) . . ?
  C4_2 C5_2 C6_2 123.61(18) . . ?
  C4_2 C5_2 H5_2 118.2 . . ?
  C6_2 C5_2 H5_2 118.2 . . ?
  C5_2 C6_2 C1_2 118.21(18) . . ?
  C5_2 C6_2 C7_2 116.98(17) . . ?
  C1_2 C6_2 C7_2 124.67(17) . . ?
  C11_2 C7_2 C10_2 111.28(19) . . ?
  C11_2 C7_2 C12_2 105.44(18) . . ?
  C10_2 C7_2 C12_2 104.59(18) . . ?
  C11_2 C7_2 C6_2 109.02(17) . . ?
  C10_2 C7_2 C6_2 114.18(17) . . ?
  C12_2 C7_2 C6_2 111.95(17) . . ?
  C13_2 C8_2 C14_2 105.96(17) . . ?
  C13_2 C8_2 C15_2 111.69(16) . . ?
  C14_2 C8_2 C15_2 104.57(16) . . ?
  C13_2 C8_2 C2_2 110.53(16) . . ?
  C14_2 C8_2 C2_2 112.41(16) . . ?
  C15_2 C8_2 C2_2 111.43(16) . . ?
  C18_2 C9_2 C16_2 109.1(3) . . ?
  C18_2 C9_2 C4_2 112.3(2) . . ?
  C16_2 C9_2 C4_2 111.37(18) . . ?
  C18_2 C9_2 C17_2 109.7(3) . . ?
  C16_2 C9_2 C17_2 106.2(3) . . ?
  C4_2 C9_2 C17_2 108.0(2) . . ?
  C7_2 C10_2 H10A_2 109.5 . . ?
  C7_2 C10_2 H10B_2 109.5 . . ?
  H10A_2 C10_2 H10B_2 109.5 . . ?
  C7_2 C10_2 H10C_2 109.5 . . ?
  H10A_2 C10_2 H10C_2 109.5 . . ?
  H10B_2 C10_2 H10C_2 109.5 . . ?
  C7_2 C11_2 H11A_2 109.5 . . ?
  C7_2 C11_2 H11B_2 109.5 . . ?
  H11A_2 C11_2 H11B_2 109.5 . . ?
  C7_2 C11_2 H11C_2 109.5 . . ?
  H11A_2 C11_2 H11C_2 109.5 . . ?
  H11B_2 C11_2 H11C_2 109.5 . . ?
  C7_2 C12_2 H12A_2 109.5 . . ?
  C7_2 C12_2 H12B_2 109.5 . . ?
  H12A_2 C12_2 H12B_2 109.5 . . ?
  C7_2 C12_2 H12C_2 109.5 . . ?
  H12A_2 C12_2 H12C_2 109.5 . . ?
  H12B_2 C12_2 H12C_2 109.5 . . ?
  C8_2 C13_2 H13A_2 109.5 . . ?
  C8_2 C13_2 H13B_2 109.5 . . ?
  H13A_2 C13_2 H13B_2 109.5 . . ?
  C8_2 C13_2 H13C_2 109.5 . . ?
  H13A_2 C13_2 H13C_2 109.5 . . ?
  H13B_2 C13_2 H13C_2 109.5 . . ?
  C8_2 C14_2 H14A_2 109.5 . . ?
  C8_2 C14_2 H14B_2 109.5 . . ?
  H14A_2 C14_2 H14B_2 109.5 . . ?
  C8_2 C14_2 H14C_2 109.5 . . ?
  H14A_2 C14_2 H14C_2 109.5 . . ?
  H14B_2 C14_2 H14C_2 109.5 . . ?
  C8_2 C15_2 H15A_2 109.5 . . ?
  C8_2 C15_2 H15B_2 109.5 . . ?
  H15A_2 C15_2 H15B_2 109.5 . . ?
  C8_2 C15_2 H15C_2 109.5 . . ?
  H15A_2 C15_2 H15C_2 109.5 . . ?
  H15B_2 C15_2 H15C_2 109.5 . . ?
  C9_2 C16_2 H16A_2 109.5 . . ?
  C9_2 C16_2 H16B_2 109.5 . . ?
  H16A_2 C16_2 H16B_2 109.5 . . ?
  C9_2 C16_2 H16C_2 109.5 . . ?
  H16A_2 C16_2 H16C_2 109.5 . . ?
  H16B_2 C16_2 H16C_2 109.5 . . ?
  C9_2 C17_2 H17A_2 109.5 . . ?
  C9_2 C17_2 H17B_2 109.5 . . ?
  H17A_2 C17_2 H17B_2 109.5 . . ?
  C9_2 C17_2 H17C_2 109.5 . . ?
  H17A_2 C17_2 H17C_2 109.5 . . ?
  H17B_2 C17_2 H17C_2 109.5 . . ?
  C9_2 C18_2 H18A_2 109.5 . . ?
  C9_2 C18_2 H18B_2 109.5 . . ?
  H18A_2 C18_2 H18B_2 109.5 . . ?
  C9_2 C18_2 H18C_2 109.5 . . ?
  H18A_2 C18_2 H18C_2 109.5 . . ?
  H18B_2 C18_2 H18C_2 109.5 . . ?
  C6_3 C1_3 C2_3 119.12(16) . . ?
  C6_3 C1_3 P1_1 120.20(14) . . ?
  C2_3 C1_3 P1_1 120.67(14) . . ?
  C3_3 C2_3 C1_3 117.90(16) . . ?
  C3_3 C2_3 C7_3 116.70(16) . . ?
  C1_3 C2_3 C7_3 125.23(17) . . ?
  C4_3 C3_3 C2_3 123.75(17) . . ?
  C4_3 C3_3 H3_3 118.1 . . ?
  C2_3 C3_3 H3_3 118.1 . . ?
  C5_3 C4_3 C3_3 117.32(17) . . ?
  C5_3 C4_3 C8_3 122.75(16) . . ?
  C3_3 C4_3 C8_3 119.77(16) . . ?
  C4_3 C5_3 C6_3 123.17(17) . . ?
  C4_3 C5_3 H5_3 118.4 . . ?
  C6_3 C5_3 H5_3 118.4 . . ?
  C5_3 C6_3 C1_3 118.55(17) . . ?
  C5_3 C6_3 C9_3 116.06(16) . . ?
  C1_3 C6_3 C9_3 125.36(16) . . ?
  C10_3 C7_3 C11_3 111.07(17) . . ?
  C10_3 C7_3 C12_3 105.05(17) . . ?
  C11_3 C7_3 C12_3 105.45(18) . . ?
  C10_3 C7_3 C2_3 113.81(16) . . ?
  C11_3 C7_3 C2_3 109.65(16) . . ?
  C12_3 C7_3 C2_3 111.42(16) . . ?
  C17_3 C8_3 C18_3 107.66(17) . . ?
  C17_3 C8_3 C16_3 109.95(17) . . ?
  C18_3 C8_3 C16_3 108.59(18) . . ?
  C17_3 C8_3 C4_3 110.22(16) . . ?
  C18_3 C8_3 C4_3 112.43(16) . . ?
  C16_3 C8_3 C4_3 107.98(16) . . ?
  C13_3 C9_3 C14_3 104.36(17) . . ?
  C13_3 C9_3 C15_3 112.89(16) . . ?
  C14_3 C9_3 C15_3 104.55(16) . . ?
  C13_3 C9_3 C6_3 112.03(16) . . ?
  C14_3 C9_3 C6_3 112.42(16) . . ?
  C15_3 C9_3 C6_3 110.25(16) . . ?
  C7_3 C10_3 H10A_3 109.5 . . ?
  C7_3 C10_3 H10B_3 109.5 . . ?
  H10A_3 C10_3 H10B_3 109.5 . . ?
  C7_3 C10_3 H10C_3 109.5 . . ?
  H10A_3 C10_3 H10C_3 109.5 . . ?
  H10B_3 C10_3 H10C_3 109.5 . . ?
  C7_3 C11_3 H11A_3 109.5 . . ?
  C7_3 C11_3 H11B_3 109.5 . . ?
  H11A_3 C11_3 H11B_3 109.5 . . ?
  C7_3 C11_3 H11C_3 109.5 . . ?
  H11A_3 C11_3 H11C_3 109.5 . . ?
  H11B_3 C11_3 H11C_3 109.5 . . ?
  C7_3 C12_3 H12A_3 109.5 . . ?
  C7_3 C12_3 H12B_3 109.5 . . ?
  H12A_3 C12_3 H12B_3 109.5 . . ?
  C7_3 C12_3 H12C_3 109.5 . . ?
  H12A_3 C12_3 H12C_3 109.5 . . ?
  H12B_3 C12_3 H12C_3 109.5 . . ?
  C9_3 C13_3 H13A_3 109.5 . . ?
  C9_3 C13_3 H13B_3 109.5 . . ?
  H13A_3 C13_3 H13B_3 109.5 . . ?
  C9_3 C13_3 H13C_3 109.5 . . ?
  H13A_3 C13_3 H13C_3 109.5 . . ?
  H13B_3 C13_3 H13C_3 109.5 . . ?
  C9_3 C14_3 H14A_3 109.5 . . ?
  C9_3 C14_3 H14B_3 109.5 . . ?
  H14A_3 C14_3 H14B_3 109.5 . . ?
  C9_3 C14_3 H14C_3 109.5 . . ?
  H14A_3 C14_3 H14C_3 109.5 . . ?
  H14B_3 C14_3 H14C_3 109.5 . . ?
  C9_3 C15_3 H15A_3 109.5 . . ?
  C9_3 C15_3 H15B_3 109.5 . . ?
  H15A_3 C15_3 H15B_3 109.5 . . ?
  C9_3 C15_3 H15C_3 109.5 . . ?
  H15A_3 C15_3 H15C_3 109.5 . . ?
  H15B_3 C15_3 H15C_3 109.5 . . ?
  C8_3 C16_3 H16A_3 109.5 . . ?
  C8_3 C16_3 H16B_3 109.5 . . ?
  H16A_3 C16_3 H16B_3 109.5 . . ?
  C8_3 C16_3 H16C_3 109.5 . . ?
  H16A_3 C16_3 H16C_3 109.5 . . ?
  H16B_3 C16_3 H16C_3 109.5 . . ?
  C8_3 C17_3 H17A_3 109.5 . . ?
  C8_3 C17_3 H17B_3 109.5 . . ?
  H17A_3 C17_3 H17B_3 109.5 . . ?
  C8_3 C17_3 H17C_3 109.5 . . ?
  H17A_3 C17_3 H17C_3 109.5 . . ?
  H17B_3 C17_3 H17C_3 109.5 . . ?
  C8_3 C18_3 H18A_3 109.5 . . ?
  C8_3 C18_3 H18B_3 109.5 . . ?
  H18A_3 C18_3 H18B_3 109.5 . . ?
  C8_3 C18_3 H18C_3 109.5 . . ?
  H18A_3 C18_3 H18C_3 109.5 . . ?
  H18B_3 C18_3 H18C_3 109.5 . . ?

loop_
 _geom_torsion_atom_site_label_1
 _geom_torsion_atom_site_label_2
 _geom_torsion_atom_site_label_3
 _geom_torsion_atom_site_label_4
 _geom_torsion
 _geom_torsion_site_symmetry_1
 _geom_torsion_site_symmetry_2
 _geom_torsion_site_symmetry_3
 _geom_torsion_site_symmetry_4
 _geom_torsion_publ_flag
  C1_3 P1_1 C1_1 C2_1 -12.5(2) . . . . ?
  C1_3 P1_1 C1_1 C6_1 168.35(14) . . . . ?
  C6_1 C1_1 C2_1 C3_1 -0.3(3) . . . . ?
  P1_1 C1_1 C2_1 C3_1 -179.40(16) . . . . ?
  C1_1 C2_1 C3_1 C4_1 -0.2(3) . . . . ?
  C2_1 C3_1 C4_1 C5_1 0.0(3) . . . . ?
  C2_1 C3_1 C4_1 P2_1 178.89(16) . . . . ?
  C1_2 P2_1 C4_1 C5_1 -17.37(19) . . . . ?
  C1_2 P2_1 C4_1 C3_1 163.81(15) . . . . ?
  C3_1 C4_1 C5_1 C6_1 0.6(3) . . . . ?
  P2_1 C4_1 C5_1 C6_1 -178.23(15) . . . . ?
  C4_1 C5_1 C6_1 C1_1 -1.0(3) . . . . ?
  C2_1 C1_1 C6_1 C5_1 0.8(3) . . . . ?
  P1_1 C1_1 C6_1 C5_1 -179.93(15) . . . . ?
  C4_1 P2_1 C1_2 C6_2 -81.76(16) . . . . ?
  C4_1 P2_1 C1_2 C2_2 94.24(16) . . . . ?
  C6_2 C1_2 C2_2 C3_2 7.4(3) . . . . ?
  P2_1 C1_2 C2_2 C3_2 -168.66(14) . . . . ?
  C6_2 C1_2 C2_2 C8_2 -172.04(17) . . . . ?
  P2_1 C1_2 C2_2 C8_2 11.9(2) . . . . ?
  C1_2 C2_2 C3_2 C4_2 -1.2(3) . . . . ?
  C8_2 C2_2 C3_2 C4_2 178.25(18) . . . . ?
  C2_2 C3_2 C4_2 C5_2 -4.3(3) . . . . ?
  C2_2 C3_2 C4_2 C9_2 179.32(19) . . . . ?
  C3_2 C4_2 C5_2 C6_2 3.6(3) . . . . ?
  C9_2 C4_2 C5_2 C6_2 180.0(2) . . . . ?
  C4_2 C5_2 C6_2 C1_2 2.4(3) . . . . ?
  C4_2 C5_2 C6_2 C7_2 -173.53(19) . . . . ?
  C2_2 C1_2 C6_2 C5_2 -8.0(3) . . . . ?
  P2_1 C1_2 C6_2 C5_2 168.13(15) . . . . ?
  C2_2 C1_2 C6_2 C7_2 167.67(18) . . . . ?
  P2_1 C1_2 C6_2 C7_2 -16.2(3) . . . . ?
  C5_2 C6_2 C7_2 C11_2 116.0(2) . . . . ?
  C1_2 C6_2 C7_2 C11_2 -59.7(3) . . . . ?
  C5_2 C6_2 C7_2 C10_2 -118.9(2) . . . . ?
  C1_2 C6_2 C7_2 C10_2 65.4(3) . . . . ?
  C5_2 C6_2 C7_2 C12_2 -0.3(3) . . . . ?
  C1_2 C6_2 C7_2 C12_2 -175.98(19) . . . . ?
  C3_2 C2_2 C8_2 C13_2 108.8(2) . . . . ?
  C1_2 C2_2 C8_2 C13_2 -71.7(2) . . . . ?
  C3_2 C2_2 C8_2 C14_2 -9.3(2) . . . . ?
  C1_2 C2_2 C8_2 C14_2 170.09(18) . . . . ?
  C3_2 C2_2 C8_2 C15_2 -126.35(19) . . . . ?
  C1_2 C2_2 C8_2 C15_2 53.1(2) . . . . ?
  C5_2 C4_2 C9_2 C18_2 19.9(3) . . . . ?
  C3_2 C4_2 C9_2 C18_2 -163.9(3) . . . . ?
  C5_2 C4_2 C9_2 C16_2 142.6(3) . . . . ?
  C3_2 C4_2 C9_2 C16_2 -41.2(3) . . . . ?
  C5_2 C4_2 C9_2 C17_2 -101.2(3) . . . . ?
  C3_2 C4_2 C9_2 C17_2 75.1(3) . . . . ?
  C1_1 P1_1 C1_3 C6_3 96.50(16) . . . . ?
  C1_1 P1_1 C1_3 C2_3 -84.79(16) . . . . ?
  C6_3 C1_3 C2_3 C3_3 -5.1(3) . . . . ?
  P1_1 C1_3 C2_3 C3_3 176.20(14) . . . . ?
  C6_3 C1_3 C2_3 C7_3 170.05(17) . . . . ?
  P1_1 C1_3 C2_3 C7_3 -8.7(3) . . . . ?
  C1_3 C2_3 C3_3 C4_3 2.7(3) . . . . ?
  C7_3 C2_3 C3_3 C4_3 -172.86(17) . . . . ?
  C2_3 C3_3 C4_3 C5_3 0.5(3) . . . . ?
  C2_3 C3_3 C4_3 C8_3 176.05(17) . . . . ?
  C3_3 C4_3 C5_3 C6_3 -1.3(3) . . . . ?
  C8_3 C4_3 C5_3 C6_3 -176.70(17) . . . . ?
  C4_3 C5_3 C6_3 C1_3 -1.2(3) . . . . ?
  C4_3 C5_3 C6_3 C9_3 177.28(17) . . . . ?
  C2_3 C1_3 C6_3 C5_3 4.4(3) . . . . ?
  P1_1 C1_3 C6_3 C5_3 -176.88(14) . . . . ?
  C2_3 C1_3 C6_3 C9_3 -173.91(17) . . . . ?
  P1_1 C1_3 C6_3 C9_3 4.8(3) . . . . ?
  C3_3 C2_3 C7_3 C10_3 -123.38(19) . . . . ?
  C1_3 C2_3 C7_3 C10_3 61.4(2) . . . . ?
  C3_3 C2_3 C7_3 C11_3 111.5(2) . . . . ?
  C1_3 C2_3 C7_3 C11_3 -63.6(2) . . . . ?
  C3_3 C2_3 C7_3 C12_3 -4.8(2) . . . . ?
  C1_3 C2_3 C7_3 C12_3 179.99(18) . . . . ?
  C5_3 C4_3 C8_3 C17_3 -127.8(2) . . . . ?
  C3_3 C4_3 C8_3 C17_3 56.9(2) . . . . ?
  C5_3 C4_3 C8_3 C18_3 -7.7(3) . . . . ?
  C3_3 C4_3 C8_3 C18_3 177.03(18) . . . . ?
  C5_3 C4_3 C8_3 C16_3 112.1(2) . . . . ?
  C3_3 C4_3 C8_3 C16_3 -63.2(2) . . . . ?
  C5_3 C6_3 C9_3 C13_3 -119.61(19) . . . . ?
  C1_3 C6_3 C9_3 C13_3 58.7(2) . . . . ?
  C5_3 C6_3 C9_3 C14_3 -2.5(2) . . . . ?
  C1_3 C6_3 C9_3 C14_3 175.89(18) . . . . ?
  C5_3 C6_3 C9_3 C15_3 113.78(19) . . . . ?
  C1_3 C6_3 C9_3 C15_3 -67.9(2) . . . . ?


_shelx_res_file
;
TITL JuGl008_0m_a.res in P-1
    JuGl008_0m_a.res
    created by SHELXL-2019/1 at 12:47:22 on 27-Mar-2025
REM Old TITL JuGl008_0m in P-1
REM SHELXT solution in P-1: R1 0.168, Rweak 0.010, Alpha 0.053
REM <I/s>   0.000 for    0 systematic absences,  Orientation as input
REM Formula found by SHELXT:  C42 P2
CELL  0.71073  10.1036  10.1474  19.6529   79.722   76.977   84.219
ZERR    2.000   0.0023   0.0022   0.0038    0.009    0.012    0.011
LATT  1
SFAC C H P
UNIT 84 128 4
TEMP -173.150
L.S. 10
BOND $H
LIST 4
conf
acta 52
FMAP 2
PLAN 20
DFIX 1.1 0.02 P1_1 H1
DFIX 1.1 0.02 P1_1 H2
DFIX 1.1 0.02 P2_1 H3
DFIX 1.1 0.02 P2_1 H4
WGHT    0.054400    1.149700
FVAR       0.70771
RESI 1 MAIN
P1    3    0.479561    0.778740    0.779765    11.00000    0.02127    0.02333 =
         0.04713   -0.00367    0.00629   -0.00034
C1    1    0.556997    0.607654    0.782283    11.00000    0.02093    0.02632 =
         0.02215   -0.00548   -0.00233    0.00138
P2    3    0.781585    0.184103    0.781432    11.00000    0.03105    0.02594 =
         0.02765    0.00179    0.00419    0.00578
C2    1    0.496532    0.492369    0.821589    11.00000    0.01950    0.03056 =
         0.03175   -0.00498    0.00322    0.00166
AFIX  43
H2    2    0.407191    0.499368    0.849777    11.00000   -1.20000
AFIX   0
C3    1    0.566273    0.367362    0.819732    11.00000    0.02448    0.02707 =
         0.02965   -0.00080   -0.00109   -0.00145
AFIX  43
H3    2    0.523761    0.289880    0.846890    11.00000   -1.20000
AFIX   0
C4    1    0.698231    0.353292    0.778547    11.00000    0.02189    0.02543 =
         0.02066   -0.00287   -0.00453    0.00264
C5    1    0.758112    0.468519    0.739257    11.00000    0.01903    0.03005 =
         0.02182   -0.00323   -0.00083    0.00263
AFIX  43
H5    2    0.847030    0.461532    0.710614    11.00000   -1.20000
AFIX   0
C6    1    0.689014    0.593364    0.741600    11.00000    0.02252    0.02506 =
         0.02342   -0.00031   -0.00239   -0.00048
AFIX  43
H6    2    0.732188    0.670933    0.715016    11.00000   -1.20000
AFIX   0
RESI 0
RESI 2 SMES
C1    1    0.923504    0.202781    0.702934    11.00000    0.02623    0.01776 =
         0.01954   -0.00262   -0.00178    0.00214
C2    1    1.056864    0.229843    0.709057    11.00000    0.02602    0.01660 =
         0.02021   -0.00434   -0.00379    0.00218
C3    1    1.153108    0.266741    0.646946    11.00000    0.02569    0.02657 =
         0.02443   -0.00577   -0.00348   -0.00276
AFIX  43
H3    2    1.240775    0.286386    0.650903    11.00000   -1.20000
AFIX   0
C4    1    1.127314    0.276178    0.579816    11.00000    0.03301    0.02321 =
         0.02150   -0.00467   -0.00179   -0.00358
C5    1    1.002002    0.238265    0.575489    11.00000    0.03624    0.02914 =
         0.01893   -0.00408   -0.00526   -0.00500
AFIX  43
H5    2    0.984659    0.239046    0.529871    11.00000   -1.20000
AFIX   0
C6    1    0.899578    0.198896    0.634552    11.00000    0.02699    0.02150 =
         0.02423   -0.00359   -0.00625   -0.00029
C7    1    0.770608    0.144425    0.620651    11.00000    0.03208    0.03164 =
         0.02689   -0.00426   -0.00890   -0.00685
C8    1    1.103859    0.220094    0.780000    11.00000    0.02973    0.02277 =
         0.02203   -0.00332   -0.00720   -0.00083
C9    1    1.237851    0.318902    0.514041    11.00000    0.04177    0.04069 =
         0.02224   -0.00691    0.00365   -0.01559
C10   1    0.637095    0.227603    0.644463    11.00000    0.03133    0.05390 =
         0.04251   -0.00873   -0.01504   -0.00243
AFIX 137
H10A  2    0.563692    0.196557    0.627316    11.00000   -1.50000
H10B  2    0.648921    0.322558    0.624956    11.00000   -1.50000
H10C  2    0.613825    0.216552    0.696249    11.00000   -1.50000
AFIX   0
C11   1    0.760977   -0.003624    0.655512    11.00000    0.04365    0.03596 =
         0.03985   -0.00627   -0.00875   -0.01290
AFIX 137
H11A  2    0.679159   -0.037964    0.647844    11.00000   -1.50000
H11B  2    0.755969   -0.010899    0.706416    11.00000   -1.50000
H11C  2    0.841669   -0.056295    0.634478    11.00000   -1.50000
AFIX   0
C12   1    0.780120    0.144833    0.540981    11.00000    0.04553    0.05054 =
         0.03221   -0.00930   -0.01449   -0.01203
AFIX 137
H12A  2    0.699421    0.106325    0.534639    11.00000   -1.50000
H12B  2    0.861944    0.091204    0.522107    11.00000   -1.50000
H12C  2    0.785025    0.237230    0.515701    11.00000   -1.50000
AFIX   0
C13   1    1.036164    0.336305    0.819092    11.00000    0.04713    0.02690 =
         0.02602   -0.00657   -0.01430    0.00115
AFIX 137
H13A  2    1.066620    0.328517    0.863671    11.00000   -1.50000
H13B  2    0.937021    0.332280    0.829053    11.00000   -1.50000
H13C  2    1.061781    0.422055    0.789424    11.00000   -1.50000
AFIX   0
C14   1    1.258528    0.231233    0.768821    11.00000    0.03316    0.03992 =
         0.03089   -0.00049   -0.01316   -0.00538
AFIX 137
H14A  2    1.284227    0.218201    0.814876    11.00000   -1.50000
H14B  2    1.282710    0.320266    0.742828    11.00000   -1.50000
H14C  2    1.306999    0.162316    0.741653    11.00000   -1.50000
AFIX   0
C15   1    1.076916    0.082414    0.826794    11.00000    0.03303    0.02467 =
         0.02728    0.00025   -0.00854    0.00170
AFIX 137
H15A  2    1.097586    0.083026    0.873116    11.00000   -1.50000
H15B  2    1.134938    0.012332    0.804058    11.00000   -1.50000
H15C  2    0.981099    0.064368    0.832951    11.00000   -1.50000
AFIX   0
C16   1    1.314026    0.431834    0.523984    11.00000    0.11496    0.08672 =
         0.03670   -0.00894    0.01173   -0.07213
AFIX 137
H16A  2    1.385637    0.454950    0.481795    11.00000   -1.50000
H16B  2    1.355155    0.403643    0.565340    11.00000   -1.50000
H16C  2    1.250842    0.510378    0.531285    11.00000   -1.50000
AFIX   0
C17   1    1.342897    0.199911    0.504140    11.00000    0.08706    0.06436 =
         0.08262   -0.01447    0.05202   -0.01255
AFIX 137
H17A  2    1.417479    0.226692    0.464019    11.00000   -1.50000
H17B  2    1.299292    0.124824    0.494917    11.00000   -1.50000
H17C  2    1.379004    0.172227    0.547159    11.00000   -1.50000
AFIX   0
C18   1    1.180905    0.360616    0.448523    11.00000    0.07994    0.18425 =
         0.02756    0.02668   -0.00444   -0.05494
AFIX 137
H18A  2    1.254875    0.386656    0.407942    11.00000   -1.50000
H18B  2    1.114281    0.436952    0.454894    11.00000   -1.50000
H18C  2    1.136423    0.285441    0.440008    11.00000   -1.50000
AFIX   0
RESI 0
RESI 3 SMES
RESI 0
RESI 3 SMES
C1    1    0.297901    0.760891    0.821895    11.00000    0.02071    0.01781 =
         0.02331   -0.00222   -0.00287    0.00103
C2    1    0.202438    0.738875    0.781522    11.00000    0.02555    0.01788 =
         0.02041   -0.00413   -0.00338    0.00135
C3    1    0.068505    0.718137    0.817253    11.00000    0.02263    0.02309 =
         0.02497   -0.00599   -0.00839    0.00028
AFIX  43
H3    2    0.006008    0.699669    0.791100    11.00000   -1.20000
AFIX   0
C4    1    0.021211    0.722944    0.888962    11.00000    0.01984    0.02003 =
         0.02388   -0.00429   -0.00452    0.00064
C5    1    0.113284    0.750979    0.926039    11.00000    0.02116    0.02486 =
         0.01922   -0.00481   -0.00312    0.00088
AFIX  43
H5    2    0.082199    0.756478    0.974871    11.00000   -1.20000
AFIX   0
C6    1    0.250149    0.771663    0.895106    11.00000    0.01940    0.01993 =
         0.02283   -0.00425   -0.00442    0.00182
C7    1    0.233505    0.746856    0.699127    11.00000    0.03081    0.02800 =
         0.02202   -0.00456   -0.00333   -0.00115
C8    1   -0.130829    0.707685    0.922510    11.00000    0.01817    0.02728 =
         0.02583   -0.00703   -0.00452   -0.00155
C9    1    0.337302    0.808628    0.944074    11.00000    0.02035    0.02954 =
         0.02488   -0.00570   -0.00685   -0.00137
C10   1    0.346294    0.644422    0.671340    11.00000    0.04155    0.03042 =
         0.02651   -0.00992   -0.00177    0.00032
AFIX 137
H10A  2    0.349671    0.644196    0.621133    11.00000   -1.50000
H10B  2    0.327045    0.554823    0.698137    11.00000   -1.50000
H10C  2    0.434106    0.668911    0.677027    11.00000   -1.50000
AFIX   0
C11   1    0.266866    0.890801    0.663200    11.00000    0.04958    0.02923 =
         0.02540   -0.00007   -0.00635    0.00145
AFIX 137
H11A  2    0.290282    0.894564    0.611741    11.00000   -1.50000
H11B  2    0.344092    0.917089    0.679158    11.00000   -1.50000
H11C  2    0.187464    0.952390    0.675828    11.00000   -1.50000
AFIX   0
C12   1    0.107300    0.717496    0.673301    11.00000    0.04188    0.05299 =
         0.02436   -0.00821   -0.01035   -0.00554
AFIX 137
H12A  2    0.128630    0.727257    0.621545    11.00000   -1.50000
H12B  2    0.031194    0.780949    0.688492    11.00000   -1.50000
H12C  2    0.082150    0.625686    0.693509    11.00000   -1.50000
AFIX   0
C13   1    0.396942    0.946733    0.916074    11.00000    0.02801    0.03032 =
         0.03276   -0.00812   -0.00822   -0.00236
AFIX 137
H13A  2    0.456558    0.963196    0.946296    11.00000   -1.50000
H13B  2    0.322690    1.016819    0.916574    11.00000   -1.50000
H13C  2    0.449501    0.947999    0.867549    11.00000   -1.50000
AFIX   0
C14   1    0.252825    0.821683    1.018657    11.00000    0.02617    0.05297 =
         0.02678   -0.01043   -0.00666   -0.00676
AFIX 137
H14A  2    0.310931    0.848795    1.046834    11.00000   -1.50000
H14B  2    0.216407    0.735090    1.041674    11.00000   -1.50000
H14C  2    0.177444    0.889462    1.014871    11.00000   -1.50000
AFIX   0
C15   1    0.447068    0.695043    0.956716    11.00000    0.02339    0.03539 =
         0.03461    0.00051   -0.01173   -0.00299
AFIX 137
H15A  2    0.498889    0.717892    0.989105    11.00000   -1.50000
H15B  2    0.508765    0.684127    0.911555    11.00000   -1.50000
H15C  2    0.403209    0.611024    0.977511    11.00000   -1.50000
AFIX   0
C16   1   -0.212447    0.826241    0.887589    11.00000    0.02161    0.02923 =
         0.05684   -0.00041   -0.00682    0.00012
AFIX 137
H16A  2   -0.309557    0.819868    0.908927    11.00000   -1.50000
H16B  2   -0.197394    0.823838    0.836778    11.00000   -1.50000
H16C  2   -0.182466    0.910665    0.894780    11.00000   -1.50000
AFIX   0
C17   1   -0.174656    0.576045    0.910494    11.00000    0.02598    0.02953 =
         0.03821   -0.00477   -0.00565   -0.00374
AFIX 137
H17A  2   -0.272025    0.568657    0.930870    11.00000   -1.50000
H17B  2   -0.122763    0.500893    0.933280    11.00000   -1.50000
H17C  2   -0.157409    0.573799    0.859592    11.00000   -1.50000
AFIX   0
C18   1   -0.162800    0.708259    1.002511    11.00000    0.02297    0.06769 =
         0.03394   -0.01589    0.00101   -0.00990
AFIX 137
H18A  2   -0.259787    0.695565    1.021661    11.00000   -1.50000
H18B  2   -0.140553    0.794318    1.011735    11.00000   -1.50000
H18C  2   -0.108497    0.635260    1.025277    11.00000   -1.50000
RESI 0
REM #####
AFIX   0
Part 1 10.5
H1    2    0.533487    0.822278    0.814903    10.50000   -1.50000
H3    2    0.827590    0.180696    0.829097    10.50000   -1.50000
Part 0
Part 2 10.5
H2    2    0.491033    0.818598    0.721273    10.50000   -1.50000
H4    2    0.698834    0.119216    0.778399    10.50000    0.03494
Part 0

REM #####

REM <hkl>
REM JuGl008_0m_a.hkl
REM </hkl>
HKLF 4


REM  JuGl008_0m_a.res in P-1
REM wR2 = 0.1507, GooF = S = 1.031, Restrained GooF = 1.032 for all data
REM R1 = 0.0567 for 6689 Fo > 4sig(Fo) and 0.0907 for all 9481 data
REM 428 parameters refined using 4 restraints

END

WGHT      0.0544      1.1523

REM Highest difference peak  0.581,  deepest hole -0.444,  1-sigma level  0.058
Q1    1   1.2664  0.2187  0.4667  11.00000  0.05    0.58
Q2    1   1.1621  0.4596  0.4706  11.00000  0.05    0.54
Q3    1  -0.1989  0.8159  0.9561  11.00000  0.05    0.33
Q4    1   0.7459  0.2766  0.7747  11.00000  0.05    0.27
Q5    1   0.9939  0.2030  0.7039  11.00000  0.05    0.27
Q6    1   1.1223  0.2823  0.6121  11.00000  0.05    0.27
Q7    1   1.3713  0.3436  0.5261  11.00000  0.05    0.26
Q8    1   1.1741  0.2936  0.5465  11.00000  0.05    0.25
Q9    1   0.2873  0.7980  0.9214  11.00000  0.05    0.25
Q10   1   0.3087  0.7185  0.6850  11.00000  0.05    0.24
Q11   1   0.1402  0.7016  0.8040  11.00000  0.05    0.23
Q12   1   0.8283  0.1813  0.6295  11.00000  0.05    0.23
Q13   1   1.2457  0.4803  0.4117  11.00000  0.05    0.23
Q14   1   0.0539  0.6134  0.6913  11.00000  0.05    0.23
Q15   1  -0.1210  0.5680  1.0058  11.00000  0.05    0.23
Q16   1   1.3205  0.2381  0.4296  11.00000  0.05    0.23
Q17   1   0.1787  0.7341  0.6865  11.00000  0.05    0.22
Q18   1   0.2053  0.7518  0.7365  11.00000  0.05    0.22
Q19   1   0.9764  0.0644  0.8660  11.00000  0.05    0.22
Q20   1   0.2200  0.7221  0.7469  11.00000  0.05    0.22
;
_shelx_res_checksum               82562

_shelx_hkl_file
;
  -1   0   0  817.82   61.79
   1   0   0  880.11   61.59
  -2   0   0 4100.59  257.87
  -2   0   0 3253.97  257.17
  -2   0   0 3863.61  258.07
   2   0   0 3569.94  257.87
   2   0   0 3445.86  257.67
   2   0   0 3592.34  257.07
   2   0   0 3248.67  258.87
  -3   0   0  917.01   66.99
  -3   0   0  924.61   65.19
  -3   0   0  966.80   64.89
  -3   0   0  895.91   65.79
   3   0   0  834.22   64.59
   3   0   0  826.12   64.79
   3   0   0  842.82   65.19
   3   0   0  823.02   66.59
  -4   0   0 1141.19   79.69
  -4   0   0  991.90   76.99
  -4   0   0 1025.70   77.99
  -4   0   0 1128.49   76.79
   4   0   0 1063.59   75.09
   4   0   0  960.00   76.29
   4   0   0 1054.19   77.19
   4   0   0  931.61   76.49
  -5   0   0  177.38   17.80
  -5   0   0  217.58   16.70
  -5   0   0  199.98   19.80
  -5   0   0  190.98   17.20
   5   0   0  196.28   16.40
   5   0   0  195.48   19.40
   5   0   0  159.98   16.10
   5   0   0  185.08   14.50
   5   0   0  167.08   16.60
  -6   0   0  122.79   13.20
  -6   0   0   95.59   14.90
  -6   0   0   84.89   10.80
  -6   0   0   91.19   10.00
   6   0   0   93.89   10.10
   6   0   0   93.19   10.70
   6   0   0  119.99   14.30
   6   0   0   96.59    8.00
  -7   0   0  261.47   26.00
  -7   0   0  293.77   23.70
  -7   0   0  212.08   26.10
  -7   0   0  217.18   23.70
   7   0   0  291.47   27.90
   7   0   0  247.38   23.40
   7   0   0  302.17   24.40
   7   0   0  323.57   24.00
  -8   0   0   53.19   12.80
  -8   0   0   86.59   11.60
  -8   0   0   73.99   13.30
   8   0   0   64.39   14.80
   8   0   0   71.59   11.10
   8   0   0   65.69   10.80
  -9   0   0  149.99   16.40
  -9   0   0  145.69   23.10
  -9   0   0  126.39   20.90
  -9   0   0  140.99   17.10
   9   0   0  176.18   18.00
   9   0   0  183.38   17.30
 -10   0   0   -2.50    5.40
 -10   0   0    3.50    6.20
  10   0   0    2.20    4.00
 -11   0   0   44.30   11.60
  11   0   0   27.70    9.00
  11   0   0   47.50    9.50
 -12   0   0   -1.00    9.00
 -12   0   0    5.60    8.70
  12   0   0    7.80    6.30
 -13   0   0   45.50   14.60
  13   0   0   34.30   10.30
  13  -1   0   -8.00    6.50
 -13   1   0   15.00   10.80
  12  -1   0    5.10    5.60
 -12   1   0   -7.20    8.90
 -12   1   0    6.00    9.50
  11  -1   0  100.89   15.60
 -11   1   0  104.99   19.40
  10  -1   0    4.80    4.40
 -10   1   0   14.20    8.10
 -10   1   0    8.90    6.10
   9  -1   0   -0.60    4.00
  -9   1   0   -4.30    4.70
  -9   1   0   -2.50    5.30
  -9   1   0    7.50    5.30
   8  -1   0  975.60   67.79
   8  -1   0  924.11   68.09
   8  -1   0  899.31   73.69
  -8   1   0  777.12   69.79
  -8   1   0  754.52   71.59
   7  -1   0   96.49    8.40
   7  -1   0   95.09   11.70
   7  -1   0  113.79   11.60
   7  -1   0   95.59   17.00
  -7   1   0   93.09   11.80
  -7   1   0  116.39   17.80
  -7   1   0   89.19   10.80
  -7   1   0  128.19   18.00
   6  -1   0  429.26   35.90
   6  -1   0  366.76   28.90
   6  -1   0  388.06   31.40
  -6   1   0  438.46   36.00
  -6   1   0  373.06   29.60
  -6   1   0  370.96   31.40
  -6   1   0  374.96   33.70
  -6   1   0  413.96   32.40
   5  -1   0  527.05   41.70
   5  -1   0  493.85   39.30
   5  -1   0  606.94   41.70
   5  -1   0  446.96   43.70
  -5   1   0  551.54   39.90
  -5   1   0  546.35   41.90
  -5   1   0  533.95   41.30
  -5   1   0  572.04   43.50
  -5   1   0  506.75   44.30
   4  -1   0   95.29    8.70
   4  -1   0   69.99    6.70
   4  -1   0   65.29   10.10
   4  -1   0   72.59    8.00
  -4   1   0   70.79    7.70
  -4   1   0   67.69    8.80
  -4   1   0   65.99    7.90
  -4   1   0   74.19   11.20
  -4   1   0   80.29    6.80
   3  -1   0   78.29    6.60
   3  -1   0   68.49    7.20
   3  -1   0   87.99    9.30
  -3   1   0   83.79    8.40
  -3   1   0   80.99    6.60
  -3   1   0   67.99    7.10
  -3   1   0   56.39    9.20
  -3   1   0   71.29    7.40
   2  -1   0  158.08   14.60
   2  -1   0  180.48   13.10
   2  -1   0  167.78   13.40
   2  -1   0  146.79   13.60
  -2   1   0  156.48   13.30
  -2   1   0  195.28   13.70
  -2   1   0  169.18   12.90
  -2   1   0  155.28   14.00
   1  -1   0  894.01   65.19
   1  -1   0  922.71   65.29
  -1   1   0  929.31   65.79
  -1   1   0  892.81   65.29
  -1   1   0  874.61   65.19
  -1   1   0  885.81   65.89
   0  -1   0   74.09    5.60
   0  -1   0   81.99    5.90
   0  -1   0   71.19    5.80
   0   1   0   59.39    5.50
   0   1   0   73.09    6.20
  -1  -1   0 2706.43  208.88
  -1  -1   0 2814.32  208.58
  -1  -1   0 2901.91  209.08
   1   1   0 2908.21  208.58
   1   1   0 3178.38  209.08
  -2  -1   0 2486.15  184.58
   2   1   0 2406.06  184.18
   2   1   0 2761.42  183.88
   2   1   0 2540.05  185.28
  -3  -1   0    7.40    3.00
  -3  -1   0    8.50    2.40
  -3  -1   0   14.50    3.60
  -3  -1   0    8.10    2.60
   3   1   0   13.80    3.20
   3   1   0    9.80    3.50
   3   1   0    9.60    2.40
   3   1   0    9.20    2.80
  -4  -1   0   39.90    7.10
  -4  -1   0   47.20    7.00
  -4  -1   0   42.50    5.30
  -4  -1   0   38.80    7.70
   4   1   0   44.20    5.50
   4   1   0   64.49    9.40
   4   1   0   41.00    5.00
   4   1   0   39.30    6.40
   4   1   0   42.90    6.60
  -5  -1   0 1792.52  131.69
  -5  -1   0 1729.03  129.89
   5   1   0 1497.75  128.89
   5   1   0 1961.20  129.09
   5   1   0 1634.44  125.19
   5   1   0 1655.73  126.09
   5   1   0 1810.62  127.09
  -6  -1   0   82.09   11.10
  -6  -1   0   62.99   12.00
  -6  -1   0   37.30    6.80
  -6  -1   0   52.89    9.80
   6   1   0   68.69    8.00
   6   1   0   46.30    8.20
   6   1   0   44.30    9.60
   6   1   0   62.69    7.60
   6   1   0   58.39    5.90
  -7  -1   0  209.08   22.70
  -7  -1   0  222.18   20.30
  -7  -1   0  209.58   21.40
  -7  -1   0  176.08   23.10
   7   1   0  290.27   26.10
   7   1   0  226.78   20.40
   7   1   0  230.28   17.90
   7   1   0  258.47   21.30
   7   1   0  238.58   21.30
  -8  -1   0  409.06   32.30
  -8  -1   0  374.06   35.50
   8   1   0  409.56   32.70
   8   1   0  379.36   31.60
   8   1   0  353.96   28.10
   8   1   0  368.06   32.50
  -9  -1   0   20.40   10.20
  -9  -1   0   29.80    6.70
  -9  -1   0   16.80    6.30
   9   1   0   10.90    6.30
   9   1   0   24.90    6.20
   9   1   0   20.20    6.20
 -10  -1   0   10.70    7.90
 -10  -1   0   12.10    6.70
  10   1   0   13.80    5.40
  10   1   0   10.80    6.10
 -11  -1   0   47.10   13.80
 -11  -1   0   77.99   17.30
  11   1   0   69.49   12.20
 -12  -1   0    4.10   10.30
 -13  -1   0   42.50   15.80
  13   1   0   35.80   11.00
  12  -2   0  101.99   14.20
  12  -2   0  106.79   16.60
 -12   2   0   98.29   23.90
  11  -2   0   -0.50    4.60
 -11   2   0   12.80   10.30
 -11   2   0    4.70    7.40
  10  -2   0    6.50    4.20
 -10   2   0    7.30    6.90
   9  -2   0  245.38   24.30
   9  -2   0  268.07   23.80
  -9   2   0  296.97   30.10
  -9   2   0  256.07   28.20
   8  -2   0   32.00   10.00
   8  -2   0   24.00    5.80
   8  -2   0   29.40    6.80
  -8   2   0   35.30   10.10
  -8   2   0   27.60    8.70
  -8   2   0   18.30    5.90
   7  -2   0   99.89   17.90
   7  -2   0  116.09   10.60
   7  -2   0  126.49   13.10
   7  -2   0  111.79   13.20
  -7   2   0  142.39   14.40
  -7   2   0  142.79   17.30
  -7   2   0  132.39   11.30
  -7   2   0  114.79   13.00
  -7   2   0  135.19   15.80
   6  -2   0    1.80    3.50
   6  -2   0    4.40    2.80
   6  -2   0    6.60    3.40
   6  -2   0    1.70    1.80
  -6   2   0    3.90    1.90
  -6   2   0    3.30    3.70
  -6   2   0    1.10    2.70
  -6   2   0    2.30    3.60
   5  -2   0    3.50    2.20
   5  -2   0    2.80    2.90
   5  -2   0   10.00    3.20
   5  -2   0    1.00    3.40
  -5   2   0    8.30    3.30
  -5   2   0    5.00    3.00
  -5   2   0    4.50    3.10
  -5   2   0    4.30    2.10
   4  -2   0   26.10    5.20
   4  -2   0   21.80    3.90
   4  -2   0   25.30    6.40
   4  -2   0   31.60    5.00
  -4   2   0   36.70    4.70
  -4   2   0   27.60    5.10
  -4   2   0   24.60    5.70
  -4   2   0   31.40    6.70
   3  -2   0 1368.26  107.79
   3  -2   0 1488.85  106.59
   3  -2   0 1544.15  107.19
  -3   2   0 1398.16  107.39
  -3   2   0 1523.85  106.79
   2  -2   0  225.28   18.40
   2  -2   0  237.88   17.70
   2  -2   0  206.48   17.40
  -2   2   0  234.48   18.80
  -2   2   0  229.38   17.60
  -2   2   0  213.58   17.70
  -2   2   0  209.28   18.60
   1  -2   0 9999.00  718.03
  -1  -2   0   72.99    7.00
  -1  -2   0   77.69    7.00
  -1  -2   0   65.89    6.60
   1   2   0   61.59    6.40
   1   2   0   68.29    6.50
   1   2   0   57.69    6.60
   1   2   0   78.09    7.00
  -2  -2   0  331.77   26.10
  -2  -2   0  328.57   27.20
  -2  -2   0  326.67   26.60
   2   2   0  363.36   26.80
   2   2   0  342.87   26.70
  -3  -2   0  153.38   13.50
  -3  -2   0  124.29   12.50
  -3  -2   0  147.79   12.10
  -3  -2   0  140.59   13.80
   3   2   0  146.49   12.00
   3   2   0  112.69   13.20
   3   2   0  148.69   12.90
  -4  -2   0  634.04   52.39
  -4  -2   0  653.53   49.80
  -4  -2   0  652.03   51.59
   4   2   0  692.93   51.09
   4   2   0  632.64   49.80
   4   2   0  656.43   52.69
   4   2   0  700.03   50.99
  -5  -2   0  210.28   22.50
  -5  -2   0  250.87   22.10
  -5  -2   0  221.68   19.80
  -5  -2   0  220.08   20.50
   5   2   0  252.47   23.30
   5   2   0  257.47   21.30
  -6  -2   0   30.00    7.70
  -6  -2   0   31.00    5.60
  -6  -2   0   35.70    8.70
   6   2   0   18.90    4.40
   6   2   0   13.00    6.40
   6   2   0   27.50    5.60
   6   2   0   36.80    7.20
   6   2   0   24.20    5.70
  -7  -2   0  107.39   17.60
  -7  -2   0   91.49   14.90
  -7  -2   0   89.09   13.30
  -7  -2   0   82.79   10.00
   7   2   0   83.29    9.20
   7   2   0   90.79   11.20
   7   2   0   86.99   12.90
   7   2   0   71.99   14.50
   7   2   0   77.49   10.70
  -8  -2   0  150.78   19.10
  -8  -2   0  131.89   16.80
  -8  -2   0   98.99   13.40
  -8  -2   0  115.19   15.40
   8   2   0  136.79   14.20
   8   2   0  140.29   12.50
   8   2   0  172.38   16.20
   8   2   0  137.29   11.50
   8   2   0  150.88   22.40
   8   2   0  136.69   15.50
  -9  -2   0   11.10    5.50
  -9  -2   0   16.60    9.00
   9   2   0   19.80    6.50
   9   2   0   26.30    7.60
   9   2   0   18.50    5.00
 -10  -2   0   12.60    9.10
 -10  -2   0   -1.90    5.50
  10   2   0   10.20    6.00
  10   2   0   -3.60    4.10
 -11  -2   0    1.00    7.30
 -11  -2   0   -3.00    5.90
  11   2   0    6.40    4.80
  11   2   0    3.80    5.90
  12   2   0    2.30    6.50
  13   2   0   11.90    8.20
  12  -3   0    4.70    6.60
 -12   3   0   16.50   16.80
  11  -3   0  101.59   14.70
  11  -3   0   81.19   12.40
 -11   3   0  127.19   22.20
  10  -3   0   93.29   13.50
  10  -3   0  121.29   13.10
 -10   3   0  104.79   19.70
   9  -3   0   47.50    8.40
  -9   3   0   56.29   13.90
  -9   3   0   50.59    6.90
   8  -3   0  612.54   51.39
   8  -3   0  665.53   50.99
  -8   3   0  668.13   49.60
  -8   3   0  692.63   54.59
  -8   3   0  645.44   52.99
  -8   3   0  721.63   57.19
  -8   3   0  533.45   54.69
   7  -3   0 1375.06   98.29
   7  -3   0 1416.26   99.39
   7  -3   0 1327.47   96.39
  -7   3   0 1336.27   99.79
  -7   3   0 1315.27  103.09
  -7   3   0 1237.08   96.79
  -7   3   0 1213.88  101.99
  -7   3   0 1270.17   99.29
   6  -3   0   17.20    3.60
   6  -3   0   23.20    5.90
   6  -3   0   20.80    4.80
   6  -3   0   10.60    6.70
  -6   3   0   20.00    4.30
  -6   3   0   28.40    6.80
  -6   3   0   12.70    4.50
  -6   3   0   30.10    6.00
  -6   3   0   27.30    7.10
   5  -3   0  224.48   20.90
   5  -3   0  231.18   19.40
   5  -3   0  242.98   20.40
   5  -3   0  260.07   24.20
  -5   3   0  238.88   22.90
  -5   3   0  257.37   21.20
  -5   3   0  285.77   24.10
  -5   3   0  219.28   20.50
  -5   3   0  224.18   19.50
   4  -3   0  377.16   30.10
   4  -3   0  414.36   31.70
   4  -3   0  318.07   32.60
   4  -3   0  408.56   30.70
  -4   3   0  422.56   34.70
  -4   3   0  361.86   30.10
  -4   3   0  420.36   32.50
   3  -3   0  361.16   28.60
   3  -3   0  350.66   29.50
   3  -3   0  338.07   28.50
  -3   3   0  422.06   30.90
  -3   3   0  337.57   28.90
  -3   3   0  414.46   30.70
  -3   3   0  357.96   28.60
   2  -3   0  981.70   73.79
   2  -3   0  934.21   72.29
   2  -3   0  896.91   72.19
  -2   3   0 1059.39   73.99
  -2   3   0 1084.59   73.59
  -2   3   0 1023.50   72.59
  -2   3   0  903.91   72.49
   1  -3   0  717.63   54.49
   1  -3   0  766.72   53.99
   1  -3   0  751.92   54.09
   1  -3   0  667.13   53.59
  -1   3   0  638.84   53.59
  -1   3   0  754.82   53.99
  -1   3   0  821.42   54.79
  -1   3   0  669.93   53.59
   0  -3   0  334.77   27.50
   0  -3   0  359.66   27.00
   0  -3   0  351.56   27.70
   0   3   0  350.36   27.60
   0   3   0  339.27   28.30
   0   3   0  392.96   28.00
  -1  -3   0  179.78   16.70
  -1  -3   0  195.08   16.50
  -1  -3   0  181.98   16.30
   1   3   0  187.18   16.20
   1   3   0  216.98   16.90
   1   3   0  212.38   16.20
   1   3   0  179.38   16.20
  -2  -3   0  494.75   43.40
  -2  -3   0  541.75   43.20
   2   3   0  653.03   44.30
   2   3   0  618.54   43.90
   2   3   0  595.04   43.10
   2   3   0  521.55   42.90
  -3  -3   0    3.50    3.20
  -3  -3   0    6.80    2.40
  -3  -3   0    5.20    2.40
  -3  -3   0    7.50    2.80
   3   3   0    9.70    2.70
   3   3   0   10.60    3.30
   3   3   0    9.10    3.20
   3   3   0   11.90    2.90
  -4  -3   0  992.60   67.49
  -4  -3   0  901.91   69.59
   4   3   0  786.52   67.69
   4   3   0  896.81   66.89
  -5  -3   0  106.29   15.50
  -5  -3   0  110.19   11.90
  -5  -3   0  110.39   12.90
  -5  -3   0  121.19   11.40
   5   3   0   83.59   11.30
   5   3   0  112.49   14.00
   5   3   0  111.49   12.00
   5   3   0  120.09   11.30
  -6  -3   0   20.20    4.80
  -6  -3   0   25.30    8.10
  -6  -3   0   16.80    5.70
   6   3   0   25.90    6.30
   6   3   0   26.70    4.40
   6   3   0   28.10    7.50
   6   3   0   29.00    6.80
   6   3   0   32.00    6.00
  -7  -3   0  130.39   13.40
  -7  -3   0  133.09   20.00
  -7  -3   0  118.99   18.00
   7   3   0  144.29   13.70
   7   3   0  105.29   17.70
   7   3   0  122.39   14.30
   7   3   0  129.89   11.90
   7   3   0  128.69   14.80
  -8  -3   0   85.79   17.80
  -8  -3   0   55.19   10.70
  -8  -3   0   52.59   12.40
  -8  -3   0   93.59   10.20
   8   3   0   64.69    7.50
   8   3   0   83.59   10.90
   8   3   0   75.19   11.50
   8   3   0   43.60   12.70
   8   3   0   59.19    9.30
  -9  -3   0    3.70    3.90
  -9  -3   0   -2.40    6.10
  -9  -3   0   -1.00    4.90
   9   3   0   -2.70    4.00
   9   3   0    0.30    4.40
   9   3   0   -1.70    2.70
   9   3   0    1.90    1.90
   9   3   0    1.70    3.50
 -10  -3   0    3.50    5.60
 -10  -3   0    5.80    6.80
  10   3   0   -2.40    5.10
  10   3   0    1.70    2.90
  10   3   0    7.40    4.80
  10   3   0    2.20    4.50
 -11  -3   0   36.80   11.90
  11   3   0   17.00    6.60
  11   3   0   13.20    6.40
 -12  -3   0   18.80   10.60
  12   3   0    8.20    6.40
  12   3   0    3.50    6.00
  12  -4   0   -6.00    5.90
 -12   4   0   -5.60   11.70
  11  -4   0   -3.00    4.90
 -11   4   0  -19.20    7.80
  10  -4   0   11.30    5.20
  10  -4   0    5.60    6.60
 -10   4   0    8.70    7.40
 -10   4   0   32.50   10.40
   9  -4   0   38.60    7.70
  -9   4   0   33.40    6.10
  -9   4   0   54.29   14.30
  -9   4   0   20.80    8.30
   8  -4   0   28.20    6.10
  -8   4   0   21.00    5.40
  -8   4   0   33.20    7.50
  -8   4   0   16.40    8.40
  -8   4   0   36.80   10.60
   7  -4   0  133.59   22.40
   7  -4   0  144.49   15.20
   7  -4   0  164.38   14.40
   7  -4   0  182.48   16.80
  -7   4   0  177.68   19.90
  -7   4   0  201.68   20.70
  -7   4   0  151.68   16.50
  -7   4   0  117.89   16.20
   6  -4   0   70.39   10.20
   6  -4   0   69.59   12.60
   6  -4   0   50.59    7.50
  -6   4   0   48.00    8.80
  -6   4   0   51.49   11.00
  -6   4   0   62.89    9.60
  -6   4   0   46.50   10.50
   5  -4   0   15.80    3.90
   5  -4   0   13.60    4.60
   5  -4   0   12.00    3.60
   5  -4   0    8.30    4.40
  -5   4   0   13.80    5.40
  -5   4   0   10.80    4.30
  -5   4   0   15.00    4.10
  -5   4   0    7.40    4.20
   4  -4   0   -0.80    2.00
   4  -4   0   -0.70    1.50
   4  -4   0    0.10    1.90
   4  -4   0    2.40    4.10
  -4   4   0   -3.00    1.90
  -4   4   0    3.30    2.40
  -4   4   0    3.70    2.90
  -4   4   0    1.80    2.90
   3  -4   0  961.80   80.59
   3  -4   0 1110.59   79.79
   3  -4   0 1053.79   79.79
  -3   4   0 1179.18   81.79
  -3   4   0 1063.09   80.09
  -3   4   0 1075.69   81.89
   2  -4   0 1741.13  120.89
   2  -4   0 1653.03  120.59
   2  -4   0 1612.24  119.59
   2  -4   0 1564.24  119.19
  -2   4   0 1497.25  119.79
  -2   4   0 1517.85  119.49
  -2   4   0 1722.73  119.89
  -2   4   0 1744.63  121.29
   1  -4   0 1476.05  107.59
   1  -4   0 1369.06  106.49
   1  -4   0 1298.47  106.09
  -1   4   0 1544.55  106.79
  -1   4   0 1580.64  106.79
  -1   4   0 1441.76  105.99
  -1   4   0 1426.06  107.89
   0  -4   0 2772.12  192.58
   0  -4   0 2596.64  193.38
   0   4   0 2592.74  193.38
   0   4   0 2686.43  193.48
   0   4   0 2509.15  194.28
   0   4   0 2796.82  194.68
  -1  -4   0   17.20    4.30
  -1  -4   0   22.80    4.60
  -1  -4   0   21.50    4.80
   1   4   0   22.80    4.60
   1   4   0   21.40    4.70
   1   4   0   25.80    4.80
   1   4   0   24.00    5.10
  -2  -4   0  103.99   12.20
  -2  -4   0  134.19   12.50
  -2  -4   0  151.18   14.60
   2   4   0  112.69   11.80
   2   4   0  100.29   12.30
   2   4   0  141.89   12.10
  -3  -4   0    7.20    3.10
  -3  -4   0    4.30    2.60
  -3  -4   0    1.30    2.60
  -3  -4   0   15.20    4.10
   3   4   0    0.90    2.50
   3   4   0    5.90    3.00
   3   4   0   15.10    4.60
   3   4   0    3.80    3.00
  -4  -4   0  239.08   22.90
  -4  -4   0  265.67   22.60
  -4  -4   0  277.97   22.80
  -4  -4   0  258.57   22.90
   4   4   0  224.18   21.60
   4   4   0  252.27   22.30
   4   4   0  218.28   21.10
   4   4   0  249.58   20.70
  -5  -4   0  547.95   41.70
  -5  -4   0  443.66   38.50
  -5  -4   0  509.25   41.80
  -5  -4   0  524.25   40.40
   5   4   0  463.85   39.70
   5   4   0  447.16   39.50
  -6  -4   0    7.90    3.90
  -6  -4   0    6.30    4.90
  -6  -4   0    8.20    4.20
  -6  -4   0    4.70    3.20
   6   4   0    7.30    4.00
   6   4   0    4.30    2.50
   6   4   0    4.00    3.40
   6   4   0   10.40    3.40
  -7  -4   0    7.60    5.80
  -7  -4   0   21.30    5.40
  -7  -4   0   16.20    6.20
   7   4   0   21.00    5.50
   7   4   0   14.80    4.20
   7   4   0   18.20    4.80
   7   4   0    7.10    4.10
  -8  -4   0 1126.49   84.49
  -8  -4   0  912.61   79.19
   8   4   0 1115.39   81.69
   8   4   0  940.61   80.49
   8   4   0 1093.59   77.69
  -9  -4   0  179.48   20.20
  -9  -4   0  199.98   25.20
  -9  -4   0  233.38   26.00
   9   4   0  227.28   20.60
   9   4   0  201.58   22.10
 -10  -4   0   -0.20    9.60
 -10  -4   0    4.00    7.30
  10   4   0    2.00    2.90
  10   4   0   -0.20    5.00
  10   4   0   -2.30    4.10
  10   4   0    9.70    5.70
 -11  -4   0    5.60    6.80
  11   4   0    1.50    4.70
  11   4   0    2.50    4.40
  11   4   0   -4.30    5.40
 -12  -4   0  101.89   21.10
  12   4   0   98.19   15.20
 -11   5   0   43.00   14.20
 -11   5   0   37.20   12.30
  10  -5   0   36.10    7.60
 -10   5   0   47.40   12.80
 -10   5   0   48.10   10.90
   9  -5   0   13.70    6.00
   9  -5   0   12.20    4.60
  -9   5   0    6.90    5.20
  -9   5   0   12.60    7.70
  -9   5   0   23.00    9.40
   8  -5   0    2.60    3.50
  -8   5   0    6.80    5.70
  -8   5   0    8.90    4.30
  -8   5   0    0.70    5.90
   7  -5   0  103.99   20.20
   7  -5   0  181.58   16.40
   7  -5   0  156.78   14.60
  -7   5   0  151.78   22.20
  -7   5   0  159.18   15.20
  -7   5   0  109.19   17.90
  -7   5   0  110.99   17.80
   6  -5   0    8.80    3.90
   6  -5   0   10.60    6.30
   6  -5   0   19.50    6.30
  -6   5   0   12.80    5.10
  -6   5   0   11.30    4.70
  -6   5   0    5.60    4.60
  -6   5   0   12.80    3.80
  -6   5   0   18.60    6.20
   5  -5   0   78.89   11.50
   5  -5   0   67.99    8.60
   5  -5   0   81.39    9.80
   5  -5   0   71.09   12.60
  -5   5   0   58.29   10.90
  -5   5   0   61.69    9.80
  -5   5   0   67.79    8.60
  -5   5   0   79.99   13.70
   4  -5   0   85.59   11.90
   4  -5   0  111.39   11.80
   4  -5   0  158.28   15.80
   4  -5   0  124.79   11.90
  -4   5   0  136.99   14.00
  -4   5   0   98.89   15.20
  -4   5   0  135.89   12.80
  -4   5   0  107.69   12.40
   3  -5   0   -1.80    1.50
   3  -5   0    0.70    1.90
   3  -5   0    3.40    3.10
  -3   5   0    1.20    3.00
  -3   5   0   -1.10    2.70
  -3   5   0    1.60    2.20
  -3   5   0    1.80    2.30
   2  -5   0   66.69    9.10
   2  -5   0   77.29   11.20
   2  -5   0   83.89    9.30
   2  -5   0  100.19    9.30
  -2   5   0   80.49    9.40
  -2   5   0   79.19    9.60
  -2   5   0   79.99    8.70
  -2   5   0   53.59    9.40
   1  -5   0  105.19   10.40
   1  -5   0  102.99   11.60
   1  -5   0   89.59   10.00
  -1   5   0   97.59    9.60
  -1   5   0   99.09   10.70
  -1   5   0  107.89   11.10
   0  -5   0  697.13   53.99
   0  -5   0  668.33   52.89
   0   5   0  693.93   54.09
   0   5   0  719.53   54.29
   0   5   0  757.22   57.59
  -1  -5   0  737.93   53.69
  -1  -5   0  661.63   50.29
  -1  -5   0  640.14   52.09
   1   5   0  571.84   52.19
   1   5   0  704.23   52.69
   1   5   0  649.93   51.99
   1   5   0  745.73   52.29
  -2  -5   0  190.18   18.70
  -2  -5   0  230.78   19.90
  -2  -5   0  194.68   18.60
   2   5   0  196.98   18.20
   2   5   0  171.18   17.80
   2   5   0  245.68   19.20
   2   5   0  197.68   19.10
  -3  -5   0  134.29   14.10
  -3  -5   0  118.59   13.40
  -3  -5   0  126.19   13.00
   3   5   0  126.09   12.60
   3   5   0  138.19   13.40
   3   5   0  106.69   13.00
  -4  -5   0   12.50    4.50
  -4  -5   0   13.10    5.20
  -4  -5   0   12.00    3.90
  -4  -5   0   10.90    5.20
   4   5   0    9.10    3.00
   4   5   0    7.40    4.30
   4   5   0   13.90    3.80
   4   5   0   12.50    4.40
  -5  -5   0   52.09    8.90
  -5  -5   0   58.79   10.30
  -5  -5   0   58.49   10.60
  -5  -5   0   44.50   10.20
   5   5   0   65.29   10.00
   5   5   0   52.39   10.00
   5   5   0   58.09    9.00
   5   5   0   67.79    7.90
  -6  -5   0   13.40    6.30
  -6  -5   0   24.20    5.60
  -6  -5   0   11.60    7.00
  -6  -5   0   12.50    5.40
   6   5   0   15.90    4.50
   6   5   0   16.30    4.40
   6   5   0    8.00    4.40
   6   5   0    7.20    4.60
  -7  -5   0  165.98   19.90
  -7  -5   0  164.98   19.10
  -7  -5   0  162.88   16.90
  -7  -5   0  197.78   21.10
   7   5   0  163.28   16.00
   7   5   0  170.48   18.00
   7   5   0  148.89   18.00
   7   5   0  165.28   16.80
  -8  -5   0   55.89   15.00
  -8  -5   0   55.89   12.70
  -8  -5   0   65.09   13.80
   8   5   0   65.49    8.50
   8   5   0   62.39   10.30
   8   5   0   67.99   12.50
  -9  -5   0  120.29   20.10
  -9  -5   0  122.39   15.00
  -9  -5   0  134.09   21.30
   9   5   0  149.49   13.70
   9   5   0  120.29   18.40
   9   5   0  139.79   16.90
   9   5   0  121.79   15.00
 -10  -5   0    2.00    6.60
  10   5   0   -5.10    4.30
  10   5   0    8.40    4.00
  10   5   0   -5.80    4.80
  10   5   0   -0.20    5.30
 -11  -5   0   83.69   18.50
  11   5   0   97.79   14.10
  11   5   0   91.09   16.10
  11   5   0  106.99   14.40
 -12  -5   0   10.00    9.50
  12   5   0   -3.80    5.90
 -11   6   0   65.79   18.20
 -11   6   0   94.79   18.60
  10  -6   0    0.70    4.20
 -10   6   0    3.30    5.90
 -10   6   0   -8.70    8.20
 -10   6   0    9.40    8.10
   9  -6   0   27.80    5.90
   9  -6   0    5.10    6.50
  -9   6   0   28.20   11.50
  -9   6   0   23.50    8.90
   8  -6   0   21.60    5.80
  -8   6   0   24.80    6.90
  -8   6   0   25.70    9.40
  -8   6   0    8.60    7.20
   7  -6   0  145.59   14.90
  -7   6   0  161.48   23.80
  -7   6   0  144.19   15.40
   6  -6   0    5.70    6.50
   6  -6   0    7.40    5.10
   6  -6   0    3.90    3.30
  -6   6   0    9.30    5.80
  -6   6   0    0.30    3.60
  -6   6   0    6.80    5.20
   5  -6   0  386.86   33.70
   5  -6   0  355.26   28.90
   5  -6   0  340.07   30.30
  -5   6   0  348.17   30.10
  -5   6   0  313.57   29.20
  -5   6   0  329.47   31.10
  -5   6   0  362.86   33.20
   4  -6   0  291.07   27.50
   4  -6   0  271.37   25.80
  -4   6   0  305.17   26.40
  -4   6   0  307.37   25.90
  -4   6   0  315.47   27.90
  -4   6   0  244.68   24.70
   3  -6   0   56.49   10.20
   3  -6   0   59.09   10.30
  -3   6   0   76.79   12.00
  -3   6   0   74.79    9.30
  -3   6   0   63.49   10.00
  -3   6   0   73.89    9.20
   2  -6   0   90.39    9.90
   2  -6   0   96.29   11.50
   2  -6   0   88.29   10.40
  -2   6   0   82.59   10.10
  -2   6   0   70.69    9.20
  -2   6   0   88.39   10.90
  -2   6   0  103.79   12.60
   1  -6   0  428.16   32.90
   1  -6   0  384.46   33.80
   1  -6   0  470.75   33.00
  -1   6   0  364.86   32.70
  -1   6   0  374.56   31.40
  -1   6   0  367.66   34.50
   0  -6   0  174.78   16.40
   0  -6   0  168.98   16.80
   0  -6   0  174.18   15.50
   0   6   0  163.48   17.50
   0   6   0  179.48   16.70
   0   6   0  170.78   16.50
  -1  -6   0    3.20    2.30
  -1  -6   0   -0.80    2.80
  -1  -6   0    0.70    1.80
   1   6   0   -3.30    2.20
   1   6   0    1.50    2.40
   1   6   0   -5.50    3.20
   1   6   0    0.20    2.10
  -2  -6   0  371.76   31.00
  -2  -6   0  308.37   29.40
  -2  -6   0  400.26   30.70
   2   6   0  350.06   29.50
   2   6   0  341.27   30.10
   2   6   0  308.67   28.70
   2   6   0  344.67   29.40
  -3  -6   0   15.20    5.30
  -3  -6   0   19.20    5.50
  -3  -6   0   22.10    6.60
   3   6   0   17.80    4.70
   3   6   0    9.80    4.20
   3   6   0   20.10    6.40
   3   6   0   19.20    6.00
  -4  -6   0   10.90    5.10
  -4  -6   0   14.40    5.90
  -4  -6   0   27.20    7.60
  -4  -6   0   21.00    6.10
   4   6   0   18.50    5.60
   4   6   0   23.80    5.70
   4   6   0   26.30    5.10
   4   6   0   13.40    5.20
  -5  -6   0    6.20    4.20
  -5  -6   0   22.50    5.50
   5   6   0   12.20    5.20
   5   6   0   18.20    5.40
   5   6   0   20.60    5.60
  -6  -6   0  183.08   20.60
  -6  -6   0  182.98   20.50
  -6  -6   0  166.88   18.90
  -6  -6   0  176.38   17.90
   6   6   0  216.88   20.00
   6   6   0  166.28   17.40
   6   6   0  150.68   18.50
   6   6   0  177.18   17.50
  -7  -6   0   88.59   16.70
  -7  -6   0   95.19   18.30
  -7  -6   0  114.09   13.00
   7   6   0  109.49   12.80
  -8  -6   0   15.80    7.30
  -8  -6   0    0.80    5.30
  -8  -6   0   -3.30    4.60
   8   6   0    0.00    4.10
   8   6   0    1.50    4.80
   8   6   0    6.70    4.70
  -9  -6   0  181.88   25.90
  -9  -6   0  138.19   23.10
   9   6   0  187.28   20.20
   9   6   0  144.89   15.60
   9   6   0  117.69   21.90
 -10  -6   0   50.09   12.90
  10   6   0   42.70   10.20
  10   6   0   18.90    7.90
  10   6   0   23.80    6.30
  10   6   0   24.60    7.40
 -11  -6   0    6.30    9.90
  11   6   0   -3.40    6.20
  11   6   0    9.00    8.40
  11   6   0    3.90    7.80
  11   6   0  -13.00    5.40
  12   6   0   -2.80    8.80
 -10   7   0   21.20   11.50
 -10   7   0   29.60   11.70
   9  -7   0   36.70    7.30
  -9   7   0   57.39   13.00
  -9   7   0   22.00   10.80
   8  -7   0    5.00    3.90
   8  -7   0   -1.10    5.90
  -8   7   0    3.20    7.50
  -8   7   0    5.10    5.80
   7  -7   0  125.09   13.30
  -7   7   0  124.29   20.90
  -7   7   0  114.09   18.50
  -7   7   0  153.28   19.20
   6  -7   0   -4.00    6.30
   6  -7   0    5.80    3.90
  -6   7   0    7.20    6.40
  -6   7   0    5.20    4.10
   5  -7   0  115.49   14.10
   5  -7   0  124.09   12.80
  -5   7   0  115.49   14.50
  -5   7   0  118.19   14.20
  -5   7   0   79.69   15.60
   4  -7   0    1.20    5.00
   4  -7   0    3.90    3.10
  -4   7   0   11.90    6.10
  -4   7   0    8.70    4.50
  -4   7   0    7.00    4.60
  -4   7   0    8.70    4.20
   3  -7   0   85.69   13.80
   3  -7   0  107.89   11.70
   3  -7   0  102.39   14.80
  -3   7   0  114.39   12.10
  -3   7   0   97.59   13.60
  -3   7   0   95.89   12.40
   2  -7   0  211.38   22.50
   2  -7   0  265.57   21.90
   2  -7   0  206.78   21.80
  -2   7   0  238.38   27.20
  -2   7   0  227.38   22.60
  -2   7   0  272.77   21.40
   1  -7   0  133.89   16.50
   1  -7   0  186.08   16.60
   1  -7   0  140.09   15.30
  -1   7   0  174.08   16.70
  -1   7   0  162.08   17.90
  -1   7   0  179.28   18.60
   0  -7   0  275.77   28.50
   0  -7   0  279.97   25.10
   0  -7   0  241.98   25.10
   0   7   0  283.37   26.70
   0   7   0  326.97   27.30
   0   7   0  287.87   25.30
   0   7   0  274.17   25.20
  -1  -7   0  332.87   29.80
  -1  -7   0  346.07   28.10
   1   7   0  275.77   29.60
   1   7   0  382.46   33.20
   1   7   0  367.76   30.20
   1   7   0  380.86   31.60
  -2  -7   0  240.08   24.40
  -2  -7   0  265.37   24.20
   2   7   0  244.58   23.30
   2   7   0  297.07   25.30
   2   7   0  249.18   23.40
   2   7   0  229.98   22.90
  -3  -7   0    1.20    3.50
  -3  -7   0    6.80    3.70
  -3  -7   0    6.80    3.90
   3   7   0    0.60    3.10
   3   7   0    2.40    3.90
   3   7   0    8.90    3.90
   3   7   0    1.70    3.20
  -4  -7   0   60.49   11.50
  -4  -7   0   68.69   12.60
  -4  -7   0   58.09   11.50
  -4  -7   0   77.29   13.80
   4   7   0   67.99   12.20
   4   7   0   70.89   11.80
   4   7   0   77.59   11.20
  -5  -7   0  141.69   17.50
  -5  -7   0  153.48   16.20
  -5  -7   0  137.59   17.00
   5   7   0  155.18   15.70
   5   7   0  114.89   14.50
   5   7   0  153.68   17.20
  -6  -7   0    3.00    4.80
  -6  -7   0    7.40    4.60
   6   7   0    6.10    4.00
   6   7   0    3.80    4.20
   6   7   0    9.10    6.40
  -7  -7   0   59.49   13.60
  -7  -7   0   98.79   17.10
  -7  -7   0  117.59   15.40
   7   7   0   83.19   15.00
  -8  -7   0   28.20    8.60
  -8  -7   0   20.30    7.30
  -8  -7   0   12.10    8.30
   8   7   0   19.10    6.40
   8   7   0   20.60    8.30
  -9  -7   0    9.00    6.60
  -9  -7   0    1.60    7.30
   9   7   0    1.50    6.10
   9   7   0    2.00    5.00
   9   7   0    3.70    6.80
 -10  -7   0   19.20    9.50
  10   7   0   14.70    6.00
  10   7   0    3.30    7.60
  10   7   0    6.50    7.50
 -11  -7   0   64.39   17.30
  11   7   0  113.49   19.30
  11   7   0   76.79   22.50
 -10   8   0    9.90   12.20
  -9   8   0   17.00    9.90
  -9   8   0   12.10    7.60
   8  -8   0    0.40    3.70
  -8   8   0    1.90    5.60
  -8   8   0    1.70    6.90
   7  -8   0  152.28   18.60
   7  -8   0  175.48   16.20
  -7   8   0  132.59   21.60
  -7   8   0  165.28   24.60
  -7   8   0  170.18   20.70
   6  -8   0  161.08   20.00
   6  -8   0  143.99   15.20
  -6   8   0  142.29   19.10
  -6   8   0  169.68   21.00
   5  -8   0  122.69   19.20
   5  -8   0  134.89   14.00
  -5   8   0  145.89   16.10
  -5   8   0  187.48   36.80
  -5   8   0  109.49   16.50
   4  -8   0    4.10    5.00
   4  -8   0    8.10    3.90
  -4   8   0   -1.10    3.00
  -4   8   0    7.50    5.10
  -4   8   0   -4.20    4.70
   3  -8   0   -2.70    2.90
   3  -8   0   -4.60    4.20
   3  -8   0   -1.60    4.50
  -3   8   0   -5.50    4.40
  -3   8   0    5.70    5.80
  -3   8   0    1.80    2.60
  -3   8   0    3.70    5.80
   2  -8   0   24.90    7.90
   2  -8   0   43.90    8.80
   2  -8   0   28.40    6.90
  -2   8   0   20.80    7.90
  -2   8   0   22.00    5.10
  -2   8   0   24.00    7.20
  -2   8   0   24.30    7.90
  -2   8   0   42.40   10.50
   1  -8   0   33.10    7.60
   1  -8   0   26.70    5.90
   1  -8   0   26.40    6.10
  -1   8   0   18.10    6.50
  -1   8   0   24.40    8.20
   0  -8   0    3.90    3.50
   0  -8   0   12.90    4.60
   0  -8   0    7.30    4.80
   0   8   0   -1.60    3.60
   0   8   0    3.90    4.80
   0   8   0   -1.40    3.30
   0   8   0   10.20    5.40
  -1  -8   0  192.58   18.10
  -1  -8   0  155.58   15.20
  -1  -8   0  150.58   16.50
   1   8   0  152.78   16.90
   1   8   0  135.69   17.00
   1   8   0  168.38   18.40
  -2  -8   0  149.99   15.90
  -2  -8   0  186.28   19.00
   2   8   0  194.68   18.80
   2   8   0  207.48   20.50
   2   8   0  167.08   18.30
  -3  -8   0    0.70    5.50
  -3  -8   0   14.80    4.60
  -3  -8   0    5.40    2.80
   3   8   0    6.90    4.80
   3   8   0    8.20    5.10
   3   8   0   12.70    5.10
   3   8   0   10.90    5.30
  -4  -8   0  120.69   17.50
  -4  -8   0   84.39   15.00
   4   8   0  123.49   15.30
   4   8   0  109.09   13.50
   4   8   0  135.79   14.50
  -5  -8   0   20.00    7.60
  -5  -8   0   15.80    8.10
  -5  -8   0   22.40    6.50
   5   8   0   19.70    7.40
   5   8   0   21.40    6.00
   5   8   0   19.50    6.50
  -6  -8   0  280.87   27.70
  -6  -8   0  266.37   28.30
  -6  -8   0  307.67   30.20
   6   8   0  264.07   28.10
   6   8   0  281.07   26.60
   6   8   0  308.97   26.50
  -7  -8   0    2.20    5.80
  -7  -8   0    1.60    5.70
  -7  -8   0    1.30    5.30
   7   8   0   -7.80    4.60
   7   8   0    7.20    5.30
   8   8   0   39.60    9.70
   8   8   0   39.60    8.10
  -9  -8   0   43.10   12.60
  -9  -8   0   49.00   13.60
   9   8   0   40.80    9.00
 -10  -8   0   10.70   10.90
  -9   9   0   17.60   12.40
   8  -9   0   -3.20    4.90
  -8   9   0    4.00    6.20
  -8   9   0  -11.10    7.70
   7  -9   0  -12.00    7.60
   7  -9   0   -4.00    4.50
  -7   9   0   -5.50    5.40
  -7   9   0    0.10    6.20
   6  -9   0   10.10    5.10
   6  -9   0   15.90    8.70
  -6   9   0   14.70    6.10
  -6   9   0    9.60    7.90
   5  -9   0   69.69   10.70
   5  -9   0   56.69   10.90
  -5   9   0   47.10   10.80
   4  -9   0   54.79    9.50
  -4   9   0   40.90    8.80
  -4   9   0   44.60   11.90
   3  -9   0   91.19   13.30
   3  -9   0   79.99   13.70
   3  -9   0   94.59   15.50
  -3   9   0   93.79   16.60
  -3   9   0   59.89   13.00
  -3   9   0   89.89   12.50
   2  -9   0   55.39   10.00
   2  -9   0   56.59   10.30
  -2   9   0   35.30   10.60
  -2   9   0   24.40    9.40
   1  -9   0  193.38   26.40
   1  -9   0  161.78   18.70
   1  -9   0  229.88   20.70
  -1   9   0  202.78   22.80
  -1   9   0  205.28   22.50
   0  -9   0    8.80    5.00
   0  -9   0    2.30    6.20
   0  -9   0   14.90    4.90
   0   9   0   -0.70    3.70
   0   9   0   24.10    7.60
  -1  -9   0   19.70    7.80
  -1  -9   0   22.40    6.00
  -1  -9   0   16.80    4.70
   1   9   0   16.70    6.90
   1   9   0   20.70    8.40
  -2  -9   0   -4.30    3.10
  -2  -9   0   -0.50    3.90
   2   9   0    2.10    4.70
   2   9   0    3.00    5.10
  -3  -9   0    9.40    5.80
  -3  -9   0    1.70    3.30
   3   9   0   -1.20    4.60
   3   9   0    8.70    5.00
  -4  -9   0   75.29   14.50
  -4  -9   0   67.59   13.20
  -4  -9   0   87.49   10.00
   4   9   0   75.79   14.50
   4   9   0   93.89   14.20
  -5  -9   0  168.18   22.80
  -5  -9   0  243.48   23.80
  -5  -9   0  211.38   23.50
   5   9   0  183.18   20.40
   5   9   0  217.78   23.70
  -6  -9   0   -0.20    4.40
  -6  -9   0   -4.10    5.60
   6   9   0   -2.60    5.20
  -7  -9   0    7.50    6.40
  -7  -9   0   23.10   10.60
   7   9   0    8.00    6.40
   7   9   0    9.30    6.00
  -8  -9   0   31.60    9.90
   8   9   0   19.60    9.10
   8   9   0   20.90    6.50
  -9  -9   0   12.00    9.70
  -9  -9   0   39.00   14.10
   9   9   0   30.50    8.50
 -10  -9   0   -8.70   10.40
  10   9   0  -16.70    6.70
  10   9   0    9.40    8.90
  -8  10   0    4.10    9.30
   7 -10   0   10.30    6.00
  -7  10   0   30.00    9.30
   6 -10   0   77.69   12.30
   6 -10   0  119.69   17.70
  -6  10   0  106.29   20.10
  -6  10   0  101.69   15.90
   5 -10   0   14.90   10.30
   5 -10   0   10.40    4.80
  -5  10   0   23.20    8.70
  -5  10   0    5.50    5.30
   4 -10   0   -0.40    8.10
  -4  10   0    8.00    7.90
  -4  10   0   -9.20    6.90
  -4  10   0    9.10    5.30
   3 -10   0   87.49   16.60
   3 -10   0  119.89   14.30
  -3  10   0  128.69   19.50
  -3  10   0  127.29   20.40
   2 -10   0   92.59   14.80
  -2  10   0   94.79   17.10
  -2  10   0   73.39   15.00
   1 -10   0   30.90    8.60
   1 -10   0   62.39   13.00
  -1  10   0   38.10   10.80
  -1  10   0   41.60   10.80
   0 -10   0    6.40    8.50
   0 -10   0   22.50    6.10
   0 -10   0   25.00    6.30
   0  10   0   12.80    7.20
   0  10   0   20.00    8.40
  -1 -10   0   72.79   11.30
  -1 -10   0   78.99   14.30
   1  10   0   68.29   13.90
   1  10   0   94.89   16.60
  -2 -10   0   -5.60    4.60
  -2 -10   0   -4.40    3.70
   2  10   0   -1.10    4.10
   2  10   0    1.20    4.60
  -3 -10   0    2.10    4.60
  -3 -10   0   -1.10    3.80
   3  10   0   12.80    7.00
   3  10   0    4.60    4.70
  -4 -10   0   29.90    6.40
  -4 -10   0   25.50    8.30
   4  10   0   35.60   10.70
   4  10   0   31.60    9.20
  -5 -10   0  106.09   13.80
  -5 -10   0  136.79   30.60
   5  10   0  152.88   18.30
   6  10   0  117.69   16.50
   6  10   0  139.39   22.20
   7  10   0   -1.40    6.20
  -8 -10   0    4.70    9.20
   8  10   0   -0.40    6.50
  -9 -10   0   29.30   12.60
   9  10   0   29.30   13.90
   6 -11   0    2.40    7.20
  -6  11   0   22.40    8.50
  -6  11   0   35.10   13.70
   5 -11   0   -5.70   11.20
   5 -11   0    8.00    7.10
  -5  11   0  -11.10    9.50
  -5  11   0   13.20    6.00
  -5  11   0   -5.60    9.50
   4 -11   0   25.00    8.10
   4 -11   0   15.60   10.50
  -4  11   0   27.70   11.60
   3 -11   0   13.50    9.70
   3 -11   0   -0.70    5.90
   3 -11   0   -0.80   10.50
  -3  11   0   15.80    6.60
  -3  11   0   12.10    9.10
   2 -11   0  151.78   19.70
   2 -11   0  173.68   24.00
  -2  11   0  216.78   24.60
  -2  11   0  186.48   23.10
   1 -11   0   88.49   14.60
   1 -11   0   88.79   17.10
  -1  11   0   77.39   15.20
   0 -11   0    7.00    5.90
   0 -11   0    1.80    5.80
   0  11   0   -3.10    5.20
   0  11   0    3.20    5.90
  -1 -11   0  112.79   16.70
  -1 -11   0   74.99   12.50
   1  11   0   77.19   15.60
   1  11   0   93.99   17.50
  -2 -11   0   57.69   10.40
  -2 -11   0   47.60   11.40
   2  11   0   73.79   15.10
  -3 -11   0   12.80    5.70
  -3 -11   0   22.20    8.50
   3  11   0   20.90    8.90
   3  11   0   20.40    9.40
  -4 -11   0   10.40    6.60
  -4 -11   0   12.10    6.60
  -4 -11   0   16.80    9.60
   4  11   0   12.70    8.80
   4  11   0   12.00    7.60
  -5 -11   0  124.99   18.80
  -5 -11   0   95.49   16.30
  -5 -11   0  137.59   21.00
   5  11   0  107.19   16.80
   5  11   0  124.49   20.30
  -6 -11   0  -10.00    7.30
  -6 -11   0   -5.90    6.30
  -6 -11   0   -1.80    8.20
   6  11   0   -0.60    6.90
   6  11   0   -0.80    6.40
  -7 -11   0    0.70   10.50
  -8 -11   0    8.90   11.40
   8  11   0   14.20    9.70
   5 -12   0   -2.60    8.10
   4 -12   0    0.10    7.30
  -4  12   0    4.20   10.40
  -3  12   0    7.30    8.70
   2 -12   0   62.09   15.90
   2 -12   0   65.49   13.80
   1 -12   0    1.20    9.50
   1 -12   0   -1.20    6.10
  -1  12   0    3.30    8.40
  -1  12   0   15.00    8.80
   0 -12   0    0.90    6.50
   0 -12   0   -4.20    8.20
   0  12   0    2.20    7.30
   0  12   0   -0.10    7.20
  -1 -12   0   51.09   12.30
  -1 -12   0   43.20   10.60
   1  12   0   64.89   15.10
  -2 -12   0   24.60    8.60
  -2 -12   0   27.50   10.10
   2  12   0   44.70   12.60
  -3 -12   0  -11.10    7.40
  -3 -12   0    7.00    8.90
  -3 -12   0    0.40    7.00
   3  12   0   -7.10    6.60
  -4 -12   0  104.79   19.80
  -4 -12   0  128.99   19.60
   4  12   0  149.79   20.70
  -5 -12   0   45.10   16.40
  -5 -12   0   45.60   13.00
  -6 -12   0   14.90   11.60
  -6 -12   0   14.10   11.40
   2 -13   0   -0.10    8.60
   1 -13   0   13.60    8.80
  -1  13   0   -2.30    9.80
  -1  13   0   29.40   12.00
   0 -13   0    0.60    7.50
   0  13   0   -0.40    8.90
   0  13   0   10.20    8.80
   1  13   0   17.20    9.40
   2  13   0   91.09   17.00
  -3 -13   0   23.30   12.60
  -3 -13   0   25.50   15.10
   3  13   0   27.50   10.90
   3  13  -1    5.20    7.90
  -3 -13   1  -13.20    9.20
   2  13  -1   -1.90    8.80
  -2 -13   1   -4.50    8.70
   1  13  -1  -16.10    8.10
  -1 -13   1    7.90    9.50
   0  13  -1   -0.70    9.10
   0  13  -1  -13.70    8.60
   0 -13   1  -10.70    8.30
  -1  13  -1    7.60   11.70
  -6 -12   1   17.10   11.00
  -6 -12   1   13.40   11.50
   5  12  -1   10.50    7.60
  -5 -12   1   24.00   12.10
  -5 -12   1   -0.60    8.30
   4  12  -1   10.80    8.60
  -4 -12   1   10.10    7.90
  -4 -12   1   12.40    8.90
  -4 -12   1   19.00   10.40
   3  12  -1   11.40    7.60
  -3 -12   1   -4.60    5.90
  -3 -12   1    5.40    8.10
  -3 -12   1    5.90    7.90
   2  12  -1   -0.40    7.30
  -2 -12   1   -5.00    7.00
  -2 -12   1   14.60    9.30
   1  12  -1  136.49   29.80
   1  12  -1   77.99   16.20
  -1 -12   1   81.19   15.90
  -1 -12   1   72.69   13.20
   0  12  -1   14.30    8.00
   0  12  -1   13.20    8.60
   0 -12   1   10.70    7.70
   0 -12   1    7.70    7.70
  -1  12  -1   97.89   20.10
   1 -12   1   73.29   14.40
   2 -12   1   23.10   11.80
   2 -12   1    7.40   12.60
  -3  12  -1   26.90   12.50
   3 -12   1   28.50   14.20
   3 -12   1   35.40   10.60
  -4  12  -1   -1.60    9.40
   4 -12   1   -2.10    6.90
   7  11  -1    4.90    7.60
  -7 -11   1    1.90    9.20
  -7 -11   1    5.10   12.60
   6  11  -1   18.50    8.30
   6  11  -1   22.20   10.60
  -6 -11   1   -2.80    7.60
  -6 -11   1   32.80    9.40
  -6 -11   1   11.50    6.90
  -5 -11   1  244.28   25.10
  -5 -11   1  230.18   27.20
  -5 -11   1  196.78   21.10
   4  11  -1  -12.10    5.90
   4  11  -1   -0.10    5.50
  -4 -11   1   -5.10    5.70
  -4 -11   1    4.20    6.60
  -4 -11   1   -7.70    5.20
   3  11  -1    3.20    6.80
   3  11  -1    1.20    5.70
  -3 -11   1    3.70    4.40
  -3 -11   1    2.20    6.30
  -3 -11   1    0.20    6.10
   2  11  -1   -4.50    5.40
  -2 -11   1    7.90    6.50
  -2 -11   1    4.00    4.90
   1  11  -1   37.20   10.80
   1  11  -1   35.20    9.70
  -1 -11   1   52.39   11.20
  -1 -11   1   28.00    7.00
   0  11  -1   -3.40    5.40
   0 -11   1    4.40    6.30
  -1  11  -1   20.10    9.50
   1 -11   1   22.50    7.50
   1 -11   1   17.60    8.50
  -2  11  -1   51.49   12.40
   2 -11   1   40.90   12.80
   2 -11   1   31.80    9.40
   2 -11   1   58.79   12.80
  -3  11  -1  141.19   32.80
  -3  11  -1  118.19   19.10
   3 -11   1   83.29   13.90
   3 -11   1   91.59   17.80
   3 -11   1  116.29   18.40
  -4  11  -1  165.58   24.50
   4 -11   1  144.49   17.80
  -5  11  -1  110.19   19.20
  -5  11  -1   75.79   12.40
  -5  11  -1   87.79   19.10
   5 -11   1   79.19   14.70
   5 -11   1   74.39   11.90
  -6  11  -1   -5.60    5.20
  -6  11  -1    0.50    9.80
   6 -11   1   -6.20    6.10
  -9 -10   1  -15.30   10.00
   8  10  -1    0.70    6.80
  -8 -10   1    5.20    9.10
   7  10  -1   19.00    8.40
  -7 -10   1   12.50    9.30
   6  10  -1   74.09   13.90
   6  10  -1  109.49   17.70
  -6 -10   1   77.69   17.40
   5  10  -1   14.50    6.90
   5  10  -1   12.10    6.00
  -5 -10   1    9.90    5.60
  -5 -10   1   17.30    7.80
  -5 -10   1    3.10    5.00
   4  10  -1  110.19   18.30
   4  10  -1  104.79   15.70
  -4 -10   1   95.89   18.00
  -4 -10   1  100.69   11.60
  -4 -10   1   92.49   14.90
   3  10  -1  258.77   26.50
   3  10  -1  277.57   28.70
  -3 -10   1  285.57   27.80
  -3 -10   1  270.17   26.90
   2  10  -1    4.20    5.80
   2  10  -1   10.90    6.50
   1  10  -1   32.70    8.60
   1  10  -1   22.90    7.80
  -1 -10   1   16.30    6.20
   0  10  -1  116.99   17.50
   0  10  -1  131.29   19.80
   0 -10   1  104.99   15.70
   0 -10   1   71.39   16.60
  -1  10  -1  360.46   34.40
  -1  10  -1  287.07   32.40
   1 -10   1  357.26   30.80
   1 -10   1  382.16   36.40
   1 -10   1  277.57   31.40
  -2  10  -1   16.30    8.00
  -2  10  -1   23.10    8.90
   2 -10   1   33.40    8.10
   2 -10   1   23.10    7.20
  -3  10  -1   88.49   16.80
  -3  10  -1  109.69   19.90
   3 -10   1   74.79   13.30
   3 -10   1  107.59   14.70
  -4  10  -1  124.19   14.20
  -4  10  -1   82.19   17.70
  -4  10  -1  141.39   23.60
   4 -10   1  130.59   14.20
   4 -10   1  118.39   19.20
   4 -10   1  117.99   17.60
  -5  10  -1    8.00    8.20
  -5  10  -1    5.00    9.60
   5 -10   1    2.60    6.90
   5 -10   1   13.80    5.90
  -6  10  -1   21.00   10.80
  -6  10  -1   36.10    8.30
   6 -10   1   16.00    6.50
  -7  10  -1   -1.90    6.50
   7 -10   1  -13.60    5.50
  -8  10  -1   52.19   13.50
   9   9  -1   14.40    7.10
  -9  -9   1   15.30    9.30
   7   9  -1  125.49   17.40
   7   9  -1  123.69   20.60
  -7  -9   1  142.89   22.40
  -7  -9   1  122.09   19.10
   6   9  -1   16.10    6.70
  -6  -9   1   20.00    8.60
  -6  -9   1   25.50    8.00
   5   9  -1  322.67   29.70
  -5  -9   1  264.37   28.80
  -5  -9   1  254.07   27.10
   4   9  -1   -8.90    3.50
   4   9  -1   -2.30    3.50
  -4  -9   1    5.60    4.50
  -4  -9   1   -1.70    4.10
   3   9  -1   15.50    6.50
   3   9  -1    7.70    4.80
  -3  -9   1    9.80    6.40
  -3  -9   1    3.60    5.00
   2   9  -1   94.19   15.20
   2   9  -1   73.89   12.10
  -2  -9   1   71.19   14.60
  -2  -9   1   50.59   10.60
   1   9  -1    2.90    4.50
  -1  -9   1    2.80    3.40
  -1  -9   1   -2.50    4.70
   0   9  -1   12.80    6.70
   0   9  -1   20.50    6.90
   0  -9   1   20.90    6.20
  -1   9  -1  124.39   20.20
   1  -9   1  152.28   16.80
   1  -9   1  163.08   19.50
   1  -9   1  160.78   17.10
  -2   9  -1  265.27   28.20
  -2   9  -1  288.47   29.20
   2  -9   1  267.97   25.00
   2  -9   1  246.68   29.40
   2  -9   1  255.37   25.20
  -3   9  -1  218.08   21.20
  -3   9  -1  245.78   27.20
  -3   9  -1  317.27   45.20
   3  -9   1  234.78   24.10
   3  -9   1  231.98   22.00
  -4   9  -1   29.40    9.30
  -4   9  -1   39.50    7.80
   4  -9   1   37.60    7.80
  -5   9  -1  131.79   15.10
  -5   9  -1   93.89   18.40
   5  -9   1  119.69   13.10
   5  -9   1  106.19   15.50
  -6   9  -1   24.80    7.70
  -6   9  -1   12.70    8.20
   6  -9   1    5.10    3.90
  -7   9  -1    4.30    5.70
  -7   9  -1    4.20    5.50
  -8   9  -1   66.79   14.70
  -8   9  -1  102.99   19.80
  -9   9  -1   52.39   13.80
  10   8  -1   12.50   10.30
  10   8  -1   24.80    8.30
   9   8  -1    4.60    5.80
   9   8  -1   -2.50    6.90
  -9  -8   1    5.70    8.80
  -9  -8   1   -3.20    7.90
   8   8  -1    3.10    5.60
   8   8  -1    1.00    5.70
  -8  -8   1   -1.10    6.10
  -8  -8   1   14.10    6.90
   7   8  -1   11.90    6.40
   7   8  -1    0.10    4.40
  -7  -8   1   -5.10    4.80
  -7  -8   1    3.70    6.70
   6   8  -1  225.58   23.70
   6   8  -1  241.18   21.80
  -6  -8   1  179.78   22.60
  -6  -8   1  199.08   24.60
  -6  -8   1  253.57   24.50
   5   8  -1   95.39   16.40
   5   8  -1  107.19   13.00
   5   8  -1   87.19   13.40
  -5  -8   1   77.09   14.10
  -5  -8   1  107.29   16.80
  -5  -8   1  118.69   17.90
   4   8  -1    9.50    6.10
   4   8  -1    0.80    3.30
   4   8  -1    0.80    3.40
  -4  -8   1    8.70    5.00
  -4  -8   1   -1.10    4.10
  -4  -8   1    0.30    4.40
  -4  -8   1   -0.60    6.30
   3   8  -1  669.93   60.49
   3   8  -1  842.32   61.59
   3   8  -1  820.72   62.69
  -3  -8   1  769.42   57.69
  -3  -8   1  814.02   63.29
  -3  -8   1  722.83   61.49
  -3  -8   1  693.23   60.49
   2   8  -1   68.69   12.30
   2   8  -1   70.19   11.30
   2   8  -1   47.60    9.60
  -2  -8   1   91.89   15.40
  -2  -8   1   58.29   11.00
  -2  -8   1   44.90    7.70
   1   8  -1    9.10    4.30
   1   8  -1    6.20    4.20
   1   8  -1    8.30    5.00
   1   8  -1    9.40    5.40
  -1  -8   1    1.80    3.80
  -1  -8   1    3.00    4.10
   0   8  -1   16.00    6.30
   0   8  -1    6.40    5.00
   0   8  -1   12.30    5.80
   0  -8   1   11.30    5.00
   0  -8   1    7.60    4.40
   0  -8   1   20.30    3.90
  -1   8  -1  978.00   81.49
  -1   8  -1  931.31   81.79
   1  -8   1 1134.79   81.49
   1  -8   1 1007.50   79.19
   1  -8   1 1076.69   78.99
  -2   8  -1  282.87   29.40
  -2   8  -1  280.77   27.10
  -2   8  -1  252.87   27.60
  -2   8  -1  289.97   24.50
  -2   8  -1  321.07   29.60
   2  -8   1  288.27   26.70
   2  -8   1  315.07   26.20
   2  -8   1  281.77   27.30
  -3   8  -1   41.40    7.40
  -3   8  -1   16.80    5.80
  -3   8  -1   26.40    8.90
  -3   8  -1   25.80    7.90
  -3   8  -1   43.60    7.70
   3  -8   1   33.10    8.10
   3  -8   1   31.50    7.50
   3  -8   1   34.70    9.10
  -4   8  -1  338.67   27.60
  -4   8  -1  265.67   26.90
  -4   8  -1  287.97   26.10
   4  -8   1  271.57   25.00
  -5   8  -1    2.80    3.90
  -5   8  -1    8.60    5.90
  -5   8  -1    6.80    6.50
   5  -8   1   11.00    4.90
   5  -8   1    3.30    5.80
  -6   8  -1   37.80    8.90
  -6   8  -1   36.30    9.90
  -6   8  -1   30.80   10.40
   6  -8   1   46.40    7.40
  -7   8  -1   -5.30    4.40
  -7   8  -1    0.60    7.00
  -7   8  -1    2.20    6.20
  -8   8  -1  211.68   23.70
  -8   8  -1  192.28   28.60
   8  -8   1  194.58   17.50
  -9   8  -1   -8.20    6.40
  -9   8  -1   -3.40    8.90
 -10   8  -1   41.60   15.10
  11   7  -1   34.40   12.80
  11   7  -1   59.89   14.50
 -11  -7   1   31.00   14.90
  10   7  -1   72.69   16.50
  10   7  -1   83.59   12.50
  10   7  -1   91.39   16.00
  10   7  -1   77.09   13.30
 -10  -7   1   63.59   16.30
 -10  -7   1  106.09   21.50
   9   7  -1    2.20    5.00
   9   7  -1   17.10    6.80
  -9  -7   1    6.20    7.10
  -9  -7   1    4.20    7.50
   8   7  -1   91.39   14.40
   8   7  -1   90.79   15.20
  -8  -7   1  101.09   18.00
  -8  -7   1   82.59   15.00
   7   7  -1   81.39   14.60
  -7  -7   1  107.99   17.00
  -7  -7   1   82.69   15.20
  -7  -7   1   71.19   13.70
   6   7  -1   68.49   11.40
   6   7  -1   76.39   11.80
   6   7  -1  105.69   15.50
  -6  -7   1   78.79   13.80
  -6  -7   1   96.49   14.30
  -6  -7   1   96.89   17.50
   5   7  -1  192.38   18.50
   5   7  -1  187.38   19.90
   5   7  -1  187.78   20.50
  -5  -7   1  190.38   21.10
  -5  -7   1  160.98   18.90
  -5  -7   1  171.48   19.10
   4   7  -1  487.65   40.60
   4   7  -1  512.15   40.60
   4   7  -1  481.55   39.00
   4   7  -1  474.75   38.80
  -4  -7   1  440.26   40.30
  -4  -7   1  423.56   40.00
  -4  -7   1  484.65   40.20
  -4  -7   1  409.06   39.30
   3   7  -1   -0.40    3.50
   3   7  -1   -4.30    3.00
   3   7  -1   -3.40    3.10
  -3  -7   1   -1.20    3.30
  -3  -7   1   -4.10    2.70
  -3  -7   1    1.00    3.20
  -3  -7   1   -0.50    3.80
   2   7  -1   12.50    5.00
   2   7  -1    3.70    3.80
   2   7  -1    7.30    3.00
  -2  -7   1    4.90    2.60
  -2  -7   1    4.00    3.10
  -2  -7   1    6.60    4.20
   1   7  -1  163.08   16.30
   1   7  -1  167.78   16.90
   1   7  -1  161.58   17.10
   1   7  -1  143.39   15.80
  -1  -7   1  153.58   17.30
  -1  -7   1  148.59   16.10
  -1  -7   1  146.79   13.80
   0   7  -1  546.45   48.70
   0   7  -1  668.13   49.99
   0   7  -1  632.14   48.20
   0   7  -1  586.34   47.70
   0  -7   1  559.84   47.20
   0  -7   1  571.24   45.80
  -1   7  -1    2.70    4.10
  -1   7  -1   -2.40    2.60
  -1   7  -1   -1.40    3.60
   1  -7   1   -4.40    2.20
   1  -7   1   -5.70    2.80
   1  -7   1   -2.00    2.90
  -2   7  -1  961.40   78.69
  -2   7  -1  985.50   82.39
  -2   7  -1 1083.49   83.79
  -2   7  -1 1018.10   80.59
  -2   7  -1 1065.49   80.59
   2  -7   1 1069.49   80.69
   2  -7   1 1199.58   81.99
   2  -7   1 1037.40   79.59
  -3   7  -1  269.47   23.30
  -3   7  -1  201.98   23.50
  -3   7  -1  262.37   22.10
  -3   7  -1  233.48   22.90
   3  -7   1  231.38   21.40
   3  -7   1  231.48   22.80
   3  -7   1  264.07   24.10
  -4   7  -1  246.78   24.20
  -4   7  -1  283.17   24.20
  -4   7  -1  242.38   23.30
  -4   7  -1  255.47   25.10
   4  -7   1  273.57   23.90
   4  -7   1  260.47   22.10
   4  -7   1  202.18   24.50
  -5   7  -1   33.90    8.50
  -5   7  -1   19.00    7.80
   5  -7   1   37.30    7.40
   5  -7   1   19.50    5.40
   5  -7   1   21.20    7.80
  -6   7  -1  105.49   17.60
  -6   7  -1  126.59   17.80
  -6   7  -1  106.09   15.40
   6  -7   1  117.39   20.20
  -7   7  -1   12.50    8.50
  -7   7  -1   28.50    7.90
  -7   7  -1   36.60    9.10
  -8   7  -1   17.50    9.70
  -8   7  -1    6.50    6.20
   8  -7   1   -1.40    2.80
  -9   7  -1  149.29   23.80
  -9   7  -1  196.78   24.60
   9  -7   1  188.98   16.10
 -10   7  -1   12.20    8.50
  11   6  -1   -2.10    5.40
  11   6  -1    0.80    7.80
  11   6  -1   -3.70    7.00
  11   6  -1   -0.90    8.40
 -11  -6   1   -9.90    8.10
  10   6  -1   18.30    8.30
  10   6  -1    1.90   10.30
  10   6  -1   19.90    5.40
  10   6  -1   11.90    5.50
 -10  -6   1  -12.60    8.70
 -10  -6   1   17.50    9.00
   9   6  -1    6.30    5.50
   9   6  -1    1.10    5.20
  -9  -6   1   -0.40    5.00
  -9  -6   1    5.10    8.00
   8   6  -1   12.50    5.90
   8   6  -1   11.60    6.80
  -8  -6   1    2.60    6.00
  -8  -6   1   11.00    7.10
  -8  -6   1   11.80    7.00
   7   6  -1   35.00    7.50
  -7  -6   1   41.20    9.10
  -7  -6   1   21.80    7.30
  -7  -6   1   25.90    8.70
   6   6  -1  532.85   46.50
   6   6  -1  593.54   46.60
  -6  -6   1  536.95   47.50
  -6  -6   1  634.54   50.39
  -6  -6   1  632.44   50.79
   5   6  -1  120.69   15.40
   5   6  -1  135.89   14.20
   5   6  -1  125.69   15.50
   5   6  -1  158.48   14.90
  -5  -6   1  128.39   16.10
  -5  -6   1  147.29   16.60
  -5  -6   1  125.09   14.60
   4   6  -1    3.80    3.00
   4   6  -1    2.50    3.90
   4   6  -1    4.40    3.50
   4   6  -1   -0.90    2.90
  -4  -6   1    0.30    2.60
  -4  -6   1   -0.60    3.60
  -4  -6   1   -1.10    4.10
   3   6  -1  476.55   38.20
   3   6  -1  429.26   38.10
   3   6  -1  492.55   39.70
   3   6  -1  448.46   38.70
  -3  -6   1  471.05   38.90
  -3  -6   1  502.05   39.70
  -3  -6   1  464.85   39.50
   2   6  -1  356.06   29.60
   2   6  -1  384.66   29.20
   2   6  -1  343.27   28.20
  -2  -6   1  275.77   28.40
  -2  -6   1  275.57   28.00
  -2  -6   1  349.37   29.50
   1   6  -1  150.88   15.40
   1   6  -1  170.68   16.80
   1   6  -1  127.89   15.40
  -1  -6   1  158.68   13.80
  -1  -6   1  165.48   16.10
  -1  -6   1  201.48   17.80
   0   6  -1   66.79   11.10
   0   6  -1   59.79   10.50
   0   6  -1   71.39    8.80
   0   6  -1   54.79    8.90
   0  -6   1   70.09   10.20
   0  -6   1   67.29   10.00
   0  -6   1   64.49    7.30
  -1   6  -1 4776.72  316.37
  -1   6  -1 3883.61  314.47
  -1   6  -1 4245.78  313.27
  -1   6  -1 4413.16  311.47
   1  -6   1 4416.26  314.37
   1  -6   1 4158.58  312.37
  -2   6  -1   40.60    7.70
  -2   6  -1   47.80    8.00
  -2   6  -1   46.00    7.00
  -2   6  -1   50.19    9.30
   2  -6   1   43.90    8.40
   2  -6   1   45.70    7.40
   2  -6   1   43.50    8.50
  -3   6  -1  217.58   21.30
  -3   6  -1  252.17   21.60
  -3   6  -1  252.87   22.50
  -3   6  -1  223.18   21.20
   3  -6   1  226.78   22.10
   3  -6   1  243.38   22.00
   3  -6   1  235.58   20.30
  -4   6  -1  341.57   29.50
  -4   6  -1  282.17   26.60
  -4   6  -1  281.17   27.10
  -4   6  -1  324.97   27.20
   4  -6   1  317.27   27.20
   4  -6   1  311.67   25.70
   4  -6   1  323.97   29.30
  -5   6  -1  286.17   30.30
  -5   6  -1  356.16   30.50
  -5   6  -1  324.37   28.20
  -5   6  -1  282.47   28.00
   5  -6   1  354.46   31.80
   5  -6   1  331.57   28.40
   5  -6   1  361.76   27.40
  -6   6  -1  143.19   17.90
  -6   6  -1  159.68   15.50
  -6   6  -1  132.09   22.90
  -6   6  -1  126.19   16.70
   6  -6   1  157.48   14.00
   6  -6   1  126.39   20.20
   6  -6   1  144.69   15.00
  -7   6  -1  101.89   15.60
  -7   6  -1  114.09   12.80
  -7   6  -1  112.79   17.70
  -7   6  -1  100.39   18.30
   7  -6   1  129.19   12.30
  -8   6  -1  195.18   24.10
  -8   6  -1  187.28   18.60
  -8   6  -1  176.48   22.10
   8  -6   1  196.08   17.50
  -9   6  -1   15.50    9.50
  -9   6  -1    3.80    6.60
   9  -6   1    6.50    4.20
 -10   6  -1   16.60    9.60
 -10   6  -1   24.70    7.30
 -10   6  -1   40.40   12.90
 -11   6  -1   43.70   12.50
  12   5  -1   -9.10    7.90
  12   5  -1   10.30   11.30
  12   5  -1   17.40    9.30
 -12  -5   1   -9.00    8.90
  11   5  -1    9.00    7.50
  11   5  -1   12.40    7.10
  11   5  -1   20.60    6.40
 -11  -5   1   16.00    9.00
  10   5  -1  233.28   24.70
  10   5  -1  246.08   22.50
  10   5  -1  279.07   25.60
  10   5  -1  267.17   27.20
 -10  -5   1  290.67   30.70
 -10  -5   1  226.28   29.60
   9   5  -1   20.90    7.10
   9   5  -1   30.60    5.70
   9   5  -1   22.60    7.30
  -9  -5   1   14.70    7.80
  -9  -5   1    7.70    6.00
   8   5  -1   12.30    4.00
   8   5  -1   12.80    4.40
  -8  -5   1    7.40    6.40
  -8  -5   1    8.40    7.00
  -8  -5   1    2.60    5.10
   7   5  -1   55.79   10.10
   7   5  -1   47.80    8.40
   7   5  -1   45.10    7.60
  -7  -5   1   70.59   13.40
  -7  -5   1   34.20    9.30
  -7  -5   1   37.60    8.70
  -7  -5   1   37.80    7.80
   6   5  -1   42.40    9.30
   6   5  -1   62.09    9.40
   6   5  -1   37.30    6.70
   6   5  -1   31.40    8.10
  -6  -5   1   28.10    8.30
  -6  -5   1   30.10    8.70
  -6  -5   1   39.90    7.80
  -6  -5   1   43.90    9.60
   5   5  -1  144.29   15.10
   5   5  -1  119.39   14.20
   5   5  -1  126.99   13.00
   5   5  -1  119.89   13.30
  -5  -5   1  142.99   15.50
  -5  -5   1  125.09   15.50
  -5  -5   1  141.69   15.90
   4   5  -1  387.46   37.00
   4   5  -1  425.56   35.80
   4   5  -1  464.85   37.50
   4   5  -1  482.05   36.60
  -4  -5   1  533.65   38.30
  -4  -5   1  389.76   36.40
  -4  -5   1  449.86   38.30
  -4  -5   1  474.15   38.00
   3   5  -1   70.79    8.70
   3   5  -1   82.69   10.10
   3   5  -1   72.89    8.80
   3   5  -1   65.09   10.00
  -3  -5   1   86.09   10.00
  -3  -5   1   77.09   11.60
  -3  -5   1   62.19   10.30
  -3  -5   1   64.49   10.40
   2   5  -1  216.98   19.70
   2   5  -1  226.48   19.50
   2   5  -1  177.48   19.20
   2   5  -1  259.47   20.90
  -2  -5   1  197.28   19.70
  -2  -5   1  211.38   20.20
  -2  -5   1  241.08   20.40
   1   5  -1  471.25   37.10
   1   5  -1  478.05   38.00
   1   5  -1  443.16   40.10
   1   5  -1  412.56   36.90
  -1  -5   1  488.75   38.50
  -1  -5   1  477.25   37.60
  -1  -5   1  478.25   35.30
   0   5  -1  445.36   34.20
   0   5  -1  416.56   35.30
   0   5  -1  415.86   34.20
   0  -5   1  398.66   32.60
   0  -5   1  412.76   33.80
   0  -5   1  462.05   35.50
  -1   5  -1 2144.29  147.59
  -1   5  -1 2064.19  145.89
  -1   5  -1 2047.50  147.29
  -1   5  -1 1966.30  149.29
   1  -5   1 1876.91  146.59
   1  -5   1 2192.68  148.39
   1  -5   1 1753.62  146.29
  -2   5  -1 1365.46  103.39
  -2   5  -1 1375.86  103.49
   2  -5   1 1280.47  103.69
   2  -5   1 1480.35  102.99
   2  -5   1 1459.55  104.29
  -3   5  -1  274.67   21.10
  -3   5  -1  242.48   20.80
  -3   5  -1  245.48   22.10
  -3   5  -1  192.78   20.20
   3  -5   1  225.08   19.60
   3  -5   1  210.18   20.60
   3  -5   1  262.27   22.40
  -4   5  -1  340.97   32.40
  -4   5  -1  352.46   31.70
  -4   5  -1  387.46   30.90
  -4   5  -1  379.66   30.80
   4  -5   1  368.56   29.70
   4  -5   1  397.96   33.70
   4  -5   1  377.36   30.90
  -5   5  -1   44.90    9.40
  -5   5  -1   31.60    6.90
  -5   5  -1   45.00    7.60
  -5   5  -1   45.30    9.10
   5  -5   1   35.40    6.30
   5  -5   1   40.70   10.30
   5  -5   1   46.80    8.10
  -6   5  -1  152.78   16.50
  -6   5  -1  147.79   15.10
  -6   5  -1  142.29   17.90
  -6   5  -1  170.28   18.90
   6  -5   1  206.78   21.10
   6  -5   1  147.49   14.50
   6  -5   1  201.48   21.10
  -7   5  -1   -1.70    3.00
  -7   5  -1    5.20    5.40
  -7   5  -1    6.70    5.20
   7  -5   1    7.60    5.40
   7  -5   1    0.60    2.40
  -8   5  -1    7.40    5.00
  -8   5  -1    1.50    4.40
  -8   5  -1    6.50    5.00
  -8   5  -1    2.90    3.80
   8  -5   1    4.40    3.20
  -9   5  -1  165.38   15.70
  -9   5  -1  157.78   23.60
  -9   5  -1  179.88   26.10
 -10   5  -1    8.60    9.10
 -10   5  -1   -4.30    5.90
  10  -5   1    0.50    3.70
 -11   5  -1   84.59   18.00
 -11   5  -1   89.69   20.30
  12   4  -1   16.40   12.10
  12   4  -1   12.00    7.00
 -12  -4   1    7.80   10.50
  11   4  -1   25.40    6.40
  11   4  -1   21.40    7.00
  11   4  -1   34.30   10.40
 -11  -4   1   15.90   10.40
  10   4  -1   11.30    3.80
  10   4  -1    6.60    4.70
  10   4  -1   -2.10    5.50
  10   4  -1    0.70    4.50
 -10  -4   1    6.70    6.60
   9   4  -1   17.50    6.60
   9   4  -1   20.70    6.10
   9   4  -1   14.40    5.20
  -9  -4   1   -5.70    6.30
  -9  -4   1   12.50    8.20
   8   4  -1   80.29   12.80
   8   4  -1   81.09   13.50
   8   4  -1   89.69   13.50
   8   4  -1   70.69   11.40
   8   4  -1   89.49    9.70
  -8  -4   1   90.69   12.80
  -8  -4   1   79.19   15.80
   7   4  -1  544.65   44.10
   7   4  -1  526.95   40.80
   7   4  -1  560.94   44.40
   7   4  -1  531.85   41.90
  -7  -4   1  452.15   44.80
  -7  -4   1  546.65   44.30
  -7  -4   1  445.96   44.90
  -7  -4   1  519.85   42.60
   6   4  -1    0.40    3.40
   6   4  -1    0.00    2.90
   6   4  -1   -6.30    2.60
  -6  -4   1   -4.20    3.40
  -6  -4   1    0.80    2.00
  -6  -4   1    3.60    3.50
  -6  -4   1   -0.50    3.00
   5   4  -1   -2.30    2.20
   5   4  -1    3.70    3.20
   5   4  -1   -2.00    2.30
  -5  -4   1    0.40    2.10
  -5  -4   1   -1.50    3.20
  -5  -4   1    0.60    3.10
  -5  -4   1    3.20    3.30
   4   4  -1   17.10    4.90
   4   4  -1   23.00    4.90
   4   4  -1   24.40    5.80
  -4  -4   1   19.00    5.00
  -4  -4   1   17.70    4.60
  -4  -4   1   21.80    6.00
  -4  -4   1   19.40    5.90
   3   4  -1   16.90    4.40
   3   4  -1   23.00    5.30
   3   4  -1   31.90    6.50
  -3  -4   1   33.00    6.20
  -3  -4   1   26.70    5.70
  -3  -4   1   34.80    7.10
   2   4  -1  389.36   33.20
   2   4  -1  418.26   33.70
   2   4  -1  379.36   33.60
   2   4  -1  471.85   33.60
  -2  -4   1  431.96   33.60
  -2  -4   1  395.26   33.40
   1   4  -1  416.36   32.30
   1   4  -1  384.16   31.50
   1   4  -1  425.56   32.00
   1   4  -1  388.66   32.00
  -1  -4   1  395.16   32.30
  -1  -4   1  412.76   32.10
  -1  -4   1  363.86   32.20
   0   4  -1  817.12   64.79
   0   4  -1  894.71   65.99
   0   4  -1  898.51   65.19
   0   4  -1  889.91   66.29
   0  -4   1  860.61   64.99
   0  -4   1  842.82   63.79
  -1   4  -1 2040.00  141.09
  -1   4  -1 1672.63  139.59
  -1   4  -1 2009.50  140.79
   1  -4   1 2132.09  140.69
   1  -4   1 1966.60  140.49
   1  -4   1 1733.33  140.99
  -2   4  -1  386.76   35.30
  -2   4  -1  475.15   35.10
  -2   4  -1  425.66   34.70
  -2   4  -1  466.15   35.10
   2  -4   1  453.85   34.30
   2  -4   1  454.45   35.40
  -3   4  -1   60.79    9.30
  -3   4  -1   65.89    8.70
  -3   4  -1   86.69    8.80
  -3   4  -1   76.99   11.00
   3  -4   1   58.49    7.20
   3  -4   1   75.09    8.40
  -4   4  -1   62.19   10.20
  -4   4  -1   49.60    7.40
  -4   4  -1   62.09   12.70
  -4   4  -1   51.29    7.60
   4  -4   1   40.20    8.70
   4  -4   1   59.99    7.40
   4  -4   1   49.80    6.20
  -5   4  -1  140.39   15.50
  -5   4  -1  124.09   13.50
  -5   4  -1  149.29   16.20
  -5   4  -1  152.68   13.40
   5  -4   1  140.79   12.90
   5  -4   1  128.69   16.30
  -6   4  -1  928.81   76.69
  -6   4  -1 1040.00   76.79
  -6   4  -1  954.90   73.89
  -6   4  -1 1010.70   72.29
   6  -4   1  942.11   72.09
   6  -4   1  907.51   72.79
   6  -4   1  969.10   78.09
  -7   4  -1    3.00    3.60
  -7   4  -1    2.10    4.50
  -7   4  -1    5.20    4.90
  -7   4  -1    7.60    3.60
  -7   4  -1    8.70    3.20
   7  -4   1   10.50    3.50
   7  -4   1   12.00    6.20
   7  -4   1    7.80    3.80
  -8   4  -1   13.50    5.70
  -8   4  -1   13.20    3.80
  -8   4  -1   13.50   11.40
  -8   4  -1    3.30    4.10
  -9   4  -1  114.99   19.70
  -9   4  -1  108.19   11.20
   9  -4   1  107.99   16.30
 -10   4  -1    2.20    6.50
 -10   4  -1    9.80    7.40
  10  -4   1    8.70    4.60
 -11   4  -1    0.70    8.80
 -11   4  -1  -10.00    6.40
 -12   4  -1   12.00   12.10
 -12   4  -1   16.50   12.40
  12   3  -1   22.40    6.80
 -12  -3   1   -8.60   10.20
  11   3  -1   23.80    7.60
  11   3  -1   32.20    8.00
  10   3  -1  140.19   15.60
  10   3  -1  114.69   18.20
  10   3  -1  118.59   13.10
  10   3  -1  142.89   12.20
 -10  -3   1  119.59   20.90
   9   3  -1    7.40    4.40
   9   3  -1    3.30    4.10
   9   3  -1   11.70    5.50
  -9  -3   1   -5.30    5.50
  -9  -3   1   14.00    7.50
  -9  -3   1    9.50    5.00
   8   3  -1   23.10    8.40
   8   3  -1    5.30    4.40
   8   3  -1    5.00    4.80
   8   3  -1    3.30    2.30
   8   3  -1    8.30    4.10
   8   3  -1    7.60    5.70
  -8  -3   1   -5.60    4.70
  -8  -3   1   -2.80    3.90
   7   3  -1  267.37   26.20
   7   3  -1  338.47   27.70
   7   3  -1  290.77   27.90
   7   3  -1  280.17   27.70
   7   3  -1  340.07   31.90
  -7  -3   1  332.77   27.30
  -7  -3   1  322.47   30.30
  -7  -3   1  346.57   31.70
   6   3  -1  522.65   47.50
   6   3  -1  590.34   46.40
   6   3  -1  542.05   49.80
   6   3  -1  591.24   48.00
  -6  -3   1  493.15   49.10
  -6  -3   1  699.53   50.49
  -6  -3   1  658.13   48.70
  -6  -3   1  659.93   47.20
   5   3  -1   -0.80    2.40
   5   3  -1    8.50    4.20
   5   3  -1   -1.00    2.10
   5   3  -1   -0.70    2.40
  -5  -3   1    0.80    3.20
  -5  -3   1    3.70    3.10
  -5  -3   1   -1.10    2.10
  -5  -3   1   -0.10    3.10
   4   3  -1  563.94   44.30
   4   3  -1  551.54   45.30
   4   3  -1  594.94   47.00
  -4  -3   1  586.04   45.50
  -4  -3   1  565.54   46.40
  -4  -3   1  597.74   46.50
   3   3  -1  647.74   48.90
   3   3  -1  663.73   48.00
  -3  -3   1  676.43   49.40
  -3  -3   1  591.44   47.90
  -3  -3   1  564.74   48.90
   2   3  -1  546.65   44.80
   2   3  -1  599.44   44.50
   2   3  -1  557.14   44.90
  -2  -3   1  631.04   45.50
  -2  -3   1  610.54   45.00
  -2  -3   1  645.94   45.00
  -2  -3   1  501.45   44.50
   1   3  -1  954.70   65.89
   1   3  -1  924.21   65.99
  -1  -3   1  849.91   65.79
  -1  -3   1  788.02   65.79
  -1  -3   1  888.71   66.09
   0   3  -1   29.70    4.50
   0   3  -1   26.40    4.90
   0   3  -1   32.80    5.70
   0   3  -1   25.40    4.40
   0  -3   1   32.60    4.90
   0  -3   1   29.90    5.20
   0  -3   1   34.00    3.50
  -1   3  -1 1865.41  139.29
  -1   3  -1 2101.89  139.79
   1  -3   1 1931.41  139.19
   1  -3   1 1840.72  139.39
   1  -3   1 1846.82  139.79
  -2   3  -1 2235.68  168.88
  -2   3  -1 2494.65  169.68
  -2   3  -1 2350.06  168.38
  -2   3  -1 2344.57  168.38
   2  -3   1 2289.27  168.78
   2  -3   1 2215.68  167.88
  -3   3  -1  107.99   11.10
  -3   3  -1  108.39    9.90
  -3   3  -1   96.49   10.30
  -3   3  -1   80.79    9.10
   3  -3   1  104.99    9.60
   3  -3   1   84.59    8.70
   3  -3   1   81.59    9.00
   3  -3   1   75.09   10.50
  -4   3  -1  780.72   55.99
  -4   3  -1  633.04   54.19
  -4   3  -1  763.12   52.59
  -4   3  -1  653.43   52.79
   4  -3   1  742.33   53.29
   4  -3   1  718.53   52.29
   4  -3   1  683.53   52.19
   4  -3   1  589.14   54.99
  -5   3  -1  364.96   29.30
  -5   3  -1  356.16   27.70
  -5   3  -1  341.17   36.10
  -5   3  -1  322.27   31.00
   5  -3   1  339.07   28.60
   5  -3   1  425.76   33.40
   5  -3   1  374.46   27.80
   5  -3   1  327.27   27.90
  -6   3  -1  269.17   28.50
  -6   3  -1  318.87   26.10
  -6   3  -1  289.37   24.30
  -6   3  -1  276.37   25.70
  -6   3  -1  352.16   29.20
   6  -3   1  319.67   25.00
   6  -3   1  261.67   28.70
   6  -3   1  349.96   26.00
  -7   3  -1   80.29    8.60
  -7   3  -1  120.29   17.30
  -7   3  -1  113.99   16.40
  -7   3  -1   67.99   11.00
   7  -3   1   79.89    9.80
   7  -3   1   77.49   18.70
  -8   3  -1  253.97   30.40
  -8   3  -1  311.37   29.10
  -8   3  -1  323.37   31.90
  -8   3  -1  358.26   25.70
   8  -3   1  307.47   27.00
  -9   3  -1   -8.30    5.00
  -9   3  -1   -1.10    5.40
  -9   3  -1   -3.60    4.80
   9  -3   1    1.40    3.60
 -10   3  -1   10.60    8.40
 -10   3  -1   21.20    6.40
  10  -3   1   17.00    6.20
  10  -3   1   13.00    5.00
 -11   3  -1   13.10    8.70
  11  -3   1   15.30    5.50
 -12   3  -1   -6.40    8.30
  12  -3   1   -2.50    4.90
  12   2  -1   10.40    6.60
 -12  -2   1   -3.60    9.70
  11   2  -1   -0.80    4.90
  11   2  -1   -0.40    5.00
 -11  -2   1    8.10    8.70
 -11  -2   1   -2.20    6.30
  10   2  -1    9.40    4.00
  10   2  -1   12.80    4.90
  10   2  -1    1.90    5.40
 -10  -2   1   20.90    8.00
 -10  -2   1    8.80    7.10
   9   2  -1   14.40    5.90
   9   2  -1   32.70    8.40
   9   2  -1   31.80    7.70
   9   2  -1   21.20    4.30
  -9  -2   1   22.50    9.70
  -9  -2   1   11.60    7.30
  -9  -2   1   23.20    6.50
   8   2  -1  104.39   12.70
   8   2  -1   96.69   17.20
   8   2  -1   88.39   15.70
   8   2  -1  101.79   11.90
   8   2  -1   85.79   10.20
  -8  -2   1   78.69   15.30
  -8  -2   1  141.09   17.40
  -8  -2   1  111.49   17.20
  -8  -2   1   85.69   13.80
   7   2  -1  188.48   18.70
   7   2  -1  216.68   20.40
   7   2  -1  230.88   20.80
   7   2  -1  197.78   23.20
   7   2  -1  234.18   19.00
  -7  -2   1  185.58   22.70
  -7  -2   1  210.08   22.40
  -7  -2   1  192.38   18.90
   6   2  -1   57.49    9.60
   6   2  -1   47.90    8.30
   6   2  -1   42.20    7.30
   6   2  -1   33.50    8.80
   6   2  -1   65.39    8.90
  -6  -2   1   54.99   10.70
  -6  -2   1   49.80    7.70
  -6  -2   1   67.79   12.20
   5   2  -1   79.49    9.50
   5   2  -1   80.59    9.80
   5   2  -1  100.29   10.40
   5   2  -1   84.69   12.70
  -5  -2   1   63.99    8.20
  -5  -2   1   82.59    9.70
  -5  -2   1   73.99   12.20
  -5  -2   1   91.69   10.70
   4   2  -1   30.90    6.10
   4   2  -1   42.00    6.90
   4   2  -1   50.39    9.00
  -4  -2   1   36.50    5.50
  -4  -2   1   37.50    7.40
  -4  -2   1   57.79    9.00
   3   2  -1  124.09   12.70
   3   2  -1  133.29   12.10
   3   2  -1  145.19   12.30
   3   2  -1  130.49   11.40
  -3  -2   1  133.49   12.10
  -3  -2   1  121.59   12.40
  -3  -2   1   98.79   11.80
  -3  -2   1  112.09   11.00
   2   2  -1  857.01   66.29
   2   2  -1  948.81   65.79
   2   2  -1  911.71   66.59
   2   2  -1  842.62   66.09
  -2  -2   1  938.31   66.49
  -2  -2   1  850.71   65.79
  -2  -2   1  875.81   66.59
   1   2  -1   38.50    5.40
   1   2  -1   46.00    5.10
  -1  -2   1   34.10    5.20
  -1  -2   1   32.10    4.90
  -1  -2   1   41.90    4.90
   0   2  -1 1362.06  105.19
   0   2  -1 1409.66  104.59
   0   2  -1 1524.65  105.09
   0  -2   1 1317.77  105.19
   0  -2   1 1458.05  103.79
   0  -2   1 1420.86  104.59
   0  -2   1 1583.54  105.19
  -1   2  -1 1921.31  142.99
  -1   2  -1 2192.58  142.79
  -1   2  -1 1956.00  142.59
   1  -2   1 2079.79  142.99
   1  -2   1 1853.21  142.19
   1  -2   1 1821.62  142.69
  -2   2  -1  189.98   17.50
  -2   2  -1  199.98   16.60
  -2   2  -1  220.88   16.70
  -2   2  -1  217.48   17.30
   2  -2   1  214.58   16.90
   2  -2   1  212.08   16.30
  -3   2  -1   25.30    4.60
  -3   2  -1   19.40    4.80
  -3   2  -1   21.80    3.90
  -3   2  -1   25.00    3.70
   3  -2   1   12.70    2.90
   3  -2   1   18.50    3.70
   3  -2   1   19.20    3.20
   3  -2   1   22.60    5.30
  -4   2  -1  232.28   18.20
  -4   2  -1  204.08   21.00
  -4   2  -1  215.88   19.20
  -4   2  -1  238.88   20.70
   4  -2   1  230.98   18.70
   4  -2   1  262.97   19.60
   4  -2   1  231.38   18.20
  -5   2  -1   -1.90    3.10
  -5   2  -1    0.10    1.30
  -5   2  -1   -0.70    2.10
  -5   2  -1    3.70    2.40
   5  -2   1   -2.30    2.80
   5  -2   1    2.50    2.20
   5  -2   1    0.70    1.20
   5  -2   1    3.20    2.10
  -6   2  -1  478.35   39.00
  -6   2  -1  409.36   40.00
  -6   2  -1  431.26   41.70
  -6   2  -1  505.95   39.00
  -6   2  -1  519.85   36.70
   6  -2   1  503.65   38.60
   6  -2   1  481.45   37.90
   6  -2   1  548.35   43.50
  -7   2  -1   -2.10    2.50
  -7   2  -1    5.20    3.50
  -7   2  -1    0.00    3.50
  -7   2  -1    3.10    1.90
  -7   2  -1   -3.90    2.40
   7  -2   1   -3.10    4.50
   7  -2   1   -1.00    2.10
   7  -2   1    0.80    2.80
  -8   2  -1    9.10    4.00
  -8   2  -1    2.00    3.80
  -8   2  -1   10.50    6.80
  -8   2  -1    1.80    4.70
   8  -2   1    5.20    3.50
   8  -2   1    5.70    3.70
   8  -2   1    9.50    6.70
  -9   2  -1  651.93   56.09
  -9   2  -1  655.23   57.79
  -9   2  -1  646.54   59.49
   9  -2   1  715.23   52.79
 -10   2  -1   66.19   16.00
 -10   2  -1   58.29   14.20
  10  -2   1   74.09   10.60
  10  -2   1   85.89   15.20
 -11   2  -1    3.30    6.90
 -11   2  -1    7.40    8.60
  11  -2   1  -12.70    5.50
  11  -2   1    7.60    4.50
 -12   2  -1    7.60   10.00
  12  -2   1   17.80    6.50
  12  -2   1   21.00    8.20
  12   1  -1   12.50    7.00
  11   1  -1   -4.70    5.00
 -11  -1   1   17.80   10.10
 -11  -1   1   -7.40    7.00
  10   1  -1   75.19   11.80
  10   1  -1   92.19   13.70
 -10  -1   1   78.69   17.50
 -10  -1   1   73.19   16.70
   9   1  -1   19.50    6.30
   9   1  -1    6.70    5.30
   9   1  -1   11.50    4.90
  -9  -1   1   18.10   10.50
  -9  -1   1   -2.70    4.10
  -9  -1   1    5.10    6.40
   8   1  -1   18.10    3.50
   8   1  -1   23.50   11.10
   8   1  -1    9.00    4.20
   8   1  -1   14.20    5.20
   8   1  -1   14.10    4.30
  -8  -1   1   11.80    5.90
  -8  -1   1   30.00    8.40
  -8  -1   1   17.60    8.10
  -8  -1   1   10.70    5.10
   7   1  -1    4.40    4.70
   7   1  -1   -1.00    2.00
   7   1  -1   -4.40    2.90
  -7  -1   1    6.40    3.00
  -7  -1   1    3.60    4.40
  -7  -1   1   -3.70    3.30
  -7  -1   1    7.00    5.70
   6   1  -1  814.52   64.59
   6   1  -1  727.43   55.99
   6   1  -1  755.52   58.19
   6   1  -1  721.13   58.29
   6   1  -1  822.72   57.59
  -6  -1   1  724.33   57.29
  -6  -1   1  747.63   61.39
  -6  -1   1  683.13   59.59
   5   1  -1   10.20    4.80
   5   1  -1    8.50    2.70
   5   1  -1    7.40    2.70
  -5  -1   1   19.70    4.60
  -5  -1   1   12.30    3.60
  -5  -1   1   12.80    5.50
  -5  -1   1   11.60    4.90
   4   1  -1   63.89    6.80
   4   1  -1   49.90    7.60
   4   1  -1   65.29    8.70
   4   1  -1   43.60    8.50
   4   1  -1   44.90    6.00
  -4  -1   1   55.39    9.20
  -4  -1   1   55.89    8.60
  -4  -1   1   44.00    6.70
  -4  -1   1   54.19    8.00
   3   1  -1   68.89    8.60
   3   1  -1   75.59    9.40
   3   1  -1   93.29    8.20
  -3  -1   1   74.69    9.30
  -3  -1   1  101.39    8.50
  -3  -1   1   87.59    8.80
  -3  -1   1  110.69    9.90
   2   1  -1   81.19    7.80
   2   1  -1   70.79    6.90
   2   1  -1   78.39    8.00
   2   1  -1   81.69    7.60
  -2  -1   1   74.49    7.80
  -2  -1   1   84.39    7.60
  -2  -1   1   67.49    6.80
   1   1  -1 1240.28   83.09
   1   1  -1 1184.48   83.19
   1   1  -1 1096.19   82.79
  -1  -1   1 1073.39   82.79
  -1  -1   1 1108.29   82.89
   0   1  -1   -0.20    0.70
   0   1  -1    0.90    0.70
   0   1  -1   -1.40    0.50
   0  -1   1    1.00    0.80
   0  -1   1   -0.20    0.70
   0  -1   1    1.10    0.70
  -1   1  -1 2780.82  214.58
  -1   1  -1 2955.70  214.28
  -1   1  -1 3120.19  215.08
   1  -1   1 3094.29  215.08
   1  -1   1 2992.00  214.38
   1  -1   1 2967.30  214.18
  -2   1  -1   92.59    9.10
  -2   1  -1   92.89    7.40
  -2   1  -1   71.89    7.90
  -2   1  -1   89.69    7.70
   2  -1   1   81.39    7.60
   2  -1   1  115.79    9.50
   2  -1   1   95.49    7.60
   2  -1   1   92.89    7.30
  -3   1  -1   53.99    5.70
  -3   1  -1   40.10    3.90
  -3   1  -1   43.40    4.80
  -3   1  -1   43.00    4.80
  -3   1  -1   60.19    7.00
   3  -1   1   56.49    8.20
   3  -1   1   39.20    4.50
   3  -1   1   42.30    4.00
   3  -1   1   43.80    5.00
  -4   1  -1    6.80    2.50
  -4   1  -1    3.80    1.20
  -4   1  -1    2.90    2.20
  -4   1  -1    4.70    2.20
  -4   1  -1    9.20    3.70
   4  -1   1    2.20    2.90
   4  -1   1    3.80    1.40
   4  -1   1    4.60    2.20
   4  -1   1    6.60    2.30
  -5   1  -1  306.97   25.10
  -5   1  -1  330.67   25.00
  -5   1  -1  291.97   26.10
  -5   1  -1  291.27   22.80
   5  -1   1  290.67   24.60
   5  -1   1  320.57   24.40
   5  -1   1  289.87   22.50
   5  -1   1  323.97   28.30
  -6   1  -1   54.79   10.80
  -6   1  -1   37.20    6.60
  -6   1  -1   47.20    7.80
  -6   1  -1   38.40    8.20
   6  -1   1   33.10    8.10
   6  -1   1   41.50    6.30
   6  -1   1   50.59    7.00
   6  -1   1   44.60    4.00
  -7   1  -1    9.20    3.40
  -7   1  -1   -3.40    2.80
  -7   1  -1    1.40    2.60
  -7   1  -1   -0.50    3.00
   7  -1   1    1.30    2.30
   7  -1   1    0.50    3.30
   7  -1   1    2.40    2.30
  -8   1  -1   45.30   11.60
  -8   1  -1   60.59   10.30
  -8   1  -1   79.09   13.40
  -8   1  -1   75.69   12.60
   8  -1   1   58.59   13.40
   8  -1   1   60.49    9.10
   8  -1   1   75.89   10.50
  -9   1  -1   71.09   11.60
  -9   1  -1  100.49   16.00
  -9   1  -1   85.39   17.00
  -9   1  -1   94.59   12.70
   9  -1   1   89.79   10.50
   9  -1   1   65.69   11.00
 -10   1  -1   -0.80    6.80
 -10   1  -1   10.70    6.50
  10  -1   1    9.10    4.50
 -11   1  -1    6.40    7.60
 -11   1  -1   -7.60    6.60
  11  -1   1   -8.30    5.50
  11  -1   1    0.60    4.50
 -12   1  -1    1.40    8.50
 -12   1  -1   -2.20    7.40
  12  -1   1   -0.40    4.90
 -13   1  -1   -7.20   10.40
  12   0  -1    4.90    6.50
 -12   0   1   -4.90    7.70
  11   0  -1   32.70    8.20
 -11   0   1   20.40   10.30
 -11   0   1   27.20   10.80
  10   0  -1  183.08   18.80
  10   0  -1  173.88   20.20
 -10   0   1  200.88   24.50
 -10   0   1  143.49   24.00
   9   0  -1  301.57   26.60
  -9   0   1  261.37   29.60
  -9   0   1  269.87   42.60
   8   0  -1   69.09    7.00
   8   0  -1   72.09   10.80
   8   0  -1   66.79   10.70
   8   0  -1   71.69   14.60
   8   0  -1   70.49   11.60
  -8   0   1   88.39   14.70
  -8   0   1  101.59   17.40
  -8   0   1   95.19   16.00
   7   0  -1   -0.40    3.50
   7   0  -1    0.70    1.90
   7   0  -1   10.30    5.40
   7   0  -1    0.70    2.60
   7   0  -1   -0.20    2.60
  -7   0   1    2.50    2.70
  -7   0   1    0.10    3.80
  -7   0   1   -5.40    2.90
  -7   0   1    2.70    3.60
   6   0  -1  110.89   15.30
   6   0  -1  134.09   11.20
   6   0  -1  113.19   13.50
   6   0  -1  138.29   13.60
   6   0  -1  133.29   13.20
  -6   0   1  119.39   15.10
  -6   0   1  148.99   13.30
  -6   0   1  157.18   14.40
   5   0  -1   92.09   10.30
   5   0  -1  104.29   10.00
   5   0  -1   82.29    8.00
   5   0  -1   97.29   10.10
   5   0  -1   75.39   12.50
  -5   0   1   93.39   11.40
  -5   0   1   89.49   13.60
  -5   0   1   74.29    9.70
  -5   0   1   85.69    9.30
   4   0  -1  629.54   50.99
   4   0  -1  733.93   53.39
   4   0  -1  655.93   52.09
  -4   0   1  714.43   54.19
  -4   0   1  731.73   55.09
  -4   0   1  721.73   52.29
   3   0  -1 3749.43  246.28
   3   0  -1 3348.57  247.58
   3   0  -1 3191.88  244.98
   3   0  -1 3037.90  245.38
   3   0  -1 3692.53  246.68
  -3   0   1 3337.97  245.58
  -3   0   1 3268.37  245.38
  -3   0   1 3803.52  247.38
  -3   0   1 3229.48  245.98
   2   0  -1  282.37   19.80
   2   0  -1  231.78   19.80
   2   0  -1  261.67   20.40
   2   0  -1  238.98   19.40
  -2   0   1  264.57   19.60
  -2   0   1  225.78   20.30
  -2   0   1  280.47   20.10
  -2   0   1  246.08   19.60
   1   0  -1  102.99    8.50
   1   0  -1  102.29    8.10
   1   0  -1  104.39    8.10
   1   0  -1  105.09    8.00
  -1   0   1   81.19    8.30
  -1   0   1  103.99    8.20
  -1   0   1  102.59    8.00
  -1   0   1   87.59    8.30
  -1   0  -1   74.39    6.30
  -1   0  -1   86.89    6.40
  -1   0  -1   90.49    7.30
   1   0   1   77.79    7.20
  -2   0  -1 2023.70  151.98
  -2   0  -1 2101.79  151.88
  -2   0  -1 2363.36  153.88
  -2   0  -1 2046.10  152.28
   2   0   1 1849.81  151.88
   2   0   1 2043.60  151.88
   2   0   1 2304.57  153.78
   2   0   1 2166.48  151.88
  -3   0  -1  193.28   17.00
  -3   0  -1  204.78   17.50
  -3   0  -1  237.28   17.00
  -3   0  -1  205.98   18.90
   3   0   1  243.98   17.10
   3   0   1  202.78   17.00
   3   0   1  214.28   16.90
   3   0   1  192.98   18.60
  -4   0  -1 1155.38   92.79
  -4   0  -1 1368.66   94.39
  -4   0  -1 1322.47   96.29
   4   0   1 1248.08   93.29
   4   0   1 1155.98   92.79
   4   0   1 1354.26   96.29
   4   0   1 1311.17   93.09
  -5   0  -1    3.80    2.50
  -5   0  -1    8.60    4.40
  -5   0  -1    3.40    2.80
   5   0   1    0.30    2.10
   5   0   1    6.60    3.60
   5   0   1    1.90    2.40
   5   0   1    2.90    1.90
  -6   0  -1  145.09   12.20
  -6   0  -1   90.39   11.60
  -6   0  -1  113.19   13.30
  -6   0  -1  140.29   15.80
   6   0   1   91.89   15.10
   6   0   1  102.69   11.30
   6   0   1  138.29   12.00
  -7   0  -1   74.39   14.50
  -7   0  -1   95.49   14.20
  -7   0  -1  113.19   11.00
  -7   0  -1   91.29   11.40
   7   0   1   96.39   10.80
   7   0   1  103.39   10.80
   7   0   1   71.39   14.70
  -8   0  -1    2.00    3.50
  -8   0  -1    2.00    4.10
  -8   0  -1    6.40    5.40
  -8   0  -1    3.10    4.40
   8   0   1    6.80    6.10
   8   0   1    4.30    3.20
   8   0   1    4.50    3.20
  -9   0  -1   58.49   12.50
  -9   0  -1   82.39   11.80
  -9   0  -1   95.99   17.60
  -9   0  -1   66.89   11.90
   9   0   1   78.69   11.50
 -10   0  -1  156.28   24.30
 -10   0  -1  145.29   23.30
  10   0   1  173.28   17.30
 -11   0  -1    5.90    8.20
 -11   0  -1   10.40    8.70
 -12   0  -1   -1.90    8.20
 -12   0  -1   15.70   10.30
  12   0   1   -0.90    5.90
  12   0   1   -4.00    8.10
 -13   0  -1   38.50   14.60
  13   0   1   39.50    9.90
  11  -1  -1    4.10    5.20
 -11   1   1    4.90    8.60
 -11   1   1  -12.80    6.50
  10  -1  -1    1.00    4.00
 -10   1   1   -7.30    6.10
 -10   1   1    1.70    6.50
   9  -1  -1    3.00    4.10
  -9   1   1   -4.20    5.10
   8  -1  -1   68.69   10.40
   8  -1  -1   63.29    6.20
   8  -1  -1   60.19   13.10
   8  -1  -1   56.89   10.40
  -8   1   1   63.29   10.70
  -8   1   1   56.29   12.70
  -8   1   1   53.59   12.40
   7  -1  -1   91.19   12.00
   7  -1  -1  102.19   12.00
   7  -1  -1  101.89    9.50
  -7   1   1  123.19   18.60
  -7   1   1   95.59   13.80
  -7   1   1  135.49   15.20
  -7   1   1  113.49   12.10
   6  -1  -1    5.40    4.60
   6  -1  -1    5.60    2.20
   6  -1  -1    4.30    3.10
   6  -1  -1    8.80    3.60
  -6   1   1    3.60    2.20
  -6   1   1    0.60    2.60
  -6   1   1    5.70    3.10
  -6   1   1    5.40    4.20
   5  -1  -1   -1.40    2.10
   5  -1  -1    2.30    2.00
   5  -1  -1    2.50    1.90
   5  -1  -1   -1.20    3.30
   5  -1  -1   -1.70    2.00
  -5   1   1   -2.20    2.30
  -5   1   1    0.20    2.60
  -5   1   1    0.80    3.00
  -5   1   1   -1.30    1.70
  -5   1   1    0.50    1.50
   4  -1  -1  527.05   39.10
   4  -1  -1  512.15   37.40
   4  -1  -1  481.55   38.50
   4  -1  -1  506.55   39.60
  -4   1   1  455.45   38.90
  -4   1   1  509.35   41.30
  -4   1   1  513.55   38.00
   3  -1  -1  302.67   22.70
   3  -1  -1  261.87   23.50
   3  -1  -1  336.77   24.80
   3  -1  -1  268.87   25.10
   3  -1  -1  314.37   23.60
  -3   1   1  266.27   23.30
  -3   1   1  307.07   24.90
  -3   1   1  260.37   23.50
  -3   1   1  342.67   23.10
  -3   1   1  330.27   25.60
   2  -1  -1  335.37   26.20
   2  -1  -1  354.36   26.90
   2  -1  -1  349.67   25.70
  -2   1   1  393.16   27.60
  -2   1   1  357.56   26.40
  -2   1   1  307.27   26.90
  -2   1   1  338.97   26.00
  -2   1   1  311.57   25.70
   1  -1  -1   97.79    7.70
   1  -1  -1   90.59    8.10
   1  -1  -1   89.19    8.00
   1  -1  -1   80.09    7.30
  -1   1   1   83.49    7.50
  -1   1   1   85.39    7.30
  -1   1   1   81.99    8.00
  -1   1   1   97.19    7.40
   0  -1  -1    9.00    1.50
   0  -1  -1   10.80    1.60
   0  -1  -1    9.60    1.50
   0  -1  -1    8.10    1.60
   0   1   1   11.50    2.00
   0   1   1    6.90    1.30
   0   1   1   10.60    1.60
  -1  -1  -1 3605.84  250.37
  -1  -1  -1 3465.95  249.88
   1   1   1 3138.69  250.17
   1   1   1 3714.13  249.88
  -2  -1  -1 2683.23  188.18
  -2  -1  -1 2457.95  186.68
  -2  -1  -1 2537.25  186.88
  -2  -1  -1 2804.62  186.18
   2   1   1 2668.03  186.68
   2   1   1 2507.65  186.08
   2   1   1 2605.84  186.78
   2   1   1 2419.66  187.98
  -3  -1  -1 1191.08   80.99
  -3  -1  -1 1003.80   79.59
  -3  -1  -1 1071.99   82.09
   3   1   1 1015.70   79.59
   3   1   1 1157.88   78.99
   3   1   1 1117.09   82.39
  -4  -1  -1  215.28   16.00
  -4  -1  -1  180.28   17.00
  -4  -1  -1  213.18   19.10
   4   1   1  170.68   18.20
   4   1   1  194.58   15.80
   4   1   1  161.58   16.10
   4   1   1  205.08   16.60
  -5  -1  -1  392.06   32.50
  -5  -1  -1  431.86   33.90
  -5  -1  -1  369.76   33.90
   5   1   1  465.55   33.60
   5   1   1  429.26   31.40
   5   1   1  409.46   32.60
   5   1   1  431.26   36.50
  -6  -1  -1 1361.96  111.59
  -6  -1  -1 1713.23  117.69
  -6  -1  -1 1519.75  114.39
   6   1   1 1466.45  112.69
   6   1   1 1522.05  109.49
   6   1   1 1450.75  109.59
   6   1   1 1573.04  111.99
   6   1   1 1597.24  113.59
  -7  -1  -1    2.90    3.80
  -7  -1  -1    2.60    3.70
  -7  -1  -1    2.20    3.40
  -7  -1  -1   -1.40    2.50
   7   1   1    3.30    2.90
   7   1   1    7.60    6.40
   7   1   1    4.10    3.10
   7   1   1    2.70    3.20
  -8  -1  -1   18.30    5.30
  -8  -1  -1   27.20    7.50
  -8  -1  -1   17.60    6.60
   8   1   1    6.50    6.50
   8   1   1   11.10    4.20
   8   1   1   20.60    5.60
   8   1   1    6.30    4.70
  -9  -1  -1   37.40    7.30
  -9  -1  -1   51.19   10.50
  -9  -1  -1   34.50   10.10
   9   1   1   23.40    8.30
   9   1   1   32.30    6.90
   9   1   1   36.50    7.40
 -10  -1  -1    4.90    5.70
 -10  -1  -1   11.60    5.90
  10   1   1    8.60    4.90
 -11  -1  -1   18.80    9.60
 -11  -1  -1   24.10   10.60
  11   1   1   23.70    7.80
  11   1   1   24.20    6.20
 -12  -1  -1    2.90    8.20
  12   1   1   10.50    6.20
 -13  -1  -1   25.30   14.30
  12  -2  -1   -6.40    5.90
 -12   2   1   -1.60   11.90
  11  -2  -1   47.60    9.60
  11  -2  -1   34.20    8.90
 -11   2   1   14.10   10.00
 -11   2   1   19.40    9.40
  10  -2  -1    4.80    3.70
 -10   2   1   -6.10    5.80
 -10   2   1    7.40    6.50
   9  -2  -1  185.48   19.50
   9  -2  -1  151.68   17.70
  -9   2   1  198.98   35.00
  -9   2   1  239.98   24.70
   8  -2  -1   28.20    7.20
   8  -2  -1   21.30    6.70
   8  -2  -1   40.10   12.10
   8  -2  -1   30.70    4.40
  -8   2   1   17.90    8.10
  -8   2   1   31.30    5.40
  -8   2   1   34.20    8.40
  -8   2   1   35.50    7.50
  -8   2   1   35.80    9.70
   7  -2  -1   55.69   17.30
   7  -2  -1   51.99    6.50
   7  -2  -1   60.89    9.60
   7  -2  -1   74.49    9.00
  -7   2   1   66.49   12.60
  -7   2   1   52.59    7.80
  -7   2   1   68.99   10.10
  -7   2   1   70.69   13.30
  -7   2   1   67.49   14.80
   6  -2  -1  293.37   25.80
   6  -2  -1  285.17   29.40
   6  -2  -1  296.07   24.00
   6  -2  -1  293.67   26.50
  -6   2   1  296.37   26.60
  -6   2   1  328.37   24.90
  -6   2   1  311.77   28.60
  -6   2   1  352.36   30.30
   5  -2  -1 1610.14  109.69
   5  -2  -1 1419.36  107.79
  -5   2   1 1637.04  110.39
  -5   2   1 1389.36  109.39
  -5   2   1 1422.46  112.29
  -5   2   1 1393.86  111.69
   4  -2  -1  445.66   35.20
   4  -2  -1  447.26   36.10
   4  -2  -1  414.96   36.90
   4  -2  -1  391.36   38.10
  -4   2   1  418.76   35.30
  -4   2   1  507.75   36.90
  -4   2   1  529.25   38.80
  -4   2   1  527.55   36.70
  -4   2   1  560.74   41.60
   3  -2  -1   76.59    7.60
   3  -2  -1   80.99    9.80
   3  -2  -1   85.09    9.00
   3  -2  -1   73.69    7.90
  -3   2   1   73.09    7.80
  -3   2   1   65.99    7.20
  -3   2   1   86.89    8.40
  -3   2   1   86.09    9.60
   2  -2  -1 1260.07   92.49
   2  -2  -1 1165.88   90.99
   2  -2  -1 1353.66   90.99
  -2   2   1 1076.39   91.79
  -2   2   1 1280.07   92.39
  -2   2   1 1324.97   90.89
   1  -2  -1 5297.17  392.76
  -1   2   1 5960.30  393.46
  -1   2   1 5338.27  392.96
  -1   2   1 5266.47  392.76
   0  -2  -1  273.47   20.90
   0  -2  -1  275.97   21.20
   0  -2  -1  296.97   21.10
   0  -2  -1  257.17   20.60
   0   2   1  268.87   20.60
   0   2   1  249.68   21.40
   0   2   1  259.47   20.90
   0   2   1  284.57   21.00
  -1  -2  -1  839.52   59.29
  -1  -2  -1  775.22   59.89
  -1  -2  -1  844.72   59.39
  -1  -2  -1  730.43   59.39
   1   2   1  820.02   59.59
   1   2   1  832.72   59.39
  -2  -2  -1  380.96   34.00
  -2  -2  -1  443.06   33.50
   2   2   1  504.75   34.50
   2   2   1  422.26   33.50
   2   2   1  486.45   33.50
  -3  -2  -1  156.38   12.80
  -3  -2  -1  148.29   11.70
  -3  -2  -1  147.89   13.00
   3   2   1  139.89   11.60
   3   2   1  136.99   12.40
   3   2   1  115.99   12.00
   3   2   1  127.39   11.30
  -4  -2  -1  586.24   49.00
  -4  -2  -1  532.15   47.00
  -4  -2  -1  650.83   46.20
   4   2   1  635.64   45.50
   4   2   1  618.04   47.20
   4   2   1  580.84   49.40
   4   2   1  693.23   47.50
   4   2   1  596.44   46.00
  -5  -2  -1  273.87   27.20
  -5  -2  -1  303.47   29.00
  -5  -2  -1  336.77   27.10
  -5  -2  -1  333.67   25.90
   5   2   1  315.47   26.70
   5   2   1  370.86   27.40
   5   2   1  349.96   30.00
   5   2   1  328.47   24.60
   5   2   1  283.47   25.50
  -6  -2  -1   43.70    7.00
  -6  -2  -1   73.69   12.80
  -6  -2  -1   34.40    7.00
  -6  -2  -1   44.90    7.80
   6   2   1   36.90    6.40
   6   2   1   52.59    8.30
   6   2   1   44.20    7.60
   6   2   1   48.30    4.90
   6   2   1   58.09   11.30
  -7  -2  -1  260.17   27.00
  -7  -2  -1  215.38   23.10
  -7  -2  -1  290.87   25.60
  -7  -2  -1  247.08   22.10
   7   2   1  275.07   20.00
   7   2   1  255.47   22.10
   7   2   1  256.67   23.00
   7   2   1  259.57   27.00
   7   2   1  247.28   20.70
   7   2   1  244.38   22.90
  -8  -2  -1    8.70    3.30
  -8  -2  -1    6.00    5.40
  -8  -2  -1    3.90    6.00
   8   2   1    8.50    2.20
   8   2   1    9.50    2.20
   8   2   1    7.70    3.60
   8   2   1    7.10    4.00
   8   2   1    6.20    6.50
   8   2   1    7.90    3.80
  -9  -2  -1    7.90    4.90
  -9  -2  -1    6.30    4.40
   9   2   1   -5.00    4.00
   9   2   1    1.00    3.40
   9   2   1    1.50    4.00
 -10  -2  -1   25.60    9.70
 -10  -2  -1   18.10    8.80
  10   2   1   33.00    7.40
  10   2   1   26.00    6.60
  10   2   1   36.10    8.40
 -11  -2  -1    9.10    7.90
  11   2   1    6.40    5.50
 -12  -2  -1   23.60   11.20
 -13  -2  -1   -9.50   11.00
  13   2   1    7.20    8.50
  12  -3  -1    1.50    6.30
 -12   3   1   -7.30   10.80
  11  -3  -1    8.90    5.30
  11  -3  -1   -0.80    7.70
 -11   3   1    9.70   10.30
  10  -3  -1   20.10    6.50
 -10   3   1    5.20    9.90
 -10   3   1   11.90   10.10
   9  -3  -1   19.00    6.20
  -9   3   1   15.40    9.20
  -9   3   1   23.50    8.60
  -9   3   1   26.10    4.60
   8  -3  -1   19.30    5.70
  -8   3   1   14.50    8.40
  -8   3   1   23.60    9.40
  -8   3   1   21.10    6.70
  -8   3   1   18.40    5.10
   7  -3  -1   66.89   15.00
   7  -3  -1   96.19   12.20
   7  -3  -1  111.79   10.10
   7  -3  -1   96.49   11.00
  -7   3   1  112.69   12.10
  -7   3   1   86.69   15.20
  -7   3   1   84.09   13.10
  -7   3   1  101.09   10.50
  -7   3   1  117.69   17.70
   6  -3  -1  623.14   49.30
   6  -3  -1  624.44   48.00
   6  -3  -1  564.74   46.30
   6  -3  -1  711.23   54.09
  -6   3   1  627.24   48.70
  -6   3   1  612.14   47.10
  -6   3   1  730.93   52.79
  -6   3   1  582.44   51.19
  -6   3   1  531.45   48.30
   5  -3  -1   -0.20    2.30
   5  -3  -1   -3.30    3.70
   5  -3  -1   -2.90    2.50
   5  -3  -1    2.80    2.20
  -5   3   1    3.70    2.30
  -5   3   1   -1.40    3.50
  -5   3   1   -0.40    2.40
  -5   3   1    1.30    2.70
  -5   3   1    2.50    3.60
   4  -3  -1  350.16   29.60
   4  -3  -1  418.76   31.40
   4  -3  -1  362.36   29.10
   4  -3  -1  417.26   33.30
  -4   3   1  350.86   31.60
  -4   3   1  365.26   29.20
  -4   3   1  319.47   29.70
  -4   3   1  390.56   33.80
  -4   3   1  393.46   30.00
   3  -3  -1   71.19   10.50
   3  -3  -1   58.29    7.40
   3  -3  -1   66.99    8.00
   3  -3  -1   55.59    8.70
  -3   3   1   70.99    8.80
  -3   3   1   47.40    7.50
  -3   3   1   66.59    7.60
  -3   3   1   55.09    9.10
   2  -3  -1  466.25   39.50
   2  -3  -1  608.94   41.30
   2  -3  -1  507.15   39.50
   2  -3  -1  536.15   40.90
  -2   3   1  500.25   39.50
  -2   3   1  536.25   39.90
  -2   3   1  503.45   40.40
   1  -3  -1   24.20    4.20
   1  -3  -1   21.80    3.90
   1  -3  -1   20.60    4.20
   1  -3  -1   15.60    3.50
  -1   3   1   18.40    3.70
  -1   3   1   21.90    3.70
  -1   3   1   21.80    4.50
  -1   3   1   26.40    4.20
   0  -3  -1   45.90    5.40
   0  -3  -1   35.80    5.40
   0  -3  -1   43.80    6.10
   0   3   1   40.30    4.50
   0   3   1   49.20    6.40
   0   3   1   43.00    7.00
   0   3   1   34.10    5.20
  -1  -3  -1    4.50    2.00
  -1  -3  -1    6.60    3.00
  -1  -3  -1    5.00    1.90
  -1  -3  -1    2.60    1.70
   1   3   1    2.20    2.10
   1   3   1    2.10    2.00
   1   3   1    0.90    2.40
   1   3   1    1.10    2.00
  -2  -3  -1 2915.21  195.08
  -2  -3  -1 2419.06  194.48
  -2  -3  -1 2621.24  194.08
   2   3   1 2768.52  194.08
   2   3   1 2670.53  194.88
  -3  -3  -1    2.50    2.30
  -3  -3  -1    2.50    1.60
  -3  -3  -1   -1.00    1.80
  -3  -3  -1    2.10    2.30
   3   3   1    1.30    1.60
   3   3   1    1.20    2.00
   3   3   1    2.10    1.70
   3   3   1    1.00    1.80
  -4  -3  -1   21.50    5.00
  -4  -3  -1   12.40    4.90
  -4  -3  -1   17.60    5.40
  -4  -3  -1   19.10    3.90
   4   3   1   24.60    4.10
   4   3   1   24.20    4.90
   4   3   1   18.90    4.70
   4   3   1   21.80    4.00
  -5  -3  -1  176.98   16.90
  -5  -3  -1  202.68   19.20
   5   3   1  207.58   18.60
   5   3   1  241.38   19.00
   5   3   1  191.48   16.40
   5   3   1  187.88   16.90
  -6  -3  -1  746.03   52.59
  -6  -3  -1  573.04   54.09
   6   3   1  667.73   51.89
   6   3   1  654.33   50.89
   6   3   1  705.63   53.59
   6   3   1  751.32   57.79
   6   3   1  669.33   53.49
  -7  -3  -1   81.29   13.50
  -7  -3  -1  107.59   10.50
  -7  -3  -1   66.09   13.90
   7   3   1   92.69    8.50
   7   3   1   80.19    9.60
   7   3   1   73.79   14.10
   7   3   1   85.79   12.50
   7   3   1   60.89   10.60
  -8  -3  -1   40.00    6.90
  -8  -3  -1   41.00    9.40
  -8  -3  -1   20.40    6.30
  -8  -3  -1   32.80    8.60
   8   3   1   38.10    5.30
   8   3   1   36.00    7.50
   8   3   1   29.90    6.40
   8   3   1   41.90    7.80
   8   3   1   36.60    8.20
  -9  -3  -1   45.40   17.00
  -9  -3  -1   36.80    7.80
  -9  -3  -1   38.30    9.80
   9   3   1   41.00    6.60
   9   3   1   49.99    9.70
   9   3   1   73.39   12.30
   9   3   1   53.29    8.90
 -10  -3  -1  133.59   20.70
 -10  -3  -1  103.89   18.80
  10   3   1  123.09   14.70
  10   3   1   91.29   13.80
 -11  -3  -1    0.80    6.30
 -11  -3  -1    6.60    7.90
  11   3   1    2.00    5.00
  11   3   1    1.30    5.20
  12   3   1   27.30    8.90
  13   3   1   -6.30    7.90
 -12   4   1   22.00   12.10
  11  -4  -1   96.39   14.00
 -11   4   1  109.59   22.00
  10  -4  -1   -2.50    9.00
 -10   4   1   -1.50    7.20
 -10   4   1   -4.60    3.80
   9  -4  -1   17.30    5.70
  -9   4   1   14.10    7.90
  -9   4   1    4.20    7.00
  -9   4   1    5.80    3.90
   8  -4  -1    3.30    4.40
   8  -4  -1   -0.40    3.20
   8  -4  -1    5.50    2.50
  -8   4   1    1.00    5.70
  -8   4   1    2.20    4.40
  -8   4   1    0.60    4.70
  -8   4   1    1.70    6.10
   7  -4  -1    2.10    2.10
   7  -4  -1    8.00    4.00
   7  -4  -1    0.90    2.80
   7  -4  -1    5.30    5.40
  -7   4   1   -4.90    3.10
  -7   4   1    0.80    4.10
  -7   4   1   -2.90    2.60
   6  -4  -1  562.84   45.70
   6  -4  -1  533.05   43.20
   6  -4  -1  541.15   44.10
   6  -4  -1  636.74   50.09
  -6   4   1  568.54   48.00
  -6   4   1  623.24   48.50
  -6   4   1  516.65   43.40
  -6   4   1  552.24   45.30
   5  -4  -1 1302.47   96.79
   5  -4  -1 1271.57   96.99
   5  -4  -1 1289.87   94.79
   5  -4  -1 1293.17   99.79
  -5   4   1 1143.19   95.99
  -5   4   1 1416.36   98.99
  -5   4   1 1340.17   95.99
  -5   4   1 1193.08   95.69
   4  -4  -1  975.80   70.49
   4  -4  -1  931.41   69.89
   4  -4  -1  943.31   71.79
  -4   4   1 1017.20   71.29
  -4   4   1  906.61   72.89
  -4   4   1  817.82   71.39
   3  -4  -1  102.79   11.20
   3  -4  -1   98.49   12.00
   3  -4  -1  123.49   11.80
  -3   4   1  124.39   14.70
  -3   4   1  128.69   13.00
  -3   4   1  116.69   11.90
  -3   4   1  117.99   12.10
   2  -4  -1   74.39    8.90
   2  -4  -1   83.49    9.80
   2  -4  -1   89.39    9.10
   2  -4  -1   68.29   10.50
  -2   4   1   93.39    9.60
  -2   4   1   79.49    9.10
  -2   4   1   84.59    9.80
  -2   4   1   70.99    8.80
   1  -4  -1 3012.80  211.18
   1  -4  -1 2896.91  211.28
   1  -4  -1 3068.59  211.18
   1  -4  -1 2821.92  212.18
  -1   4   1 2946.71  211.28
  -1   4   1 2847.42  211.18
  -1   4   1 2750.52  210.68
   0  -4  -1  139.59   11.50
   0  -4  -1  113.59   11.60
   0  -4  -1  122.19   12.20
   0  -4  -1  108.19   11.60
   0   4   1  124.59   12.20
   0   4   1  126.59   12.90
   0   4   1  150.78   12.50
  -1  -4  -1    6.40    2.60
  -1  -4  -1   10.60    3.40
  -1  -4  -1    4.50    3.00
   1   4   1    8.50    3.40
   1   4   1    6.00    2.60
   1   4   1    9.90    3.20
   1   4   1    5.30    2.70
  -2  -4  -1  581.24   41.80
  -2  -4  -1  511.05   41.00
   2   4   1  451.55   41.90
   2   4   1  552.34   40.90
   2   4   1  521.25   40.60
   2   4   1  541.05   41.80
  -3  -4  -1   19.10    4.30
  -3  -4  -1   21.00    5.20
   3   4   1   18.90    6.20
   3   4   1   21.00    5.00
   3   4   1   23.10    4.50
   3   4   1   24.40    5.00
  -4  -4  -1  299.17   26.90
  -4  -4  -1  293.77   28.00
  -4  -4  -1  334.27   27.50
  -4  -4  -1  351.36   26.00
   4   4   1  272.37   26.30
   4   4   1  323.17   25.60
   4   4   1  302.57   26.50
   4   4   1  313.87   25.10
  -5  -4  -1   39.20    7.90
  -5  -4  -1   50.39    9.60
  -5  -4  -1   36.50    6.50
  -5  -4  -1   43.70    9.40
   5   4   1   48.90    6.10
   5   4   1   53.69    8.80
   5   4   1   73.89    9.90
   5   4   1   47.20    7.10
  -6  -4  -1  117.09   12.90
  -6  -4  -1   85.89   10.70
  -6  -4  -1   79.69   14.30
  -6  -4  -1  120.39   13.60
   6   4   1  106.39   12.60
   6   4   1   96.79   10.70
   6   4   1   99.49   10.40
   6   4   1  105.69   12.10
  -7  -4  -1  147.29   14.90
  -7  -4  -1  178.28   18.40
  -7  -4  -1  115.79   19.30
   7   4   1  150.28   14.00
   7   4   1  161.18   15.00
   7   4   1  147.19   16.20
   7   4   1  127.99   15.60
  -8  -4  -1   53.39   12.40
  -8  -4  -1   21.90    6.30
   8   4   1   40.00    8.90
   8   4   1   36.60    6.10
   8   4   1   41.70    7.30
   8   4   1   23.30    7.60
  -9  -4  -1  228.08   23.90
  -9  -4  -1  212.98   25.70
  -9  -4  -1  239.18   24.80
   9   4   1  188.08   19.40
   9   4   1  202.08   21.30
   9   4   1  215.38   21.90
   9   4   1  172.78   20.70
   9   4   1  209.38   19.70
 -10  -4  -1  -11.40    5.50
 -10  -4  -1   15.00    7.00
  10   4   1   -1.90    4.20
  10   4   1   -5.10    3.30
  10   4   1   -0.40    3.80
  10   4   1   10.40    7.40
 -11  -4  -1   60.59   15.90
  11   4   1   58.19    7.20
  11   4   1   78.99   13.60
  11   4   1   71.49   11.30
 -12  -4  -1    8.50   10.40
  12   4   1    0.70    6.90
  12   4   1    2.90    6.50
  11  -5  -1   -1.20    5.60
 -11   5   1   -1.30    8.20
  10  -5  -1    7.20    5.30
  10  -5  -1    5.70    8.00
 -10   5   1    8.70    5.50
 -10   5   1   11.40    7.20
 -10   5   1   17.90    8.60
   9  -5  -1  122.09   15.10
   9  -5  -1  143.89   20.80
  -9   5   1  154.28   15.50
  -9   5   1  166.18   24.90
  -9   5   1  172.28   24.80
   8  -5  -1    2.40    3.70
  -8   5   1   -3.70    4.90
  -8   5   1    0.80    3.60
  -8   5   1   -2.80    6.10
   7  -5  -1    7.90    7.10
   7  -5  -1    0.10    2.70
   7  -5  -1   -1.60    3.50
  -7   5   1    1.70    3.70
  -7   5   1   -0.80    6.10
  -7   5   1    6.20    4.40
  -7   5   1   -0.10    3.80
   6  -5  -1   45.50    8.80
   6  -5  -1   45.80    7.40
   6  -5  -1   41.60    7.90
   6  -5  -1   42.80   11.30
  -6   5   1   37.30   10.20
  -6   5   1   42.10    7.80
  -6   5   1   29.50    7.00
  -6   5   1   45.10    7.60
  -6   5   1   51.39    9.90
   5  -5  -1   10.70    3.70
   5  -5  -1   19.30    4.50
   5  -5  -1   22.20    5.70
   5  -5  -1    7.20    5.00
  -5   5   1   17.70    5.20
  -5   5   1   12.10    5.80
  -5   5   1   14.70    6.10
  -5   5   1   14.40    4.40
   4  -5  -1  134.79   13.40
   4  -5  -1  116.79   13.10
   4  -5  -1  126.09   15.80
   4  -5  -1  140.99   15.10
  -4   5   1  143.69   14.40
  -4   5   1  130.49   14.70
  -4   5   1  150.88   14.00
  -4   5   1  144.99   16.10
   3  -5  -1   -1.00    2.90
   3  -5  -1    2.20    2.10
   3  -5  -1    0.30    2.00
   3  -5  -1    2.60    2.90
  -3   5   1    0.10    2.90
  -3   5   1   -5.10    2.40
  -3   5   1    2.80    3.60
  -3   5   1    3.50    2.60
   2  -5  -1   64.59    9.00
   2  -5  -1   63.89    7.50
   2  -5  -1   57.19    9.30
  -2   5   1   69.89    8.60
  -2   5   1   64.69    9.10
  -2   5   1   46.10    7.90
  -2   5   1   52.59    9.20
   1  -5  -1  304.47   24.20
   1  -5  -1  288.57   24.00
   1  -5  -1  268.47   24.00
  -1   5   1  261.17   23.20
  -1   5   1  317.27   26.50
  -1   5   1  266.97   24.10
  -1   5   1  307.57   24.40
   0  -5  -1  496.95   41.60
   0  -5  -1  520.75   41.80
   0  -5  -1  502.35   42.20
   0   5   1  547.35   46.40
   0   5   1  600.94   42.40
   0   5   1  520.15   42.00
   0   5   1  559.24   43.30
  -1  -5  -1  189.48   19.60
  -1  -5  -1  198.88   17.20
   1   5   1  216.68   18.80
   1   5   1  190.78   19.20
   1   5   1  229.28   19.20
   1   5   1  216.48   18.90
  -2  -5  -1  590.04   50.49
  -2  -5  -1  619.74   50.59
  -2  -5  -1  646.94   51.59
   2   5   1  615.34   50.99
   2   5   1  672.53   50.39
   2   5   1  664.33   50.79
   2   5   1  724.93   50.59
  -3  -5  -1   32.60    6.90
  -3  -5  -1   42.20    8.30
   3   5   1   37.10    7.30
   3   5   1   24.90    5.90
   3   5   1   27.70    5.50
   3   5   1   26.80    5.70
  -4  -5  -1    2.10    2.60
  -4  -5  -1   -4.20    1.90
  -4  -5  -1    1.90    2.10
   4   5   1   -1.10    2.90
   4   5   1    0.30    2.30
   4   5   1    1.20    2.30
   4   5   1    2.10    2.30
  -5  -5  -1   25.90    5.40
  -5  -5  -1   18.90    5.50
  -5  -5  -1   18.30    6.20
  -5  -5  -1   17.30    6.00
   5   5   1   17.20    4.80
   5   5   1   20.60    4.90
   5   5   1   21.20    5.90
   5   5   1   18.90    5.80
  -6  -5  -1  184.98   21.60
  -6  -5  -1  186.48   18.30
  -6  -5  -1  208.08   22.00
  -6  -5  -1  219.88   21.40
   6   5   1  184.08   17.90
   6   5   1  176.48   19.00
   6   5   1  245.78   20.90
   6   5   1  185.58   17.70
  -7  -5  -1   14.00    6.50
  -7  -5  -1   12.60    5.10
   7   5   1   13.90    4.10
   7   5   1    0.30    4.10
   7   5   1   15.60    5.20
   7   5   1   10.50    4.70
  -8  -5  -1   50.69    9.30
  -8  -5  -1   67.49   13.90
  -8  -5  -1   33.40   10.30
   8   5   1   52.19    8.00
   8   5   1   62.59   11.60
   8   5   1   47.90    9.00
   8   5   1   58.49   11.20
  -9  -5  -1  109.99   19.60
   9   5   1  113.29   13.90
   9   5   1  118.09   18.60
   9   5   1  116.59   13.40
 -10  -5  -1  105.89   19.80
  10   5   1  119.89   18.10
  10   5   1   82.39   16.60
  10   5   1  106.59   13.70
  10   5   1   90.99   11.80
 -11  -5  -1   68.79   17.30
  11   5   1   91.79   16.70
  11   5   1  104.89   14.30
 -12  -5  -1  -26.70    8.00
 -11   6   1   29.90   10.80
 -11   6   1   33.40   14.00
  10  -6  -1   -5.70    8.20
  10  -6  -1    9.90    5.70
 -10   6   1   18.00   11.20
 -10   6   1   -1.30    7.90
   9  -6  -1    7.80    5.00
   9  -6  -1    6.60    7.50
  -9   6   1    7.70   10.70
  -9   6   1    5.40    6.30
   8  -6  -1  244.88   23.00
   8  -6  -1  234.68   25.10
  -8   6   1  270.07   23.80
  -8   6   1  264.37   27.90
  -8   6   1  229.38   28.30
   7  -6  -1   19.40    5.80
  -7   6   1   37.90   10.00
  -7   6   1   16.90    9.00
  -7   6   1   12.70    6.20
   6  -6  -1   10.80    4.50
   6  -6  -1   18.90    6.00
   6  -6  -1   11.40    5.50
   6  -6  -1   27.50    9.80
  -6   6   1   12.50    5.20
  -6   6   1    9.90    4.80
  -6   6   1    8.10    5.10
  -6   6   1   17.70    7.90
   5  -6  -1  441.66   34.90
   5  -6  -1  481.85   37.10
   5  -6  -1  442.96   35.00
   5  -6  -1  353.66   37.70
  -5   6   1  429.86   36.00
  -5   6   1  416.06   35.10
  -5   6   1  358.96   36.20
  -5   6   1  442.16   38.80
   4  -6  -1   27.40    7.50
   4  -6  -1   43.40    8.80
   4  -6  -1   44.40    7.80
   4  -6  -1   32.50    6.80
  -4   6   1   34.30    7.40
  -4   6   1   33.80    7.00
  -4   6   1   31.20    8.50
  -4   6   1   31.70    9.60
   3  -6  -1   69.79   11.60
   3  -6  -1   57.99   10.20
   3  -6  -1   47.90    8.00
   3  -6  -1   62.59    8.80
  -3   6   1   56.29   10.20
  -3   6   1   39.40    7.80
  -3   6   1   54.79    8.60
  -3   6   1   62.89    9.30
   2  -6  -1  413.36   39.20
   2  -6  -1  480.85   39.30
   2  -6  -1  502.95   38.80
  -2   6   1  553.44   39.50
  -2   6   1  490.75   39.00
  -2   6   1  421.36   37.80
   1  -6  -1 1822.22  133.99
   1  -6  -1 1745.33  135.79
   1  -6  -1 1874.21  135.89
   1  -6  -1 1923.21  134.49
  -1   6   1 1807.12  132.99
  -1   6   1 1677.63  135.89
   0  -6  -1   48.30    7.30
   0  -6  -1   34.70    8.10
   0  -6  -1   40.40    7.40
   0   6   1   63.79    9.40
   0   6   1   61.59   10.30
   0   6   1   75.09   10.30
   0   6   1   48.60    9.30
  -1  -6  -1   12.40    5.40
  -1  -6  -1    8.20    2.90
  -1  -6  -1    7.30    3.50
   1   6   1    5.80    3.70
   1   6   1    6.80    3.90
   1   6   1   12.00    4.40
   1   6   1   10.80    4.30
  -2  -6  -1  402.46   29.80
  -2  -6  -1  283.97   29.30
   2   6   1  343.07   28.80
   2   6   1  312.47   29.10
   2   6   1  312.67   28.10
   2   6   1  352.26   28.60
  -3  -6  -1  314.37   27.90
  -3  -6  -1  326.87   29.00
  -3  -6  -1  305.87   28.20
   3   6   1  325.37   27.90
   3   6   1  281.07   26.60
   3   6   1  343.97   28.90
   3   6   1  344.07   27.60
  -4  -6  -1   65.19   10.70
  -4  -6  -1   77.19   13.20
  -4  -6  -1   77.29   12.70
   4   6   1   68.89   11.20
   4   6   1   73.39   11.40
   4   6   1   68.69    9.30
   4   6   1   89.19    9.60
  -5  -6  -1  279.27   28.00
  -5  -6  -1  287.87   28.60
  -5  -6  -1  326.17   26.10
  -5  -6  -1  265.47   26.80
   5   6   1  345.17   27.90
   5   6   1  256.67   24.70
   5   6   1  257.27   24.40
   5   6   1  309.87   26.70
  -6  -6  -1   57.09   12.40
  -6  -6  -1   84.39   12.10
  -6  -6  -1   90.19   14.00
  -6  -6  -1   58.09   12.70
   6   6   1   76.29   12.80
   6   6   1   80.39   10.90
   6   6   1   72.49   11.90
   6   6   1   72.29   10.50
  -7  -6  -1  121.59   18.90
  -7  -6  -1  147.39   24.20
   7   6   1   90.59   13.30
   7   6   1  119.69   14.60
  -8  -6  -1    7.30    6.70
  -8  -6  -1   13.00    7.60
   8   6   1    9.70    6.50
   8   6   1   27.10    6.40
  -9  -6  -1   35.60    8.60
  -9  -6  -1   27.30    9.40
  -9  -6  -1   36.50    9.50
   9   6   1   33.10    7.70
   9   6   1   32.10    7.00
   9   6   1   49.60   11.40
 -10  -6  -1   -2.90    6.10
 -10  -6  -1    6.60    7.80
  10   6   1    1.90    4.70
  10   6   1    3.50    6.30
 -11  -6  -1   -7.90    7.30
  11   6   1    3.40    7.00
  11   6   1   -1.90    5.90
  11   6   1   10.80    6.90
 -12  -6  -1    4.70   11.70
  12   6   1   -7.40    7.00
  12   6   1   -3.90    7.40
  10  -7  -1   -0.90    5.60
 -10   7   1    2.40    7.20
   9  -7  -1  137.59   15.20
   9  -7  -1  132.89   17.90
  -9   7   1  111.09   19.30
  -9   7   1  118.29   23.60
   8  -7  -1   23.00    6.60
  -8   7   1   39.60   11.20
  -8   7   1   20.70    9.30
   7  -7  -1   -3.00    3.90
  -7   7   1   -3.30    8.40
  -7   7   1   -3.10    6.20
  -7   7   1    0.90    4.80
   6  -7  -1   14.90    5.30
   6  -7  -1   21.20    9.60
  -6   7   1   20.50    9.70
  -6   7   1   21.10    8.20
   5  -7  -1   40.50    7.20
   5  -7  -1   36.60   10.10
  -5   7   1   48.20   10.90
  -5   7   1   29.30    8.20
  -5   7   1   40.40    9.30
   4  -7  -1  101.29   12.40
   4  -7  -1  120.39   17.50
   4  -7  -1  121.19   12.50
   4  -7  -1   93.19   14.70
  -4   7   1   80.79   15.40
  -4   7   1   97.19   14.20
  -4   7   1  118.89   13.20
   3  -7  -1    2.30    3.90
   3  -7  -1   -7.50    3.30
   3  -7  -1    5.30    3.40
   3  -7  -1    1.30    2.80
  -3   7   1    0.80    3.40
  -3   7   1   -0.80    3.20
  -3   7   1    1.90    2.90
   2  -7  -1   -1.10    3.20
   2  -7  -1   -0.20    2.70
   2  -7  -1    2.00    3.80
  -2   7   1    2.30    1.90
  -2   7   1    6.90    4.90
  -2   7   1    4.60    4.50
  -2   7   1    1.80    4.20
   1  -7  -1   48.80    8.80
   1  -7  -1   31.00    8.40
   1  -7  -1   46.90    8.50
  -1   7   1   50.39    9.70
  -1   7   1   38.30    9.20
  -1   7   1   46.60    8.80
   0  -7  -1  343.57   30.80
   0  -7  -1  378.66   29.20
   0  -7  -1  311.97   29.30
   0   7   1  301.67   29.80
   0   7   1  382.66   32.10
   0   7   1  377.36   32.10
  -1  -7  -1   28.10    6.60
  -1  -7  -1   22.30    5.10
   1   7   1   21.60    6.70
   1   7   1   20.20    5.70
   1   7   1   22.80    5.80
   1   7   1   33.80    7.60
  -2  -7  -1  124.79   13.90
  -2  -7  -1  120.79   14.90
  -2  -7  -1  109.89   11.30
   2   7   1  125.69   14.60
   2   7   1  121.99   13.70
   2   7   1  138.49   14.20
   2   7   1   94.39   12.80
  -3  -7  -1   42.00    8.80
  -3  -7  -1   31.20    8.50
   3   7   1   54.49    9.50
   3   7   1   49.80   10.30
   3   7   1   46.90    8.40
   3   7   1   23.90    6.60
  -4  -7  -1   70.29   11.00
  -4  -7  -1   73.29   12.80
  -4  -7  -1   50.99   10.20
   4   7   1   65.69   10.10
   4   7   1   66.49   11.10
   4   7   1   79.59   12.20
   4   7   1   81.49   11.30
  -5  -7  -1    7.00    4.90
  -5  -7  -1    4.90    3.80
  -5  -7  -1    1.50    3.90
   5   7   1    4.10    3.70
   5   7   1   -4.80    3.80
   5   7   1    2.50    4.30
  -6  -7  -1   62.49   12.60
  -6  -7  -1   83.39   14.70
   6   7   1   61.39   11.90
   6   7   1   70.69   10.90
   6   7   1   71.49   10.30
  -7  -7  -1   58.09   12.50
  -7  -7  -1   48.40   12.10
   7   7   1   45.80   10.30
   7   7   1   36.70    7.80
  -8  -7  -1   -2.10    5.50
  -8  -7  -1    0.00    6.10
  -8  -7  -1    5.80    5.20
   8   7   1    8.00    4.40
   8   7   1    7.30    5.40
  -9  -7  -1   26.80    9.20
  -9  -7  -1    3.30    7.90
   9   7   1   18.00    8.00
   9   7   1   19.90    9.60
 -10  -7  -1   20.20   10.00
 -10  -7  -1   17.30   11.10
  10   7   1   36.00    8.70
  10   7   1   37.90    9.30
 -11  -7  -1   13.30   12.40
  11   7   1   18.30    9.30
  11   7   1    7.10    9.70
   9  -8  -1    9.50    5.90
   9  -8  -1   -1.90   12.40
  -9   8   1   15.50   10.80
  -9   8   1   16.90    8.10
   8  -8  -1  159.38   16.60
  -8   8   1  166.08   20.20
  -8   8   1  105.29   22.20
   7  -8  -1   18.60    8.60
   7  -8  -1    3.70    4.30
  -7   8   1    8.10    7.90
  -7   8   1   10.40    6.20
   6  -8  -1   -2.20    3.40
  -6   8   1   -0.50    4.50
  -6   8   1   -2.70    5.20
   5  -8  -1  159.18   15.60
   5  -8  -1  144.29   21.30
   5  -8  -1  142.19   17.80
  -5   8   1  141.19   21.30
  -5   8   1  127.39   16.20
  -5   8   1  134.19   16.50
   4  -8  -1    3.40    3.40
  -4   8   1    4.20    3.70
  -4   8   1   -0.80    3.20
  -4   8   1   -0.60    4.60
  -4   8   1    8.60    4.50
   3  -8  -1   50.09   10.60
   3  -8  -1   28.20    8.30
   3  -8  -1   42.20    8.90
  -3   8   1   43.40   11.80
  -3   8   1   28.10    8.40
  -3   8   1   44.40    8.40
  -3   8   1   30.10    8.20
   2  -8  -1   88.89   13.30
   2  -8  -1   91.89   10.90
   2  -8  -1   49.60   12.00
  -2   8   1   80.49   10.00
  -2   8   1   77.19   15.30
  -2   8   1   64.29   12.10
   1  -8  -1  967.60   78.89
   1  -8  -1  897.11   76.59
   1  -8  -1 1016.10   77.09
  -1   8   1 1102.79   80.89
  -1   8   1  951.00   77.59
  -1   8   1 1092.69   80.79
   0  -8  -1  369.76   33.20
   0  -8  -1  395.26   34.40
   0  -8  -1  466.05   36.60
   0   8   1  361.96   35.90
   0   8   1  425.76   35.50
   0   8   1  399.46   36.10
  -1  -8  -1   50.99    9.90
  -1  -8  -1   28.10    7.80
  -1  -8  -1   32.20    6.50
   1   8   1   23.90    7.40
   1   8   1   19.70    6.70
   1   8   1   28.00    7.20
  -2  -8  -1  201.58   17.90
  -2  -8  -1  191.48   20.10
   2   8   1  190.88   19.80
   2   8   1  191.98   19.50
   2   8   1  174.78   19.80
   2   8   1  183.48   19.80
  -3  -8  -1   74.69   13.60
  -3  -8  -1   94.89   15.80
  -3  -8  -1   81.19    9.80
   3   8   1   90.99   13.60
   3   8   1   96.69   15.30
   3   8   1   95.99   14.30
   3   8   1   94.49   13.30
  -4  -8  -1   52.09   11.20
  -4  -8  -1   42.40   10.70
   4   8   1   59.89    9.80
   4   8   1   46.60    9.20
   4   8   1   45.50   10.40
  -5  -8  -1   59.29   12.70
  -5  -8  -1   60.69   11.40
   5   8   1   71.59   11.90
   5   8   1   59.29   10.30
   5   8   1   55.79   12.50
  -6  -8  -1  116.79   19.00
  -6  -8  -1  132.29   20.60
   6   8   1  146.79   16.80
   6   8   1  169.58   16.40
   6   8   1  142.99   17.70
  -7  -8  -1    6.70    6.70
  -7  -8  -1    7.20    6.50
  -7  -8  -1   -6.90    5.20
   7   8   1   20.50    7.10
   7   8   1    9.70    6.00
  -8  -8  -1   24.10   11.80
  -8  -8  -1   19.00    8.40
   8   8   1   10.40    5.80
   8   8   1    1.50    9.40
  -9  -8  -1    1.60    8.00
  -9  -8  -1   -0.80    6.60
   9   8   1    5.30    5.70
   9   8   1    9.80    6.40
 -10  -8  -1  -15.40    6.70
 -10  -8  -1   -3.20    7.90
  10   8   1   -0.30    5.70
  10   8   1   -4.50    7.20
   9  -9  -1   -1.10    6.80
  -9   9   1   17.30   10.20
  -9   9   1   31.20   11.00
   8  -9  -1   -3.60    9.50
   8  -9  -1    0.20    5.70
  -8   9   1   -9.70    7.50
  -8   9   1   12.20    7.30
   7  -9  -1   59.79    9.80
   7  -9  -1   70.39   19.50
  -7   9   1   49.50   13.00
  -7   9   1   51.29   12.20
  -6   9   1  112.69   20.10
  -6   9   1  196.48   20.30
   5  -9  -1  186.38   19.00
   4  -9  -1    3.00    3.80
   4  -9  -1    6.00    7.00
  -4   9   1   -0.90    3.50
  -4   9   1   -4.90    5.20
   3  -9  -1   24.90    7.20
   3  -9  -1   14.60    6.50
  -3   9   1   28.70   10.40
  -3   9   1   19.60    5.80
   2  -9  -1   -9.20    3.90
   2  -9  -1    1.00    4.00
  -2   9   1    0.10    5.40
   1  -9  -1  107.79   13.80
   1  -9  -1  146.59   19.60
   1  -9  -1  127.09   14.30
  -1   9   1  110.89   17.90
  -1   9   1  117.39   18.50
   0  -9  -1  104.89   12.90
   0  -9  -1  136.29   19.30
   0  -9  -1  117.39   14.20
   0   9   1  100.39   17.10
   0   9   1  108.69   16.20
  -1  -9  -1    3.90    4.50
  -1  -9  -1    1.90    3.30
  -1  -9  -1    5.50    5.50
   1   9   1    1.60    4.80
   1   9   1   -1.40    3.70
  -2  -9  -1   92.19   11.00
  -2  -9  -1  100.39   15.10
   2   9   1   90.89   14.10
  -3  -9  -1   -2.40    2.80
  -3  -9  -1    1.90    4.80
   3   9   1    1.10    3.50
   3   9   1   -0.30    4.90
  -4  -9  -1   28.40    8.10
  -4  -9  -1   20.10    5.60
  -4  -9  -1   13.20    7.60
   4   9   1   14.00    7.20
   4   9   1   25.80    6.30
  -5  -9  -1    3.60    5.20
  -5  -9  -1    3.00    5.80
   5   9   1    5.20    4.60
   5   9   1    9.30    5.30
  -6  -9  -1    2.90    5.60
  -6  -9  -1   11.50    6.60
  -6  -9  -1    9.60    6.80
   6   9   1   14.20    7.80
   6   9   1   18.60    6.50
  -7  -9  -1  168.78   24.30
  -7  -9  -1  165.98   25.10
   7   9   1  163.08   20.30
  -8  -9  -1   -8.10    6.40
  -8  -9  -1   -4.40    6.10
   8   9   1   -4.70    6.30
   8   9   1    7.30    5.00
  -9  -9  -1  -11.40    8.30
  -9  -9  -1    8.30    8.90
   9   9   1    1.60    5.60
   9   9   1   -4.60    7.60
  10   9   1   40.60   10.40
  10   9   1   66.79   15.30
   8 -10  -1   -3.70    9.10
  -8  10   1   -1.00    8.90
   7 -10  -1   -4.20    5.40
  -7  10   1    0.40    6.10
   6 -10  -1   51.89   10.70
   6 -10  -1   45.00   12.50
  -6  10   1   59.99   11.50
  -6  10   1   46.20   15.50
   5 -10  -1    8.20    9.70
  -5  10   1    3.40    5.70
  -5  10   1   16.70   10.10
   4 -10  -1   36.00   12.70
   4 -10  -1   71.79   11.30
  -4  10   1   54.29    9.70
  -4  10   1   51.69   13.80
   3 -10  -1   64.79   11.90
   3 -10  -1   73.19   13.30
  -3  10   1  102.49   18.90
  -3  10   1   75.79   16.10
   2 -10  -1   78.79   12.30
  -2  10   1   55.59   11.90
  -2  10   1   54.99   12.60
   1 -10  -1  332.57   37.50
   1 -10  -1  432.16   35.30
  -1  10   1  403.36   38.10
  -1  10   1  354.96   36.90
   0 -10  -1   20.90    6.00
   0  10   1   16.00    6.90
   0  10   1   20.80    7.60
  -1 -10  -1    9.20    6.50
   1  10   1    0.90    5.70
   1  10   1    5.80    7.10
  -2 -10  -1    2.90    5.10
   2  10   1    0.50    4.70
  -3 -10  -1   49.00   11.50
   3  10   1   63.29   13.10
   3  10   1   49.90   15.10
  -4 -10  -1   19.90    7.50
  -4 -10  -1   23.30    8.60
   4  10   1   16.80    7.90
  -5 -10  -1   56.79   12.80
  -5 -10  -1   68.09   14.50
   5  10   1   51.89   11.20
  -6 -10  -1   10.70    6.90
  -6 -10  -1   17.40    7.10
   6  10   1    1.50    6.70
   6  10   1    8.40    6.40
   7  10   1   -7.80    5.80
  -8 -10  -1   44.10   12.80
  -9 -10  -1   -2.60   11.90
   9  10   1   34.10   16.20
   9  10   1   10.20    7.00
   6 -11  -1   54.39   10.70
  -6  11   1   41.20    9.90
  -6  11   1   54.19   16.20
   5 -11  -1  180.28   20.50
  -5  11   1  188.58   29.50
  -5  11   1  230.18   35.40
  -5  11   1  178.98   20.50
  -4  11   1    5.60    8.60
  -4  11   1   -8.30    6.50
   3 -11  -1    6.00    7.30
  -3  11   1   10.40    8.20
  -3  11   1   13.70    9.70
  -2  11   1   37.20   10.90
   1 -11  -1  137.19   22.20
   1 -11  -1  154.68   21.30
  -1  11   1  156.28   23.60
  -1  11   1  113.19   19.70
   0 -11  -1    2.60    5.70
   0 -11  -1   -7.00    5.10
   0  11   1   -4.60    6.20
   0  11   1    6.30    5.70
  -1 -11  -1    9.80    7.20
  -1 -11  -1    8.00    5.00
   1  11   1   -0.80    5.20
  -2 -11  -1   87.79   15.70
  -2 -11  -1   92.29   13.20
   2  11   1  118.09   18.10
   2  11   1   84.59   18.50
  -3 -11  -1   -3.20    5.70
  -3 -11  -1    9.40    5.30
   3  11   1    5.30    6.70
   3  11   1   10.10    6.40
  -4 -11  -1   11.30    7.00
   4  11   1   12.00    6.50
   4  11   1   24.10    8.80
  -5 -11  -1    5.60    6.20
  -5 -11  -1    0.10    7.10
   5  11   1    2.70    6.40
   5  11   1    5.70    6.40
  -6 -11  -1   15.30   14.90
   6  11   1   10.10    6.70
  -7 -11  -1    2.40    9.80
  -8 -11  -1   -3.50    9.20
   5 -12  -1   13.90   15.00
   4 -12  -1    7.50    7.80
  -4  12   1   -7.70    9.80
   3 -12  -1   32.00   10.20
  -3  12   1   65.79   15.50
   2 -12  -1   19.30    8.30
   1 -12  -1   38.40    9.90
   1 -12  -1   39.80   11.50
  -1  12   1   17.10   10.10
  -1  12   1   17.50    9.90
   0 -12  -1   44.70   10.70
   0 -12  -1   18.90   10.50
   0  12   1   21.70   10.30
   0  12   1   16.50    8.50
  -1 -12  -1    7.10    6.50
  -1 -12  -1    4.50    7.80
   1  12   1    1.70    7.50
  -2 -12  -1   -1.70    6.10
  -2 -12  -1    9.80    9.50
   2  12   1   10.40    7.20
  -3 -12  -1    8.90    7.60
  -3 -12  -1   29.40    9.50
   3  12   1   23.70    8.20
  -4 -12  -1   15.60    9.30
  -4 -12  -1    7.70    8.10
  -4 -12  -1    3.50    7.60
   4  12   1    2.00    7.30
   4  12   1   -1.70    6.50
  -5 -12  -1   40.00   13.60
  -5 -12  -1   59.09   19.40
  -5 -12  -1   33.70   10.40
   5  12   1   38.80   10.30
  -6 -12  -1   15.50   10.20
  -6 -12  -1   13.90   11.90
   2 -13  -1  -15.60    7.80
   1 -13  -1   19.50    9.90
  -1  13   1   50.69   14.60
  -1  13   1   25.30   12.00
   0  13   1    9.50    8.30
   1  13   1   -5.60    7.80
  -2 -13  -1   94.79   17.10
  -3 -13  -1    4.50   10.30
   3  13   1    2.00    7.80
  -4 -13  -1   -2.40   11.30
   2  13  -2   24.20   10.80
  -2 -13   2   52.79   15.50
  -2 -13   2   -6.00   12.40
   1  13  -2   18.80   10.60
   0 -13   2   16.30    9.80
   1 -13   2   66.89   14.50
  -5 -12   2   -4.50    8.40
   4  12  -2   27.00   10.20
  -4 -12   2   66.29   15.50
   3  12  -2   13.00    8.30
  -3 -12   2   -3.20    7.50
  -3 -12   2    3.90    7.60
   2  12  -2   12.80    8.10
   2  12  -2   15.00    7.70
  -2 -12   2   15.30    7.90
  -2 -12   2   30.40    9.90
   1  12  -2   20.60    7.90
  -1 -12   2   12.30    7.70
   0  12  -2   50.89   18.30
   0 -12   2   23.30    9.20
  -1  12  -2  142.39   25.00
   1 -12   2  131.59   18.00
   2 -12   2   87.39   14.00
   2 -12   2   73.89   15.60
  -3  12  -2   10.50    9.00
   3 -12   2   12.70    7.70
  -4  12  -2   46.50   13.40
   4 -12   2   -5.90   11.70
   7  11  -2   10.30    8.60
  -7 -11   2    0.20    9.00
  -7 -11   2    3.90   10.00
   6  11  -2   -1.30    6.50
   6  11  -2   -6.10    6.30
  -6 -11   2    1.40   10.20
  -6 -11   2    6.60    8.50
  -6 -11   2   -1.30    8.90
  -5 -11   2  244.38   25.00
  -5 -11   2  225.28   21.90
  -5 -11   2  217.08   27.10
   4  11  -2   75.09   14.70
   4  11  -2   85.29   15.40
  -4 -11   2  106.89   14.80
  -4 -11   2   73.09   10.80
  -4 -11   2   74.99   15.40
   3  11  -2   25.70    7.80
  -3 -11   2   26.70   11.10
  -3 -11   2   15.60    7.00
   2  11  -2   53.19   12.10
   2  11  -2   51.49   12.10
  -2 -11   2   53.39   12.90
  -2 -11   2   39.20    9.60
   1  11  -2   10.00    6.60
  -1 -11   2    0.20    6.20
   0  11  -2   -2.30    4.50
   0 -11   2   -1.40    5.00
  -1  11  -2  132.79   21.40
  -1  11  -2  121.09   21.00
   1 -11   2  112.19   17.20
   1 -11   2  168.88   17.80
  -2  11  -2  487.75   46.40
  -2  11  -2  537.45   47.30
   2 -11   2  441.76   41.80
   2 -11   2  487.95   43.60
  -3  11  -2   79.39   17.00
   3 -11   2   87.69   22.60
   3 -11   2   88.19   16.90
   3 -11   2   90.09   13.40
  -4  11  -2   20.80   11.80
  -4  11  -2   19.90    8.40
   4 -11   2   15.30    6.70
   4 -11   2    3.50   11.30
  -5  11  -2   97.39   19.80
  -5  11  -2  115.59   20.80
  -5  11  -2  130.19   15.20
  -6  11  -2   63.59   20.10
  -6  11  -2   79.49   12.40
   8  10  -2   19.00    8.50
  -8 -10   2  -15.00    8.60
   7  10  -2  102.19   19.60
   7  10  -2   63.09   12.30
  -7 -10   2   55.69   12.80
   6  10  -2   65.69   12.30
   6  10  -2   81.29   15.50
  -6 -10   2   63.39   17.20
  -6 -10   2   59.79   11.00
   5  10  -2    2.90    6.60
   5  10  -2   -7.20    6.20
  -5 -10   2   -0.10    6.10
  -5 -10   2   -0.60    4.20
  -5 -10   2    8.30    6.50
   4  10  -2    1.60    5.20
   4  10  -2    3.10    5.80
  -4 -10   2    4.20    6.00
  -4 -10   2   -5.00    3.70
  -4 -10   2    5.10    4.80
   3  10  -2   24.20    8.20
   3  10  -2   25.80   10.40
  -3 -10   2   13.70    8.00
  -3 -10   2   13.70    7.20
   2  10  -2   10.10    5.80
   2  10  -2   17.80    8.40
  -2 -10   2   16.00    6.10
   1  10  -2   -3.30    5.10
   1  10  -2    8.20    5.40
  -1 -10   2    2.10    4.20
  -1 -10   2    4.60    4.90
   0  10  -2   10.90    6.20
   0  10  -2   -7.90    4.80
   0 -10   2    6.20    5.10
   0 -10   2   -5.70    6.80
   0 -10   2    6.00    5.70
  -1  10  -2  255.77   27.60
  -1  10  -2  221.68   26.40
   1 -10   2  252.77   24.20
  -2  10  -2  148.79   23.10
  -2  10  -2  150.68   23.20
   2 -10   2  154.28   16.50
   2 -10   2  135.69   18.70
  -3  10  -2   95.99   16.00
  -3  10  -2   77.89   15.00
   3 -10   2   78.09   12.10
   3 -10   2   86.29   14.00
  -4  10  -2   11.50    8.50
  -4  10  -2   35.80    7.20
  -4  10  -2    5.20    6.90
   4 -10   2   11.40    9.20
   4 -10   2   23.40    6.10
   4 -10   2   24.10    8.40
  -5  10  -2   -3.70    7.10
  -5  10  -2   15.70    9.90
  -5  10  -2   -0.90    4.50
   5 -10   2    8.10    5.30
  -6  10  -2   16.70   11.60
  -6  10  -2   33.50   10.50
  -6  10  -2   26.80    7.30
   6 -10   2   11.30    5.40
  -7  10  -2   36.90   10.00
  -8  10  -2    3.20    8.20
   9   9  -2    6.40    8.20
  -9  -9   2   -2.80    8.80
   8   9  -2   -3.60    5.50
   7   9  -2    5.80    7.40
   7   9  -2  -17.00    5.40
  -7  -9   2   -0.80    6.80
   6   9  -2   41.90   11.30
   6   9  -2   48.50   10.30
  -6  -9   2   51.79   13.20
  -6  -9   2   45.50   10.20
   5   9  -2  101.19   17.60
   5   9  -2   93.29   14.30
  -5  -9   2   98.09   17.80
  -5  -9   2  118.39   16.50
   4   9  -2   20.60    7.20
   4   9  -2   17.80    6.90
  -4  -9   2    6.90    6.80
  -4  -9   2   16.70    6.50
   3   9  -2    6.40    5.80
   3   9  -2   13.10    5.60
  -3  -9   2    4.40    5.10
  -3  -9   2    2.30    5.40
   2   9  -2   38.70    9.80
   2   9  -2   45.00    9.40
  -2  -9   2   41.80   10.70
  -2  -9   2   30.90    8.60
   1   9  -2    0.70    4.20
  -1  -9   2    0.70    3.70
  -1  -9   2   -4.60    5.10
   0   9  -2   63.09   12.80
   0  -9   2   38.30    8.20
   0  -9   2   35.00   11.30
  -1   9  -2  165.28   19.50
  -1   9  -2  152.88   19.30
   1  -9   2  151.08   17.00
  -2   9  -2  246.68   26.30
  -2   9  -2  231.78   26.50
   2  -9   2  230.38   24.20
   2  -9   2  244.18   22.60
  -3   9  -2   -6.50    4.50
  -3   9  -2    3.00    2.50
   3  -9   2   -4.00    9.90
   3  -9   2   -1.60    3.00
  -4   9  -2    4.20    7.20
  -4   9  -2   12.90    4.40
  -4   9  -2    2.10    5.90
   4  -9   2    4.80    4.10
  -5   9  -2   89.99   17.00
   5  -9   2   98.49   17.20
  -6   9  -2  174.48   20.40
   6  -9   2  148.99   15.00
  -7   9  -2    1.40    7.00
  -7   9  -2   -2.00    5.00
  -8   9  -2   28.80   10.40
  -8   9  -2   23.70    8.00
  -9   9  -2   42.10   12.20
  10   8  -2  -11.40    8.70
  10   8  -2  -12.50    6.60
   9   8  -2    7.20    5.90
  -9  -8   2   16.30    9.00
   8   8  -2    7.30    5.30
   8   8  -2    5.20    6.40
  -8  -8   2   17.10    9.90
  -8  -8   2    3.70    6.80
   7   8  -2   19.90    6.90
   7   8  -2   36.50    9.50
  -7  -8   2   27.10    9.30
  -7  -8   2   46.90   11.90
   6   8  -2  154.88   22.40
  -6  -8   2  134.99   21.40
  -6  -8   2  130.69   17.30
   5   8  -2  178.28   18.60
   5   8  -2  171.78   20.50
  -5  -8   2  160.88   18.50
  -5  -8   2  160.28   20.20
   4   8  -2    7.80    5.80
   4   8  -2    3.80    5.00
  -4  -8   2   36.30   10.50
  -4  -8   2    8.90    5.50
  -4  -8   2    8.10    4.50
  -4  -8   2    8.40    5.50
   3   8  -2   49.00    9.90
   3   8  -2   42.80   10.10
  -3  -8   2   42.80    9.10
  -3  -8   2   40.50   10.40
  -3  -8   2   43.30    9.10
  -3  -8   2   49.80    8.90
  -3  -8   2   55.69   11.80
   2   8  -2  292.17   28.90
   2   8  -2  339.27   30.60
   2   8  -2  290.67   29.00
   2   8  -2  299.27   29.10
  -2  -8   2  330.27   25.90
  -2  -8   2  352.76   30.00
   1   8  -2  220.58   21.60
   1   8  -2  247.98   23.20
   1   8  -2  197.78   21.50
   1   8  -2  212.38   21.20
  -1  -8   2  231.28   18.80
  -1  -8   2  200.68   21.00
  -1  -8   2  189.58   21.00
   0   8  -2    0.80    3.60
   0   8  -2   -3.20    3.50
   0   8  -2    8.40    4.30
   0  -8   2   -2.30    2.10
   0  -8   2   -0.80    2.90
   0  -8   2    3.70    4.10
  -1   8  -2  411.06   37.50
  -1   8  -2  422.66   37.20
   1  -8   2  396.36   34.30
   1  -8   2  393.16   35.20
  -2   8  -2  337.87   31.40
  -2   8  -2  339.17   34.00
  -2   8  -2  302.37   32.40
  -2   8  -2  387.36   29.20
   2  -8   2  332.37   30.10
   2  -8   2  367.26   31.00
   2  -8   2  394.86   32.50
  -3   8  -2  157.68   18.80
  -3   8  -2  118.49   16.20
  -3   8  -2  161.08   15.00
  -3   8  -2  154.48   24.80
   3  -8   2  132.19   16.30
   3  -8   2  170.28   17.00
   3  -8   2  133.49   14.40
  -4   8  -2   12.70    7.00
  -4   8  -2   22.10    7.40
  -4   8  -2   26.40    6.50
  -4   8  -2   11.00    6.40
   4  -8   2   22.90    7.40
   4  -8   2   17.20    5.10
  -5   8  -2   27.00    8.30
  -5   8  -2   22.80    7.30
  -5   8  -2   22.70    6.30
  -5   8  -2   21.40    7.80
   5  -8   2   25.70    5.50
  -6   8  -2   70.19   12.60
  -6   8  -2   47.10   11.10
  -6   8  -2   63.69   14.00
   6  -8   2   81.19    8.50
   6  -8   2   54.69   12.90
  -7   8  -2   71.39   12.60
  -7   8  -2  109.49   18.20
  -7   8  -2   80.39   14.30
   7  -8   2   88.99    9.20
  -8   8  -2   -4.60    8.70
  -8   8  -2   -1.80    5.90
  -9   8  -2   22.00   10.70
 -10   8  -2   21.20   14.20
  11   7  -2   13.50   10.90
  11   7  -2    2.50   10.40
  10   7  -2   57.09   13.70
  10   7  -2   59.49   11.40
 -10  -7   2   61.69   15.90
 -10  -7   2   69.49   17.30
   9   7  -2    8.50    7.00
   9   7  -2    2.60    5.90
  -9  -7   2    9.80    8.40
  -9  -7   2   -3.70    7.40
   8   7  -2   10.20    6.90
   8   7  -2   -1.40    5.10
  -8  -7   2   -2.20    6.00
  -8  -7   2   -3.80    7.30
   7   7  -2    8.40    6.40
   7   7  -2   15.10    5.70
  -7  -7   2   19.40    8.60
  -7  -7   2   13.30    6.30
   6   7  -2  287.87   27.00
   6   7  -2  292.37   28.80
   6   7  -2  288.67   26.50
  -6  -7   2  326.37   28.50
  -6  -7   2  244.18   29.00
  -6  -7   2  298.57   28.80
   5   7  -2  470.85   37.60
   5   7  -2  387.96   36.50
   5   7  -2  384.26   38.20
  -5  -7   2  500.15   41.00
  -5  -7   2  521.65   39.80
  -5  -7   2  410.26   38.20
   4   7  -2   21.30    7.00
   4   7  -2   23.50    7.40
   4   7  -2   18.10    6.30
   4   7  -2   15.40    5.60
  -4  -7   2   18.80    6.80
  -4  -7   2   27.20    8.20
  -4  -7   2   17.80    6.40
   3   7  -2   12.00    4.50
   3   7  -2    6.20    3.40
   3   7  -2    4.00    4.30
  -3  -7   2    4.80    3.50
  -3  -7   2   -1.10    3.40
  -3  -7   2    2.50    3.80
  -3  -7   2    7.10    5.00
   2   7  -2   33.80    8.20
   2   7  -2   42.50    7.90
   2   7  -2   50.99   10.10
  -2  -7   2   34.30    8.90
  -2  -7   2   35.20    8.00
  -2  -7   2   33.50    5.40
  -2  -7   2   23.70    7.40
   1   7  -2  149.19   17.70
   1   7  -2  199.48   19.30
   1   7  -2  190.38   18.40
   1   7  -2  166.78   17.50
  -1  -7   2  192.28   19.30
  -1  -7   2  181.08   17.70
  -1  -7   2  170.18   15.30
   0   7  -2  293.77   30.40
   0   7  -2  347.07   29.70
   0   7  -2  359.16   31.40
   0   7  -2  342.47   29.80
   0  -7   2  338.17   27.70
   0  -7   2  333.47   29.40
   0  -7   2  380.96   30.50
  -1   7  -2   59.29   11.20
  -1   7  -2   59.39    9.40
  -1   7  -2   67.39   12.70
   1  -7   2   51.39    9.80
   1  -7   2   62.69    9.30
   1  -7   2   54.39    9.10
  -2   7  -2   25.90    8.00
  -2   7  -2   34.10    6.70
  -2   7  -2   25.90    7.60
  -2   7  -2   46.50    6.60
  -2   7  -2   37.60    8.00
   2  -7   2   33.20    7.50
   2  -7   2   44.60    7.80
   2  -7   2   44.30    8.10
  -3   7  -2  445.26   35.40
  -3   7  -2  412.06   36.00
  -3   7  -2  412.86   36.30
  -3   7  -2  473.55   39.10
   3  -7   2  403.46   35.80
   3  -7   2  449.56   35.40
  -4   7  -2   10.40    4.50
  -4   7  -2    4.30    3.80
  -4   7  -2    1.50    3.80
   4  -7   2    0.40    3.70
   4  -7   2    2.10    2.90
   4  -7   2   -0.80    4.20
  -5   7  -2    3.30    3.50
  -5   7  -2   -2.70    3.70
   5  -7   2    8.90    3.50
   5  -7   2    3.00    5.90
  -6   7  -2   91.89   12.70
  -6   7  -2  100.09   16.90
  -6   7  -2   66.89   12.40
   6  -7   2   67.19    8.30
   6  -7   2   62.69   14.30
  -7   7  -2   14.60    6.50
  -7   7  -2   10.30   10.30
   7  -7   2   30.30    4.70
   7  -7   2   18.00    4.50
  -8   7  -2   18.10    8.00
  -8   7  -2   17.30    9.10
  -9   7  -2   31.70   11.00
  -9   7  -2   27.30   11.30
 -10   7  -2   76.99   17.80
  11   6  -2   13.20    6.80
  11   6  -2   -0.70    8.00
  11   6  -2    7.50   11.70
 -11  -6   2    3.70    7.60
 -11  -6   2    3.50   10.70
  10   6  -2   16.60    7.90
  10   6  -2    7.80    8.10
  10   6  -2    4.20    5.30
  10   6  -2   15.60    7.70
 -10  -6   2   26.20   10.50
 -10  -6   2    2.30    8.70
   9   6  -2   87.39   17.20
   9   6  -2   83.99   13.90
  -9  -6   2   72.29   16.40
  -9  -6   2   79.69   16.90
   8   6  -2   32.00    9.70
  -8  -6   2   31.10   10.30
  -8  -6   2   30.50   11.20
   7   6  -2  324.87   29.30
   7   6  -2  271.77   25.30
  -7  -6   2  240.88   25.50
  -7  -6   2  282.67   28.50
  -7  -6   2  263.37   28.70
   6   6  -2   14.80    5.70
   6   6  -2   37.10    8.70
   6   6  -2   22.40    5.90
  -6  -6   2   34.10    9.00
  -6  -6   2   28.40   10.00
   5   6  -2  213.88   23.20
   5   6  -2  239.48   22.20
   5   6  -2  273.97   24.70
   5   6  -2  266.67   22.60
  -5  -6   2  195.88   23.10
  -5  -6   2  247.48   23.60
  -5  -6   2  253.67   24.30
  -5  -6   2  287.57   26.30
   4   6  -2  241.38   23.40
   4   6  -2  255.77   22.80
   4   6  -2  241.68   22.00
   4   6  -2  271.37   24.30
  -4  -6   2  207.78   22.50
  -4  -6   2  248.08   22.80
  -4  -6   2  224.58   23.40
  -4  -6   2  266.47   24.60
   3   6  -2   13.20    3.90
   3   6  -2    7.30    4.70
   3   6  -2   10.50    4.70
   3   6  -2    5.90    3.20
  -3  -6   2    6.80    3.90
  -3  -6   2   10.00    4.60
  -3  -6   2    4.80    4.20
  -3  -6   2   14.40    5.10
   2   6  -2   66.49   11.70
   2   6  -2   89.09   10.50
   2   6  -2   75.29    9.70
  -2  -6   2   68.79   11.30
  -2  -6   2   74.99   12.00
  -2  -6   2   70.19   10.90
   1   6  -2   80.39   10.30
   1   6  -2   76.29   12.10
   1   6  -2  107.99   11.90
   1   6  -2   92.09   10.80
  -1  -6   2   93.89   11.60
  -1  -6   2   92.39   11.10
  -1  -6   2   91.89    8.70
   0   6  -2   10.80    4.30
   0   6  -2    8.20    3.80
   0   6  -2   22.80    5.40
   0   6  -2    7.00    4.40
   0  -6   2   16.40    4.70
   0  -6   2   15.60    5.40
   0  -6   2   15.30    3.40
  -1   6  -2  522.45   43.20
  -1   6  -2  511.15   40.90
  -1   6  -2  489.45   42.10
   1  -6   2  551.04   40.70
   1  -6   2  484.25   41.10
   1  -6   2  496.55   40.00
  -2   6  -2    2.60    3.70
  -2   6  -2    3.80    3.00
  -2   6  -2    5.00    2.10
  -2   6  -2    2.00    4.10
  -2   6  -2    2.80    3.30
   2  -6   2   -4.00    4.70
   2  -6   2    5.50    3.10
   2  -6   2    2.50    2.90
  -3   6  -2   15.20    4.10
  -3   6  -2   15.00    4.90
  -3   6  -2   12.20    4.70
   3  -6   2   13.10    3.80
   3  -6   2   20.30    4.90
   3  -6   2    4.00    3.70
  -4   6  -2   61.39    9.90
  -4   6  -2   49.80    9.20
  -4   6  -2   54.89    8.90
  -4   6  -2   77.79   11.90
   4  -6   2   51.99    8.60
   4  -6   2   65.19    7.60
   4  -6   2   60.49   11.70
  -5   6  -2  164.28   16.80
  -5   6  -2  151.38   18.30
  -5   6  -2  172.88   16.70
  -5   6  -2  181.28   18.40
   5  -6   2  150.58   15.40
   5  -6   2  163.68   14.60
   5  -6   2  168.48   19.20
  -6   6  -2   21.20    6.60
  -6   6  -2   18.20    6.80
  -6   6  -2   12.40    5.80
   6  -6   2   28.40    7.20
   6  -6   2   28.10    4.80
  -7   6  -2   65.79   10.50
  -7   6  -2   54.39   12.10
  -7   6  -2   54.59   10.70
  -7   6  -2   43.10    8.00
   7  -6   2   41.40   12.30
   7  -6   2   48.30    6.60
  -8   6  -2   15.20    7.50
  -8   6  -2   12.70    4.80
   8  -6   2   19.50    4.20
  -9   6  -2   13.20    6.30
  -9   6  -2   27.90    9.20
  -9   6  -2    7.20    5.70
 -10   6  -2    8.80    8.10
 -10   6  -2   15.10    5.80
 -10   6  -2   20.40   10.00
 -11   6  -2   75.49   16.40
  12   5  -2  -10.60    7.70
  11   5  -2    4.60    7.20
  11   5  -2   11.20    6.10
  11   5  -2   14.70    8.50
  11   5  -2   -2.40    5.80
 -11  -5   2  -10.80    9.30
  10   5  -2   18.00    7.90
  10   5  -2   10.90    5.60
  10   5  -2    3.20    5.80
  10   5  -2   11.80    6.00
 -10  -5   2    6.80    7.70
 -10  -5   2    6.80    7.20
   9   5  -2  396.96   37.20
   9   5  -2  407.26   35.30
   9   5  -2  394.86   32.90
   9   5  -2  429.06   37.40
  -9  -5   2  345.27   39.00
  -9  -5   2  411.76   40.90
   8   5  -2   41.60    9.70
   8   5  -2   39.00    8.70
   8   5  -2   60.59   10.00
  -8  -5   2   58.99   13.40
  -8  -5   2   39.60    8.70
  -8  -5   2   33.40   10.50
   7   5  -2  134.09   14.80
   7   5  -2  141.59   16.70
   7   5  -2  147.29   17.60
  -7  -5   2  158.98   22.10
  -7  -5   2  118.79   18.90
  -7  -5   2  114.49   14.80
   6   5  -2  532.35   47.40
   6   5  -2  627.74   49.99
   6   5  -2  624.44   49.99
  -6  -5   2  584.74   50.69
  -6  -5   2  636.94   50.49
  -6  -5   2  562.44   50.19
  -6  -5   2  630.34   49.10
   5   5  -2   34.80    6.90
   5   5  -2   43.90    9.50
   5   5  -2   31.80    7.80
  -5  -5   2   51.49    9.60
  -5  -5   2   53.49   10.80
  -5  -5   2   56.39   10.50
  -5  -5   2   40.50    8.30
   4   5  -2  165.88   18.70
   4   5  -2  188.88   18.90
   4   5  -2  168.58   17.40
  -4  -5   2  212.08   18.90
  -4  -5   2  184.68   19.80
  -4  -5   2  227.48   19.70
  -4  -5   2  204.48   19.10
   3   5  -2  843.62   65.99
   3   5  -2  895.01   66.39
   3   5  -2  985.00   66.09
  -3  -5   2  834.82   66.19
  -3  -5   2  716.23   65.79
  -3  -5   2  811.12   65.79
  -3  -5   2  867.91   65.39
   2   5  -2   12.70    4.20
   2   5  -2    7.50    3.20
   2   5  -2   14.30    4.40
   2   5  -2   10.10    4.00
  -2  -5   2    3.90    3.30
  -2  -5   2    4.80    2.50
  -2  -5   2    8.80    3.10
  -2  -5   2   15.30    4.90
   1   5  -2   12.70    3.60
   1   5  -2   13.40    4.00
   1   5  -2    8.80    3.10
   1   5  -2   10.20    4.30
  -1  -5   2   15.20    4.90
  -1  -5   2   10.00    2.30
  -1  -5   2    6.50    3.20
  -1  -5   2    8.30    3.20
   0   5  -2    9.00    6.60
   0   5  -2    9.10    3.80
   0   5  -2   13.60    3.90
   0   5  -2   14.30    4.80
   0  -5   2   17.30    4.20
   0  -5   2   14.10    4.10
   0  -5   2    7.70    2.40
  -1   5  -2  361.06   27.80
  -1   5  -2  345.27   31.20
  -1   5  -2  352.56   30.50
  -1   5  -2  372.46   29.40
  -1   5  -2  383.86   29.90
   1  -5   2  360.26   29.10
   1  -5   2  375.46   30.00
   1  -5   2  335.27   28.60
  -2   5  -2   41.40    6.20
  -2   5  -2   32.30    5.30
  -2   5  -2   30.10    6.20
   2  -5   2   25.10    5.90
   2  -5   2   36.50    6.00
   2  -5   2   39.40    6.70
  -3   5  -2  492.45   39.50
  -3   5  -2  401.76   33.80
  -3   5  -2  415.06   33.70
  -3   5  -2  436.96   34.30
   3  -5   2  444.66   37.20
   3  -5   2  408.46   33.70
   3  -5   2  390.16   32.60
  -4   5  -2   79.49    9.10
  -4   5  -2   78.09   12.20
  -4   5  -2   69.29   10.70
  -4   5  -2   55.69    9.20
   4  -5   2   82.59    8.90
   4  -5   2   71.59    7.60
   4  -5   2   67.49   11.50
  -5   5  -2   16.40    6.00
  -5   5  -2   16.60    5.20
  -5   5  -2    8.60    5.00
  -5   5  -2   19.40    4.80
   5  -5   2   19.90    4.80
   5  -5   2   21.30    4.20
   5  -5   2   21.30    6.40
  -6   5  -2   65.79    9.50
  -6   5  -2   96.39   13.90
  -6   5  -2   73.29   10.70
  -6   5  -2   68.69   12.40
   6  -5   2   60.99    7.90
   6  -5   2   65.19    7.50
   6  -5   2   53.49   12.20
  -7   5  -2   29.20    8.70
  -7   5  -2   21.30    8.10
   7  -5   2   31.00   10.60
   7  -5   2   28.90    4.80
  -8   5  -2    6.10    5.50
  -8   5  -2   10.10    6.10
  -8   5  -2    0.50    3.50
  -8   5  -2    3.10    5.70
   8  -5   2    3.10    2.40
  -9   5  -2   11.90    7.30
  -9   5  -2   17.10    8.30
 -10   5  -2   32.40   11.00
 -10   5  -2   41.00   12.40
 -11   5  -2   33.20   10.20
 -11   5  -2    1.10    9.40
  12   4  -2  132.29   18.90
  12   4  -2  112.99   17.00
  11   4  -2   -3.00    5.30
  11   4  -2    3.60    6.50
  11   4  -2   -1.80    5.50
 -11  -4   2   10.00    8.20
  10   4  -2   -4.30    5.80
  10   4  -2    6.70    5.10
  10   4  -2   23.70    5.40
  10   4  -2   -0.60    5.20
 -10  -4   2    7.90    8.10
 -10  -4   2    5.50    7.10
   9   4  -2   34.60    9.20
   9   4  -2   44.50    9.80
   9   4  -2   39.40    6.30
   9   4  -2   24.60    7.20
  -9  -4   2   12.90    8.40
  -9  -4   2   30.10   11.50
   8   4  -2   57.79   13.90
   8   4  -2   69.09   12.00
   8   4  -2   61.59   11.30
   8   4  -2   76.69   11.20
  -8  -4   2   50.69   11.30
  -8  -4   2   61.99   14.40
  -8  -4   2   49.80    9.50
   7   4  -2  753.62   60.29
   7   4  -2  712.53   57.89
   7   4  -2  787.12   60.39
   7   4  -2  703.13   62.29
  -7  -4   2  659.63   61.09
  -7  -4   2  775.12   62.39
  -7  -4   2  719.73   59.99
  -7  -4   2  807.02   59.29
   6   4  -2  108.29   12.70
   6   4  -2  103.39   12.80
   6   4  -2  116.99   11.90
  -6  -4   2   78.09   14.00
  -6  -4   2  115.19   13.20
  -6  -4   2   95.09   11.40
  -6  -4   2   76.29   14.20
   5   4  -2   73.09   11.80
   5   4  -2   84.79    9.20
   5   4  -2   69.59   11.40
  -5  -4   2   55.99   11.10
  -5  -4   2   65.69   11.00
  -5  -4   2   69.59   10.20
  -5  -4   2   73.39   11.60
   4   4  -2 1014.10   79.99
   4   4  -2 1101.39   78.99
  -4  -4   2 1038.60   79.49
  -4  -4   2 1028.10   80.19
  -4  -4   2 1005.50   80.09
  -4  -4   2 1096.39   81.19
   3   4  -2  277.07   24.80
   3   4  -2  263.17   24.50
  -3  -4   2  332.37   26.00
  -3  -4   2  294.57   24.90
  -3  -4   2  253.07   24.10
  -3  -4   2  307.57   24.80
   2   4  -2  877.41   65.79
   2   4  -2  812.42   64.99
   2   4  -2  929.01   65.69
  -2  -4   2  958.40   67.49
  -2  -4   2  839.12   67.09
  -2  -4   2  880.41   65.79
  -2  -4   2  740.03   64.19
   1   4  -2  572.04   42.10
   1   4  -2  517.95   42.20
  -1  -4   2  479.75   42.30
  -1  -4   2  517.35   42.20
  -1  -4   2  585.74   42.10
   0   4  -2 1708.93  120.99
   0   4  -2 1628.84  120.99
   0   4  -2 1647.44  119.59
   0  -4   2 1609.64  119.49
   0  -4   2 1553.34  117.89
  -1   4  -2  166.68   15.90
  -1   4  -2  186.68   17.80
  -1   4  -2  197.38   15.90
  -1   4  -2  158.78   16.40
  -1   4  -2  155.48   14.40
   1  -4   2  192.88   16.10
   1  -4   2  190.18   15.50
   1  -4   2  192.28   15.40
  -2   4  -2   39.50    5.60
  -2   4  -2   35.50    6.10
  -2   4  -2   40.30    5.90
  -2   4  -2   35.00    6.20
   2  -4   2   26.80    5.60
   2  -4   2   22.00    5.00
   2  -4   2   37.00    5.40
  -3   4  -2  111.39   11.20
  -3   4  -2  112.29   10.90
  -3   4  -2   81.09   10.80
  -3   4  -2  108.99   10.50
   3  -4   2  114.29   12.20
   3  -4   2  101.69    9.50
   3  -4   2   98.69   10.20
  -4   4  -2   -0.40    2.70
  -4   4  -2   -0.30    2.50
  -4   4  -2    1.20    2.40
  -4   4  -2    1.40    2.80
   4  -4   2    0.70    2.10
   4  -4   2    3.20    3.40
   4  -4   2    4.20    1.90
  -5   4  -2   62.89   11.00
  -5   4  -2   69.39    8.40
  -5   4  -2   61.59    8.10
  -5   4  -2   59.89   10.90
   5  -4   2   70.19    7.90
   5  -4   2   80.59   12.80
   5  -4   2   73.89    7.20
  -6   4  -2   73.29    8.50
  -6   4  -2   88.99   14.00
  -6   4  -2   59.39   11.50
  -6   4  -2   99.29   10.40
   6  -4   2   73.59    8.40
   6  -4   2   80.49    8.30
   6  -4   2  108.59   16.30
  -7   4  -2  350.56   29.60
  -7   4  -2  425.46   35.30
  -7   4  -2  405.46   32.30
  -7   4  -2  371.76   31.80
  -7   4  -2  385.86   35.50
   7  -4   2  364.96   29.30
   7  -4   2  353.16   29.80
  -8   4  -2   -2.20    5.50
  -8   4  -2   14.80    3.70
  -8   4  -2   11.40    6.80
   8  -4   2   10.20    3.50
  -9   4  -2   24.40    5.00
  -9   4  -2   21.90    8.50
  -9   4  -2   14.40    9.80
   9  -4   2   27.60    5.00
   9  -4   2   23.20    5.40
 -10   4  -2    4.80    8.60
 -10   4  -2    4.20    6.30
  10  -4   2    4.00    3.30
 -11   4  -2   42.10   11.60
 -11   4  -2   29.70   10.50
 -12   4  -2   -2.10    8.20
  12   3  -2   71.69   16.40
  12   3  -2   50.09   10.80
 -12  -3   2   81.19   17.50
  11   3  -2    8.70    5.40
  11   3  -2    2.10    6.60
  11   3  -2   -0.20    4.10
 -11  -3   2  -14.70    7.00
  10   3  -2    4.30    4.80
  10   3  -2    0.40    4.50
  10   3  -2   -5.40    4.20
 -10  -3   2    2.80    5.30
   9   3  -2   10.70    6.30
  -9  -3   2    8.30    7.00
  -9  -3   2    5.10    7.10
   8   3  -2  107.89   19.10
   8   3  -2  105.09   12.50
   8   3  -2   86.59   14.40
   8   3  -2  115.99   16.10
  -8  -3   2  100.19   18.10
  -8  -3   2   98.69   17.80
  -8  -3   2  129.89   13.80
   7   3  -2   77.89   11.60
   7   3  -2   56.49   13.00
   7   3  -2   44.90    8.60
   7   3  -2   43.70    9.00
  -7  -3   2   41.20   10.20
  -7  -3   2   49.30   11.70
  -7  -3   2   66.69   10.20
  -7  -3   2   63.39   10.60
   6   3  -2  344.47   29.70
   6   3  -2  318.27   29.40
   6   3  -2  351.86   31.90
  -6  -3   2  322.77   28.20
  -6  -3   2  339.37   29.60
  -6  -3   2  322.57   31.00
   5   3  -2  103.19   12.20
   5   3  -2   93.19   13.10
   5   3  -2   76.09    9.60
   5   3  -2   84.89   10.70
  -5  -3   2   98.49   10.40
  -5  -3   2   86.69   10.50
  -5  -3   2   70.09   12.30
  -5  -3   2   67.49   11.90
   4   3  -2   11.30    3.90
   4   3  -2   10.60    3.50
   4   3  -2   11.50    4.60
  -4  -3   2    8.30    3.80
  -4  -3   2    7.60    4.10
  -4  -3   2    5.00    3.10
  -4  -3   2   15.60    4.70
   3   3  -2  379.46   32.50
   3   3  -2  382.66   33.40
   3   3  -2  491.15   34.10
  -3  -3   2  443.36   33.70
  -3  -3   2  379.46   33.70
   2   3  -2   65.29    7.70
   2   3  -2   69.59    7.80
   2   3  -2   64.49    7.60
  -2  -3   2   71.29    7.50
  -2  -3   2   73.19    8.00
  -2  -3   2   63.79    8.00
  -2  -3   2   63.89    7.50
   1   3  -2   21.30    4.30
   1   3  -2   25.10    4.80
   1   3  -2   28.40    4.90
  -1  -3   2   19.60    4.60
  -1  -3   2   32.80    5.40
  -1  -3   2   22.50    4.60
   0   3  -2 1710.63  124.09
   0   3  -2 1655.03  123.49
   0   3  -2 1676.53  124.59
   0  -3   2 1808.92  122.29
   0  -3   2 1596.64  124.59
  -1   3  -2 1050.39   74.39
  -1   3  -2  924.51   75.49
  -1   3  -2 1048.90   73.49
  -1   3  -2 1060.99   73.99
   1  -3   2  955.50   74.09
   1  -3   2  970.40   73.69
  -2   3  -2   21.80    4.00
  -2   3  -2   25.20    4.80
  -2   3  -2   31.90    4.40
  -2   3  -2   32.50    5.00
   2  -3   2   21.50    3.40
   2  -3   2   21.90    4.00
   2  -3   2   15.50    4.00
  -3   3  -2 4525.65  305.07
  -3   3  -2 4273.27  305.37
  -3   3  -2 4506.45  303.77
  -3   3  -2 3991.30  303.47
   3  -3   2 4349.46  305.97
   3  -3   2 4099.19  302.77
   3  -3   2 3740.23  303.17
  -4   3  -2  324.47   28.00
  -4   3  -2  342.37   25.80
  -4   3  -2  342.97   25.40
  -4   3  -2  322.77   27.00
   4  -3   2  353.66   28.80
   4  -3   2  280.47   24.80
   4  -3   2  290.07   24.30
  -5   3  -2  563.44   40.70
  -5   3  -2  484.45   37.20
  -5   3  -2  476.05   41.20
   5  -3   2  463.05   37.30
   5  -3   2  442.76   36.70
   5  -3   2  545.95   42.40
  -6   3  -2   31.40    5.90
  -6   3  -2   41.20    5.50
  -6   3  -2   42.40    9.40
  -6   3  -2   64.79   10.40
  -6   3  -2   36.30    7.20
   6  -3   2   37.30    5.60
   6  -3   2   29.60    8.50
   6  -3   2   46.30    6.50
  -7   3  -2  165.78   21.90
  -7   3  -2  228.18   20.40
  -7   3  -2  220.58   17.90
  -7   3  -2  195.48   20.10
  -7   3  -2  189.58   21.90
   7  -3   2  229.48   18.50
   7  -3   2  253.37   28.60
   7  -3   2  239.38   18.90
  -8   3  -2  286.57   22.50
  -8   3  -2  287.17   28.50
  -8   3  -2  276.77   25.40
  -8   3  -2  338.37   31.10
   8  -3   2  237.58   23.10
   8  -3   2  298.77   32.50
   8  -3   2  298.87   23.40
  -9   3  -2    8.90    5.20
  -9   3  -2   -0.80    6.30
  -9   3  -2   -0.80    4.20
   9  -3   2   -0.10    3.00
 -10   3  -2   30.30   11.00
 -10   3  -2   44.90   10.70
  10  -3   2   57.39    7.80
 -11   3  -2   88.29   20.00
  11  -3   2   97.29   10.40
 -12   3  -2   24.10   11.10
 -12   3  -2   33.90   12.60
  12   2  -2    9.00    6.20
 -12  -2   2   17.90   12.70
  11   2  -2   31.80    8.40
  11   2  -2   47.20   10.00
  10   2  -2   10.60    5.90
  10   2  -2    6.50    3.70
  10   2  -2    5.40    2.80
  10   2  -2   17.50    6.60
 -10  -2   2    5.00    6.00
 -10  -2   2   20.50    8.30
   9   2  -2    4.70    4.50
   9   2  -2    2.40    3.80
   9   2  -2    4.30    3.20
   9   2  -2   -3.00    6.80
  -9  -2   2   -1.00    4.50
  -9  -2   2    1.90    5.80
   8   2  -2    4.60    4.10
   8   2  -2    0.50    3.10
   8   2  -2    4.90    5.50
   8   2  -2    7.20    4.50
  -8  -2   2   -3.10    6.00
  -8  -2   2    9.50    5.10
  -8  -2   2   14.50    3.70
   7   2  -2  325.07   35.90
   7   2  -2  392.86   32.70
   7   2  -2  440.66   34.90
  -7  -2   2  441.76   33.60
  -7  -2   2  400.56   36.80
  -7  -2   2  367.26   36.50
   6   2  -2   37.90    7.70
   6   2  -2   59.99   10.60
   6   2  -2   62.89   10.00
   6   2  -2   58.59    8.90
   6   2  -2   49.40   10.30
  -6  -2   2   58.59    8.50
  -6  -2   2   68.89   12.20
  -6  -2   2   50.69    9.00
  -6  -2   2   62.39   11.60
   5   2  -2   43.30    7.30
   5   2  -2   30.80    6.60
   5   2  -2   35.10    6.20
   5   2  -2   34.10    7.90
   5   2  -2   37.50    7.30
  -5  -2   2   29.10    7.50
  -5  -2   2   36.20    6.20
  -5  -2   2   27.10    7.10
  -5  -2   2   43.40    7.60
   4   2  -2  962.10   73.89
   4   2  -2 1009.30   75.19
   4   2  -2  985.90   75.99
  -4  -2   2 1099.19   75.29
  -4  -2   2  896.41   74.59
   3   2  -2    4.60    2.60
   3   2  -2    3.30    2.10
   3   2  -2    5.40    2.70
  -3  -2   2    5.70    2.60
  -3  -2   2   12.80    3.60
  -3  -2   2    5.60    3.00
  -3  -2   2    2.00    1.70
   2   2  -2   67.89    8.10
   2   2  -2   86.09    8.40
   2   2  -2   84.69    8.50
   2   2  -2   80.99    7.90
  -2  -2   2   78.59    8.10
  -2  -2   2   98.79    8.50
  -2  -2   2   67.49    7.70
  -2  -2   2   78.89    8.60
   1   2  -2  271.57   19.60
   1   2  -2  235.58   19.40
  -1  -2   2  245.18   19.20
  -1  -2   2  234.88   19.50
  -1  -2   2  219.38   18.40
  -1  -2   2  237.58   19.50
   0   2  -2 1632.44  110.09
   0   2  -2 1478.65  110.49
   0   2  -2 1400.46  109.69
   0  -2   2 1459.15  110.59
   0  -2   2 1579.34  109.79
  -1   2  -2 1266.87   89.39
  -1   2  -2 1169.38   88.89
  -1   2  -2 1188.88   89.19
   1  -2   2 1184.48   88.79
   1  -2   2 1209.88   89.29
   1  -2   2 1338.07   89.19
  -2   2  -2   74.59    7.30
  -2   2  -2   71.79    7.80
  -2   2  -2   78.79    7.10
  -2   2  -2   78.79    6.90
   2  -2   2   79.69    6.40
   2  -2   2   71.19    6.60
   2  -2   2   92.09    8.60
  -3   2  -2    2.80    2.00
  -3   2  -2    1.40    1.50
  -3   2  -2    0.60    2.70
  -3   2  -2   -1.00    1.30
   3  -2   2    1.80    1.10
   3  -2   2    1.30    1.10
   3  -2   2   -2.80    1.70
  -4   2  -2  269.07   22.60
  -4   2  -2  216.98   20.50
  -4   2  -2  233.38   18.90
  -4   2  -2  227.78   19.60
   4  -2   2  246.98   18.90
   4  -2   2  291.87   23.30
   4  -2   2  234.18   19.10
  -5   2  -2   -0.90    2.30
  -5   2  -2    1.80    2.60
  -5   2  -2   -0.80    1.90
  -5   2  -2    2.10    1.80
  -5   2  -2    0.70    1.40
   5  -2   2   -0.60    1.70
   5  -2   2    1.10    1.50
   5  -2   2    0.90    3.60
  -6   2  -2    5.30    3.30
  -6   2  -2    5.70    2.90
  -6   2  -2    2.30    3.60
  -6   2  -2    1.30    1.70
  -6   2  -2    4.50    3.90
   6  -2   2   -4.20    3.30
   6  -2   2    2.90    2.00
   6  -2   2    4.40    2.30
  -7   2  -2  441.86   37.00
  -7   2  -2  447.06   41.00
  -7   2  -2  459.75   39.40
  -7   2  -2  393.66   36.30
  -7   2  -2  452.55   33.60
   7  -2   2  469.65   35.70
   7  -2   2  506.05   35.60
   7  -2   2  419.76   40.80
  -8   2  -2   81.49   10.20
  -8   2  -2   88.59   14.60
  -8   2  -2   93.99   16.70
  -8   2  -2   75.09   11.90
   8  -2   2  130.59   19.20
   8  -2   2   83.09    9.30
  -9   2  -2    3.90    6.20
  -9   2  -2   -4.20    4.70
  -9   2  -2    3.50    5.40
   9  -2   2    1.90    3.10
 -10   2  -2  277.47   31.90
 -10   2  -2  305.67   31.40
  10  -2   2  271.87   26.00
 -11   2  -2   -1.50    7.40
  11  -2   2   -0.70    4.60
 -12   2  -2  138.19   24.60
 -13   2  -2   47.20   16.60
  12   1  -2   79.29   14.40
 -12  -1   2  114.09   23.30
  11   1  -2   34.80    9.80
 -11  -1   2   53.29   13.10
 -11  -1   2   69.09   14.80
  10   1  -2    2.00    2.40
  10   1  -2    5.60    4.40
 -10  -1   2   -1.00    6.90
 -10  -1   2    6.50    6.40
   9   1  -2    2.40    4.70
   9   1  -2    3.50    5.10
   9   1  -2    4.70    3.20
   9   1  -2    5.00    3.60
  -9  -1   2    2.20    5.10
  -9  -1   2   -3.30    5.20
   8   1  -2  361.36   32.90
   8   1  -2  369.26   29.90
   8   1  -2  375.66   32.30
   8   1  -2  424.06   38.50
  -8  -1   2  383.06   32.60
  -8  -1   2  346.77   35.40
  -8  -1   2  419.96   37.60
   7   1  -2    6.10    3.40
   7   1  -2    0.50    3.00
   7   1  -2   -1.50    4.10
   7   1  -2    1.60    2.60
   7   1  -2    0.60    3.80
  -7  -1   2   -0.50    3.50
  -7  -1   2   -0.70    3.90
  -7  -1   2    0.50    2.70
   6   1  -2   59.59   10.30
   6   1  -2   59.29    8.90
   6   1  -2   77.29    8.00
   6   1  -2   65.79   12.40
   6   1  -2   75.59    9.20
  -6  -1   2   57.99   11.20
  -6  -1   2   59.79    8.80
  -6  -1   2   48.30   10.50
   5   1  -2    5.30    2.70
   5   1  -2    4.70    3.10
   5   1  -2    2.40    2.60
   5   1  -2    3.00    2.60
   5   1  -2    0.90    3.30
  -5  -1   2    0.80    3.80
  -5  -1   2   11.60    4.20
  -5  -1   2   10.90    4.20
  -5  -1   2    8.10    3.50
   4   1  -2  322.47   26.50
   4   1  -2  365.86   27.40
  -4  -1   2  346.57   28.30
  -4  -1   2  300.27   26.80
  -4  -1   2  300.17   26.20
   3   1  -2    7.10    2.70
   3   1  -2    8.30    2.80
   3   1  -2    9.20    2.80
   3   1  -2    8.30    3.00
   3   1  -2   11.40    3.50
  -3  -1   2   10.60    3.30
  -3  -1   2    7.30    3.20
  -3  -1   2   10.00    2.60
  -3  -1   2    6.70    3.40
   2   1  -2   79.19    8.10
   2   1  -2   79.89    7.60
   2   1  -2   77.49    8.10
   2   1  -2   77.59    8.40
  -2  -1   2   82.79    7.70
  -2  -1   2   78.49    8.00
  -2  -1   2   72.89    8.40
   1   1  -2 5708.73  382.46
   1   1  -2 4895.01  382.46
   1   1  -2 5015.90  382.46
  -1  -1   2 5560.24  382.66
  -1  -1   2 5093.29  382.86
  -1  -1   2 5654.33  382.36
   0   1  -2 4645.54  346.27
   0   1  -2 4895.11  345.87
   0   1  -2 4827.02  345.77
   0  -1   2 4927.81  345.77
   0  -1   2 4918.11  345.77
   0  -1   2 4678.23  346.27
  -1   1  -2 3820.02  266.07
   1  -1   2 3575.34  266.07
  -2   1  -2  381.86   33.70
  -2   1  -2  435.16   32.20
  -2   1  -2  474.15   32.50
   2  -1   2  457.45   34.20
  -3   1  -2  102.79   10.10
  -3   1  -2  108.19    9.10
  -3   1  -2  132.59   12.30
  -3   1  -2  118.39    9.80
   3  -1   2  113.29    9.20
   3  -1   2  129.69    9.50
   3  -1   2  115.79   11.90
  -4   1  -2  439.26   34.10
  -4   1  -2  446.16   35.00
  -4   1  -2  430.46   32.50
  -4   1  -2  447.16   36.90
  -4   1  -2  477.05   34.20
   4  -1   2  442.56   33.60
   4  -1   2  438.36   33.40
  -5   1  -2   99.89   12.20
  -5   1  -2   89.19    9.50
  -5   1  -2   82.99    9.20
  -5   1  -2  103.39   10.70
   5  -1   2   84.09    8.70
   5  -1   2   82.49   13.10
   5  -1   2   93.39    8.70
  -6   1  -2   76.89    8.50
  -6   1  -2  113.09   15.60
  -6   1  -2   55.99   10.10
  -6   1  -2   63.99    8.20
   6  -1   2   61.49   11.50
   6  -1   2   73.99    7.70
   6  -1   2   68.89    7.80
  -7   1  -2   57.49    8.70
  -7   1  -2   71.19    9.90
  -7   1  -2   45.60    9.60
  -7   1  -2   48.20   11.20
   7  -1   2   47.50   11.10
   7  -1   2   61.89    7.50
   7  -1   2   59.39    7.40
  -8   1  -2   99.59   15.40
  -8   1  -2  116.79   18.60
  -8   1  -2  112.79   12.70
  -8   1  -2   94.39   12.20
   8  -1   2  121.29   11.90
   8  -1   2  139.29   20.70
   8  -1   2   88.09   10.90
  -9   1  -2    3.70    5.70
  -9   1  -2    5.00    4.20
  -9   1  -2    1.80    6.40
  -9   1  -2    5.10    5.40
   9  -1   2    6.10    3.50
   9  -1   2    5.90    4.50
 -10   1  -2   12.40    8.50
 -10   1  -2   10.40    6.50
  10  -1   2   13.20    4.60
 -11   1  -2    2.90    7.70
 -11   1  -2   20.70    8.40
  11  -1   2   15.60    5.60
  11  -1   2   10.30    5.80
 -12   1  -2  108.69   21.00
  12  -1   2  101.19   13.40
 -13   1  -2  -27.70    9.50
  13  -1   2   -6.90    5.60
  12   0  -2    8.40    7.10
 -12   0   2   13.80    9.40
  11   0  -2    3.80    5.60
 -11   0   2   -1.50    8.70
 -11   0   2    6.00    7.70
  10   0  -2   -0.80    4.80
 -10   0   2    6.00    7.40
 -10   0   2   -3.90    6.40
   9   0  -2    0.30    5.20
   9   0  -2    1.10    4.00
   9   0  -2    0.10    2.50
  -9   0   2   -1.20    5.10
  -9   0   2   -6.20    5.60
   8   0  -2   88.89    9.20
   8   0  -2   99.69   14.50
   8   0  -2  100.09   12.50
   8   0  -2   85.49   11.10
  -8   0   2  102.69   14.00
  -8   0   2  122.89   14.00
  -8   0   2  125.49   18.90
  -8   0   2  108.49   17.60
   7   0  -2  486.55   41.70
   7   0  -2  531.75   46.40
   7   0  -2  520.55   39.70
   7   0  -2  473.55   42.90
   7   0  -2  523.75   42.60
  -7   0   2  493.25   45.60
  -7   0   2  560.84   42.40
  -7   0   2  633.94   50.89
  -7   0   2  520.25   45.30
   6   0  -2   44.40    5.70
   6   0  -2   50.39    9.00
   6   0  -2   44.00    7.30
   6   0  -2   46.70    8.10
   6   0  -2   41.10    9.50
  -6   0   2   56.89   10.90
  -6   0   2   34.20    8.30
   5   0  -2    5.40    3.40
   5   0  -2   -0.60    1.90
   5   0  -2    4.20    2.20
   5   0  -2    0.20    2.90
   5   0  -2    0.20    2.40
  -5   0   2    2.50    3.00
  -5   0   2    0.60    2.30
  -5   0   2    4.00    2.80
  -5   0   2    2.60    3.00
   4   0  -2 2915.51  209.58
   4   0  -2 2517.25  209.68
   4   0  -2 3240.38  211.28
   4   0  -2 3056.39  209.08
  -4   0   2 2706.73  210.88
   3   0  -2  150.98   13.80
   3   0  -2  183.88   14.80
   3   0  -2  176.38   16.00
   3   0  -2  174.08   15.10
  -3   0   2  158.18   15.40
  -3   0   2  157.38   14.20
  -3   0   2  164.08   14.00
  -3   0   2  168.48   14.60
  -3   0   2  156.38   15.30
   2   0  -2   82.39    8.80
   2   0  -2   79.89    8.00
   2   0  -2   80.69    7.70
   2   0  -2   88.39    8.20
   2   0  -2   87.29    8.70
  -2   0   2   84.69    7.80
  -2   0   2   86.19    8.80
  -2   0   2   73.49    8.00
  -2   0   2   94.69    8.40
  -2   0   2   95.19    8.90
   1   0  -2    0.20    1.10
   1   0  -2    0.90    1.10
   1   0  -2    0.20    1.10
   1   0  -2    0.70    1.10
   1   0  -2   -0.20    1.30
  -1   0   2    0.30    1.20
  -1   0   2    1.50    1.30
  -1   0   2    0.70    1.10
  -1   0   2    2.20    1.50
  -1   0   2   -0.40    1.10
   0   0  -2 3296.87  219.48
   0   0  -2 3092.29  220.18
   0   0   2 2743.43  220.08
   0   0   2 3119.49  219.58
   0   0   2 3027.20  219.38
  -1   0  -2  154.18   11.70
   1   0   2  146.59   11.80
  -2   0  -2  802.92   59.19
  -2   0  -2  835.92   58.89
  -2   0  -2  853.41   61.09
   2   0   2  793.52   58.79
   2   0   2  784.32   58.79
   2   0   2  830.02   61.19
  -3   0  -2  547.95   40.50
  -3   0  -2  466.15   37.80
  -3   0  -2  553.94   38.40
  -3   0  -2  450.05   37.60
   3   0   2  544.95   37.70
   3   0   2  517.35   40.30
   3   0   2  492.85   37.50
  -4   0  -2  143.39   13.30
  -4   0  -2  187.78   14.70
  -4   0  -2  169.18   14.00
   4   0   2  171.18   13.50
   4   0   2  156.78   16.00
   4   0   2  145.19   13.40
  -5   0  -2 1643.94  122.49
  -5   0  -2 1401.66  119.19
  -5   0  -2 1630.74  118.89
  -5   0  -2 1628.44  118.39
   5   0   2 1758.82  118.59
   5   0   2 1569.44  122.09
   5   0   2 1660.43  118.19
  -6   0  -2  373.46   33.30
  -6   0  -2  406.76   37.10
  -6   0  -2  416.56   34.80
  -6   0  -2  442.26   33.20
   6   0   2  403.76   32.60
   6   0   2  439.96   33.10
  -7   0  -2  190.68   19.40
  -7   0  -2  262.97   25.60
  -7   0  -2  235.78   21.00
  -7   0  -2  199.58   21.60
   7   0   2  239.48   19.90
   7   0   2  231.98   24.40
   7   0   2  238.58   20.10
  -8   0  -2    4.80    3.10
  -8   0  -2   -4.70    3.90
  -8   0  -2    0.60    4.50
  -8   0  -2   -0.80    3.50
   8   0   2    0.00    3.10
   8   0   2   -4.20    5.10
   8   0   2    0.00    2.60
  -9   0  -2   34.40    9.40
  -9   0  -2    5.80    6.70
  -9   0  -2    5.90    4.00
  -9   0  -2    8.20    4.40
   9   0   2    7.60    3.90
   9   0   2   -0.40    3.40
 -10   0  -2  132.09   24.00
 -10   0  -2  196.38   22.40
  10   0   2  153.58   16.10
 -11   0  -2   60.19   16.40
 -11   0  -2   76.49   16.70
  11   0   2   74.49   12.40
  11   0   2   77.99   10.80
 -12   0  -2   10.10    9.00
  12   0   2    5.50    7.30
  12   0   2    8.50    5.40
 -13   0  -2   14.30   13.70
  12  -1  -2   38.30   10.00
 -12   1   2   58.49   16.40
  11  -1  -2   79.79   16.60
 -11   1   2   77.09   18.40
 -11   1   2   42.80   12.70
  10  -1  -2   12.90    5.60
 -10   1   2    9.90    8.70
 -10   1   2   19.50    9.00
   9  -1  -2    9.70    5.10
   9  -1  -2    2.90    3.00
  -9   1   2   13.30    6.70
  -9   1   2    9.40    6.70
   8  -1  -2  242.38   19.70
   8  -1  -2  267.87   28.30
   8  -1  -2  263.57   24.30
   8  -1  -2  220.88   22.50
  -8   1   2  192.08   24.90
  -8   1   2  255.57   23.00
  -8   1   2  229.58   26.30
  -8   1   2  288.07   24.80
   7  -1  -2  199.28   28.30
   7  -1  -2  176.68   17.00
   7  -1  -2  159.98   14.30
   7  -1  -2  161.08   17.40
  -7   1   2  172.08   17.90
  -7   1   2  146.99   19.00
  -7   1   2  158.88   18.80
  -7   1   2  188.88   16.80
   6  -1  -2    2.70    3.10
   6  -1  -2    1.30    3.60
   6  -1  -2    3.40    2.60
   6  -1  -2    3.20    3.00
   6  -1  -2    3.30    2.30
  -6   1   2   -0.70    3.50
  -6   1   2   -4.40    2.40
  -6   1   2    3.00    3.20
  -6   1   2   -2.00    2.30
   5  -1  -2    6.40    3.40
   5  -1  -2    3.10    2.20
   5  -1  -2    8.50    3.20
   5  -1  -2    6.70    4.00
  -5   1   2    2.50    3.00
  -5   1   2    3.30    2.80
  -5   1   2    5.20    3.00
  -5   1   2    4.50    2.50
  -5   1   2    4.20    2.50
   4  -1  -2   94.59   14.00
   4  -1  -2   91.29   10.50
   4  -1  -2   94.49   11.10
   4  -1  -2  117.19    9.70
   4  -1  -2   93.09   10.00
  -4   1   2   86.79    9.80
  -4   1   2   99.59   12.00
  -4   1   2  117.49   10.10
   3  -1  -2    1.70    1.70
   3  -1  -2    0.30    1.90
   3  -1  -2    4.10    2.00
   3  -1  -2    2.40    2.00
   3  -1  -2    1.60    2.60
  -3   1   2    2.70    2.10
  -3   1   2    0.70    1.70
  -3   1   2    0.90    2.40
  -3   1   2    0.30    1.50
  -3   1   2   -1.50    1.20
   2  -1  -2   70.89    7.60
   2  -1  -2   66.19    6.80
   2  -1  -2   61.09    7.70
   2  -1  -2   61.09    6.30
   2  -1  -2   63.39    6.50
  -2   1   2   53.49    7.00
  -2   1   2   53.59    6.10
  -2   1   2   66.39    6.50
  -2   1   2   62.29    7.50
   1  -1  -2  405.76   34.10
   1  -1  -2  466.45   35.10
   1  -1  -2  478.45   34.10
  -1   1   2  512.95   34.50
  -1   1   2  494.75   34.20
  -1   1   2  398.16   34.50
  -1   1   2  461.95   35.10
   0  -1  -2 3363.56  262.37
   0  -1  -2 3453.65  262.47
   0  -1  -2 3824.42  262.57
   0   1   2 3286.07  262.57
   0   1   2 3816.72  262.07
   0   1   2 3855.41  262.47
   0   1   2 3962.60  262.77
  -1  -1  -2 2786.22  199.88
  -1  -1  -2 2915.21  199.98
   1   1   2 2647.54  199.88
   1   1   2 2769.12  199.88
  -2  -1  -2  264.47   22.60
  -2  -1  -2  321.27   22.90
  -2  -1  -2  305.47   22.10
  -2  -1  -2  300.67   22.10
  -2  -1  -2  307.37   24.50
   2   1   2  264.97   22.50
   2   1   2  321.27   22.10
   2   1   2  281.57   22.60
   2   1   2  315.57   22.20
  -3  -1  -2 1883.41  148.39
  -3  -1  -2 1892.81  147.79
  -3  -1  -2 2216.28  148.99
  -3  -1  -2 1972.30  150.68
   3   1   2 2175.08  147.29
   3   1   2 2045.20  148.39
   3   1   2 2062.49  150.98
   3   1   2 2193.88  147.89
   3   1   2 1975.20  148.29
  -4  -1  -2  633.94   46.00
  -4  -1  -2  590.34   47.20
  -4  -1  -2  613.74   49.40
   4   1   2  642.04   44.80
   4   1   2  617.64   46.00
   4   1   2  592.44   46.30
   4   1   2  606.94   49.50
  -5  -1  -2   -0.60    2.80
  -5  -1  -2    0.30    2.30
  -5  -1  -2    3.90    2.10
  -5  -1  -2   -0.30    2.40
   5   1   2    2.40    2.00
   5   1   2   -0.40    2.20
   5   1   2    0.80    2.90
   5   1   2    3.50    2.50
  -6  -1  -2  154.58   17.20
  -6  -1  -2  221.58   19.20
  -6  -1  -2  190.18   16.80
  -6  -1  -2  201.28   21.00
   6   1   2  202.48   21.40
   6   1   2  191.28   17.00
   6   1   2  193.18   18.20
   6   1   2  204.38   21.30
  -7  -1  -2   43.60    7.20
  -7  -1  -2   59.19    9.40
  -7  -1  -2   43.20   11.30
  -7  -1  -2   42.30    8.80
   7   1   2   51.79   10.50
   7   1   2   50.59    8.10
   7   1   2   48.60    7.40
   7   1   2   43.80    8.00
  -8  -1  -2   12.60    7.00
  -8  -1  -2    4.10    3.40
  -8  -1  -2    4.40    4.50
  -8  -1  -2   -2.00    4.00
   8   1   2    4.50    3.30
   8   1   2    3.80    5.20
   8   1   2   -0.20    2.50
  -9  -1  -2   -4.00    3.80
  -9  -1  -2    1.90    4.70
   9   1   2    3.20    4.20
 -10  -1  -2    6.60    5.40
 -10  -1  -2   -7.30    5.20
 -10  -1  -2   12.70    7.90
  10   1   2    8.10    4.70
 -11  -1  -2  226.88   27.50
 -12  -1  -2  100.29   19.70
  12   1   2  100.39   15.70
  12   1   2  137.79   15.30
 -13  -1  -2   -2.90   10.40
  13   1   2    0.80    6.90
  12  -2  -2    1.20    7.60
 -12   2   2    4.70   11.80
 -11   2   2   60.49   16.10
  10  -2  -2    2.30    1.80
  10  -2  -2    5.50    4.70
 -10   2   2   -4.80    5.50
 -10   2   2   -4.30    6.60
   9  -2  -2   50.39    5.80
   9  -2  -2   42.40    8.70
  -9   2   2   38.40   11.30
  -9   2   2   58.29   13.70
   8  -2  -2  147.29   17.10
   8  -2  -2  151.38   14.00
   8  -2  -2  168.88   16.90
  -8   2   2  180.28   21.20
  -8   2   2  144.79   22.50
  -8   2   2  163.28   15.40
  -8   2   2  168.58   18.50
  -8   2   2  194.68   20.10
   7  -2  -2   21.60    6.50
   7  -2  -2   19.30    5.40
   7  -2  -2    9.50    3.90
   7  -2  -2   11.60    8.10
  -7   2   2    3.60    7.20
  -7   2   2    6.70    5.60
  -7   2   2   14.60    4.50
  -7   2   2   22.30    7.80
   6  -2  -2   21.30    7.50
   6  -2  -2   30.20    6.20
   6  -2  -2   31.50    6.70
   6  -2  -2   26.30    4.70
  -6   2   2   23.20    7.20
  -6   2   2   20.40    5.30
  -6   2   2   31.20    5.20
  -6   2   2   22.80    7.00
  -6   2   2   26.20    5.90
   5  -2  -2   50.49    6.20
   5  -2  -2   36.50    7.50
   5  -2  -2   45.40    8.20
   5  -2  -2   68.19   12.00
  -5   2   2   48.40    6.30
  -5   2   2   47.70    8.80
  -5   2   2   45.00    7.60
  -5   2   2   60.89   11.00
  -5   2   2   44.00    7.30
   4  -2  -2  388.16   34.90
   4  -2  -2  405.56   32.80
   4  -2  -2  412.96   33.90
  -4   2   2  448.06   33.90
  -4   2   2  424.06   34.10
  -4   2   2  444.06   36.10
  -4   2   2  421.16   33.20
  -4   2   2  493.05   36.70
   3  -2  -2    4.90    2.80
   3  -2  -2   12.70    3.30
   3  -2  -2   14.70    4.70
   3  -2  -2   10.50    3.10
  -3   2   2   11.80    3.10
  -3   2   2    7.30    2.80
  -3   2   2   14.10    3.10
  -3   2   2    4.20    3.00
  -3   2   2   10.80    3.20
   2  -2  -2  331.07   26.40
   2  -2  -2  314.47   24.90
  -2   2   2  335.37   25.00
  -2   2   2  296.47   26.20
  -2   2   2  306.67   24.80
  -2   2   2  311.57   25.30
  -2   2   2  348.07   26.30
   1  -2  -2  209.68   16.60
   1  -2  -2  209.58   17.10
   1  -2  -2  211.98   16.80
   1  -2  -2  197.08   17.30
  -1   2   2  205.08   17.60
  -1   2   2  195.78   16.60
  -1   2   2  199.68   16.50
  -1   2   2  212.08   17.00
   0  -2  -2   -0.30    1.30
   0  -2  -2    3.90    1.40
   0  -2  -2    2.20    2.10
   0  -2  -2    0.30    1.40
   0   2   2    0.20    1.60
   0   2   2    0.50    1.00
   0   2   2    2.50    1.80
   0   2   2    0.20    1.30
  -1  -2  -2 1736.33  129.99
  -1  -2  -2 1837.12  129.89
   1   2   2 1708.23  129.89
   1   2   2 1870.71  129.99
   1   2   2 1799.12  130.29
   1   2   2 1798.62  129.49
  -2  -2  -2  866.21   68.69
  -2  -2  -2  976.60   67.79
  -2  -2  -2  951.30   68.09
  -2  -2  -2  930.81   68.69
   2   2   2  972.50   68.29
   2   2   2  888.01   68.59
   2   2   2  914.51   68.49
  -3  -2  -2  567.14   43.70
  -3  -2  -2  554.94   43.50
  -3  -2  -2  561.44   45.40
   3   2   2  576.84   43.40
   3   2   2  591.94   42.40
  -4  -2  -2    2.90    1.70
  -4  -2  -2    7.30    3.10
  -4  -2  -2    1.30    2.70
   4   2   2    6.80    2.30
   4   2   2   10.10    3.00
   4   2   2    2.70    1.70
   4   2   2   11.20    2.60
  -5  -2  -2  788.42   56.49
  -5  -2  -2  799.22   57.89
  -5  -2  -2  766.92   60.69
  -5  -2  -2  798.22   60.39
   5   2   2  701.73   56.09
   5   2   2  626.84   59.59
   5   2   2  782.32   57.39
   5   2   2  746.93   55.19
  -6  -2  -2   12.60    5.60
  -6  -2  -2   13.20    3.20
  -6  -2  -2    5.10    3.40
  -6  -2  -2    6.90    3.50
   6   2   2   14.70    2.80
   6   2   2   14.50    3.70
   6   2   2   12.80    5.50
   6   2   2   13.70    4.00
  -7  -2  -2  491.15   38.80
  -7  -2  -2  462.15   37.30
  -7  -2  -2  424.46   35.30
  -7  -2  -2  394.26   39.60
   7   2   2  425.16   33.50
   7   2   2  506.75   36.90
   7   2   2  452.85   35.30
   7   2   2  407.46   36.00
   7   2   2  444.06   33.00
   7   2   2  432.86   40.50
  -8  -2  -2    8.00    6.50
  -8  -2  -2    3.50    3.70
  -8  -2  -2    9.30    5.30
   8   2   2   -0.20    2.80
   8   2   2    3.50    3.60
   8   2   2    6.60    3.90
  -9  -2  -2   92.99   16.60
  -9  -2  -2   70.89   10.70
  -9  -2  -2   93.59   14.60
   9   2   2   78.89   15.60
   9   2   2   99.59   10.80
   9   2   2   77.19   11.50
 -10  -2  -2  111.59   14.30
 -10  -2  -2  129.39   20.10
 -10  -2  -2  116.99   22.00
  10   2   2  139.09   15.00
 -11  -2  -2   21.70   12.30
 -11  -2  -2   36.60   12.50
  11   2   2   38.50    8.60
  11   2   2   33.30    7.40
 -12  -2  -2  116.69   21.40
  12   2   2   92.09   14.30
 -13  -2  -2   -1.50    9.50
  12  -3  -2   66.29   16.90
 -12   3   2   70.19   17.50
  11  -3  -2  127.29   22.90
 -11   3   2  172.88   27.30
  10  -3  -2   19.00    6.30
  10  -3  -2   14.60    8.10
 -10   3   2   23.20    8.10
 -10   3   2    9.70    8.80
   9  -3  -2   17.30    3.40
   9  -3  -2    8.10    4.30
  -9   3   2    2.80    6.40
  -9   3   2   -4.40    3.70
  -9   3   2   10.10    7.30
   8  -3  -2  233.18   20.90
   8  -3  -2  218.78   21.70
   8  -3  -2  185.28   17.70
  -8   3   2  216.38   19.30
  -8   3   2  204.48   24.20
  -8   3   2  186.18   24.40
  -8   3   2  242.18   22.80
   7  -3  -2  357.06   31.80
   7  -3  -2  331.17   36.00
   7  -3  -2  398.26   33.70
   7  -3  -2  399.56   30.20
  -7   3   2  375.66   35.50
  -7   3   2  422.66   33.00
  -7   3   2  375.66   31.10
  -7   3   2  332.57   34.90
   6  -3  -2  141.09   15.50
   6  -3  -2  165.58   16.90
   6  -3  -2  161.68   14.60
  -6   3   2  146.79   18.10
  -6   3   2  168.88   19.00
  -6   3   2  182.68   16.90
  -6   3   2  174.08   15.00
  -6   3   2  145.49   15.50
   5  -3  -2  566.14   49.99
   5  -3  -2  570.74   45.40
   5  -3  -2  622.74   46.80
  -5   3   2  579.94   47.20
  -5   3   2  666.93   50.09
  -5   3   2  590.74   46.00
  -5   3   2  578.24   49.20
  -5   3   2  604.24   46.80
   4  -3  -2  512.35   49.40
   4  -3  -2  611.14   46.80
   4  -3  -2  680.63   47.90
   4  -3  -2  682.13   49.40
  -4   3   2  679.23   50.29
  -4   3   2  637.44   47.20
  -4   3   2  643.14   49.80
  -4   3   2  525.45   47.00
  -4   3   2  579.34   47.80
   3  -3  -2  190.68   17.10
   3  -3  -2  157.78   21.30
   3  -3  -2  187.48   18.20
   3  -3  -2  199.68   17.10
  -3   3   2  188.08   17.40
  -3   3   2  194.28   18.30
  -3   3   2  216.08   17.10
  -3   3   2  200.48   18.90
  -3   3   2  199.28   16.80
   2  -3  -2  262.97   20.50
   2  -3  -2  253.47   21.70
   2  -3  -2  237.78   20.50
  -2   3   2  224.28   20.10
  -2   3   2  272.47   21.50
  -2   3   2  247.08   21.70
   1  -3  -2  205.98   17.40
   1  -3  -2  204.08   17.20
   1  -3  -2  181.08   17.70
   1  -3  -2  200.98   17.00
  -1   3   2  213.08   17.20
  -1   3   2  201.18   17.10
  -1   3   2  233.98   18.30
  -1   3   2  202.78   17.10
   0  -3  -2 4824.02  327.17
   0  -3  -2 4742.13  326.47
   0  -3  -2 4214.68  326.47
   0  -3  -2 4512.05  326.47
   0   3   2 4399.86  326.07
   0   3   2 4479.55  326.57
  -1  -3  -2  808.22   54.59
  -1  -3  -2  674.03   52.99
  -1  -3  -2  798.32   53.69
   1   3   2  669.03   53.79
   1   3   2  654.33   53.19
   1   3   2  705.33   53.09
   1   3   2  688.93   53.19
  -2  -3  -2  748.83   60.19
  -2  -3  -2  822.02   59.69
   2   3   2  794.12   59.29
   2   3   2  851.01   59.79
   2   3   2  790.12   60.49
   2   3   2  807.72   60.19
  -3  -3  -2 1000.90   71.99
   3   3   2 1030.80   71.69
   3   3   2  928.91   70.09
   3   3   2  917.61   71.49
   3   3   2  909.61   70.49
  -4  -3  -2  105.39    9.00
  -4  -3  -2   86.79   12.90
  -4  -3  -2   73.69    9.40
  -4  -3  -2   87.29   10.10
   4   3   2   75.49   10.10
   4   3   2   90.39    9.90
   4   3   2   87.39    8.70
   4   3   2   95.69    8.70
  -5  -3  -2   -0.80    1.70
  -5  -3  -2   -0.10    2.10
  -5  -3  -2    2.80    3.30
  -5  -3  -2    0.80    2.30
   5   3   2    3.50    2.00
   5   3   2   -0.80    1.80
   5   3   2    0.60    2.30
   5   3   2    0.70    1.70
  -6  -3  -2  223.48   20.00
  -6  -3  -2  248.28   22.70
  -6  -3  -2  235.38   21.70
  -6  -3  -2  194.88   23.30
   6   3   2  242.48   21.70
   6   3   2  231.08   19.10
   6   3   2  245.08   20.40
   6   3   2  264.67   21.60
  -7  -3  -2   18.20    6.60
  -7  -3  -2   15.40    5.80
  -7  -3  -2   19.60    4.80
  -7  -3  -2   20.40    6.60
   7   3   2   22.30    4.70
   7   3   2   15.70    5.30
   7   3   2   26.60    4.20
   7   3   2   24.00    5.80
  -8  -3  -2   36.60   10.50
  -8  -3  -2   56.79    9.00
  -8  -3  -2   37.30    9.10
   8   3   2   50.59    9.40
   8   3   2   39.00    8.20
   8   3   2   43.80    7.00
   8   3   2   55.09    6.40
   8   3   2   45.70    7.70
  -9  -3  -2   12.90    5.30
  -9  -3  -2   13.90    6.40
  -9  -3  -2   14.20    9.80
   9   3   2   12.10    5.00
   9   3   2   19.40    5.90
   9   3   2    7.90    6.40
 -10  -3  -2    2.60    7.30
 -10  -3  -2    0.10    5.40
 -10  -3  -2   -5.30    4.00
  10   3   2   16.10    6.40
  10   3   2    5.10    5.10
  10   3   2   -3.70    3.80
 -11  -3  -2   68.19   15.60
 -11  -3  -2   51.49   15.60
  11   3   2   43.90    9.40
  11   3   2   70.29   11.50
 -12  -3  -2  117.49   22.40
 -13  -3  -2   -0.10   10.90
  13   3   2    1.20    9.00
  12  -4  -2   -2.60    7.60
 -12   4   2   -8.50   10.00
  11  -4  -2  -12.10    5.30
 -11   4   2   13.00   10.20
  10  -4  -2   -1.40    8.40
 -10   4   2   13.00    5.70
 -10   4   2    9.40    7.50
   9  -4  -2   20.00    4.60
   9  -4  -2   14.30    6.10
  -9   4   2    3.20    5.80
  -9   4   2    3.60    5.20
  -9   4   2   16.50    8.40
   8  -4  -2    1.60    5.20
   8  -4  -2   12.50    3.50
   8  -4  -2    8.30    4.60
  -8   4   2   12.90    5.30
  -8   4   2    7.20    6.30
   7  -4  -2   17.70    7.10
   7  -4  -2   12.70    5.00
   7  -4  -2   21.90    4.80
   7  -4  -2    2.70    6.80
  -7   4   2   21.00    8.60
  -7   4   2   14.10    5.90
  -7   4   2   28.20    9.60
  -7   4   2   15.10    5.40
  -7   4   2   21.30    5.10
   6  -4  -2    8.30    4.20
   6  -4  -2    4.80    3.60
   6  -4  -2    3.60    5.80
   6  -4  -2   -0.80    4.80
  -6   4   2    3.30    3.40
  -6   4   2   -4.80    3.10
  -6   4   2    5.50    3.70
  -6   4   2    3.30    3.60
  -6   4   2    9.70    4.30
   5  -4  -2  390.46   33.40
   5  -4  -2  461.15   38.00
   5  -4  -2  445.26   33.30
   5  -4  -2  474.35   35.80
  -5   4   2  368.56   35.10
  -5   4   2  358.06   33.20
  -5   4   2  458.95   37.30
  -5   4   2  377.46   32.90
  -5   4   2  395.76   34.20
   4  -4  -2   33.70    7.00
   4  -4  -2   74.19   11.30
   4  -4  -2   33.50    6.20
   4  -4  -2   45.90    9.40
  -4   4   2   41.90    7.70
  -4   4   2   44.30    8.70
  -4   4   2   44.10    6.90
  -4   4   2   39.40    7.10
  -4   4   2   38.80    6.60
   3  -4  -2  351.66   33.20
   3  -4  -2  418.56   31.80
   3  -4  -2  394.16   31.90
  -3   4   2  403.66   33.80
  -3   4   2  357.76   32.70
  -3   4   2  437.26   32.50
   2  -4  -2  764.52   59.49
   2  -4  -2  778.22   60.79
   2  -4  -2  762.72   60.99
   2  -4  -2  766.42   59.59
  -2   4   2  889.01   62.89
  -2   4   2  765.92   59.69
  -2   4   2  851.41   60.59
  -2   4   2  746.93   61.29
   1  -4  -2  292.07   24.80
   1  -4  -2  318.67   25.20
   1  -4  -2  300.97   24.90
  -1   4   2  328.57   25.20
  -1   4   2  322.47   24.90
  -1   4   2  266.77   24.60
   0  -4  -2   72.99    8.80
   0  -4  -2   74.29    7.90
   0  -4  -2   71.79    8.40
   0  -4  -2   95.59    9.00
   0   4   2   92.49    9.00
   0   4   2   55.09    9.20
   0   4   2   77.99    8.80
  -1  -4  -2  478.15   38.40
  -1  -4  -2  558.54   39.40
  -1  -4  -2  550.24   39.70
  -1  -4  -2  467.15   40.20
   1   4   2  463.35   39.20
   1   4   2  518.25   39.50
  -2  -4  -2  808.82   59.49
  -2  -4  -2  780.52   59.89
  -2  -4  -2  809.32   59.29
   2   4   2  728.33   59.89
   2   4   2  705.73   59.39
   2   4   2  799.42   58.99
   2   4   2  865.51   59.59
  -3  -4  -2 1006.40   71.79
  -3  -4  -2  897.31   72.69
  -3  -4  -2  966.90   70.29
   3   4   2  932.31   70.19
   3   4   2  988.30   71.49
   3   4   2  844.32   70.59
  -4  -4  -2  525.05   42.90
  -4  -4  -2  545.15   41.50
  -4  -4  -2  445.56   39.00
   4   4   2  516.95   39.40
   4   4   2  528.35   41.00
   4   4   2  503.05   38.80
  -5  -4  -2  140.79   16.90
  -5  -4  -2  139.09   15.40
  -5  -4  -2  132.79   13.70
   5   4   2  158.28   13.80
   5   4   2  161.88   13.80
   5   4   2  162.78   15.30
  -6  -4  -2   47.00    9.90
  -6  -4  -2   72.29   12.90
  -6  -4  -2   67.59    8.20
   6   4   2   66.29   10.20
   6   4   2   67.39    8.10
   6   4   2   75.99    8.30
   6   4   2   74.19   10.80
  -7  -4  -2  335.57   30.30
  -7  -4  -2  274.27   24.50
  -7  -4  -2  289.57   27.50
   7   4   2  322.67   26.50
   7   4   2  276.97   24.10
   7   4   2  276.37   23.50
   7   4   2  262.77   25.70
  -8  -4  -2  507.15   36.90
  -8  -4  -2  397.46   38.90
  -8  -4  -2  377.16   37.60
  -8  -4  -2  372.16   40.00
   8   4   2  412.56   35.40
   8   4   2  458.55   34.40
   8   4   2  436.66   37.40
   8   4   2  495.65   38.10
  -9  -4  -2   55.99   11.90
  -9  -4  -2   53.89   13.70
   9   4   2   63.99    8.40
   9   4   2   53.79    9.50
   9   4   2   86.59    9.70
   9   4   2   67.89   11.70
   9   4   2   48.10   10.80
 -10  -4  -2   53.79   13.30
 -10  -4  -2   29.60    8.60
 -10  -4  -2   34.50   10.70
  10   4   2   44.20    6.30
  10   4   2   55.09   10.70
  10   4   2   46.70    8.60
  10   4   2   49.70    7.10
 -11  -4  -2  240.08   27.20
  11   4   2  181.98   20.30
  11   4   2  219.68   22.50
 -12  -4  -2    0.50    9.30
  12   4   2    6.90    5.80
  12   4   2    3.20    5.40
  11  -5  -2    6.40    6.50
 -11   5   2    4.20   10.00
 -11   5   2    2.40    8.30
  10  -5  -2   -0.70    5.10
  10  -5  -2   18.00    8.70
 -10   5   2    8.10    6.00
 -10   5   2   -1.60    6.50
 -10   5   2   19.80   10.40
   9  -5  -2    5.80    4.70
   9  -5  -2   10.10    3.60
  -9   5   2    8.50    5.10
  -9   5   2   -6.10    7.60
  -9   5   2   -0.90    5.10
   8  -5  -2    3.40    3.90
   8  -5  -2    4.10    3.10
  -8   5   2    2.20    6.80
  -8   5   2    1.40    3.70
  -8   5   2    3.50    3.70
   7  -5  -2   89.79   11.80
   7  -5  -2  100.49   11.10
  -7   5   2   88.89   17.40
  -7   5   2  111.59   11.90
  -7   5   2   91.89   14.10
  -7   5   2   92.99   15.50
   6  -5  -2   73.09   12.20
   6  -5  -2   63.79    9.80
   6  -5  -2   65.59   13.70
   6  -5  -2   65.29    9.40
  -6   5   2   47.70    9.00
  -6   5   2   42.40   10.90
  -6   5   2   72.99   10.00
  -6   5   2   66.79   12.80
   5  -5  -2  174.88   18.50
   5  -5  -2  129.89   13.30
   5  -5  -2  118.49   14.70
   5  -5  -2  125.59   13.70
  -5   5   2  155.68   15.60
  -5   5   2  106.79   14.60
  -5   5   2  141.69   13.60
  -5   5   2   83.39   16.00
  -5   5   2  131.79   14.50
   4  -5  -2  213.48   22.70
   4  -5  -2  255.07   22.00
   4  -5  -2  259.77   21.80
   4  -5  -2  223.38   23.60
  -4   5   2  232.18   22.20
  -4   5   2  263.27   22.10
  -4   5   2  286.57   24.10
   3  -5  -2   64.69   11.10
   3  -5  -2   90.89   10.70
   3  -5  -2   57.99    8.90
   3  -5  -2   75.59    8.90
  -3   5   2   77.39    9.30
  -3   5   2   78.69   12.60
  -3   5   2   62.79    8.60
  -3   5   2   69.79   10.60
   2  -5  -2  196.48   18.80
   2  -5  -2  210.78   20.30
   2  -5  -2  226.18   20.00
  -2   5   2  237.68   20.70
  -2   5   2  201.38   18.90
  -2   5   2  189.38   18.90
  -2   5   2  256.47   21.10
   1  -5  -2   66.09    7.90
   1  -5  -2   64.89    9.20
   1  -5  -2   53.99    8.60
   1  -5  -2   55.59    9.40
  -1   5   2   61.49    8.90
  -1   5   2   47.40    9.30
  -1   5   2   61.89    7.50
  -1   5   2   73.39    9.20
   0  -5  -2 3017.20  235.08
   0  -5  -2 3616.54  236.48
   0  -5  -2 2959.00  236.38
   0  -5  -2 3452.15  236.08
   0   5   2 3117.89  235.88
   0   5   2 3297.27  237.58
  -1  -5  -2  124.89   13.80
  -1  -5  -2  147.29   14.70
  -1  -5  -2  141.49   12.10
  -1  -5  -2  110.79   12.30
   1   5   2  114.19   12.70
   1   5   2  144.89   13.40
   1   5   2  119.79   13.10
  -2  -5  -2   46.50    8.00
  -2  -5  -2   39.50    7.50
  -2  -5  -2   36.20    6.80
   2   5   2   62.19    8.40
   2   5   2   54.09    8.10
   2   5   2   38.70    6.60
  -3  -5  -2  326.37   28.80
  -3  -5  -2  312.77   27.70
   3   5   2  303.67   27.60
   3   5   2  373.86   28.90
   3   5   2  383.76   29.50
   3   5   2  341.17   27.50
  -4  -5  -2  119.09   13.60
  -4  -5  -2   72.69    9.70
  -4  -5  -2  100.99   11.60
  -4  -5  -2   93.09   11.60
   4   5   2   87.89   10.70
   4   5   2  108.09   10.00
   4   5   2   91.59   10.30
   4   5   2   84.39   12.50
  -5  -5  -2   70.39   12.50
  -5  -5  -2   68.99    8.40
  -5  -5  -2   49.70    8.90
  -5  -5  -2   56.49   11.00
   5   5   2   65.19    9.10
   5   5   2   56.09    9.90
   5   5   2   72.09   10.80
  -6  -5  -2  313.27   27.70
  -6  -5  -2  270.47   25.20
  -6  -5  -2  261.77   22.50
   6   5   2  227.88   23.10
   6   5   2  257.17   23.90
   6   5   2  264.27   22.00
   6   5   2  222.18   21.60
  -7  -5  -2  478.55   41.20
  -7  -5  -2  502.85   46.30
  -7  -5  -2  525.55   44.90
   7   5   2  534.25   40.80
   7   5   2  517.85   43.10
   7   5   2  514.15   40.50
  -8  -5  -2    5.30    4.30
  -8  -5  -2    1.20    5.10
   8   5   2    7.30    4.20
   8   5   2    3.90    3.60
   8   5   2    5.40    4.70
   8   5   2    3.70    4.10
  -9  -5  -2   -2.90    5.30
  -9  -5  -2    2.90    5.50
   9   5   2    3.60    3.80
   9   5   2   17.40    5.90
 -10  -5  -2    0.70    6.10
 -10  -5  -2    1.70    5.80
  10   5   2   -9.70    4.50
  10   5   2    7.60    6.10
  10   5   2   -0.90    3.40
  10   5   2    2.40    5.40
 -11  -5  -2    3.50    6.90
 -11  -5  -2   -9.70    6.20
  11   5   2    4.70    6.80
  11   5   2   -1.00    4.50
  11   5   2   -1.60    4.30
 -12  -5  -2   38.20   12.50
 -12  -5  -2   61.79   16.60
  11  -6  -2   64.89   13.00
 -11   6   2   98.59   20.90
  10  -6  -2   63.19   11.70
  10  -6  -2   87.49   14.90
 -10   6   2   56.09   17.90
 -10   6   2   41.20   13.90
   9  -6  -2   -5.30    7.20
  -9   6   2  -12.30    5.50
  -9   6   2    2.60    7.60
  -9   6   2  -10.10    6.00
   8  -6  -2  346.87   28.80
   8  -6  -2  337.77   29.60
  -8   6   2  370.06   36.40
  -8   6   2  331.57   33.50
  -8   6   2  305.67   29.30
   7  -6  -2  128.49   13.30
   7  -6  -2   92.99   11.70
   7  -6  -2  106.29   16.30
  -7   6   2   95.69   16.90
  -7   6   2  104.29   18.90
  -7   6   2  109.29   13.10
   6  -6  -2    6.10    3.30
   6  -6  -2   -3.90    6.10
   6  -6  -2    7.00    4.40
   6  -6  -2    4.00    6.20
  -6   6   2    1.10    4.70
  -6   6   2    2.20    4.60
  -6   6   2    5.30    4.00
  -6   6   2    0.90    4.40
   5  -6  -2   15.70    6.90
   5  -6  -2   26.40    6.10
   5  -6  -2   35.40    7.30
  -5   6   2   32.80    8.70
  -5   6   2   34.50    7.30
  -5   6   2   29.40    7.60
  -5   6   2   30.70    7.00
   4  -6  -2   10.80    4.10
   4  -6  -2    3.00    3.00
   4  -6  -2    7.70    4.80
  -4   6   2   12.10    5.10
  -4   6   2    8.50    3.30
  -4   6   2    5.80    3.60
  -4   6   2    7.90    3.90
   3  -6  -2   20.10    6.20
   3  -6  -2   12.10    3.90
   3  -6  -2    8.90    3.60
   3  -6  -2    9.90    4.10
  -3   6   2    7.80    4.40
  -3   6   2    6.20    3.30
  -3   6   2    7.80    4.70
  -3   6   2   22.10    5.60
   2  -6  -2  390.36   33.30
   2  -6  -2  395.06   33.20
   2  -6  -2  378.96   34.00
   2  -6  -2  422.96   35.10
  -2   6   2  477.85   34.10
  -2   6   2  367.76   33.40
   1  -6  -2    2.70    3.50
   1  -6  -2    0.00    2.50
   1  -6  -2    2.30    2.80
   1  -6  -2    1.50    2.30
  -1   6   2    4.80    4.20
  -1   6   2    2.30    3.40
   0  -6  -2  108.09   11.60
   0  -6  -2  119.29   13.10
   0  -6  -2  105.19   11.80
   0  -6  -2  120.09   12.30
   0   6   2   93.69   12.10
   0   6   2  136.79   14.30
   0   6   2  109.49   12.20
   0   6   2  125.69   13.30
  -1  -6  -2   61.39    8.40
  -1  -6  -2   92.09   13.10
  -1  -6  -2   89.09   10.20
   1   6   2   51.39   10.50
   1   6   2   77.59    9.40
   1   6   2   68.59   10.10
   1   6   2   74.99    9.60
  -2  -6  -2   46.70    9.80
  -2  -6  -2   41.70    8.20
   2   6   2   49.60    8.60
   2   6   2   53.99    9.40
   2   6   2   40.00    7.70
   2   6   2   41.40    8.50
  -3  -6  -2   99.99   11.70
  -3  -6  -2  108.29   12.80
  -3  -6  -2   92.09   10.60
   3   6   2   68.49   12.00
   3   6   2   79.89   12.30
   3   6   2   91.09   11.00
  -4  -6  -2   50.99    9.40
  -4  -6  -2   55.09    9.10
   4   6   2   53.79    8.60
   4   6   2   53.29    8.00
   4   6   2   45.90    8.30
   4   6   2   47.30    9.30
  -5  -6  -2   21.00    6.60
  -5  -6  -2   29.00    6.30
  -5  -6  -2   31.00    7.50
  -5  -6  -2   27.00    8.60
   5   6   2   31.20    7.00
   5   6   2   20.50    6.20
   5   6   2   18.70    4.50
   5   6   2   16.70    4.70
  -6  -6  -2   14.70    4.50
  -6  -6  -2   10.40    6.30
  -6  -6  -2   17.30    6.70
  -6  -6  -2   16.90    6.50
   6   6   2   10.70    4.80
   6   6   2   12.70    5.50
   6   6   2   21.20    5.70
   6   6   2   22.30    5.00
  -7  -6  -2   26.10    7.10
  -7  -6  -2   41.70   11.40
  -7  -6  -2   34.50    9.80
   7   6   2   56.59   11.30
   7   6   2   45.80    9.70
   7   6   2   33.00    7.20
   7   6   2   43.00    8.10
  -8  -6  -2   57.59   11.00
  -8  -6  -2   60.79   13.20
  -8  -6  -2   56.69   13.30
   8   6   2   46.60   10.40
   8   6   2   62.59   12.30
   8   6   2   68.09   10.40
  -9  -6  -2   34.60   11.20
  -9  -6  -2   26.30    9.60
  -9  -6  -2   28.40    7.90
   9   6   2   25.70    6.60
   9   6   2   49.70   10.10
   9   6   2   35.60    7.20
 -10  -6  -2    7.40   10.00
  10   6   2   18.40    8.00
  10   6   2    5.10    6.30
  10   6   2   17.10    8.10
 -11  -6  -2  163.88   28.50
  11   6   2  231.08   22.60
  11   6   2  192.18   23.10
 -12  -6  -2  -15.30   10.40
  12   6   2   -1.60    6.60
  10  -7  -2   -0.60    5.50
 -10   7   2   -1.30    9.90
 -10   7   2   -4.70    7.60
   9  -7  -2    0.70    5.40
   9  -7  -2    1.60    9.60
  -9   7   2    2.30    9.30
  -9   7   2    5.00    6.30
   8  -7  -2  -12.20    7.70
  -8   7   2    6.90    7.80
  -8   7   2    9.40    9.70
  -8   7   2   -2.10    4.10
   7  -7  -2  107.49   12.60
   7  -7  -2  100.29   12.00
  -7   7   2   70.79   14.90
  -7   7   2  103.69   14.70
  -7   7   2  109.19   19.60
   6  -7  -2   16.00    5.10
   6  -7  -2   10.30    6.80
   6  -7  -2   16.70    5.00
  -6   7   2   17.30    8.60
  -6   7   2   13.50    6.70
   5  -7  -2   80.99   15.90
   5  -7  -2  118.49   16.50
   5  -7  -2  112.69   12.60
   5  -7  -2   88.69   13.10
  -5   7   2   96.49   14.40
  -5   7   2  116.79   14.30
  -5   7   2  122.09   19.40
   4  -7  -2  109.39   16.30
   4  -7  -2   81.69   12.10
   4  -7  -2   93.19   14.80
   4  -7  -2   82.29   11.80
  -4   7   2   51.99   11.80
  -4   7   2   89.89   12.50
  -4   7   2   74.59   11.80
   3  -7  -2   62.19   10.00
   3  -7  -2   67.89   11.80
   3  -7  -2   43.20    9.10
   3  -7  -2   43.60    8.00
  -3   7   2   47.20    9.90
  -3   7   2   69.19   10.60
  -3   7   2   53.39    9.60
   2  -7  -2  575.04   55.39
   2  -7  -2  604.44   54.69
   2  -7  -2  805.62   55.19
   2  -7  -2  678.83   54.69
  -2   7   2  690.33   54.09
  -2   7   2  756.02   55.59
  -2   7   2  643.84   54.79
  -2   7   2  805.72   58.99
   1  -7  -2  329.17   27.90
   1  -7  -2  288.67   27.20
   1  -7  -2  271.17   26.90
  -1   7   2  365.66   30.90
  -1   7   2  357.56   28.70
   0  -7  -2  994.90   78.39
   0  -7  -2  967.90   78.89
   0  -7  -2  990.50   79.09
   0  -7  -2 1192.78   81.49
   0   7   2 1117.69   80.09
   0   7   2  965.20   79.29
   0   7   2 1038.50   81.19
   0   7   2 1024.90   80.59
  -1  -7  -2  252.27   23.90
  -1  -7  -2  225.98   22.00
   1   7   2  306.27   25.10
   1   7   2  288.27   24.50
   1   7   2  250.97   24.10
  -2  -7  -2   41.10    6.40
  -2  -7  -2   35.40    8.50
  -2  -7  -2   45.20    8.90
   2   7   2   26.40    7.50
   2   7   2   43.60    8.20
   2   7   2   42.90    9.00
   2   7   2   46.90    8.60
  -3  -7  -2  255.57   25.40
  -3  -7  -2  281.07   26.90
   3   7   2  270.37   25.20
   3   7   2  316.47   25.00
   3   7   2  247.98   25.70
   3   7   2  267.77   24.80
  -4  -7  -2  106.09   12.50
  -4  -7  -2   72.29   13.10
   4   7   2  113.79   12.80
   4   7   2   96.89   11.20
  -5  -7  -2    2.60    5.00
  -5  -7  -2   10.10    4.40
  -5  -7  -2    2.40    3.80
  -5  -7  -2    5.40    5.40
   5   7   2   10.20    4.60
   5   7   2   14.00    5.40
   5   7   2    9.90    5.70
   5   7   2   15.20    6.70
  -6  -7  -2  194.88   23.50
  -6  -7  -2  262.77   23.00
  -6  -7  -2  272.87   26.50
   6   7   2  239.48   21.60
   6   7   2  232.28   23.60
   6   7   2  216.78   21.90
  -7  -7  -2   36.80   10.30
  -7  -7  -2   64.09   10.10
  -7  -7  -2   34.60    9.10
   7   7   2   44.60    8.70
  -8  -7  -2   44.30   11.70
  -8  -7  -2   55.39   14.80
   8   7   2   34.20    9.80
   8   7   2   39.70    7.80
  -9  -7  -2   -0.80    5.70
  -9  -7  -2    5.90    6.50
  -9  -7  -2   -1.00    5.60
   9   7   2    2.40    5.50
   9   7   2    7.50    7.30
 -10  -7  -2   10.20    8.20
 -10  -7  -2    7.80    7.50
  10   7   2   11.30    5.30
  10   7   2   -5.10    5.90
 -11  -7  -2    0.60    8.90
  11   7   2    4.50    8.50
  11   7   2  -11.40    5.10
  11   7   2   13.30    8.50
   9  -8  -2    5.70    6.00
   9  -8  -2   -7.90   10.70
  -9   8   2    0.10   18.90
  -9   8   2  -17.70   10.10
   8  -8  -2  113.69   13.50
   8  -8  -2  100.39   17.10
  -8   8   2   87.39   16.70
  -8   8   2  118.49   22.20
   7  -8  -2  140.89   27.90
  -7   8   2  219.38   26.20
  -7   8   2  202.98   23.10
   6  -8  -2    5.20    4.60
  -6   8   2    5.00    4.80
  -6   8   2   -9.10    6.10
   5  -8  -2   28.70   13.30
   5  -8  -2   26.20    6.50
  -5   8   2   19.10    6.90
  -5   8   2   25.20    8.60
  -5   8   2   26.90    7.30
   4  -8  -2   99.89   17.30
   4  -8  -2  107.39   13.40
   4  -8  -2  130.49   20.70
   4  -8  -2  113.79   13.50
  -4   8   2   89.89   16.10
  -4   8   2  114.69   14.40
  -4   8   2  111.99   13.80
   3  -8  -2  180.18   20.90
   3  -8  -2  198.28   21.60
   3  -8  -2  198.08   19.10
   3  -8  -2  171.28   19.00
  -3   8   2  206.68   30.30
  -3   8   2  181.08   19.90
  -3   8   2  218.58   19.80
  -3   8   2  203.48   23.10
   2  -8  -2  153.98   19.30
   2  -8  -2  220.68   19.00
   2  -8  -2  183.28   18.30
   2  -8  -2  193.98   19.60
  -2   8   2  165.58   17.10
  -2   8   2  176.48   19.10
  -2   8   2  130.99   18.60
  -2   8   2  218.98   22.10
   1  -8  -2   -1.20    4.30
   1  -8  -2   10.90    4.40
   1  -8  -2    8.50    3.80
  -1   8   2    4.00    4.00
  -1   8   2   11.00    5.90
   0  -8  -2  471.65   38.90
   0  -8  -2  445.66   36.80
   0  -8  -2  425.86   35.80
   0   8   2  397.56   36.80
   0   8   2  428.06   38.20
   0   8   2  403.76   38.30
  -1  -8  -2  178.68   18.70
  -1  -8  -2  225.08   21.20
   1   8   2  206.58   22.10
   1   8   2  209.58   22.30
   1   8   2  227.28   21.70
   1   8   2  215.28   21.30
  -2  -8  -2   92.19   13.50
  -2  -8  -2   68.59    9.00
  -2  -8  -2   69.19   13.40
   2   8   2   71.39   12.50
   2   8   2   69.29   12.20
   2   8   2   69.59   11.80
   2   8   2   89.89   13.30
  -3  -8  -2  289.57   28.30
  -3  -8  -2  310.37   27.60
  -3  -8  -2  284.57   23.90
   3   8   2  276.17   25.30
   3   8   2  288.87   26.40
   3   8   2  246.08   26.50
   3   8   2  237.18   25.20
  -4  -8  -2   55.89   11.80
   4   8   2   50.69   10.80
   4   8   2   73.29   11.20
   4   8   2   71.59   12.40
  -5  -8  -2   46.30   10.80
  -5  -8  -2   26.00    7.30
   5   8   2   34.10    8.60
   5   8   2   29.60    7.00
   5   8   2   48.00   14.50
  -6  -8  -2   31.40    9.40
  -6  -8  -2   33.10    9.50
   6   8   2   16.60    6.40
   6   8   2   28.60    6.80
   6   8   2   22.80    7.50
  -7  -8  -2    4.80    5.80
  -7  -8  -2    2.00    6.60
   7   8   2    2.70    5.00
   7   8   2    6.20    4.10
  -8  -8  -2   23.10    6.90
  -8  -8  -2    2.30    6.80
   8   8   2   15.80    5.80
   8   8   2   17.00    5.60
  -9  -8  -2   42.80   11.30
  -9  -8  -2   40.10   12.10
   9   8   2   30.50    7.70
   9   8   2    8.60    8.40
   9   8   2   36.90   10.00
 -10  -8  -2   44.10   12.90
  10   8   2   20.60    8.60
  10   8   2   27.00    7.50
   9  -9  -2  -12.20    7.40
  -9   9   2    1.00   10.70
   8  -9  -2   -1.50    6.10
  -8   9   2   -2.70    5.70
   7  -9  -2   19.30   10.50
   7  -9  -2   22.40    7.20
  -7   9   2   38.60    9.50
  -7   9   2   28.40   10.50
   6  -9  -2   -0.50    8.10
  -6   9   2    9.40    5.10
  -6   9   2    3.80    7.00
   5  -9  -2   30.70    7.50
  -5   9   2   26.30    7.70
  -5   9   2   32.50    9.90
   4  -9  -2    9.50    7.10
   4  -9  -2    1.00    8.30
   4  -9  -2    5.20    4.20
  -4   9   2    4.00    6.00
  -4   9   2    6.20    4.00
   3  -9  -2   12.10    6.50
   3  -9  -2    3.60    4.30
  -3   9   2   12.70    4.60
  -3   9   2   19.60    7.50
   2  -9  -2  368.06   32.00
   2  -9  -2  350.66   34.40
   2  -9  -2  333.97   32.80
  -2   9   2  388.26   38.00
   1  -9  -2  135.69   14.90
   1  -9  -2  139.09   19.80
   1  -9  -2  106.69   15.50
  -1   9   2  105.49   17.70
  -1   9   2  134.49   22.10
   0  -9  -2   37.70    7.60
   0  -9  -2   45.30   11.60
   0  -9  -2   46.00    9.00
   0   9   2   44.40   10.60
   0   9   2   39.10   10.60
  -1  -9  -2   44.00   10.40
  -1  -9  -2   50.59    8.90
  -1  -9  -2   45.00   10.60
   1   9   2   81.29   13.90
   1   9   2   39.60   10.10
  -2  -9  -2  128.69   17.40
  -2  -9  -2  102.49   11.60
   2   9   2   67.99   13.10
  -3  -9  -2    1.00    2.80
  -3  -9  -2    1.60    4.10
   3   9   2    1.70    4.60
   3   9   2    0.10    3.60
  -4  -9  -2  161.18   19.90
  -4  -9  -2  178.98   17.10
   4   9   2  188.58   20.90
   4   9   2  156.48   17.90
  -5  -9  -2   48.70   11.50
  -5  -9  -2   36.30   10.60
   5   9   2   34.80    7.80
   5   9   2   36.70    9.70
  -6  -9  -2    4.70    5.80
  -6  -9  -2   -0.40    5.20
  -6  -9  -2    2.70    6.30
   6   9   2    1.80    5.50
   6   9   2    3.10    4.80
  -7  -9  -2   48.40   12.50
  -7  -9  -2   46.70   11.30
   7   9   2   31.00    8.30
   7   9   2   30.50    9.30
  -8  -9  -2  235.98   27.20
  -8  -9  -2  240.18   28.90
  -9  -9  -2  148.69   24.40
  -9  -9  -2  132.69   24.10
   9   9   2  164.28   17.70
   9   9   2  189.58   25.50
  10   9   2   -7.40    6.50
  10   9   2   -0.20    7.80
   8 -10  -2   -2.20    7.00
   7 -10  -2   81.29   13.40
  -7  10   2   60.69   16.20
  -7  10   2   98.39   18.80
   6 -10  -2   11.00    6.20
  -6  10   2    9.00    6.70
   5 -10  -2   -4.40    4.70
  -5  10   2    7.00    7.80
  -5  10   2   -2.00    4.10
   4 -10  -2   86.59   12.80
  -4  10   2   93.59   14.00
  -4  10   2   74.09   16.00
   3 -10  -2   34.40    7.90
  -3  10   2   41.40   12.60
  -3  10   2   46.80    9.20
  -3  10   2   21.20   11.10
   2 -10  -2  148.89   16.20
  -2  10   2  113.79   18.80
  -2  10   2  102.39   19.30
   1 -10  -2    2.10    4.40
  -1  10   2   -0.20    4.90
  -1  10   2    3.60    5.20
   0 -10  -2   59.79   11.60
   0 -10  -2   39.70    9.80
   0  10   2   45.80   11.50
   0  10   2   38.20   11.40
  -1 -10  -2  100.89   15.10
   1  10   2  120.99   19.30
   1  10   2  138.29   21.00
  -2 -10  -2    6.60    5.20
  -2 -10  -2    1.20    6.40
   2  10   2   16.40    6.40
   2  10   2   19.40    8.00
  -3 -10  -2   76.19   13.40
   3  10   2   39.00   10.20
   3  10   2   33.00    8.70
  -4 -10  -2    1.50    5.50
   4  10   2    6.70    5.00
   4  10   2    9.20    7.90
  -5 -10  -2   21.90    6.40
  -5 -10  -2   29.00    9.30
  -5 -10  -2    8.80    6.20
   5  10   2   12.60    6.60
   5  10   2   32.10    9.20
  -6 -10  -2  127.19   20.20
  -6 -10  -2   77.29   15.60
   6  10   2   90.29   16.90
   6  10   2   86.59   15.60
  -7 -10  -2    9.50    9.90
   7  10   2   18.60    6.50
   7  10   2    8.50    7.50
  -8 -10  -2    8.70    9.00
   8  10   2    7.20    6.50
   9  10   2   -8.50    7.40
   9  10   2   26.30   10.70
   6 -11  -2   21.30   15.80
  -6  11   2    4.00    6.00
  -6  11   2   22.30   10.40
  -5  11   2   30.60    8.80
  -4  11   2   -7.70    8.80
  -4  11   2    2.80    4.60
  -4  11   2   -5.00    8.00
   3 -11  -2   -6.60    5.30
  -3  11   2   -6.60    6.80
  -3  11   2   -1.80    7.00
   2 -11  -2   31.00   12.10
   2 -11  -2   45.60    9.80
  -2  11   2   47.00   12.10
   1 -11  -2    9.10    7.20
   1 -11  -2   12.50    6.90
  -1  11   2   10.10    6.30
   0 -11  -2   -3.50    4.80
   0 -11  -2    1.20    5.70
   0  11   2   -1.20    5.00
  -1 -11  -2  237.28   26.00
   1  11   2  266.17   27.60
  -2 -11  -2    4.50    6.60
   2  11   2    2.40    5.30
   2  11   2    5.20    6.30
  -3 -11  -2   -0.70    6.10
  -3 -11  -2   -2.90    5.40
   3  11   2    8.50    7.10
   3  11   2    2.40    5.70
  -4 -11  -2   37.20    8.90
   4  11   2   35.20    9.40
   4  11   2   18.30    6.50
  -5 -11  -2   87.39   13.60
   5  11   2  103.89   15.50
   5  11   2   95.09   17.20
  -6 -11  -2   31.40   17.70
  -7 -11  -2   96.39   17.20
   7  11   2   56.69   11.70
  -8 -11  -2   20.70   11.90
   8  11   2   17.60    8.50
   5 -12  -2    3.00    7.50
   4 -12  -2   13.80    8.80
  -4  12   2    7.90   10.40
   3 -12  -2    4.00    7.50
  -3  12   2   -0.60    8.50
   2 -12  -2   23.90    9.00
  -2  12   2   14.20    8.30
   1 -12  -2    8.60    6.60
  -1  12   2    9.40    8.20
  -1  12   2    8.90    9.20
   0 -12  -2   33.40   11.10
   0 -12  -2   20.70   10.10
   0  12   2    6.10    8.90
  -1 -12  -2  212.08   23.70
  -1 -12  -2  224.28   25.70
   1  12   2  249.08   26.00
  -2 -12  -2  -12.40    6.10
  -2 -12  -2   -1.80    6.20
   2  12   2    4.20    8.00
   2  12   2    0.40    6.50
  -3 -12  -2    2.10    7.10
  -3 -12  -2   10.40    7.10
   3  12   2    1.90    6.10
  -4 -12  -2   51.09   11.60
  -4 -12  -2   50.99   11.90
  -4 -12  -2   81.59   15.70
   4  12   2   45.80   12.50
   4  12   2   58.89   10.70
  -5 -12  -2    0.90    9.80
  -5 -12  -2   12.60   11.30
   5  12   2   -3.60    9.60
   5  12   2   -0.30   10.90
  -6 -12  -2  118.89   21.60
  -2  13   2  -16.60    8.70
  -1  13   2    1.20    9.70
   0  13   2   -2.60    8.50
  -1 -13  -2   70.99   15.80
   1  13   2   69.79   16.30
  -2 -13  -2   26.20   11.00
   2  13   2   13.10    8.20
   3  13   2  -15.90    6.80
  -4 -13  -2   11.70   11.30
  -4 -13  -2   -6.20   10.70
  -1 -13   3   -4.10    9.30
   0 -13   3    4.40    9.80
   5  12  -3   25.70   10.40
  -5 -12   3  -10.30    8.60
   3  12  -3   11.90    8.70
   2  12  -3   20.10    9.60
  -2 -12   3    2.50   10.00
  -2 -12   3    2.80    7.60
   1  12  -3   41.60   13.80
  -1 -12   3   30.40    9.60
   0 -12   3   -2.30    7.10
   1 -12   3   60.09   12.80
   2 -12   3   17.00   13.00
   2 -12   3   13.40    7.80
  -3  12  -3   10.20    9.40
  -4  12  -3   -2.10    9.10
   7  11  -3    9.40    8.10
  -7 -11   3    6.70   11.40
  -7 -11   3   -5.50    9.80
   6  11  -3    2.70    7.50
  -6 -11   3    0.70    8.10
   5  11  -3   25.30    9.30
  -5 -11   3   29.30   11.50
  -5 -11   3   35.00    8.60
   4  11  -3   46.10   12.20
  -4 -11   3   71.99   15.20
  -4 -11   3   56.19   10.30
   3  11  -3   -3.70    6.20
  -3 -11   3    3.80    6.20
   2  11  -3   36.30   10.80
   2  11  -3   69.89   15.10
  -2 -11   3   58.09   12.60
  -2 -11   3   73.89   11.80
   1  11  -3   30.10    9.80
  -1 -11   3   36.50   13.50
   0  11  -3    1.10    6.60
   0  11  -3   14.30    9.50
   0 -11   3    6.80    6.30
  -1  11  -3   -0.90    6.60
  -1  11  -3    7.40    6.90
   1 -11   3    3.50   10.30
  -2  11  -3   21.80    8.40
   2 -11   3    7.50   14.40
   2 -11   3    3.60    5.40
  -3  11  -3    8.90    8.00
   3 -11   3   -8.30    9.10
   3 -11   3   -1.20   10.20
   3 -11   3   -2.50    5.90
  -4  11  -3   -0.90    9.00
  -4  11  -3   -1.80    7.60
   4 -11   3    0.40    5.90
   4 -11   3    9.80   10.30
  -5  11  -3   13.40   11.20
  -5  11  -3   -4.20    4.80
  -5  11  -3   -9.10    8.60
  -6  11  -3   53.39   10.10
   8  10  -3    2.80    6.70
  -8 -10   3   -0.10   11.10
   7  10  -3   31.60   10.20
   7  10  -3   27.70   12.80
  -7 -10   3   45.70   14.70
  -7 -10   3   23.70   11.20
   6  10  -3  121.59   21.90
   6  10  -3   93.79   14.00
  -6 -10   3   65.39   13.80
  -6 -10   3   57.79   13.00
   5  10  -3   77.39   14.00
  -5 -10   3   84.09   12.50
  -5 -10   3  106.79   18.60
   4  10  -3   58.79   12.00
  -4 -10   3   75.29   15.30
  -4 -10   3   74.69   11.70
   3  10  -3   61.79   16.50
   3  10  -3   64.29   12.50
  -3 -10   3   50.29   11.70
  -3 -10   3   72.49   14.40
  -3 -10   3   61.59   12.40
   2  10  -3   -9.90    4.40
   2  10  -3    2.40    4.90
  -2 -10   3    6.70    6.30
  -2 -10   3   -2.20    4.40
   1  10  -3   51.69   11.90
   1  10  -3   78.99   15.10
  -1 -10   3   43.10   10.10
   0  10  -3   31.20    9.00
   0  10  -3   14.60    6.80
   0 -10   3   22.50    7.60
  -1  10  -3   78.99   16.80
  -1  10  -3  114.59   17.80
   1 -10   3  100.99   14.70
  -2  10  -3   48.20   12.50
  -2  10  -3   46.20   12.50
   2 -10   3   60.89   12.10
   2 -10   3   52.99    9.80
  -3  10  -3    1.40    6.40
  -3  10  -3   -3.10    5.00
   3 -10   3    3.40    4.60
   3 -10   3   -6.10    6.30
   3 -10   3    1.30    6.40
  -4  10  -3   86.19   15.80
  -4  10  -3  111.09   18.10
  -4  10  -3   82.99   10.20
   4 -10   3   58.69   13.80
   4 -10   3   81.09   13.90
  -5  10  -3    2.60    7.40
   5 -10   3   -7.80    3.90
   5 -10   3  -16.00    8.60
  -6  10  -3    8.60    8.40
  -6  10  -3   28.60   11.30
  -6  10  -3   26.00    8.50
  -7  10  -3  210.98   23.80
   9   9  -3   17.50    9.20
  -9  -9   3   11.70   11.20
   8   9  -3   -1.90    6.30
  -8  -9   3   -5.80    7.40
   7   9  -3   -1.00    6.10
   7   9  -3    8.50    7.40
  -7  -9   3  -12.50    5.70
   6   9  -3   18.20    7.00
   6   9  -3   22.70    8.50
  -6  -9   3   18.00    7.60
   5   9  -3    2.10    5.10
   5   9  -3    8.20    6.70
  -5  -9   3    6.30    6.90
  -5  -9   3   17.40    5.40
   4   9  -3   98.59   15.30
   4   9  -3  114.99   17.60
  -4  -9   3  117.59   11.50
  -4  -9   3   79.09   15.60
  -4  -9   3  106.29   13.00
   3   9  -3   72.49   12.70
   3   9  -3   60.89   12.50
  -3  -9   3   88.39   12.50
  -3  -9   3  104.49   16.50
   2   9  -3    7.30    5.70
   2   9  -3   19.20    7.90
  -2  -9   3   11.80    5.80
  -2  -9   3   13.50    5.30
  -2  -9   3   20.20    8.60
   1   9  -3    1.10    4.70
   1   9  -3    2.70    6.30
  -1  -9   3    7.00    4.70
   0   9  -3   36.30   10.10
   0   9  -3   25.70    7.80
   0  -9   3   33.60    8.30
   0  -9   3   44.40   11.40
  -1   9  -3    6.00    5.70
  -1   9  -3   11.80    6.70
   1  -9   3   13.30    6.60
   1  -9   3   13.40    5.20
  -2   9  -3   29.60    9.60
  -2   9  -3   37.70   10.70
   2  -9   3   25.50    6.60
  -3   9  -3   40.10   10.50
  -3   9  -3   33.00   11.60
  -3   9  -3   33.40    6.10
   3  -9   3   43.70    8.20
  -4   9  -3   13.40    9.80
  -4   9  -3   37.70   11.40
  -4   9  -3   21.80    5.50
   4  -9   3   27.50    7.60
  -5   9  -3   10.40    6.30
  -5   9  -3   28.90   10.60
  -5   9  -3   26.10    7.20
   5  -9   3   26.50    5.10
   5  -9   3    5.40    7.80
   5  -9   3   18.80    6.50
  -6   9  -3   89.09   14.00
  -7   9  -3    4.80    7.40
  -7   9  -3   16.20    6.80
  -8   9  -3    3.20    7.00
  -8   9  -3   -1.20    7.00
  -9   9  -3   61.69   14.20
  10   8  -3  -12.00    6.10
  10   8  -3    1.80   11.50
   9   8  -3   -7.30    6.40
  -9  -8   3   -0.70    8.80
   8   8  -3    1.10    5.40
  -8  -8   3   -5.30    6.50
   7   8  -3   19.10    6.70
  -7  -8   3   29.00   10.20
  -7  -8   3   30.80    8.60
   6   8  -3   97.09   16.30
   6   8  -3   46.70    9.60
  -6  -8   3   88.09   16.00
  -6  -8   3   68.99   12.60
   5   8  -3  367.06   31.70
  -5  -8   3  286.27   30.10
  -5  -8   3  276.47   27.90
   4   8  -3   11.80    5.90
   4   8  -3   12.30    5.40
  -4  -8   3   17.30    7.10
  -4  -8   3   16.50    7.70
   3   8  -3  170.08   18.20
   3   8  -3  164.78   18.70
  -3  -8   3  167.48   14.60
  -3  -8   3  138.99   18.00
  -3  -8   3  156.68   19.00
  -3  -8   3  147.29   19.10
  -3  -8   3  176.68   16.70
   2   8  -3   55.59   11.40
   2   8  -3   34.10    8.90
   2   8  -3   33.20    8.40
   2   8  -3   29.00    7.70
  -2  -8   3   33.70    5.40
  -2  -8   3   30.30    8.70
  -2  -8   3   38.20    7.10
   1   8  -3    0.00    4.30
   1   8  -3   -5.00    3.80
   1   8  -3    4.20    4.20
   1   8  -3    0.30    4.50
  -1  -8   3    4.40    3.70
  -1  -8   3    0.50    2.10
  -1  -8   3    4.10    4.30
   0   8  -3   10.60    4.50
   0   8  -3    4.30    4.80
   0   8  -3    7.90    4.90
   0  -8   3    9.70    5.00
   0  -8   3    8.90    4.30
   0  -8   3    0.70    2.90
  -1   8  -3   -3.00    3.80
  -1   8  -3    1.80    4.30
   1  -8   3    1.00    3.20
   1  -8   3    4.60    3.20
   1  -8   3    0.90    4.10
  -2   8  -3  185.08   20.40
  -2   8  -3  135.19   18.10
  -2   8  -3  152.48   22.50
   2  -8   3  151.38   16.30
   2  -8   3  144.89   15.50
   2  -8   3  182.78   17.60
  -3   8  -3   27.30    8.10
  -3   8  -3   22.40    5.00
  -3   8  -3   16.30    8.80
  -3   8  -3   24.50    7.00
  -3   8  -3   13.10    7.80
   3  -8   3   18.60    8.70
   3  -8   3   15.30    7.10
  -4   8  -3  206.88   26.10
  -4   8  -3  273.97   24.00
  -4   8  -3  260.77   26.40
  -4   8  -3  239.28   22.30
   4  -8   3  241.18   21.00
   4  -8   3  233.48   24.60
  -5   8  -3   -2.20    5.60
  -5   8  -3    2.50    3.50
  -5   8  -3    0.10    3.60
  -5   8  -3    1.30    5.00
   5  -8   3    6.30    3.90
   5  -8   3    1.00    3.20
   5  -8   3    0.50    5.80
  -6   8  -3   29.90    7.40
  -6   8  -3    6.20    6.30
   6  -8   3    7.50    7.80
  -7   8  -3  123.29   20.00
  -7   8  -3  100.89   16.90
  -7   8  -3  117.59   18.20
  -8   8  -3  129.79   21.70
  -8   8  -3  174.98   20.30
  -9   8  -3  -14.70    8.20
  -9   8  -3   -2.70    6.20
  10   7  -3   25.80   14.00
  10   7  -3   52.69   11.20
 -10  -7   3   31.40   13.90
   9   7  -3    1.30    6.40
   9   7  -3    1.30    5.50
  -9  -7   3    6.70    7.70
   8   7  -3   13.40    7.10
   8   7  -3   21.80    7.10
  -8  -7   3   27.40   10.20
  -8  -7   3   21.40    8.40
   7   7  -3    7.00    4.40
   7   7  -3   13.70    6.60
  -7  -7   3   -1.60    5.00
  -7  -7   3    8.30    5.60
   6   7  -3  113.09   14.10
   6   7  -3  121.49   18.00
   6   7  -3  115.69   14.30
  -6  -7   3  114.69   16.70
  -6  -7   3  108.29   18.10
   5   7  -3   13.00    4.50
   5   7  -3   23.50    6.70
  -5  -7   3   29.90    8.60
  -5  -7   3   22.50    7.80
  -5  -7   3   20.50    5.70
   4   7  -3  227.88   23.50
   4   7  -3  229.58   26.10
   4   7  -3  287.77   25.20
   4   7  -3  259.27   25.50
  -4  -7   3  256.67   23.70
  -4  -7   3  276.17   26.00
  -4  -7   3  233.48   25.10
  -4  -7   3  320.97   27.40
   3   7  -3  526.25   41.40
   3   7  -3  468.05   42.10
   3   7  -3  506.65   41.80
  -3  -7   3  430.56   41.70
  -3  -7   3  493.25   45.40
  -3  -7   3  493.15   40.20
  -3  -7   3  542.25   43.20
   2   7  -3   18.90    5.50
   2   7  -3   19.40    7.10
   2   7  -3   24.10    6.70
  -2  -7   3   15.70    3.80
  -2  -7   3   29.90    5.80
  -2  -7   3   31.10    7.90
  -2  -7   3   39.50    9.40
  -2  -7   3   34.60    7.60
   1   7  -3   18.30    5.70
   1   7  -3   25.40    7.40
   1   7  -3   11.20    5.40
   1   7  -3   21.00    6.40
  -1  -7   3   22.60    6.20
  -1  -7   3   17.90    6.00
  -1  -7   3   29.50    4.70
   0   7  -3 1203.48   88.09
   0   7  -3 1074.79   86.79
   0   7  -3 1106.19   85.89
   0  -7   3 1145.49   85.79
   0  -7   3 1126.89   83.09
   0  -7   3 1074.99   85.19
  -1   7  -3  430.76   38.70
  -1   7  -3  480.35   41.50
  -1   7  -3  454.65   40.20
   1  -7   3  489.25   37.60
   1  -7   3  470.95   38.20
   1  -7   3  497.35   39.50
  -2   7  -3   41.60   10.60
  -2   7  -3   49.60    8.80
  -2   7  -3   49.99   10.30
  -2   7  -3   44.00    8.70
  -2   7  -3   51.49    6.10
   2  -7   3   50.29    7.90
   2  -7   3   46.20    8.30
   2  -7   3   40.70    8.00
  -3   7  -3  125.19   13.80
  -3   7  -3  103.89   17.80
  -3   7  -3  126.49   14.40
  -3   7  -3  132.19   16.30
  -3   7  -3  144.79   13.50
   3  -7   3  119.29   14.60
   3  -7   3  124.79   15.70
   3  -7   3  134.49   12.90
  -4   7  -3  193.58   21.50
  -4   7  -3  252.67   21.70
  -4   7  -3  239.98   22.90
   4  -7   3  228.98   19.30
   4  -7   3  217.38   19.90
   4  -7   3  221.98   23.10
  -5   7  -3   21.50    6.70
  -5   7  -3   44.00   10.20
   5  -7   3   30.00    8.80
   5  -7   3   39.90    5.80
  -6   7  -3    5.70    5.20
  -6   7  -3    9.60    5.00
   6  -7   3    3.10    5.90
  -7   7  -3    5.50    5.30
  -7   7  -3    3.80    6.70
  -7   7  -3   -7.70    5.00
  -8   7  -3   17.90    8.90
  -8   7  -3   26.30    8.80
  -9   7  -3  135.89   20.70
  -9   7  -3  128.49   21.80
 -10   7  -3    9.10    8.70
 -10   7  -3    9.50    9.30
  11   6  -3    8.30    8.00
  11   6  -3    9.30    9.20
  11   6  -3    0.60    7.20
 -11  -6   3   20.90   11.70
  10   6  -3   14.50    8.70
  10   6  -3   16.30    7.80
  10   6  -3   30.30    7.80
  10   6  -3    6.10    8.30
 -10  -6   3    4.70    8.40
   9   6  -3   10.20    4.40
   9   6  -3    3.70    7.30
   9   6  -3   -8.00    5.00
  -9  -6   3  -11.30    8.90
  -9  -6   3  -10.50    6.40
   8   6  -3   -0.50    5.20
   8   6  -3    1.80    5.20
  -8  -6   3    7.30    6.00
  -8  -6   3   -2.80    5.10
   7   6  -3   29.90    8.60
   7   6  -3   23.80    6.60
  -7  -6   3   54.29   12.40
  -7  -6   3   30.20    9.20
   6   6  -3   95.29   12.30
   6   6  -3  138.99   16.00
   6   6  -3  104.79   12.60
  -6  -6   3   95.19   14.90
  -6  -6   3   80.99   14.10
  -6  -6   3  102.29   16.80
   5   6  -3  357.56   29.60
   5   6  -3  261.87   28.00
   5   6  -3  330.47   27.20
  -5  -6   3  268.07   27.80
  -5  -6   3  273.77   27.50
  -5  -6   3  288.87   27.90
  -5  -6   3  346.17   30.20
   4   6  -3   39.00    7.60
   4   6  -3   41.40    9.00
  -4  -6   3   37.30    8.40
  -4  -6   3   43.00    9.40
  -4  -6   3   35.30    7.50
  -4  -6   3   33.60    7.80
   3   6  -3  516.75   48.40
   3   6  -3  612.14   48.80
   3   6  -3  599.24   48.10
  -3  -6   3  645.44   50.09
  -3  -6   3  624.04   49.70
  -3  -6   3  643.14   49.90
  -3  -6   3  589.44   47.40
   2   6  -3  120.89   13.60
   2   6  -3  123.59   13.30
   2   6  -3   88.49   12.60
  -2  -6   3  138.49   14.30
  -2  -6   3  102.89   15.40
  -2  -6   3  137.39   14.80
  -2  -6   3  132.89   12.30
   1   6  -3    2.20    3.10
   1   6  -3    1.10    3.00
   1   6  -3    3.60    2.70
   1   6  -3    2.90    2.80
  -1  -6   3    2.80    2.90
  -1  -6   3    0.00    3.10
  -1  -6   3   -0.90    1.20
   0   6  -3   31.70    6.60
   0   6  -3   40.10    7.60
   0   6  -3   44.00    8.60
   0   6  -3   45.00    9.10
   0  -6   3   47.00    7.50
   0  -6   3   42.20    5.20
   0  -6   3   40.70    8.30
   0  -6   3   42.30    5.30
  -1   6  -3  134.39   16.10
  -1   6  -3  140.09   15.20
  -1   6  -3  159.08   17.50
   1  -6   3  171.18   14.90
   1  -6   3  191.78   15.60
  -2   6  -3  410.86   37.30
  -2   6  -3  377.16   32.90
  -2   6  -3  457.65   34.90
  -2   6  -3  444.56   35.10
  -2   6  -3  450.25   36.70
   2  -6   3  449.36   34.00
   2  -6   3  390.26   34.20
  -3   6  -3   31.40    6.70
  -3   6  -3   41.40    7.20
  -3   6  -3   54.49    9.40
  -3   6  -3   51.09    8.40
   3  -6   3   51.89    6.40
   3  -6   3   70.19   10.80
   3  -6   3   54.89    8.20
  -4   6  -3  383.26   32.50
  -4   6  -3  406.26   33.00
  -4   6  -3  352.96   32.00
  -4   6  -3  360.56   33.50
   4  -6   3  396.76   31.10
   4  -6   3  429.36   35.00
   4  -6   3  386.86   30.30
  -5   6  -3  178.38   17.40
  -5   6  -3  163.68   19.30
  -5   6  -3  152.98   17.80
  -5   6  -3  168.88   17.40
   5  -6   3  178.08   15.20
   5  -6   3  177.08   20.00
   5  -6   3  191.78   14.90
  -6   6  -3  134.69   15.20
  -6   6  -3  125.59   15.90
  -6   6  -3  131.69   16.50
   6  -6   3  141.39   11.50
   6  -6   3  112.59   18.60
  -7   6  -3    6.90    6.00
  -7   6  -3    2.50    4.30
  -7   6  -3   -0.50    4.30
   7  -6   3    4.10    7.10
  -8   6  -3  164.18   23.00
  -8   6  -3  175.68   21.10
  -8   6  -3  147.49   15.40
  -9   6  -3   -6.90    5.90
  -9   6  -3    5.10    5.40
  -9   6  -3    0.90    6.40
 -10   6  -3   -2.40    4.60
 -10   6  -3    3.20    7.00
 -10   6  -3   16.10    9.00
 -11   6  -3   44.50   14.00
 -11   6  -3   46.00   15.80
  11   5  -3   32.30   10.50
  11   5  -3    9.00    6.30
  11   5  -3   -0.20    6.80
  11   5  -3   22.90    7.00
 -11  -5   3   -0.50   10.20
 -11  -5   3    2.60   10.40
  10   5  -3   67.69   18.20
  10   5  -3   93.69   17.70
  10   5  -3  102.29   12.10
  10   5  -3   80.19   13.70
 -10  -5   3  115.89   23.10
 -10  -5   3  102.09   18.90
   9   5  -3   14.00    6.60
   9   5  -3   31.20    8.00
   9   5  -3   16.50    6.40
   9   5  -3    6.70    6.50
  -9  -5   3   16.10    8.70
  -9  -5   3   10.50    7.20
   8   5  -3   29.50    7.50
   8   5  -3   30.70    8.20
   8   5  -3   41.90   10.50
  -8  -5   3   46.80   12.30
  -8  -5   3   42.10   11.90
   7   5  -3  130.49   21.80
   7   5  -3  150.18   15.80
  -7  -5   3  114.09   16.70
  -7  -5   3  145.29   17.90
   6   5  -3  727.53   59.79
   6   5  -3  817.22   62.29
  -6  -5   3  885.81   63.29
  -6  -5   3  696.83   60.39
  -6  -5   3  689.63   62.29
   5   5  -3    4.10    3.60
   5   5  -3    0.20    3.60
   5   5  -3    2.60    4.00
  -5  -5   3   -2.10    3.90
  -5  -5   3    0.30    3.30
  -5  -5   3   -1.80    3.30
  -5  -5   3    5.90    4.00
   4   5  -3  160.08   15.40
   4   5  -3  158.18   16.20
   4   5  -3  136.09   15.40
  -4  -5   3  127.49   14.70
  -4  -5   3  129.09   15.10
  -4  -5   3  153.88   16.80
  -4  -5   3  163.28   16.00
   3   5  -3  546.55   45.20
   3   5  -3  506.75   42.60
   3   5  -3  465.25   42.80
  -3  -5   3  569.34   43.70
  -3  -5   3  616.04   44.20
  -3  -5   3  559.24   44.10
  -3  -5   3  483.35   41.70
   2   5  -3  194.58   16.40
   2   5  -3  135.89   15.20
   2   5  -3  138.99   14.90
  -2  -5   3  168.38   16.20
  -2  -5   3  148.99   14.10
  -2  -5   3  157.68   15.70
   1   5  -3  136.09   14.70
   1   5  -3  172.98   15.10
  -1  -5   3  132.59   14.30
  -1  -5   3  143.59   15.40
  -1  -5   3  180.48   15.60
  -1  -5   3  139.69   11.90
   0   5  -3   54.29    8.30
   0   5  -3   54.59    8.30
   0   5  -3   34.80    7.50
   0  -5   3   54.89    7.60
   0  -5   3   62.69    8.50
   0  -5   3   41.20    4.90
  -1   5  -3  973.00   73.89
  -1   5  -3  927.21   72.99
  -1   5  -3  853.71   74.49
  -1   5  -3 1035.70   74.19
  -1   5  -3  918.81   70.69
   1  -5   3 1030.90   72.39
   1  -5   3 1025.60   73.19
   1  -5   3  957.40   71.89
  -2   5  -3   25.20    5.20
  -2   5  -3   22.10    5.90
  -2   5  -3   19.80    6.50
  -2   5  -3   30.60    5.00
   2  -5   3   25.30    4.60
   2  -5   3   46.40    6.90
   2  -5   3   20.00    5.00
  -3   5  -3   36.40    7.50
  -3   5  -3   44.90    7.10
  -3   5  -3   44.40    7.10
  -3   5  -3   50.19    7.60
   3  -5   3   49.99    5.70
   3  -5   3   45.30    8.10
   3  -5   3   52.89    6.30
  -4   5  -3   21.20    6.20
  -4   5  -3   21.10    5.30
  -4   5  -3   24.80    5.40
  -4   5  -3   21.70    5.70
   4  -5   3   14.50    3.70
   4  -5   3   31.40    7.30
   4  -5   3   21.90    3.90
  -5   5  -3   28.60    7.60
  -5   5  -3   16.20    5.20
  -5   5  -3   19.20    4.40
  -5   5  -3   23.80    6.40
   5  -5   3   22.00    6.10
   5  -5   3   26.20    4.00
   5  -5   3   27.50    4.20
  -6   5  -3  118.19   14.10
  -6   5  -3   80.69   14.00
  -6   5  -3   78.09   10.60
  -6   5  -3  100.59   11.10
   6  -5   3  103.89    8.40
   6  -5   3   88.29    8.50
   6  -5   3  100.39   16.10
  -7   5  -3   -0.50    3.20
  -7   5  -3   10.30    6.40
  -7   5  -3    8.90    4.60
  -7   5  -3    1.30    5.70
   7  -5   3    5.80    7.10
  -8   5  -3   29.40    5.90
  -8   5  -3   28.20    9.30
  -9   5  -3   99.99   17.70
 -10   5  -3   13.80    8.30
 -10   5  -3   -1.30    6.40
 -11   5  -3    3.30    8.60
  12   4  -3   85.09   14.10
 -12  -4   3   60.29   16.80
  11   4  -3   92.19   16.70
  11   4  -3   84.49   13.70
 -11  -4   3   83.59   17.80
  10   4  -3   46.00    7.50
  10   4  -3   42.60    8.90
  10   4  -3   49.10   10.40
  10   4  -3   43.40   10.40
 -10  -4   3   34.10   12.70
 -10  -4   3   38.50   11.90
   9   4  -3    0.50    4.00
   9   4  -3    0.50    4.70
   9   4  -3    5.70    5.20
  -9  -4   3    4.60    5.80
  -9  -4   3    9.50    7.70
   8   4  -3  183.68   20.00
   8   4  -3  146.29   23.60
   8   4  -3  189.78   18.80
   8   4  -3  173.18   22.10
  -8  -4   3  206.38   20.20
  -8  -4   3  192.28   22.30
  -8  -4   3  128.09   22.20
   7   4  -3  470.65   37.30
   7   4  -3  390.16   40.20
   7   4  -3  466.55   39.30
   7   4  -3  500.45   39.70
  -7  -4   3  385.66   39.60
  -7  -4   3  410.66   38.30
  -7  -4   3  409.46   39.90
  -7  -4   3  482.05   38.20
   6   4  -3   10.90    6.00
   6   4  -3   18.90    6.50
   6   4  -3   27.50    6.10
  -6  -4   3    9.50    5.70
  -6  -4   3   15.10    7.20
  -6  -4   3   11.30    3.70
  -6  -4   3   18.00    5.50
   5   4  -3  296.07   25.30
   5   4  -3  265.47   24.70
   5   4  -3  271.27   23.50
  -5  -4   3  250.17   24.20
  -5  -4   3  261.37   25.60
  -5  -4   3  263.27   23.90
  -5  -4   3  238.38   24.30
   4   4  -3  417.46   31.20
   4   4  -3  364.06   31.90
   4   4  -3  391.76   32.10
  -4  -4   3  358.26   31.50
  -4  -4   3  398.46   33.00
  -4  -4   3  342.47   31.00
  -4  -4   3  337.87   31.50
   3   4  -3    4.00    2.70
   3   4  -3    4.40    3.00
   3   4  -3    5.40    3.20
  -3  -4   3    4.80    2.80
  -3  -4   3    7.30    3.30
  -3  -4   3    2.70    2.90
  -3  -4   3    2.70    2.80
   2   4  -3  192.78   18.30
   2   4  -3  189.88   17.10
  -2  -4   3  184.58   17.30
  -2  -4   3  167.18   15.50
  -2  -4   3  168.18   16.80
  -2  -4   3  186.38   17.00
   1   4  -3  188.68   17.50
   1   4  -3  195.58   17.70
   1   4  -3  193.48   18.10
  -1  -4   3  203.18   18.40
  -1  -4   3  191.18   16.00
  -1  -4   3  192.38   17.70
  -1  -4   3  219.78   18.30
   0   4  -3    5.80    2.70
   0   4  -3    4.90    2.30
   0   4  -3    0.10    2.20
   0  -4   3    0.90    2.40
   0  -4   3    1.80    1.10
   0  -4   3    1.20    2.50
   0  -4   3    4.40    2.50
  -1   4  -3   -1.70    2.30
  -1   4  -3   -3.10    2.00
  -1   4  -3    1.10    1.60
   1  -4   3    2.60    1.80
   1  -4   3    1.90    1.80
   1  -4   3    1.90    2.40
  -2   4  -3 1441.76  104.89
  -2   4  -3 1470.85  104.89
  -2   4  -3 1286.07  105.19
   2  -4   3 1485.35  105.79
   2  -4   3 1413.66  104.19
   2  -4   3 1464.35  104.79
  -3   4  -3    1.20    1.70
  -3   4  -3    1.40    2.10
  -3   4  -3    2.40    2.10
   3  -4   3   -1.90    2.60
   3  -4   3    1.00    1.40
   3  -4   3    5.60    2.00
  -4   4  -3   71.49   11.00
  -4   4  -3   89.89   10.90
  -4   4  -3   67.39   10.60
  -4   4  -3   96.99    9.60
   4  -4   3   93.69    8.10
   4  -4   3   89.09    7.70
   4  -4   3   85.09   11.20
  -5   4  -3  231.28   22.30
  -5   4  -3  226.08   19.80
   5  -4   3  229.38   23.00
   5  -4   3  228.28   18.00
   5  -4   3  228.68   17.70
  -6   4  -3   21.20    6.60
  -6   4  -3   24.60    5.50
  -6   4  -3   26.90    8.20
  -6   4  -3   23.70    4.90
   6  -4   3   24.10    3.30
   6  -4   3   25.50    8.50
   6  -4   3   19.40    3.40
  -7   4  -3   14.10    6.10
  -7   4  -3   14.30    6.10
  -7   4  -3   18.90    5.50
  -7   4  -3   17.00    4.00
  -7   4  -3   17.20    5.40
   7  -4   3   17.40    2.90
   7  -4   3   18.10    3.10
   7  -4   3    7.60    6.20
  -8   4  -3   19.50    7.10
  -8   4  -3   42.00    7.30
  -8   4  -3   26.00    8.40
  -8   4  -3   38.50    5.60
  -9   4  -3    0.00    4.50
  -9   4  -3    1.70    5.30
  -9   4  -3   -2.70    2.40
 -10   4  -3    0.40    7.30
 -10   4  -3    4.20    5.90
 -11   4  -3   35.60   12.60
 -11   4  -3   33.40   13.40
 -12   4  -3    8.50    8.70
  12   3  -3   37.80    9.70
  12   3  -3    9.00    9.70
 -12  -3   3    5.30    9.40
  11   3  -3   38.30   10.40
  11   3  -3   45.10    9.60
 -11  -3   3   28.10    9.30
  10   3  -3   28.30    8.00
  10   3  -3   33.30    7.80
  10   3  -3   13.20    5.80
 -10  -3   3   11.80    7.90
 -10  -3   3   15.50    7.70
   9   3  -3   43.60    9.80
   9   3  -3   39.40    9.20
   9   3  -3   44.00    8.70
  -9  -3   3   46.20   12.30
   8   3  -3  118.89   13.80
   8   3  -3  131.39   14.30
   8   3  -3   76.79   18.10
   8   3  -3  125.99   17.90
  -8  -3   3  127.19   19.30
  -8  -3   3  101.59   15.00
  -8  -3   3  128.79   22.50
   7   3  -3   -0.30    4.20
   7   3  -3    0.20    3.30
   7   3  -3    1.30    4.20
   7   3  -3   -6.70    4.20
   7   3  -3    4.70    3.40
  -7  -3   3    0.50    4.70
  -7  -3   3    4.00    3.90
  -7  -3   3    0.60    3.20
  -7  -3   3    9.60    5.20
   6   3  -3 1090.29   86.89
   6   3  -3 1011.30   89.79
   6   3  -3 1125.89   88.89
   6   3  -3 1243.68   89.29
  -6  -3   3 1128.39   90.19
  -6  -3   3 1192.78   88.89
  -6  -3   3 1268.77   88.09
   5   3  -3   41.50    8.80
   5   3  -3   29.70    6.50
   5   3  -3   41.20    7.80
   5   3  -3   31.40    7.50
  -5  -3   3   48.00    9.60
  -5  -3   3   50.69    8.50
  -5  -3   3   63.99   10.60
  -5  -3   3   50.79    8.00
   4   3  -3   55.89    9.20
   4   3  -3   60.09    8.40
   4   3  -3   49.70    8.30
   4   3  -3   58.49    9.10
  -4  -3   3   48.70    7.60
  -4  -3   3   34.30    7.30
  -4  -3   3   29.70    7.30
  -4  -3   3   52.39    9.40
   3   3  -3 2063.79  156.88
   3   3  -3 2224.38  156.28
  -3  -3   3 2385.36  158.28
  -3  -3   3 2002.40  156.38
  -3  -3   3 2006.20  156.58
   2   3  -3  199.48   16.60
   2   3  -3  209.58   16.60
  -2  -3   3  199.88   16.60
  -2  -3   3  143.89   14.90
  -2  -3   3  168.18   16.40
   1   3  -3  266.97   23.80
   1   3  -3  250.47   23.80
   1   3  -3  304.67   24.10
  -1  -3   3  310.67   24.20
  -1  -3   3  282.57   24.30
  -1  -3   3  297.97   22.30
  -1  -3   3  334.47   24.30
   0   3  -3  161.48   14.60
   0   3  -3  178.78   15.50
   0   3  -3  157.18   14.30
   0  -3   3  150.78   15.30
   0  -3   3  159.58   14.30
   0  -3   3  180.58   12.80
   0  -3   3  177.48   14.70
  -1   3  -3 1617.34  111.59
  -1   3  -3 1469.15  111.99
  -1   3  -3 1461.05  110.69
   1  -3   3 1613.24  111.29
   1  -3   3 1435.16  110.99
   1  -3   3 1576.74  111.39
  -2   3  -3  543.45   41.10
  -2   3  -3  606.64   41.30
  -2   3  -3  541.35   40.20
   2  -3   3  533.85   39.70
   2  -3   3  490.25   39.30
   2  -3   3  511.45   41.20
  -3   3  -3  334.77   26.20
  -3   3  -3  321.87   27.50
  -3   3  -3  343.37   25.80
  -3   3  -3  339.67   26.80
   3  -3   3  325.97   24.60
   3  -3   3  331.97   24.50
   3  -3   3  311.37   27.60
  -4   3  -3   45.70    5.70
  -4   3  -3   44.90    6.00
  -4   3  -3   31.60    7.50
  -4   3  -3   38.10    6.70
   4  -3   3   38.90    3.90
   4  -3   3   38.60    3.80
  -5   3  -3   90.79   10.10
  -5   3  -3   73.29    7.60
  -5   3  -3   68.19    7.70
  -5   3  -3   70.09   11.60
   5  -3   3   76.59    6.20
   5  -3   3   49.10   10.00
   5  -3   3   62.79    6.30
  -6   3  -3  106.79   15.70
  -6   3  -3   93.79    9.30
  -6   3  -3  107.99   10.80
  -6   3  -3   92.79   11.90
   6  -3   3  107.29   16.80
   6  -3   3   84.59    8.50
   6  -3   3  109.39    8.60
  -7   3  -3  271.97   25.90
  -7   3  -3  238.78   23.60
  -7   3  -3  294.97   28.40
  -7   3  -3  281.27   24.30
  -7   3  -3  278.57   21.90
   7  -3   3  328.77   29.80
   7  -3   3  266.47   21.30
   7  -3   3  271.87   21.50
  -8   3  -3   43.80    8.10
  -8   3  -3   46.00   11.90
  -8   3  -3   49.60   10.00
  -8   3  -3   44.50    5.30
   8  -3   3   48.10    5.40
   8  -3   3   21.70   10.20
  -9   3  -3   34.70   11.60
  -9   3  -3   27.10    8.30
 -10   3  -3   88.39   16.40
 -10   3  -3  136.39   22.80
 -11   3  -3    7.20    7.80
 -11   3  -3   -2.50    8.50
 -12   3  -3   60.49   15.90
 -12   3  -3   37.00   18.50
  12   2  -3    4.90   12.00
  11   2  -3  178.98   19.50
  11   2  -3  199.18   21.70
 -11  -2   3  114.29   24.00
  10   2  -3   84.09   13.10
  10   2  -3   80.59   13.10
 -10  -2   3   77.19   16.60
   9   2  -3    5.90    4.10
   9   2  -3    1.70    3.20
  -9  -2   3   14.40    7.90
  -9  -2   3    3.60    6.30
   8   2  -3   20.90    6.90
   8   2  -3   21.20    5.10
   8   2  -3   15.90    7.90
   8   2  -3   11.60    5.70
   8   2  -3   20.40    6.30
  -8  -2   3   26.00    8.20
  -8  -2   3   22.50    6.10
  -8  -2   3   18.20    7.50
   7   2  -3  239.78   23.10
   7   2  -3  249.48   23.70
   7   2  -3  216.08   21.60
   7   2  -3  252.07   22.30
   7   2  -3  247.18   25.70
  -7  -2   3  304.67   27.20
  -7  -2   3  220.88   22.80
  -7  -2   3  258.27   22.20
  -7  -2   3  195.38   24.00
   6   2  -3  101.39   12.00
   6   2  -3  108.89   13.60
   6   2  -3   94.69   12.00
   6   2  -3   90.79   11.10
   6   2  -3   95.39   10.90
  -6  -2   3   66.09   11.30
  -6  -2   3  100.29   12.70
  -6  -2   3   96.59   10.60
  -6  -2   3   78.19   13.60
   5   2  -3    0.70    2.00
   5   2  -3    1.70    2.70
   5   2  -3   -1.70    2.30
   5   2  -3    0.20    3.10
   5   2  -3    2.80    2.20
  -5  -2   3   -1.50    2.90
  -5  -2   3   -3.00    2.30
  -5  -2   3    3.50    3.30
  -5  -2   3   -0.30    2.40
   4   2  -3 1359.36   97.79
   4   2  -3 1102.49   96.69
   4   2  -3 1442.26   97.39
  -4  -2   3 1412.46   97.29
  -4  -2   3 1327.37   98.29
  -4  -2   3 1147.39   95.79
  -4  -2   3 1290.57   97.79
   3   2  -3  381.16   33.50
   3   2  -3  378.06   34.20
   3   2  -3  470.35   35.30
   3   2  -3  499.85   34.90
  -3  -2   3  482.65   34.90
  -3  -2   3  366.96   33.50
  -3  -2   3  404.86   34.90
  -3  -2   3  482.35   34.60
   2   2  -3   69.49    6.90
   2   2  -3   52.19    6.60
   2   2  -3   59.49    6.60
   2   2  -3   65.79    7.40
  -2  -2   3   46.80    6.30
  -2  -2   3   62.59    7.60
  -2  -2   3   63.09    6.90
   1   2  -3  198.88   15.50
   1   2  -3  215.08   16.60
   1   2  -3  188.48   16.50
  -1  -2   3  199.68   15.40
  -1  -2   3  194.28   16.70
  -1  -2   3  194.18   16.60
  -1  -2   3  191.18   16.30
   0   2  -3    0.50    1.40
   0   2  -3    4.40    2.60
   0   2  -3   -0.30    1.50
   0  -2   3    0.50    1.40
   0  -2   3    1.20    1.90
   0  -2   3   -2.20    2.10
  -1   2  -3    9.60    2.10
  -1   2  -3   10.00    2.10
  -1   2  -3   13.10    3.80
  -1   2  -3    8.10    1.90
   1  -2   3   12.90    2.40
   1  -2   3   10.10    1.70
   1  -2   3    8.30    1.60
  -2   2  -3 1755.22  132.69
  -2   2  -3 1794.92  134.29
  -2   2  -3 2037.80  133.39
   2  -2   3 1768.72  134.39
  -3   2  -3  283.47   22.10
  -3   2  -3  284.67   21.40
  -3   2  -3  274.87   21.60
   3  -2   3  263.67   23.60
  -4   2  -3  117.29   10.50
  -4   2  -3  131.79   11.60
  -4   2  -3  109.89   10.10
   4  -2   3  111.29   13.00
  -5   2  -3  390.56   30.50
  -5   2  -3  392.76   29.20
  -5   2  -3  348.87   31.20
   5  -2   3  379.96   28.80
   5  -2   3  406.46   29.00
   5  -2   3  382.16   33.90
  -6   2  -3   27.90    5.10
  -6   2  -3   25.70    5.20
  -6   2  -3   33.00    8.30
  -6   2  -3   20.90    3.20
  -6   2  -3   18.50    5.70
   6  -2   3   22.50    3.60
   6  -2   3   26.10    3.70
   6  -2   3   11.20    4.60
  -7   2  -3    8.00    3.60
  -7   2  -3    5.70    3.60
  -7   2  -3   13.10    5.30
  -7   2  -3    3.30    2.70
   7  -2   3    1.90    1.90
   7  -2   3    4.30    2.30
   7  -2   3    6.30    4.40
  -8   2  -3  179.38   17.20
  -8   2  -3  176.18   21.20
  -8   2  -3  147.29   18.60
   8  -2   3  167.28   20.70
   8  -2   3  159.48   14.20
   8  -2   3  168.18   14.50
  -9   2  -3  212.58   21.40
  -9   2  -3  218.28   25.90
  -9   2  -3  246.78   23.90
  -9   2  -3  273.17   25.50
   9  -2   3  211.58   18.70
 -10   2  -3   17.40    8.20
 -11   2  -3    9.90    7.20
  11  -2   3    7.10    3.40
 -12   2  -3  154.48   24.50
 -13   2  -3  -10.00   10.50
 -12  -1   3   62.09   16.40
  11   1  -3   54.69   11.00
  11   1  -3   41.10    9.40
 -11  -1   3   50.39   13.70
  10   1  -3    5.90    5.40
  10   1  -3    9.60    5.40
  10   1  -3    2.60    3.60
 -10  -1   3    6.30    7.60
 -10  -1   3    0.30    7.50
   9   1  -3   21.10    4.80
   9   1  -3   43.40    8.50
   9   1  -3   32.20    8.10
  -9  -1   3   34.40    9.30
  -9  -1   3   30.70   11.00
   8   1  -3  285.77   24.40
   8   1  -3  207.68   19.40
   8   1  -3  227.88   25.50
   8   1  -3  265.67   23.00
   8   1  -3  249.28   21.70
  -8  -1   3  201.88   24.50
  -8  -1   3  215.98   24.70
  -8  -1   3  175.08   20.60
   7   1  -3   90.89   13.50
   7   1  -3   86.49   14.10
   7   1  -3  101.29   10.70
   7   1  -3  124.79   12.50
   7   1  -3   94.89   15.90
  -7  -1   3   84.59   10.90
  -7  -1   3  105.29   16.50
  -7  -1   3   89.29   15.10
   6   1  -3  401.76   35.40
   6   1  -3  451.65   34.90
   6   1  -3  433.86   36.20
   6   1  -3  431.76   38.10
  -6  -1   3  426.76   35.80
  -6  -1   3  398.66   37.10
  -6  -1   3  419.56   35.40
  -6  -1   3  420.16   37.40
   5   1  -3  119.99   13.70
   5   1  -3   99.99   11.00
   5   1  -3  104.79   12.20
   5   1  -3  100.99   11.70
   5   1  -3   92.49   10.80
  -5  -1   3  111.89   13.00
  -5  -1   3  120.19   12.10
  -5  -1   3  105.39   11.00
  -5  -1   3   99.39   12.90
   4   1  -3  791.32   55.89
   4   1  -3  724.33   56.99
   4   1  -3  766.42   57.49
   4   1  -3  786.22   56.59
   4   1  -3  678.73   54.69
  -4  -1   3  688.63   56.49
  -4  -1   3  650.03   55.39
  -4  -1   3  707.43   54.99
   3   1  -3   47.70    7.20
   3   1  -3   48.70    7.20
   3   1  -3   50.09    7.40
   3   1  -3   41.00    6.20
   3   1  -3   55.09    8.10
  -3  -1   3   43.30    7.50
  -3  -1   3   60.19    8.10
  -3  -1   3   33.10    6.00
  -3  -1   3   41.30    5.40
   2   1  -3 1831.82  136.39
   2   1  -3 1734.53  136.79
   2   1  -3 1991.60  137.89
  -2  -1   3 1931.11  137.69
  -2  -1   3 1782.22  136.39
  -2  -1   3 1990.00  136.99
   1   1  -3 2109.99  162.68
   1   1  -3 2153.28  162.38
   1   1  -3 2358.56  163.28
  -1  -1   3 2374.36  162.78
   0   1  -3 2579.64  176.68
   0   1  -3 2554.14  175.68
   0   1  -3 2400.86  176.38
   0  -1   3 2220.98  176.18
   0  -1   3 2395.36  177.08
   0  -1   3 2536.95  176.48
  -1   1  -3  704.53   54.49
  -1   1  -3  758.12   55.19
   1  -1   3  767.62   54.69
  -2   1  -3   11.90    3.60
   2  -1   3   17.60    3.90
  -3   1  -3   11.60    3.60
  -3   1  -3   10.40    1.90
  -3   1  -3   15.20    2.60
   3  -1   3   13.10    4.10
  -4   1  -3  273.57   21.00
  -4   1  -3  260.07   19.90
  -4   1  -3  269.97   21.60
  -4   1  -3  246.28   23.80
   4  -1   3  267.77   19.80
   4  -1   3  270.07   19.80
  -5   1  -3   74.79    8.70
  -5   1  -3   99.39   13.70
  -5   1  -3   66.69    7.90
  -5   1  -3   71.39    8.70
   5  -1   3   72.49    6.90
   5  -1   3   55.79   10.50
   5  -1   3   79.79    6.90
  -6   1  -3  122.19   15.00
  -6   1  -3  103.39   12.50
  -6   1  -3  113.89   11.60
   6  -1   3  126.89   10.70
   6  -1   3  121.69   14.90
   6  -1   3  115.19   10.40
  -7   1  -3  314.07   27.40
  -7   1  -3  319.77   32.10
  -7   1  -3  395.66   30.80
  -7   1  -3  315.17   28.00
   7  -1   3  341.07   26.30
   7  -1   3  286.97   31.50
   7  -1   3  348.67   26.60
  -8   1  -3   66.69   14.80
  -8   1  -3   78.99   11.30
  -8   1  -3   89.99   11.10
  -8   1  -3   91.39   14.40
   8  -1   3   63.79   13.80
   8  -1   3   80.19    8.80
   8  -1   3   79.59    8.70
  -9   1  -3    9.40    6.50
  -9   1  -3   11.60    4.40
  -9   1  -3    3.30    5.00
   9  -1   3    4.70    3.20
 -10   1  -3   91.89   17.20
 -10   1  -3   52.49   14.20
  10  -1   3   96.79   13.10
  10  -1   3   77.39    8.70
 -11   1  -3    3.30    8.20
 -11   1  -3   21.10    9.20
  11  -1   3   17.20    7.50
 -12   1  -3   59.49   14.70
  12  -1   3   51.19    8.10
 -13   1  -3   53.09   15.70
 -12   0   3   -6.40    9.30
  11   0  -3   76.59   13.00
 -11   0   3   69.89   18.00
 -11   0   3   97.89   22.20
  10   0  -3  601.14   48.50
  10   0  -3  528.15   42.00
 -10   0   3  595.94   53.49
 -10   0   3  547.85   52.19
   9   0  -3   16.70    6.50
   9   0  -3   11.00    6.70
   9   0  -3   29.10    8.00
   9   0  -3   20.30    4.30
  -9   0   3   10.40    6.50
  -9   0   3   17.50    8.10
   8   0  -3    8.80    5.20
   8   0  -3    3.40    3.30
   8   0  -3   12.70    4.80
   8   0  -3    6.60    5.00
  -8   0   3   -0.90    4.10
  -8   0   3   17.30    7.30
  -8   0   3    6.00    4.30
   7   0  -3  224.58   23.40
   7   0  -3  192.88   18.70
   7   0  -3  199.58   20.30
   7   0  -3  186.88   17.00
   7   0  -3  180.78   19.10
  -7   0   3  199.08   21.80
  -7   0   3  175.68   18.30
  -7   0   3  251.97   23.80
   6   0  -3   12.70    4.30
   6   0  -3   20.30    4.40
   6   0  -3   15.00    5.00
   6   0  -3   19.80    5.80
  -6   0   3   20.90    6.10
  -6   0   3   33.10    8.50
   5   0  -3    9.50    3.30
   5   0  -3    8.70    4.10
   5   0  -3    1.50    2.60
   5   0  -3    8.00    2.60
   5   0  -3    3.50    3.20
  -5   0   3   10.20    4.30
  -5   0   3   10.20    4.40
  -5   0   3    8.30    3.30
  -5   0   3    9.50    3.10
   4   0  -3 1454.25  114.59
   4   0  -3 1542.25  115.59
   4   0  -3 1422.66  114.69
   4   0  -3 1531.75  119.09
  -4   0   3 1429.86  116.69
  -4   0   3 1720.53  116.19
  -4   0   3 1691.13  115.19
  -4   0   3 1726.63  117.89
   3   0  -3   -0.30    1.90
   3   0  -3    1.40    1.90
   3   0  -3    2.30    2.00
   3   0  -3    1.30    2.10
   3   0  -3    4.50    2.60
  -3   0   3    5.00    2.00
  -3   0   3    5.40    2.70
  -3   0   3    3.70    2.80
  -3   0   3   -1.50    1.70
  -3   0   3    1.70    1.80
   2   0  -3  129.19   11.40
   2   0  -3  120.39   10.60
   2   0  -3  115.29   11.00
   2   0  -3  118.59   11.40
  -2   0   3  124.19   11.60
  -2   0   3  115.49   10.60
  -2   0   3  134.49   12.20
  -2   0   3  123.09   11.50
  -2   0   3  117.29   11.00
   1   0  -3  128.59   10.90
   1   0  -3  106.19   10.10
   1   0  -3   96.09    9.90
   1   0  -3  100.49   10.40
   1   0  -3  113.99    9.80
  -1   0   3  114.19   10.70
  -1   0   3  145.39   11.10
  -1   0   3  122.49   10.20
  -1   0   3  133.19   10.30
  -1   0   3  129.99   10.10
   0   0  -3  567.64   44.30
   0   0  -3  536.35   43.30
   0   0  -3  636.64   43.70
   0   0  -3  629.44   43.30
   0   0  -3  586.14   43.30
   0   0   3  573.44   43.20
   0   0   3  536.25   43.10
   0   0   3  582.64   43.40
   0   0   3  627.34   43.50
   0   0   3  661.03   44.70
  -1   0  -3  106.09    9.10
  -1   0  -3  117.49    9.80
   1   0   3  114.89    9.20
   1   0   3  119.29    9.90
  -2   0  -3 3992.50  304.37
  -2   0  -3 4536.85  307.37
  -2   0  -3 4142.59  305.27
   2   0   3 4171.88  305.47
   2   0   3 4421.86  307.27
  -3   0  -3  108.19    9.00
  -3   0  -3  109.69    8.30
  -3   0  -3  106.99    8.90
  -3   0  -3  107.39   11.30
  -3   0  -3  100.49    9.00
   3   0   3   93.09   11.20
   3   0   3  112.49    8.20
   3   0   3  106.79    8.80
  -4   0  -3  507.35   36.40
  -4   0  -3  427.16   38.40
  -4   0  -3  519.15   35.80
  -4   0  -3  419.86   35.60
   4   0   3  461.55   35.00
   4   0   3  468.05   35.00
   4   0   3  497.65   39.30
  -5   0  -3   26.00    4.90
  -5   0  -3   29.90    5.60
  -5   0  -3   11.80    4.80
  -5   0  -3   22.60    4.40
   5   0   3   35.00    4.10
   5   0   3   20.70    3.50
   5   0   3   25.40    6.90
  -6   0  -3   86.89   14.60
  -6   0  -3   89.49    9.50
  -6   0  -3  104.89   10.60
   6   0   3   81.69    9.00
   6   0   3  110.79   16.80
   6   0   3  103.89    9.40
  -7   0  -3    2.70    4.60
  -7   0  -3   -0.50    2.80
  -7   0  -3   -0.90    2.70
  -7   0  -3    0.80    2.30
   7   0   3    4.00    2.50
   7   0   3    6.80    2.80
   7   0   3   -5.30    4.60
  -8   0  -3  176.38   19.60
  -8   0  -3  139.89   19.90
  -8   0  -3  189.18   17.10
  -8   0  -3  201.18   18.40
   8   0   3  186.78   17.10
   8   0   3  178.38   16.30
   8   0   3  158.08   24.60
  -9   0  -3    6.20    5.70
  -9   0  -3    5.40    6.10
   9   0   3   17.70    4.80
 -10   0  -3    2.60    5.70
 -10   0  -3    6.30    7.50
  10   0   3    7.00    4.00
 -11   0  -3   -0.40    6.10
 -11   0  -3   -1.30    7.30
  11   0   3    2.10    3.80
  11   0   3    5.80    5.70
 -12   0  -3   38.60   13.50
  12   0   3   39.50    7.70
 -13   0  -3   11.30   10.50
  13   0   3   -7.00    5.70
  12  -1  -3   49.99   11.10
 -12   1   3   45.50   14.90
 -12   1   3   29.40   13.80
  11  -1  -3   28.10    8.80
 -11   1   3   54.99   14.30
 -11   1   3   38.20   13.20
  10  -1  -3    6.10    8.60
 -10   1   3    1.90    6.00
 -10   1   3    8.10    8.60
   9  -1  -3   47.20   10.80
   9  -1  -3   63.69    7.60
   9  -1  -3   71.09   11.90
  -9   1   3   77.59   16.00
  -9   1   3   58.59   13.40
   8  -1  -3  112.99   10.60
  -8   1   3  109.89   15.80
  -8   1   3   85.89   13.10
  -8   1   3  111.29   18.10
   7  -1  -3  382.06   29.90
   7  -1  -3  338.07   35.20
   7  -1  -3  316.57   28.50
   7  -1  -3  303.47   29.60
   7  -1  -3  321.77   26.50
  -7   1   3  400.76   33.40
  -7   1   3  295.47   31.20
   6  -1  -3    1.20    2.50
   6  -1  -3    0.40    3.00
   6  -1  -3    4.10    2.70
   6  -1  -3    1.30    1.80
   6  -1  -3    6.60    4.20
  -6   1   3    5.70    2.80
  -6   1   3    2.10    2.60
  -6   1   3   -1.20    3.00
  -6   1   3   -0.50    4.20
   5  -1  -3   38.90    5.70
   5  -1  -3   44.60    8.70
   5  -1  -3   34.30    6.80
   5  -1  -3   35.90    6.30
   5  -1  -3   31.80    8.30
  -5   1   3   26.80    5.80
  -5   1   3   33.60    8.00
  -5   1   3   28.80    7.40
  -5   1   3   27.90    6.00
  -5   1   3   37.20    6.50
   4  -1  -3   83.39   10.10
   4  -1  -3   92.69   12.00
   4  -1  -3   99.49    9.50
   4  -1  -3  118.29   11.80
  -4   1   3   77.09    9.80
  -4   1   3  101.59   10.20
  -4   1   3   71.69   15.10
  -4   1   3  100.79    9.90
   3  -1  -3  591.64   49.60
   3  -1  -3  672.23   48.40
   3  -1  -3  736.53   48.40
   3  -1  -3  559.84   49.70
  -3   1   3  610.74   48.20
  -3   1   3  623.14   48.80
  -3   1   3  685.03   50.19
  -3   1   3  614.14   49.99
   2  -1  -3  667.63   47.50
   2  -1  -3  623.84   48.70
   2  -1  -3  567.44   47.60
  -2   1   3  662.23   48.00
  -2   1   3  655.73   49.10
   1  -1  -3 2760.12  185.48
   1  -1  -3 2365.76  184.78
   1  -1  -3 2435.86  185.28
  -1   1   3 2410.96  185.98
  -1   1   3 2714.43  185.58
  -1   1   3 2610.54  184.98
  -1   1   3 2647.14  185.38
   0  -1  -3    0.90    0.80
   0  -1  -3    1.90    1.30
   0  -1  -3    0.80    1.20
   0  -1  -3    1.50    1.20
   0  -1  -3   -0.60    1.40
   0   1   3    3.10    1.50
   0   1   3    0.20    1.20
   0   1   3    1.50    0.90
   0   1   3    3.10    1.30
   0   1   3    1.10    0.90
  -1  -1  -3  311.97   23.80
  -1  -1  -3  314.97   24.20
   1   1   3  362.86   23.80
   1   1   3  286.47   23.70
  -2  -1  -3  251.97   19.00
  -2  -1  -3  245.88   18.80
  -2  -1  -3  255.57   19.00
  -2  -1  -3  263.47   18.20
   2   1   3  221.18   18.70
   2   1   3  245.18   18.70
  -3  -1  -3  400.86   33.00
  -3  -1  -3  411.36   29.70
  -3  -1  -3  427.56   30.60
  -3  -1  -3  436.96   30.50
  -3  -1  -3  395.66   29.40
   3   1   3  367.16   29.90
   3   1   3  369.76   30.00
   3   1   3  385.16   29.60
   3   1   3  412.56   29.60
  -4  -1  -3 1250.27  100.79
  -4  -1  -3 1394.86   99.99
  -4  -1  -3 1547.25  104.49
  -4  -1  -3 1456.55  100.99
   4   1   3 1366.56  100.29
   4   1   3 1336.37  100.19
   4   1   3 1307.57  103.79
   4   1   3 1321.87   99.89
   4   1   3 1398.96   99.09
  -5  -1  -3  282.77   24.20
  -5  -1  -3  277.67   26.80
  -5  -1  -3  269.67   22.70
   5   1   3  271.67   22.70
   5   1   3  331.77   27.80
   5   1   3  288.27   23.10
   5   1   3  309.77   23.30
  -6  -1  -3  600.64   41.70
  -6  -1  -3  468.25   41.30
   6   1   3  547.05   40.90
   6   1   3  507.75   45.40
   6   1   3  477.45   40.40
   6   1   3  557.34   40.60
  -7  -1  -3  243.78   22.90
  -7  -1  -3  239.98   25.70
  -7  -1  -3  220.78   20.50
  -7  -1  -3  296.07   22.70
   7   1   3  210.68   20.30
   7   1   3  242.98   21.80
   7   1   3  272.47   26.90
  -8  -1  -3   -1.40    3.80
  -8  -1  -3   -2.30    3.20
  -8  -1  -3    0.90    3.70
  -8  -1  -3   -5.90    2.40
   8   1   3   -0.70    2.60
   8   1   3   -3.10    5.00
   8   1   3   10.90    3.60
  -9  -1  -3   38.50    8.40
  -9  -1  -3   34.90    9.70
   9   1   3   32.10    7.00
   9   1   3   37.60    7.30
 -10  -1  -3   -2.70    8.60
 -10  -1  -3    0.70    4.40
 -10  -1  -3   -3.30    5.90
  10   1   3    2.50    3.80
 -11  -1  -3   19.00    9.50
  11   1   3   27.20    7.50
  11   1   3   29.60    7.30
 -12  -1  -3  231.48   35.40
 -12  -1  -3  234.18   28.20
  12   1   3  173.38   20.30
  12   1   3  195.08   19.70
 -13  -1  -3   16.80   10.80
  13   1   3   -9.70    6.70
  12  -2  -3   -3.60    7.20
 -12   2   3   14.00   12.10
  11  -2  -3    2.20    5.90
 -11   2   3    2.60    8.90
 -11   2   3   -0.80    7.20
  10  -2  -3  197.98   16.20
  10  -2  -3  183.78   20.30
 -10   2   3  133.09   23.50
 -10   2   3  279.07   29.20
   9  -2  -3    7.70    6.10
   9  -2  -3   -1.20    4.20
  -9   2   3   -0.40    5.40
  -9   2   3   14.00    8.60
   8  -2  -3    6.50    4.50
   8  -2  -3    8.40    4.10
  -8   2   3   13.40    4.70
  -8   2   3   12.80    6.50
   7  -2  -3   28.50    5.80
   7  -2  -3   39.20    8.20
   7  -2  -3   63.99   14.20
   7  -2  -3   22.00    6.50
  -7   2   3   33.80    7.00
  -7   2   3   34.60    8.90
  -7   2   3   37.20    8.70
  -7   2   3   36.40    8.20
   6  -2  -3  238.88   18.40
   6  -2  -3  219.48   21.00
   6  -2  -3  186.28   19.40
   6  -2  -3  213.88   23.90
  -6   2   3  178.78   20.30
  -6   2   3  249.78   19.60
  -6   2   3  196.28   19.30
  -6   2   3  179.98   21.20
  -6   2   3  224.68   22.70
   5  -2  -3   37.60    8.40
   5  -2  -3   46.30   10.00
   5  -2  -3   49.10    6.10
   5  -2  -3   55.69    9.00
  -5   2   3   44.40    9.20
  -5   2   3   62.49    8.60
  -5   2   3   43.60    7.50
  -5   2   3   44.40    9.00
  -5   2   3   38.60    6.70
   4  -2  -3  442.26   38.80
   4  -2  -3  461.55   37.70
   4  -2  -3  484.45   36.80
  -4   2   3  429.06   39.10
  -4   2   3  548.95   37.70
  -4   2   3  431.26   39.30
  -4   2   3  510.85   37.70
   3  -2  -3   23.30    5.80
   3  -2  -3   31.50    4.90
   3  -2  -3   42.60    7.70
   3  -2  -3   30.20    5.30
  -3   2   3   18.70    5.30
  -3   2   3   24.20    5.60
  -3   2   3   23.50    4.90
  -3   2   3   24.20    4.40
  -3   2   3   22.60    4.20
   2  -2  -3   -0.40    2.00
   2  -2  -3   -1.90    1.30
   2  -2  -3   -0.90    1.70
   2  -2  -3   -1.10    1.70
  -2   2   3    1.50    1.60
  -2   2   3   -2.10    1.60
  -2   2   3    3.60    1.90
  -2   2   3    0.60    1.80
  -2   2   3    1.60    2.00
   1  -2  -3  410.86   28.90
   1  -2  -3  406.56   29.90
   1  -2  -3  341.57   28.90
  -1   2   3  418.56   29.20
  -1   2   3  349.67   28.50
  -1   2   3  330.27   29.40
  -1   2   3  340.07   27.90
   0  -2  -3   19.00    4.20
   0  -2  -3   32.30    4.00
   0  -2  -3   29.90    4.60
   0  -2  -3   24.90    4.10
   0   2   3   30.60    4.50
   0   2   3   38.50    5.80
   0   2   3   38.90    4.60
   0   2   3   32.90    3.90
  -1  -2  -3  456.15   34.00
  -1  -2  -3  390.46   33.90
  -1  -2  -3  481.35   34.70
   1   2   3  459.55   34.00
   1   2   3  473.55   34.00
   1   2   3  445.96   34.40
  -2  -2  -3  433.96   34.60
  -2  -2  -3  489.95   34.60
  -2  -2  -3  430.06   34.20
  -2  -2  -3  491.05   33.40
   2   2   3  429.76   33.10
   2   2   3  450.25   34.30
   2   2   3  449.86   34.50
  -3  -2  -3   14.00    3.40
  -3  -2  -3   17.90    3.50
  -3  -2  -3   18.70    2.80
  -3  -2  -3   14.90    2.40
  -3  -2  -3   10.90    4.20
   3   2   3   12.60    3.00
   3   2   3   12.00    3.00
   3   2   3   18.80    2.50
   3   2   3   21.00    3.20
  -4  -2  -3 2387.76  174.48
  -4  -2  -3 2155.78  178.28
  -4  -2  -3 2454.75  176.18
  -4  -2  -3 2341.17  175.78
   4   2   3 2308.87  175.28
   4   2   3 2410.36  174.38
   4   2   3 2624.84  174.38
   4   2   3 2587.04  175.68
  -5  -2  -3  516.05   43.60
  -5  -2  -3  509.95   39.80
  -5  -2  -3  460.05   41.30
   5   2   3  540.05   39.00
   5   2   3  563.74   39.90
   5   2   3  499.75   40.50
   5   2   3  568.24   41.00
  -6  -2  -3   17.00    3.90
  -6  -2  -3   27.40    7.80
  -6  -2  -3   19.70    5.50
  -6  -2  -3   15.80    4.80
   6   2   3   11.10    3.50
   6   2   3   13.20    2.50
   6   2   3   16.40    3.60
   6   2   3    9.20    4.70
   6   2   3   15.10    4.30
  -7  -2  -3   20.00    4.60
  -7  -2  -3   26.00    7.00
  -7  -2  -3   15.00    4.90
  -7  -2  -3   18.80    6.10
   7   2   3   19.50    5.00
   7   2   3   21.40    4.70
   7   2   3    9.50    6.30
   7   2   3   12.20    4.80
   7   2   3   14.20    2.50
   7   2   3   22.90    2.80
  -8  -2  -3    9.10    5.60
  -8  -2  -3   12.40    6.10
  -8  -2  -3    6.40    5.50
  -8  -2  -3    9.30    3.10
   8   2   3   11.10    7.20
   8   2   3    5.50    3.40
   8   2   3    7.00    3.20
   8   2   3    7.10    3.80
  -9  -2  -3   18.00    7.30
  -9  -2  -3   21.50    6.50
  -9  -2  -3   11.80    6.20
   9   2   3   27.00    6.00
   9   2   3   15.50    5.70
 -10  -2  -3   37.20   12.20
 -10  -2  -3   66.49   14.80
 -10  -2  -3   60.59   13.40
  10   2   3   47.40    8.80
 -11  -2  -3    0.00    6.80
 -11  -2  -3    5.80    7.10
 -12  -2  -3   56.29   14.30
 -12  -2  -3   55.09   17.90
  12   2   3   53.99   11.50
  12   2   3   73.89   11.50
 -13  -2  -3    9.60   11.70
  13   2   3    9.60    7.40
  12  -3  -3    7.30    7.80
 -12   3   3   14.00   10.90
 -11   3   3   53.79   15.40
 -11   3   3   82.99   18.40
  10  -3  -3   92.59   14.60
  10  -3  -3  117.99   10.60
 -10   3   3   71.69   17.10
 -10   3   3   84.59   17.00
   9  -3  -3   66.59   13.50
   9  -3  -3   99.29   14.00
   9  -3  -3   89.09    9.10
  -9   3   3   59.69   15.30
  -9   3   3   61.99   14.00
   8  -3  -3   26.30    5.70
   8  -3  -3   33.20    7.40
  -8   3   3   25.20   10.10
  -8   3   3   22.50    8.20
  -8   3   3   29.20    9.70
   7  -3  -3  402.96   31.70
   7  -3  -3  359.56   37.80
   7  -3  -3  410.56   33.90
  -7   3   3  408.16   37.10
  -7   3   3  375.36   33.40
   6  -3  -3   93.49   14.00
   6  -3  -3   98.59   11.30
   6  -3  -3   99.79   16.50
   6  -3  -3   97.39   10.40
  -6   3   3   78.09   12.50
  -6   3   3  100.89   11.20
  -6   3   3   82.59   14.70
  -6   3   3  110.99   13.80
  -6   3   3   83.49   13.20
   5  -3  -3  276.27   23.20
   5  -3  -3  257.57   25.20
   5  -3  -3  264.97   21.80
   5  -3  -3  238.38   20.40
  -5   3   3  236.38   21.20
  -5   3   3  216.98   20.50
  -5   3   3  199.58   22.80
  -5   3   3  241.18   23.30
   4  -3  -3   -2.10    2.30
   4  -3  -3    0.00    2.40
   4  -3  -3   -0.70    1.70
   4  -3  -3    2.90    3.00
  -4   3   3   -0.20    2.70
  -4   3   3    3.70    2.60
  -4   3   3    4.10    2.40
  -4   3   3    2.40    2.10
  -4   3   3    4.60    3.90
   3  -3  -3  133.09   14.00
   3  -3  -3  107.99   12.00
   3  -3  -3  147.29   12.70
  -3   3   3  120.49   14.00
  -3   3   3  126.99   11.90
  -3   3   3  141.89   12.80
  -3   3   3  112.49   13.10
  -3   3   3  111.29   12.30
   2  -3  -3  321.17   29.00
   2  -3  -3  342.07   28.20
   2  -3  -3  321.87   28.90
  -2   3   3  381.46   29.20
  -2   3   3  376.86   27.70
  -2   3   3  385.86   28.50
  -2   3   3  331.57   27.80
   1  -3  -3 1114.39   79.39
   1  -3  -3  954.70   78.49
   1  -3  -3 1123.19   78.99
   1  -3  -3 1130.79   80.19
  -1   3   3 1033.10   78.89
  -1   3   3 1069.59   79.89
  -1   3   3 1032.20   78.69
   0  -3  -3   43.70    5.60
   0  -3  -3   53.69    6.20
   0  -3  -3   40.10    5.20
   0  -3  -3   51.99    6.30
   0   3   3   49.90    5.40
   0   3   3   43.80    6.20
   0   3   3   43.00    7.20
   0   3   3   43.70    5.70
  -1  -3  -3   82.59    8.10
  -1  -3  -3   78.99    8.00
   1   3   3   75.39    8.10
   1   3   3   68.99    7.70
   1   3   3   78.19    8.50
  -2  -3  -3  685.83   46.80
  -2  -3  -3  596.24   45.90
  -2  -3  -3  569.64   45.50
   2   3   3  669.83   46.60
   2   3   3  587.94   45.30
   2   3   3  622.04   46.90
   2   3   3  571.34   46.00
  -3  -3  -3   21.50    3.90
  -3  -3  -3   33.20    3.80
  -3  -3  -3   17.70    3.90
  -3  -3  -3   22.90    4.60
   3   3   3   28.40    4.80
   3   3   3   32.00    3.50
   3   3   3   32.40    5.00
   3   3   3   23.90    4.90
  -4  -3  -3   25.70    4.20
  -4  -3  -3   15.60    5.40
  -4  -3  -3   30.20    6.10
   4   3   3   29.20    5.50
   4   3   3   32.20    5.20
   4   3   3   25.90    4.00
   4   3   3   30.30    5.60
  -5  -3  -3    6.10    2.30
  -5  -3  -3   14.00    3.60
  -5  -3  -3    8.20    5.20
  -5  -3  -3   11.10    3.60
   5   3   3    4.20    2.90
   5   3   3    4.60    2.40
   5   3   3    6.20    2.20
   5   3   3    6.60    3.00
  -6  -3  -3  159.98   14.90
  -6  -3  -3  181.88   19.90
  -6  -3  -3  158.08   16.40
  -6  -3  -3  151.48   16.70
   6   3   3  160.68   14.40
   6   3   3  170.18   16.10
   6   3   3  192.98   15.20
   6   3   3  186.78   16.70
  -7  -3  -3  155.98   20.30
  -7  -3  -3  201.68   19.50
  -7  -3  -3  148.99   15.50
  -7  -3  -3  176.58   17.80
   7   3   3  197.78   15.00
   7   3   3  158.38   16.90
   7   3   3  189.98   16.00
   7   3   3  164.88   16.90
  -8  -3  -3   46.50   12.40
  -8  -3  -3   60.99    8.90
  -8  -3  -3   67.79   12.60
   8   3   3   70.79    8.50
   8   3   3   68.89   10.60
   8   3   3   62.09    6.70
   8   3   3   55.69    9.80
  -9  -3  -3  153.38   19.10
  -9  -3  -3  102.29   24.00
  -9  -3  -3  142.39   18.10
  -9  -3  -3  152.98   15.80
   9   3   3  169.18   17.20
   9   3   3  181.88   16.40
   9   3   3  191.98   17.70
 -10  -3  -3   76.59   15.20
 -10  -3  -3  104.89   19.20
 -10  -3  -3  119.59   17.60
  10   3   3  100.99   12.70
  10   3   3  123.59   12.90
 -11  -3  -3    4.70    7.80
  11   3   3   -1.40    5.70
  11   3   3    0.20    4.20
 -12  -3  -3   88.39   18.90
  12   3   3   85.49   13.20
 -13  -3  -3   -9.10    9.80
  11  -4  -3    3.40    6.70
 -11   4   3   -2.60   12.10
  10  -4  -3  207.28   18.10
  10  -4  -3  219.38   22.20
 -10   4   3  245.98   27.90
 -10   4   3  171.28   19.70
 -10   4   3  224.18   27.70
   9  -4  -3   33.40    7.10
   9  -4  -3   34.50    5.90
  -9   4   3   28.40    9.70
  -9   4   3   31.90    9.60
  -9   4   3   19.40    6.60
   8  -4  -3   71.29    8.70
   8  -4  -3   55.09   10.30
  -8   4   3   42.50    9.10
  -8   4   3   53.49   13.70
  -8   4   3   67.99   13.70
   7  -4  -3    4.20    3.50
   7  -4  -3    5.90    4.10
   7  -4  -3    6.40    5.40
   7  -4  -3   -0.40    6.20
  -7   4   3    4.40    3.80
  -7   4   3    1.90    4.90
  -7   4   3   -0.70    3.20
  -7   4   3    9.40    5.00
   6  -4  -3  642.54   48.20
   6  -4  -3  540.25   53.09
   6  -4  -3  579.64   50.89
   6  -4  -3  662.73   49.70
  -6   4   3  644.94   52.69
  -6   4   3  563.94   52.29
  -6   4   3  580.64   49.30
  -6   4   3  693.13   49.40
   5  -4  -3  248.08   22.30
   5  -4  -3  215.08   20.20
   5  -4  -3  238.08   23.70
   5  -4  -3  243.98   19.90
  -5   4   3  173.28   21.70
  -5   4   3  179.88   20.00
  -5   4   3  197.18   19.70
  -5   4   3  223.78   19.80
  -5   4   3  264.07   23.10
   4  -4  -3   -2.10    3.20
   4  -4  -3    2.80    3.60
   4  -4  -3   -1.30    2.10
   4  -4  -3    4.80    3.90
  -4   4   3    1.90    2.00
  -4   4   3   -1.10    2.10
  -4   4   3   -0.80    2.20
  -4   4   3   -1.50    2.00
  -4   4   3   -2.50    2.60
   3  -4  -3    1.90    3.10
   3  -4  -3   -2.70    3.00
   3  -4  -3    7.80    3.90
   3  -4  -3    1.90    3.20
  -3   4   3    3.20    2.40
  -3   4   3    6.70    2.90
  -3   4   3    3.60    3.70
  -3   4   3    8.50    3.30
  -3   4   3    5.50    3.10
   2  -4  -3 2198.88  154.88
   2  -4  -3 2073.49  153.08
   2  -4  -3 2179.58  153.58
   2  -4  -3 2161.58  155.18
  -2   4   3 1976.60  156.88
  -2   4   3 1894.21  153.58
  -2   4   3 2151.18  153.58
   1  -4  -3 2560.84  168.28
   1  -4  -3 2194.88  167.58
   1  -4  -3 2296.77  169.18
  -1   4   3 2333.87  167.88
  -1   4   3 2240.78  167.78
  -1   4   3 2164.68  168.48
   0  -4  -3  119.69   11.80
   0  -4  -3  116.09   12.10
   0  -4  -3  135.49   12.30
   0  -4  -3  127.39   12.90
   0   4   3  143.79   12.70
   0   4   3  130.69   12.40
  -1  -4  -3  858.91   64.09
  -1  -4  -3  833.72   63.79
  -1  -4  -3  784.42   64.99
  -1  -4  -3  897.21   63.49
   1   4   3  892.31   64.09
   1   4   3  895.61   64.19
   1   4   3  774.92   63.59
  -2  -4  -3  296.77   23.30
  -2  -4  -3  252.37   22.30
   2   4   3  266.07   21.90
   2   4   3  299.47   23.20
   2   4   3  260.87   22.70
  -3  -4  -3  671.43   50.99
  -3  -4  -3  728.93   51.39
   3   4   3  579.34   50.19
   3   4   3  648.94   51.69
   3   4   3  730.43   51.69
   3   4   3  702.13   52.49
  -4  -4  -3  542.95   48.90
  -4  -4  -3  542.65   42.90
  -4  -4  -3  586.44   45.10
   4   4   3  525.85   42.30
   4   4   3  531.65   44.00
   4   4   3  632.64   43.80
   4   4   3  579.94   46.20
  -5  -4  -3  713.43   50.89
  -5  -4  -3  667.13   48.10
  -5  -4  -3  593.14   52.19
  -5  -4  -3  608.84   51.29
   5   4   3  637.44   47.90
   5   4   3  660.03   47.50
   5   4   3  579.14   49.10
   5   4   3  544.25   48.70
  -6  -4  -3   23.10    6.90
  -6  -4  -3   15.40    7.00
  -6  -4  -3   35.20    6.60
   6   4   3   30.30    5.30
   6   4   3   21.90    5.00
   6   4   3   40.50    7.30
   6   4   3   20.20    5.50
  -7  -4  -3  266.17   23.70
  -7  -4  -3  240.48   25.80
  -7  -4  -3  241.98   24.00
   7   4   3  239.28   20.50
   7   4   3  244.18   20.70
   7   4   3  213.78   21.70
   7   4   3  236.78   22.70
  -8  -4  -3   75.29   10.20
  -8  -4  -3   51.19   11.30
  -8  -4  -3   66.19   11.70
  -8  -4  -3   53.79   12.70
   8   4   3   66.19   11.00
   8   4   3   60.39   10.90
   8   4   3   79.69   10.40
   8   4   3   61.59    8.30
  -9  -4  -3  135.69   15.80
  -9  -4  -3  142.69   21.40
  -9  -4  -3  185.58   22.70
   9   4   3  157.18   15.90
   9   4   3  179.78   18.00
 -10  -4  -3    7.10    5.80
 -10  -4  -3    5.90    6.10
 -10  -4  -3    4.50    4.80
  10   4   3    3.60    4.80
  10   4   3    4.30    2.80
  10   4   3   -6.30    3.10
 -11  -4  -3   -6.60    4.60
 -11  -4  -3    2.90    7.00
  11   4   3   -3.90    6.60
  11   4   3    4.00    5.50
  12   4   3   -9.40    6.10
 -13  -4  -3  -12.10   12.70
  13   4   3    9.30    9.00
  11  -5  -3   -5.70    9.50
 -11   5   3   -8.40   11.00
 -10   5   3   17.70    7.00
 -10   5   3    7.40    8.90
   9  -5  -3   96.09   15.40
   9  -5  -3   73.19   12.30
   9  -5  -3   65.59    9.50
  -9   5   3   71.39   16.90
  -9   5   3   66.19   11.20
   8  -5  -3   -5.20    3.90
   8  -5  -3    7.60    3.90
   8  -5  -3   -0.70    6.50
  -8   5   3    3.50    5.70
  -8   5   3   -1.80    4.00
  -8   5   3    7.20    6.30
   7  -5  -3    3.00    3.30
   7  -5  -3   12.10    5.00
   7  -5  -3   -5.20    5.90
  -7   5   3    8.60    6.70
  -7   5   3    2.00    5.60
  -7   5   3    2.80    4.00
   6  -5  -3   10.60    4.60
   6  -5  -3    5.80    6.40
   6  -5  -3   18.50    6.00
   6  -5  -3    7.60    4.20
  -6   5   3    6.90    4.60
  -6   5   3    9.40    4.60
  -6   5   3    4.10    3.70
  -6   5   3    7.50    5.60
   5  -5  -3    2.30    4.10
   5  -5  -3    0.80    3.50
   5  -5  -3    7.20    6.50
   5  -5  -3    0.70    3.00
  -5   5   3    2.30    4.40
  -5   5   3    0.40    3.50
  -5   5   3    4.10    4.30
  -5   5   3   -2.40    3.70
   4  -5  -3   48.00    9.40
   4  -5  -3   22.70    5.80
   4  -5  -3   28.70    7.60
   4  -5  -3   31.50    6.40
  -4   5   3   13.00    4.90
  -4   5   3   30.60    6.90
  -4   5   3   29.80    6.20
  -4   5   3   23.30    6.10
  -4   5   3   25.90    7.50
   3  -5  -3  317.77   29.80
   3  -5  -3  343.57   28.40
   3  -5  -3  353.06   28.20
  -3   5   3  356.16   29.50
  -3   5   3  326.87   28.00
  -3   5   3  310.97   30.30
   2  -5  -3  321.57   27.00
   2  -5  -3  305.47   25.90
   2  -5  -3  318.57   26.30
  -2   5   3  311.97   26.20
  -2   5   3  312.17   27.50
  -2   5   3  278.67   25.80
  -2   5   3  310.47   26.20
   1  -5  -3   52.79    8.40
   1  -5  -3   64.19    9.30
   1  -5  -3   63.39   10.60
   1  -5  -3   65.09    9.40
  -1   5   3   80.59   11.90
  -1   5   3   59.09    9.10
  -1   5   3   52.99    8.00
  -1   5   3   70.99    9.00
   0  -5  -3    4.40    2.50
   0  -5  -3    2.50    2.70
   0  -5  -3    5.60    3.20
   0  -5  -3   -0.70    1.90
   0   5   3    8.50    3.10
   0   5   3    0.30    3.00
   0   5   3    1.30    4.10
  -1  -5  -3   51.79    6.30
  -1  -5  -3   48.30    9.10
  -1  -5  -3   36.20    6.60
  -1  -5  -3   44.00    7.20
   1   5   3   55.19    8.10
   1   5   3   46.50    8.30
   1   5   3   55.79    8.90
   1   5   3   54.19    8.00
  -2  -5  -3   36.10    6.80
  -2  -5  -3   42.40    7.60
  -2  -5  -3   65.09   10.60
   2   5   3   42.30    7.20
   2   5   3   47.70    8.20
   2   5   3   49.60    7.90
   2   5   3   37.50    6.50
  -3  -5  -3   96.99   11.70
  -3  -5  -3   83.69   11.00
  -3  -5  -3   99.39   11.30
  -3  -5  -3   94.39   10.20
   3   5   3   92.99   10.80
   3   5   3   82.19   10.40
   3   5   3  105.59    9.70
   3   5   3  115.19   11.80
  -4  -5  -3   70.09   10.80
  -4  -5  -3   73.99   11.20
  -4  -5  -3   70.49    8.30
   4   5   3   69.59    9.00
   4   5   3   77.59    9.70
   4   5   3   85.09    8.30
   4   5   3   74.19    9.20
  -5  -5  -3  187.98   21.30
  -5  -5  -3  196.28   19.90
  -5  -5  -3  224.78   18.50
   5   5   3  195.38   19.60
   5   5   3  205.38   18.60
   5   5   3  192.68   19.10
   5   5   3  204.48   17.50
  -6  -5  -3  167.48   20.20
  -6  -5  -3  180.28   18.90
   6   5   3  155.98   16.90
   6   5   3  198.28   18.50
   6   5   3  184.88   17.00
   6   5   3  175.48   15.90
  -7  -5  -3  437.56   41.20
  -7  -5  -3  446.36   36.40
  -7  -5  -3  394.26   38.70
   7   5   3  450.25   37.80
   7   5   3  474.15   38.30
   7   5   3  436.46   35.80
   7   5   3  469.35   35.70
  -8  -5  -3   97.29   12.00
  -8  -5  -3  130.39   20.70
  -8  -5  -3  111.69   17.00
   8   5   3  133.79   12.50
   8   5   3   91.49   11.60
   8   5   3   91.79   14.30
   8   5   3   84.99   14.10
  -9  -5  -3  233.28   23.10
  -9  -5  -3  168.68   18.00
  -9  -5  -3  196.58   23.60
   9   5   3  142.89   18.70
   9   5   3  174.88   17.10
   9   5   3  194.88   19.90
 -10  -5  -3  306.77   31.30
 -10  -5  -3  276.87   26.20
 -10  -5  -3  235.88   30.80
  10   5   3  268.47   23.60
  10   5   3  304.47   25.70
  10   5   3  302.57   26.00
 -11  -5  -3   21.70   13.80
 -11  -5  -3   46.30   13.20
  11   5   3   35.20    8.10
  11   5   3   33.60    9.70
  11   5   3   28.70    6.50
 -12  -5  -3  -16.30    7.70
  12   5   3    5.40    5.30
  12   5   3    8.70    6.70
 -11   6   3  144.39   28.00
  10  -6  -3    7.40    6.90
 -10   6   3   10.20    8.80
 -10   6   3    2.10   12.40
   9  -6  -3    5.90    4.10
   9  -6  -3   -0.10    4.60
   9  -6  -3   -7.20   10.20
  -9   6   3    2.80    8.60
  -9   6   3   -2.70    5.90
   8  -6  -3   52.49   10.00
   8  -6  -3   62.09    8.70
  -8   6   3   43.50   11.90
  -8   6   3   47.50   13.10
  -8   6   3   45.30    9.50
   7  -6  -3   26.00    6.90
   7  -6  -3   27.80    5.40
  -7   6   3   10.50    5.70
  -7   6   3   16.00    6.70
  -7   6   3   15.30    5.30
   6  -6  -3    9.00    6.40
   6  -6  -3    7.70    4.10
   6  -6  -3    6.50    4.50
  -6   6   3   -3.10    3.70
  -6   6   3    8.20    6.30
  -6   6   3    5.00    4.80
   5  -6  -3   89.09   14.60
   5  -6  -3   98.49   16.00
   5  -6  -3   88.69   12.70
   5  -6  -3   85.19   11.00
  -5   6   3   94.19   12.60
  -5   6   3   94.69   16.30
  -5   6   3   85.99   10.90
  -5   6   3   81.59   13.30
   4  -6  -3    4.60    4.40
   4  -6  -3    8.50    4.60
   4  -6  -3    5.40    3.30
   4  -6  -3   -1.80    3.10
  -4   6   3    3.50    3.10
  -4   6   3    1.30    4.40
  -4   6   3    0.00    2.80
  -4   6   3    4.40    4.20
   3  -6  -3   16.80    4.80
   3  -6  -3   14.10    5.10
   3  -6  -3    7.40    3.90
   3  -6  -3   15.00    4.70
  -3   6   3    8.10    3.60
  -3   6   3    6.50    3.20
  -3   6   3    8.50    4.30
  -3   6   3    6.60    3.90
   2  -6  -3  251.47   22.80
   2  -6  -3  248.98   23.30
   2  -6  -3  253.57   24.40
   2  -6  -3  260.27   22.90
  -2   6   3  252.17   25.30
  -2   6   3  250.37   23.90
  -2   6   3  267.97   23.00
   1  -6  -3  381.46   33.10
   1  -6  -3  445.26   33.70
   1  -6  -3  377.66   33.00
   0  -6  -3   54.79    8.50
   0  -6  -3   53.79    9.40
   0  -6  -3   55.49    8.20
   0  -6  -3   46.00    8.00
   0   6   3   55.29    8.50
   0   6   3   62.89    9.50
   0   6   3   56.79    9.70
  -1  -6  -3   56.89    8.70
  -1  -6  -3   60.89    8.60
  -1  -6  -3   56.69    9.00
   1   6   3   48.20    9.00
   1   6   3   51.09    9.80
   1   6   3   70.39   10.10
  -2  -6  -3  843.32   68.29
  -2  -6  -3  927.21   66.59
  -2  -6  -3  889.51   67.19
   2   6   3  774.72   66.19
   2   6   3  908.31   66.39
   2   6   3  847.82   66.79
  -3  -6  -3   59.09   10.00
  -3  -6  -3   72.29   11.50
   3   6   3   46.80    9.00
   3   6   3   62.69    7.50
   3   6   3   61.29    9.80
   3   6   3   51.29    9.10
  -4  -6  -3   55.59    9.80
  -4  -6  -3   47.20    7.70
  -4  -6  -3   36.30    9.00
   4   6   3   27.10    7.50
   4   6   3   44.10    6.80
   4   6   3   72.49   10.10
   4   6   3   67.99    9.90
  -5  -6  -3  503.65   38.30
  -5  -6  -3  483.35   42.20
  -5  -6  -3  513.95   40.90
  -5  -6  -3  433.96   39.70
   5   6   3  508.75   39.50
   5   6   3  454.95   36.90
   5   6   3  408.26   38.90
   5   6   3  451.15   38.20
  -6  -6  -3  520.05   40.50
  -6  -6  -3  500.65   37.30
  -6  -6  -3  428.56   41.00
  -6  -6  -3  373.06   38.60
   6   6   3  422.06   35.80
   6   6   3  524.05   39.50
   6   6   3  410.46   36.70
  -7  -6  -3  175.18   17.10
  -7  -6  -3  187.68   21.50
  -7  -6  -3  150.18   18.90
   7   6   3  167.08   16.30
   7   6   3  157.08   18.10
   7   6   3  168.58   17.10
   7   6   3  173.58   18.30
  -8  -6  -3    8.20    4.70
  -8  -6  -3    4.20    5.50
  -8  -6  -3   -3.10    5.10
   8   6   3    1.70    4.60
   8   6   3   -2.30    4.00
   8   6   3    3.00    6.40
   8   6   3   -2.00    3.70
  -9  -6  -3    3.90    5.70
  -9  -6  -3    0.10    7.60
  -9  -6  -3   -1.30    4.90
   9   6   3    5.10    4.00
   9   6   3    5.70    5.50
   9   6   3   -0.30    4.60
 -10  -6  -3   96.79   14.00
 -10  -6  -3  138.39   22.20
 -10  -6  -3   93.69   15.40
  10   6   3   98.09   15.90
  10   6   3   86.99   12.80
  10   6   3   92.99   12.40
 -11  -6  -3   11.00    8.60
 -11  -6  -3   15.60   10.30
  11   6   3   -1.00    6.10
  11   6   3    1.50    6.40
 -12  -6  -3   24.10   12.70
 -12  -6  -3    4.50    9.40
  12   6   3   -6.90    6.10
  12   6   3   10.20    7.20
  10  -7  -3    8.80    8.00
 -10   7   3   35.90   13.30
 -10   7   3   12.30   10.60
   9  -7  -3  185.08   19.90
  -9   7   3  186.28   28.50
  -9   7   3  157.38   23.80
   8  -7  -3   25.20    8.30
   8  -7  -3   37.20   10.50
   8  -7  -3   70.79   14.90
  -8   7   3   27.30    8.30
  -8   7   3   19.00    7.70
  -8   7   3   23.40   10.60
   7  -7  -3    1.60    4.00
   7  -7  -3    8.40    3.80
  -7   7   3   -4.60    3.90
  -7   7   3    2.60    6.90
  -7   7   3    0.10    5.60
   6  -7  -3  113.59   15.40
   6  -7  -3   89.49   11.80
  -6   7   3  105.59   18.60
  -6   7   3  100.99   16.60
   5  -7  -3  228.18   25.90
   5  -7  -3  234.38   22.80
   5  -7  -3  280.17   24.30
   5  -7  -3  315.67   28.60
  -5   7   3  231.18   26.40
  -5   7   3  239.38   24.90
   4  -7  -3   44.40    8.70
   4  -7  -3   49.00    8.80
   4  -7  -3   30.10    8.60
  -4   7   3   36.60    8.40
  -4   7   3   37.10    8.70
  -4   7   3   46.10    8.60
  -4   7   3   42.10   10.10
   3  -7  -3  515.95   40.90
   3  -7  -3  429.36   37.90
   3  -7  -3  443.06   39.90
   3  -7  -3  472.65   38.40
  -3   7   3  492.25   39.20
  -3   7   3  422.06   38.10
   2  -7  -3   81.19   11.30
   2  -7  -3   74.69   11.60
   2  -7  -3   46.60   10.10
   2  -7  -3   61.49   10.20
  -2   7   3   67.89   11.40
  -2   7   3   62.99    9.80
  -2   7   3   57.69   11.90
   1  -7  -3    3.70    4.60
   1  -7  -3    4.80    3.30
   1  -7  -3    5.60    3.20
   1  -7  -3    6.90    3.40
  -1   7   3    2.10    3.60
   0  -7  -3   52.99    8.90
   0  -7  -3   56.79   10.20
   0  -7  -3   65.59   10.30
   0  -7  -3   62.09   10.20
   0   7   3   49.00    9.70
   0   7   3   55.49   10.70
   0   7   3   60.99   10.20
   0   7   3   81.59   11.50
  -1  -7  -3   33.80    7.30
  -1  -7  -3   33.50    7.10
  -1  -7  -3   17.20    5.80
  -1  -7  -3   33.20    6.10
   1   7   3   30.30    7.40
   1   7   3   17.90    6.20
   1   7   3   19.30    6.30
   1   7   3   26.30    7.60
  -2  -7  -3   27.90    7.60
  -2  -7  -3   10.20    4.80
  -2  -7  -3   15.20    3.60
   2   7   3   17.50    5.60
   2   7   3   14.20    5.10
   2   7   3   14.60    4.20
   2   7   3   19.10    6.30
  -3  -7  -3   32.30    8.80
  -3  -7  -3   45.40    9.00
   3   7   3   35.40    8.20
   3   7   3   47.70    9.20
   3   7   3   32.90    8.50
   3   7   3   49.30    8.30
  -4  -7  -3   95.29   15.00
  -4  -7  -3  148.79   20.60
   4   7   3  121.59   14.60
   4   7   3  145.89   13.10
   4   7   3   97.49   13.60
  -5  -7  -3   71.09   13.20
  -5  -7  -3   98.09   16.10
  -5  -7  -3   68.49   14.20
   5   7   3   82.69   13.40
   5   7   3   83.19   12.60
   5   7   3   87.79   12.70
  -6  -7  -3  252.17   27.40
  -6  -7  -3  290.37   24.30
  -6  -7  -3  200.48   24.70
   6   7   3  255.27   22.90
   6   7   3  266.17   25.30
   6   7   3  283.07   25.90
   6   7   3  253.37   24.10
  -7  -7  -3  388.56   35.40
  -7  -7  -3  400.76   37.20
  -7  -7  -3  363.66   32.00
   7   7   3  323.27   34.80
  -8  -7  -3   57.79   10.40
  -8  -7  -3   58.79   12.70
   8   7   3   61.19    9.20
   8   7   3   64.69   12.70
  -9  -7  -3   -1.70    5.10
  -9  -7  -3    0.10    5.90
   9   7   3    0.20    5.40
   9   7   3   -2.20    4.20
 -10  -7  -3   42.40   12.20
 -10  -7  -3   40.40   13.90
  10   7   3   36.90    9.10
  10   7   3   37.10   11.20
 -11  -7  -3    5.20   10.40
  11   7   3    6.50    8.80
  11   7   3   31.40    7.40
  11   7   3   49.90   11.80
   9  -8  -3   -5.20    6.30
  -9   8   3   -3.70    7.40
  -9   8   3    4.10   10.60
   8  -8  -3   38.60   10.60
  -8   8   3   43.10   13.40
  -8   8   3   40.20   11.30
   7  -8  -3   39.10    8.60
  -7   8   3   58.09   14.90
  -7   8   3   47.30   11.70
   6  -8  -3   25.10    6.70
   6  -8  -3   20.80    7.10
  -6   8   3   20.10   10.10
  -6   8   3   10.50    5.90
   5  -8  -3   59.49   10.50
   5  -8  -3   59.89    9.90
  -5   8   3   54.09   12.20
  -5   8   3   38.00   11.70
   4  -8  -3    7.50    7.50
   4  -8  -3   10.70    4.70
   4  -8  -3   -3.80    5.60
   4  -8  -3    9.40    5.10
  -4   8   3    3.40    4.70
  -4   8   3    2.70    3.50
   3  -8  -3    4.00    4.10
   3  -8  -3    3.90    6.60
   3  -8  -3   11.00    5.80
   3  -8  -3    4.00    3.90
  -3   8   3    5.80    3.00
  -3   8   3    7.50    5.40
  -3   8   3   11.10    6.00
  -3   8   3   -7.90    4.50
   2  -8  -3  374.66   34.40
   2  -8  -3  320.47   34.60
   2  -8  -3  397.46   33.80
   2  -8  -3  419.26   34.20
  -2   8   3  381.16   36.80
  -2   8   3  400.06   33.00
  -2   8   3  428.46   35.10
  -2   8   3  367.46   33.60
   1  -8  -3  768.82   60.69
   1  -8  -3  698.93   59.99
   1  -8  -3  738.83   62.39
   1  -8  -3  819.02   61.09
  -1   8   3  779.22   63.59
   0  -8  -3   58.19    9.90
   0  -8  -3   49.20    9.20
   0  -8  -3   58.39    9.70
   0  -8  -3   63.09   11.90
   0   8   3   53.09   11.70
   0   8   3   73.19   12.20
   0   8   3   52.39   10.00
  -1  -8  -3    4.40    4.00
  -1  -8  -3    2.70    3.20
   1   8   3    3.60    3.50
   1   8   3    0.40    3.40
   1   8   3   -5.30    4.40
   1   8   3    1.60    3.90
  -2  -8  -3  651.53   54.79
   2   8   3  750.22   56.99
   2   8   3  769.52   58.39
   2   8   3  720.33   57.09
   2   8   3  655.33   56.69
  -3  -8  -3  104.79   12.00
  -3  -8  -3  106.49   16.20
  -3  -8  -3   99.79   16.40
   3   8   3  114.99   13.20
   3   8   3  131.69   15.00
   3   8   3  117.39   17.60
   3   8   3   97.19   14.40
  -4  -8  -3   13.50    5.60
   4   8   3    7.10    4.10
   4   8   3    7.40    5.00
   4   8   3    7.60    4.70
  -5  -8  -3    0.90    4.30
   5   8   3    1.00    4.10
   5   8   3    4.80    6.50
   5   8   3   -1.90    3.60
  -6  -8  -3  878.91   72.79
  -6  -8  -3 1020.60   76.39
  -6  -8  -3  771.42   75.59
   6   8   3  933.01   73.29
   6   8   3  947.01   74.99
   6   8   3 1003.10   71.59
  -7  -8  -3   20.10    7.70
  -7  -8  -3   16.90    6.00
  -7  -8  -3   11.10    8.30
   7   8   3   16.30    5.70
   7   8   3   14.50    6.40
   7   8   3   15.20    6.90
  -8  -8  -3   20.50    7.50
  -8  -8  -3   30.50   10.40
  -8  -8  -3   17.20    8.30
   8   8   3   12.70    7.00
   8   8   3   17.20    6.00
  -9  -8  -3   15.40   10.20
  -9  -8  -3   25.40   10.40
  -9  -8  -3   22.30    7.70
   9   8   3   33.30    7.50
   9   8   3   20.40    7.70
   9   8   3   14.70    7.50
 -10  -8  -3   31.90   12.80
  10   8   3   30.80   10.30
  10   8   3   57.99   12.80
  11   8   3   12.40    6.60
  11   8   3    1.60    8.60
   8  -9  -3    9.70    7.60
  -8   9   3   19.10   10.90
  -8   9   3   20.20   10.10
  -7   9   3   11.40    8.40
  -7   9   3   17.20    7.50
   6  -9  -3   91.19   13.90
  -6   9   3   72.79   13.20
  -6   9   3   98.19   16.50
   5  -9  -3  422.66   35.30
  -5   9   3  365.16   35.80
   4  -9  -3   30.70    8.20
  -4   9   3   24.40   10.60
  -4   9   3   32.70    7.60
   3  -9  -3  134.89   19.60
   3  -9  -3  105.69   14.10
   3  -9  -3  140.79   15.40
   3  -9  -3  131.49   18.90
  -3   9   3   75.69   16.20
  -3   9   3  123.29   14.10
   2  -9  -3   36.20    8.40
   2  -9  -3   57.09   12.80
   2  -9  -3   39.90    8.40
  -2   9   3   49.30   12.70
   1  -9  -3  132.99   20.40
   1  -9  -3  182.68   18.00
   1  -9  -3  165.18   17.80
  -1   9   3  141.79   18.60
   0  -9  -3   36.10    9.20
   0  -9  -3   48.20    9.40
   0  -9  -3   41.80    9.00
   0   9   3   33.20    9.10
   0   9   3   30.50    9.30
  -1  -9  -3   14.60    7.10
  -1  -9  -3   17.80    5.90
  -1  -9  -3   12.10    5.90
   1   9   3   23.80    9.40
   1   9   3   11.00    5.60
  -2  -9  -3    9.00    5.10
  -2  -9  -3    2.50    3.40
   2   9   3    6.80    5.30
  -3  -9  -3  314.87   25.70
  -3  -9  -3  277.47   29.90
   3   9   3  269.97   28.80
   3   9   3  269.87   26.20
  -4  -9  -3    5.10    3.80
  -4  -9  -3   13.40    7.00
   4   9   3    4.80    3.80
   4   9   3    9.20    5.60
  -5  -9  -3   93.39   17.60
  -5  -9  -3   83.19   15.50
   5   9   3  116.59   13.50
   5   9   3   91.69   15.90
  -6  -9  -3   34.00    9.30
  -6  -9  -3   26.40    9.90
   6   9   3   56.39   12.00
   6   9   3   40.90    8.10
  -7  -9  -3  235.08   26.20
  -7  -9  -3  273.57   48.10
   7   9   3  308.57   29.10
  -8  -9  -3   25.90    8.50
  -8  -9  -3   -5.90    6.60
  -8  -9  -3    5.90    8.60
   8   9   3   12.00    5.70
  -9  -9  -3   33.70   11.10
  -9  -9  -3   33.60   12.60
   9   9   3   13.60    9.50
 -10  -9  -3  -12.60    9.80
  10   9   3   -1.30    5.90
   7 -10  -3   10.40   11.00
  -7  10   3   12.80    7.00
  -7  10   3    9.40    8.30
  -6  10   3   48.30   11.50
  -5  10   3   11.40    5.10
  -5  10   3   13.50    8.00
   4 -10  -3  179.78   20.60
  -4  10   3  145.49   25.60
  -4  10   3  187.18   19.80
   3 -10  -3   64.99   12.30
  -3  10   3   71.59   16.50
  -3  10   3   79.09   12.30
   2 -10  -3    9.20    7.00
   2 -10  -3    3.20    5.40
  -2  10   3   -3.20    5.00
  -2  10   3    3.90    5.20
   1 -10  -3  158.38   17.50
   1 -10  -3  105.39   17.20
  -1  10   3  136.79   20.70
  -1  10   3  133.49   20.90
   0 -10  -3   52.79   11.40
   0  10   3   90.09   16.80
  -1 -10  -3   19.00    7.10
  -1 -10  -3   14.70    6.40
   1  10   3    8.90    6.20
   1  10   3   27.20    7.30
  -2 -10  -3   -8.20    3.60
  -2 -10  -3   -8.80    3.70
   2  10   3   -1.70    4.10
   2  10   3    0.40    4.20
  -3 -10  -3   18.00    7.80
   3  10   3   24.20    7.50
   3  10   3   18.30    6.20
  -4 -10  -3   21.60    8.30
   4  10   3   25.40    7.20
   4  10   3   20.90    7.00
  -5 -10  -3   13.40    6.50
  -5 -10  -3   22.60    9.50
  -5 -10  -3    6.00    5.20
   5  10   3   11.80    7.00
   5  10   3   13.50    5.70
  -6 -10  -3  188.08   23.70
  -6 -10  -3  151.28   25.30
   6  10   3  193.08   22.80
   6  10   3  250.17   21.60
  -7 -10  -3   33.80   12.20
   7  10   3   45.70   11.50
  -8 -10  -3   -2.60    5.90
  -8 -10  -3   -0.70    9.30
   8  10   3  -20.10    5.70
   9  10   3   -8.70    6.40
   9  10   3    1.90    7.20
   6 -11  -3   66.49   14.10
  -6  11   3   61.19   16.20
  -6  11   3   87.59   15.00
   5 -11  -3  118.09   17.50
  -5  11   3  139.59   25.70
   4 -11  -3   -6.40    5.30
  -4  11   3    3.50    7.30
  -4  11   3   -0.20    4.40
   3 -11  -3   24.40    8.60
  -3  11   3   19.30   10.00
   2 -11  -3    2.30    5.40
  -2  11   3   -1.80    6.00
  -2  11   3    1.00    5.70
   1 -11  -3  209.28   23.30
   1 -11  -3  197.38   22.80
  -1  11   3  232.28   25.90
   0 -11  -3    6.90    6.60
   0 -11  -3   19.20    7.70
   0  11   3    4.20    5.90
  -1 -11  -3   -0.10    5.60
  -1 -11  -3   -1.40    4.90
   1  11   3    6.20    6.60
   1  11   3    3.60    5.60
  -2 -11  -3   30.30    7.60
  -2 -11  -3   18.50    7.70
   2  11   3   25.60    7.90
   2  11   3   22.00    9.10
  -3 -11  -3    4.10    6.30
   3  11   3   42.50   10.70
   3  11   3   22.30    6.90
  -4 -11  -3   -0.10    5.40
   4  11   3   14.00    6.60
   4  11   3   12.20    6.30
  -5 -11  -3   52.39   12.80
  -5 -11  -3   47.50   13.50
  -6 -11  -3   -3.80    7.90
   6  11   3   26.00    8.90
  -7 -11  -3   16.20    9.40
   7  11   3    8.60    6.70
  -8 -11  -3   11.30   10.80
   8  11   3    2.00    7.40
   5 -12  -3    8.90    9.10
   4 -12  -3  142.49   20.70
  -4  12   3  144.39   24.80
   3 -12  -3    4.60    7.90
  -3  12   3   11.80   11.60
   2 -12  -3    8.40    6.60
  -2  12   3    9.20    8.80
  -2  12   3   -6.60    9.00
   1 -12  -3    6.80    6.70
  -1  12   3   -4.50    8.70
   0 -12  -3  102.49   17.60
   0  12   3   78.59   15.70
  -1 -12  -3   -9.50    5.30
   1  12   3   -3.70    6.20
   1  12   3   17.20    8.20
  -2 -12  -3    7.00    6.50
   2  12   3   -2.50    5.80
   2  12   3   10.80    7.90
  -3 -12  -3    4.00    7.30
   3  12   3   17.80    8.10
  -4 -12  -3    3.10    7.00
   4  12   3    7.50    7.30
   4  12   3   25.80    9.30
  -5 -12  -3    1.50   11.00
   5  12   3    0.80    7.60
   5  12   3   29.70    9.90
  -6 -12  -3  174.78   27.10
  -7 -12  -3   13.20   12.50
   2 -13  -3   18.70    9.20
  -2  13   3  -14.20    9.10
  -1  13   3   35.80   12.70
   0 -13  -3    5.60    8.50
  -1 -13  -3    5.70    8.80
   1  13   3   11.10    9.30
  -2 -13  -3   -5.30    8.20
   2  13   3    1.90    6.50
  -3 -13  -3   38.20   10.50
   3  13   3   23.50    9.80
  -4 -13  -3   29.30   11.80
  -4 -13  -3   29.70   15.90
   4  12  -4    0.00    9.10
   3  12  -4   -4.50    6.60
   3  12  -4   10.50   11.30
   2  12  -4   31.90   10.50
   2  12  -4   22.10    9.50
  -2 -12   4   31.70   10.90
   1  12  -4   35.10   11.50
  -1 -12   4   24.40   10.60
   0  12  -4   32.60   12.30
   0 -12   4   27.40   11.40
   1 -12   4  119.19   28.50
   1 -12   4  102.49   16.40
  -2  12  -4  -13.20   12.40
   2 -12   4   -0.80    6.80
  -3  12  -4   85.79   17.00
  -4  12  -4   32.80   11.50
   6  11  -4   12.90    7.20
  -6 -11   4   -2.20    9.20
   5  11  -4   47.70   12.30
  -5 -11   4   84.39   17.30
   4  11  -4    9.80    7.00
  -4 -11   4   11.20    7.30
   3  11  -4   -0.30    6.20
   3  11  -4    9.30    7.70
  -3 -11   4    5.70    5.10
  -3 -11   4    5.30    7.20
   2  11  -4   91.99   16.00
   2  11  -4   81.49   23.20
  -2 -11   4   83.99   10.20
  -2 -11   4   60.69   13.50
   1  11  -4   44.20   13.70
   1  11  -4  101.29   17.40
  -1 -11   4   59.99    9.30
  -1 -11   4   69.29   14.40
   0  11  -4   62.99   14.20
   0  11  -4   73.89   14.90
   0 -11   4   59.49   15.60
   0 -11   4   65.39   13.60
  -1  11  -4    1.20    8.40
  -1  11  -4    5.90    6.70
   1 -11   4   17.90    6.80
   1 -11   4   -6.30   16.20
   2 -11   4  207.48   21.30
   2 -11   4  203.48   23.20
  -3  11  -4    5.90    8.70
   3 -11   4   -2.90    7.50
   3 -11   4   -1.30    5.60
  -4  11  -4   -6.90    6.60
  -4  11  -4    5.80    7.90
   4 -11   4   -4.30    4.30
   4 -11   4   -0.30    9.10
  -5  11  -4    6.90    9.80
  -5  11  -4    6.00    5.40
   5 -11   4    1.90   13.10
  -6  11  -4   -2.00    5.60
   8  10  -4    9.90    7.30
  -8 -10   4  -14.20    8.60
  -8 -10   4   -1.30   10.10
   7  10  -4   26.90   10.40
  -7 -10   4   49.20   11.00
   6  10  -4    4.20    9.70
   6  10  -4   22.70    8.10
  -6 -10   4   39.20   11.50
  -6 -10   4   16.70    7.90
   5  10  -4    3.90    6.50
   5  10  -4    8.80    7.60
  -5 -10   4   14.10    7.50
  -5 -10   4   11.80    9.30
   4  10  -4   -4.00    5.40
  -4 -10   4    7.20    5.70
  -4 -10   4   -5.90    6.10
   3  10  -4  341.47   32.80
   3  10  -4  316.97   31.80
  -3 -10   4  350.96   33.10
  -3 -10   4  317.97   27.70
  -3 -10   4  325.37   26.60
   2  10  -4   10.10    4.80
   2  10  -4   -0.30    5.80
  -2 -10   4    9.60    3.90
  -2 -10   4   14.90    6.90
   1  10  -4   57.39   12.60
   1  10  -4   75.59   13.50
  -1 -10   4   55.39   10.70
  -1 -10   4   48.30    7.90
   0  10  -4    3.40    5.10
   0 -10   4   12.80    5.80
   0 -10   4    2.70    4.00
  -1  10  -4  124.79   20.10
  -1  10  -4  130.59   21.40
   1 -10   4  142.49   15.70
   1 -10   4  111.79   17.90
  -2  10  -4   -0.60    6.10
  -2  10  -4    1.00    6.00
   2 -10   4    4.80    4.40
   2 -10   4   -6.30    5.40
   2 -10   4   10.60    6.80
  -3  10  -4  212.68   22.80
  -3  10  -4  188.88   27.60
   3 -10   4  152.28   19.20
   3 -10   4  151.58   19.80
  -4  10  -4    6.70    7.20
  -4  10  -4    9.90    4.00
   4 -10   4   -4.00    7.10
   4 -10   4   10.10    4.70
  -5  10  -4   53.39   14.70
  -5  10  -4   70.59   10.40
   5 -10   4   52.59   13.40
  -6  10  -4   31.40   12.80
  -7  10  -4    1.90    9.40
  -7  10  -4   -5.10    5.80
   9   9  -4    1.20    8.20
  -9  -9   4    8.30   10.40
   8   9  -4   34.00   12.10
   8   9  -4    5.50    8.40
  -8  -9   4   13.20    8.90
   7   9  -4    7.60    6.70
   7   9  -4    9.60    7.70
  -7  -9   4    9.30    7.90
  -7  -9   4   12.20    7.90
   6   9  -4   15.20    6.40
   6   9  -4   23.00    8.10
  -6  -9   4   -0.40    7.00
  -6  -9   4   17.30    7.20
   5   9  -4   47.20   11.20
   5   9  -4   29.00    8.90
  -5  -9   4   40.50    8.50
  -5  -9   4   59.29   14.00
   4   9  -4   -3.80    4.70
   4   9  -4   -5.20    5.40
  -4  -9   4   -4.20    4.90
  -4  -9   4   -6.40    4.20
   3   9  -4   13.90    5.40
   3   9  -4   10.90    6.00
  -3  -9   4   -5.40    4.80
  -3  -9   4   -2.60    3.10
  -3  -9   4   -1.90    2.60
   2   9  -4  118.99   18.80
   2   9  -4  109.69   17.50
  -2  -9   4  119.39   11.20
  -2  -9   4  109.69   16.60
  -2  -9   4  131.99   19.30
  -2  -9   4  117.69   12.30
   1   9  -4   12.50    6.40
   1   9  -4    5.50    4.90
  -1  -9   4   12.70    5.60
   0   9  -4    4.10    6.30
   0  -9   4   15.10    7.10
   0  -9   4   15.30    7.20
   0  -9   4   15.70    6.00
  -1   9  -4   21.40    9.00
  -1   9  -4   22.30    8.50
   1  -9   4   16.30    5.30
  -2   9  -4  484.45   39.40
  -2   9  -4  376.76   38.10
   2  -9   4  374.96   33.70
  -3   9  -4   17.60    8.10
  -3   9  -4   13.00    7.10
   3  -9   4   12.00    4.00
  -4   9  -4    3.90    7.30
  -4   9  -4  -10.20    5.50
  -4   9  -4    4.00    3.50
   4  -9   4   -1.20    5.50
   4  -9   4    4.90    6.50
   4  -9   4    6.00    3.20
  -5   9  -4   52.39   12.50
  -5   9  -4   74.59   15.40
  -5   9  -4   60.09   10.30
   5  -9   4   52.79   12.80
  -6   9  -4   30.70   12.10
  -6   9  -4   31.40   10.20
  -6   9  -4   31.10    7.70
   6  -9   4    4.00   10.70
  -7   9  -4    0.80    6.00
  -7   9  -4   10.50    7.40
  -8   9  -4   39.00   13.10
  -8   9  -4   17.90    9.60
  -9   9  -4    8.60    9.10
  10   8  -4   43.60   11.20
  10   8  -4   56.79   23.30
 -10  -8   4   10.90   14.70
   9   8  -4   14.40    9.10
  -9  -8   4   11.90    9.40
   8   8  -4  -12.80    5.50
  -8  -8   4    4.00    8.10
   7   8  -4   46.80   10.00
   7   8  -4   62.79   18.30
   6   8  -4   83.89   15.20
   6   8  -4   79.09   13.90
  -6  -8   4  100.89   14.70
  -6  -8   4   91.09   17.70
   5   8  -4   67.49   13.30
  -5  -8   4   87.29   14.70
  -5  -8   4   65.29   11.40
   4   8  -4   80.39   14.10
  -4  -8   4   79.99   14.90
  -4  -8   4  100.49   11.70
   3   8  -4  426.26   39.70
  -3  -8   4  472.85   37.20
  -3  -8   4  414.56   40.50
  -3  -8   4  511.75   41.30
   2   8  -4   77.79   13.20
   2   8  -4   97.19   15.80
  -2  -8   4   72.29    9.20
  -2  -8   4   78.29   12.80
  -2  -8   4   99.79   15.70
   1   8  -4    1.60    4.00
   1   8  -4   10.10    5.40
   1   8  -4   27.70    7.50
  -1  -8   4    5.60    4.70
  -1  -8   4    5.10    2.80
  -1  -8   4    8.60    5.20
   0   8  -4    9.70    5.20
   0   8  -4    0.20    3.90
   0   8  -4   18.60    6.20
   0  -8   4    7.10    3.90
   0  -8   4   23.60    6.60
   0  -8   4    5.20    3.20
  -1   8  -4   61.49   12.30
   1  -8   4   62.49   10.70
   1  -8   4   59.99    8.90
   1  -8   4   66.49   10.40
  -2   8  -4   99.89   15.80
  -2   8  -4   90.39   16.10
   2  -8   4   94.79   11.60
   2  -8   4   94.19   12.00
  -3   8  -4   12.10    4.80
  -3   8  -4    1.50    4.60
  -3   8  -4    7.40    5.90
   3  -8   4    6.10    3.20
  -4   8  -4    6.10    4.60
  -4   8  -4    3.90    5.00
  -4   8  -4    4.30    5.20
   4  -8   4   -2.00    2.70
   4  -8   4    5.90    7.00
  -5   8  -4    1.10    5.50
  -5   8  -4   -4.80    6.50
  -5   8  -4    0.40    3.50
  -6   8  -4    1.90    6.20
  -6   8  -4   17.80    5.70
   6  -8   4    9.60    8.50
  -7   8  -4   20.40    9.80
  -8   8  -4    8.00    7.00
  -8   8  -4    6.70    8.90
  -9   8  -4   15.20    8.10
  -9   8  -4   -7.50    8.00
  10   7  -4  101.59   19.80
  10   7  -4   68.79   13.20
   9   7  -4   11.30    6.80
   9   7  -4   -0.90    9.00
  -9  -7   4   10.40    7.70
   8   7  -4   43.70   10.60
   8   7  -4   77.59   12.20
  -8  -7   4   61.69   14.50
  -8  -7   4   35.60   10.10
   7   7  -4   46.40   10.10
  -7  -7   4   34.50    9.90
  -7  -7   4   13.70    9.10
   6   7  -4   73.29   14.50
   6   7  -4   84.29   16.00
   6   7  -4  104.19   14.80
  -6  -7   4   81.79   16.20
  -6  -7   4  112.49   15.90
   5   7  -4   96.99   11.70
   5   7  -4   94.79   12.10
   5   7  -4   84.99   15.50
  -5  -7   4   95.29   12.00
  -5  -7   4   68.29   12.60
  -5  -7   4   52.79   12.40
   4   7  -4    5.00    4.20
   4   7  -4   12.40    3.40
   4   7  -4    2.00    4.60
  -4  -7   4    9.60    6.10
  -4  -7   4   17.80    7.10
  -4  -7   4   16.50    6.70
  -4  -7   4    7.00    3.70
   3   7  -4   53.39    9.20
   3   7  -4   56.19   10.30
   3   7  -4   45.90    9.30
  -3  -7   4   56.19    9.80
  -3  -7   4   58.79   11.30
  -3  -7   4   55.89   15.40
  -3  -7   4   45.50    7.90
   2   7  -4   48.20   12.50
   2   7  -4   65.39   10.00
   2   7  -4   65.09   11.10
   2   7  -4   74.79   11.90
  -2  -7   4   64.89   11.60
  -2  -7   4   49.40    5.80
  -2  -7   4   68.19    7.60
  -2  -7   4   39.10    9.10
   1   7  -4   48.90    8.90
   1   7  -4   36.00    7.60
   1   7  -4   48.10    9.90
   1   7  -4   47.20    9.60
  -1  -7   4   54.79   10.00
  -1  -7   4   37.30    8.30
  -1  -7   4   42.30    5.10
   0   7  -4    0.10    3.10
   0   7  -4    5.50    4.20
   0   7  -4    0.50    3.40
   0  -7   4    1.50    3.50
   0  -7   4    2.10    3.70
   0  -7   4    3.30    2.10
  -1   7  -4  642.44   55.09
  -1   7  -4  623.94   56.49
  -1   7  -4  828.02   59.39
   1  -7   4  698.53   55.59
   1  -7   4  740.03   53.79
  -2   7  -4    1.00    1.90
  -2   7  -4    7.20    3.90
  -2   7  -4    7.20    4.00
  -2   7  -4    8.40    4.40
  -2   7  -4    3.00    4.10
   2  -7   4    1.90    3.40
   2  -7   4   -1.30    2.50
   2  -7   4    1.50    2.90
  -3   7  -4  273.47   28.40
  -3   7  -4  309.67   24.00
  -3   7  -4  275.77   27.10
  -3   7  -4  303.77   27.90
  -3   7  -4  253.57   24.70
   3  -7   4  266.97   23.70
   3  -7   4  296.87   25.70
   3  -7   4  270.77   23.10
  -4   7  -4   12.00    3.80
  -4   7  -4    8.30    5.80
   4  -7   4   13.70    5.70
   4  -7   4   10.00    3.40
   4  -7   4   11.90    3.00
  -5   7  -4   32.30    8.20
  -5   7  -4   12.90    6.20
  -5   7  -4   40.00    7.60
   5  -7   4   25.00    7.60
  -6   7  -4   13.80    6.70
  -6   7  -4   19.70    5.50
  -7   7  -4    0.30    5.80
  -7   7  -4    7.40    6.00
  -7   7  -4   -1.60    5.50
   7  -7   4   17.00   10.30
  -8   7  -4   89.59   17.40
  -8   7  -4   94.49   16.40
  -9   7  -4   15.40    8.90
  -9   7  -4   14.70    8.00
 -10   7  -4  121.59   22.10
 -10   7  -4   99.29   19.10
  11   6  -4   17.70    7.10
  11   6  -4   -1.80    8.10
  10   6  -4    2.40    8.80
  10   6  -4   17.30    7.70
 -10  -6   4   17.00   12.20
 -10  -6   4    9.10    9.70
   9   6  -4   98.49   15.00
   9   6  -4  104.69   14.30
   9   6  -4  162.28   22.00
   9   6  -4   81.99   15.90
  -9  -6   4  107.69   19.00
  -9  -6   4   84.89   17.70
   8   6  -4   18.40    6.80
  -8  -6   4   25.00    8.90
  -8  -6   4    3.30    6.90
   7   6  -4   -1.00    3.90
   7   6  -4    1.60    3.60
  -7  -6   4   -4.30    4.80
  -7  -6   4   -0.70    5.00
   6   6  -4    6.70    4.60
   6   6  -4    2.90    5.10
  -6  -6   4    7.80    5.20
  -6  -6   4   10.40    5.20
  -6  -6   4   12.30    6.30
   5   6  -4  650.53   56.59
   5   6  -4  789.82   59.59
  -5  -6   4  757.22   58.89
  -5  -6   4  690.83   59.59
  -5  -6   4  621.64   57.69
  -5  -6   4  812.12   58.59
   4   6  -4   21.60    6.50
   4   6  -4    6.80    4.20
  -4  -6   4   12.40    5.60
  -4  -6   4    8.80    4.60
  -4  -6   4   24.30    5.90
  -4  -6   4    5.00    3.70
   3   6  -4   52.09    9.10
   3   6  -4   35.50    8.60
  -3  -6   4   49.90   10.00
  -3  -6   4   41.10    8.60
  -3  -6   4   64.29   10.90
  -3  -6   4   56.09    8.00
   2   6  -4  165.58   17.90
   2   6  -4  218.48   19.50
   2   6  -4  216.48   19.60
  -2  -6   4  184.48   16.20
  -2  -6   4  186.68   14.90
  -2  -6   4  156.78   18.20
  -2  -6   4  193.38   18.90
  -2  -6   4  177.48   19.20
   1   6  -4    0.10    3.20
   1   6  -4    2.70    3.20
   1   6  -4    4.30    2.90
  -1  -6   4    1.30    3.00
  -1  -6   4    2.30    1.50
  -1  -6   4    1.80    2.00
  -1  -6   4    3.50    3.50
  -1  -6   4   -1.10    2.90
   0   6  -4    0.80    2.50
   0   6  -4    1.00    3.30
   0   6  -4    1.70    2.60
   0   6  -4   -2.30    2.40
   0  -6   4    0.30    1.60
   0  -6   4   -1.10    2.50
   0  -6   4    3.00    2.60
  -1   6  -4  352.86   31.30
  -1   6  -4  413.16   34.40
  -1   6  -4  372.36   32.70
   1  -6   4  373.26   30.90
   1  -6   4  386.56   30.30
   1  -6   4  397.76   31.70
  -2   6  -4  480.65   42.80
  -2   6  -4  599.54   41.80
  -2   6  -4  485.35   43.30
  -2   6  -4  535.85   44.80
  -2   6  -4  587.14   47.00
   2  -6   4  495.75   42.60
   2  -6   4  603.24   42.30
   2  -6   4  565.94   42.80
  -3   6  -4  218.98   23.00
  -3   6  -4  212.38   19.20
  -3   6  -4  228.18   20.30
  -3   6  -4  227.78   19.80
   3  -6   4  226.88   21.00
   3  -6   4  199.68   18.30
   3  -6   4  220.48   18.10
  -4   6  -4    9.90    4.30
  -4   6  -4    8.70    4.00
  -4   6  -4    5.70    3.30
  -4   6  -4    8.90    4.60
   4  -6   4    6.00    2.20
   4  -6   4    5.70    2.50
   4  -6   4    4.20    4.20
  -5   6  -4   55.49    8.30
  -5   6  -4   63.59   11.80
  -5   6  -4   49.30    9.20
  -5   6  -4   65.79   10.80
   5  -6   4   45.30    9.80
  -6   6  -4   42.80    9.50
  -6   6  -4   48.10    8.60
  -6   6  -4   23.10    7.30
  -6   6  -4   42.80    9.70
   6  -6   4   29.80    9.40
  -7   6  -4   -2.60    4.00
  -7   6  -4    3.80    4.80
  -7   6  -4    1.10    3.80
   7  -6   4    9.70    7.50
  -8   6  -4   20.10    8.10
  -8   6  -4   14.60    5.00
  -8   6  -4   10.90    7.20
  -8   6  -4   26.90    8.20
  -9   6  -4   -5.20    7.10
  -9   6  -4   11.70    6.90
  -9   6  -4   13.10    6.50
 -10   6  -4   -0.10    4.70
 -10   6  -4   21.90   10.80
 -10   6  -4   -3.50    7.00
 -11   6  -4   -0.50    7.50
 -11   6  -4   -0.80    9.20
  11   5  -4   -4.30    7.20
  11   5  -4   -1.60    5.70
  11   5  -4   -4.10    7.90
 -11  -5   4    2.60    9.30
  10   5  -4   32.60    8.90
  10   5  -4   33.30    9.90
  10   5  -4   22.30    7.20
  10   5  -4   17.60   11.60
 -10  -5   4   26.50   10.80
 -10  -5   4   35.20   13.00
   9   5  -4   66.09   16.40
   9   5  -4   67.09   14.50
   9   5  -4   81.49   13.30
  -9  -5   4   62.19   14.10
   8   5  -4   22.50    7.50
   8   5  -4   33.40    9.70
   8   5  -4   27.30    6.90
  -8  -5   4   21.00    8.60
  -8  -5   4   34.80    9.60
   7   5  -4   65.99   10.60
   7   5  -4   94.39   14.70
  -7  -5   4   44.50   10.90
  -7  -5   4   53.49   10.10
  -7  -5   4   37.20   10.70
   6   5  -4  121.79   16.70
   6   5  -4   86.29   12.90
   6   5  -4   77.49   18.90
  -6  -5   4   84.59   12.80
  -6  -5   4   84.99   15.50
  -6  -5   4   78.19   14.20
  -6  -5   4   85.69   14.30
   5   5  -4   88.49   13.40
   5   5  -4   72.89   11.60
   5   5  -4   75.89   12.90
  -5  -5   4  113.89   16.40
  -5  -5   4  106.99   14.60
  -5  -5   4   99.09   13.80
   4   5  -4  151.08   16.00
   4   5  -4  162.58   16.60
   4   5  -4  179.58   16.00
  -4  -5   4  124.39   15.30
  -4  -5   4  146.29   16.60
  -4  -5   4  144.09   15.40
  -4  -5   4  149.29   16.00
   3   5  -4    1.20    2.80
   3   5  -4    7.80    3.50
  -3  -5   4    0.30    2.00
  -3  -5   4    4.60    2.90
  -3  -5   4    0.10    3.10
   2   5  -4   90.99   10.80
   2   5  -4   76.29   11.30
   2   5  -4   92.89   10.50
  -2  -5   4   79.69   12.20
  -2  -5   4   84.19    8.50
  -2  -5   4   76.49   11.50
   1   5  -4    3.90    3.40
   1   5  -4    4.20    3.00
   1   5  -4    1.90    2.70
  -1  -5   4    3.00    1.80
  -1  -5   4    3.70    2.60
  -1  -5   4   -0.40    2.50
  -1  -5   4    3.10    1.10
  -1  -5   4   11.70    3.80
   0   5  -4  136.29   16.00
   0   5  -4  151.48   15.10
   0   5  -4  128.19   20.40
   0  -5   4  174.58   15.30
   0  -5   4  177.98   15.10
   0  -5   4  168.98   13.10
  -1   5  -4  173.78   19.20
  -1   5  -4  242.38   23.00
  -1   5  -4  225.38   19.60
  -1   5  -4  226.98   16.90
  -1   5  -4  227.68   21.30
   1  -5   4  200.98   18.70
   1  -5   4  205.38   18.30
   1  -5   4  228.98   18.00
  -2   5  -4  170.68   16.00
  -2   5  -4  164.08   17.50
  -2   5  -4  162.18   13.70
  -2   5  -4  152.38   15.10
  -2   5  -4  159.88   15.60
   2  -5   4  153.18   13.90
   2  -5   4  158.48   14.60
   2  -5   4  145.99   13.50
  -3   5  -4   -1.10    1.90
  -3   5  -4    4.70    2.90
  -3   5  -4    5.70    3.10
   3  -5   4    3.60    3.50
   3  -5   4    2.90    1.50
  -4   5  -4   34.50    6.20
  -4   5  -4   32.50    6.30
   4  -5   4   23.90    6.70
  -5   5  -4   49.10    7.90
  -5   5  -4   53.59   10.10
  -5   5  -4   44.20    8.90
  -5   5  -4   29.50    6.40
   5  -5   4   44.00    9.80
  -6   5  -4  119.79   13.20
  -6   5  -4  116.19   15.10
  -6   5  -4  117.69   13.10
  -6   5  -4  152.18   15.80
   6  -5   4  132.29   16.80
  -7   5  -4    5.30    3.70
  -7   5  -4    0.70    4.60
  -7   5  -4   -2.30    3.30
   7  -5   4    0.60    6.40
  -8   5  -4   86.39   17.30
  -8   5  -4  132.49   12.70
  -8   5  -4  183.28   24.90
  -9   5  -4    5.20    7.50
  -9   5  -4   11.70    6.80
 -10   5  -4  198.08   24.50
 -10   5  -4  171.08   26.40
 -11   5  -4    7.60    8.70
 -11   5  -4    5.90   13.20
 -12  -4   4   34.50   18.40
  11   4  -4   -0.40    5.20
  11   4  -4   10.10    5.40
  11   4  -4    0.00    6.90
  11   4  -4    0.60    7.20
 -11  -4   4   69.99   16.90
 -11  -4   4   13.00    9.50
  10   4  -4   23.30    9.00
  10   4  -4   23.40    7.10
  10   4  -4   12.90    6.10
 -10  -4   4   26.90   10.20
 -10  -4   4   30.60   10.00
   9   4  -4  148.69   17.60
   9   4  -4  148.69   16.50
   9   4  -4  114.49   17.80
  -9  -4   4  121.59   22.60
  -9  -4   4  125.59   20.80
   8   4  -4   16.00    8.30
   8   4  -4   15.10    9.30
   8   4  -4   25.20    7.60
  -8  -4   4   19.40    8.20
  -8  -4   4   16.50    8.50
   7   4  -4    3.90    5.30
   7   4  -4    4.60    5.20
   7   4  -4   -0.90    3.10
   7   4  -4    5.00    5.50
  -7  -4   4   -1.00    4.70
  -7  -4   4   -2.10    3.60
  -7  -4   4    2.80    5.20
   6   4  -4  530.55   52.49
  -6  -4   4  622.04   53.19
  -6  -4   4  653.83   54.49
  -6  -4   4  673.73   52.79
  -6  -4   4  722.23   52.79
   5   4  -4  341.37   29.90
   5   4  -4  330.77   30.10
   5   4  -4  337.67   28.70
   5   4  -4  373.56   30.80
  -5  -4   4  326.47   30.80
  -5  -4   4  320.17   29.80
  -5  -4   4  312.27   29.50
  -5  -4   4  316.07   29.00
   4   4  -4  206.08   22.00
   4   4  -4  264.77   22.00
   4   4  -4  252.37   22.80
  -4  -4   4  227.78   26.40
  -4  -4   4  270.47   22.50
  -4  -4   4  229.58   23.20
   3   4  -4    0.60    2.20
   3   4  -4    0.70    2.40
   3   4  -4   -2.60    2.40
  -3  -4   4    4.30    2.40
  -3  -4   4    1.30    3.00
  -3  -4   4    6.70    3.20
  -3  -4   4    0.40    2.90
   2   4  -4  133.89   13.90
   2   4  -4  156.68   14.50
   2   4  -4  129.99   14.00
  -2  -4   4  148.99   14.70
  -2  -4   4  143.99   14.50
  -2  -4   4  139.29   12.50
  -2  -4   4  147.19   14.30
   1   4  -4   31.70    6.20
   1   4  -4   30.30    5.80
  -1  -4   4   32.10    3.50
  -1  -4   4   33.30    6.70
  -1  -4   4   30.70    6.30
  -1  -4   4   34.60    6.30
   0   4  -4  293.47   25.50
   0   4  -4  286.07   22.70
   0   4  -4  273.57   22.30
   0  -4   4  224.38   23.20
   0  -4   4  279.27   19.80
   0  -4   4  227.68   21.50
  -1   4  -4  329.97   28.80
  -1   4  -4  318.27   30.00
  -1   4  -4  389.06   26.80
  -1   4  -4  349.96   28.30
   1  -4   4  353.56   27.80
   1  -4   4  373.06   28.20
   1  -4   4  351.06   27.30
  -2   4  -4 1656.03  116.99
  -2   4  -4 1695.83  120.39
  -2   4  -4 1601.74  116.99
   2  -4   4 1536.45  117.49
   2  -4   4 1520.25  115.79
  -3   4  -4  598.24   46.20
  -3   4  -4  557.24   45.40
  -3   4  -4  683.83   47.20
  -3   4  -4  525.65   46.40
   3  -4   4  648.34   47.60
  -4   4  -4   68.19    8.40
  -4   4  -4   72.19   10.30
  -4   4  -4   79.09    8.60
  -4   4  -4   51.09    6.80
   4  -4   4   57.69   10.00
  -5   4  -4   54.89    9.00
  -5   4  -4   59.19   10.50
   5  -4   4   47.90   10.10
  -6   4  -4  126.19   16.70
  -6   4  -4  156.38   14.90
  -6   4  -4  149.88   15.50
  -6   4  -4  129.19   13.60
   6  -4   4  165.38   18.50
  -7   4  -4   45.00    9.40
  -7   4  -4   23.80    6.20
  -7   4  -4   34.50    5.70
  -7   4  -4   33.20    8.80
  -8   4  -4    4.60    4.00
  -8   4  -4    9.80    3.60
  -8   4  -4    4.50    4.80
  -8   4  -4    5.00    2.90
   8  -4   4    0.00    6.50
  -9   4  -4   13.30    8.50
  -9   4  -4    9.30    2.70
  -9   4  -4    1.20    5.80
  -9   4  -4    4.40    6.60
 -10   4  -4    5.20    7.70
 -10   4  -4    1.20    6.20
 -11   4  -4   14.20    8.40
 -11   4  -4   12.50    8.70
 -12   4  -4    7.30    9.70
 -12   4  -4    5.90    9.90
  12   3  -4   -7.20    7.50
 -12  -3   4   12.00   13.70
  11   3  -4    0.90    5.90
  11   3  -4    1.70    6.50
  11   3  -4   10.50    5.80
 -11  -3   4   13.60   11.00
  10   3  -4  101.89   13.30
  10   3  -4  105.59   15.60
  10   3  -4   69.79   14.50
 -10  -3   4  157.08   24.30
 -10  -3   4  109.99   20.50
   9   3  -4  212.18   22.40
   9   3  -4  226.58   24.30
   9   3  -4  227.98   22.10
  -9  -3   4  259.17   27.30
  -9  -3   4  203.48   30.10
   8   3  -4  123.09   15.30
   8   3  -4  126.39   15.50
   8   3  -4  137.89   21.40
  -8  -3   4  131.99   20.40
  -8  -3   4  192.18   21.30
   7   3  -4  187.38   21.50
   7   3  -4  204.58   19.80
   7   3  -4  186.98   22.80
   7   3  -4  213.88   21.30
   7   3  -4  174.48   20.60
  -7  -3   4  217.18   22.80
  -7  -3   4  210.88   21.40
  -7  -3   4  254.17   24.80
   6   3  -4  488.55   44.60
   6   3  -4  457.15   42.70
   6   3  -4  539.35   44.20
   6   3  -4  493.15   41.80
  -6  -3   4  571.74   45.10
  -6  -3   4  518.45   42.50
  -6  -3   4  525.55   45.40
  -6  -3   4  556.44   45.20
   5   3  -4   71.19   11.00
   5   3  -4   50.09   10.70
   5   3  -4   41.40    8.90
   5   3  -4   68.79    9.90
  -5  -3   4   51.09    9.20
  -5  -3   4   56.89    9.00
  -5  -3   4   43.30   10.20
  -5  -3   4   53.99   10.10
   4   3  -4  176.88   15.20
   4   3  -4  132.49   14.90
   4   3  -4  132.99   14.90
   4   3  -4  142.59   15.00
  -4  -3   4  152.48   15.30
  -4  -3   4  141.09   15.70
  -4  -3   4  129.59   14.60
  -4  -3   4  156.88   14.60
   3   3  -4  126.89   12.60
   3   3  -4  124.09   12.20
   3   3  -4  126.49   12.90
   3   3  -4  132.79   12.90
  -3  -3   4  124.99   14.80
  -3  -3   4   98.69   12.10
  -3  -3   4  108.19   12.10
  -3  -3   4  122.09   12.30
   2   3  -4  900.51   69.89
   2   3  -4  892.31   68.79
   2   3  -4  923.11   69.89
  -2  -3   4  871.81   70.09
  -2  -3   4 1009.20   70.09
  -2  -3   4  961.40   68.69
  -2  -3   4  909.81   70.09
   1   3  -4  192.18   16.40
   1   3  -4  212.98   16.70
   1   3  -4  202.38   16.90
  -1  -3   4  211.38   16.70
  -1  -3   4  167.38   14.00
  -1  -3   4  167.38   15.90
  -1  -3   4  166.78   14.00
  -1  -3   4  207.38   17.20
   0   3  -4    4.30    2.30
   0   3  -4    4.30    2.20
   0   3  -4    0.90    1.90
   0  -3   4    3.60    1.60
   0  -3   4    6.20    2.20
   0  -3   4    3.50    2.30
  -1   3  -4  442.56   36.10
  -1   3  -4  487.05   34.40
  -1   3  -4  412.76   34.50
  -1   3  -4  478.95   33.30
   1  -3   4  452.65   33.70
   1  -3   4  427.86   33.40
   1  -3   4  432.36   33.60
  -2   3  -4  809.72   58.09
  -2   3  -4  805.72   58.89
  -2   3  -4  831.42   58.79
  -2   3  -4  753.12   60.79
   2  -3   4  721.93   58.89
  -3   3  -4  572.74   45.00
  -3   3  -4  601.04   46.40
  -3   3  -4  604.54   45.30
  -3   3  -4  603.64   44.40
   3  -3   4  581.94   46.50
  -4   3  -4  323.07   25.10
  -4   3  -4  326.57   25.30
  -4   3  -4  327.17   26.20
  -4   3  -4  300.97   27.50
   4  -3   4  302.37   27.90
  -5   3  -4   39.10    5.30
  -5   3  -4   25.30    6.80
  -5   3  -4   26.90    4.80
  -5   3  -4   34.90    6.70
   5  -3   4   28.60    7.50
  -6   3  -4  271.17   22.50
  -6   3  -4  233.88   25.20
  -6   3  -4  321.57   26.10
  -6   3  -4  246.68   21.00
   6  -3   4  258.17   25.80
  -7   3  -4   79.69    9.20
  -7   3  -4   87.59   15.20
  -7   3  -4   84.39    9.60
  -7   3  -4   72.19    7.60
  -7   3  -4   68.69   12.00
   7  -3   4   90.19   15.50
  -8   3  -4  521.55   45.20
  -8   3  -4  514.15   39.50
  -8   3  -4  626.04   49.70
  -8   3  -4  528.75   43.10
  -8   3  -4  483.75   42.80
   8  -3   4  566.14   49.00
  -9   3  -4  477.35   48.10
  -9   3  -4  575.84   47.40
 -10   3  -4  -16.00    6.10
 -10   3  -4    4.40    6.60
 -11   3  -4   83.19   17.30
 -11   3  -4   91.89   18.90
 -12   3  -4    3.80   10.60
 -12   3  -4  -15.70    6.70
  12   2  -4   15.00    6.80
  12   2  -4   10.40    7.50
  11   2  -4   12.20    6.80
  11   2  -4   11.60    7.30
 -11  -2   4   20.30   11.10
  10   2  -4  118.09   17.00
  10   2  -4  150.58   18.20
  10   2  -4  140.49   14.50
 -10  -2   4  135.59   22.70
 -10  -2   4  133.19   22.70
   9   2  -4   26.80    7.30
   9   2  -4   23.30    6.70
   9   2  -4   37.30    8.20
  -9  -2   4   19.70    9.20
  -9  -2   4   31.50    9.20
   8   2  -4   61.29   10.10
   8   2  -4   45.90    8.10
   8   2  -4   64.89   12.60
   8   2  -4   45.10   10.20
  -8  -2   4   63.19   17.30
  -8  -2   4   36.50    9.80
   7   2  -4   62.69   10.60
   7   2  -4   84.49   13.10
   7   2  -4   87.59   12.80
   7   2  -4   58.19   13.30
   7   2  -4   61.69   10.40
  -7  -2   4   73.79   12.30
  -7  -2   4   74.49   14.10
  -7  -2   4   79.19   13.80
  -7  -2   4   62.59   12.10
   6   2  -4   35.80    7.80
   6   2  -4   44.10    8.90
   6   2  -4   34.50    7.10
   6   2  -4   37.20    8.70
   6   2  -4   45.10    8.90
  -6  -2   4   31.60    8.40
  -6  -2   4   50.69    8.20
  -6  -2   4   43.30    9.40
  -6  -2   4   32.70    7.70
   5   2  -4  388.46   30.00
   5   2  -4  338.17   30.70
   5   2  -4  383.66   32.20
   5   2  -4  359.86   31.30
   5   2  -4  320.97   30.30
  -5  -2   4  386.96   32.80
  -5  -2   4  331.77   30.10
  -5  -2   4  353.36   31.40
   4   2  -4  439.06   36.90
   4   2  -4  514.55   38.20
   4   2  -4  470.75   38.10
   4   2  -4  405.26   37.10
  -4  -2   4  443.76   38.10
  -4  -2   4  441.66   36.20
  -4  -2   4  524.55   38.00
  -4  -2   4  405.46   36.50
   3   2  -4   86.29   10.50
   3   2  -4   88.59   10.20
   3   2  -4   90.19   10.60
   3   2  -4   88.59    9.80
  -3  -2   4  118.89   11.90
  -3  -2   4  109.39   10.40
  -3  -2   4  111.39   10.60
  -3  -2   4   74.79    9.50
   2   2  -4   69.89    7.60
   2   2  -4   73.39    8.50
   2   2  -4   83.89    8.30
   2   2  -4   67.69    7.80
  -2  -2   4   68.59    7.90
  -2  -2   4   68.69    8.70
  -2  -2   4   66.99    7.30
  -2  -2   4   70.79    7.90
   1   2  -4 2314.97  167.88
   1   2  -4 2160.28  167.38
   1   2  -4 2316.87  166.38
  -1  -2   4 2439.16  168.08
  -1  -2   4 2551.24  168.38
  -1  -2   4 2207.38  166.08
  -1  -2   4 2169.88  167.28
   0   2  -4  474.55   34.90
   0   2  -4  482.25   36.00
   0   2  -4  439.06   35.00
   0  -2   4  497.85   34.90
   0  -2   4  418.36   34.60
  -1   2  -4   10.50    2.10
  -1   2  -4    9.90    3.20
  -1   2  -4    7.00    1.80
  -1   2  -4   11.30    2.10
   1  -2   4   10.50    1.90
   1  -2   4   10.40    3.30
  -2   2  -4  626.24   49.80
  -2   2  -4  664.93   48.30
  -2   2  -4  695.53   48.60
   2  -2   4  654.53   50.09
  -3   2  -4  896.61   68.59
  -3   2  -4  937.31   68.09
  -3   2  -4  959.90   70.99
   3  -2   4  957.90   71.09
  -4   2  -4    6.10    2.00
  -4   2  -4    4.40    2.00
  -4   2  -4    0.40    2.00
  -4   2  -4    2.20    2.80
   4  -2   4    3.70    2.30
  -5   2  -4   34.10    5.80
  -5   2  -4   24.30    3.90
  -5   2  -4   22.90    4.10
  -5   2  -4   28.70    7.00
   5  -2   4   31.50    6.80
  -6   2  -4  303.27   26.30
  -6   2  -4  308.77   29.30
  -6   2  -4  272.37   24.60
  -6   2  -4  315.27   25.40
  -6   2  -4  301.57   23.10
   6  -2   4  348.07   29.90
  -7   2  -4    3.20    3.00
  -7   2  -4    2.60    3.20
  -7   2  -4   -0.60    2.90
  -7   2  -4    3.90    3.40
   7  -2   4   -1.30    3.70
  -8   2  -4  238.68   26.40
  -8   2  -4  282.17   24.90
  -8   2  -4  235.58   22.00
  -8   2  -4  221.08   23.20
   8  -2   4  239.98   27.00
  -9   2  -4   70.59   11.30
  -9   2  -4   91.89   16.80
  -9   2  -4   58.49   12.80
  -9   2  -4   91.09   10.90
 -10   2  -4  136.69   22.60
 -10   2  -4  110.89   19.00
 -11   2  -4   20.20   10.00
 -12   2  -4   -9.40    8.80
 -13   2  -4  -11.00   16.20
  11   1  -4    7.70    6.90
  11   1  -4    3.10    4.90
  11   1  -4    3.80    4.00
 -11  -1   4    4.70    8.40
  10   1  -4   13.60    5.80
 -10  -1   4   13.60   12.10
   9   1  -4  256.97   24.00
   9   1  -4  250.67   26.80
  -9  -1   4  246.18   27.90
  -9  -1   4  203.18   26.50
   8   1  -4    0.20    3.90
   8   1  -4   -3.20    2.70
   8   1  -4   10.80    6.50
   8   1  -4    1.30    3.40
   8   1  -4   -0.10    6.00
  -8  -1   4   -0.20    7.40
  -8  -1   4   -4.90    3.80
   7   1  -4  146.89   15.30
   7   1  -4  145.39   18.50
   7   1  -4  140.19   14.70
   7   1  -4  128.69   15.40
  -7  -1   4  148.59   24.30
  -7  -1   4  160.98   16.50
  -7  -1   4  132.29   17.20
  -7  -1   4  143.09   18.10
   6   1  -4   26.90    7.50
   6   1  -4   24.50    5.30
   6   1  -4   24.50    5.90
   6   1  -4   28.80    7.20
   6   1  -4   28.10    8.00
  -6  -1   4   18.80    5.30
  -6  -1   4   27.80    7.90
  -6  -1   4   24.60    6.70
  -6  -1   4   11.50    5.70
   5   1  -4  328.27   31.50
   5   1  -4  385.56   29.70
   5   1  -4  395.86   31.40
   5   1  -4  349.87   29.80
   5   1  -4  316.87   29.80
  -5  -1   4  359.76   31.60
  -5  -1   4  379.16   30.70
  -5  -1   4  330.27   31.60
   4   1  -4  797.72   70.59
   4   1  -4 1019.30   71.09
   4   1  -4  985.40   69.89
   4   1  -4  843.02   70.19
  -4  -1   4  938.71   69.89
  -4  -1   4  946.31   71.49
  -4  -1   4  936.91   72.09
  -4  -1   4  934.81   70.49
   3   1  -4   -1.10    1.90
   3   1  -4    3.10    2.60
   3   1  -4   -0.70    1.90
   3   1  -4    2.60    2.60
   3   1  -4   -0.80    2.30
  -3  -1   4    2.80    2.10
  -3  -1   4    4.80    2.60
  -3  -1   4    5.50    2.70
  -3  -1   4    2.90    2.50
   2   1  -4  137.09   12.20
   2   1  -4  115.89   11.60
   2   1  -4  147.59   11.90
   2   1  -4  130.19   12.40
   2   1  -4  136.59   13.10
  -2  -1   4  122.59   11.50
  -2  -1   4  117.29   11.50
  -2  -1   4  114.39   12.40
  -2  -1   4  132.99   11.70
   1   1  -4   13.40    3.20
   1   1  -4   15.90    4.70
   1   1  -4   15.70    2.80
   1   1  -4    9.10    2.40
   1   1  -4   11.80    3.20
  -1  -1   4   12.10    3.20
  -1  -1   4    8.10    2.10
  -1  -1   4   13.70    3.30
  -1  -1   4   11.20    2.80
   0   1  -4  833.82   60.79
   0   1  -4  920.31   61.89
   0   1  -4  768.92   61.29
   0  -1   4  846.72   61.49
   0  -1   4  782.12   62.09
   0  -1   4  885.81   61.19
  -1   1  -4 1508.15  119.39
  -1   1  -4 1684.23  119.09
   1  -1   4 1727.83  119.79
  -2   1  -4  208.78   18.30
   2  -1   4  232.38   18.80
  -3   1  -4    1.80    2.30
  -3   1  -4    2.40    0.80
  -3   1  -4    0.50    0.70
   3  -1   4    3.90    2.80
  -4   1  -4  417.76   31.40
  -4   1  -4  396.16   31.00
  -4   1  -4  409.86   34.60
   4  -1   4  430.26   35.00
  -5   1  -4    0.90    1.90
  -5   1  -4   -0.10    1.60
  -5   1  -4    2.60    2.80
  -5   1  -4    0.20    1.20
   5  -1   4   -3.30    2.00
  -6   1  -4   39.40    9.30
  -6   1  -4   33.10    5.80
  -6   1  -4   40.50    6.40
  -6   1  -4   49.40    7.90
   6  -1   4   41.70    3.90
   6  -1   4   37.30    3.80
   6  -1   4   78.99   13.50
  -7   1  -4   59.09   10.40
  -7   1  -4   90.29   14.90
  -7   1  -4   71.19    9.70
  -7   1  -4   60.39    9.20
   7  -1   4   70.29    6.50
   7  -1   4   67.59    6.60
   7  -1   4   82.19   13.80
  -8   1  -4  614.54   45.20
  -8   1  -4  572.54   50.39
   8  -1   4  561.24   41.60
   8  -1   4  432.76   48.70
   8  -1   4  553.84   41.50
  -9   1  -4  379.76   34.70
  -9   1  -4  479.35   39.10
  -9   1  -4  324.47   43.00
  -9   1  -4  427.66   37.60
   9  -1   4  440.76   32.20
 -10   1  -4    5.20    6.70
 -10   1  -4    5.60    6.80
  10  -1   4    5.20    2.90
  10  -1   4   10.20    3.80
 -11   1  -4   15.30    9.40
  11  -1   4   30.80    4.50
 -12   1  -4   19.70   11.30
  11   0  -4   -4.20    3.40
  11   0  -4   16.80    7.30
  10   0  -4  199.08   20.10
  10   0  -4  168.88   16.00
  10   0  -4  198.48   21.30
   9   0  -4   27.70    6.80
   9   0  -4   35.10    8.70
   9   0  -4   24.70    5.90
  -9   0   4   42.60   13.40
  -9   0   4   14.00    7.60
   8   0  -4   15.70    9.30
   8   0  -4   12.50    6.10
   8   0  -4    9.20    4.80
   8   0  -4   14.90    4.90
   8   0  -4    9.40    4.30
  -8   0   4    3.20    6.60
  -8   0   4   17.40    5.50
  -8   0   4   17.90    8.70
   7   0  -4   35.20    8.30
   7   0  -4   32.10    7.30
   7   0  -4   38.20    6.50
   7   0  -4   52.89    8.90
  -7   0   4   39.80   10.00
  -7   0   4   33.70    8.70
  -7   0   4   42.80    9.50
   6   0  -4   53.09    9.70
   6   0  -4   67.39   12.20
   6   0  -4   66.49    9.60
   6   0  -4   72.79    8.10
  -6   0   4   39.30    8.60
  -6   0   4   94.09   14.30
  -6   0   4   69.39   12.00
  -6   0   4   53.99    9.20
   5   0  -4   63.69   11.90
   5   0  -4   84.09   10.50
   5   0  -4   93.69    9.90
   5   0  -4   83.89    9.70
   5   0  -4  100.09   14.00
  -5   0   4   96.49   10.90
  -5   0   4  125.09   13.40
  -5   0   4   76.79    9.60
  -5   0   4   95.39   13.90
   4   0  -4 1770.02  138.39
   4   0  -4 1917.11  141.09
   4   0  -4 1859.81  139.39
   4   0  -4 1878.31  140.29
   4   0  -4 1814.22  138.69
  -4   0   4 2020.30  141.29
  -4   0   4 2026.20  139.89
  -4   0   4 2088.29  138.99
  -4   0   4 1832.92  139.29
  -4   0   4 1682.93  139.89
   3   0  -4    1.50    1.80
   3   0  -4   -2.90    1.90
   3   0  -4    0.40    2.30
   3   0  -4    2.60    2.20
   3   0  -4    4.60    2.50
  -3   0   4    2.50    2.20
  -3   0   4    1.90    2.20
  -3   0   4   -2.00    1.70
  -3   0   4    1.00    2.50
  -3   0   4    2.30    2.30
   2   0  -4    1.60    2.20
   2   0  -4   -0.90    1.40
   2   0  -4    0.00    1.50
   2   0  -4   -1.80    1.70
   2   0  -4    1.80    2.00
  -2   0   4    1.50    2.20
  -2   0   4    5.00    2.90
  -2   0   4   -1.20    1.20
  -2   0   4    2.90    1.80
  -2   0   4   -0.20    1.70
   1   0  -4 1866.81  132.29
   1   0  -4 1785.72  130.99
   1   0  -4 1927.21  132.09
   1   0  -4 1871.81  131.39
  -1   0   4 1604.94  130.89
  -1   0   4 1761.62  130.99
  -1   0   4 1888.61  131.99
  -1   0   4 1754.42  131.09
   0   0  -4 1013.40   71.69
   0   0  -4  951.20   71.99
   0   0  -4 1015.20   71.69
   0   0  -4 1099.29   71.89
   0   0   4  908.51   71.79
   0   0   4  949.71   71.49
   0   0   4  982.60   71.79
   0   0   4 1018.80   73.29
   0   0   4  924.21   71.39
  -1   0  -4  212.58   17.90
  -1   0  -4  219.18   16.90
   1   0   4  219.48   17.00
   1   0   4  224.58   18.10
  -2   0  -4 2717.93  193.58
  -2   0  -4 2920.21  195.28
   2   0   4 2411.06  193.58
  -3   0  -4  179.68   13.80
  -3   0  -4  182.28   13.80
  -3   0  -4  146.69   16.10
  -3   0  -4  201.68   14.40
   3   0   4  167.78   16.80
  -4   0  -4   21.40    2.40
  -4   0  -4   18.60    3.30
  -4   0  -4   15.00    3.10
  -4   0  -4   18.60    5.40
  -4   0  -4   27.10    4.10
   4   0   4   13.50    5.00
  -5   0  -4   52.19    6.50
  -5   0  -4   60.59    7.20
  -5   0  -4   83.69   12.30
  -5   0  -4   46.90    6.20
   5   0   4   57.59    5.30
   5   0   4   60.29    5.40
   5   0   4   52.79   10.40
  -6   0  -4   33.20    8.00
  -6   0  -4   45.70    7.60
  -6   0  -4   30.50    5.20
  -6   0  -4   41.50    6.80
   6   0   4   39.90    9.30
   6   0   4   37.90    4.30
   6   0   4   36.00    4.40
  -7   0  -4   89.19    9.30
  -7   0  -4   82.29   11.40
  -7   0  -4   57.89   12.60
  -7   0  -4   58.29   10.30
   7   0   4   59.99   13.30
   7   0   4   87.39    8.20
   7   0   4   88.89    8.20
  -8   0  -4   78.59   11.80
  -8   0  -4   80.39   10.10
  -8   0  -4  104.79   17.50
  -8   0  -4   90.39   13.70
   8   0   4   87.79    9.30
   8   0   4  101.59    9.30
   8   0   4   97.99   17.10
  -9   0  -4    7.00    5.10
  -9   0  -4    4.60    3.30
   9   0   4    1.40    2.80
 -10   0  -4  168.78   20.90
 -10   0  -4  203.38   20.30
 -10   0  -4  199.78   18.80
 -10   0  -4  210.88   25.70
  10   0   4  157.48   15.70
 -11   0  -4   53.49   13.30
 -11   0  -4   38.00   11.50
  11   0   4   64.89    7.80
 -12   0  -4   27.00   10.90
  12   0   4   21.10    4.80
 -12   1   4  141.39   28.60
  11  -1  -4   17.60    4.10
  11  -1  -4   10.90    6.60
 -11   1   4   20.30   12.00
  10  -1  -4   -1.60    3.40
  10  -1  -4    5.20    5.00
 -10   1   4    0.10    6.40
 -10   1   4   10.90    7.30
   9  -1  -4  456.85   36.90
   9  -1  -4  499.15   41.20
  -9   1   4  490.75   45.40
  -9   1   4  446.96   44.40
   8  -1  -4   -2.80    5.40
   8  -1  -4    2.20    3.90
   8  -1  -4    4.30    3.30
   8  -1  -4    4.80    4.80
  -8   1   4    3.00    4.60
  -8   1   4    2.30    4.30
   7  -1  -4  264.07   20.80
   7  -1  -4  204.78   21.40
   7  -1  -4  236.68   22.70
   7  -1  -4  229.18   23.50
  -7   1   4  254.57   25.80
  -7   1   4  233.58   25.00
  -7   1   4  236.78   23.30
   6  -1  -4   14.40    4.30
   6  -1  -4   16.50    5.60
   6  -1  -4   18.80    7.00
   6  -1  -4   18.50    5.70
   6  -1  -4   20.60    5.50
  -6   1   4   31.20    8.20
  -6   1   4   34.60    6.90
  -6   1   4   12.10    4.60
  -6   1   4   19.50    6.40
  -6   1   4   28.50    7.20
   5  -1  -4   82.69   12.40
   5  -1  -4   75.29    9.00
   5  -1  -4   86.89    9.90
   5  -1  -4   68.89    8.40
   5  -1  -4   66.19   12.60
  -5   1   4   78.29    9.20
  -5   1   4  123.59   15.80
  -5   1   4   73.79    8.90
  -5   1   4   71.89   11.90
  -5   1   4   76.49   11.20
   4  -1  -4  420.26   37.60
   4  -1  -4  442.26   38.70
   4  -1  -4  550.14   41.70
  -4   1   4  501.55   38.30
  -4   1   4  486.05   40.70
  -4   1   4  539.05   40.90
  -4   1   4  516.05   39.30
   3  -1  -4  135.39   12.10
   3  -1  -4  101.99   10.90
   3  -1  -4  137.49   13.30
   3  -1  -4  123.79   11.40
   3  -1  -4  104.89   12.20
  -3   1   4  100.49   11.30
  -3   1   4  138.09   13.50
  -3   1   4  112.59   11.70
  -3   1   4  117.99   11.10
  -3   1   4  131.99   12.90
   2  -1  -4  466.85   33.60
   2  -1  -4  435.26   34.50
   2  -1  -4  419.26   32.80
  -2   1   4  374.16   33.60
  -2   1   4  453.35   34.80
  -2   1   4  394.26   32.70
  -2   1   4  443.06   33.80
  -2   1   4  457.45   33.60
   1  -1  -4   40.90    5.20
   1  -1  -4   52.59    5.90
   1  -1  -4   30.70    5.50
   1  -1  -4   34.90    4.40
   1  -1  -4   37.60    5.10
  -1   1   4   54.59    6.30
  -1   1   4   34.00    4.20
  -1   1   4   38.60    5.10
  -1   1   4   38.80    5.40
  -1   1   4   36.60    5.70
   0  -1  -4 7695.93  574.24
   0  -1  -4 8500.65  575.04
   0   1   4 8571.54  574.64
   0   1   4 7905.11  574.14
   0   1   4 7331.07  574.84
  -1  -1  -4  327.07   23.40
  -1  -1  -4  310.87   24.70
  -1  -1  -4  318.77   24.00
  -1  -1  -4  340.67   24.40
   1   1   4  318.17   23.80
   1   1   4  317.27   24.80
   1   1   4  337.37   23.50
   1   1   4  287.37   23.90
  -2  -1  -4 3523.95  239.28
  -2  -1  -4 3235.28  237.98
  -2  -1  -4 3532.35  238.88
  -2  -1  -4 3152.98  238.68
   2   1   4 3380.86  238.38
   2   1   4 3181.38  238.38
   2   1   4 3234.28  239.28
  -3  -1  -4 1940.51  136.29
  -3  -1  -4 1878.81  136.59
  -3  -1  -4 1766.32  139.49
  -3  -1  -4 1869.01  135.89
   3   1   4 1927.31  136.49
   3   1   4 1917.01  135.99
  -4  -1  -4 1071.69   88.89
  -4  -1  -4 1206.68   89.89
  -4  -1  -4 1359.16   93.99
  -4  -1  -4 1294.87   88.39
  -4  -1  -4 1159.68   89.89
   4   1   4 1353.86   88.89
   4   1   4 1214.28   88.99
   4   1   4 1154.58   88.99
  -5  -1  -4   26.10    7.30
  -5  -1  -4   38.10    6.00
  -5  -1  -4   36.30    6.00
  -5  -1  -4   41.60    5.40
   5   1   4   39.10    4.60
   5   1   4   34.50    8.00
   5   1   4   39.00    4.70
  -6  -1  -4  747.63   52.99
  -6  -1  -4  689.13   53.89
  -6  -1  -4  658.93   54.49
   6   1   4  666.63   52.59
   6   1   4  738.43   52.89
  -7  -1  -4    2.20    2.40
  -7  -1  -4    4.90    3.40
  -7  -1  -4   -3.10    2.60
  -7  -1  -4   -4.40    3.40
   7   1   4    9.50    3.30
   7   1   4    2.20    2.30
   7   1   4    8.40    5.40
  -8  -1  -4  181.88   19.90
  -8  -1  -4  181.28   18.70
  -8  -1  -4  198.28   17.60
  -8  -1  -4  135.39   22.80
   8   1   4  222.78   24.60
   8   1   4  212.28   17.50
  -9  -1  -4  479.95   44.40
   9   1   4  528.65   40.50
 -10  -1  -4    1.00    7.20
 -10  -1  -4    9.10    6.90
  10   1   4    8.60    3.90
 -11  -1  -4  187.88   26.30
 -11  -1  -4  162.98   26.60
 -12  -1  -4  115.69   26.50
 -12  -1  -4  142.49   23.90
  12   1   4  129.29   14.00
 -13  -1  -4   -0.70   13.20
  13   1   4   -5.60    8.40
  12  -2  -4   24.60    9.50
 -12   2   4   13.50   11.80
  11  -2  -4   18.00    3.80
  11  -2  -4   16.10    6.70
 -11   2   4   12.80   11.90
 -11   2   4    7.40   12.40
  10  -2  -4   -5.40    5.30
  10  -2  -4   -6.10    3.00
 -10   2   4   -7.60    6.40
   9  -2  -4    0.30    4.20
  -9   2   4   -3.90    6.20
  -9   2   4   -1.50    5.40
   8  -2  -4   38.90    7.40
   8  -2  -4   21.50    8.00
   8  -2  -4   46.50    8.80
  -8   2   4   38.10   10.30
  -8   2   4   31.10    8.10
   7  -2  -4  121.89   13.80
   7  -2  -4  115.29   14.80
   7  -2  -4  110.79   19.20
   7  -2  -4  107.19   12.30
  -7   2   4  132.49   16.70
  -7   2   4   99.49   17.60
  -7   2   4  129.49   13.60
   6  -2  -4  116.69   18.50
   6  -2  -4  119.49   12.70
   6  -2  -4  113.79   16.30
   6  -2  -4   97.19   10.60
  -6   2   4   96.59   11.50
  -6   2   4  120.59   17.30
  -6   2   4  101.19   15.70
  -6   2   4  104.99   11.80
   5  -2  -4  287.37   22.40
   5  -2  -4  219.38   24.10
   5  -2  -4  264.17   23.50
   5  -2  -4  269.67   26.40
   5  -2  -4  261.57   22.80
  -5   2   4  268.67   23.10
  -5   2   4  254.07   25.10
  -5   2   4  289.67   26.50
  -5   2   4  268.87   23.20
   4  -2  -4  406.56   34.50
   4  -2  -4  447.36   34.10
   4  -2  -4  420.66   35.90
   4  -2  -4  435.66   36.90
   4  -2  -4  380.16   33.30
  -4   2   4  411.56   34.20
  -4   2   4  479.75   34.60
  -4   2   4  386.26   36.00
  -4   2   4  450.95   36.20
  -4   2   4  454.85   35.00
   3  -2  -4  177.68   20.10
   3  -2  -4  236.48   18.80
   3  -2  -4  257.27   19.70
   3  -2  -4  217.38   18.50
  -3   2   4  241.28   19.20
  -3   2   4  189.98   18.40
  -3   2   4  216.28   19.40
  -3   2   4  183.08   19.40
  -3   2   4  265.07   21.50
   2  -2  -4 1134.09   79.99
   2  -2  -4 1065.99   80.59
   2  -2  -4  997.10   80.09
   2  -2  -4 1093.99   81.69
  -2   2   4 1108.99   80.09
  -2   2   4 1193.08   80.89
  -2   2   4 1078.19   81.29
  -2   2   4 1010.20   80.49
   1  -2  -4   41.90    5.60
   1  -2  -4   61.29    7.20
   1  -2  -4   47.70    5.80
  -1   2   4   50.09    5.20
  -1   2   4   50.69    5.90
  -1   2   4   46.70    5.70
  -1   2   4   40.40    6.90
   0  -2  -4  320.67   25.60
   0  -2  -4  320.17   25.70
   0  -2  -4  293.37   25.60
   0   2   4  339.87   24.70
   0   2   4  332.87   25.60
   0   2   4  361.96   26.20
  -1  -2  -4   94.29    8.90
  -1  -2  -4   98.19    8.70
  -1  -2  -4   81.39    8.30
   1   2   4   85.79    8.80
   1   2   4   73.59    7.90
   1   2   4   88.29    8.60
  -2  -2  -4  422.56   31.50
  -2  -2  -4  423.56   31.70
  -2  -2  -4  416.16   31.40
   2   2   4  407.56   31.20
   2   2   4  436.96   31.50
   2   2   4  365.76   31.20
  -3  -2  -4 1289.27  102.59
  -3  -2  -4 1528.85  101.19
  -3  -2  -4 1395.56  102.59
  -3  -2  -4 1439.06  101.99
   3   2   4 1426.76  101.09
   3   2   4 1334.27  102.29
   3   2   4 1377.66  102.19
  -4  -2  -4  643.54   51.09
  -4  -2  -4  670.43   54.39
  -4  -2  -4  743.03   49.80
  -4  -2  -4  657.03   49.70
  -4  -2  -4  742.13   51.59
   4   2   4  655.23   49.90
   4   2   4  609.14   49.50
   4   2   4  690.43   50.59
  -5  -2  -4  216.98   18.50
  -5  -2  -4  192.88   18.30
  -5  -2  -4  185.88   16.60
  -5  -2  -4  249.28   22.50
   5   2   4  187.48   17.20
   5   2   4  206.68   16.70
   5   2   4  221.28   16.50
   5   2   4  216.88   17.70
  -6  -2  -4   38.40    9.10
  -6  -2  -4   33.30    5.00
  -6  -2  -4   40.70    7.70
  -6  -2  -4   33.70    6.40
   6   2   4   27.20    4.80
   6   2   4   36.80    5.90
   6   2   4   30.30    5.70
   6   2   4   25.70    3.60
  -7  -2  -4 1023.80   77.79
  -7  -2  -4  923.21   72.39
  -7  -2  -4  923.71   73.49
  -7  -2  -4  883.91   70.59
   7   2   4  936.31   71.19
   7   2   4  996.50   71.49
  -8  -2  -4    3.60    3.90
  -8  -2  -4    6.90    4.80
  -8  -2  -4    5.50    2.60
  -8  -2  -4    5.50    4.90
   8   2   4    3.30    3.50
   8   2   4   -3.30    5.60
   8   2   4    2.30    3.00
  -9  -2  -4    3.40    4.50
  -9  -2  -4   -2.30    4.20
  -9  -2  -4    0.90    3.20
   9   2   4   -2.30    2.80
   9   2   4    0.30    3.20
 -10  -2  -4  110.79   19.30
 -10  -2  -4   74.79   16.70
  10   2   4   90.89   12.40
 -11  -2  -4   79.29   15.80
  11   2   4   78.69   11.20
  11   2   4   62.39   10.80
 -12  -2  -4   51.39   15.60
 -12  -2  -4   47.50   16.00
  12   2   4   53.09   10.70
  12   2   4   67.29   11.00
 -13  -2  -4   20.00   11.00
  13   2   4   -2.40    6.30
  12  -3  -4  139.79   19.70
  11  -3  -4   57.89   11.70
 -11   3   4   29.90   11.30
  10  -3  -4   53.89    8.10
  10  -3  -4   94.19   14.50
 -10   3   4   58.09   13.80
   9  -3  -4  242.58   22.30
   9  -3  -4  195.88   18.30
  -9   3   4  235.48   21.40
  -9   3   4  155.18   26.20
  -9   3   4  186.18   24.40
   8  -3  -4    9.70    7.20
   8  -3  -4    5.30    3.90
   8  -3  -4    3.90    4.40
  -8   3   4    6.40    4.70
  -8   3   4    3.10    4.70
  -8   3   4   -1.70    4.80
   7  -3  -4  405.36   32.40
   7  -3  -4  367.06   33.80
   7  -3  -4  313.97   34.40
   7  -3  -4  436.16   39.90
  -7   3   4  377.46   36.80
  -7   3   4  396.26   33.50
  -7   3   4  459.35   35.10
  -7   3   4  475.25   39.00
  -7   3   4  375.06   34.80
   6  -3  -4   19.90    9.10
   6  -3  -4   19.50    6.80
   6  -3  -4   26.30    6.30
  -6   3   4   46.10   10.30
  -6   3   4   18.00    6.80
  -6   3   4   26.50    5.80
   5  -3  -4  124.19   12.40
   5  -3  -4  131.59   16.00
   5  -3  -4  143.69   15.10
   5  -3  -4  125.79   13.00
  -5   3   4   98.09   12.10
  -5   3   4  119.99   12.40
  -5   3   4  111.49   14.40
  -5   3   4  105.49   16.10
   4  -3  -4  319.67   31.10
   4  -3  -4  379.86   31.20
   4  -3  -4  361.36   29.30
   4  -3  -4  359.16   28.60
  -4   3   4  356.06   28.80
  -4   3   4  378.16   31.10
  -4   3   4  354.86   29.50
  -4   3   4  325.67   28.80
  -4   3   4  308.77   30.90
   3  -3  -4  873.41   65.39
   3  -3  -4  778.52   66.99
   3  -3  -4  879.31   67.69
  -3   3   4  891.51   66.19
  -3   3   4  754.42   67.19
  -3   3   4  886.91   65.39
  -3   3   4  948.21   67.39
  -3   3   4  912.11   65.89
   2  -3  -4   -2.50    2.20
   2  -3  -4    0.20    2.70
   2  -3  -4    5.30    3.20
   2  -3  -4    0.40    2.00
  -2   3   4    3.10    2.50
  -2   3   4   -0.70    1.60
  -2   3   4   -1.30    2.20
  -2   3   4    1.30    2.20
  -2   3   4    1.30    2.50
   1  -3  -4  171.68   16.30
   1  -3  -4  185.88   16.60
   1  -3  -4  220.88   17.20
   1  -3  -4  184.48   17.50
  -1   3   4  172.98   16.30
  -1   3   4  197.38   16.60
  -1   3   4  188.38   15.50
  -1   3   4  198.68   16.70
   0  -3  -4 1633.34  119.59
   0  -3  -4 1650.93  118.79
   0  -3  -4 1600.44  118.69
   0   3   4 1682.03  118.89
   0   3   4 1519.65  118.29
   0   3   4 1638.84  118.69
  -1  -3  -4  332.37   27.40
  -1  -3  -4  329.17   27.40
   1   3   4  346.97   27.50
   1   3   4  394.26   28.60
  -2  -3  -4   66.79    7.30
  -2  -3  -4   67.99    6.60
  -2  -3  -4   57.79    6.50
   2   3   4   45.80    6.80
   2   3   4   50.49    5.00
   2   3   4   53.39    6.30
   2   3   4   43.40    6.10
  -3  -3  -4  144.69   13.60
  -3  -3  -4  129.09   11.90
  -3  -3  -4  141.49   13.50
  -3  -3  -4  167.58   13.20
   3   3   4  164.08   13.40
   3   3   4  129.29   13.20
   3   3   4  156.88   11.70
   3   3   4  157.78   13.40
  -4  -3  -4   26.20    4.30
  -4  -3  -4   30.80    5.60
  -4  -3  -4   26.00    6.60
  -4  -3  -4   29.00    5.80
  -4  -3  -4   21.90    3.70
   4   3   4   23.30    3.60
   4   3   4   35.60    5.30
   4   3   4   30.00    5.00
   4   3   4   23.80    4.90
  -5  -3  -4    4.90    3.40
  -5  -3  -4    8.80    3.30
  -5  -3  -4    8.70    3.30
  -5  -3  -4   10.40    2.60
   5   3   4   12.10    4.90
   5   3   4    8.60    2.50
   5   3   4    9.80    3.00
   5   3   4    7.30    3.00
  -6  -3  -4  204.18   18.90
  -6  -3  -4  209.18   18.60
  -6  -3  -4  174.68   16.10
  -6  -3  -4  165.08   20.40
   6   3   4  188.68   15.90
   6   3   4  204.28   17.60
   6   3   4  198.58   16.20
  -7  -3  -4  134.89   15.40
  -7  -3  -4  145.39   18.70
  -7  -3  -4  181.78   14.30
  -7  -3  -4  131.09   16.30
   7   3   4  152.58   15.10
   7   3   4  154.38   12.70
   7   3   4  126.79   14.40
  -8  -3  -4  192.48   20.80
  -8  -3  -4  251.87   26.10
  -8  -3  -4  233.98   22.50
  -8  -3  -4  220.18   19.00
   8   3   4  201.58   19.70
   8   3   4  206.38   18.70
   8   3   4  220.08   17.00
   8   3   4  191.88   19.30
  -9  -3  -4  177.48   20.40
  -9  -3  -4  185.98   17.30
  -9  -3  -4  208.48   20.70
   9   3   4  170.38   18.10
   9   3   4  178.58   17.10
 -10  -3  -4   96.49   17.40
 -10  -3  -4   63.39   15.60
  10   3   4   66.09   10.70
 -11  -3  -4   -8.00    4.70
 -11  -3  -4   11.60    7.10
 -11  -3  -4   -3.70    8.20
 -12  -3  -4   58.79   14.90
  12   3   4   52.09   10.40
  12   3   4   51.39   11.30
 -13  -3  -4   20.10   12.10
  13   3   4   18.10    8.10
  11  -4  -4   23.30    7.90
  11  -4  -4    9.10    3.80
 -11   4   4   12.00    9.70
  10  -4  -4    6.60    3.90
  10  -4  -4    1.30    5.80
 -10   4   4   -2.00    5.90
 -10   4   4    4.30    7.40
 -10   4   4   -5.50    4.70
   9  -4  -4   53.99    7.60
   9  -4  -4   30.40    7.50
  -9   4   4   43.70   13.70
  -9   4   4   31.60    8.60
  -9   4   4   40.20    8.40
   8  -4  -4  175.18   17.40
   8  -4  -4  147.29   14.70
   8  -4  -4  150.68   18.80
  -8   4   4  136.49   22.80
  -8   4   4  165.08   16.50
  -8   4   4   99.59   18.80
   7  -4  -4  136.59   14.50
   7  -4  -4  110.79   13.30
  -7   4   4  147.89   21.80
  -7   4   4  124.49   13.80
  -7   4   4  125.39   19.30
   6  -4  -4   36.10    7.20
   6  -4  -4   48.30    9.00
   6  -4  -4   33.60    8.90
   6  -4  -4   28.10    7.80
  -6   4   4   41.50   10.60
  -6   4   4   37.90    8.30
  -6   4   4   24.00    6.30
  -6   4   4   48.60    8.00
  -6   4   4   34.70    9.10
   5  -4  -4  901.91   63.19
   5  -4  -4  837.52   61.79
   5  -4  -4  717.43   63.79
   5  -4  -4  918.01   67.09
  -5   4   4  838.12   63.49
  -5   4   4  737.43   62.09
  -5   4   4  782.12   65.69
  -5   4   4  740.03   61.89
  -5   4   4  785.92   64.49
   4  -4  -4   87.89   13.10
   4  -4  -4   77.29   10.60
   4  -4  -4   76.89    9.90
   4  -4  -4   90.09   13.60
  -4   4   4   82.29   12.70
  -4   4   4   73.99    9.10
  -4   4   4   87.39   10.10
  -4   4   4   71.29   13.20
   3  -4  -4  718.33   56.29
   3  -4  -4  786.82   58.59
   3  -4  -4  630.14   57.49
  -3   4   4  666.53   56.99
  -3   4   4  774.22   56.49
  -3   4   4  702.13   56.49
  -3   4   4  763.72   58.79
  -3   4   4  783.02   55.89
   2  -4  -4 1005.40   71.89
   2  -4  -4  891.21   70.29
   2  -4  -4  815.52   71.59
  -2   4   4  816.12   71.89
  -2   4   4 1026.00   70.79
  -2   4   4 1027.40   71.09
   1  -4  -4  918.01   66.69
   1  -4  -4  869.11   66.09
   1  -4  -4  767.72   68.29
   1  -4  -4  875.01   66.09
  -1   4   4  823.32   65.79
  -1   4   4  962.70   66.39
   0  -4  -4  444.46   34.30
   0  -4  -4  497.95   34.90
   0  -4  -4  500.55   35.80
   0  -4  -4  405.46   34.20
   0   4   4  359.26   35.10
   0   4   4  406.66   34.30
   0   4   4  429.76   34.40
  -1  -4  -4  836.92   60.09
  -1  -4  -4  809.92   57.99
  -1  -4  -4  730.73   58.29
  -1  -4  -4  744.03   58.09
   1   4   4  848.92   58.59
   1   4   4  712.53   58.99
   1   4   4  707.93   58.19
  -2  -4  -4  532.95   39.30
  -2  -4  -4  425.96   35.70
  -2  -4  -4  433.86   36.20
   2   4   4  510.75   35.30
   2   4   4  458.15   36.10
   2   4   4  419.56   36.00
  -3  -4  -4  130.79   14.20
  -3  -4  -4  154.88   14.30
   3   4   4  130.09   13.90
   3   4   4  164.38   12.50
   3   4   4  133.49   13.60
  -4  -4  -4 1915.11  149.29
  -4  -4  -4 2095.29  147.99
  -4  -4  -4 1899.71  149.19
  -4  -4  -4 1964.90  147.39
   4   4   4 2256.17  149.19
   4   4   4 2129.59  150.88
   4   4   4 1963.70  147.99
   4   4   4 1992.20  146.89
  -5  -4  -4    4.30    3.70
  -5  -4  -4    6.30    2.20
  -5  -4  -4    9.60    5.10
  -5  -4  -4   10.50    3.40
   5   4   4   14.00    3.00
   5   4   4    8.00    3.30
   5   4   4    6.40    3.30
   5   4   4   11.70    4.40
  -6  -4  -4   15.40    4.90
  -6  -4  -4    2.70    4.40
  -6  -4  -4   -0.10    1.70
  -6  -4  -4    2.20    3.60
   6   4   4    1.60    2.40
   6   4   4    4.50    3.40
   6   4   4    5.70    3.60
   6   4   4   -2.00    2.70
  -7  -4  -4  604.34   45.30
  -7  -4  -4  527.75   43.60
  -7  -4  -4  483.55   40.70
  -7  -4  -4  510.05   46.90
   7   4   4  510.55   42.50
   7   4   4  478.65   41.90
   7   4   4  564.94   41.60
   7   4   4  525.85   40.40
  -8  -4  -4   22.00    7.00
  -8  -4  -4   25.00    9.20
  -8  -4  -4   28.20    6.20
  -8  -4  -4   34.40    9.20
   8   4   4   31.50    7.60
   8   4   4   27.00    5.40
   8   4   4   30.70    7.10
   8   4   4   32.50    5.80
  -9  -4  -4    4.40    6.50
  -9  -4  -4    5.30    3.90
   9   4   4   11.60    5.80
   9   4   4    5.60    4.10
 -10  -4  -4   38.40   12.60
 -10  -4  -4   12.80    7.00
 -10  -4  -4   35.30   11.00
  10   4   4   11.40    4.80
  10   4   4   21.70    6.60
 -11  -4  -4   15.90    6.30
 -11  -4  -4   20.00    9.60
 -11  -4  -4   37.60   11.50
  11   4   4   26.40    6.50
  11   4   4   14.10    5.70
 -12  -4  -4  106.29   21.00
  12   4   4   67.09   12.30
 -13  -4  -4   16.90   12.70
  13   4   4    5.50    8.50
  11  -5  -4   -8.30    7.50
 -11   5   4  -22.40   10.40
  10  -5  -4   24.60    5.90
 -10   5   4    7.20   11.40
   9  -5  -4    0.80    5.30
   9  -5  -4   12.40    4.50
  -9   5   4    4.80    7.40
  -9   5   4    6.60    6.40
   8  -5  -4   30.50    5.90
   8  -5  -4    8.60    5.90
  -8   5   4   22.00    8.20
  -8   5   4   25.00   11.10
   7  -5  -4  203.48   19.00
   7  -5  -4  169.08   22.10
   7  -5  -4  205.38   20.50
  -7   5   4  280.07   28.00
  -7   5   4  199.68   19.80
  -7   5   4  189.48   22.40
   6  -5  -4   -0.20    4.80
   6  -5  -4    9.20    4.90
   6  -5  -4   -0.40    4.30
   6  -5  -4    7.80    4.70
  -6   5   4    5.70    5.30
  -6   5   4    1.30    3.30
  -6   5   4    0.40    3.50
  -6   5   4    1.10    3.10
  -6   5   4    9.10    5.30
   5  -5  -4   33.10    7.30
   5  -5  -4   31.60    6.90
   5  -5  -4   22.30    7.10
  -5   5   4   31.30    8.00
  -5   5   4   25.80    6.30
  -5   5   4   22.90    6.30
  -5   5   4   23.40    5.90
  -5   5   4   33.40    8.60
   4  -5  -4  616.64   45.00
   4  -5  -4  547.65   47.10
   4  -5  -4  636.94   48.90
   4  -5  -4  481.25   44.50
  -4   5   4  543.05   45.00
  -4   5   4  578.24   44.80
  -4   5   4  641.44   48.50
  -4   5   4  470.05   45.60
  -4   5   4  590.64   48.50
   3  -5  -4    0.20    3.60
   3  -5  -4    1.60    3.10
   3  -5  -4   -0.30    2.50
   3  -5  -4    2.30    2.60
  -3   5   4    0.90    3.30
  -3   5   4    1.70    3.00
  -3   5   4    1.10    2.30
  -3   5   4    1.70    2.30
   2  -5  -4    9.30    3.70
   2  -5  -4   10.20    3.40
   2  -5  -4    6.70    3.20
   2  -5  -4    7.80    4.20
  -2   5   4    6.50    3.20
  -2   5   4    9.20    3.80
  -2   5   4   13.70    4.90
  -2   5   4   10.10    3.40
   1  -5  -4  195.78   18.70
   1  -5  -4  176.48   19.60
   1  -5  -4  219.58   19.50
   1  -5  -4  221.68   19.10
  -1   5   4  208.48   19.00
  -1   5   4  223.08   18.90
  -1   5   4  227.18   19.30
  -1   5   4  191.68   20.50
   0  -5  -4  913.91   70.49
   0  -5  -4  983.30   70.59
   0  -5  -4  857.51   70.39
   0  -5  -4  997.60   72.19
   0   5   4  954.20   72.49
   0   5   4  845.22   70.39
   0   5   4  970.90   70.99
  -1  -5  -4  346.97   29.10
  -1  -5  -4  387.86   29.80
  -1  -5  -4  348.57   29.80
   1   5   4  343.07   29.20
   1   5   4  363.46   29.60
   1   5   4  368.66   29.60
   1   5   4  327.97   30.20
  -2  -5  -4  367.16   35.30
  -2  -5  -4  410.46   34.10
   2   5   4  429.76   33.60
   2   5   4  475.75   34.80
   2   5   4  386.26   34.10
   2   5   4  486.25   35.60
  -3  -5  -4   96.49   11.00
  -3  -5  -4   95.39   10.50
  -3  -5  -4   94.99   11.90
   3   5   4   91.99   11.00
   3   5   4  103.59    9.80
   3   5   4  102.39   11.10
   3   5   4  105.59   12.00
  -4  -5  -4    1.40    2.50
  -4  -5  -4    0.10    1.70
  -4  -5  -4    1.10    2.50
  -4  -5  -4    2.00    2.30
   4   5   4   -2.60    2.30
   4   5   4    1.50    2.80
   4   5   4   -0.50    2.90
   4   5   4    4.60    2.00
  -5  -5  -4  223.58   20.10
  -5  -5  -4  193.18   17.00
   5   5   4  191.38   18.30
   5   5   4  188.08   16.40
   5   5   4  174.88   18.40
   5   5   4  197.48   18.00
  -6  -5  -4  189.58   21.40
  -6  -5  -4  170.68   18.50
   6   5   4  167.78   17.00
   6   5   4  190.98   17.80
   6   5   4  184.08   18.20
   6   5   4  182.38   15.80
  -7  -5  -4   71.19   12.40
  -7  -5  -4   57.59    8.40
  -7  -5  -4   99.79   13.80
  -7  -5  -4   52.99   11.80
   7   5   4   41.80    8.80
   7   5   4   65.29    9.60
   7   5   4   70.99    9.00
   7   5   4   40.20    8.30
  -8  -5  -4  179.38   21.60
  -8  -5  -4  169.68   23.00
   8   5   4  227.98   18.70
   8   5   4  201.68   20.70
   8   5   4  203.08   18.30
  -9  -5  -4    2.00    4.90
  -9  -5  -4    8.50    7.60
  -9  -5  -4    2.80    3.70
   9   5   4   10.20    5.20
   9   5   4    1.70    3.80
   9   5   4    4.00    5.00
 -10  -5  -4   34.10   10.60
 -10  -5  -4   11.70    6.70
  10   5   4   36.80    7.60
  10   5   4   26.60    7.60
 -11  -5  -4  166.98   26.40
 -11  -5  -4  148.49   18.20
  11   5   4  204.98   21.60
  11   5   4  163.38   14.90
 -12  -5  -4   84.49   19.80
  12   5   4  127.49   17.00
  12   5   4   99.69   13.90
  10  -6  -4   -3.30    7.00
  10  -6  -4    7.90    4.90
 -10   6   4    2.40   10.10
 -10   6   4  -10.80    6.30
   9  -6  -4    3.80    3.70
  -9   6   4    1.90    6.40
  -9   6   4   -4.20    7.70
   8  -6  -4  193.08   20.20
   8  -6  -4  234.68   22.30
  -8   6   4  267.37   28.70
  -8   6   4  269.77   27.10
  -8   6   4  188.68   21.90
   7  -6  -4  110.39   16.60
   7  -6  -4   97.49   11.50
   7  -6  -4  107.99   14.90
  -7   6   4   85.99   17.20
  -7   6   4   63.29   13.70
   6  -6  -4    9.50    4.50
   6  -6  -4    4.90    3.60
   6  -6  -4    5.70    6.60
  -6   6   4    6.40    5.10
  -6   6   4   15.50    7.50
  -6   6   4    2.20    4.20
   5  -6  -4   98.99   12.00
   5  -6  -4  131.49   19.40
   5  -6  -4   80.49   12.60
   5  -6  -4   99.59   15.90
  -5   6   4  103.39   15.00
  -5   6   4  101.99   17.80
  -5   6   4  109.09   12.20
  -5   6   4   77.59   14.10
  -5   6   4   94.19   12.30
   4  -6  -4   54.89    9.60
   4  -6  -4   60.99    9.70
   4  -6  -4   43.70   10.80
   4  -6  -4   58.59   11.70
  -4   6   4   50.39    8.90
  -4   6   4   49.50   10.70
  -4   6   4   73.29   11.40
   3  -6  -4    6.20    4.00
   3  -6  -4    3.00    3.90
   3  -6  -4    6.00    3.80
   3  -6  -4    7.80    5.10
  -3   6   4    6.80    4.40
  -3   6   4    1.00    3.30
  -3   6   4    4.10    3.50
   2  -6  -4   48.90    8.70
   2  -6  -4   36.70    7.90
   2  -6  -4   41.20    7.90
   2  -6  -4   58.19   10.90
  -2   6   4   59.69   13.90
  -2   6   4   33.20    6.70
  -2   6   4   26.80    6.50
   1  -6  -4   -1.20    2.70
   1  -6  -4   -1.60    2.10
   1  -6  -4    2.50    3.70
   1  -6  -4    1.50    3.10
  -1   6   4   -0.70    2.10
  -1   6   4    4.10    2.80
  -1   6   4    5.10    4.20
  -1   6   4    1.40    5.00
   0  -6  -4   60.09    9.50
   0  -6  -4   57.29   10.30
   0  -6  -4   64.69    9.90
   0   6   4   75.49   10.60
   0   6   4   92.49   10.00
   0   6   4   81.09   12.90
  -1  -6  -4  106.89   11.60
  -1  -6  -4  108.09   11.90
  -1  -6  -4  116.99   11.30
   1   6   4  101.19   11.90
   1   6   4   96.79   11.50
   1   6   4  102.09   12.60
   1   6   4   88.59   11.30
  -2  -6  -4    2.50    2.70
  -2  -6  -4    6.10    3.10
  -2  -6  -4   15.00    5.10
  -2  -6  -4    9.90    3.20
   2   6   4   14.80    4.20
   2   6   4   19.30    5.30
   2   6   4   13.90    5.10
   2   6   4    8.90    3.90
  -3  -6  -4  578.24   45.20
  -3  -6  -4  612.54   47.90
  -3  -6  -4  533.55   45.90
   3   6   4  576.54   45.90
   3   6   4  528.35   44.10
   3   6   4  551.34   46.50
   3   6   4  620.94   46.10
  -4  -6  -4   10.60    4.80
  -4  -6  -4   10.10    5.10
  -4  -6  -4   11.80    3.80
   4   6   4    4.50    2.90
   4   6   4   10.00    4.40
   4   6   4   11.20    4.80
   4   6   4   11.60    4.60
  -5  -6  -4   26.60    6.40
  -5  -6  -4   33.40    9.60
  -5  -6  -4   52.99   10.60
  -5  -6  -4   41.10    8.50
   5   6   4   39.60    7.60
   5   6   4   44.80    8.40
   5   6   4   48.50    9.40
   5   6   4   42.40    6.30
  -6  -6  -4    4.20    3.90
  -6  -6  -4    5.70    5.90
  -6  -6  -4    1.20    3.10
   6   6   4    4.10    4.00
   6   6   4    3.20    4.40
   6   6   4    5.80    4.00
   6   6   4    3.30    2.80
  -7  -6  -4  508.55   46.80
  -7  -6  -4  575.04   49.99
  -7  -6  -4  584.74   46.90
   7   6   4  559.54   43.10
   7   6   4  524.65   45.10
   7   6   4  508.75   43.80
   7   6   4  581.24   46.10
  -8  -6  -4    6.60    4.80
  -8  -6  -4    5.30    3.60
  -8  -6  -4   -4.40    4.60
   8   6   4    6.30    5.80
   8   6   4    3.00    3.50
   8   6   4   -0.30    4.20
  -9  -6  -4   83.09   11.60
  -9  -6  -4   66.29   16.00
  -9  -6  -4   45.40   11.60
   9   6   4   58.69    8.60
   9   6   4   49.99    9.10
   9   6   4   85.39   14.30
 -10  -6  -4   34.70   10.90
 -10  -6  -4   57.59   14.90
 -10  -6  -4   38.30    8.60
  10   6   4   62.09   12.20
  10   6   4   55.89    9.30
  10   6   4   47.40    9.30
 -11  -6  -4   98.29   25.10
 -11  -6  -4  105.69   19.80
  11   6   4   89.09   14.90
  11   6   4   86.29   13.20
 -12  -6  -4   54.49   13.40
 -12  -6  -4   44.20   15.70
  12   6   4   46.10   12.30
  12   6   4   54.69   10.40
  10  -7  -4    1.00    6.80
 -10   7   4    0.00    7.00
 -10   7   4   -2.80   10.50
   9  -7  -4   15.20    5.10
  -9   7   4   35.40   12.70
  -9   7   4   -0.50   11.20
   8  -7  -4   92.89   14.10
  -8   7   4   97.89   14.10
  -8   7   4   99.09   20.20
  -8   7   4   81.19   15.20
   7  -7  -4   87.09   11.10
   7  -7  -4   61.59   11.90
  -7   7   4   80.89   17.00
  -7   7   4   80.39   14.30
  -7   7   4   79.59   13.40
   6  -7  -4   36.60    7.80
   6  -7  -4   29.90    7.80
   6  -7  -4   35.70    9.70
  -6   7   4   49.00   10.80
  -6   7   4   31.00    8.60
  -6   7   4   47.00   12.00
   5  -7  -4  280.77   26.30
   5  -7  -4  275.77   28.70
   5  -7  -4  275.07   25.90
   5  -7  -4  277.27   29.40
  -5   7   4  369.16   35.20
  -5   7   4  279.27   27.60
   4  -7  -4  139.59   15.50
   4  -7  -4  173.78   19.50
   4  -7  -4  134.19   15.60
   4  -7  -4  141.89   21.00
  -4   7   4  137.59   17.60
  -4   7   4  150.88   16.20
  -4   7   4  139.29   16.10
   3  -7  -4  289.77   26.20
   3  -7  -4  254.47   23.70
   3  -7  -4  250.97   23.70
   3  -7  -4  213.08   24.60
  -3   7   4  220.18   24.70
  -3   7   4  299.87   25.10
  -3   7   4  270.57   24.30
   2  -7  -4    0.20    2.60
   2  -7  -4    0.60    3.60
   2  -7  -4    7.10    4.50
   2  -7  -4    2.50    2.70
  -2   7   4    3.00    2.50
  -2   7   4    4.20    4.20
  -2   7   4   -2.40    3.90
   1  -7  -4    4.80    3.90
   1  -7  -4    3.60    3.20
   1  -7  -4   15.20    5.00
   1  -7  -4   15.00    5.00
  -1   7   4    2.80    3.60
  -1   7   4    7.10    5.80
  -1   7   4    4.90    2.80
   0  -7  -4  450.25   38.00
   0  -7  -4  415.46   37.90
   0  -7  -4  424.96   39.50
   0  -7  -4  464.65   38.30
   0   7   4  455.65   38.70
   0   7   4  499.05   38.90
   0   7   4  540.25   41.40
  -1  -7  -4  102.59   12.40
  -1  -7  -4  105.59   12.80
  -1  -7  -4  105.89   11.50
  -1  -7  -4  113.89   12.30
   1   7   4   89.09   14.30
   1   7   4   86.39   12.10
   1   7   4   97.49   14.00
   1   7   4  111.09   12.60
  -2  -7  -4    3.20    2.10
  -2  -7  -4   11.00    3.60
  -2  -7  -4    5.60    3.80
  -2  -7  -4    8.00    4.20
   2   7   4    3.40    3.80
   2   7   4    6.00    3.70
   2   7   4    5.20    3.70
   2   7   4    3.90    4.10
  -3  -7  -4   43.30    8.80
  -3  -7  -4   42.20    9.00
   3   7   4   42.50    8.20
   3   7   4   34.50    6.80
   3   7   4   45.00    8.90
   3   7   4   56.29   10.30
  -4  -7  -4   78.79   12.50
  -4  -7  -4  111.59   20.50
   4   7   4   89.09   13.20
   4   7   4   80.69   13.30
   4   7   4   89.39   10.10
   4   7   4   87.49   13.30
  -5  -7  -4  269.87   24.80
  -5  -7  -4  228.08   21.90
  -5  -7  -4  214.38   24.50
   5   7   4  222.58   22.80
   5   7   4  239.98   23.10
   5   7   4  269.47   24.10
  -6  -7  -4   66.49   13.20
  -6  -7  -4   72.59   12.50
  -6  -7  -4   69.19   12.90
   6   7   4  107.29   12.80
   6   7   4   77.09   12.80
   6   7   4   86.29   12.90
   6   7   4   88.29   10.20
  -7  -7  -4   40.70    7.80
  -7  -7  -4   59.09   12.10
  -7  -7  -4   45.70   11.30
   7   7   4   39.00    8.90
   7   7   4   41.00    7.80
  -8  -7  -4   27.30    7.20
  -8  -7  -4   30.60    9.10
  -8  -7  -4   32.70   10.40
   8   7   4   31.10    8.90
   8   7   4   27.20    6.50
  -9  -7  -4   23.80    6.60
  -9  -7  -4   36.00   12.00
   9   7   4    2.20    5.20
   9   7   4   16.90    5.40
   9   7   4   14.70    6.40
 -10  -7  -4  -12.80    6.80
 -10  -7  -4    3.70    6.30
  10   7   4    0.90    6.40
  10   7   4    0.90    5.10
  10   7   4   -7.90    5.60
 -11  -7  -4   94.59   25.50
 -11  -7  -4  110.49   21.30
  11   7   4   88.99   12.70
  11   7   4   75.79   15.10
  11   7   4  135.79   18.90
 -12  -7  -4   47.90   15.70
  12   7   4   63.79   16.40
  12   7   4   -3.70   10.90
  12   7   4   26.10    8.60
   9  -8  -4   -6.10    7.30
  -9   8   4  -14.50    6.70
  -9   8   4    9.10   11.80
  -8   8   4   94.79   20.20
  -8   8   4   99.39   16.90
   7  -8  -4  190.78   20.20
   7  -8  -4  203.38   21.60
  -7   8   4  223.18   23.80
  -7   8   4  215.18   26.20
   6  -8  -4    6.90    4.60
  -6   8   4    5.80    5.10
  -6   8   4    5.40    6.60
   5  -8  -4    9.10    6.80
   5  -8  -4    5.50    4.30
   5  -8  -4    9.20    5.30
  -5   8   4    9.20    6.50
  -5   8   4   10.80    6.00
   4  -8  -4  138.19   19.70
   4  -8  -4   99.69   12.60
   4  -8  -4   61.99   14.90
   4  -8  -4  113.09   13.60
  -4   8   4   87.29   13.90
  -4   8   4   99.39   16.50
  -4   8   4  137.99   14.90
   3  -8  -4   31.70    9.40
   3  -8  -4   20.30    8.30
   3  -8  -4   30.70    7.80
   3  -8  -4   27.50    7.20
  -3   8   4   38.80   10.50
  -3   8   4   24.70    6.30
  -3   8   4   28.70    7.00
   2  -8  -4   26.00    7.70
   2  -8  -4   16.60    6.40
   2  -8  -4   30.70    8.70
   2  -8  -4   25.50    6.80
  -2   8   4   35.80    9.20
  -2   8   4   25.80    8.00
  -2   8   4   35.80    7.70
   1  -8  -4    2.80    2.90
   1  -8  -4    1.70    3.30
   1  -8  -4    4.30    4.10
  -1   8   4   13.70    5.60
   0  -8  -4  141.69   15.40
   0  -8  -4  121.19   14.80
   0  -8  -4  162.78   16.20
   0   8   4  134.59   16.30
   0   8   4  148.19   16.10
   0   8   4  119.39   18.80
   0   8   4  136.19   16.40
  -1  -8  -4  126.39   13.30
  -1  -8  -4  115.89   13.90
  -1  -8  -4   86.99   16.10
  -1  -8  -4  139.49   14.40
   1   8   4   96.49   15.10
   1   8   4  126.49   14.50
   1   8   4  111.29   17.00
  -2  -8  -4  300.97   34.50
  -2  -8  -4  405.86   32.50
  -2  -8  -4  375.06   33.90
  -2  -8  -4  355.86   33.00
   2   8   4  385.96   34.10
   2   8   4  421.66   34.20
   2   8   4  388.46   34.60
   2   8   4  402.76   33.20
  -3  -8  -4  121.89   13.80
  -3  -8  -4  159.28   23.90
  -3  -8  -4  152.08   16.60
   3   8   4  142.79   20.30
   3   8   4  150.28   17.00
   3   8   4  142.89   14.70
   3   8   4  124.39   16.40
  -4  -8  -4   -2.10    3.80
   4   8   4    3.10    4.50
   4   8   4   -4.20    3.10
   4   8   4    3.80    4.20
   4   8   4    4.20    3.20
  -5  -8  -4   10.30    8.50
   5   8   4    8.80    4.30
   5   8   4    6.60    6.20
   5   8   4    5.10    4.50
  -6  -8  -4   -3.00    3.60
  -6  -8  -4    0.70    4.70
  -6  -8  -4    4.00    6.40
   6   8   4    6.90    3.40
   6   8   4   11.80    7.00
   6   8   4    2.90    6.20
  -7  -8  -4  104.69   18.40
  -7  -8  -4   64.19   10.90
  -7  -8  -4   69.69   14.10
   7   8   4  112.19   17.10
   7   8   4   59.99   12.90
  -8  -8  -4   34.60    8.10
  -8  -8  -4    7.30    8.60
  -8  -8  -4   19.70    8.80
   8   8   4   34.00   10.50
   8   8   4   19.40    5.70
  -9  -8  -4   10.50    7.00
  -9  -8  -4   17.80    7.20
  -9  -8  -4   15.10    9.40
   9   8   4   12.70    8.00
   9   8   4   12.20    8.40
 -10  -8  -4   -0.40    7.70
  10   8   4   -0.10    5.70
  10   8   4   14.50    7.70
  10   8   4  -10.00    7.50
  11   8   4   -4.50   11.00
  11   8   4    1.20    6.40
   8  -9  -4   37.30   10.30
  -8   9   4   34.90   14.00
  -8   9   4   28.30   10.40
  -7   9   4   -2.40    5.00
  -7   9   4    1.10    7.00
   6  -9  -4   98.99   14.80
  -6   9   4  102.39   16.50
  -6   9   4   73.79   16.70
   5  -9  -4   24.00    7.20
   5  -9  -4   26.90    6.90
  -5   9   4   13.50    7.50
  -5   9   4   22.10    6.80
   4  -9  -4   84.59   13.70
   4  -9  -4  120.59   14.10
  -4   9   4   85.49   16.00
  -4   9   4  122.19   21.90
   3  -9  -4   27.20    7.40
   3  -9  -4   38.60   10.50
   3  -9  -4   37.10    8.20
   3  -9  -4   20.40    8.50
  -3   9   4   28.90    7.50
  -3   9   4   24.90    9.30
   2  -9  -4    3.80    5.10
   2  -9  -4    3.60    4.40
   2  -9  -4   -1.00    4.00
   2  -9  -4   -0.70    6.50
  -2   9   4    0.50    5.00
   1  -9  -4   31.20   11.10
   1  -9  -4   30.40    8.20
   1  -9  -4   30.00    7.80
   1  -9  -4   26.30    8.90
  -1   9   4   39.70   11.90
  -1   9   4   41.90   10.20
   0  -9  -4   67.59   11.90
   0  -9  -4   43.20   11.00
   0  -9  -4   73.99   11.90
   0  -9  -4  108.89   21.10
   0   9   4   52.79   11.80
   0   9   4   69.29   18.30
  -1  -9  -4   19.10    9.10
  -1  -9  -4   22.20    6.30
  -1  -9  -4   18.20    5.40
   1   9   4   27.30   10.10
   1   9   4   32.90    8.20
  -2  -9  -4   30.30    6.90
  -2  -9  -4   23.10    7.70
   2   9   4   20.40    6.40
  -3  -9  -4   74.59   11.00
   3   9   4   72.79   12.10
   3   9   4   65.29   11.20
  -4  -9  -4   68.09   11.30
  -4  -9  -4   61.79   13.10
   4   9   4   85.79   12.20
   4   9   4   87.19   14.30
  -5  -9  -4  151.58   20.00
   5   9   4  193.98   18.20
   5   9   4  167.28   19.80
  -6  -9  -4   20.20    9.30
  -6  -9  -4   17.10    7.30
   6   9   4   27.10    6.60
   6   9   4    5.80    6.30
  -7  -9  -4   10.60    8.40
  -7  -9  -4    2.50    6.00
   7   9   4    7.30    5.90
   7   9   4    7.80    4.80
  -8  -9  -4    2.40    8.50
  -8  -9  -4   -5.90    5.50
  -8  -9  -4   17.10    7.60
   8   9   4   18.20    7.40
  -9  -9  -4   53.29   16.00
   9   9   4   32.60   10.20
 -10  -9  -4   11.10    9.50
  10   9   4    2.50    8.10
  10   9   4   20.80    7.30
   7 -10  -4  311.77   29.30
  -7  10   4  282.67   33.80
  -7  10   4  285.57   33.60
   6 -10  -4   64.59   11.70
  -6  10   4   43.20   10.90
   5 -10  -4   -2.70    5.10
  -5  10   4   -1.10    4.20
  -5  10   4    5.40    7.30
   4 -10  -4   13.80    6.60
  -4  10   4    1.50    5.10
  -4  10   4   10.20    8.60
   3 -10  -4   64.19   12.90
  -3  10   4   74.39   12.70
  -3  10   4   85.59   17.10
   2 -10  -4  177.88   18.60
   2 -10  -4  132.99   18.10
  -2  10   4  205.38   22.20
  -2  10   4  104.09   20.30
   1 -10  -4   36.10    9.10
   1 -10  -4   46.20   10.70
  -1  10   4   60.99   13.50
  -1  10   4   45.20   11.30
   0 -10  -4  168.38   19.10
   0 -10  -4  157.88   18.10
   0  10   4  168.28   21.40
   0  10   4  169.68   20.60
  -1 -10  -4  619.04   49.99
  -1 -10  -4  585.14   50.49
   1  10   4  576.94   52.39
  -2 -10  -4   23.20    6.80
  -2 -10  -4   12.00    5.50
   2  10   4    8.60    5.80
   2  10   4   17.50    7.20
  -3 -10  -4    8.60    4.70
   3  10   4    3.50    4.70
   3  10   4   14.00    6.40
  -4 -10  -4   17.80    6.60
  -4 -10  -4   12.90    7.60
   4  10   4   23.90    8.90
   4  10   4   10.20    5.50
  -5 -10  -4   11.40    8.30
   5  10   4   12.20    5.70
   5  10   4    3.90    4.80
  -6 -10  -4    1.20    7.70
  -6 -10  -4   -2.00    7.30
   6  10   4    2.90    5.20
   6  10   4    3.90    4.80
  -7 -10  -4   73.89   17.20
  -7 -10  -4   80.29   17.00
  -8 -10  -4    8.90    8.80
  -8 -10  -4   14.10   10.60
   8  10   4   26.10   10.50
  -9 -10  -4   -1.00   14.40
  -9 -10  -4   13.00   10.80
   9  10   4    2.10    6.80
   6 -11  -4    4.70    7.20
  -6  11   4   25.10   10.70
   5 -11  -4   39.00   10.00
  -5  11   4   30.70   10.90
  -5  11   4   34.60    8.90
   4 -11  -4   19.50    7.90
  -4  11   4   14.60    6.30
  -4  11   4   41.20   12.50
   3 -11  -4   30.80    7.80
  -3  11   4   68.19   16.50
   2 -11  -4    0.60    5.40
  -2  11   4   -2.70    5.30
   1 -11  -4    9.40    5.60
  -1  11   4    7.50    7.30
   0 -11  -4   -6.20    5.80
   0  11   4    6.20    6.90
   0  11   4   -4.30    6.40
  -1 -11  -4   31.30    9.20
  -1 -11  -4   15.70    8.10
   1  11   4   20.40    8.20
   1  11   4   23.00    7.50
  -2 -11  -4  129.09   18.90
  -2 -11  -4  113.09   17.00
   2  11   4  142.39   21.00
   2  11   4  142.39   19.70
  -3 -11  -4    4.60    5.60
   3  11   4    3.80    5.90
  -4 -11  -4   -3.20    6.00
   4  11   4    3.80    5.70
  -5 -11  -4   56.79   14.20
  -5 -11  -4   51.69   14.30
   5  11   4   37.40    9.70
  -6 -11  -4   38.10   13.70
  -7 -11  -4    0.90    8.30
   7  11   4    4.10    6.90
   8  11   4   38.50   10.60
   8  11   4    3.80    8.10
   4 -12  -4   11.20    8.20
  -4  12   4   11.00   10.80
  -4  12   4   22.00   14.20
  -3  12   4   45.60   15.80
  -3  12   4   47.00   12.60
   2 -12  -4   36.90   10.70
  -2  12   4   57.09   13.50
   1 -12  -4   -4.70    6.40
  -1  12   4   -3.60    7.20
   0 -12  -4   98.79   17.10
   0  12   4   90.39   17.70
   0  12   4  138.79   26.80
  -1 -12  -4  185.68   22.20
   1  12   4  190.88   22.70
  -2 -12  -4   35.10   10.20
   2  12   4   37.60   10.60
   2  12   4   28.20    8.90
[truncated: 821,073 more chars]
