# Supplementary material for: Poly(p‐phenylene phosphaborene): A Modified Poly(p‐phenylene vinylene) with π‐Conjugated B═P Linkages
Source: Angew Chem Int Ed Engl. 2025 Aug 6;64(38):e202510272. doi: 10.1002/anie.202510272 (PMC12435409; doi:10.1002/anie.202510272)
Supplement: Supplementary file 2 — Supporting Information [file ANIE-64-e202510272-s001.zip › anie202510272-sup-0002-SuppMat.zip/cmpd_8.cif]

data_cmpd_8

# 1. Submission Details

_publ_contact_author_name         'Prof. Dr. Holger Helten'
_publ_contact_author_address
;
Institute of Inorganic Chemistry
University of Wuerzburg
Am Hubland
97074 Wuerzburg, Germany
;
_publ_contact_author_email        'holger.helten@uni-wuerzburg.de'
_publ_contact_author_phone        '+49-931-31-84086'
_publ_contact_author_id_orcid     0000-0003-1273-3685 

_publ_requested_journal           ''
_publ_section_title               ''
_publ_section_abstract            ''

loop_
_publ_author_name
_publ_author_address
      'Glock, Julian'
;     Institute of Inorganic Chemistry
      University of Wuerzburg
      Am Hubland
      97074 Wuerzburg, Germany
;
      'Klopf, Jonas'
;     Institute of Inorganic Chemistry
      University of Wuerzburg
      Am Hubland
      97074 Wuerzburg, Germany
;
      'Crumbach, Merian'
;     Institute of Inorganic Chemistry
      University of Wuerzburg
      Am Hubland
      97074 Wuerzburg, Germany
;
      'Schneider, Johannes S.'
;     Institute of Inorganic Chemistry
      University of Wuerzburg
      Am Hubland
      97074 Wuerzburg, Germany
;
     'Friedrich, Alexandra'
;     Institute of Inorganic Chemistry
      University of Wuerzburg
      Am Hubland
      97074 Wuerzburg, Germany
;
      'Buchsteiner, Emilia'
;     Rigaku Europe SE
      Hugenottenallee 167
      63263 Neu-Isenburg, Germany
;
      'Bischof, Tobias'
;     Institute of Inorganic Chemistry
      University of Wuerzburg
      Am Hubland
      97074 Wuerzburg, Germany
;
      'Finze, Maik'
;     Institute of Inorganic Chemistry
      University of Wuerzburg
      Am Hubland
      97074 Wuerzburg, Germany
;
      'Engels, Bernd'
;     Institute of Physical and Theoretical Chemistry
      University of Wuerzburg
      Emil-Fischer-Str. 42
      97074 Wuerzburg, Germany
;
      'Helten, Holger'
;     Institute of Inorganic Chemistry
      University of Wuerzburg
      Am Hubland
      97074 Wuerzburg, Germany
; 

_publ_section_references
;
 SHELXT - Integrated space-group and crystal-structure determination, G. M. Sheldrick, Acta Cryst. (2015) A71, 3-8
 Crystal structure refinement with SHELXL, G. M. Sheldrick, Acta Cryst. (2015) C71, 3-8
 Comparison of silver and molybdenum microfocus X-ray sources for single-crystal structure determination, L. Krause, R. Herbst-Irmer, G.M. Sheldrick & D. Stalke, J. Appl. Cryst. 48 (2015) 3-10
;

_audit_creation_method            'CIF-fill 1.5l (K.Radacki, 2005-24)'
_audit_creation_date              2025-03-27
_audit_update_record
;
 27-Mar-2025    SHELXL-2019/1
 2025-03-27    CIF-fill 1.5l (K.Radacki, 2005-24)
;
_shelx_SHELXL_version_number      2019/1
_chemical_formula_moiety          'C57 H79 B P2'
_chemical_formula_sum             'C57 H79 B P2'
_chemical_formula_weight          836.95
loop_
 _atom_type_symbol
 _atom_type_description
 _atom_type_scat_dispersion_real
 _atom_type_scat_dispersion_imag
 _atom_type_scat_source
  C C 0.0033 0.0016 'International Tables Vol C Tables 4.2.6.8 and 6.1.1.4'
  H H 0.0000 0.0000 'International Tables Vol C Tables 4.2.6.8 and 6.1.1.4'
  B B 0.0013 0.0007 'International Tables Vol C Tables 4.2.6.8 and 6.1.1.4'
  P P 0.1023 0.0942 'International Tables Vol C Tables 4.2.6.8 and 6.1.1.4'

_space_group_crystal_system       triclinic
_space_group_IT_number            2
_space_group_name_H-M_alt         'P -1'
_space_group_name_Hall            '-P 1'
_shelx_space_group_comment
;
 The symmetry employed for this shelxl refinement is uniquely defined by the 
 following loop, which should always be used as a source of symmetry 
 information in preference to the above space-group names. They are only 
 intended as comments.
;
loop_
 _space_group_symop_operation_xyz
  'x, y, z'
  '-x, -y, -z'


_cell_length_a                    11.420(4)
_cell_length_b                    14.100(5)
_cell_length_c                    16.219(5)
_cell_angle_alpha                 88.275(10)
_cell_angle_beta                  89.050(12)
_cell_angle_gamma                 89.098(10)
_cell_volume                      2609.7(15)
_cell_formula_units_Z             2
_cell_measurement_temperature     100(2)
_cell_measurement_reflns_used     9871
_cell_measurement_theta_min       2.63
_cell_measurement_theta_max       26.18
_cell_special_details
;
 Uncertainties of the unit cell parameters were calculated as standard 
 deviations of 32 cells obtained from a subset of all reflections. These sets 
 of reflections were selected using the Monte Carlo method.
;


_exptl_crystal_description        block
_exptl_crystal_colour             yellow
_exptl_crystal_density_diffrn     1.065
_exptl_crystal_F_000              912
_exptl_crystal_size_max           0.284
_exptl_crystal_size_mid           0.263
_exptl_crystal_size_min           0.112
_exptl_absorpt_coefficient_mu     0.117
_exptl_absorpt_correction_type    multi-scan
_exptl_absorpt_correction_T_min   0.6872
_exptl_absorpt_correction_T_max   0.7454
_exptl_absorpt_process_details    'SADABS 2016/2 (Bruker AXS)'
_exptl_absorpt_special_details
;
 Incident beam scaling, empirical absorption correction using spherical 
 harmonics, and outlier rejection was employed as implemented in SADABS. 
 Additional spherical absorption correction with mu*r value set to 0.2 was 
 applied.
;
_exptl_crystal_preparation
;
 For data collection the crystal was immersed in a film of perfluoropolyether 
 oil, mounted on a polyimide loop and transferred to stream of cold nitrogen 
 (Oxford Cryostream 800).
;
_diffrn_ambient_temperature       100(2)
_diffrn_ambient_environment       N~2~
_diffrn_radiation_probe           x-ray
_diffrn_radiation_wavelength      0.71073
_diffrn_radiation_type            MoK\a
_diffrn_radiation_xray_symbol     K-L~2,3~
_diffrn_radiation_monochromator   'multi-layer mirror'
_diffrn_source                    'micro-focus sealed X-ray tube'
_diffrn_source_type               'Incoatec ImS 2.0'
_diffrn_measurement_device        'four-circle diffractometer'
_diffrn_measurement_device_type   'Bruker D8-Quest'
_diffrn_measurement_method        '\f and \w scans'
_diffrn_orient_matrix_type
;
 Sparks R.A., Computational Crystallography p1-18 (Clarendon Press, 1982)
;
_diffrn_orient_matrix_UB_11      -0.0373318
_diffrn_orient_matrix_UB_12       0.0539965
_diffrn_orient_matrix_UB_13       0.0297949
_diffrn_orient_matrix_UB_21       0.0383571
_diffrn_orient_matrix_UB_22       0.0459895
_diffrn_orient_matrix_UB_23      -0.0396303
_diffrn_orient_matrix_UB_31      -0.0693308
_diffrn_orient_matrix_UB_32      -0.0022636
_diffrn_orient_matrix_UB_33      -0.0367128
_diffrn_detector                  CPA
_diffrn_detector_type             'Photon II'
_diffrn_detector_area_resol_mean  7.5
_diffrn_reflns_number             69613
_diffrn_reflns_av_unetI/netI      0.0430
_diffrn_reflns_av_R_equivalents   0.0694
_diffrn_reflns_limit_h_min       -13
_diffrn_reflns_limit_h_max        14
_diffrn_reflns_limit_k_min       -17
_diffrn_reflns_limit_k_max        17
_diffrn_reflns_limit_l_min       -20
_diffrn_reflns_limit_l_max        20
_diffrn_reflns_theta_min          1.886
_diffrn_reflns_theta_max          26.506
_diffrn_reflns_theta_full         26.000
_diffrn_measured_fraction_theta_max   0.993
_diffrn_measured_fraction_theta_full    0.999
_diffrn_reflns_Laue_measured_fraction_max     0.993
_diffrn_reflns_Laue_measured_fraction_full    0.999
_diffrn_reflns_point_group_measured_fraction_max    0.993
_diffrn_reflns_point_group_measured_fraction_full     0.999
_diffrn_standards_number          0
_reflns_number_total              10750
_reflns_number_gt                 8456
_reflns_threshold_expression      'I > 2\s(I)'
_reflns_Friedel_coverage          0.000
_reflns_Friedel_fraction_max      .
_reflns_Friedel_fraction_full     .
_reflns_special_details
;
 Reflections were merged by SHELXL according to the crystal class for the 
 calculation of statistics and refinement. _reflns_Friedel_fraction is 
 defined as the number of unique Friedel pairs measured divided by the number 
 that would be possible theoretically, ignoring centric projections and 
 systematic absences.
;

_computing_data_collection        'BIS 6.2.14 / APEX4 ver. 2021.10 (Bruker AXS)'
_computing_cell_refinement        'Saint+ ver. 8.40B (Bruker AXS)'
_computing_data_reduction         'Saint+ ver. 8.40B (Bruker AXS)'
_computing_structure_solution     'SHELXT 2014/5 (Sheldrick, 2014)''
_computing_structure_refinement   'SHELXL-2019/1 (Sheldrick, 2019)'
_computing_molecular_graphics     'ShelXLe (Huebschle et all, 2011)'
_computing_publication_material   'SHELXL-2019/1 (Sheldrick, 2019)'

_refine_special_details
;
 The distances between atoms P1 and H1, H2 were restrained to the value of 
 1.1.
;
_refine_ls_structure_factor_coef  Fsqd
_refine_ls_matrix_type            full
_refine_ls_weighting_scheme       calc
_refine_ls_weighting_details
;
 w=1/[\s^2^(Fo^2^)+(0.0431P)^2^+1.3477P] where P=(Fo^2^+2Fc^2^)/3
;
_atom_sites_solution_primary      dual
_atom_sites_solution_secondary    difmap
_atom_sites_solution_hydrogens    mixed
_refine_ls_hydrogen_treatment     mixed
_refine_ls_extinction_method      none
_refine_ls_extinction_coef        .
_refine_ls_number_reflns          10750
_refine_ls_number_parameters      570
_refine_ls_number_restraints      2
_refine_ls_R_factor_all           0.0669
_refine_ls_R_factor_gt            0.0476
_refine_ls_wR_factor_ref          0.1211
_refine_ls_wR_factor_gt           0.1090
_refine_ls_goodness_of_fit_ref    1.051
_refine_ls_restrained_S_all       1.052
_refine_ls_shift/su_max           0.000
_refine_ls_shift/su_mean          0.000
_refine_diff_density_max          0.271
_refine_diff_density_min         -0.269
_refine_diff_density_rms          0.044
_geom_special_details
;
 All esds (except the esd in the dihedral angle between two l.s. planes)
 are estimated using the full covariance matrix.  The cell esds are taken
 into account individually in the estimation of esds in distances, angles
 and torsion angles; correlations between esds in cell parameters are only
 used when they are defined by crystal symmetry.  An approximate (isotropic)
 treatment of cell esds is used for estimating esds involving l.s. planes.
;

loop_
 _atom_site_label
 _atom_site_type_symbol
 _atom_site_fract_x
 _atom_site_fract_y
 _atom_site_fract_z
 _atom_site_U_iso_or_equiv
 _atom_site_adp_type
 _atom_site_occupancy
 _atom_site_site_symmetry_order
 _atom_site_calc_flag
 _atom_site_refinement_flags_posn
 _atom_site_refinement_flags_adp
 _atom_site_refinement_flags_occupancy
 _atom_site_disorder_assembly
 _atom_site_disorder_group
  P1_1 P 0.22433(4) 0.35406(3) 0.26324(3) 0.02363(11) Uani 1 1 d . . . . .
  C1_1 C 0.21138(15) 0.27705(11) 0.35327(10) 0.0228(3) Uani 1 1 d . . . . .
  B1_1 B 0.24292(17) 0.48126(13) 0.26789(12) 0.0238(4) Uani 1 1 d . . . . .
  P2_1 P 0.22778(6) 0.05607(3) 0.57215(3) 0.03641(14) Uani 1 1 d D . . . .
  C2_1 C 0.20085(16) 0.17920(12) 0.34311(11) 0.0280(4) Uani 1 1 d . . . . .
  H2_1 H 0.192666 0.155673 0.289263 0.034 Uiso 1 1 calc R U . . .
  C3_1 C 0.20219(17) 0.11647(12) 0.41011(11) 0.0287(4) Uani 1 1 d . . . . .
  H3_1 H 0.195036 0.050488 0.401454 0.034 Uiso 1 1 calc R U . . .
  C4_1 C 0.21381(16) 0.14785(12) 0.49010(10) 0.0255(4) Uani 1 1 d . . . . .
  C5_1 C 0.21878(18) 0.24546(12) 0.50068(11) 0.0313(4) Uani 1 1 d . . . . .
  H5_1 H 0.223073 0.268829 0.554861 0.038 Uiso 1 1 calc R U . . .
  C6_1 C 0.21760(17) 0.30915(12) 0.43392(11) 0.0286(4) Uani 1 1 d . . . . .
  H6_1 H 0.221045 0.375291 0.442973 0.034 Uiso 1 1 calc R U . . .
  C7_1 C 0.26378(15) 0.54619(12) 0.18868(10) 0.0244(4) Uani 1 1 d . . . . .
  C8_1 C 0.26789(16) 0.64445(12) 0.19823(11) 0.0267(4) Uani 1 1 d . . . . .
  H8_1 H 0.256590 0.668983 0.251737 0.032 Uiso 1 1 calc R U . . .
  C9_1 C 0.28789(17) 0.70707(13) 0.13220(11) 0.0306(4) Uani 1 1 d . . . . .
  H9_1 H 0.290026 0.773357 0.140827 0.037 Uiso 1 1 calc R U . . .
  C10_1 C 0.30466(17) 0.67318(13) 0.05408(11) 0.0315(4) Uani 1 1 d . . . . .
  H10_1 H 0.318933 0.715847 0.008699 0.038 Uiso 1 1 calc R U . . .
  C11_1 C 0.30057(18) 0.57621(13) 0.04210(11) 0.0332(4) Uani 1 1 d . . . . .
  H11_1 H 0.311954 0.552520 -0.011704 0.040 Uiso 1 1 calc R U . . .
  C12_1 C 0.28009(17) 0.51418(13) 0.10779(11) 0.0307(4) Uani 1 1 d . . . . .
  H12_1 H 0.276876 0.448118 0.098309 0.037 Uiso 1 1 calc R U . . .
  C1_2 C 0.24043(15) 0.27671(11) 0.17525(10) 0.0214(3) Uani 1 1 d . . . . .
  C2_2 C 0.35152(15) 0.23190(11) 0.15769(10) 0.0233(4) Uani 1 1 d . . . . .
  C3_2 C 0.35358(15) 0.16004(12) 0.10067(11) 0.0253(4) Uani 1 1 d . . . . .
  H3_2 H 0.426079 0.128342 0.090158 0.030 Uiso 1 1 calc R U . . .
  C4_2 C 0.25613(15) 0.13194(11) 0.05825(10) 0.0241(4) Uani 1 1 d . . . . .
  C5_2 C 0.15106(15) 0.17870(12) 0.07423(10) 0.0248(4) Uani 1 1 d . . . . .
  H5_2 H 0.083979 0.161343 0.044621 0.030 Uiso 1 1 calc R U . . .
  C6_2 C 0.13874(15) 0.25020(11) 0.13180(10) 0.0226(3) Uani 1 1 d . . . . .
  C7_2 C 0.47199(16) 0.25905(13) 0.19381(12) 0.0293(4) Uani 1 1 d . . . . .
  C8_2 C 0.26696(16) 0.05030(12) -0.00239(11) 0.0289(4) Uani 1 1 d . . . . .
  C9_2 C 0.01352(15) 0.29477(12) 0.14222(11) 0.0270(4) Uani 1 1 d . . . . .
  C10_2 C 0.47871(17) 0.24693(14) 0.28838(12) 0.0360(4) Uani 1 1 d . . . . .
  H10A_2 H 0.560060 0.253443 0.305399 0.054 Uiso 1 1 calc R U . . .
  H10B_2 H 0.450613 0.183935 0.305534 0.054 Uiso 1 1 calc R U . . .
  H10C_2 H 0.429738 0.295699 0.314334 0.054 Uiso 1 1 calc R U . . .
  C11_2 C 0.50121(18) 0.36153(14) 0.16718(14) 0.0393(5) Uani 1 1 d . . . . .
  H11A_2 H 0.579397 0.376792 0.186419 0.059 Uiso 1 1 calc R U . . .
  H11B_2 H 0.443241 0.405068 0.191233 0.059 Uiso 1 1 calc R U . . .
  H11C_2 H 0.499627 0.368111 0.106877 0.059 Uiso 1 1 calc R U . . .
  C12_2 C 0.57340(16) 0.19622(14) 0.16038(14) 0.0376(5) Uani 1 1 d . . . . .
  H12A_2 H 0.647821 0.217597 0.182005 0.056 Uiso 1 1 calc R U . . .
  H12B_2 H 0.575735 0.201288 0.099979 0.056 Uiso 1 1 calc R U . . .
  H12C_2 H 0.560863 0.130012 0.177984 0.056 Uiso 1 1 calc R U . . .
  C13_2 C 0.2859(2) -0.04221(13) 0.04806(13) 0.0453(5) Uani 1 1 d . . . . .
  H13A_2 H 0.296223 -0.095074 0.010619 0.068 Uiso 1 1 calc R U . . .
  H13B_2 H 0.217640 -0.053623 0.084201 0.068 Uiso 1 1 calc R U . . .
  H13C_2 H 0.355981 -0.037060 0.081617 0.068 Uiso 1 1 calc R U . . .
  C14_2 C 0.37024(19) 0.06649(14) -0.06221(12) 0.0387(5) Uani 1 1 d . . . . .
  H14A_2 H 0.377835 0.012804 -0.099018 0.058 Uiso 1 1 calc R U . . .
  H14B_2 H 0.442391 0.072009 -0.030946 0.058 Uiso 1 1 calc R U . . .
  H14C_2 H 0.356618 0.125042 -0.094980 0.058 Uiso 1 1 calc R U . . .
  C15_2 C 0.1580(2) 0.04179(16) -0.05495(14) 0.0480(6) Uani 1 1 d . . . . .
  H15A_2 H 0.170877 -0.008200 -0.094948 0.072 Uiso 1 1 calc R U . . .
  H15B_2 H 0.142521 0.102318 -0.084347 0.072 Uiso 1 1 calc R U . . .
  H15C_2 H 0.090619 0.025786 -0.019254 0.072 Uiso 1 1 calc R U . . .
  C16_2 C -0.07445(17) 0.25263(15) 0.08297(13) 0.0386(5) Uani 1 1 d . . . . .
  H16A_2 H -0.151247 0.283403 0.090601 0.058 Uiso 1 1 calc R U . . .
  H16B_2 H -0.080986 0.184315 0.094701 0.058 Uiso 1 1 calc R U . . .
  H16C_2 H -0.047101 0.263362 0.025911 0.058 Uiso 1 1 calc R U . . .
  C17_2 C -0.03827(17) 0.27537(14) 0.22934(12) 0.0336(4) Uani 1 1 d . . . . .
  H17A_2 H -0.118987 0.299869 0.231947 0.050 Uiso 1 1 calc R U . . .
  H17B_2 H 0.008885 0.307041 0.269961 0.050 Uiso 1 1 calc R U . . .
  H17C_2 H -0.037633 0.206864 0.241520 0.050 Uiso 1 1 calc R U . . .
  C18_2 C 0.01373(17) 0.40194(13) 0.12175(12) 0.0319(4) Uani 1 1 d . . . . .
  H18A_2 H -0.066212 0.427655 0.126760 0.048 Uiso 1 1 calc R U . . .
  H18B_2 H 0.043097 0.412925 0.065206 0.048 Uiso 1 1 calc R U . . .
  H18C_2 H 0.064431 0.433548 0.160237 0.048 Uiso 1 1 calc R U . . .
  C1_3 C 0.24667(15) 0.12972(11) 0.66305(10) 0.0230(4) Uani 1 1 d . . . . .
  C2_3 C 0.14592(15) 0.16047(12) 0.70830(10) 0.0254(4) Uani 1 1 d . . . . .
  C3_3 C 0.15932(16) 0.23316(12) 0.76397(11) 0.0278(4) Uani 1 1 d . . . . .
  H3_3 H 0.091888 0.254938 0.793284 0.033 Uiso 1 1 calc R U . . .
  C4_3 C 0.26518(16) 0.27511(12) 0.77873(10) 0.0249(4) Uani 1 1 d . . . . .
  C5_3 C 0.36341(16) 0.23857(12) 0.73850(11) 0.0261(4) Uani 1 1 d . . . . .
  H5_3 H 0.437530 0.264430 0.749885 0.031 Uiso 1 1 calc R U . . .
  C6_3 C 0.35895(15) 0.16558(12) 0.68200(10) 0.0251(4) Uani 1 1 d . . . . .
  C7_3 C 0.02200(16) 0.11708(13) 0.70249(12) 0.0323(4) Uani 1 1 d . . . . .
  C8_3 C 0.27383(16) 0.35953(12) 0.83619(11) 0.0294(4) Uani 1 1 d . . . . .
  C9_3 C 0.47785(16) 0.12673(13) 0.64728(12) 0.0320(4) Uani 1 1 d . . . . .
  C10_3 C -0.03618(18) 0.14149(15) 0.61863(13) 0.0411(5) Uani 1 1 d . . . . .
  H10A_3 H -0.116099 0.117121 0.619313 0.062 Uiso 1 1 calc R U . . .
  H10B_3 H 0.009411 0.112269 0.574135 0.062 Uiso 1 1 calc R U . . .
  H10C_3 H -0.038636 0.210503 0.609455 0.062 Uiso 1 1 calc R U . . .
  C11_3 C 0.02810(19) 0.00876(14) 0.72027(13) 0.0397(5) Uani 1 1 d . . . . .
  H11A_3 H -0.050977 -0.017159 0.719295 0.060 Uiso 1 1 calc R U . . .
  H11B_3 H 0.061906 -0.003892 0.774722 0.060 Uiso 1 1 calc R U . . .
  H11C_3 H 0.077220 -0.021327 0.678068 0.060 Uiso 1 1 calc R U . . .
  C12_3 C -0.06288(18) 0.15611(17) 0.76828(15) 0.0476(6) Uani 1 1 d . . . . .
  H12A_3 H -0.138107 0.123981 0.765351 0.071 Uiso 1 1 calc R U . . .
  H12B_3 H -0.074853 0.224443 0.758297 0.071 Uiso 1 1 calc R U . . .
  H12C_3 H -0.029771 0.144775 0.823128 0.071 Uiso 1 1 calc R U . . .
  C13_3 C 0.1733(2) 0.36164(15) 0.89942(13) 0.0469(6) Uani 1 1 d . . . . .
  H13A_3 H 0.183536 0.414760 0.936097 0.070 Uiso 1 1 calc R U . . .
  H13B_3 H 0.173089 0.301956 0.931987 0.070 Uiso 1 1 calc R U . . .
  H13C_3 H 0.098752 0.369557 0.870750 0.070 Uiso 1 1 calc R U . . .
  C14_3 C 0.3902(2) 0.35739(18) 0.88232(17) 0.0627(8) Uani 1 1 d . . . . .
  H14A_3 H 0.390793 0.409464 0.920983 0.094 Uiso 1 1 calc R U . . .
  H14B_3 H 0.455237 0.364622 0.842578 0.094 Uiso 1 1 calc R U . . .
  H14C_3 H 0.398793 0.296705 0.912857 0.094 Uiso 1 1 calc R U . . .
  C15_3 C 0.26695(18) 0.45126(13) 0.78329(13) 0.0356(4) Uani 1 1 d . . . . .
  H15A_3 H 0.272233 0.506001 0.818798 0.053 Uiso 1 1 calc R U . . .
  H15B_3 H 0.192354 0.454186 0.754235 0.053 Uiso 1 1 calc R U . . .
  H15C_3 H 0.331850 0.452276 0.742990 0.053 Uiso 1 1 calc R U . . .
  C16_3 C 0.58299(18) 0.17196(18) 0.68893(15) 0.0500(6) Uani 1 1 d . . . . .
  H16A_3 H 0.656033 0.143910 0.667584 0.075 Uiso 1 1 calc R U . . .
  H16B_3 H 0.577505 0.160179 0.748721 0.075 Uiso 1 1 calc R U . . .
  H16C_3 H 0.582186 0.240500 0.676944 0.075 Uiso 1 1 calc R U . . .
  C17_3 C 0.49651(19) 0.14842(16) 0.55426(13) 0.0425(5) Uani 1 1 d . . . . .
  H17A_3 H 0.575862 0.128592 0.537652 0.064 Uiso 1 1 calc R U . . .
  H17B_3 H 0.486299 0.216712 0.543035 0.064 Uiso 1 1 calc R U . . .
  H17C_3 H 0.439219 0.113756 0.522973 0.064 Uiso 1 1 calc R U . . .
  C18_3 C 0.48889(19) 0.01947(14) 0.66806(14) 0.0421(5) Uani 1 1 d . . . . .
  H18A_3 H 0.561599 -0.005630 0.643593 0.063 Uiso 1 1 calc R U . . .
  H18B_3 H 0.421909 -0.013289 0.645706 0.063 Uiso 1 1 calc R U . . .
  H18C_3 H 0.490184 0.009228 0.728071 0.063 Uiso 1 1 calc R U . . .
  C1_4 C 0.23273(16) 0.52912(11) 0.35510(10) 0.0244(4) Uani 1 1 d . . . . .
  C2_4 C 0.33473(17) 0.55053(12) 0.39798(11) 0.0297(4) Uani 1 1 d . . . . .
  C3_4 C 0.32599(19) 0.59755(14) 0.47228(12) 0.0365(5) Uani 1 1 d . . . . .
  H3_4 H 0.395500 0.611527 0.500615 0.044 Uiso 1 1 calc R U . . .
  C4_4 C 0.2189(2) 0.62437(15) 0.50582(12) 0.0406(5) Uani 1 1 d . . . . .
  C5_4 C 0.11835(18) 0.60309(14) 0.46367(12) 0.0358(4) Uani 1 1 d . . . . .
  H5_4 H 0.044126 0.620616 0.486279 0.043 Uiso 1 1 calc R U . . .
  C6_4 C 0.12346(16) 0.55662(12) 0.38895(11) 0.0284(4) Uani 1 1 d . . . . .
  C7_4 C 0.45404(18) 0.52429(15) 0.36409(13) 0.0400(5) Uani 1 1 d . . . . .
  H7A_4 H 0.514400 0.550186 0.398899 0.060 Uiso 1 1 calc R U . . .
  H7B_4 H 0.462831 0.550554 0.307739 0.060 Uiso 1 1 calc R U . . .
  H7C_4 H 0.462545 0.455034 0.363591 0.060 Uiso 1 1 calc R U . . .
  C8_4 C 0.2112(3) 0.6771(2) 0.58605(15) 0.0683(8) Uani 1 1 d . . . . .
  H8A_4 H 0.131860 0.703355 0.593391 0.102 Uiso 1 1 calc R U . . .
  H8B_4 H 0.267616 0.728820 0.584268 0.102 Uiso 1 1 calc R U . . .
  H8C_4 H 0.229131 0.633205 0.632276 0.102 Uiso 1 1 calc R U . . .
  C9_4 C 0.01152(17) 0.53831(15) 0.34483(13) 0.0379(5) Uani 1 1 d . . . . .
  H9A_4 H -0.054137 0.569092 0.373711 0.057 Uiso 1 1 calc R U . . .
  H9B_4 H -0.001380 0.469808 0.343894 0.057 Uiso 1 1 calc R U . . .
  H9C_4 H 0.017193 0.564120 0.288142 0.057 Uiso 1 1 calc R U . . .
  H1 H 0.3214(18) 0.029(2) 0.557(2) 0.017(8) Uiso 0.5 1 d D . P A 1
  H2 H 0.1348(19) 0.027(2) 0.574(2) 0.026 Uiso 0.5 1 d D U P B 2

loop_
 _atom_site_aniso_label
 _atom_site_aniso_U_11
 _atom_site_aniso_U_22
 _atom_site_aniso_U_33
 _atom_site_aniso_U_23
 _atom_site_aniso_U_13
 _atom_site_aniso_U_12
  P1_1 0.0344(3) 0.0180(2) 0.0185(2) -0.00135(16) 0.00236(18) -0.00114(17)
  C1_1 0.0242(9) 0.0221(8) 0.0220(8) -0.0003(6) 0.0011(7) -0.0012(7)
  B1_1 0.0261(10) 0.0211(9) 0.0242(10) -0.0018(7) 0.0014(8) -0.0002(7)
  P2_1 0.0700(4) 0.0173(2) 0.0223(2) -0.00017(18) -0.0088(2) -0.0036(2)
  C2_1 0.0401(10) 0.0234(9) 0.0208(9) -0.0019(7) -0.0025(8) -0.0067(7)
  C3_1 0.0407(11) 0.0199(8) 0.0259(9) -0.0011(7) -0.0042(8) -0.0064(7)
  C4_1 0.0319(9) 0.0223(8) 0.0224(9) 0.0006(7) -0.0022(7) -0.0028(7)
  C5_1 0.0512(12) 0.0223(9) 0.0204(9) -0.0018(7) -0.0010(8) -0.0005(8)
  C6_1 0.0425(11) 0.0194(8) 0.0240(9) -0.0015(7) 0.0012(8) -0.0005(7)
  C7_1 0.0273(9) 0.0220(8) 0.0239(9) 0.0006(7) 0.0000(7) -0.0008(7)
  C8_1 0.0324(10) 0.0232(9) 0.0245(9) -0.0016(7) -0.0008(7) 0.0004(7)
  C9_1 0.0397(11) 0.0216(9) 0.0303(10) 0.0028(7) -0.0042(8) -0.0020(7)
  C10_1 0.0379(11) 0.0301(9) 0.0262(9) 0.0078(7) -0.0030(8) -0.0049(8)
  C11_1 0.0462(12) 0.0317(10) 0.0218(9) -0.0008(7) 0.0015(8) -0.0047(8)
  C12_1 0.0426(11) 0.0232(9) 0.0265(9) -0.0014(7) 0.0035(8) -0.0028(8)
  C1_2 0.0286(9) 0.0170(8) 0.0183(8) 0.0013(6) 0.0026(7) -0.0012(6)
  C2_2 0.0252(9) 0.0220(8) 0.0225(8) 0.0013(6) 0.0036(7) -0.0026(7)
  C3_2 0.0255(9) 0.0224(8) 0.0279(9) -0.0012(7) 0.0046(7) 0.0030(7)
  C4_2 0.0306(9) 0.0200(8) 0.0216(8) -0.0011(6) 0.0039(7) 0.0005(7)
  C5_2 0.0278(9) 0.0239(8) 0.0228(9) -0.0022(7) -0.0025(7) 0.0015(7)
  C6_2 0.0275(9) 0.0215(8) 0.0185(8) 0.0008(6) 0.0025(7) 0.0011(7)
  C7_2 0.0247(9) 0.0285(9) 0.0348(10) -0.0053(8) 0.0029(8) -0.0024(7)
  C8_2 0.0368(10) 0.0209(8) 0.0290(10) -0.0054(7) 0.0018(8) 0.0032(7)
  C9_2 0.0264(9) 0.0289(9) 0.0259(9) -0.0050(7) 0.0014(7) 0.0049(7)
  C10_2 0.0307(10) 0.0393(11) 0.0385(11) -0.0073(9) -0.0086(9) 0.0010(8)
  C11_2 0.0342(11) 0.0315(10) 0.0523(13) -0.0041(9) 0.0060(9) -0.0079(8)
  C12_2 0.0255(10) 0.0384(11) 0.0492(12) -0.0091(9) 0.0026(9) -0.0001(8)
  C13_2 0.0726(16) 0.0211(9) 0.0419(12) -0.0032(8) 0.0107(11) 0.0029(9)
  C14_2 0.0522(13) 0.0346(11) 0.0291(10) -0.0092(8) 0.0094(9) 0.0046(9)
  C15_2 0.0491(13) 0.0471(13) 0.0494(13) -0.0283(11) -0.0071(11) 0.0022(10)
  C16_2 0.0294(10) 0.0444(12) 0.0428(12) -0.0138(9) -0.0057(9) 0.0071(9)
  C17_2 0.0288(10) 0.0395(11) 0.0323(10) -0.0017(8) 0.0057(8) 0.0015(8)
  C18_2 0.0348(10) 0.0312(10) 0.0295(10) -0.0016(8) -0.0014(8) 0.0104(8)
  C1_3 0.0333(9) 0.0167(8) 0.0190(8) 0.0020(6) -0.0024(7) -0.0015(7)
  C2_3 0.0284(9) 0.0239(8) 0.0238(9) 0.0026(7) -0.0028(7) -0.0019(7)
  C3_3 0.0281(9) 0.0279(9) 0.0274(9) -0.0026(7) 0.0007(7) 0.0021(7)
  C4_3 0.0327(10) 0.0209(8) 0.0211(8) -0.0006(7) -0.0020(7) 0.0005(7)
  C5_3 0.0277(9) 0.0239(9) 0.0268(9) -0.0018(7) -0.0011(7) -0.0037(7)
  C6_3 0.0307(9) 0.0225(8) 0.0220(8) 0.0013(7) 0.0000(7) -0.0001(7)
  C7_3 0.0291(10) 0.0350(10) 0.0332(10) -0.0005(8) -0.0027(8) -0.0068(8)
  C8_3 0.0335(10) 0.0255(9) 0.0297(10) -0.0078(7) -0.0027(8) 0.0017(7)
  C9_3 0.0306(10) 0.0318(10) 0.0338(10) -0.0084(8) 0.0021(8) 0.0015(8)
  C10_3 0.0351(11) 0.0433(12) 0.0452(12) 0.0036(9) -0.0130(9) -0.0064(9)
  C11_3 0.0446(12) 0.0376(11) 0.0372(11) 0.0062(9) -0.0063(9) -0.0186(9)
  C12_3 0.0285(11) 0.0608(14) 0.0539(14) -0.0072(11) 0.0026(10) -0.0091(10)
  C13_3 0.0736(16) 0.0331(11) 0.0342(11) -0.0114(9) 0.0199(11) -0.0121(10)
  C14_3 0.0617(16) 0.0573(15) 0.0717(17) -0.0416(13) -0.0359(14) 0.0241(12)
  C15_3 0.0409(11) 0.0247(9) 0.0416(11) -0.0059(8) 0.0080(9) -0.0076(8)
  C16_3 0.0278(11) 0.0630(15) 0.0603(15) -0.0215(12) 0.0015(10) 0.0001(10)
  C17_3 0.0420(12) 0.0446(12) 0.0406(12) -0.0062(9) 0.0141(10) -0.0019(9)
  C18_3 0.0449(12) 0.0363(11) 0.0451(12) -0.0034(9) -0.0042(10) 0.0137(9)
  C1_4 0.0355(10) 0.0162(8) 0.0215(8) 0.0009(6) 0.0019(7) -0.0018(7)
  C2_4 0.0392(11) 0.0249(9) 0.0250(9) 0.0018(7) -0.0009(8) -0.0056(8)
  C3_4 0.0449(12) 0.0396(11) 0.0254(10) -0.0023(8) -0.0028(9) -0.0124(9)
  C4_4 0.0543(13) 0.0423(11) 0.0259(10) -0.0089(8) 0.0064(9) -0.0139(10)
  C5_4 0.0426(11) 0.0364(10) 0.0283(10) -0.0063(8) 0.0098(9) -0.0030(9)
  C6_4 0.0364(10) 0.0232(9) 0.0254(9) 0.0002(7) 0.0029(8) -0.0019(7)
  C7_4 0.0349(11) 0.0454(12) 0.0400(12) -0.0061(9) -0.0026(9) -0.0033(9)
  C8_4 0.0745(18) 0.093(2) 0.0393(13) -0.0350(14) 0.0115(13) -0.0241(16)
  C9_4 0.0350(11) 0.0438(12) 0.0353(11) -0.0092(9) 0.0021(9) 0.0045(9)

loop_
 _geom_bond_atom_site_label_1
 _geom_bond_atom_site_label_2
 _geom_bond_distance
 _geom_bond_site_symmetry_2
 _geom_bond_publ_flag
  P1_1 C1_1 1.7986(18) . ?
  P1_1 B1_1 1.813(2) . ?
  P1_1 C1_2 1.8272(17) . ?
  C1_1 C6_1 1.400(2) . ?
  C1_1 C2_1 1.402(2) . ?
  B1_1 C7_1 1.572(3) . ?
  B1_1 C1_4 1.587(2) . ?
  P2_1 C4_1 1.8352(18) . ?
  P2_1 C1_3 1.8462(17) . ?
  P2_1 H1 1.156(18) . ?
  P2_1 H2 1.144(18) . ?
  C2_1 C3_1 1.380(2) . ?
  C2_1 H2_1 0.9500 . ?
  C3_1 C4_1 1.392(2) . ?
  C3_1 H3_1 0.9500 . ?
  C4_1 C5_1 1.394(2) . ?
  C5_1 C6_1 1.386(2) . ?
  C5_1 H5_1 0.9500 . ?
  C6_1 H6_1 0.9500 . ?
  C7_1 C8_1 1.400(2) . ?
  C7_1 C12_1 1.409(2) . ?
  C8_1 C9_1 1.386(2) . ?
  C8_1 H8_1 0.9500 . ?
  C9_1 C10_1 1.377(3) . ?
  C9_1 H9_1 0.9500 . ?
  C10_1 C11_1 1.388(3) . ?
  C10_1 H10_1 0.9500 . ?
  C11_1 C12_1 1.377(3) . ?
  C11_1 H11_1 0.9500 . ?
  C12_1 H12_1 0.9500 . ?
  C1_2 C6_2 1.429(2) . ?
  C1_2 C2_2 1.436(2) . ?
  C2_2 C3_2 1.392(2) . ?
  C2_2 C7_2 1.562(2) . ?
  C3_2 C4_2 1.387(2) . ?
  C3_2 H3_2 0.9500 . ?
  C4_2 C5_2 1.384(2) . ?
  C4_2 C8_2 1.539(2) . ?
  C5_2 C6_2 1.399(2) . ?
  C5_2 H5_2 0.9500 . ?
  C6_2 C9_2 1.562(2) . ?
  C7_2 C11_2 1.536(3) . ?
  C7_2 C10_2 1.541(3) . ?
  C7_2 C12_2 1.548(3) . ?
  C8_2 C15_2 1.529(3) . ?
  C8_2 C14_2 1.530(3) . ?
  C8_2 C13_2 1.533(3) . ?
  C9_2 C18_2 1.537(3) . ?
  C9_2 C16_2 1.540(3) . ?
  C9_2 C17_2 1.541(3) . ?
  C10_2 H10A_2 0.9800 . ?
  C10_2 H10B_2 0.9800 . ?
  C10_2 H10C_2 0.9800 . ?
  C11_2 H11A_2 0.9800 . ?
  C11_2 H11B_2 0.9800 . ?
  C11_2 H11C_2 0.9800 . ?
  C12_2 H12A_2 0.9800 . ?
  C12_2 H12B_2 0.9800 . ?
  C12_2 H12C_2 0.9800 . ?
  C13_2 H13A_2 0.9800 . ?
  C13_2 H13B_2 0.9800 . ?
  C13_2 H13C_2 0.9800 . ?
  C14_2 H14A_2 0.9800 . ?
  C14_2 H14B_2 0.9800 . ?
  C14_2 H14C_2 0.9800 . ?
  C15_2 H15A_2 0.9800 . ?
  C15_2 H15B_2 0.9800 . ?
  C15_2 H15C_2 0.9800 . ?
  C16_2 H16A_2 0.9800 . ?
  C16_2 H16B_2 0.9800 . ?
  C16_2 H16C_2 0.9800 . ?
  C17_2 H17A_2 0.9800 . ?
  C17_2 H17B_2 0.9800 . ?
  C17_2 H17C_2 0.9800 . ?
  C18_2 H18A_2 0.9800 . ?
  C18_2 H18B_2 0.9800 . ?
  C18_2 H18C_2 0.9800 . ?
  C1_3 C2_3 1.423(2) . ?
  C1_3 C6_3 1.427(2) . ?
  C2_3 C3_3 1.398(2) . ?
  C2_3 C7_3 1.556(2) . ?
  C3_3 C4_3 1.382(3) . ?
  C3_3 H3_3 0.9500 . ?
  C4_3 C5_3 1.388(2) . ?
  C4_3 C8_3 1.539(2) . ?
  C5_3 C6_3 1.400(2) . ?
  C5_3 H5_3 0.9500 . ?
  C6_3 C9_3 1.559(3) . ?
  C7_3 C12_3 1.538(3) . ?
  C7_3 C11_3 1.547(3) . ?
  C7_3 C10_3 1.550(3) . ?
  C8_3 C13_3 1.527(3) . ?
  C8_3 C15_3 1.532(3) . ?
  C8_3 C14_3 1.535(3) . ?
  C9_3 C17_3 1.542(3) . ?
  C9_3 C18_3 1.543(3) . ?
  C9_3 C16_3 1.543(3) . ?
  C10_3 H10A_3 0.9800 . ?
  C10_3 H10B_3 0.9800 . ?
  C10_3 H10C_3 0.9800 . ?
  C11_3 H11A_3 0.9800 . ?
  C11_3 H11B_3 0.9800 . ?
  C11_3 H11C_3 0.9800 . ?
  C12_3 H12A_3 0.9800 . ?
  C12_3 H12B_3 0.9800 . ?
  C12_3 H12C_3 0.9800 . ?
  C13_3 H13A_3 0.9800 . ?
  C13_3 H13B_3 0.9800 . ?
  C13_3 H13C_3 0.9800 . ?
  C14_3 H14A_3 0.9800 . ?
  C14_3 H14B_3 0.9800 . ?
  C14_3 H14C_3 0.9800 . ?
  C15_3 H15A_3 0.9800 . ?
  C15_3 H15B_3 0.9800 . ?
  C15_3 H15C_3 0.9800 . ?
  C16_3 H16A_3 0.9800 . ?
  C16_3 H16B_3 0.9800 . ?
  C16_3 H16C_3 0.9800 . ?
  C17_3 H17A_3 0.9800 . ?
  C17_3 H17B_3 0.9800 . ?
  C17_3 H17C_3 0.9800 . ?
  C18_3 H18A_3 0.9800 . ?
  C18_3 H18B_3 0.9800 . ?
  C18_3 H18C_3 0.9800 . ?
  C1_4 C2_4 1.408(3) . ?
  C1_4 C6_4 1.409(3) . ?
  C2_4 C3_4 1.394(3) . ?
  C2_4 C7_4 1.506(3) . ?
  C3_4 C4_4 1.382(3) . ?
  C3_4 H3_4 0.9500 . ?
  C4_4 C5_4 1.388(3) . ?
  C4_4 C8_4 1.519(3) . ?
  C5_4 C6_4 1.395(3) . ?
  C5_4 H5_4 0.9500 . ?
  C6_4 C9_4 1.505(3) . ?
  C7_4 H7A_4 0.9800 . ?
  C7_4 H7B_4 0.9800 . ?
  C7_4 H7C_4 0.9800 . ?
  C8_4 H8A_4 0.9800 . ?
  C8_4 H8B_4 0.9800 . ?
  C8_4 H8C_4 0.9800 . ?
  C9_4 H9A_4 0.9800 . ?
  C9_4 H9B_4 0.9800 . ?
  C9_4 H9C_4 0.9800 . ?

loop_
 _geom_angle_atom_site_label_1
 _geom_angle_atom_site_label_2
 _geom_angle_atom_site_label_3
 _geom_angle
 _geom_angle_site_symmetry_1
 _geom_angle_site_symmetry_3
 _geom_angle_publ_flag
  C1_1 P1_1 B1_1 123.40(9) . . ?
  C1_1 P1_1 C1_2 106.27(8) . . ?
  B1_1 P1_1 C1_2 129.50(8) . . ?
  C6_1 C1_1 C2_1 117.63(15) . . ?
  C6_1 C1_1 P1_1 123.26(13) . . ?
  C2_1 C1_1 P1_1 119.02(13) . . ?
  C7_1 B1_1 C1_4 118.89(15) . . ?
  C7_1 B1_1 P1_1 122.55(13) . . ?
  C1_4 B1_1 P1_1 118.52(13) . . ?
  C4_1 P2_1 C1_3 100.95(8) . . ?
  C4_1 P2_1 H1 99.3(16) . . ?
  C1_3 P2_1 H1 103.9(16) . . ?
  C4_1 P2_1 H2 100.3(18) . . ?
  C1_3 P2_1 H2 108.7(18) . . ?
  C3_1 C2_1 C1_1 121.04(16) . . ?
  C3_1 C2_1 H2_1 119.5 . . ?
  C1_1 C2_1 H2_1 119.5 . . ?
  C2_1 C3_1 C4_1 121.40(16) . . ?
  C2_1 C3_1 H3_1 119.3 . . ?
  C4_1 C3_1 H3_1 119.3 . . ?
  C3_1 C4_1 C5_1 117.62(16) . . ?
  C3_1 C4_1 P2_1 116.67(13) . . ?
  C5_1 C4_1 P2_1 125.65(13) . . ?
  C6_1 C5_1 C4_1 121.46(16) . . ?
  C6_1 C5_1 H5_1 119.3 . . ?
  C4_1 C5_1 H5_1 119.3 . . ?
  C5_1 C6_1 C1_1 120.71(16) . . ?
  C5_1 C6_1 H6_1 119.6 . . ?
  C1_1 C6_1 H6_1 119.6 . . ?
  C8_1 C7_1 C12_1 116.28(16) . . ?
  C8_1 C7_1 B1_1 118.10(15) . . ?
  C12_1 C7_1 B1_1 125.62(15) . . ?
  C9_1 C8_1 C7_1 122.17(16) . . ?
  C9_1 C8_1 H8_1 118.9 . . ?
  C7_1 C8_1 H8_1 118.9 . . ?
  C10_1 C9_1 C8_1 119.98(17) . . ?
  C10_1 C9_1 H9_1 120.0 . . ?
  C8_1 C9_1 H9_1 120.0 . . ?
  C9_1 C10_1 C11_1 119.52(17) . . ?
  C9_1 C10_1 H10_1 120.2 . . ?
  C11_1 C10_1 H10_1 120.2 . . ?
  C12_1 C11_1 C10_1 120.37(17) . . ?
  C12_1 C11_1 H11_1 119.8 . . ?
  C10_1 C11_1 H11_1 119.8 . . ?
  C11_1 C12_1 C7_1 121.68(17) . . ?
  C11_1 C12_1 H12_1 119.2 . . ?
  C7_1 C12_1 H12_1 119.2 . . ?
  C6_2 C1_2 C2_2 119.97(15) . . ?
  C6_2 C1_2 P1_1 119.44(12) . . ?
  C2_2 C1_2 P1_1 119.96(12) . . ?
  C3_2 C2_2 C1_2 117.38(15) . . ?
  C3_2 C2_2 C7_2 116.46(15) . . ?
  C1_2 C2_2 C7_2 126.11(15) . . ?
  C4_2 C3_2 C2_2 123.93(16) . . ?
  C4_2 C3_2 H3_2 118.0 . . ?
  C2_2 C3_2 H3_2 118.0 . . ?
  C5_2 C4_2 C3_2 117.40(15) . . ?
  C5_2 C4_2 C8_2 122.60(16) . . ?
  C3_2 C4_2 C8_2 119.98(15) . . ?
  C4_2 C5_2 C6_2 123.27(16) . . ?
  C4_2 C5_2 H5_2 118.4 . . ?
  C6_2 C5_2 H5_2 118.4 . . ?
  C5_2 C6_2 C1_2 117.97(15) . . ?
  C5_2 C6_2 C9_2 116.33(15) . . ?
  C1_2 C6_2 C9_2 125.70(14) . . ?
  C11_2 C7_2 C10_2 109.91(16) . . ?
  C11_2 C7_2 C12_2 106.14(15) . . ?
  C10_2 C7_2 C12_2 104.69(16) . . ?
  C11_2 C7_2 C2_2 109.64(15) . . ?
  C10_2 C7_2 C2_2 114.18(15) . . ?
  C12_2 C7_2 C2_2 111.89(15) . . ?
  C15_2 C8_2 C14_2 106.75(17) . . ?
  C15_2 C8_2 C13_2 109.30(17) . . ?
  C14_2 C8_2 C13_2 110.04(16) . . ?
  C15_2 C8_2 C4_2 112.41(15) . . ?
  C14_2 C8_2 C4_2 110.43(15) . . ?
  C13_2 C8_2 C4_2 107.91(15) . . ?
  C18_2 C9_2 C16_2 105.62(15) . . ?
  C18_2 C9_2 C17_2 110.44(15) . . ?
  C16_2 C9_2 C17_2 105.21(16) . . ?
  C18_2 C9_2 C6_2 111.13(14) . . ?
  C16_2 C9_2 C6_2 112.06(14) . . ?
  C17_2 C9_2 C6_2 112.04(14) . . ?
  C7_2 C10_2 H10A_2 109.5 . . ?
  C7_2 C10_2 H10B_2 109.5 . . ?
  H10A_2 C10_2 H10B_2 109.5 . . ?
  C7_2 C10_2 H10C_2 109.5 . . ?
  H10A_2 C10_2 H10C_2 109.5 . . ?
  H10B_2 C10_2 H10C_2 109.5 . . ?
  C7_2 C11_2 H11A_2 109.5 . . ?
  C7_2 C11_2 H11B_2 109.5 . . ?
  H11A_2 C11_2 H11B_2 109.5 . . ?
  C7_2 C11_2 H11C_2 109.5 . . ?
  H11A_2 C11_2 H11C_2 109.5 . . ?
  H11B_2 C11_2 H11C_2 109.5 . . ?
  C7_2 C12_2 H12A_2 109.5 . . ?
  C7_2 C12_2 H12B_2 109.5 . . ?
  H12A_2 C12_2 H12B_2 109.5 . . ?
  C7_2 C12_2 H12C_2 109.5 . . ?
  H12A_2 C12_2 H12C_2 109.5 . . ?
  H12B_2 C12_2 H12C_2 109.5 . . ?
  C8_2 C13_2 H13A_2 109.5 . . ?
  C8_2 C13_2 H13B_2 109.5 . . ?
  H13A_2 C13_2 H13B_2 109.5 . . ?
  C8_2 C13_2 H13C_2 109.5 . . ?
  H13A_2 C13_2 H13C_2 109.5 . . ?
  H13B_2 C13_2 H13C_2 109.5 . . ?
  C8_2 C14_2 H14A_2 109.5 . . ?
  C8_2 C14_2 H14B_2 109.5 . . ?
  H14A_2 C14_2 H14B_2 109.5 . . ?
  C8_2 C14_2 H14C_2 109.5 . . ?
  H14A_2 C14_2 H14C_2 109.5 . . ?
  H14B_2 C14_2 H14C_2 109.5 . . ?
  C8_2 C15_2 H15A_2 109.5 . . ?
  C8_2 C15_2 H15B_2 109.5 . . ?
  H15A_2 C15_2 H15B_2 109.5 . . ?
  C8_2 C15_2 H15C_2 109.5 . . ?
  H15A_2 C15_2 H15C_2 109.5 . . ?
  H15B_2 C15_2 H15C_2 109.5 . . ?
  C9_2 C16_2 H16A_2 109.5 . . ?
  C9_2 C16_2 H16B_2 109.5 . . ?
  H16A_2 C16_2 H16B_2 109.5 . . ?
  C9_2 C16_2 H16C_2 109.5 . . ?
  H16A_2 C16_2 H16C_2 109.5 . . ?
  H16B_2 C16_2 H16C_2 109.5 . . ?
  C9_2 C17_2 H17A_2 109.5 . . ?
  C9_2 C17_2 H17B_2 109.5 . . ?
  H17A_2 C17_2 H17B_2 109.5 . . ?
  C9_2 C17_2 H17C_2 109.5 . . ?
  H17A_2 C17_2 H17C_2 109.5 . . ?
  H17B_2 C17_2 H17C_2 109.5 . . ?
  C9_2 C18_2 H18A_2 109.5 . . ?
  C9_2 C18_2 H18B_2 109.5 . . ?
  H18A_2 C18_2 H18B_2 109.5 . . ?
  C9_2 C18_2 H18C_2 109.5 . . ?
  H18A_2 C18_2 H18C_2 109.5 . . ?
  H18B_2 C18_2 H18C_2 109.5 . . ?
  C2_3 C1_3 C6_3 119.68(15) . . ?
  C2_3 C1_3 P2_1 119.24(13) . . ?
  C6_3 C1_3 P2_1 120.62(13) . . ?
  C3_3 C2_3 C1_3 117.95(16) . . ?
  C3_3 C2_3 C7_3 117.19(16) . . ?
  C1_3 C2_3 C7_3 124.83(15) . . ?
  C4_3 C3_3 C2_3 123.65(17) . . ?
  C4_3 C3_3 H3_3 118.2 . . ?
  C2_3 C3_3 H3_3 118.2 . . ?
  C3_3 C4_3 C5_3 117.04(15) . . ?
  C3_3 C4_3 C8_3 121.60(16) . . ?
  C5_3 C4_3 C8_3 121.36(16) . . ?
  C4_3 C5_3 C6_3 123.43(16) . . ?
  C4_3 C5_3 H5_3 118.3 . . ?
  C6_3 C5_3 H5_3 118.3 . . ?
  C5_3 C6_3 C1_3 117.78(16) . . ?
  C5_3 C6_3 C9_3 117.30(16) . . ?
  C1_3 C6_3 C9_3 124.87(15) . . ?
  C12_3 C7_3 C11_3 105.21(17) . . ?
  C12_3 C7_3 C10_3 105.32(17) . . ?
  C11_3 C7_3 C10_3 111.71(16) . . ?
  C12_3 C7_3 C2_3 111.75(15) . . ?
  C11_3 C7_3 C2_3 110.28(15) . . ?
  C10_3 C7_3 C2_3 112.26(16) . . ?
  C13_3 C8_3 C15_3 107.93(16) . . ?
  C13_3 C8_3 C14_3 108.66(19) . . ?
  C15_3 C8_3 C14_3 108.55(18) . . ?
  C13_3 C8_3 C4_3 111.93(15) . . ?
  C15_3 C8_3 C4_3 108.18(15) . . ?
  C14_3 C8_3 C4_3 111.48(15) . . ?
  C17_3 C9_3 C18_3 111.67(16) . . ?
  C17_3 C9_3 C16_3 104.87(17) . . ?
  C18_3 C9_3 C16_3 105.31(17) . . ?
  C17_3 C9_3 C6_3 113.52(16) . . ?
  C18_3 C9_3 C6_3 109.49(16) . . ?
  C16_3 C9_3 C6_3 111.60(15) . . ?
  C7_3 C10_3 H10A_3 109.5 . . ?
  C7_3 C10_3 H10B_3 109.5 . . ?
  H10A_3 C10_3 H10B_3 109.5 . . ?
  C7_3 C10_3 H10C_3 109.5 . . ?
  H10A_3 C10_3 H10C_3 109.5 . . ?
  H10B_3 C10_3 H10C_3 109.5 . . ?
  C7_3 C11_3 H11A_3 109.5 . . ?
  C7_3 C11_3 H11B_3 109.5 . . ?
  H11A_3 C11_3 H11B_3 109.5 . . ?
  C7_3 C11_3 H11C_3 109.5 . . ?
  H11A_3 C11_3 H11C_3 109.5 . . ?
  H11B_3 C11_3 H11C_3 109.5 . . ?
  C7_3 C12_3 H12A_3 109.5 . . ?
  C7_3 C12_3 H12B_3 109.5 . . ?
  H12A_3 C12_3 H12B_3 109.5 . . ?
  C7_3 C12_3 H12C_3 109.5 . . ?
  H12A_3 C12_3 H12C_3 109.5 . . ?
  H12B_3 C12_3 H12C_3 109.5 . . ?
  C8_3 C13_3 H13A_3 109.5 . . ?
  C8_3 C13_3 H13B_3 109.5 . . ?
  H13A_3 C13_3 H13B_3 109.5 . . ?
  C8_3 C13_3 H13C_3 109.5 . . ?
  H13A_3 C13_3 H13C_3 109.5 . . ?
  H13B_3 C13_3 H13C_3 109.5 . . ?
  C8_3 C14_3 H14A_3 109.5 . . ?
  C8_3 C14_3 H14B_3 109.5 . . ?
  H14A_3 C14_3 H14B_3 109.5 . . ?
  C8_3 C14_3 H14C_3 109.5 . . ?
  H14A_3 C14_3 H14C_3 109.5 . . ?
  H14B_3 C14_3 H14C_3 109.5 . . ?
  C8_3 C15_3 H15A_3 109.5 . . ?
  C8_3 C15_3 H15B_3 109.5 . . ?
  H15A_3 C15_3 H15B_3 109.5 . . ?
  C8_3 C15_3 H15C_3 109.5 . . ?
  H15A_3 C15_3 H15C_3 109.5 . . ?
  H15B_3 C15_3 H15C_3 109.5 . . ?
  C9_3 C16_3 H16A_3 109.5 . . ?
  C9_3 C16_3 H16B_3 109.5 . . ?
  H16A_3 C16_3 H16B_3 109.5 . . ?
  C9_3 C16_3 H16C_3 109.5 . . ?
  H16A_3 C16_3 H16C_3 109.5 . . ?
  H16B_3 C16_3 H16C_3 109.5 . . ?
  C9_3 C17_3 H17A_3 109.5 . . ?
  C9_3 C17_3 H17B_3 109.5 . . ?
  H17A_3 C17_3 H17B_3 109.5 . . ?
  C9_3 C17_3 H17C_3 109.5 . . ?
  H17A_3 C17_3 H17C_3 109.5 . . ?
  H17B_3 C17_3 H17C_3 109.5 . . ?
  C9_3 C18_3 H18A_3 109.5 . . ?
  C9_3 C18_3 H18B_3 109.5 . . ?
  H18A_3 C18_3 H18B_3 109.5 . . ?
  C9_3 C18_3 H18C_3 109.5 . . ?
  H18A_3 C18_3 H18C_3 109.5 . . ?
  H18B_3 C18_3 H18C_3 109.5 . . ?
  C2_4 C1_4 C6_4 118.44(16) . . ?
  C2_4 C1_4 B1_1 119.98(16) . . ?
  C6_4 C1_4 B1_1 121.46(16) . . ?
  C3_4 C2_4 C1_4 119.98(18) . . ?
  C3_4 C2_4 C7_4 119.23(18) . . ?
  C1_4 C2_4 C7_4 120.80(16) . . ?
  C4_4 C3_4 C2_4 121.75(19) . . ?
  C4_4 C3_4 H3_4 119.1 . . ?
  C2_4 C3_4 H3_4 119.1 . . ?
  C3_4 C4_4 C5_4 118.29(18) . . ?
  C3_4 C4_4 C8_4 121.0(2) . . ?
  C5_4 C4_4 C8_4 120.7(2) . . ?
  C4_4 C5_4 C6_4 121.68(19) . . ?
  C4_4 C5_4 H5_4 119.2 . . ?
  C6_4 C5_4 H5_4 119.2 . . ?
  C5_4 C6_4 C1_4 119.86(17) . . ?
  C5_4 C6_4 C9_4 119.17(17) . . ?
  C1_4 C6_4 C9_4 120.95(16) . . ?
  C2_4 C7_4 H7A_4 109.5 . . ?
  C2_4 C7_4 H7B_4 109.5 . . ?
  H7A_4 C7_4 H7B_4 109.5 . . ?
  C2_4 C7_4 H7C_4 109.5 . . ?
  H7A_4 C7_4 H7C_4 109.5 . . ?
  H7B_4 C7_4 H7C_4 109.5 . . ?
  C4_4 C8_4 H8A_4 109.5 . . ?
  C4_4 C8_4 H8B_4 109.5 . . ?
  H8A_4 C8_4 H8B_4 109.5 . . ?
  C4_4 C8_4 H8C_4 109.5 . . ?
  H8A_4 C8_4 H8C_4 109.5 . . ?
  H8B_4 C8_4 H8C_4 109.5 . . ?
  C6_4 C9_4 H9A_4 109.5 . . ?
  C6_4 C9_4 H9B_4 109.5 . . ?
  H9A_4 C9_4 H9B_4 109.5 . . ?
  C6_4 C9_4 H9C_4 109.5 . . ?
  H9A_4 C9_4 H9C_4 109.5 . . ?
  H9B_4 C9_4 H9C_4 109.5 . . ?

loop_
 _geom_torsion_atom_site_label_1
 _geom_torsion_atom_site_label_2
 _geom_torsion_atom_site_label_3
 _geom_torsion_atom_site_label_4
 _geom_torsion
 _geom_torsion_site_symmetry_1
 _geom_torsion_site_symmetry_2
 _geom_torsion_site_symmetry_3
 _geom_torsion_site_symmetry_4
 _geom_torsion_publ_flag
  B1_1 P1_1 C1_1 C6_1 -1.7(2) . . . . ?
  C1_2 P1_1 C1_1 C6_1 168.75(15) . . . . ?
  B1_1 P1_1 C1_1 C2_1 -178.07(14) . . . . ?
  C1_2 P1_1 C1_1 C2_1 -7.66(16) . . . . ?
  C1_1 P1_1 B1_1 C7_1 175.16(13) . . . . ?
  C1_2 P1_1 B1_1 C7_1 7.1(2) . . . . ?
  C1_1 P1_1 B1_1 C1_4 -7.28(19) . . . . ?
  C1_2 P1_1 B1_1 C1_4 -175.31(12) . . . . ?
  C6_1 C1_1 C2_1 C3_1 -3.0(3) . . . . ?
  P1_1 C1_1 C2_1 C3_1 173.61(15) . . . . ?
  C1_1 C2_1 C3_1 C4_1 0.1(3) . . . . ?
  C2_1 C3_1 C4_1 C5_1 2.8(3) . . . . ?
  C2_1 C3_1 C4_1 P2_1 -174.56(15) . . . . ?
  C1_3 P2_1 C4_1 C3_1 177.74(15) . . . . ?
  C1_3 P2_1 C4_1 C5_1 0.59(19) . . . . ?
  C3_1 C4_1 C5_1 C6_1 -2.9(3) . . . . ?
  P2_1 C4_1 C5_1 C6_1 174.25(15) . . . . ?
  C4_1 C5_1 C6_1 C1_1 0.0(3) . . . . ?
  C2_1 C1_1 C6_1 C5_1 3.0(3) . . . . ?
  P1_1 C1_1 C6_1 C5_1 -173.51(15) . . . . ?
  C1_4 B1_1 C7_1 C8_1 -2.5(2) . . . . ?
  P1_1 B1_1 C7_1 C8_1 175.07(14) . . . . ?
  C1_4 B1_1 C7_1 C12_1 176.87(17) . . . . ?
  P1_1 B1_1 C7_1 C12_1 -5.6(3) . . . . ?
  C12_1 C7_1 C8_1 C9_1 -0.6(3) . . . . ?
  B1_1 C7_1 C8_1 C9_1 178.85(17) . . . . ?
  C7_1 C8_1 C9_1 C10_1 -0.1(3) . . . . ?
  C8_1 C9_1 C10_1 C11_1 0.4(3) . . . . ?
  C9_1 C10_1 C11_1 C12_1 -0.1(3) . . . . ?
  C10_1 C11_1 C12_1 C7_1 -0.6(3) . . . . ?
  C8_1 C7_1 C12_1 C11_1 0.9(3) . . . . ?
  B1_1 C7_1 C12_1 C11_1 -178.48(18) . . . . ?
  C1_1 P1_1 C1_2 C6_2 92.57(14) . . . . ?
  B1_1 P1_1 C1_2 C6_2 -97.82(15) . . . . ?
  C1_1 P1_1 C1_2 C2_2 -78.27(14) . . . . ?
  B1_1 P1_1 C1_2 C2_2 91.34(16) . . . . ?
  C6_2 C1_2 C2_2 C3_2 -3.0(2) . . . . ?
  P1_1 C1_2 C2_2 C3_2 167.78(13) . . . . ?
  C6_2 C1_2 C2_2 C7_2 174.19(16) . . . . ?
  P1_1 C1_2 C2_2 C7_2 -15.0(2) . . . . ?
  C1_2 C2_2 C3_2 C4_2 2.3(3) . . . . ?
  C7_2 C2_2 C3_2 C4_2 -175.17(16) . . . . ?
  C2_2 C3_2 C4_2 C5_2 -0.1(3) . . . . ?
  C2_2 C3_2 C4_2 C8_2 -178.80(16) . . . . ?
  C3_2 C4_2 C5_2 C6_2 -1.6(3) . . . . ?
  C8_2 C4_2 C5_2 C6_2 177.13(16) . . . . ?
  C4_2 C5_2 C6_2 C1_2 0.8(3) . . . . ?
  C4_2 C5_2 C6_2 C9_2 -179.64(15) . . . . ?
  C2_2 C1_2 C6_2 C5_2 1.5(2) . . . . ?
  P1_1 C1_2 C6_2 C5_2 -169.30(12) . . . . ?
  C2_2 C1_2 C6_2 C9_2 -177.95(15) . . . . ?
  P1_1 C1_2 C6_2 C9_2 11.2(2) . . . . ?
  C3_2 C2_2 C7_2 C11_2 115.41(18) . . . . ?
  C1_2 C2_2 C7_2 C11_2 -61.8(2) . . . . ?
  C3_2 C2_2 C7_2 C10_2 -120.76(17) . . . . ?
  C1_2 C2_2 C7_2 C10_2 62.0(2) . . . . ?
  C3_2 C2_2 C7_2 C12_2 -2.1(2) . . . . ?
  C1_2 C2_2 C7_2 C12_2 -179.30(16) . . . . ?
  C5_2 C4_2 C8_2 C15_2 12.2(2) . . . . ?
  C3_2 C4_2 C8_2 C15_2 -169.16(17) . . . . ?
  C5_2 C4_2 C8_2 C14_2 131.25(18) . . . . ?
  C3_2 C4_2 C8_2 C14_2 -50.1(2) . . . . ?
  C5_2 C4_2 C8_2 C13_2 -108.4(2) . . . . ?
  C3_2 C4_2 C8_2 C13_2 70.2(2) . . . . ?
  C5_2 C6_2 C9_2 C18_2 -120.02(17) . . . . ?
  C1_2 C6_2 C9_2 C18_2 59.5(2) . . . . ?
  C5_2 C6_2 C9_2 C16_2 -2.1(2) . . . . ?
  C1_2 C6_2 C9_2 C16_2 177.38(16) . . . . ?
  C5_2 C6_2 C9_2 C17_2 115.89(17) . . . . ?
  C1_2 C6_2 C9_2 C17_2 -64.6(2) . . . . ?
  C4_1 P2_1 C1_3 C2_3 89.48(14) . . . . ?
  C4_1 P2_1 C1_3 C6_3 -82.69(14) . . . . ?
  C6_3 C1_3 C2_3 C3_3 6.9(2) . . . . ?
  P2_1 C1_3 C2_3 C3_3 -165.30(13) . . . . ?
  C6_3 C1_3 C2_3 C7_3 -171.12(16) . . . . ?
  P2_1 C1_3 C2_3 C7_3 16.6(2) . . . . ?
  C1_3 C2_3 C3_3 C4_3 -1.5(3) . . . . ?
  C7_3 C2_3 C3_3 C4_3 176.69(16) . . . . ?
  C2_3 C3_3 C4_3 C5_3 -3.4(3) . . . . ?
  C2_3 C3_3 C4_3 C8_3 175.74(16) . . . . ?
  C3_3 C4_3 C5_3 C6_3 3.0(3) . . . . ?
  C8_3 C4_3 C5_3 C6_3 -176.16(16) . . . . ?
  C4_3 C5_3 C6_3 C1_3 2.3(3) . . . . ?
  C4_3 C5_3 C6_3 C9_3 -175.23(16) . . . . ?
  C2_3 C1_3 C6_3 C5_3 -7.3(2) . . . . ?
  P2_1 C1_3 C6_3 C5_3 164.84(13) . . . . ?
  C2_3 C1_3 C6_3 C9_3 170.02(16) . . . . ?
  P2_1 C1_3 C6_3 C9_3 -17.8(2) . . . . ?
  C3_3 C2_3 C7_3 C12_3 -6.5(2) . . . . ?
  C1_3 C2_3 C7_3 C12_3 171.61(17) . . . . ?
  C3_3 C2_3 C7_3 C11_3 -123.11(18) . . . . ?
  C1_3 C2_3 C7_3 C11_3 55.0(2) . . . . ?
  C3_3 C2_3 C7_3 C10_3 111.62(19) . . . . ?
  C1_3 C2_3 C7_3 C10_3 -70.3(2) . . . . ?
  C3_3 C4_3 C8_3 C13_3 24.8(2) . . . . ?
  C5_3 C4_3 C8_3 C13_3 -156.10(18) . . . . ?
  C3_3 C4_3 C8_3 C15_3 -94.0(2) . . . . ?
  C5_3 C4_3 C8_3 C15_3 85.1(2) . . . . ?
  C3_3 C4_3 C8_3 C14_3 146.7(2) . . . . ?
  C5_3 C4_3 C8_3 C14_3 -34.2(3) . . . . ?
  C5_3 C6_3 C9_3 C17_3 -113.22(19) . . . . ?
  C1_3 C6_3 C9_3 C17_3 69.4(2) . . . . ?
  C5_3 C6_3 C9_3 C18_3 121.23(18) . . . . ?
  C1_3 C6_3 C9_3 C18_3 -56.1(2) . . . . ?
  C5_3 C6_3 C9_3 C16_3 5.0(2) . . . . ?
  C1_3 C6_3 C9_3 C16_3 -172.30(18) . . . . ?
  C7_1 B1_1 C1_4 C2_4 -83.2(2) . . . . ?
  P1_1 B1_1 C1_4 C2_4 99.13(18) . . . . ?
  C7_1 B1_1 C1_4 C6_4 92.7(2) . . . . ?
  P1_1 B1_1 C1_4 C6_4 -84.98(19) . . . . ?
  C6_4 C1_4 C2_4 C3_4 0.3(3) . . . . ?
  B1_1 C1_4 C2_4 C3_4 176.27(16) . . . . ?
  C6_4 C1_4 C2_4 C7_4 -179.01(16) . . . . ?
  B1_1 C1_4 C2_4 C7_4 -3.0(2) . . . . ?
  C1_4 C2_4 C3_4 C4_4 -0.1(3) . . . . ?
  C7_4 C2_4 C3_4 C4_4 179.23(19) . . . . ?
  C2_4 C3_4 C4_4 C5_4 0.2(3) . . . . ?
  C2_4 C3_4 C4_4 C8_4 -178.9(2) . . . . ?
  C3_4 C4_4 C5_4 C6_4 -0.6(3) . . . . ?
  C8_4 C4_4 C5_4 C6_4 178.5(2) . . . . ?
  C4_4 C5_4 C6_4 C1_4 0.8(3) . . . . ?
  C4_4 C5_4 C6_4 C9_4 -178.05(19) . . . . ?
  C2_4 C1_4 C6_4 C5_4 -0.6(3) . . . . ?
  B1_1 C1_4 C6_4 C5_4 -176.57(16) . . . . ?
  C2_4 C1_4 C6_4 C9_4 178.20(16) . . . . ?
  B1_1 C1_4 C6_4 C9_4 2.2(3) . . . . ?


_shelx_res_file
;
TITL JuGl009_0m_a.res in P-1
    JuGl009_0m_a.res
    created by SHELXL-2019/1 at 11:34:45 on 27-Mar-2025
REM Old TITL JuGl009_0m in P-1
REM SHELXT solution in P-1
REM R1 0.168,  Rweak 0.010,  Alpha 0.070,  Orientation as input
REM Formula found by SHELXT:  C58 P2
CELL  0.71073  11.4200  14.0998  16.2185   88.275   89.050   89.098
ZERR    2.000   0.0035   0.0052   0.0054    0.010    0.012    0.010
LATT  1
SFAC C H B P
UNIT 114 156 2 4
TEMP -173.150
L.S. 10
BOND $H
LIST 4
conf
acta 52
plan 20
FMAP 2
DFIX 1.1 0.02 P2_1 H1
DFIX 1.1 0.02 P2_1 H2
WGHT    0.043100    1.347700
FVAR       0.58303   0.50000
RESI 1 MAIN
P1    4    0.224332    0.354058    0.263243    11.00000    0.03436    0.01804 =
         0.01845   -0.00135    0.00236   -0.00114
C1    1    0.211376    0.277046    0.353267    11.00000    0.02422    0.02211 =
         0.02200   -0.00027    0.00109   -0.00118
B1    3    0.242920    0.481260    0.267892    11.00000    0.02611    0.02107 =
         0.02418   -0.00176    0.00140   -0.00025
P2    4    0.227777    0.056067    0.572148    11.00000    0.06999    0.01728 =
         0.02229   -0.00017   -0.00885   -0.00360
C2    1    0.200852    0.179195    0.343108    11.00000    0.04011    0.02336 =
         0.02077   -0.00187   -0.00247   -0.00666
AFIX  43
H2    2    0.192666    0.155673    0.289263    11.00000   -1.20000
AFIX   0
C3    1    0.202193    0.116469    0.410107    11.00000    0.04066    0.01990 =
         0.02589   -0.00106   -0.00415   -0.00635
AFIX  43
H3    2    0.195036    0.050488    0.401454    11.00000   -1.20000
AFIX   0
C4    1    0.213811    0.147851    0.490097    11.00000    0.03193    0.02229 =
         0.02245    0.00064   -0.00222   -0.00279
C5    1    0.218781    0.245459    0.500681    11.00000    0.05124    0.02226 =
         0.02037   -0.00183   -0.00104   -0.00045
AFIX  43
H5    2    0.223073    0.268829    0.554861    11.00000   -1.20000
AFIX   0
C6    1    0.217598    0.309146    0.433922    11.00000    0.04249    0.01945 =
         0.02398   -0.00149    0.00116   -0.00052
AFIX  43
H6    2    0.221045    0.375291    0.442973    11.00000   -1.20000
AFIX   0
C7    1    0.263784    0.546186    0.188680    11.00000    0.02732    0.02201 =
         0.02389    0.00060    0.00001   -0.00081
C8    1    0.267890    0.644447    0.198226    11.00000    0.03241    0.02317 =
         0.02446   -0.00162   -0.00075    0.00040
AFIX  43
H8    2    0.256590    0.668983    0.251737    11.00000   -1.20000
AFIX   0
C9    1    0.287888    0.707067    0.132199    11.00000    0.03973    0.02164 =
         0.03027    0.00275   -0.00423   -0.00202
AFIX  43
H9    2    0.290026    0.773357    0.140827    11.00000   -1.20000
AFIX   0
C10   1    0.304662    0.673184    0.054077    11.00000    0.03787    0.03011 =
         0.02625    0.00782   -0.00297   -0.00490
AFIX  43
H10   2    0.318933    0.715847    0.008699    11.00000   -1.20000
AFIX   0
C11   1    0.300567    0.576215    0.042103    11.00000    0.04620    0.03174 =
         0.02181   -0.00078    0.00153   -0.00467
AFIX  43
H11   2    0.311954    0.552520   -0.011704    11.00000   -1.20000
AFIX   0
C12   1    0.280088    0.514180    0.107792    11.00000    0.04260    0.02316 =
         0.02645   -0.00139    0.00347   -0.00285
AFIX  43
H12   2    0.276876    0.448118    0.098309    11.00000   -1.20000
AFIX   0
RESI 0
RESI 2 SMES
C1    1    0.240431    0.276709    0.175246    11.00000    0.02855    0.01704 =
         0.01832    0.00135    0.00264   -0.00121
C2    1    0.351523    0.231896    0.157691    11.00000    0.02516    0.02197 =
         0.02250    0.00126    0.00363   -0.00265
C3    1    0.353584    0.160042    0.100666    11.00000    0.02552    0.02243 =
         0.02785   -0.00119    0.00461    0.00303
AFIX  43
H3    2    0.426079    0.128342    0.090158    11.00000   -1.20000
AFIX   0
C4    1    0.256129    0.131938    0.058251    11.00000    0.03056    0.02002 =
         0.02163   -0.00106    0.00394    0.00051
C5    1    0.151055    0.178697    0.074234    11.00000    0.02776    0.02388 =
         0.02277   -0.00216   -0.00247    0.00148
AFIX  43
H5    2    0.083979    0.161343    0.044621    11.00000   -1.20000
AFIX   0
C6    1    0.138737    0.250204    0.131802    11.00000    0.02755    0.02150 =
         0.01851    0.00078    0.00252    0.00114
C7    1    0.471987    0.259047    0.193813    11.00000    0.02474    0.02853 =
         0.03479   -0.00532    0.00287   -0.00236
C8    1    0.266963    0.050298   -0.002386    11.00000    0.03685    0.02087 =
         0.02898   -0.00536    0.00185    0.00319
C9    1    0.013521    0.294770    0.142221    11.00000    0.02638    0.02893 =
         0.02585   -0.00500    0.00135    0.00490
C10   1    0.478712    0.246928    0.288378    11.00000    0.03067    0.03934 =
         0.03850   -0.00734   -0.00859    0.00101
AFIX 137
H10A  2    0.560060    0.253443    0.305399    11.00000   -1.50000
H10B  2    0.450613    0.183935    0.305534    11.00000   -1.50000
H10C  2    0.429738    0.295699    0.314334    11.00000   -1.50000
AFIX   0
C11   1    0.501207    0.361526    0.167175    11.00000    0.03417    0.03147 =
         0.05233   -0.00411    0.00602   -0.00794
AFIX 137
H11A  2    0.579397    0.376792    0.186419    11.00000   -1.50000
H11B  2    0.443241    0.405068    0.191233    11.00000   -1.50000
H11C  2    0.499627    0.368111    0.106877    11.00000   -1.50000
AFIX   0
C12   1    0.573403    0.196224    0.160379    11.00000    0.02546    0.03838 =
         0.04923   -0.00909    0.00263   -0.00008
AFIX 137
H12A  2    0.647821    0.217597    0.182005    11.00000   -1.50000
H12B  2    0.575735    0.201288    0.099979    11.00000   -1.50000
H12C  2    0.560863    0.130012    0.177984    11.00000   -1.50000
AFIX   0
C13   1    0.285910   -0.042208    0.048063    11.00000    0.07265    0.02111 =
         0.04188   -0.00325    0.01066    0.00290
AFIX 137
H13A  2    0.296223   -0.095074    0.010619    11.00000   -1.50000
H13B  2    0.217640   -0.053623    0.084201    11.00000   -1.50000
H13C  2    0.355981   -0.037060    0.081617    11.00000   -1.50000
AFIX   0
C14   1    0.370235    0.066494   -0.062210    11.00000    0.05225    0.03464 =
         0.02907   -0.00916    0.00937    0.00458
AFIX 137
H14A  2    0.377835    0.012804   -0.099018    11.00000   -1.50000
H14B  2    0.442391    0.072009   -0.030946    11.00000   -1.50000
H14C  2    0.356618    0.125042   -0.094980    11.00000   -1.50000
AFIX   0
C15   1    0.157965    0.041787   -0.054950    11.00000    0.04913    0.04714 =
         0.04938   -0.02831   -0.00708    0.00219
AFIX 137
H15A  2    0.170877   -0.008200   -0.094948    11.00000   -1.50000
H15B  2    0.142521    0.102318   -0.084347    11.00000   -1.50000
H15C  2    0.090619    0.025786   -0.019254    11.00000   -1.50000
AFIX   0
C16   1   -0.074448    0.252633    0.082974    11.00000    0.02937    0.04443 =
         0.04277   -0.01375   -0.00567    0.00711
AFIX 137
H16A  2   -0.151247    0.283403    0.090601    11.00000   -1.50000
H16B  2   -0.080986    0.184315    0.094701    11.00000   -1.50000
H16C  2   -0.047101    0.263362    0.025911    11.00000   -1.50000
AFIX   0
C17   1   -0.038268    0.275370    0.229343    11.00000    0.02876    0.03949 =
         0.03234   -0.00169    0.00570    0.00146
AFIX 137
H17A  2   -0.118987    0.299869    0.231947    11.00000   -1.50000
H17B  2    0.008885    0.307041    0.269961    11.00000   -1.50000
H17C  2   -0.037633    0.206864    0.241520    11.00000   -1.50000
AFIX   0
C18   1    0.013728    0.401937    0.121751    11.00000    0.03477    0.03117 =
         0.02950   -0.00163   -0.00142    0.01043
AFIX 137
H18A  2   -0.066212    0.427655    0.126760    11.00000   -1.50000
H18B  2    0.043097    0.412925    0.065206    11.00000   -1.50000
H18C  2    0.064431    0.433548    0.160237    11.00000   -1.50000
AFIX   0
RESI 0
RESI 3 SMES
C1    1    0.246670    0.129720    0.663050    11.00000    0.03328    0.01665 =
         0.01895    0.00198   -0.00239   -0.00150
C2    1    0.145922    0.160474    0.708305    11.00000    0.02838    0.02394 =
         0.02379    0.00263   -0.00276   -0.00185
C3    1    0.159320    0.233164    0.763969    11.00000    0.02809    0.02788 =
         0.02743   -0.00257    0.00066    0.00211
AFIX  43
H3    2    0.091888    0.254938    0.793284    11.00000   -1.20000
AFIX   0
C4    1    0.265184    0.275106    0.778726    11.00000    0.03270    0.02091 =
         0.02112   -0.00058   -0.00197    0.00045
C5    1    0.363411    0.238568    0.738495    11.00000    0.02770    0.02391 =
         0.02677   -0.00176   -0.00111   -0.00366
AFIX  43
H5    2    0.437530    0.264430    0.749885    11.00000   -1.20000
AFIX   0
C6    1    0.358950    0.165576    0.681998    11.00000    0.03069    0.02255 =
         0.02199    0.00132   -0.00004   -0.00011
C7    1    0.022001    0.117084    0.702487    11.00000    0.02909    0.03496 =
         0.03323   -0.00053   -0.00266   -0.00685
C8    1    0.273834    0.359526    0.836192    11.00000    0.03351    0.02550 =
         0.02971   -0.00777   -0.00271    0.00167
C9    1    0.477853    0.126726    0.647278    11.00000    0.03061    0.03178 =
         0.03385   -0.00843    0.00214    0.00152
C10   1   -0.036183    0.141489    0.618635    11.00000    0.03512    0.04331 =
         0.04519    0.00356   -0.01299   -0.00643
AFIX 137
H10A  2   -0.116099    0.117121    0.619313    11.00000   -1.50000
H10B  2    0.009411    0.112269    0.574135    11.00000   -1.50000
H10C  2   -0.038636    0.210503    0.609455    11.00000   -1.50000
AFIX   0
C11   1    0.028096    0.008756    0.720272    11.00000    0.04460    0.03761 =
         0.03722    0.00624   -0.00627   -0.01862
AFIX 137
H11A  2   -0.050977   -0.017159    0.719295    11.00000   -1.50000
H11B  2    0.061906   -0.003892    0.774722    11.00000   -1.50000
H11C  2    0.077220   -0.021327    0.678068    11.00000   -1.50000
AFIX   0
C12   1   -0.062881    0.156110    0.768284    11.00000    0.02852    0.06080 =
         0.05392   -0.00717    0.00258   -0.00912
AFIX 137
H12A  2   -0.138107    0.123981    0.765351    11.00000   -1.50000
H12B  2   -0.074853    0.224443    0.758297    11.00000   -1.50000
H12C  2   -0.029771    0.144775    0.823128    11.00000   -1.50000
AFIX   0
C13   1    0.173297    0.361639    0.899421    11.00000    0.07358    0.03315 =
         0.03419   -0.01139    0.01990   -0.01207
AFIX 137
H13A  2    0.183536    0.414760    0.936097    11.00000   -1.50000
H13B  2    0.173089    0.301956    0.931987    11.00000   -1.50000
H13C  2    0.098752    0.369557    0.870750    11.00000   -1.50000
AFIX   0
C14   1    0.390182    0.357386    0.882323    11.00000    0.06172    0.05733 =
         0.07174   -0.04156   -0.03585    0.02408
AFIX 137
H14A  2    0.390793    0.409464    0.920983    11.00000   -1.50000
H14B  2    0.455237    0.364622    0.842578    11.00000   -1.50000
H14C  2    0.398793    0.296705    0.912857    11.00000   -1.50000
AFIX   0
C15   1    0.266947    0.451263    0.783287    11.00000    0.04088    0.02471 =
         0.04159   -0.00588    0.00795   -0.00762
AFIX 137
H15A  2    0.272233    0.506001    0.818798    11.00000   -1.50000
H15B  2    0.192354    0.454186    0.754235    11.00000   -1.50000
H15C  2    0.331850    0.452276    0.742990    11.00000   -1.50000
AFIX   0
C16   1    0.582987    0.171955    0.688933    11.00000    0.02779    0.06299 =
         0.06033   -0.02155    0.00145    0.00009
AFIX 137
H16A  2    0.656033    0.143910    0.667584    11.00000   -1.50000
H16B  2    0.577505    0.160179    0.748721    11.00000   -1.50000
H16C  2    0.582186    0.240500    0.676944    11.00000   -1.50000
AFIX   0
C17   1    0.496509    0.148424    0.554256    11.00000    0.04204    0.04463 =
         0.04062   -0.00621    0.01411   -0.00192
AFIX 137
H17A  2    0.575862    0.128592    0.537652    11.00000   -1.50000
H17B  2    0.486299    0.216712    0.543035    11.00000   -1.50000
H17C  2    0.439219    0.113756    0.522973    11.00000   -1.50000
AFIX   0
C18   1    0.488893    0.019475    0.668057    11.00000    0.04486    0.03631 =
         0.04506   -0.00339   -0.00415    0.01366
AFIX 137
H18A  2    0.561599   -0.005630    0.643593    11.00000   -1.50000
H18B  2    0.421909   -0.013289    0.645706    11.00000   -1.50000
H18C  2    0.490184    0.009228    0.728071    11.00000   -1.50000
AFIX   0
RESI 0
RESI 4
C1    1    0.232735    0.529121    0.355102    11.00000    0.03551    0.01616 =
         0.02147    0.00093    0.00189   -0.00180
C2    1    0.334726    0.550533    0.397977    11.00000    0.03925    0.02490 =
         0.02499    0.00178   -0.00091   -0.00564
C3    1    0.325995    0.597551    0.472283    11.00000    0.04489    0.03965 =
         0.02543   -0.00225   -0.00282   -0.01235
AFIX  43
H3    2    0.395500    0.611527    0.500615    11.00000   -1.20000
AFIX   0
C4    1    0.218908    0.624367    0.505819    11.00000    0.05427    0.04227 =
         0.02591   -0.00891    0.00642   -0.01385
C5    1    0.118346    0.603090    0.463669    11.00000    0.04263    0.03642 =
         0.02829   -0.00629    0.00980   -0.00295
AFIX  43
H5    2    0.044126    0.620616    0.486279    11.00000   -1.20000
AFIX   0
C6    1    0.123459    0.556624    0.388946    11.00000    0.03635    0.02320 =
         0.02545    0.00017    0.00287   -0.00186
C7    1    0.454039    0.524286    0.364094    11.00000    0.03492    0.04536 =
         0.04004   -0.00606   -0.00261   -0.00330
AFIX 137
H7A   2    0.514400    0.550186    0.398899    11.00000   -1.50000
H7B   2    0.462831    0.550554    0.307739    11.00000   -1.50000
H7C   2    0.462545    0.455034    0.363591    11.00000   -1.50000
AFIX   0
C8    1    0.211195    0.677115    0.586054    11.00000    0.07450    0.09326 =
         0.03930   -0.03499    0.01146   -0.02413
AFIX 137
H8A   2    0.131860    0.703355    0.593391    11.00000   -1.50000
H8B   2    0.267616    0.728820    0.584268    11.00000   -1.50000
H8C   2    0.229131    0.633205    0.632276    11.00000   -1.50000
AFIX   0
C9    1    0.011524    0.538314    0.344826    11.00000    0.03502    0.04378 =
         0.03529   -0.00924    0.00214    0.00452
AFIX 137
H9A   2   -0.054137    0.569092    0.373711    11.00000   -1.50000
H9B   2   -0.001380    0.469808    0.343894    11.00000   -1.50000
H9C   2    0.017193    0.564120    0.288142    11.00000   -1.50000
RESI 0
REM #####
REM #####
REM #####
AFIX   0
REM #####
Part 1 10.5
H1    2    0.321427    0.028669    0.557181    10.50000    0.01746
Part 0
part 2 10.5
H2    2    0.134766    0.027008    0.573732    10.50000   -1.50000
part 0

REM <hkl>
REM JuGl009_0m_a.hkl
REM </hkl>
HKLF 4


REM  JuGl009_0m_a.res in P-1
REM wR2 = 0.1211, GooF = S = 1.051, Restrained GooF = 1.052 for all data
REM R1 = 0.0476 for 8456 Fo > 4sig(Fo) and 0.0669 for all 10750 data
REM 570 parameters refined using 2 restraints

END

WGHT      0.0431      1.3482

REM Highest difference peak  0.271,  deepest hole -0.269,  1-sigma level  0.044
Q1    1   0.2263  0.4248  0.2600  11.00000  0.05    0.27
Q2    1   0.2345  0.3180  0.2104  11.00000  0.05    0.25
Q3    1   0.2382  0.5015  0.3178  11.00000  0.05    0.24
Q4    1   0.2204  0.1143  0.5265  11.00000  0.05    0.21
Q5    1   0.3393  0.3133  0.9183  11.00000  0.05    0.21
Q6    1   0.1446  0.0024 -0.0051  11.00000  0.05    0.20
Q7    1   0.0160  0.3417  0.1379  11.00000  0.05    0.20
Q8    1   0.1971  0.7513  0.5648  11.00000  0.05    0.20
Q9    1   0.2833  0.0155  0.0300  11.00000  0.05    0.20
Q10   1   0.0053  0.1192  0.6573  11.00000  0.05    0.20
Q11   1   0.4321  0.3039  0.9048  11.00000  0.05    0.19
Q12   1   0.2640  0.3049  0.8134  11.00000  0.05    0.19
Q13   1   0.0759  0.2724  0.1375  11.00000  0.05    0.19
Q14   1   0.2417  0.0891  0.6281  11.00000  0.05    0.19
Q15   1   0.2041  0.1379  0.4545  11.00000  0.05    0.18
Q16   1   0.2810  0.5082  0.2244  11.00000  0.05    0.18
Q17   1   0.2001  0.3582  0.8552  11.00000  0.05    0.18
Q18   1   0.3668  0.1806  0.7275  11.00000  0.05    0.18
Q19   1   0.0158  0.5062  0.2901  11.00000  0.05    0.18
Q20   1   0.2975  0.1639  0.6559  11.00000  0.05    0.18
;
_shelx_res_checksum               97188

_shelx_hkl_file
;
  -2   0   0 5110.59  261.37
  -2   0   0 4913.01  261.67
   2   0   0 5268.17  261.57
   2   0   0 4684.53  261.67
   2   0   0 5149.98  261.77
  -3   0   0  175.58   11.50
  -3   0   0  196.78   11.70
  -3   0   0  189.98   12.10
  -3   0   0  198.68   11.00
   3   0   0  204.38   11.50
   3   0   0  200.48   12.10
   3   0   0  207.78   12.40
   3   0   0  200.18   11.60
   3   0   0  191.68   12.20
  -4   0   0 6213.38  338.17
  -4   0   0 6910.81  338.17
  -4   0   0 6573.54  337.27
  -4   0   0 6444.06  336.87
  -4   0   0 6582.94  336.37
   4   0   0 6593.24  337.17
   4   0   0 6091.29  337.87
   4   0   0 6749.62  337.07
   4   0   0 6175.38  338.07
   4   0   0 6383.06  337.77
  -5   0   0  311.67   19.00
  -5   0   0  309.27   17.60
  -5   0   0  313.77   18.20
  -5   0   0  359.96   20.20
  -5   0   0  303.07   19.40
   5   0   0  342.67   20.00
   5   0   0  298.37   18.70
   5   0   0  324.47   18.80
   5   0   0  307.37   19.60
   5   0   0  319.47   20.10
  -6   0   0   24.50    4.20
  -6   0   0   26.60    4.80
  -6   0   0   23.80    4.30
  -6   0   0   25.70    2.70
  -6   0   0   25.50    3.20
   6   0   0   21.40    4.40
   6   0   0   20.70    4.30
   6   0   0   28.00    4.20
   6   0   0   33.50    4.20
  -7   0   0  136.39   10.60
  -7   0   0  130.69   11.30
  -7   0   0  143.59   10.90
   7   0   0  126.99   11.50
   7   0   0  154.58   12.00
   7   0   0  151.78   11.80
   7   0   0  129.69   10.20
   7   0   0  140.39   10.40
  -8   0   0  494.95   30.40
  -8   0   0  469.75   31.00
  -8   0   0  484.95   30.10
   8   0   0  531.85   29.90
   8   0   0  525.95   31.60
   8   0   0  553.84   30.40
   8   0   0  458.45   31.20
  -9   0   0   55.19    8.20
  -9   0   0   44.40    7.20
   9   0   0   41.10    7.50
   9   0   0   42.20    7.90
   9   0   0   49.20    7.80
   9   0   0   49.20    7.10
   9   0   0   40.30    6.70
 -10   0   0   45.80    7.90
 -10   0   0   58.39    8.60
  10   0   0   43.10    7.50
  10   0   0   44.70    8.10
 -11   0   0   58.59    9.50
 -11   0   0   57.69    9.20
  11   0   0   77.59    9.10
  11   0   0   49.99    9.40
  11   0   0   62.79    9.90
  11   0   0   67.39    8.20
  11   0   0   78.49    8.70
 -12   0   0    8.90    5.50
  12   0   0    6.10    4.30
  12   0   0    3.50    3.70
  12   0   0    7.90    3.90
  12   0   0    7.10    3.90
  13   0   0    3.60    4.40
  13   0   0    5.20    4.10
  13   0   0    4.50    3.80
  13   0   0    9.20    5.50
  14   0   0   84.69   13.00
  14   0   0   58.19   10.50
  14   0   0   98.99   11.10
  14  -1   0   16.80    7.10
  14  -1   0   20.20    6.60
  14  -1   0   24.60    6.40
  13  -1   0    5.20    4.20
  13  -1   0   11.90    4.60
  13  -1   0    1.70    4.40
  13  -1   0   13.80    5.00
  12  -1   0   12.30    4.90
  12  -1   0   15.00    5.30
  12  -1   0   17.30    5.90
  12  -1   0    6.30    3.60
  11  -1   0   10.80    4.40
  11  -1   0    6.00    4.90
  11  -1   0    0.70    3.40
  11  -1   0    7.00    4.00
  11  -1   0    2.10    3.10
 -11   1   0    8.40    4.10
 -11   1   0   -4.40    4.20
  10  -1   0   38.60    8.00
  10  -1   0   33.80    7.10
  10  -1   0   31.70    6.10
  10  -1   0   38.80    6.50
  10  -1   0   34.00    6.70
 -10   1   0   36.70    7.00
 -10   1   0   44.50    8.00
   9  -1   0  195.18   17.20
   9  -1   0  234.18   18.10
   9  -1   0  205.78   16.70
   9  -1   0  261.97   16.80
   9  -1   0  221.58   16.20
  -9   1   0  245.98   17.60
  -9   1   0  216.48   16.90
   8  -1   0  379.56   27.20
   8  -1   0  419.86   28.00
   8  -1   0  449.95   26.70
   8  -1   0  455.25   26.90
  -8   1   0  473.65   28.10
  -8   1   0  429.96   26.90
  -8   1   0  427.56   27.00
   7  -1   0  215.78   14.40
   7  -1   0  247.88   16.30
   7  -1   0  213.38   15.60
   7  -1   0  192.18   15.00
   7  -1   0  241.88   15.00
  -7   1   0  212.28   14.90
  -7   1   0  193.68   15.30
  -7   1   0  219.38   12.50
  -7   1   0  212.38   14.90
  -7   1   0  209.18   12.70
   6  -1   0  675.13   41.90
   6  -1   0  682.73   40.40
   6  -1   0  770.12   41.90
   6  -1   0  739.83   41.30
   6  -1   0  726.33   40.30
  -6   1   0  709.53   39.30
  -6   1   0  758.02   41.80
  -6   1   0  729.33   41.00
  -6   1   0  703.73   38.80
  -6   1   0  720.03   40.70
   5  -1   0   42.70    5.40
   5  -1   0   35.90    5.20
   5  -1   0   37.90    4.40
   5  -1   0   42.50    5.10
   5  -1   0   37.80    5.50
  -5   1   0   31.70    4.30
  -5   1   0   34.70    4.60
  -5   1   0   36.60    5.60
  -5   1   0   51.69    6.00
  -5   1   0   40.00    3.70
   4  -1   0 4904.81  248.58
   4  -1   0 4525.55  248.78
   4  -1   0 4653.63  248.98
   4  -1   0 4889.01  249.28
   4  -1   0 4921.81  248.28
  -4   1   0 4773.52  248.18
  -4   1   0 4634.54  247.48
  -4   1   0 4922.11  248.98
  -4   1   0 4555.54  248.48
   3  -1   0 3113.59  166.08
   3  -1   0 3271.97  166.48
   3  -1   0 3168.58  166.58
   3  -1   0 3291.77  166.58
  -3   1   0 3090.49  166.18
  -3   1   0 3220.88  166.38
  -3   1   0 3041.70  165.98
  -3   1   0 3184.58  165.48
   2  -1   0 1851.21   96.29
   2  -1   0 1843.52   95.99
   2  -1   0 1608.64   96.29
   2  -1   0 1908.01   96.59
   2  -1   0 1833.02   96.49
  -2   1   0 1776.12   96.29
  -2   1   0 1953.90   96.49
  -2   1   0 1896.61   96.39
  -2  -1   0  325.47   16.70
  -2  -1   0  330.17   16.40
  -2  -1   0  299.47   17.40
   2   1   0  276.87   17.30
   2   1   0  313.97   16.90
   2   1   0  275.67   17.30
  -3  -1   0  420.06   21.90
  -3  -1   0  391.96   22.20
  -3  -1   0  356.86   22.90
   3   1   0  420.66   22.90
   3   1   0  412.86   23.10
   3   1   0  374.36   23.00
   3   1   0  440.66   21.90
   3   1   0  390.26   22.30
  -4  -1   0 1275.57   68.39
  -4  -1   0 1217.58   66.29
  -4  -1   0 1347.17   67.79
  -4  -1   0 1310.07   66.59
  -4  -1   0 1316.67   66.09
   4   1   0 1098.59   67.19
   4   1   0 1237.98   67.79
   4   1   0 1212.08   66.29
   4   1   0 1252.07   66.79
  -5  -1   0  430.26   26.80
  -5  -1   0  495.05   27.00
  -5  -1   0  445.96   25.10
  -5  -1   0  452.75   25.60
   5   1   0  493.05   27.40
   5   1   0  433.26   26.80
   5   1   0  437.76   25.30
   5   1   0  433.66   26.60
   5   1   0  452.65   25.80
  -6  -1   0  222.98   12.60
  -6  -1   0  222.08   14.40
  -6  -1   0  231.58   15.20
  -6  -1   0  210.78   12.10
  -6  -1   0  213.68   14.60
   6   1   0  223.08   14.00
   6   1   0  188.68   14.60
   6   1   0  178.38   14.60
   6   1   0  212.38   13.30
  -7  -1   0   45.00    6.10
  -7  -1   0   52.29    6.00
  -7  -1   0   62.59    7.00
   7   1   0   56.49    5.60
   7   1   0   55.49    6.00
   7   1   0   65.59    7.30
   7   1   0   67.99    7.90
   7   1   0   63.99    7.20
  -8  -1   0  265.77   19.20
  -8  -1   0  303.87   18.80
  -8  -1   0  293.17   20.10
   8   1   0  301.17   20.40
   8   1   0  298.57   18.30
   8   1   0  290.87   20.50
   8   1   0  283.07   18.90
   8   1   0  272.37   20.00
  -9  -1   0  960.90   57.29
  -9  -1   0 1059.09   59.29
   9   1   0  942.71   58.49
   9   1   0 1070.69   57.09
   9   1   0 1066.19   58.19
   9   1   0 1059.29   59.69
 -10  -1   0    5.00    4.10
 -10  -1   0    1.40    3.90
  10   1   0   14.70    4.80
  10   1   0    4.30    3.80
  10   1   0    4.60    3.20
  10   1   0    1.00    3.50
 -11  -1   0   18.00    5.90
  11   1   0   13.80    4.70
  11   1   0   19.80    5.20
  11   1   0   16.50    6.50
  11   1   0    8.80    3.60
  11   1   0   30.20    7.10
 -12  -1   0   11.00    5.70
 -12  -1   0   14.30    6.00
  12   1   0    8.60    4.30
  12   1   0   13.20    5.70
  12   1   0   15.10    4.10
  12   1   0   12.80    5.20
  13   1   0   -5.20    3.60
  13   1   0    4.50    4.00
  13   1   0    9.10    3.90
  13   1   0    2.20    5.10
  14   1   0   -1.30    3.50
  14   1   0   -5.50    4.10
  14  -2   0   53.89    9.40
  14  -2   0   66.19   11.50
  14  -2   0   72.19   11.30
  13  -2   0    2.20    4.30
  13  -2   0   -7.10    3.50
  13  -2   0   -4.10    4.00
  13  -2   0    5.10    3.90
  12  -2   0   14.00    5.30
  12  -2   0    8.00    4.90
  12  -2   0   23.40    5.70
  12  -2   0   18.50    6.20
 -12   2   0   10.10    7.10
  11  -2   0   11.90    5.40
  11  -2   0   19.50    5.30
  11  -2   0   15.50    4.90
  11  -2   0    8.30    4.20
  11  -2   0   12.70    5.80
 -11   2   0   15.20    5.20
  10  -2   0    4.60    3.50
  10  -2   0   -0.90    3.20
  10  -2   0   -1.40    2.40
  10  -2   0    4.30    3.50
  10  -2   0   -2.20    5.90
 -10   2   0    0.00    3.00
 -10   2   0    1.40    4.50
   9  -2   0  117.09   18.50
   9  -2   0  132.79   12.60
   9  -2   0  131.19   11.40
   9  -2   0  119.19   12.10
   9  -2   0  123.69   11.10
   9  -2   0  121.49   14.00
  -9   2   0  132.79   12.10
  -9   2   0  104.39   11.50
   8  -2   0    2.60    2.90
   8  -2   0    0.30    2.00
   8  -2   0   -3.00    2.10
   8  -2   0    1.90    3.10
   8  -2   0    7.00    3.50
  -8   2   0    2.50    3.40
  -8   2   0    0.60    2.10
  -8   2   0    2.10    2.80
  -8   2   0    2.90    2.50
   7  -2   0  225.78   16.60
   7  -2   0  214.48   15.60
   7  -2   0  255.87   17.20
   7  -2   0  224.98   16.30
   7  -2   0  236.38   15.60
  -7   2   0  213.68   15.90
  -7   2   0  242.38   16.90
  -7   2   0  222.38   13.70
  -7   2   0  230.48   15.90
  -7   2   0  233.28   14.30
   6  -2   0  188.88   13.80
   6  -2   0  185.18   14.10
   6  -2   0  160.78   13.50
   6  -2   0  193.98   13.30
   6  -2   0  198.58   13.00
  -6   2   0  185.08   11.80
  -6   2   0  202.48   12.60
  -6   2   0  215.68   13.80
  -6   2   0  179.78   13.40
  -6   2   0  182.88   13.90
   5  -2   0 1014.40   52.09
   5  -2   0  922.11   50.79
   5  -2   0  965.90   52.09
   5  -2   0  888.41   51.89
   5  -2   0  945.01   51.19
   5  -2   0  904.91   51.59
  -5   2   0  924.91   51.39
  -5   2   0  881.51   50.59
  -5   2   0  909.01   49.90
   4  -2   0  441.26   27.60
   4  -2   0  499.45   27.70
   4  -2   0  489.45   27.30
   4  -2   0  462.45   27.50
   4  -2   0  469.85   26.60
   4  -2   0  457.85   27.50
  -4   2   0  455.85   27.00
  -4   2   0  504.25   27.50
  -4   2   0  489.85   26.50
   3  -2   0    6.50    2.30
   3  -2   0   10.60    2.30
   3  -2   0    8.40    2.40
   3  -2   0   11.10    2.60
   3  -2   0   11.30    2.60
  -3   2   0   14.60    2.80
  -3   2   0    8.80    2.50
   2  -2   0   36.40    4.00
   2  -2   0   27.60    3.50
   2  -2   0   27.90    3.60
   2  -2   0   28.00    3.50
   2  -2   0   30.40    3.40
   2  -2   0   34.60    4.00
  -2   2   0   30.90    3.60
  -2   2   0   29.60    3.80
  -2   2   0   32.80    3.50
  -2   2   0   28.70    3.70
  -2   2   0   35.30    3.70
   1  -2   0 3712.83  188.98
   1  -2   0 3611.34  188.88
   1  -2   0 3815.22  188.68
  -1   2   0 3601.74  188.48
  -1   2   0 3626.14  188.48
  -1   2   0 3261.87  188.78
  -1   2   0 3811.32  188.68
  -1   2   0 3502.95  188.78
  -1   2   0 3576.04  188.98
   0  -2   0  999.40   54.49
   0  -2   0 1103.19   54.39
   0  -2   0 1041.90   53.99
   0  -2   0  906.31   56.59
   0   2   0 1004.10   54.69
   0   2   0  968.80   54.29
   0   2   0 1102.39   54.19
   0   2   0 1023.20   54.79
   0   2   0 1007.60   54.89
   0   2   0 1091.89   54.69
  -1  -2   0 3150.98  177.98
  -1  -2   0 3340.67  177.88
  -1  -2   0 3843.82  178.58
  -1  -2   0 3412.16  177.08
   1   2   0 3664.13  178.48
   1   2   0 3203.58  177.98
   1   2   0 3248.97  178.18
  -2  -2   0   74.29    5.50
  -2  -2   0   71.89    5.20
   2   2   0   63.79    6.30
   2   2   0   60.99    5.40
   2   2   0   70.59    5.70
   2   2   0   78.69    6.20
   2   2   0   72.59    6.00
  -3  -2   0 1960.00  100.19
  -3  -2   0 1857.91   99.79
  -3  -2   0 1814.62   99.09
  -3  -2   0 2074.69  101.19
   3   2   0 2033.00  100.39
   3   2   0 1846.32  100.69
   3   2   0 1714.03  100.79
  -4  -2   0  215.18   13.30
  -4  -2   0  252.17   15.10
  -4  -2   0  223.68   13.00
  -4  -2   0  220.38   13.60
   4   2   0  218.38   14.90
   4   2   0  249.88   15.20
   4   2   0  246.98   14.80
   4   2   0  229.18   13.00
   4   2   0  210.18   13.90
  -5  -2   0   18.90    2.70
  -5  -2   0   19.10    3.10
  -5  -2   0   25.60    3.40
  -5  -2   0   23.50    4.60
  -5  -2   0   24.30    4.60
   5   2   0   14.10    4.00
   5   2   0   18.00    3.50
   5   2   0   19.90    4.30
   5   2   0   26.20    4.80
   5   2   0   19.00    2.80
  -6  -2   0   21.60    3.10
  -6  -2   0   19.60    2.50
  -6  -2   0   21.60    3.60
  -6  -2   0   26.20    5.00
  -6  -2   0   17.70    4.00
   6   2   0   21.60    4.10
   6   2   0   15.10    4.20
   6   2   0   15.60    4.20
   6   2   0   19.10    4.40
   6   2   0   21.70    3.20
  -7  -2   0   65.69    4.40
  -7  -2   0   66.99    7.50
  -7  -2   0   59.29    4.70
  -7  -2   0   74.19    7.30
   7   2   0   58.59    6.40
   7   2   0   63.69    7.50
   7   2   0   56.29    7.40
   7   2   0   71.29    7.90
   7   2   0   67.39    5.70
  -8  -2   0  157.68   11.60
  -8  -2   0  171.28   13.50
  -8  -2   0  170.38   13.10
   8   2   0  147.29   10.90
   8   2   0  163.18   13.40
   8   2   0  142.99   12.10
   8   2   0  167.88   13.80
   8   2   0  173.08   16.20
  -9  -2   0  104.69   10.00
  -9  -2   0   74.69    8.10
   9   2   0   80.59    9.90
   9   2   0   83.09    7.40
   9   2   0   79.09    9.90
   9   2   0   81.99    9.30
   9   2   0   78.49    8.50
 -10  -2   0   16.70    4.60
 -10  -2   0   16.80    5.20
  10   2   0   17.40    5.80
  10   2   0   22.50    6.20
  10   2   0   16.60    4.00
  10   2   0   16.80    4.90
  10   2   0   12.10    4.60
 -11  -2   0    2.10    4.00
 -11  -2   0   -4.60    3.80
  11   2   0    9.20    4.30
  11   2   0    7.60    5.30
  11   2   0    1.50    3.20
  11   2   0    5.40    3.60
 -12  -2   0    3.10    5.30
  12   2   0   -1.30    2.60
  12   2   0   -2.70    3.00
  12   2   0   -2.10    3.30
 -13  -2   0   -8.50    5.50
  13   2   0    4.10    3.00
  13   2   0    4.20    4.00
  13   2   0    4.60    4.40
  14   2   0   13.40    6.50
  14   2   0   21.20    9.70
  14   2   0   18.10    5.20
  14   2   0   27.00    7.80
  14  -3   0    7.40    4.70
  13  -3   0   20.40    6.10
  13  -3   0   32.50    7.80
  13  -3   0   35.50    7.20
  12  -3   0   17.80    5.70
  12  -3   0   21.20    5.90
  12  -3   0   28.30    6.60
  12  -3   0   12.60    6.10
 -12   3   0   12.30    6.10
  11  -3   0   22.60    6.00
  11  -3   0   41.30    7.50
  11  -3   0   29.50    6.40
  11  -3   0   25.60    9.10
  11  -3   0   14.20    6.90
 -11   3   0   30.70    6.20
  10  -3   0  113.49   11.80
  10  -3   0  105.59   10.40
  10  -3   0  103.89   11.20
  10  -3   0  119.99   12.40
  10  -3   0  120.19   12.40
 -10   3   0   96.89   11.00
   9  -3   0   11.30    4.40
   9  -3   0   17.90    5.20
   9  -3   0   13.10    4.80
   9  -3   0   12.80    3.90
  -9   3   0   12.60    4.90
  -9   3   0   17.30    5.80
   8  -3   0   52.29    8.50
   8  -3   0   57.69    8.50
   8  -3   0   68.99    9.70
   8  -3   0   58.39    7.00
   8  -3   0   70.29    7.80
   8  -3   0   69.09    8.30
  -8   3   0   60.49    5.80
  -8   3   0   58.39    5.20
  -8   3   0   61.89    7.20
  -8   3   0   61.89    8.80
   7  -3   0  104.19    9.50
   7  -3   0   92.29    9.00
   7  -3   0   90.89    9.60
   7  -3   0  104.39    9.70
   7  -3   0   86.09    9.50
   7  -3   0   97.59    8.60
  -7   3   0  109.19    9.60
  -7   3   0  102.99    9.10
  -7   3   0  100.69    9.60
  -7   3   0   82.39    7.70
  -7   3   0   89.79    7.30
   6  -3   0  168.48   12.60
   6  -3   0  154.18   12.30
   6  -3   0  135.29   11.00
   6  -3   0  148.29   11.40
   6  -3   0  165.78   12.30
  -6   3   0  147.79   11.10
  -6   3   0  147.19   11.90
  -6   3   0  156.78   10.50
  -6   3   0  160.58   11.80
   5  -3   0  522.65   30.30
   5  -3   0  522.75   30.40
   5  -3   0  545.65   30.60
   5  -3   0  481.25   29.00
   5  -3   0  474.05   30.10
   5  -3   0  492.85   29.70
  -5   3   0  532.25   30.00
  -5   3   0  513.85   28.80
  -5   3   0  481.25   29.40
   4  -3   0  404.26   23.30
   4  -3   0  335.47   22.40
   4  -3   0  367.96   22.90
   4  -3   0  370.66   22.80
   4  -3   0  370.86   22.40
   4  -3   0  384.16   22.00
  -4   3   0  399.26   22.70
  -4   3   0  357.56   21.70
  -4   3   0  376.76   22.50
  -4   3   0  378.26   22.60
   3  -3   0   73.69    6.30
   3  -3   0   68.99    6.60
   3  -3   0   76.89    6.70
   3  -3   0   71.79    6.00
   3  -3   0   69.49    6.50
   3  -3   0   78.69    6.50
  -3   3   0   63.39    6.40
  -3   3   0   73.19    6.10
  -3   3   0   75.49    6.60
   2  -3   0  406.06   23.50
   2  -3   0  396.66   24.10
   2  -3   0  432.36   24.30
   2  -3   0  413.86   23.50
   2  -3   0  377.66   23.40
  -2   3   0  419.36   23.60
  -2   3   0  436.16   24.40
  -2   3   0  449.95   24.30
  -2   3   0  382.66   23.90
   1  -3   0   11.50    3.30
  -1   3   0   17.10    3.20
  -1   3   0    9.70    2.90
  -1   3   0   20.60    3.70
   0  -3   0   44.30    3.80
   0  -3   0   38.80    4.30
   0  -3   0   49.70    5.10
   0  -3   0   36.00    4.50
   0  -3   0   43.90    5.00
   0  -3   0   43.90    4.80
   0   3   0   44.00    4.00
   0   3   0   46.40    4.40
   0   3   0   39.80    4.60
  -1  -3   0  448.96   24.00
  -1  -3   0  372.96   22.80
  -1  -3   0  404.76   24.40
  -1  -3   0  429.46   24.00
  -1  -3   0  389.86   23.90
   1   3   0  434.86   24.10
   1   3   0  432.86   24.10
   1   3   0  402.56   24.20
   1   3   0  418.06   22.70
   1   3   0  433.46   24.50
   1   3   0  440.46   24.10
  -2  -3   0 1115.99   57.09
  -2  -3   0 1045.20   57.09
  -2  -3   0 1021.30   56.69
  -2  -3   0 1105.29   56.39
   2   3   0  992.80   56.49
   2   3   0 1050.49   56.89
   2   3   0  998.20   56.89
   2   3   0 1029.70   56.99
   2   3   0 1023.90   56.29
  -3  -3   0   23.30    3.50
   3   3   0   28.40    4.40
   3   3   0   25.20    4.60
   3   3   0   20.20    3.50
   3   3   0   25.20    4.20
  -4  -3   0  693.93   41.20
  -4  -3   0  769.52   41.00
  -4  -3   0  755.52   39.80
   4   3   0  790.92   41.90
   4   3   0  837.22   44.20
   4   3   0  729.23   40.70
   4   3   0  734.93   42.30
   4   3   0  800.12   42.90
   4   3   0  668.83   42.30
  -5  -3   0  384.76   25.00
  -5  -3   0  414.56   22.40
  -5  -3   0  418.76   23.10
  -5  -3   0  432.06   23.70
   5   3   0  414.86   24.30
   5   3   0  448.76   22.40
   5   3   0  372.96   25.20
   5   3   0  344.77   24.80
   5   3   0  401.76   26.80
  -6  -3   0  433.56   23.70
  -6  -3   0  387.86   23.10
  -6  -3   0  373.56   25.50
  -6  -3   0  418.96   23.30
  -6  -3   0  421.16   26.10
   6   3   0  396.46   24.90
   6   3   0  440.86   26.10
   6   3   0  435.16   26.20
   6   3   0  413.96   23.00
  -7  -3   0    1.30    1.60
  -7  -3   0    2.80    2.00
  -7  -3   0   -3.30    2.20
  -7  -3   0   -0.90    1.00
  -7  -3   0   -1.60    2.10
   7   3   0   -0.40    2.60
   7   3   0    1.40    1.40
   7   3   0   -0.50    1.80
   7   3   0    5.10    2.80
  -8  -3   0   20.20    4.60
  -8  -3   0    5.70    3.50
   8   3   0   26.50    6.00
   8   3   0   15.10    4.20
   8   3   0   13.20    4.80
   8   3   0   15.00    3.00
  -9  -3   0   35.30    6.90
  -9  -3   0   42.50    5.90
   9   3   0   43.50    4.80
   9   3   0   28.30    6.50
   9   3   0   38.60    7.50
   9   3   0   37.20    8.50
 -10  -3   0  170.18   14.30
 -10  -3   0  173.18   12.70
  10   3   0  148.49   22.60
  10   3   0  140.19   11.20
  10   3   0  166.58   13.90
  10   3   0  178.18   14.80
 -11  -3   0   14.10    5.10
 -11  -3   0   18.50    5.10
  11   3   0   11.40    3.10
  11   3   0    9.10    5.40
  11   3   0   11.00    4.50
  11   3   0   22.10    6.50
 -12  -3   0   29.60    6.50
  12   3   0   10.70    7.90
  12   3   0   15.30    5.50
  12   3   0   29.80    7.20
  12   3   0   22.30    6.10
  12   3   0   25.60    7.00
  13   3   0   12.80    3.50
  13   3   0   11.80    5.70
  13   3   0    7.50    4.40
  13   3   0   16.60    8.00
  13   3   0    6.60    4.60
  14   3   0    2.20    6.70
  14   3   0   14.70    5.90
  14   3   0   12.20    3.90
  14   3   0   16.20    6.20
  13  -4   0   38.20    8.10
  13  -4   0   21.70    8.00
  13  -4   0   21.50    6.80
  13  -4   0   38.80    7.60
  12  -4   0    2.40    4.70
  12  -4   0    4.50    4.00
  12  -4   0   -2.00    4.10
  12  -4   0   -4.70    3.10
  11  -4   0   31.00    7.00
  11  -4   0   28.70    6.90
  11  -4   0   24.60    6.60
  11  -4   0   43.60    7.70
 -11   4   0   35.40    7.80
  10  -4   0   16.90    4.90
  10  -4   0   17.80    5.60
  10  -4   0   15.10    4.90
  10  -4   0   21.40    6.20
  10  -4   0   16.10    5.40
 -10   4   0    7.70    5.10
   9  -4   0   15.00    5.40
   9  -4   0   15.50    5.00
   9  -4   0    4.70    4.10
   9  -4   0    1.90    3.40
   9  -4   0   -0.20    5.10
  -9   4   0   13.20    4.60
  -9   4   0    3.90    2.40
   8  -4   0   51.09    7.70
   8  -4   0   63.59    8.00
   8  -4   0   58.09    9.10
   8  -4   0   58.39    9.00
   8  -4   0   52.39    8.20
  -8   4   0   56.89    5.60
  -8   4   0   46.00    7.10
  -8   4   0   71.29    8.30
  -8   4   0   49.90    6.30
  -8   4   0   56.89    9.00
   7  -4   0    6.40    3.60
   7  -4   0    1.00    3.10
   7  -4   0   10.60    3.60
   7  -4   0   11.10    4.30
   7  -4   0    8.00    3.80
   7  -4   0    7.60    3.40
  -7   4   0    8.20    3.20
  -7   4   0   11.00    2.90
  -7   4   0   -0.20    3.00
  -7   4   0    2.70    2.50
   6  -4   0   73.09    7.80
   6  -4   0   63.09    7.70
   6  -4   0   50.09    6.80
   6  -4   0   55.49    7.10
  -6   4   0   67.99    6.20
  -6   4   0   55.59    6.70
  -6   4   0   60.89    6.90
  -6   4   0   61.59    7.40
   5  -4   0  198.18   14.60
   5  -4   0  181.58   14.20
   5  -4   0  206.88   14.50
   5  -4   0  193.68   14.70
   5  -4   0  192.58   13.40
   5  -4   0  218.78   14.40
  -5   4   0  174.38   14.20
  -5   4   0  183.88   13.90
  -5   4   0  221.58   13.60
  -5   4   0  200.58   14.10
  -5   4   0  188.38   14.00
   4  -4   0  166.98   13.10
   4  -4   0  157.98   11.80
   4  -4   0  172.08   12.90
   4  -4   0  197.98   13.40
   4  -4   0  182.18   12.50
   4  -4   0  191.08   12.70
  -4   4   0  168.88   12.60
  -4   4   0  152.48   11.80
  -4   4   0  169.98   12.50
  -4   4   0  164.28   12.90
  -4   4   0  188.98   13.00
  -4   4   0  180.98   13.10
   3  -4   0    9.40    2.80
   3  -4   0    7.70    4.00
   3  -4   0    5.20    2.80
   3  -4   0    6.90    2.40
   3  -4   0    6.80    2.80
   3  -4   0    6.40    2.60
  -3   4   0   11.30    3.30
  -3   4   0    7.90    2.80
  -3   4   0    8.40    2.90
  -3   4   0    9.10    3.20
  -3   4   0   12.70    4.00
  -3   4   0   10.20    3.50
   2  -4   0   47.90    6.20
   2  -4   0   67.49    6.00
   2  -4   0   78.39    6.20
   2  -4   0   62.69    6.20
   2  -4   0   62.99    6.50
   2  -4   0   60.19    5.60
  -2   4   0   62.19    5.90
  -2   4   0   67.29    6.50
  -2   4   0   61.99    6.50
  -2   4   0   57.59    5.60
  -2   4   0   60.39    6.50
  -2   4   0   53.79    6.10
   1  -4   0  779.12   40.20
   1  -4   0  707.23   39.90
   1  -4   0  712.13   38.90
   1  -4   0  731.63   39.90
   1  -4   0  752.12   39.50
  -1   4   0  720.63   38.90
  -1   4   0  690.23   39.40
  -1   4   0  613.84   38.60
  -1   4   0  748.93   40.00
  -1   4   0  680.03   39.70
  -1   4   0  639.64   39.60
   0  -4   0   23.40    5.30
   0  -4   0   12.60    4.00
   0  -4   0   15.20    3.70
   0  -4   0   19.00    4.30
   0   4   0   13.40    4.50
   0   4   0   19.60    4.20
   0   4   0   18.60    3.90
   0   4   0   24.20    5.10
  -1  -4   0  829.02   49.20
  -1  -4   0  908.91   49.80
  -1  -4   0  886.21   49.00
  -1  -4   0  804.12   47.30
  -1  -4   0  819.92   48.80
   1   4   0  987.50   49.80
   1   4   0 1004.30   49.20
   1   4   0  876.51   47.70
   1   4   0  816.42   49.20
   1   4   0 1002.60   49.60
  -2  -4   0  134.59    9.40
  -2  -4   0  129.59   10.20
  -2  -4   0  120.29    9.30
  -2  -4   0  125.49    9.80
  -2  -4   0  137.29    7.90
  -2  -4   0  108.99    9.50
   2   4   0  105.39    9.10
   2   4   0  125.09   10.00
   2   4   0  126.39    9.60
   2   4   0  119.69    9.70
   2   4   0  151.58   10.30
  -3  -4   0   17.00    4.30
  -3  -4   0   33.40    4.00
  -3  -4   0   27.50    4.40
  -3  -4   0   26.10    1.90
  -3  -4   0   29.00    5.10
  -3  -4   0   28.20    4.80
   3   4   0   33.10    5.50
   3   4   0   17.80    3.90
   3   4   0   31.70    5.40
   3   4   0   27.40    4.60
   3   4   0   22.20    4.70
  -4  -4   0   70.99    7.50
  -4  -4   0   63.99    5.80
  -4  -4   0   73.69    4.20
  -4  -4   0   53.99    6.20
   4   4   0   55.09    6.50
   4   4   0   69.29    8.20
   4   4   0   68.59    7.60
   4   4   0   82.09    8.30
   4   4   0   61.99    7.40
  -5  -4   0 1376.46   75.19
  -5  -4   0 1376.46   74.79
  -5  -4   0 1379.06   73.19
   5   4   0 1394.56   77.19
   5   4   0 1351.66   76.99
   5   4   0 1516.65   78.89
  -6  -4   0   50.29    5.30
  -6  -4   0   42.50    4.00
  -6  -4   0   46.20    6.90
  -6  -4   0   48.20    4.60
   6   4   0   43.00    3.60
   6   4   0   49.00    8.20
   6   4   0   66.19    7.50
   6   4   0   51.59    7.40
   6   4   0   49.20    7.50
   6   4   0   49.00    6.80
  -7  -4   0  251.57   15.20
  -7  -4   0  240.48   14.60
  -7  -4   0  247.28   14.70
  -7  -4   0  271.07   18.20
  -7  -4   0  227.98   19.20
   7   4   0  282.17   17.80
   7   4   0  236.88   14.20
   7   4   0  254.77   18.30
   7   4   0  248.38   20.20
   7   4   0  224.48   17.90
   7   4   0  231.98   17.80
  -8  -4   0   38.10    3.60
  -8  -4   0   35.60    4.50
  -8  -4   0   32.90    6.30
  -8  -4   0   27.70    3.20
  -8  -4   0   39.80    7.40
   8   4   0   38.80    9.10
   8   4   0   38.90    7.10
   8   4   0   40.60    7.30
   8   4   0   34.30    3.70
   8   4   0   30.40    6.00
   8   4   0   44.20    7.80
  -9  -4   0   14.80    4.90
   9   4   0   18.80    5.90
   9   4   0   20.60    7.60
   9   4   0   23.30    6.50
   9   4   0   20.70    3.30
   9   4   0   13.50    4.80
 -10  -4   0  371.06   25.80
 -10  -4   0  383.66   23.30
  10   4   0  341.17   26.30
  10   4   0  393.66   30.70
  10   4   0  363.86   22.20
  10   4   0  383.06   26.80
  10   4   0  409.16   27.30
  10   4   0  397.96   26.10
 -11  -4   0   26.70    6.50
 -11  -4   0   36.30    5.70
  11   4   0   41.70    9.30
  11   4   0   35.90    7.10
  11   4   0   43.30   16.50
  11   4   0   27.30    6.20
 -12  -4   0    7.30    4.20
  12   4   0   11.40    7.60
  12   4   0    5.20    4.50
  12   4   0    7.10    4.80
  12   4   0    9.80    5.40
  12   4   0    4.70    2.50
 -13  -4   0   -9.60    5.00
  13   4   0    2.40    4.00
  13   4   0    4.30    2.50
  13   4   0    2.30    4.20
  13   4   0   -8.10    4.10
  13   4   0   -6.10    3.90
  13  -5   0   -1.00    4.20
  13  -5   0    5.00    4.00
  13  -5   0    0.40    4.40
  13  -5   0    7.00    5.30
  12  -5   0    1.70    3.60
  12  -5   0   17.60    5.00
  12  -5   0    5.80    4.60
  12  -5   0    3.70    4.00
  11  -5   0   15.40    5.40
  11  -5   0   22.20    5.80
  11  -5   0   12.20    6.00
  11  -5   0   14.10    7.40
 -11   5   0    9.20    4.60
  10  -5   0   11.10    5.40
  10  -5   0   20.70    5.50
  10  -5   0   15.90    5.50
  10  -5   0   10.00    5.20
 -10   5   0   24.60    5.90
   9  -5   0   -1.30    3.40
   9  -5   0   -1.20    3.30
   9  -5   0    2.90    4.10
   9  -5   0    1.20    3.30
  -9   5   0    1.40    2.20
  -9   5   0    1.80    3.00
  -9   5   0   -5.70    2.30
   8  -5   0    2.00    3.00
   8  -5   0   -2.50    2.40
   8  -5   0    5.10    3.90
   8  -5   0    0.80    3.20
   8  -5   0    3.50    3.60
   8  -5   0    6.00    3.90
  -8   5   0    2.70    3.10
  -8   5   0    7.20    4.50
   7  -5   0    5.10    2.90
   7  -5   0    2.70    3.00
   7  -5   0   -1.40    2.90
   7  -5   0    0.50    2.50
   7  -5   0    1.70    2.70
  -7   5   0    0.10    2.70
  -7   5   0   -3.30    3.10
  -7   5   0    5.20    2.60
  -7   5   0   -0.10    2.20
  -7   5   0    1.60    1.80
   6  -5   0  125.49   10.80
   6  -5   0  100.19    9.80
   6  -5   0  113.59   10.70
   6  -5   0  112.79    9.40
   6  -5   0  105.69   10.50
   6  -5   0  108.29    9.90
  -6   5   0  103.09    9.90
  -6   5   0  120.49   10.70
  -6   5   0   98.39    9.70
  -6   5   0  102.79    9.00
  -6   5   0  110.69   10.20
   5  -5   0    3.60    2.90
   5  -5   0    0.20    3.00
   5  -5   0   -0.60    2.20
   5  -5   0    1.80    2.80
   5  -5   0    3.10    2.90
   5  -5   0    2.90    2.10
  -5   5   0    2.00    2.50
  -5   5   0   -2.60    1.80
  -5   5   0    0.00    2.60
  -5   5   0   -1.80    2.30
  -5   5   0    2.20    2.50
   4  -5   0 1761.72   91.09
   4  -5   0 1706.13   90.89
   4  -5   0 1733.63   92.09
   4  -5   0 1612.34   91.59
   4  -5   0 1696.73   90.79
   4  -5   0 1518.95   91.59
  -4   5   0 1593.34   90.59
  -4   5   0 1691.83   92.09
  -4   5   0 1713.13   91.59
  -4   5   0 1666.43   91.49
  -4   5   0 1792.22   91.59
   3  -5   0    0.30    2.30
   3  -5   0    2.80    3.10
   3  -5   0    9.50    3.60
   3  -5   0    4.00    3.10
   3  -5   0    8.10    3.40
   3  -5   0    7.30    2.90
  -3   5   0    2.00    3.00
  -3   5   0    4.20    2.60
  -3   5   0    5.00    2.90
  -3   5   0    2.00    2.70
  -3   5   0    9.80    3.50
  -3   5   0    4.70    2.80
   2  -5   0  458.75   30.00
   2  -5   0  476.85   28.90
   2  -5   0  538.85   30.50
   2  -5   0  489.55   29.00
   2  -5   0  491.35   29.40
   2  -5   0  494.75   30.30
  -2   5   0  517.75   29.30
  -2   5   0  509.15   29.30
  -2   5   0  532.95   30.50
  -2   5   0  528.05   29.90
  -2   5   0  524.65   30.30
  -2   5   0  493.05   30.30
   1  -5   0  162.38   12.40
   1  -5   0  156.38   11.50
   1  -5   0  147.79   11.80
   1  -5   0  164.28   12.20
   1  -5   0  137.99   10.80
   1  -5   0  146.09   10.70
  -1   5   0  189.88   12.10
  -1   5   0  170.58   11.10
  -1   5   0  180.28   12.50
  -1   5   0  144.19   11.90
  -1   5   0  179.88   12.30
  -1   5   0  138.09   10.80
   0  -5   0    2.30    2.30
   0  -5   0    2.40    2.70
   0  -5   0    1.30    2.00
   0  -5   0    0.60    2.00
   0  -5   0   -1.10    1.70
   0  -5   0    2.80    2.50
   0   5   0    2.00    2.20
   0   5   0    4.50    2.90
   0   5   0    2.60    2.20
   0   5   0    2.40    2.10
   0   5   0    0.90    2.00
   0   5   0   -0.90    2.30
  -1  -5   0    2.10    2.50
  -1  -5   0    2.80    2.50
  -1  -5   0    6.80    2.80
  -1  -5   0    3.30    1.70
  -1  -5   0    2.20    2.40
   1   5   0    2.90    2.70
   1   5   0    3.10    2.60
   1   5   0    1.50    2.60
   1   5   0    2.90    1.80
   1   5   0    1.00    2.30
   1   5   0    5.00    2.30
  -2  -5   0  584.84   33.70
  -2  -5   0  676.23   37.00
  -2  -5   0  652.63   36.80
  -2  -5   0  678.13   37.30
  -2  -5   0  706.63   37.30
  -2  -5   0  542.35   35.60
   2   5   0  654.03   37.00
   2   5   0  627.94   36.40
   2   5   0  719.13   36.80
   2   5   0  562.84   36.50
   2   5   0  550.44   36.10
  -3  -5   0   51.09    7.20
  -3  -5   0   40.60    6.00
  -3  -5   0   54.49    7.50
  -3  -5   0   44.30    6.60
  -3  -5   0   50.19    8.60
   3   5   0   44.60    7.00
   3   5   0   37.10    6.20
   3   5   0   35.70    5.80
   3   5   0   46.30    7.00
   3   5   0   47.60    6.80
  -4  -5   0  756.02   48.00
  -4  -5   0  870.71   47.30
  -4  -5   0  857.91   50.79
   4   5   0  881.81   48.90
   4   5   0  843.22   49.20
   4   5   0  851.31   48.80
  -5  -5   0  121.19   10.60
  -5  -5   0  115.39   10.30
  -5  -5   0  104.09    8.90
   5   5   0   88.49   11.00
   5   5   0   93.49    9.30
   5   5   0  123.99   10.80
   5   5   0   98.19   10.10
   5   5   0  108.89   10.60
  -6  -5   0  154.78   10.80
  -6  -5   0  148.39   11.70
  -6  -5   0  144.89    8.30
  -6  -5   0  129.49   12.10
   6   5   0  157.68   14.20
   6   5   0  144.99   12.50
   6   5   0  126.49   12.20
   6   5   0  131.19   12.60
  -7  -5   0   -1.10    2.20
  -7  -5   0   -0.70    1.90
  -7  -5   0   -1.00    1.40
  -7  -5   0    1.00    1.50
  -7  -5   0   -1.00    3.40
   7   5   0    0.90    2.90
   7   5   0    8.40    5.10
   7   5   0   10.20    3.90
   7   5   0    3.10    3.00
   7   5   0    0.70    3.40
  -8  -5   0   61.79    8.80
  -8  -5   0   52.29    4.80
  -8  -5   0   48.90    5.00
  -8  -5   0   51.49    4.60
   8   5   0   48.90    8.60
   8   5   0   52.59    9.20
   8   5   0   38.70    7.60
   8   5   0   49.10    9.80
   8   5   0   57.89    9.60
  -9  -5   0   37.20    7.20
  -9  -5   0   43.80    4.80
   9   5   0   45.30   10.00
   9   5   0   37.50    8.20
   9   5   0   42.80    7.90
   9   5   0   44.00    8.60
 -10  -5   0   24.10    5.80
 -10  -5   0   20.10    3.60
  10   5   0   14.30    5.90
  10   5   0   15.60    5.40
  10   5   0   10.70    7.10
  10   5   0   12.50    6.10
  10   5   0   17.50    6.30
 -11  -5   0    2.40    3.90
  11   5   0    5.70    6.50
  11   5   0    2.60    3.70
  11   5   0    1.10    3.60
  11   5   0   -3.60    4.00
  12   5   0   16.10    6.40
  12   5   0   15.30    6.60
  12   5   0   21.20    9.10
  12   5   0   12.90    5.60
  13   5   0   -1.20    6.40
  13   5   0    5.60    6.10
  13   5   0   14.10    6.20
  13   5   0   20.00    7.10
  13  -6   0   16.00    5.90
  13  -6   0   36.80    8.10
  13  -6   0   19.40    6.60
  13  -6   0   20.10    6.30
  12  -6   0    4.20    4.20
  12  -6   0   -1.00    4.30
  12  -6   0   -1.10    5.00
  12  -6   0    8.30    4.60
  11  -6   0    8.30    5.70
  11  -6   0    4.90    4.90
  11  -6   0   17.40    5.80
  11  -6   0    4.30    5.00
  10  -6   0    3.60    4.30
  10  -6   0   -3.10    3.10
  10  -6   0    1.00    3.30
  10  -6   0   10.30    4.90
 -10   6   0   -2.00    2.30
 -10   6   0    6.30    4.20
 -10   6   0    1.30    2.30
   9  -6   0    1.40    3.80
   9  -6   0    0.30    3.40
   9  -6   0    0.20    4.00
   9  -6   0    1.20    3.10
   9  -6   0    3.80    4.40
  -9   6   0   -4.60    2.90
   8  -6   0    1.00    4.00
   8  -6   0    2.60    2.90
   8  -6   0    3.30    3.50
   8  -6   0   -1.80    3.30
   8  -6   0   -0.10    3.00
   8  -6   0    0.60    3.10
  -8   6   0    1.10    2.50
  -8   6   0    1.40    2.70
  -8   6   0    4.00    3.70
   7  -6   0    6.10    4.20
   7  -6   0   11.10    4.60
   7  -6   0    5.60    4.60
   7  -6   0    8.70    4.10
   7  -6   0    7.60    4.00
  -7   6   0    5.60    3.20
  -7   6   0   10.60    4.00
  -7   6   0    1.20    3.80
  -7   6   0    7.00    4.00
  -7   6   0   10.40    4.10
   6  -6   0   -4.80    2.00
   6  -6   0   -0.70    2.50
   6  -6   0    0.90    3.10
   6  -6   0    0.70    2.50
  -6   6   0    2.70    2.70
  -6   6   0    2.30    3.20
  -6   6   0    0.10    2.50
  -6   6   0   -2.60    3.20
   5  -6   0    1.80    3.10
   5  -6   0    3.70    3.30
   5  -6   0   -6.40    2.10
   5  -6   0    3.50    2.60
   5  -6   0   -3.00    2.80
   5  -6   0   -0.40    2.20
  -5   6   0   -2.00    2.60
  -5   6   0   -0.70    2.30
  -5   6   0    1.30    3.00
  -5   6   0    9.30    4.00
  -5   6   0    0.30    3.00
  -5   6   0   -2.70    2.30
   4  -6   0  206.28   14.80
   4  -6   0  222.48   16.20
   4  -6   0  203.88   14.70
   4  -6   0  230.58   15.00
   4  -6   0  217.08   16.00
   4  -6   0  204.68   15.80
  -4   6   0  191.68   15.40
  -4   6   0  191.18   14.90
  -4   6   0  224.98   15.50
  -4   6   0  192.58   15.30
  -4   6   0  181.78   14.50
  -4   6   0  211.78   16.00
   3  -6   0   15.40    4.90
   3  -6   0   18.70    4.30
   3  -6   0   23.10    4.30
   3  -6   0    9.80    3.70
   3  -6   0   19.00    4.00
  -3   6   0   19.10    4.30
  -3   6   0   28.80    4.80
  -3   6   0   14.00    4.80
  -3   6   0   28.30    5.50
  -3   6   0   10.50    3.80
  -3   6   0   18.20    4.90
   2  -6   0   -2.10    3.00
   2  -6   0   -0.20    2.50
   2  -6   0   -0.90    2.50
   2  -6   0    3.90    3.30
   2  -6   0    2.10    3.50
   2  -6   0    3.20    2.60
  -2   6   0    4.80    3.70
  -2   6   0    5.80    2.90
  -2   6   0   13.10    4.30
  -2   6   0    3.00    3.00
  -2   6   0    4.90    2.80
  -2   6   0    4.90    3.40
   1  -6   0   54.19    8.20
   1  -6   0   65.69    8.10
   1  -6   0   87.09    7.20
   1  -6   0   73.79    8.10
   1  -6   0   70.89    7.50
   1  -6   0   61.19    7.00
  -1   6   0   47.30    7.50
  -1   6   0   67.09    6.90
  -1   6   0   53.79    6.70
  -1   6   0   81.49    7.80
  -1   6   0   75.29    8.40
  -1   6   0   67.09    8.30
   0  -6   0  142.89   12.20
   0  -6   0  142.39   10.80
   0  -6   0  131.69   11.30
   0  -6   0  129.99   10.60
   0  -6   0  109.39    9.50
   0  -6   0  134.49   11.60
   0   6   0  136.59   10.60
   0   6   0  142.09   11.90
   0   6   0  133.49   11.00
   0   6   0  127.69   11.70
   0   6   0  145.39   10.10
   0   6   0  127.59   11.70
  -1  -6   0  314.57   22.50
  -1  -6   0  313.87   22.40
  -1  -6   0  396.56   23.80
  -1  -6   0  401.26   24.40
  -1  -6   0  338.07   22.60
   1   6   0  367.06   23.50
   1   6   0  341.47   23.00
   1   6   0  404.86   21.60
   1   6   0  383.06   24.00
   1   6   0  380.86   24.20
   1   6   0  358.16   22.60
  -2  -6   0  106.09   10.30
  -2  -6   0  129.79   10.60
  -2  -6   0  128.89   10.40
  -2  -6   0  115.29   11.10
  -2  -6   0  119.99   11.20
  -2  -6   0  116.19    8.20
   2   6   0  132.09   11.50
   2   6   0  120.69   11.50
   2   6   0  140.79   11.40
   2   6   0  117.79   10.60
   2   6   0  123.69   10.80
  -3  -6   0  170.08   13.20
  -3  -6   0  148.49    8.80
  -3  -6   0  154.08   11.50
  -3  -6   0  119.39   12.00
  -3  -6   0  140.29   12.50
  -3  -6   0  151.88   11.70
   3   6   0  150.08   12.60
   3   6   0  150.38   12.60
   3   6   0  146.09   12.10
   3   6   0  133.09   11.80
   3   6   0  117.99   12.30
  -4  -6   0   31.10    6.30
  -4  -6   0   28.40    6.10
  -4  -6   0   35.80    5.30
  -4  -6   0   27.30    5.20
  -4  -6   0   25.80    5.90
   4   6   0   28.60    6.40
   4   6   0   26.10    6.10
   4   6   0   40.50    6.70
   4   6   0   32.30    6.30
   4   6   0   32.10    6.40
  -5  -6   0  364.86   24.00
  -5  -6   0  356.36   25.50
  -5  -6   0  409.66   26.20
  -5  -6   0  413.46   24.10
   5   6   0  423.46   25.70
   5   6   0  429.06   26.70
   5   6   0  387.06   26.70
   5   6   0  360.86   25.60
   5   6   0  391.86   26.20
  -6  -6   0   74.49    7.40
  -6  -6   0   78.29    6.80
  -6  -6   0   75.09    9.60
  -6  -6   0   76.29    8.80
   6   6   0   70.09    8.20
   6   6   0   72.59    9.50
   6   6   0   75.29    9.20
   6   6   0   58.39    8.90
   6   6   0   50.99    9.30
  -7  -6   0   50.59    8.00
  -7  -6   0   36.60    5.10
  -7  -6   0   47.90    5.80
   7   6   0   54.09    9.20
   7   6   0   27.50    6.60
   7   6   0   52.59    8.50
   7   6   0   57.59   10.60
   7   6   0   32.80    6.90
  -8  -6   0   16.80    3.60
  -8  -6   0   20.40    5.30
  -8  -6   0   22.40    4.00
   8   6   0   16.50    5.60
   8   6   0    8.70    6.00
   8   6   0    7.80    4.80
   8   6   0   15.40    5.70
   8   6   0   18.70    5.80
  -9  -6   0   36.70    7.40
  -9  -6   0   38.50    3.80
  -9  -6   0   42.60    4.00
   9   6   0   48.90    9.00
   9   6   0   44.20    8.10
   9   6   0   36.40    8.20
   9   6   0   45.90    9.60
   9   6   0   45.70   10.80
 -10  -6   0   -1.90    3.60
  10   6   0    0.20    3.60
  10   6   0   -0.90    3.60
  10   6   0    2.80    5.90
  10   6   0   -0.10    4.20
  11   6   0   19.90    7.00
  11   6   0   25.90    7.00
  11   6   0   19.50    6.70
  11   6   0   25.70    9.50
  12   6   0    0.10    6.60
  12   6   0    5.40    5.60
  12   6   0    7.40    5.90
  12   6   0    6.80    5.20
  13   6   0   12.70    5.40
  13   6   0    5.90    6.50
  13   6   0   14.20    6.30
  13   6   0    4.30    5.60
  13  -7   0   39.70    9.90
  13  -7   0   44.40    8.80
  12  -7   0   -2.30    4.30
  12  -7   0   10.60    5.10
  12  -7   0    0.00    4.50
  11  -7   0    4.30    5.20
  11  -7   0   10.90    5.50
  11  -7   0    9.80    6.40
  11  -7   0   12.30    5.60
 -11   7   0   10.00    6.20
  10  -7   0   -3.70    3.30
  10  -7   0    0.80    5.10
  10  -7   0    0.90    3.60
  10  -7   0   -5.40    3.90
 -10   7   0   -0.80    2.70
   9  -7   0   15.70    6.00
   9  -7   0    8.40    4.80
   9  -7   0    6.70    4.50
   9  -7   0    9.50    5.40
  -9   7   0   14.30    4.70
   8  -7   0   29.20    6.30
   8  -7   0   18.40    6.20
   8  -7   0   21.20    5.70
   8  -7   0   12.90    5.50
   8  -7   0   18.80    5.90
  -8   7   0   16.30    5.70
  -8   7   0   15.40    5.70
  -8   7   0   19.00    4.80
   7  -7   0    2.60    3.50
   7  -7   0    5.00    4.00
   7  -7   0    2.30    4.00
   7  -7   0    4.90    4.50
   7  -7   0    5.30    3.20
   7  -7   0    5.30    4.20
  -7   7   0    5.60    4.10
  -7   7   0    7.60    3.30
  -7   7   0    4.40    3.80
   6  -7   0  369.96   24.10
   6  -7   0  380.66   26.80
   6  -7   0  364.56   25.30
   6  -7   0  379.06   25.80
   6  -7   0  369.86   24.40
   6  -7   0  365.96   24.50
  -6   7   0  362.96   23.80
  -6   7   0  395.26   25.20
  -6   7   0  323.07   24.30
  -6   7   0  383.76   25.90
  -6   7   0  376.06   25.10
  -6   7   0  307.27   24.30
   5  -7   0  363.76   24.80
   5  -7   0  363.06   23.30
   5  -7   0  365.66   23.50
   5  -7   0  370.56   23.50
   5  -7   0  312.77   24.30
   5  -7   0  329.07   24.30
  -5   7   0  376.06   24.10
  -5   7   0  353.16   24.20
  -5   7   0  358.36   24.90
  -5   7   0  354.26   23.40
  -5   7   0  331.37   29.10
  -5   7   0  386.76   25.80
   4  -7   0   24.70    8.00
   4  -7   0   24.00    5.40
   4  -7   0   41.80    6.60
   4  -7   0   28.00    6.40
   4  -7   0   22.80    5.60
   4  -7   0   31.30    5.60
  -4   7   0   30.90    6.00
  -4   7   0   26.10    5.80
  -4   7   0   30.40    6.40
  -4   7   0   26.30    5.50
  -4   7   0   24.30    5.70
  -4   7   0   25.90    5.30
   3  -7   0  125.29   10.70
   3  -7   0  109.69   11.10
   3  -7   0  103.99    9.80
   3  -7   0  150.08   11.00
   3  -7   0  156.38   12.60
   3  -7   0  122.49   11.70
  -3   7   0  135.09   12.10
  -3   7   0  118.59   10.70
  -3   7   0  112.89   11.30
  -3   7   0  113.99   10.70
   2  -7   0 1312.47   73.09
   2  -7   0 1306.87   73.39
   2  -7   0 1454.55   75.69
   2  -7   0 1277.47   73.99
   2  -7   0 1387.36   75.79
  -2   7   0 1217.28   74.09
  -2   7   0 1304.37   73.69
  -2   7   0 1337.07   73.49
  -2   7   0 1332.97   75.19
  -2   7   0 1521.15   75.79
  -2   7   0 1314.97   75.29
   1  -7   0   76.39    9.40
   1  -7   0   78.59    9.40
   1  -7   0   94.39    8.80
   1  -7   0  103.89    8.40
  -1   7   0  102.29    8.90
  -1   7   0   79.79    9.60
  -1   7   0   73.89    9.50
  -1   7   0   84.99    9.80
  -1   7   0  101.69    9.40
  -1   7   0   70.79    8.20
   0  -7   0  325.27   22.10
   0  -7   0  301.17   19.10
   0  -7   0  351.56   21.20
   0  -7   0  342.97   20.70
   0  -7   0  308.27   21.20
   0  -7   0  296.57   21.40
   0   7   0  326.47   22.10
   0   7   0  291.37   21.50
   0   7   0  292.67   20.80
   0   7   0  321.07   22.00
   0   7   0  323.87   19.70
   0   7   0  261.37   19.80
  -1  -7   0  496.85   31.70
  -1  -7   0  450.25   30.40
  -1  -7   0  502.95   32.20
  -1  -7   0  492.75   30.90
  -1  -7   0  511.15   28.70
  -1  -7   0  448.36   30.30
   1   7   0  524.85   29.30
   1   7   0  528.85   31.60
   1   7   0  538.75   32.40
   1   7   0  497.35   30.50
   1   7   0  521.95   31.90
   1   7   0  546.75   32.40
  -2  -7   0  117.59    9.00
  -2  -7   0  141.69   11.60
  -2  -7   0  140.49   12.70
  -2  -7   0  114.59   11.40
  -2  -7   0  149.39   12.60
   2   7   0  128.89   12.10
   2   7   0  151.98   12.10
   2   7   0  151.18   13.20
   2   7   0  138.49   12.60
   2   7   0  142.69   12.10
  -3  -7   0  249.48   18.20
  -3  -7   0  236.38   16.80
  -3  -7   0  216.08   17.90
  -3  -7   0  232.58   13.90
  -3  -7   0  240.48   16.90
  -3  -7   0  265.77   18.50
   3   7   0  267.67   18.10
   3   7   0  245.58   18.10
   3   7   0  219.58   17.40
   3   7   0  250.67   18.40
   3   7   0  223.08   17.30
  -4  -7   0    4.10    3.70
  -4  -7   0    5.20    3.90
  -4  -7   0    6.40    1.50
  -4  -7   0    8.70    4.20
  -4  -7   0    5.60    3.40
  -4  -7   0    7.90    3.20
   4   7   0    6.50    4.20
   4   7   0   -1.50    3.10
   4   7   0    3.40    3.40
   4   7   0    9.10    4.60
   4   7   0    9.10    4.20
  -5  -7   0   -0.40    2.50
  -5  -7   0    3.80    3.60
  -5  -7   0    0.00    2.00
   5   7   0    3.70    3.90
   5   7   0   -5.40    2.30
   5   7   0    0.30    3.60
   5   7   0    2.10    3.80
  -6  -7   0   -2.40    2.30
  -6  -7   0   -0.20    2.90
  -6  -7   0    3.90    2.40
  -6  -7   0    4.10    4.00
   6   7   0    0.80    4.00
   6   7   0   -0.40    3.20
   6   7   0    5.60    3.60
   6   7   0    3.70    4.90
   6   7   0    3.30    4.00
  -7  -7   0  107.89    9.10
  -7  -7   0  120.49   10.00
   7   7   0  110.29   18.30
   7   7   0  133.89   14.60
   7   7   0  115.89   12.10
   7   7   0  102.19   11.40
   7   7   0  111.09   12.60
  -8  -7   0    2.60    2.00
  -8  -7   0   -2.70    2.30
   8   7   0   -1.20    3.70
   8   7   0   -0.40    3.90
   8   7   0   -0.70    2.90
   8   7   0    1.50    4.90
   8   7   0    1.80    3.50
  -9  -7   0    2.20    3.60
  -9  -7   0    1.50    2.00
  -9  -7   0   -2.20    1.50
   9   7   0    4.50    5.60
   9   7   0    1.80    4.10
   9   7   0    3.10    5.50
   9   7   0    9.80    5.30
   9   7   0   -2.20    3.70
 -10  -7   0    1.50    4.20
  10   7   0   -0.50    4.50
  10   7   0    2.30    5.30
  10   7   0   -8.80    3.80
  10   7   0   -2.00    4.30
  11   7   0    6.90    5.70
  11   7   0   -2.30    7.10
  11   7   0    5.40    5.00
  12   7   0    4.80    5.60
  12   7   0    2.80    4.50
  12   7   0   -0.30    6.50
  12   7   0   -2.30    5.10
  13   7   0    2.60    5.40
  13   7   0    2.80    5.50
  13   7   0   10.70    8.50
  13   7   0    0.70    6.00
  12  -8   0    3.20    5.70
  12  -8   0    7.90    6.60
  12  -8   0    7.70    5.60
  12  -8   0   27.10    6.60
  11  -8   0    2.20    5.00
  11  -8   0    0.70    4.70
  11  -8   0    5.90    4.70
  11  -8   0   -1.30    4.90
 -11   8   0   14.60    5.90
  10  -8   0   -1.40    4.00
  10  -8   0    4.20    4.40
  10  -8   0   13.80    5.60
  10  -8   0    2.90    4.00
 -10   8   0   12.30    4.50
   9  -8   0   13.20    5.00
   9  -8   0   13.10    5.60
   9  -8   0   17.90    6.60
   9  -8   0   12.90    5.80
  -9   8   0    9.30    4.60
  -9   8   0    3.50    4.10
  -9   8   0   19.00    7.60
   8  -8   0   14.50    5.40
   8  -8   0   29.60    7.30
   8  -8   0   27.10    6.80
  -8   8   0   22.60    5.80
  -8   8   0   17.10    5.70
   7  -8   0   65.49   10.70
   7  -8   0   81.79   10.10
   7  -8   0   71.89   11.50
   7  -8   0   75.49   11.40
   7  -8   0   96.39    9.80
   7  -8   0   80.99    9.30
  -7   8   0   86.99   10.80
  -7   8   0   83.49    9.40
   6  -8   0    0.20    3.10
   6  -8   0   -2.10    3.30
   6  -8   0   -1.40    2.90
   6  -8   0   11.10    5.40
   6  -8   0    2.20    3.40
   6  -8   0    4.20    3.40
  -6   8   0    5.40    4.10
  -6   8   0   -1.00    3.60
  -6   8   0    8.10    3.80
  -6   8   0    2.50    3.60
  -6   8   0   -0.80    3.20
   5  -8   0   18.90    6.00
   5  -8   0    4.90    3.90
   5  -8   0    9.60    4.20
   5  -8   0    8.40    4.10
   5  -8   0    4.20    4.00
   5  -8   0    8.30    4.40
  -5   8   0    7.40    4.00
  -5   8   0    5.00    4.10
  -5   8   0    5.80    3.80
  -5   8   0    8.60    4.20
  -5   8   0    5.70    3.60
  -5   8   0    6.20    4.80
   4  -8   0   33.40    6.50
   4  -8   0   42.00    8.40
   4  -8   0   37.50    6.30
   4  -8   0   34.70    7.40
   4  -8   0   35.30    6.50
   4  -8   0   34.90    6.80
  -4   8   0   33.60    7.40
  -4   8   0   38.40    6.80
  -4   8   0   35.10    7.20
  -4   8   0   40.40    6.90
  -4   8   0   42.40    8.10
   3  -8   0  402.16   26.90
   3  -8   0  385.06   25.10
   3  -8   0  351.76   24.20
   3  -8   0  393.96   24.50
   3  -8   0  387.76   26.50
  -3   8   0  410.26   25.10
  -3   8   0  401.26   26.80
  -3   8   0  370.16   25.30
  -3   8   0  353.26   24.70
  -3   8   0  369.86   25.90
  -3   8   0  420.56   28.80
   2  -8   0  257.37   17.90
   2  -8   0  259.07   17.40
   2  -8   0  250.77   19.30
   2  -8   0  268.37   18.50
   2  -8   0  261.07   19.50
   2  -8   0  252.27   19.70
  -2   8   0  253.97   17.80
  -2   8   0  303.97   18.40
  -2   8   0  237.18   19.10
  -2   8   0  248.88   18.50
  -2   8   0  249.08   19.40
   1  -8   0   58.99    8.50
   1  -8   0   52.69    8.30
   1  -8   0   47.60    7.40
   1  -8   0   57.79    6.50
   1  -8   0   52.99    8.70
  -1   8   0   62.09    9.40
  -1   8   0   62.09    8.00
  -1   8   0   49.99    8.00
  -1   8   0   61.79    7.80
  -1   8   0   48.90    7.40
   0  -8   0  299.17   23.30
   0  -8   0  343.97   23.20
   0  -8   0  367.16   22.30
   0  -8   0  344.27   20.40
   0  -8   0  316.27   23.40
   0  -8   0  277.57   22.00
   0   8   0  344.87   23.40
   0   8   0  306.97   21.40
   0   8   0  334.57   23.40
   0   8   0  317.57   20.80
   0   8   0  366.96   23.20
  -1  -8   0  129.39   12.60
  -1  -8   0  150.68   13.60
  -1  -8   0  151.88   12.30
  -1  -8   0  123.59   11.70
  -1  -8   0  151.68   12.50
  -1  -8   0  131.39    9.80
   1   8   0  127.99   11.60
   1   8   0  126.79   12.80
   1   8   0  129.29   10.40
   1   8   0  146.39   12.70
   1   8   0  131.39   12.90
  -2  -8   0  238.38   18.50
  -2  -8   0  232.98   17.10
  -2  -8   0  226.98   17.00
  -2  -8   0  269.57   18.70
  -2  -8   0  197.68   17.00
  -2  -8   0  236.98   14.40
   2   8   0  217.48   17.40
   2   8   0  201.28   17.90
   2   8   0  249.18   18.50
   2   8   0  245.68   17.50
   2   8   0  254.47   23.70
  -3  -8   0   19.40    3.00
  -3  -8   0   17.10    5.00
  -3  -8   0   12.80    4.80
  -3  -8   0   11.90    4.50
  -3  -8   0   19.10    4.70
  -3  -8   0    7.80    4.00
   3   8   0   14.20    5.90
   3   8   0   14.50    4.80
   3   8   0   11.60    4.70
   3   8   0   17.00    5.40
  -4  -8   0  539.05   32.20
  -4  -8   0  425.76   30.70
  -4  -8   0  447.46   25.50
  -4  -8   0  460.95   30.90
  -4  -8   0  524.65   29.90
   4   8   0  476.35   31.30
   4   8   0  481.75   31.70
   4   8   0  491.55   31.50
   4   8   0  412.86   30.30
   4   8   0  478.95   30.70
  -5  -8   0   37.00    7.60
  -5  -8   0   56.79    6.80
  -5  -8   0   42.60    6.90
   5   8   0   41.20    8.30
   5   8   0   54.09    9.10
   5   8   0   43.30    8.10
   5   8   0   46.60    8.70
   5   8   0   43.90    8.30
  -6  -8   0   23.70    6.30
  -6  -8   0   37.10    7.80
  -6  -8   0   24.90    5.60
  -6  -8   0   21.80    5.00
   6   8   0   31.10    8.00
   6   8   0   24.80    6.70
   6   8   0   27.70    7.10
   6   8   0   26.70    6.40
   6   8   0   28.90    7.20
  -7  -8   0   65.29   10.80
  -7  -8   0   65.39    8.00
  -7  -8   0   78.29    7.60
   7   8   0   73.99   11.40
   7   8   0   64.49   11.30
   7   8   0  101.69   14.20
   7   8   0   70.99   11.00
   7   8   0   89.69   10.70
  -8  -8   0   70.09    8.20
  -8  -8   0   66.79    7.40
   8   8   0   50.39   12.60
   8   8   0   77.19   11.30
   8   8   0   80.89   13.10
   8   8   0   83.29   12.60
   8   8   0   63.19   11.20
  -9  -8   0  103.49    8.30
  -9  -8   0  108.29    8.40
   9   8   0  115.09   15.00
   9   8   0   76.49   11.80
   9   8   0   74.99   14.10
   9   8   0   97.69   12.60
 -10  -8   0    3.90    1.60
 -10  -8   0    0.60    3.90
  10   8   0   10.50    5.40
  10   8   0    3.20    6.30
  10   8   0    1.00    4.60
  10   8   0   -1.30    4.30
  11   8   0   -1.60    4.80
  11   8   0    2.20    5.80
  11   8   0    5.60    4.70
  11   8   0    1.20    5.00
  12   8   0   25.00   10.20
  12   8   0    5.60    5.30
  12   8   0    9.60    5.90
  12  -9   0   20.40    7.10
  12  -9   0   20.50    7.00
  12  -9   0   14.60   10.80
  12  -9   0   11.10    6.00
  11  -9   0    4.70    4.40
  11  -9   0   13.50    5.90
  11  -9   0   -4.00    4.70
 -11   9   0    8.60    3.80
  10  -9   0   11.90    6.40
  10  -9   0    9.50    5.50
  10  -9   0   13.50    5.90
  10  -9   0    7.30    5.80
 -10   9   0    8.20    7.80
 -10   9   0    5.20    4.20
   9  -9   0   23.00    7.20
   9  -9   0   21.60    6.40
   9  -9   0   18.10    5.90
   9  -9   0   18.80    6.50
  -9   9   0   18.60    5.60
  -9   9   0   23.70    6.50
  -9   9   0   19.60    6.30
   8  -9   0   67.49   11.50
   8  -9   0   52.99    9.50
   8  -9   0   50.09    9.80
  -8   9   0   62.99   10.00
  -8   9   0   54.99   10.20
   7  -9   0    9.70    4.70
   7  -9   0    4.10    4.50
   7  -9   0    7.90    4.20
   7  -9   0    5.00    4.80
  -7   9   0   -1.90    3.60
  -7   9   0    6.80    3.50
  -7   9   0    5.90    4.80
   6  -9   0    7.10    4.40
   6  -9   0   -1.60    4.00
   6  -9   0   -0.60    3.40
   6  -9   0    3.00    3.70
   6  -9   0    3.00    3.30
  -6   9   0   14.00    5.00
  -6   9   0    3.50    3.50
  -6   9   0   -0.60    3.70
  -6   9   0    0.30    4.30
   5  -9   0   57.19    8.70
   5  -9   0   45.50    8.10
   5  -9   0   45.80    9.60
   5  -9   0   52.29    8.10
   5  -9   0   58.89   10.00
   5  -9   0   48.80    8.60
  -5   9   0   55.59    8.80
  -5   9   0   52.49    9.30
  -5   9   0   49.80    8.50
  -5   9   0   51.69    9.20
  -5   9   0   66.69    9.60
   4  -9   0  160.18   15.60
   4  -9   0  173.18   17.80
   4  -9   0  152.68   13.90
   4  -9   0  164.98   13.90
   4  -9   0  183.28   15.80
   4  -9   0  178.48   14.00
  -4   9   0  162.18   14.20
  -4   9   0  172.78   15.40
  -4   9   0  159.88   15.10
  -4   9   0  168.48   14.60
  -4   9   0  155.48   14.00
  -4   9   0  199.48   16.20
   3  -9   0   12.30    4.50
   3  -9   0   19.60    6.30
   3  -9   0   20.50    5.20
   3  -9   0   18.90    6.30
   3  -9   0   25.50    6.90
   3  -9   0   17.20    4.60
  -3   9   0   18.20    6.30
  -3   9   0   19.60    6.20
  -3   9   0   10.20    4.50
  -3   9   0   29.50    5.90
  -3   9   0   19.10    6.10
  -3   9   0   13.50    5.10
   2  -9   0   54.49    9.90
   2  -9   0   63.89   10.60
   2  -9   0   50.69    7.10
   2  -9   0   47.40    7.70
   2  -9   0   44.80    7.70
  -2   9   0   48.50    8.40
  -2   9   0   47.90    7.60
  -2   9   0   49.99    7.40
  -2   9   0   48.70    8.70
  -2   9   0   50.89    9.00
  -2   9   0   40.80    7.70
   1  -9   0  384.16   24.00
   1  -9   0  400.96   27.10
   1  -9   0  353.26   25.90
   1  -9   0  351.16   24.70
   1  -9   0  390.36   27.30
   1  -9   0  443.26   26.40
  -1   9   0  352.16   26.50
  -1   9   0  437.16   27.30
  -1   9   0  341.57   26.40
  -1   9   0  416.76   26.60
  -1   9   0  374.96   24.70
  -1   9   0  404.86   27.30
   0  -9   0  204.98   17.60
   0  -9   0  251.87   16.60
   0  -9   0  282.67   20.20
   0  -9   0  274.67   19.40
   0  -9   0  268.87   18.90
   0  -9   0  270.07   20.50
   0   9   0  277.27   19.50
   0   9   0  226.38   17.00
   0   9   0  252.57   19.90
   0   9   0  233.18   19.40
   0   9   0  246.98   19.10
   0   9   0  257.67   20.20
  -1  -9   0  666.03   41.90
  -1  -9   0  602.84   39.70
  -1  -9   0  656.73   39.90
  -1  -9   0  648.54   40.90
  -1  -9   0  612.44   39.40
  -1  -9   0  621.54   37.00
   1   9   0  642.64   38.00
   1   9   0  712.53   41.90
   1   9   0  707.13   41.80
   1   9   0  669.13   39.60
   1   9   0  705.63   41.20
  -2  -9   0  151.78   14.30
  -2  -9   0  104.29   11.60
  -2  -9   0  140.99    9.80
  -2  -9   0  142.19   12.50
  -2  -9   0  152.88   13.90
  -2  -9   0  155.58   13.50
   2   9   0  146.19   12.80
   2   9   0  127.89   14.00
   2   9   0  126.19   15.30
   2   9   0  104.89   12.70
   2   9   0  141.39   13.60
  -3  -9   0  145.19   15.40
  -3  -9   0  183.28   15.80
  -3  -9   0  174.58   11.30
  -3  -9   0  165.58   14.30
  -3  -9   0  193.38   14.80
   3   9   0  178.18   17.10
   3   9   0  204.48   16.40
   3   9   0  187.58   15.50
   3   9   0  171.78   16.20
   3   9   0  155.48   18.70
  -4  -9   0   49.30    4.40
  -4  -9   0   54.39    9.10
  -4  -9   0   59.49    9.10
  -4  -9   0   45.50    7.70
  -4  -9   0   66.29   10.00
  -4  -9   0   60.59    9.00
   4   9   0   53.19    9.80
   4   9   0   40.70    8.60
   4   9   0   61.09   10.10
   4   9   0   57.79    9.20
   4   9   0   53.99    9.00
  -5  -9   0   17.70    5.90
  -5  -9   0   13.80    4.50
  -5  -9   0   16.00    5.20
  -5  -9   0    7.40    5.00
   5   9   0   12.10    5.60
   5   9   0   10.00    5.10
   5   9   0   21.40    6.30
   5   9   0   13.20    5.80
   5   9   0    8.00    4.70
  -6  -9   0   90.79    9.30
  -6  -9   0   88.19    9.70
  -6  -9   0   92.49   13.10
   6   9   0   92.79   11.50
   6   9   0   88.49   13.50
   6   9   0   75.49   12.30
   6   9   0   88.99   12.90
   6   9   0   86.29   11.30
  -7  -9   0   21.10    5.10
  -7  -9   0   24.00    7.00
  -7  -9   0   19.60    6.90
   7   9   0   30.80    8.50
   7   9   0   15.60    6.20
   7   9   0   32.30    8.20
   7   9   0   22.40    7.20
  -8  -9   0   16.30    4.50
  -8  -9   0   25.30    6.70
  -8  -9   0   12.80    3.90
   8   9   0   18.70    8.50
   8   9   0   22.10    7.10
   8   9   0   31.30    7.80
   8   9   0   34.70    8.70
  -9  -9   0   21.80    4.20
  -9  -9   0   10.80    3.40
   9   9   0   14.00    7.30
   9   9   0   22.90    7.10
   9   9   0   15.50    7.10
   9   9   0    6.00    5.40
 -10  -9   0   -0.30    5.10
 -10  -9   0   -1.70    1.80
  10   9   0    4.10    6.90
  10   9   0    5.30    5.30
  10   9   0   -3.80    4.00
  10   9   0   -0.20    5.20
  11   9   0   -6.50    6.10
  11   9   0    8.50    7.50
  11   9   0    2.10    5.60
  11   9   0    6.00    5.10
  12   9   0   18.30    9.70
  12   9   0   29.40    8.70
  12   9   0   28.70    7.80
  11 -10   0   11.90    5.50
  11 -10   0    0.70    4.90
  11 -10   0    4.00    5.90
  11 -10   0   13.90    6.10
 -11  10   0    0.40    4.50
  10 -10   0   61.49   11.10
  10 -10   0   39.50   10.10
  10 -10   0   31.20    7.70
  10 -10   0   35.50    8.70
 -10  10   0   33.80    7.50
 -10  10   0   37.60    7.50
 -10  10   0   35.30   11.00
   9 -10   0   20.50    6.80
   9 -10   0   27.70    8.10
   9 -10   0   15.30    6.20
   9 -10   0   21.20    7.10
  -9  10   0   20.30    7.70
  -9  10   0   15.80    6.20
   8 -10   0   81.69   11.90
   8 -10   0   60.19   11.90
   8 -10   0   73.99   18.20
  -8  10   0   65.19   10.90
  -8  10   0   78.09   11.40
   7 -10   0  302.17   24.50
   7 -10   0  308.27   24.60
   7 -10   0  305.57   22.50
   7 -10   0  286.67   22.20
  -7  10   0  309.37   22.50
  -7  10   0  268.47   23.40
  -7  10   0  283.77   22.90
  -7  10   0  302.57   23.40
   6 -10   0   32.60    8.70
   6 -10   0   37.30    7.50
   6 -10   0   37.80    7.30
  -6  10   0   36.20    8.30
  -6  10   0   48.90    8.80
  -6  10   0   38.10    8.10
  -6  10   0   46.30    9.10
   5 -10   0   56.99    9.20
   5 -10   0   59.49   10.90
   5 -10   0   59.89    9.50
   5 -10   0   64.79   10.90
   5 -10   0   78.19   10.40
  -5  10   0   65.39   10.30
  -5  10   0   56.29    9.50
  -5  10   0   62.09   11.50
  -5  10   0   59.59   10.50
   4 -10   0  100.49   12.40
   4 -10   0  115.09   11.00
   4 -10   0   86.79   10.10
   4 -10   0   69.59   10.90
   4 -10   0   87.39   10.20
  -4  10   0   89.39   16.30
  -4  10   0   89.29   10.40
  -4  10   0   84.49   12.20
  -4  10   0   82.89   10.80
  -4  10   0   90.39   11.70
  -4  10   0   96.79   11.70
   3 -10   0  322.87   22.40
   3 -10   0  323.07   23.90
   3 -10   0  307.07   24.10
   3 -10   0  285.87   23.00
   3 -10   0  328.47   21.50
   3 -10   0  317.67   21.90
  -3  10   0  328.27   22.10
  -3  10   0  249.78   21.70
  -3  10   0  296.87   23.70
  -3  10   0  308.47   23.70
  -3  10   0  287.77   21.70
  -3  10   0  317.87   23.90
   2 -10   0  556.14   35.40
   2 -10   0  509.35   35.10
   2 -10   0  573.54   36.10
   2 -10   0  611.64   34.80
  -2  10   0  530.45   35.50
  -2  10   0  546.25   35.90
  -2  10   0  466.45   34.20
  -2  10   0  475.45   34.00
  -2  10   0  520.65   33.10
   1 -10   0    8.00    3.80
   1 -10   0   13.60    5.90
   1 -10   0    2.60    5.10
   1 -10   0   16.20    5.00
   1 -10   0    0.90    3.70
   1 -10   0    3.30    3.60
  -1  10   0    3.60    3.80
  -1  10   0    8.80    4.80
  -1  10   0   14.50    4.80
  -1  10   0   11.20    5.40
  -1  10   0   10.80    4.60
  -1  10   0    5.00    4.00
   0 -10   0 1805.82  100.39
   0 -10   0 1681.73  102.19
   0 -10   0 1954.20   98.19
   0 -10   0 1917.41  101.59
   0 -10   0 1765.92  100.09
   0  10   0 1722.03  101.89
   0  10   0 1673.13   99.39
   0  10   0 1711.93  101.79
   0  10   0 2054.09  103.29
   0  10   0 1736.53  101.29
   0  10   0 1904.91   99.29
  -1 -10   0  166.28   15.70
  -1 -10   0  160.08   14.70
  -1 -10   0  170.78   16.50
  -1 -10   0  168.28   14.60
  -1 -10   0  177.38   12.30
   1  10   0  177.38   14.40
   1  10   0  186.78   16.70
   1  10   0  169.28   15.90
   1  10   0  133.19   15.00
   1  10   0  130.99   14.40
  -2 -10   0  547.85   37.40
  -2 -10   0  520.75   36.40
  -2 -10   0  587.64   32.80
  -2 -10   0  605.44   38.70
   2  10   0  625.84   38.60
   2  10   0  543.85   37.40
   2  10   0  579.34   38.00
   2  10   0  582.34   37.60
   2  10   0  581.84   36.20
  -3 -10   0   17.00    5.30
  -3 -10   0   24.70    5.70
  -3 -10   0   20.40    5.90
  -3 -10   0   18.10    3.40
  -3 -10   0   26.20    7.20
  -3 -10   0   12.50    5.70
   3  10   0   21.70    6.20
   3  10   0   10.50    4.80
   3  10   0   18.60    6.30
   3  10   0   16.30    5.80
   3  10   0   30.10    7.60
  -4 -10   0   98.19    7.20
  -4 -10   0   99.19   14.00
  -4 -10   0  108.29   12.80
  -4 -10   0  111.89   17.60
  -4 -10   0  110.99   12.60
  -4 -10   0   98.09   10.90
   4  10   0  107.69   12.50
   4  10   0   84.19   12.80
   4  10   0   89.39   14.90
   4  10   0  117.39   13.70
  -5 -10   0   33.30    7.50
  -5 -10   0   46.10    8.00
   5  10   0   39.30    9.30
   5  10   0   45.30    9.20
   5  10   0   39.50    9.00
   5  10   0   53.69   10.30
  -6 -10   0   30.90    6.90
  -6 -10   0   31.30    7.90
  -6 -10   0   22.60    5.60
   6  10   0   28.90    7.70
   6  10   0   27.10    7.60
   6  10   0   35.70    9.00
   6  10   0   20.40    6.90
  -7 -10   0  139.39   14.30
  -7 -10   0  114.19   11.50
  -7 -10   0  129.49   12.00
   7  10   0  126.79   15.40
   7  10   0  129.39   15.00
   7  10   0  118.29   14.40
   7  10   0  134.99   15.30
  -8 -10   0  172.68   16.30
  -8 -10   0  167.18   13.20
   8  10   0  132.69   15.90
   8  10   0  171.58   26.80
   8  10   0  149.59   16.60
   8  10   0  139.59   27.10
  -9 -10   0    5.90    8.00
  -9 -10   0    7.10    3.00
   9  10   0    8.30    5.90
   9  10   0   -0.40    5.30
   9  10   0    0.30    5.60
   9  10   0    3.40    4.90
 -10 -10   0   68.99    6.60
  10  10   0   62.99   11.60
  10  10   0   71.69   13.90
  10  10   0   50.59   14.10
  10  10   0   49.30   11.50
  11  10   0    9.10    6.90
  11  10   0   -3.00    5.40
  11  10   0   14.70    8.70
  11  10   0    6.80    5.70
  11 -11   0    3.30    5.00
  11 -11   0    6.70    4.60
  10 -11   0    3.90    5.00
  10 -11   0   -4.80    3.90
  10 -11   0  -10.70    5.00
  10 -11   0    6.60    5.60
 -10  11   0   -2.50    4.80
   9 -11   0   32.00    9.60
   9 -11   0   45.20    9.70
   9 -11   0   30.20    9.10
   9 -11   0   17.90    7.30
  -9  11   0   41.40    8.10
  -9  11   0   24.10    8.50
  -9  11   0   38.50    8.10
   8 -11   0   64.09   10.90
   8 -11   0   56.59   11.90
  -8  11   0   57.69   13.80
  -8  11   0   63.79   10.90
  -8  11   0   48.30   10.80
   7 -11   0   26.90    7.90
   7 -11   0   16.40    7.00
   7 -11   0   20.10    6.80
   7 -11   0   24.10    7.60
  -7  11   0   16.50    6.50
  -7  11   0   13.20    6.50
  -7  11   0   16.60    6.10
   6 -11   0   52.29   10.50
   6 -11   0   21.30    8.00
   6 -11   0   45.90    8.90
   6 -11   0   41.00    8.30
  -6  11   0   44.10   10.00
  -6  11   0   36.70    9.30
  -6  11   0   42.30    8.50
   5 -11   0   45.80    8.30
   5 -11   0   48.80    9.50
   5 -11   0   51.29    9.20
   5 -11   0   48.60    9.70
  -5  11   0   42.10    8.20
  -5  11   0   39.90    9.70
  -5  11   0   57.19   11.60
   4 -11   0  133.19   13.90
   4 -11   0  116.59   14.60
   4 -11   0  129.49   13.40
   4 -11   0  123.89   12.60
   4 -11   0  137.59   14.90
  -4  11   0  111.99   12.80
  -4  11   0  135.69   14.70
  -4  11   0  144.99   15.20
   3 -11   0    0.60    3.60
   3 -11   0   -1.60    4.20
   3 -11   0   -1.80    3.90
   3 -11   0   -4.40    3.60
   3 -11   0    2.90    3.60
  -3  11   0    0.60    3.90
  -3  11   0    1.60    4.30
  -3  11   0    6.20    5.80
  -3  11   0   -0.90    4.00
   2 -11   0   26.20    8.10
   2 -11   0   35.50    7.50
   2 -11   0   38.80    6.90
   2 -11   0   21.00    7.30
   2 -11   0   23.60    6.40
  -2  11   0   27.40    7.90
  -2  11   0   37.40    7.60
  -2  11   0   41.70    7.80
  -2  11   0   18.10    7.10
  -2  11   0   10.70    5.70
   1 -11   0  336.37   26.20
   1 -11   0  385.86   24.90
   1 -11   0  321.37   23.40
   1 -11   0  311.47   21.60
   1 -11   0  359.16   25.80
  -1  11   0  306.57   23.70
  -1  11   0  302.67   25.10
  -1  11   0  328.37   25.70
  -1  11   0  332.27   23.40
  -1  11   0  326.37   25.40
   0 -11   0   19.50    6.10
   0 -11   0   22.10    7.30
   0 -11   0   27.50   10.10
   0 -11   0   25.90    5.40
   0 -11   0   26.00    6.80
   0  11   0   36.20    7.20
   0  11   0    9.70    5.00
   0  11   0   17.40    7.20
   0  11   0   17.00    5.00
   0  11   0   19.80    6.50
  -1 -11   0  350.86   26.00
  -1 -11   0  384.66   27.40
  -1 -11   0  390.26   23.30
  -1 -11   0  398.36   28.00
  -1 -11   0  394.66   26.40
   1  11   0  348.67   25.50
   1  11   0  376.36   28.20
   1  11   0  344.57   27.80
   1  11   0  358.56   27.80
  -2 -11   0    3.00    4.90
  -2 -11   0    2.50    4.60
  -2 -11   0   13.40    6.40
  -2 -11   0    5.70    4.50
  -2 -11   0    7.90    4.90
  -2 -11   0    4.80    3.10
   2  11   0    2.90    4.60
   2  11   0    0.40    4.60
   2  11   0    4.30    4.80
   2  11   0    2.50    5.00
  -3 -11   0   99.19   10.90
  -3 -11   0   77.89   10.20
  -3 -11   0   87.79    7.50
  -3 -11   0  110.49   13.20
  -3 -11   0   65.59   11.30
   3  11   0   91.09   13.80
   3  11   0   94.99   14.20
   3  11   0  100.79   11.80
   3  11   0   92.39   13.90
  -4 -11   0   58.49    9.20
  -4 -11   0   33.70    7.60
  -4 -11   0   50.79   10.10
  -4 -11   0   40.80    4.50
   4  11   0   61.59   11.40
   4  11   0   59.49   11.20
   4  11   0   41.60    8.70
   4  11   0   40.00    8.80
  -5 -11   0   -2.80    3.30
  -5 -11   0    6.80    5.40
  -5 -11   0    0.90    3.80
   5  11   0    2.00    5.70
   5  11   0    4.00    5.20
   5  11   0   -7.50    4.30
   5  11   0   -2.90    4.00
  -6 -11   0    7.00    3.90
  -6 -11   0    7.80    5.00
  -6 -11   0    8.40    4.50
   6  11   0   -0.20    5.30
   6  11   0    9.00    6.50
   6  11   0   16.30    6.30
   6  11   0    9.20    6.20
  -7 -11   0    4.50    5.00
  -7 -11   0   15.20    5.30
   7  11   0   11.20    6.00
   7  11   0   11.60    6.60
   7  11   0   11.30    7.40
   7  11   0    9.30    6.20
  -8 -11   0   41.70    8.50
  -8 -11   0   44.90    7.30
   8  11   0   53.39   10.60
   8  11   0   35.80    9.40
   8  11   0   48.50   11.10
   8  11   0   42.20   10.20
  -9 -11   0   15.50    4.70
  -9 -11   0   11.70    6.10
  -9 -11   0   15.80    4.10
   9  11   0    8.60    7.20
   9  11   0   19.10    7.00
   9  11   0   12.50    6.20
 -10 -11   0    2.40    2.70
  10  11   0   -0.10    5.50
  10  11   0   -3.60    4.20
  10  11   0  -13.30    5.30
  10  11   0    1.30    4.70
  11  11   0   -9.40    5.40
  11  11   0   -0.90    6.60
  11  11   0   -4.00    6.10
  10 -12   0   -3.00    4.90
  10 -12   0    6.40    5.30
 -10  12   0   10.50    6.30
   9 -12   0    3.40    5.40
   9 -12   0   18.40    7.30
   9 -12   0   10.40    5.90
   9 -12   0    7.30    7.30
  -9  12   0   -2.30    5.90
  -9  12   0   11.90    6.30
   8 -12   0   24.80    8.20
   8 -12   0   23.20    7.90
   8 -12   0   37.60    9.20
  -8  12   0   29.10    8.20
  -8  12   0   14.10    7.20
   7 -12   0   11.10    6.50
   7 -12   0    9.40    6.00
   7 -12   0   10.20    5.60
   7 -12   0   10.80    4.90
  -7  12   0    5.80    6.30
  -7  12   0    2.50    4.30
  -7  12   0    8.60    5.70
   6 -12   0   28.20    7.30
   6 -12   0   32.10   10.60
   6 -12   0   42.60    9.50
   6 -12   0   44.60   10.60
  -6  12   0   25.90    8.20
  -6  12   0   52.89   11.00
  -6  12   0   45.40    9.30
   5 -12   0   -0.20    3.90
   5 -12   0    3.80    4.00
   5 -12   0    9.50    5.90
   5 -12   0   -1.30    5.20
  -5  12   0    3.80    5.00
  -5  12   0    3.30    4.60
  -5  12   0    7.30    5.90
   4 -12   0  453.75   32.60
   4 -12   0  408.86   31.80
   4 -12   0  442.56   30.30
   4 -12   0  397.86   28.80
  -4  12   0  385.16   31.00
  -4  12   0  507.65   30.90
  -4  12   0  430.96   32.30
   3 -12   0   20.00    6.10
   3 -12   0   16.00    6.30
   3 -12   0   21.00    7.90
   3 -12   0   18.40    5.50
  -3  12   0   13.10    6.50
  -3  12   0   21.70    6.30
  -3  12   0   19.10    6.80
   2 -12   0  216.48   17.00
   2 -12   0  205.18   20.40
   2 -12   0  231.58   18.80
   2 -12   0  240.78   20.80
  -2  12   0  239.18   21.00
  -2  12   0  236.78   20.70
  -2  12   0  179.88   17.20
  -2  12   0  232.28   21.50
  -2  12   0  234.88   23.40
   1 -12   0   11.10    4.30
   1 -12   0    0.20    4.00
   1 -12   0    8.20    4.50
   1 -12   0    7.60    6.10
  -1  12   0    9.90    5.10
  -1  12   0   11.00    5.70
  -1  12   0    0.00    4.30
  -1  12   0   -1.70    4.20
   0 -12   0   64.49   11.10
   0 -12   0  100.89    9.50
   0 -12   0  104.49   11.60
   0 -12   0  103.89   15.20
   0  12   0  101.99   14.50
   0  12   0   70.69   12.60
   0  12   0   90.39   14.30
   0  12   0  112.59   11.80
   0  12   0   75.19    9.70
  -1 -12   0   12.30    3.90
  -1 -12   0   20.70    6.50
  -1 -12   0    3.40    5.50
   1  12   0    6.20    6.80
   1  12   0    4.50    5.20
   1  12   0   18.10    6.60
   1  12   0    4.00    4.90
  -2 -12   0   32.70   10.50
  -2 -12   0   32.70    5.20
  -2 -12   0   32.60    7.60
  -2 -12   0   44.90    9.80
   2  12   0   28.70    8.70
   2  12   0   37.90   10.20
   2  12   0   30.30    7.40
   2  12   0   31.20    7.90
  -3 -12   0   14.60    6.40
  -3 -12   0   16.50    3.70
  -3 -12   0   11.20    5.20
   3  12   0   12.70    6.90
   3  12   0   13.90    6.40
   3  12   0   10.80    6.20
   3  12   0   21.40    6.40
  -4 -12   0  302.87   24.20
  -4 -12   0  262.97   17.00
  -4 -12   0  333.47   22.70
   4  12   0  276.37   24.10
   4  12   0  268.27   24.00
   4  12   0  289.77   23.00
   4  12   0  271.07   23.90
  -5 -12   0   81.59    6.20
  -5 -12   0  104.89   15.30
  -5 -12   0   94.59   11.00
   5  12   0  118.59   17.30
   5  12   0   86.59   14.20
   5  12   0   92.69   13.90
   5  12   0   83.89   12.60
  -6 -12   0   83.49   10.80
  -6 -12   0  100.19   12.90
   6  12   0   83.89   14.00
   6  12   0  107.19   16.40
   6  12   0   95.09   15.20
   6  12   0   79.69   13.70
  -7 -12   0   56.39    9.00
  -7 -12   0   39.80   10.10
  -7 -12   0   57.89   11.40
   7  12   0   32.70   11.30
   7  12   0   52.49   11.30
   7  12   0   50.99   10.80
  -8 -12   0   19.80    6.20
  -8 -12   0   18.30    5.50
  -8 -12   0   21.20    8.10
   8  12   0   16.00    8.20
   8  12   0   10.90    7.50
   8  12   0   33.20    9.30
   8  12   0   25.20    9.60
  -9 -12   0    1.20    3.40
  -9 -12   0    5.70    5.50
   9  12   0   14.50    7.10
   9  12   0    8.80    7.70
   9  12   0   -2.30    5.60
 -10 -12   0    3.60    4.30
  10  12   0    4.60    6.90
  10  12   0    2.40    5.60
  10  12   0    3.40    6.10
  10  12   0    3.50    6.50
   9 -13   0   25.00    8.50
   9 -13   0   27.40    7.50
   9 -13   0   14.90    6.20
  -9  13   0   27.60    8.50
   8 -13   0   25.50    8.30
   8 -13   0   30.90    9.00
  -8  13   0   47.30   10.50
  -8  13   0   34.70    9.60
   7 -13   0   29.20    8.00
   7 -13   0   49.60   11.70
   7 -13   0   28.40    8.30
   7 -13   0   42.20    9.90
  -7  13   0   39.30    9.30
  -7  13   0   35.80   10.10
  -7  13   0   39.80    9.50
   6 -13   0   25.00    8.00
   6 -13   0   21.60    6.30
   6 -13   0   29.50    9.20
   6 -13   0   14.50    5.90
  -6  13   0   18.40    8.20
  -6  13   0    3.90    5.50
  -6  13   0   13.90    7.10
   5 -13   0  166.18   16.00
   5 -13   0  130.49   17.00
   5 -13   0  173.18   18.00
  -5  13   0  153.28   17.60
  -5  13   0  165.28   17.90
  -5  13   0  145.79   15.70
   4 -13   0   55.39   12.30
   4 -13   0   60.09    9.60
   4 -13   0   64.89   11.30
   4 -13   0   58.79   15.50
  -4  13   0   68.99   11.00
  -4  13   0   44.00   10.30
   3 -13   0  461.75   29.00
   3 -13   0  368.06   29.30
   3 -13   0  394.16   32.30
   3 -13   0  441.66   32.00
  -3  13   0  456.85   30.10
  -3  13   0  422.26   32.50
  -3  13   0  390.26   31.60
   2 -13   0   65.39   15.10
   2 -13   0   74.59   11.80
   2 -13   0   86.29   14.40
  -2  13   0   73.79   13.30
  -2  13   0   53.49   11.20
  -2  13   0   70.49   11.10
   1 -13   0  174.18   13.60
   1 -13   0  128.09   17.00
   1 -13   0  152.08   16.90
   1 -13   0  140.69   14.50
  -1  13   0  158.58   17.40
  -1  13   0  172.08   17.70
  -1  13   0  139.79   14.40
  -1  13   0  142.39   17.10
  -1  13   0  117.19   15.00
   0 -13   0   18.50    5.20
   0 -13   0   11.20    6.50
   0 -13   0    5.60    4.90
   0 -13   0   11.00    7.40
   0  13   0   16.30    5.90
   0  13   0   13.20    6.10
   0  13   0   21.20    7.70
  -1 -13   0  134.49   11.80
  -1 -13   0  149.59   14.90
  -1 -13   0  141.79   16.30
   1  13   0  158.98   17.10
   1  13   0  156.68   15.20
   1  13   0  128.69   16.60
  -2 -13   0   93.69   10.60
  -2 -13   0   71.39   11.00
  -2 -13   0   71.39   12.60
   2  13   0   49.00   11.90
   2  13   0   57.69    9.80
   2  13   0   73.59   14.10
   2  13   0   51.59   11.40
  -3 -13   0   96.89    8.30
  -3 -13   0  110.89   12.40
  -3 -13   0   70.29   12.00
   3  13   0   73.09   14.20
   3  13   0  105.19   16.10
   3  13   0   80.59   13.90
   3  13   0   67.59   11.10
  -4 -13   0  210.58   20.80
  -4 -13   0  252.17   19.80
  -4 -13   0  220.18   14.60
   4  13   0  262.67   23.00
   4  13   0  220.38   21.70
   4  13   0  217.78   20.30
   4  13   0  235.08   22.40
  -5 -13   0  143.69    9.60
  -5 -13   0  131.99   16.40
  -5 -13   0  151.68   14.90
   5  13   0  173.88   18.50
   5  13   0  166.48   18.20
   5  13   0  182.48   28.00
  -6 -13   0  124.99   15.40
  -6 -13   0  112.69   12.90
   6  13   0  132.49   15.80
   6  13   0  135.99   17.00
   6  13   0  130.99   16.00
   6  13   0  148.09   17.40
  -7 -13   0  129.59   13.00
  -7 -13   0  121.29   15.50
   7  13   0  136.09   18.50
   7  13   0  134.09   16.90
   7  13   0  130.09   19.10
   7  13   0  117.59   17.60
  -8 -13   0    4.70    5.50
  -8 -13   0    3.60    3.50
   8  13   0   -3.80    6.30
   8  13   0    8.30    7.00
   8  13   0    9.30    7.20
   8  13   0    1.70    6.10
   9  13   0   16.80    7.80
   9  13   0   16.00    9.00
   9  13   0   16.70    7.90
   9  13   0   18.20    8.20
   8 -14   0   47.20   10.90
   8 -14   0   26.80    8.20
  -8  14   0   16.60    8.40
   7 -14   0   11.10    5.90
   7 -14   0    0.20    4.70
   7 -14   0    1.60    8.00
   7 -14   0    3.10    4.60
  -7  14   0    1.60    6.20
  -7  14   0   -0.30    5.10
  -7  14   0  -13.10    6.80
   6 -14   0   70.79   13.50
   6 -14   0   59.59   10.90
   6 -14   0   77.29   14.10
   6 -14   0   78.39   12.80
  -6  14   0   79.89   13.30
  -6  14   0   44.00   10.50
  -6  14   0   88.79   17.80
   5 -14   0   87.19   14.70
   5 -14   0   92.59   14.20
   5 -14   0  116.29   12.60
   5 -14   0   75.59   13.90
  -5  14   0   76.29   23.20
  -5  14   0   83.99   15.90
   4 -14   0  207.48   20.80
   4 -14   0  181.48   22.30
   4 -14   0  172.98   17.50
   4 -14   0  187.18   18.30
  -4  14   0  179.98   18.00
  -4  14   0  230.38   21.10
   3 -14   0  206.78   20.80
   3 -14   0  158.58   17.00
   3 -14   0  196.78   19.50
   3 -14   0  186.58   16.20
  -3  14   0  197.58   20.40
  -3  14   0  160.88   16.70
   2 -14   0  122.09   14.30
   2 -14   0  113.89   17.90
   2 -14   0  119.89   12.90
   2 -14   0  145.89   16.40
  -2  14   0  162.88   17.30
  -2  14   0  145.09   14.60
   1 -14   0   37.80   14.00
   1 -14   0   33.80    9.10
   1 -14   0   56.39    8.60
  -1  14   0   55.79   10.00
  -1  14   0   45.30   11.10
   0 -14   0   14.70    5.10
   0 -14   0   12.50    7.20
   0 -14   0   23.40   10.50
   0  14   0   18.80    7.00
   0  14   0   10.90    6.40
   0  14   0   -0.30   10.60
  -1 -14   0   33.50    6.20
  -1 -14   0   27.90    9.10
  -1 -14   0   34.50    7.70
   1  14   0   22.10    7.90
   1  14   0   28.30    7.50
   1  14   0   29.60   11.50
   1  14   0   28.60    9.60
  -2 -14   0    2.70    3.20
  -2 -14   0   -0.40    4.60
  -2 -14   0    3.90    4.00
   2  14   0    9.90    7.10
   2  14   0   -2.30    5.00
   2  14   0   -1.70    4.80
   2  14   0   -1.70    4.60
  -3 -14   0  130.39   16.00
  -3 -14   0  135.09   13.90
   3  14   0  124.29   18.30
   3  14   0  121.09   14.60
   3  14   0   90.89   15.10
   3  14   0  117.39   18.30
  -4 -14   0   29.00    7.20
  -4 -14   0   39.30    5.10
  -4 -14   0   23.40    8.80
   4  14   0   30.10    8.40
   4  14   0   30.70   10.20
   4  14   0   27.00    9.60
   4  14   0   34.50    9.80
  -5 -14   0  195.38   12.20
  -5 -14   0  202.38   20.20
  -5 -14   0  221.88   18.30
   5  14   0  187.28   20.60
   5  14   0  160.98   18.60
   5  14   0  190.48   21.00
   5  14   0  186.38   21.50
  -6 -14   0   20.20    6.70
  -6 -14   0   13.70    7.30
   6  14   0    9.20    7.30
   6  14   0    2.70    6.80
   6  14   0    5.60    6.50
   6  14   0    8.70    7.30
  -7 -14   0  120.99   13.10
  -7 -14   0  157.28   17.50
   7  14   0   89.49   16.80
   7  14   0  137.29   16.70
   7  14   0  131.09   17.10
  -8 -14   0    1.00    3.80
   8  14   0   12.80    6.70
   8  14   0   -3.30    6.70
   8  14   0   15.30    7.90
   8  14   0    2.80    6.80
   7 -15   0    8.50    5.40
   7 -15   0    7.40    6.80
   7 -15   0    3.50    5.40
  -7  15   0   26.00   14.10
  -7  15   0   -1.30    5.30
  -7  15   0    2.20    7.60
   6 -15   0    6.70    9.80
   6 -15   0   11.40    7.30
   6 -15   0    5.20    5.30
   6 -15   0    7.20    5.60
  -6  15   0    7.10    7.10
  -6  15   0    6.30    6.20
  -6  15   0   11.20    8.10
   5 -15   0   -1.80    6.90
   5 -15   0   -2.70    4.40
   5 -15   0   -0.70    5.20
  -5  15   0   -3.40    5.20
  -5  15   0    4.30    5.20
  -5  15   0   -4.80    5.10
   4 -15   0   92.89   15.60
   4 -15   0  160.18   15.10
   4 -15   0  133.29   14.90
   4 -15   0  133.99   19.50
  -4  15   0  140.69   17.50
  -4  15   0   97.39   15.80
  -4  15   0  137.29   15.80
   3 -15   0   -1.10    4.40
   3 -15   0   -0.70    3.40
   3 -15   0    1.10    4.80
  -3  15   0    9.10    6.70
  -3  15   0   -4.30    4.90
  -3  15   0    9.50    6.10
   2 -15   0    3.40    4.50
   2 -15   0    2.50    4.70
   2 -15   0    0.50    4.00
  -2  15   0   -2.50    6.00
  -2  15   0    5.50    6.50
   1 -15   0    0.00    4.80
   1 -15   0   -1.50    3.80
   1 -15   0   10.90    4.50
  -1  15   0    3.10    6.50
  -1  15   0   -9.40    4.30
   0 -15   0   -0.70    4.20
   0 -15   0    0.70    3.60
   0 -15   0    4.00    4.50
   0  15   0    2.00    6.00
   0  15   0    0.30    4.60
  -1 -15   0    3.80    3.90
  -1 -15   0   10.60    6.20
  -1 -15   0    5.70    5.30
   1  15   0   11.40    7.40
   1  15   0   18.10    7.60
   1  15   0    6.20    6.10
  -2 -15   0   14.10    7.70
  -2 -15   0    3.00    5.30
  -2 -15   0   11.20    4.30
   2  15   0   11.70    6.20
   2  15   0   11.50    9.20
   2  15   0    9.70    6.30
   2  15   0   12.70    6.60
  -3 -15   0   -3.30    5.30
  -3 -15   0    1.00    4.60
  -3 -15   0    2.50    2.90
   3  15   0   -1.50    7.60
   3  15   0   -1.30    4.50
   3  15   0   13.10    6.90
  -4 -15   0   73.19   11.90
  -4 -15   0   84.19   13.80
  -4 -15   0   73.69    7.40
   4  15   0   71.29   12.10
   4  15   0   73.89   13.60
   4  15   0   91.49   15.90
  -5 -15   0    8.40    2.70
  -5 -15   0   11.00    5.70
   5  15   0   -9.70    6.30
   5  15   0   -2.50    7.30
   5  15   0    2.30    5.60
   5  15   0    9.10    6.20
  -6 -15   0   96.29   15.20
  -6 -15   0   80.69   12.10
   6  15   0  112.49   16.60
   6  15   0   99.59   18.00
   6  15   0  105.99   18.30
   6  15   0  134.19   16.80
  -7 -15   0    7.10    6.40
   7  15   0   26.60    8.60
   7  15   0   17.20    7.50
   7  15   0   32.80   11.10
   5 -16   0   10.00    5.70
   5 -16   0   14.60    7.70
   5 -16   0    2.70    5.40
  -5  16   0    2.00    6.60
  -5  16   0   12.90    7.30
  -5  16   0   27.00   10.50
   4 -16   0    5.80    5.80
   4 -16   0   11.50    5.30
   4 -16   0   25.10    9.40
  -4  16   0   10.30    7.20
  -4  16   0    1.30    7.00
  -4  16   0    5.90    6.60
   3 -16   0   32.80    7.90
   3 -16   0   31.70   10.60
   3 -16   0   20.20    7.60
  -3  16   0   23.50   10.20
  -3  16   0   31.30   10.40
  -3  16   0   32.50    9.50
   2 -16   0   12.20    9.40
   2 -16   0   34.70    8.90
   2 -16   0   16.50    6.20
  -2  16   0   38.60   11.20
  -2  16   0   15.50    8.90
  -2  16   0   24.00    8.10
   1 -16   0  140.59   16.10
   1 -16   0  163.98   14.90
   1 -16   0  160.98   18.90
  -1  16   0  178.78   17.40
  -1  16   0  126.99   19.40
  -1  16   0  156.78   19.30
   0 -16   0    2.70    4.00
   0 -16   0   12.20    7.40
   0 -16   0    4.20    4.50
   0  16   0    7.80    6.20
   0  16   0    6.10    7.20
   0  16   0   11.30    6.20
  -1 -16   0  140.19   12.60
  -1 -16   0   99.59   16.70
  -1 -16   0  146.29   15.60
   1  16   0  122.59   15.80
   1  16   0  133.39   17.20
   1  16   0  148.49   18.60
  -2 -16   0   19.40    5.10
  -2 -16   0   36.40   10.40
  -2 -16   0   14.80    6.10
   2  16   0   25.20    9.10
   2  16   0   15.60    7.70
   2  16   0   17.70    8.30
  -3 -16   0   38.30    9.00
  -3 -16   0   31.20   10.60
  -3 -16   0   35.40    6.00
   3  16   0   16.70   10.30
   3  16   0   45.50   12.60
   3  16   0   31.90    9.40
  -4 -16   0   10.30    6.10
  -4 -16   0    5.00    7.00
   4  16   0    7.10    6.70
   4  16   0   15.00    8.90
   4  16   0   13.50    8.50
   4  16   0   14.00    7.70
  -5 -16   0    2.20    7.20
  -5 -16   0   15.80    6.10
  -5 -16   0   -4.60    3.00
   5  16   0    6.00    7.00
   5  16   0    5.20    6.30
   5  16   0    5.10    8.50
   5  16   0   22.50    9.60
  -6 -16   0   58.59   10.90
   6  16   0   76.99   15.10
   6  16   0   96.79   16.80
   6  16   0   43.60   10.40
   3 -17   0   -1.70    3.60
   3 -17   0   10.60    6.90
   3 -17   0    9.10    5.50
  -3  17   0   -6.40    4.90
  -3  17   0   -5.10    5.40
  -3  17   0    2.50    6.30
   2 -17   0   72.99   12.50
   2 -17   0  111.29   17.10
  -2  17   0  110.49   18.30
  -2  17   0   61.19   11.90
  -2  17   0   64.09   13.30
   1 -17   0   22.70    9.60
   1 -17   0    5.60    5.30
   1 -17   0   14.90    6.20
  -1  17   0    7.20    7.40
  -1  17   0   10.80    6.60
  -1  17   0    7.40    6.10
   0 -17   0  307.87   22.10
   0 -17   0  303.57   24.90
   0 -17   0  264.47   26.50
   0  17   0  281.17   27.20
   0  17   0  282.37   24.50
   0  17   0  301.17   29.60
  -1 -17   0    1.40    4.20
  -1 -17   0   -7.40    4.90
  -1 -17   0   -1.00    4.60
   1  17   0    2.40    6.00
   1  17   0   11.00    8.30
   1  17   0  -13.80    5.00
  -2 -17   0  125.19   12.40
  -2 -17   0  150.78   16.20
  -2 -17   0  136.09   20.50
   2  17   0  150.78   18.70
   2  17   0  138.49   16.30
   2  17   0  105.99   19.20
  -3 -17   0   -0.20    4.60
  -3 -17   0    5.00    6.00
  -3 -17   0   -4.80    3.80
   3  17   0   -5.20    6.50
   3  17   0   11.30    8.30
   3  17   0    3.90    6.80
  -4 -17   0   71.09   12.40
   4  17   0   41.40   13.00
   3  17  -1   37.10   10.10
   3  17  -1   27.20    9.60
  -3 -17   1   52.49    7.50
  -3 -17   1   43.00   11.30
  -3 -17   1   27.10    9.30
   2  17  -1   -2.20    5.40
   2  17  -1    5.10    6.80
   2  17  -1    0.20    6.40
  -2 -17   1   -2.40    6.00
  -2 -17   1   -1.00    4.20
  -2 -17   1   -2.10    4.50
   1  17  -1   17.80    7.90
   1  17  -1   26.30    8.90
   1  17  -1   30.70   10.20
  -1 -17   1   29.20    6.60
  -1 -17   1   37.80    9.20
  -1 -17   1   46.40   11.60
   0  17  -1   19.40   13.90
   0  17  -1   21.00    7.90
   0  17  -1   22.50    8.60
   0 -17   1    6.50    5.70
   0 -17   1   -3.90    6.00
   0 -17   1    7.20    4.70
  -1  17  -1   24.40    8.70
  -1  17  -1   15.20    7.90
  -1  17  -1   19.90    8.00
   1 -17   1   24.60    7.50
   1 -17   1   25.40    7.30
   1 -17   1   25.50    8.60
  -2  17  -1    4.10    6.60
  -2  17  -1   -1.80    4.90
  -2  17  -1    7.60    6.10
   2 -17   1   16.10    6.30
   2 -17   1    5.40    4.80
   2 -17   1    2.20    5.90
  -3  17  -1   11.00    8.40
  -3  17  -1   20.80    7.30
  -3  17  -1    7.30    8.50
   3 -17   1   14.80    6.10
   3 -17   1   11.40    7.60
   3 -17   1   28.10    8.50
   6  16  -1   32.60   11.40
   6  16  -1   15.90   10.00
   6  16  -1   24.40    8.90
  -6 -16   1   14.70    6.50
  -6 -16   1   36.70   10.90
   5  16  -1  203.98   23.20
   5  16  -1  217.48   21.10
   5  16  -1  229.78   23.60
   5  16  -1  170.88   22.20
  -5 -16   1  185.88   13.40
  -5 -16   1  268.87   24.40
  -5 -16   1  221.18   20.00
   4  16  -1  132.69   16.70
   4  16  -1  163.98   20.30
   4  16  -1  136.49   20.90
  -4 -16   1  165.68   19.70
  -4 -16   1  140.29   16.10
   3  16  -1  137.79   16.20
   3  16  -1  147.79   21.60
   3  16  -1  101.49   18.30
  -3 -16   1  120.99   11.30
  -3 -16   1  135.19   19.80
  -3 -16   1  144.99   15.60
   2  16  -1   31.20   11.20
   2  16  -1   67.59   15.30
   2  16  -1   60.59   11.40
  -2 -16   1   59.19   13.20
  -2 -16   1   42.40    7.40
  -2 -16   1   50.09   10.40
   1  16  -1  201.88   19.00
   1  16  -1  161.88   20.30
   1  16  -1  172.08   20.40
  -1 -16   1  188.38   18.50
  -1 -16   1  182.68   15.20
  -1 -16   1  181.78   20.60
   0  16  -1   23.30    8.50
   0  16  -1   46.80   10.20
   0  16  -1   38.00   11.20
   0 -16   1   41.70   11.30
   0 -16   1   43.20    7.60
   0 -16   1   44.90    9.90
  -1  16  -1   52.59   12.20
  -1  16  -1   57.09   11.30
  -1  16  -1   68.39   13.50
   1 -16   1   61.39   11.50
   1 -16   1   54.19    8.80
   1 -16   1   95.29   16.90
  -2  16  -1   17.20    8.70
  -2  16  -1   12.70    6.50
  -2  16  -1   20.40    7.90
   2 -16   1   19.50    7.00
   2 -16   1   24.80    6.90
  -3  16  -1   79.59   14.60
  -3  16  -1   49.99   12.40
  -3  16  -1   38.80    9.30
   3 -16   1   38.00    9.10
   3 -16   1   49.40    9.30
   3 -16   1   52.09   12.00
  -4  16  -1   75.19   13.50
  -4  16  -1   80.79   14.30
  -4  16  -1   63.29   11.80
   4 -16   1   65.79   11.40
   4 -16   1   71.09   12.00
   4 -16   1   72.59   14.00
  -5  16  -1   26.90   10.60
  -5  16  -1   10.80    7.60
  -5  16  -1    5.00    7.70
   5 -16   1   16.90    6.60
   5 -16   1   13.30    6.40
   5 -16   1   23.70   16.30
   5 -16   1   20.60    8.60
   7  15  -1   11.30    7.80
   7  15  -1   17.10    8.10
   7  15  -1   28.90    9.30
  -7 -15   1   16.90    6.60
  -7 -15   1   12.80    8.20
   6  15  -1  241.68   24.00
   6  15  -1  219.68   24.70
   6  15  -1  213.28   24.00
   6  15  -1  238.18   22.00
  -6 -15   1  194.98   19.10
   5  15  -1  -10.10   10.70
   5  15  -1   12.40    8.20
   5  15  -1   14.80    7.50
   5  15  -1    6.00    6.40
  -5 -15   1   -7.00    5.20
  -5 -15   1    6.00    2.90
  -5 -15   1    3.20    5.50
   4  15  -1    9.30    7.70
   4  15  -1    4.50    6.10
   4  15  -1    2.60    7.10
   4  15  -1   10.30    6.60
  -4 -15   1    8.60    6.00
  -4 -15   1   16.70    4.00
  -4 -15   1   37.00   10.10
   3  15  -1   36.60    9.90
   3  15  -1   55.29   10.70
   3  15  -1   61.09   12.90
   3  15  -1   79.69   16.20
  -3 -15   1   49.60    7.00
  -3 -15   1   64.89   11.00
  -3 -15   1   44.70   11.10
   2  15  -1    9.70    6.90
   2  15  -1    2.10    5.50
   2  15  -1    3.50    7.50
  -2 -15   1    8.40    5.80
  -2 -15   1   14.80    7.50
  -2 -15   1    7.00    3.90
   1  15  -1   16.40    8.20
   1  15  -1    2.20    6.80
   1  15  -1    9.70    6.90
  -1 -15   1   16.70    4.70
  -1 -15   1    3.00    5.40
  -1 -15   1    9.20    5.90
   0  15  -1    0.40    6.40
   0  15  -1    1.10    4.70
   0  15  -1   -7.30    4.50
   0 -15   1   -2.00    3.80
   0 -15   1   -7.00    3.60
   0 -15   1    4.80    5.10
  -1  15  -1   34.80    9.80
  -1  15  -1   24.00    8.90
  -1  15  -1   31.50    8.50
   1 -15   1   38.90    9.70
   1 -15   1   43.60   10.30
   1 -15   1   43.10    7.80
  -2  15  -1   33.80    8.30
  -2  15  -1   41.80   10.00
  -2  15  -1   21.00    9.00
   2 -15   1   22.90    8.00
   2 -15   1   29.40    8.80
   2 -15   1   35.90    7.60
  -3  15  -1    4.30    6.00
  -3  15  -1   -6.20    4.90
  -3  15  -1    6.50    6.70
   3 -15   1   13.10    8.20
   3 -15   1   15.20    5.80
   3 -15   1    8.00    6.10
  -4  15  -1   18.40    8.20
  -4  15  -1    0.80    6.40
  -4  15  -1    5.40    6.70
   4 -15   1   12.20    5.80
   4 -15   1   10.50    8.60
   4 -15   1   11.30    5.70
  -5  15  -1  249.38   23.00
  -5  15  -1  246.38   24.50
  -5  15  -1  241.68   24.80
   5 -15   1  249.28   36.80
   5 -15   1  277.07   23.10
   5 -15   1  312.37   26.90
  -6  15  -1  -10.10    6.60
  -6  15  -1    2.10    7.40
  -6  15  -1   13.20    6.10
   6 -15   1    3.80    5.30
   6 -15   1   20.80    8.40
   6 -15   1    1.00    5.10
   6 -15   1    3.60    4.90
  -7  15  -1   31.50   10.10
  -7  15  -1   45.00   10.10
   7 -15   1   33.30    8.80
   7 -15   1   28.70    9.00
   7 -15   1   33.60    9.70
   8  14  -1    2.10    6.70
   8  14  -1   13.10    8.40
   8  14  -1   -4.30    6.10
   8  14  -1    3.70    6.00
  -8 -14   1   -3.50    4.20
  -8 -14   1   -6.10    3.30
   7  14  -1   40.20   11.00
   7  14  -1   32.50   10.60
   7  14  -1   47.50   11.80
   7  14  -1   22.80    8.30
  -7 -14   1   30.00    9.90
  -7 -14   1   51.59    9.80
   6  14  -1   -2.00    4.80
   6  14  -1   -3.30    6.00
   6  14  -1    1.80    5.50
   6  14  -1    7.90    7.10
  -6 -14   1    6.70    5.40
  -6 -14   1    3.20    6.70
   5  14  -1    3.20    6.60
   5  14  -1   -3.90    6.70
   5  14  -1    7.90    6.60
   5  14  -1   -0.30    5.50
  -5 -14   1   -4.50    4.00
  -5 -14   1    5.10    2.50
  -5 -14   1    4.60    6.60
   4  14  -1   30.50    9.60
   4  14  -1   31.70    9.80
   4  14  -1   35.50   10.30
   4  14  -1   35.00    9.80
  -4 -14   1   44.10    9.30
  -4 -14   1   39.50    9.70
  -4 -14   1   23.70    4.60
   3  14  -1    4.90    6.20
   3  14  -1   11.40    5.90
   3  14  -1    1.80    5.50
   3  14  -1   14.90    8.10
  -3 -14   1    3.40    4.60
  -3 -14   1    7.90    5.80
  -3 -14   1    7.00    3.40
   2  14  -1   -1.50    7.50
   2  14  -1    3.00    5.70
   2  14  -1    3.80    5.00
   2  14  -1   -5.20    5.50
  -2 -14   1   10.00    6.00
  -2 -14   1    6.20    3.80
  -2 -14   1    0.80    4.80
   1  14  -1   76.29   13.20
   1  14  -1   87.39   12.20
   1  14  -1   64.49   13.60
   1  14  -1   74.09   14.90
  -1 -14   1   49.80   10.70
  -1 -14   1   64.49    8.30
   0  14  -1    7.60    6.00
   0  14  -1   15.20    7.30
   0 -14   1   10.50    5.80
   0 -14   1   18.00    5.30
  -1  14  -1    8.10   10.60
  -1  14  -1    4.30    4.60
  -1  14  -1    3.40    5.90
   1 -14   1    4.30    6.00
   1 -14   1   -1.30    4.40
   1 -14   1    6.00    4.00
   1 -14   1    9.90    5.40
  -2  14  -1    4.40    5.00
  -2  14  -1    0.20    5.30
  -2  14  -1   -0.10    7.00
   2 -14   1   16.50    6.10
   2 -14   1    4.50    5.70
   2 -14   1   -8.20    5.50
   2 -14   1   10.30    4.90
  -3  14  -1   60.09   10.20
  -3  14  -1   56.19   13.60
  -3  14  -1   57.79   10.90
   3 -14   1   84.59   10.10
   3 -14   1   56.19   12.20
   3 -14   1   52.59   10.50
   3 -14   1   89.99   14.10
  -4  14  -1   -1.10    4.40
  -4  14  -1    8.00    7.40
  -4  14  -1    0.30    5.80
   4 -14   1    1.50    4.10
   4 -14   1    3.20    5.00
   4 -14   1    0.70    7.10
   4 -14   1   -0.10    5.00
  -5  14  -1    0.80    4.70
  -5  14  -1   -2.60    5.00
  -5  14  -1    8.90    7.20
   5 -14   1   -5.90    4.10
   5 -14   1   -1.00    6.40
   5 -14   1   -4.70    3.50
   5 -14   1   10.50    5.40
  -6  14  -1    5.80    6.70
  -6  14  -1    4.50    6.50
   6 -14   1   13.70    6.50
   6 -14   1   20.90    8.80
   6 -14   1   18.60    6.80
   6 -14   1   20.30    7.00
  -7  14  -1    6.50    5.90
  -7  14  -1  -10.40    3.90
  -7  14  -1    1.30    6.20
   7 -14   1   10.30    7.50
   7 -14   1   -9.40    4.40
   7 -14   1   -3.10    4.50
   7 -14   1   -0.10    3.30
  -8  14  -1   -2.30    5.70
   8 -14   1    0.50    5.70
   8 -14   1    6.20    4.80
   8 -14   1   -2.50    4.60
   9  13  -1   -2.60    5.00
   9  13  -1   12.60    8.20
   9  13  -1   19.80    8.60
   9  13  -1    8.10    7.80
  -9 -13   1    8.10    4.70
   8  13  -1   81.99   14.20
   8  13  -1   81.39   13.80
   8  13  -1   54.29   11.70
   8  13  -1   76.69   14.40
  -8 -13   1   55.49   10.80
  -8 -13   1   61.69    9.90
   7  13  -1   16.30    8.50
   7  13  -1   16.20    7.50
   7  13  -1    4.00    6.90
   7  13  -1    9.40    7.80
  -7 -13   1    5.70    4.90
  -7 -13   1    4.70    5.80
   6  13  -1    9.70    6.60
   6  13  -1    8.20    6.80
   6  13  -1   11.10    6.80
   6  13  -1    7.80    7.20
  -6 -13   1    6.40    1.10
  -6 -13   1   -1.50    4.50
  -6 -13   1    5.70    6.20
   5  13  -1   -2.50    5.40
   5  13  -1    9.90    7.10
   5  13  -1    6.00    6.10
   5  13  -1    4.30    5.70
  -5 -13   1    1.30    4.50
  -5 -13   1   -4.90    4.00
  -5 -13   1    1.20    2.10
   4  13  -1  111.69   16.60
   4  13  -1   97.09   14.30
   4  13  -1  120.19   15.50
   4  13  -1  132.09   16.30
  -4 -13   1  109.69    9.10
  -4 -13   1  133.09   15.60
  -4 -13   1  127.39   13.40
   3  13  -1   58.39   12.10
   3  13  -1   99.69   15.20
   3  13  -1   89.89   13.50
   3  13  -1   81.09   12.30
  -3 -13   1   68.39   11.30
  -3 -13   1   84.69   15.70
  -3 -13   1  101.29    8.40
   2  13  -1   57.29   10.10
   2  13  -1   63.79   12.80
   2  13  -1   69.09   13.10
   2  13  -1   39.60    9.40
  -2 -13   1   57.39   10.20
  -2 -13   1   61.59    7.20
  -2 -13   1   51.89   10.90
   1  13  -1   33.10    8.50
   1  13  -1   46.60   10.30
   1  13  -1   40.80    9.80
   1  13  -1   30.20    9.90
  -1 -13   1   52.69    9.60
  -1 -13   1   42.10    7.10
  -1 -13   1   18.30   12.30
  -1 -13   1   38.50    8.90
   0  13  -1   11.70    7.00
   0  13  -1   14.80    6.10
   0  13  -1   22.50    6.80
   0  13  -1   19.00    7.80
   0 -13   1   15.70    4.70
   0 -13   1   29.10    8.90
   0 -13   1   16.40    6.30
   0 -13   1   19.40    7.50
  -1  13  -1   70.49   10.90
  -1  13  -1   70.29   13.70
  -1  13  -1   64.19   11.90
   1 -13   1   81.89   13.60
   1 -13   1   81.89    9.40
   1 -13   1   62.19   10.70
   1 -13   1   81.19   14.20
  -2  13  -1   27.40    8.30
  -2  13  -1   26.90    8.30
  -2  13  -1   38.20    8.00
   2 -13   1   18.30    7.30
   2 -13   1   30.60    6.60
   2 -13   1   31.00    8.00
  -3  13  -1   37.90    8.20
  -3  13  -1   70.79   12.60
   3 -13   1   46.40   10.60
   3 -13   1   46.50    8.20
   3 -13   1   45.60   11.80
   3 -13   1   40.00    8.80
  -4  13  -1  170.88   16.70
  -4  13  -1  202.88   19.60
  -4  13  -1  180.08   19.10
   4 -13   1  215.18   19.60
   4 -13   1  204.18   25.60
   4 -13   1  166.88   16.00
   4 -13   1  162.18   19.20
  -5  13  -1   10.20    5.60
  -5  13  -1   18.50    7.20
  -5  13  -1   -2.70    4.30
   5 -13   1    5.40    4.90
   5 -13   1    4.10    6.20
   5 -13   1   14.70    5.60
   5 -13   1   10.00    5.60
  -6  13  -1    3.90    4.90
  -6  13  -1   10.40    6.80
  -6  13  -1   10.60    6.80
   6 -13   1   -6.40    3.40
   6 -13   1    7.60    5.10
   6 -13   1    2.40    6.00
   6 -13   1    1.90    4.20
  -7  13  -1    3.20    6.20
  -7  13  -1    6.90    5.20
   7 -13   1   -0.50    4.80
   7 -13   1    7.80    5.50
   7 -13   1    8.70    4.70
  -8  13  -1   12.80    6.60
  -8  13  -1   19.50    6.70
   8 -13   1   25.80    7.40
   8 -13   1   14.10    7.60
   8 -13   1   11.50    6.40
  -9  13  -1   -7.50    5.70
   9 -13   1    4.40    5.20
   9 -13   1   -6.40    4.00
  10  12  -1   17.50    9.00
  10  12  -1   13.10    8.70
  10  12  -1    9.60    7.60
  10  12  -1   -2.00    4.90
   9  12  -1   92.59   15.40
   9  12  -1   66.89   13.50
   9  12  -1  132.19   15.80
  -9 -12   1   85.89   10.30
  -9 -12   1  113.29   14.30
  -9 -12   1  106.69   11.70
   8  12  -1   10.00    7.60
   8  12  -1    2.80    5.80
   8  12  -1    0.60    5.60
   8  12  -1    4.40    5.70
  -8 -12   1    4.20    4.30
  -8 -12   1    7.60    5.20
   7  12  -1   82.59   14.60
   7  12  -1  106.29   16.60
   7  12  -1  107.59   15.80
  -7 -12   1   98.59   11.90
  -7 -12   1  122.49   14.80
   6  12  -1   21.80    8.10
   6  12  -1    7.30    7.50
   6  12  -1    4.20    6.40
   6  12  -1   16.70    7.30
  -6 -12   1    8.60    5.10
  -6 -12   1   10.60    6.00
   5  12  -1  126.59   18.20
   5  12  -1  124.99   18.10
   5  12  -1  104.09   16.10
   5  12  -1  136.59   14.80
  -5 -12   1  120.69   14.60
  -5 -12   1   99.09    7.80
  -5 -12   1  121.49   12.80
   4  12  -1    9.40    6.00
   4  12  -1   18.40    6.80
   4  12  -1   12.60    7.30
   4  12  -1    8.50    5.80
  -4 -12   1   20.20    6.90
  -4 -12   1   21.30    3.80
  -4 -12   1   28.80    7.30
   3  12  -1   12.40    6.00
   3  12  -1   10.80    6.40
   3  12  -1    7.80    6.60
   3  12  -1    5.40    4.90
  -3 -12   1   28.00    7.00
  -3 -12   1   17.80    3.90
  -3 -12   1    6.40    5.40
   2  12  -1   86.79   11.90
   2  12  -1   80.29   13.10
   2  12  -1   76.39   13.50
   2  12  -1   65.59   11.00
  -2 -12   1   66.49   13.70
  -2 -12   1   96.19    8.70
  -2 -12   1   66.09   12.10
  -2 -12   1   94.69   11.30
   1  12  -1   -7.40    3.50
   1  12  -1   -0.80    4.30
   1  12  -1   -2.20    4.10
   1  12  -1   -0.40    6.00
  -1 -12   1    0.90    3.40
  -1 -12   1    0.10    4.90
  -1 -12   1    3.10    4.90
   0  12  -1  246.28   21.80
   0  12  -1  241.88   19.20
   0  12  -1  226.68   23.00
   0  12  -1  199.38   20.80
   0 -12   1  287.47   20.90
   0 -12   1  239.58   21.10
   0 -12   1  222.38   19.20
   0 -12   1  254.87   17.50
  -1  12  -1   88.79   10.90
  -1  12  -1   65.29   11.50
  -1  12  -1  105.49   11.00
  -1  12  -1   89.09   14.30
  -1  12  -1  109.79   13.50
   1 -12   1  100.19   11.80
   1 -12   1  122.29   14.90
   1 -12   1   91.99   11.40
   1 -12   1   65.79   11.50
   1 -12   1   98.89   10.10
  -2  12  -1    4.00    5.60
  -2  12  -1    8.80    5.90
  -2  12  -1   10.60    5.20
  -2  12  -1    5.80    4.40
   2 -12   1   11.60    4.70
   2 -12   1    2.90    4.50
   2 -12   1    5.40    4.20
   2 -12   1    2.20    3.90
  -3  12  -1  352.96   28.30
  -3  12  -1  382.06   28.70
  -3  12  -1  372.76   26.10
   3 -12   1  373.46   26.90
   3 -12   1  388.86   28.60
   3 -12   1  337.97   28.50
   3 -12   1  366.26   25.10
  -4  12  -1    6.90    5.40
  -4  12  -1    3.30    4.40
  -4  12  -1    8.60    5.60
   4 -12   1    2.90    5.40
   4 -12   1    2.50    4.30
   4 -12   1    2.10    3.90
   4 -12   1   -1.90    3.30
  -5  12  -1   50.19    9.90
  -5  12  -1   49.70   10.00
  -5  12  -1   41.20    8.60
   5 -12   1   30.00    8.00
   5 -12   1   30.10    7.30
   5 -12   1   27.10    7.80
   5 -12   1   35.50    9.20
  -6  12  -1    8.30    5.20
  -6  12  -1   16.50    6.40
  -6  12  -1   14.10    7.00
   6 -12   1    6.30    6.30
   6 -12   1    4.00    6.10
   6 -12   1   17.50    6.60
   6 -12   1    4.70    4.90
  -7  12  -1  323.77   24.70
  -7  12  -1  314.07   25.70
  -7  12  -1  306.77   24.50
   7 -12   1  283.97   23.30
   7 -12   1  286.47   25.40
   7 -12   1  296.67   23.40
   7 -12   1  279.07   25.10
  -8  12  -1   26.60    7.20
  -8  12  -1   19.40    7.40
   8 -12   1   13.20    8.10
   8 -12   1   19.90    7.30
   8 -12   1   15.10    6.30
   8 -12   1   28.90    8.00
  -9  12  -1   44.30   10.90
  -9  12  -1   55.69    9.80
   9 -12   1   52.09   10.40
   9 -12   1   63.89   12.20
 -10  12  -1   -3.10    5.30
  10 -12   1   -7.70    3.70
  10 -12   1    8.50    5.50
  10 -12   1    6.50    5.10
  11  11  -1   11.00    6.90
  11  11  -1   15.00    7.20
  11  11  -1   -0.40    6.40
 -11 -11   1    2.30    3.50
  10  11  -1   -2.10    4.90
  10  11  -1   12.30    6.10
  10  11  -1    1.20    6.20
  10  11  -1   -2.90    6.10
 -10 -11   1    2.10    5.50
 -10 -11   1   -4.10    3.00
   9  11  -1    2.10    5.60
   9  11  -1    1.90    4.40
   9  11  -1    1.40    6.20
   9  11  -1    1.60    5.20
  -9 -11   1    0.50    3.70
  -9 -11   1    0.70    3.90
  -9 -11   1   -7.20    4.10
   8  11  -1   26.70    8.30
   8  11  -1   12.20    7.30
   8  11  -1   15.00    7.80
   8  11  -1   10.70    5.90
  -8 -11   1   19.50    5.50
  -8 -11   1   24.00    5.90
  -8 -11   1   17.30    6.30
   7  11  -1   27.90    8.30
   7  11  -1   51.49   10.80
   7  11  -1   32.30   10.10
  -7 -11   1   30.50    8.50
  -7 -11   1   34.40    7.30
   6  11  -1   25.60    8.20
   6  11  -1   13.60    6.50
   6  11  -1   17.00    7.30
   6  11  -1   18.00    7.00
  -6 -11   1   25.80    8.00
  -6 -11   1   16.60    5.80
  -6 -11   1   18.00    6.00
   5  11  -1    6.00    6.30
   5  11  -1   -3.10    4.50
   5  11  -1   22.80    7.40
   5  11  -1   10.40    6.50
  -5 -11   1   15.70    5.70
  -5 -11   1    3.10    4.70
  -5 -11   1    9.90    2.40
  -5 -11   1    8.70    6.10
   4  11  -1  272.47   21.40
   4  11  -1  192.98   18.30
   4  11  -1  196.68   20.10
   4  11  -1  204.88   19.80
  -4 -11   1  229.18   14.00
  -4 -11   1  218.78   18.50
  -4 -11   1  212.98   18.00
  -4 -11   1  228.48   19.90
   3  11  -1   66.69   10.10
   3  11  -1   61.89   11.60
   3  11  -1   65.39   11.60
   3  11  -1   57.09   10.40
  -3 -11   1   68.89    6.90
  -3 -11   1   49.30    8.80
  -3 -11   1   60.09    9.90
  -3 -11   1   90.49   13.70
  -3 -11   1   60.79   10.80
   2  11  -1   16.90    6.70
   2  11  -1    4.70    4.90
   2  11  -1   -0.30    4.00
   2  11  -1    7.60    4.60
  -2 -11   1    8.50    5.50
  -2 -11   1    4.00    4.80
  -2 -11   1    9.20    4.80
  -2 -11   1    5.60    4.70
  -2 -11   1   14.50    4.20
  -2 -11   1    4.90    5.90
   1  11  -1   95.29   13.70
   1  11  -1  110.79   13.50
   1  11  -1   88.39   10.50
   1  11  -1   74.79   12.10
  -1 -11   1   80.79   11.50
  -1 -11   1   81.09    8.50
  -1 -11   1   87.89   10.90
  -1 -11   1   80.69   13.10
  -1 -11   1  108.29   15.40
   0  11  -1   25.20    6.50
   0  11  -1   29.90    8.80
   0  11  -1   16.70    5.90
   0  11  -1   16.60    6.70
   0 -11   1   26.10    7.40
   0 -11   1   23.20    5.20
   0 -11   1   15.50    5.70
   0 -11   1   22.00    6.40
   0 -11   1   18.00    6.10
  -1  11  -1    7.40    5.20
  -1  11  -1    2.50    5.00
  -1  11  -1    3.30    6.40
  -1  11  -1   10.60    5.20
   1 -11   1   10.60    5.40
   1 -11   1   15.20    4.90
   1 -11   1    7.30    4.50
   1 -11   1   13.50    5.00
   1 -11   1    4.90    5.40
  -2  11  -1    3.40    5.10
  -2  11  -1   12.90    5.40
  -2  11  -1   19.90    6.20
  -2  11  -1   12.40    5.30
  -2  11  -1   13.70    6.40
  -2  11  -1   16.50    5.40
   2 -11   1   15.10    5.70
   2 -11   1    9.30    4.80
   2 -11   1   14.60    4.80
   2 -11   1   19.90    7.30
   2 -11   1   23.30    6.60
  -3  11  -1    1.30    4.40
  -3  11  -1    0.60    4.30
  -3  11  -1   -7.90    3.10
  -3  11  -1   -3.80    4.30
  -3  11  -1   -2.00    3.20
   3 -11   1   -3.60    3.20
   3 -11   1   -2.60    3.80
   3 -11   1   -2.40    4.10
   3 -11   1    0.20    3.50
   3 -11   1    0.70    3.70
  -4  11  -1   30.80    7.80
  -4  11  -1   34.50    8.80
  -4  11  -1   31.90    8.40
  -4  11  -1   47.30    8.50
   4 -11   1   43.70    7.90
   4 -11   1   37.80    7.20
   4 -11   1   28.70    7.70
   4 -11   1   24.50    6.80
   4 -11   1   40.30    8.00
  -5  11  -1  129.59   14.80
  -5  11  -1  126.59   14.30
  -5  11  -1  147.29   14.00
  -5  11  -1  124.89   14.10
   5 -11   1  118.99   13.00
   5 -11   1  130.99   13.30
   5 -11   1  129.49   15.10
   5 -11   1  131.19   14.70
  -6  11  -1   31.80    8.20
  -6  11  -1   33.40    8.20
  -6  11  -1   14.70    6.70
  -6  11  -1   32.40    8.10
   6 -11   1   18.50    6.40
   6 -11   1   23.40    6.40
   6 -11   1    8.50    6.90
   6 -11   1   26.50    7.10
  -7  11  -1    2.50    4.60
  -7  11  -1    8.10    5.40
   7 -11   1    6.70    5.60
   7 -11   1    7.60    5.40
  -8  11  -1   20.80    7.50
  -8  11  -1   19.70    6.80
  -8  11  -1   28.30    7.70
   8 -11   1   32.20    7.70
   8 -11   1   41.70    9.90
   8 -11   1   46.60   10.80
   8 -11   1   37.00    9.30
  -9  11  -1    8.50    6.00
  -9  11  -1   16.20    5.70
   9 -11   1   17.30    7.60
   9 -11   1    7.60    5.80
   9 -11   1   12.10    6.10
 -10  11  -1   -1.20    4.90
  10 -11   1   11.50    6.90
  10 -11   1    9.40    6.10
  10 -11   1    2.80    4.90
  10 -11   1    9.60    4.80
  11 -11   1    7.40    5.40
  11  10  -1   -2.60    5.60
  11  10  -1  -10.80    5.70
  11  10  -1   -5.80    4.50
  11  10  -1    7.20    6.30
 -11 -10   1    1.10    2.60
  10  10  -1   25.10    7.00
  10  10  -1   14.30    6.80
  10  10  -1   18.10    8.80
 -10 -10   1   11.70    4.50
 -10 -10   1   11.60    9.50
   9  10  -1   -1.10    6.60
   9  10  -1   10.80    5.40
   9  10  -1    6.00    6.00
   9  10  -1   17.70    7.40
  -9 -10   1    2.40    4.80
  -9 -10   1   10.30    4.20
  -9 -10   1   13.20    4.20
   8  10  -1   12.20   10.30
   8  10  -1   11.20    7.00
   8  10  -1   11.00    9.10
   8  10  -1   15.60    5.70
  -8 -10   1    7.40    4.50
  -8 -10   1   28.80    7.90
   7  10  -1   10.50    6.70
   7  10  -1    4.00    5.20
   7  10  -1    5.30    5.30
   7  10  -1    1.50    5.30
  -7 -10   1    8.70    5.00
  -7 -10   1    8.90    4.90
  -7 -10   1    7.90    3.80
   6  10  -1  126.39   14.30
   6  10  -1  127.69   14.60
   6  10  -1  125.79   14.80
   6  10  -1  130.19   14.70
  -6 -10   1  109.29   11.50
  -6 -10   1  119.29   12.20
  -6 -10   1   97.39   14.40
   5  10  -1   -2.50    4.70
   5  10  -1    3.00    4.90
   5  10  -1    5.50    4.30
   5  10  -1   -2.40    4.30
  -5 -10   1   -1.90    1.50
  -5 -10   1    0.30    3.70
  -5 -10   1   -0.80    3.20
  -5 -10   1   -6.00    3.10
   4  10  -1    2.10    4.40
   4  10  -1    1.20    4.00
   4  10  -1    2.70    4.80
   4  10  -1    0.30    4.20
  -4 -10   1    3.10    4.60
  -4 -10   1    2.90    2.50
  -4 -10   1    4.60    4.20
  -4 -10   1    4.80    4.50
  -4 -10   1    0.90    3.60
  -4 -10   1   -0.20    3.80
   3  10  -1    0.00    3.80
   3  10  -1   -0.90    4.40
   3  10  -1    1.40    4.30
   3  10  -1    2.60    4.20
   3  10  -1    5.70    4.10
  -3 -10   1    0.20    3.20
  -3 -10   1    9.10    4.30
  -3 -10   1    0.10    3.70
  -3 -10   1    1.10    3.70
  -3 -10   1   -2.10    3.50
  -3 -10   1    3.30    2.80
   2  10  -1   65.69   10.40
   2  10  -1   60.69   10.80
   2  10  -1   83.29   12.80
   2  10  -1   74.19    9.40
   2  10  -1   70.29   11.10
  -2 -10   1   68.49   11.00
  -2 -10   1   70.29   11.00
  -2 -10   1   69.49   10.80
  -2 -10   1   60.69    9.70
  -2 -10   1   64.89    9.80
  -2 -10   1   69.29    7.30
   1  10  -1    4.00    3.90
   1  10  -1   -2.10    3.80
   1  10  -1    1.80    4.00
   1  10  -1    2.10    4.90
  -1 -10   1    6.00    4.50
  -1 -10   1   -2.60    3.90
  -1 -10   1   13.10    5.20
  -1 -10   1    3.10    3.70
  -1 -10   1    4.40    3.40
  -1 -10   1    4.50    4.00
   0  10  -1   30.60    6.50
   0  10  -1   20.40    6.50
   0  10  -1   27.40    6.90
   0  10  -1   39.70    9.40
   0  10  -1   15.00    5.80
   0 -10   1   20.70    5.90
   0 -10   1   31.60    5.90
   0 -10   1   28.50    6.60
   0 -10   1   19.80    5.80
   0 -10   1   28.00    6.90
   0 -10   1   31.10    7.90
  -1  10  -1   27.70    7.50
  -1  10  -1   19.50    5.20
  -1  10  -1   33.00    6.40
  -1  10  -1   21.10    6.10
  -1  10  -1   35.00    8.30
  -1  10  -1   20.20    6.40
   1 -10   1   24.10    5.80
   1 -10   1   34.90    8.20
   1 -10   1   19.90    5.50
   1 -10   1   30.10    7.70
   1 -10   1   26.90    7.20
   1 -10   1   19.40    5.50
  -2  10  -1    8.10    4.10
  -2  10  -1    2.90    4.00
  -2  10  -1    3.70    3.70
  -2  10  -1    5.20    4.70
  -2  10  -1    6.40    4.60
   2 -10   1   -0.30    3.70
   2 -10   1    1.40    4.00
   2 -10   1    1.00    3.50
   2 -10   1    2.60    3.50
   2 -10   1    0.50    4.40
   2 -10   1   -0.40    3.10
  -3  10  -1   27.00    6.70
  -3  10  -1   32.70    7.90
  -3  10  -1   22.20    6.50
  -3  10  -1   28.70    7.00
  -3  10  -1   26.30    6.20
  -3  10  -1   25.50    7.40
   3 -10   1   25.90    6.40
   3 -10   1   23.80    6.20
   3 -10   1   27.20    6.20
   3 -10   1   23.10    6.30
   3 -10   1   25.00    6.60
   3 -10   1   23.30    6.00
  -4  10  -1   13.60    5.30
  -4  10  -1   13.40    5.20
  -4  10  -1    8.00    5.00
  -4  10  -1    8.90    5.50
  -4  10  -1    8.20    4.70
   4 -10   1   13.40    5.90
   4 -10   1   11.90    4.70
   4 -10   1   11.40    5.00
   4 -10   1   12.20    5.20
   4 -10   1    7.50    4.90
  -5  10  -1  168.28   16.80
  -5  10  -1  185.28   16.60
  -5  10  -1  175.68   15.90
  -5  10  -1  203.88   17.60
   5 -10   1  189.18   16.20
   5 -10   1  180.68   17.30
   5 -10   1  201.18   16.20
   5 -10   1  175.48   20.10
  -6  10  -1    7.60    4.50
  -6  10  -1    6.20    4.60
  -6  10  -1    5.50    4.50
  -6  10  -1    0.30    4.50
   6 -10   1    7.60    4.70
   6 -10   1   14.70    6.50
   6 -10   1    7.80    4.40
   6 -10   1    7.80    4.30
   6 -10   1    5.80    4.40
  -7  10  -1    2.30    4.90
  -7  10  -1    6.10    4.10
   7 -10   1    5.00    3.90
   7 -10   1    6.70    5.50
   7 -10   1    5.20    5.10
   7 -10   1    1.80    4.00
  -8  10  -1   25.80    6.80
  -8  10  -1   24.30    7.10
   8 -10   1   20.50    7.30
   8 -10   1   23.90    6.80
   8 -10   1   37.60    7.90
   8 -10   1   34.60    8.70
  -9  10  -1   80.89   19.30
  -9  10  -1   64.29    9.40
  -9  10  -1   56.89    8.90
   9 -10   1   71.29   11.70
   9 -10   1   72.09   12.10
 -10  10  -1   33.90    7.00
 -10  10  -1   36.30    7.50
  10 -10   1   48.90    9.10
  10 -10   1   45.80    9.20
  10 -10   1   37.70    8.50
  10 -10   1   53.09   10.00
  11 -10   1   -3.30    4.50
  11 -10   1   -2.90    4.00
  11 -10   1    3.50    4.30
  11 -10   1    2.60    4.60
  12   9  -1    7.20    7.20
  12   9  -1    3.20    6.70
  12   9  -1    8.40    7.30
  12   9  -1    4.00    6.10
  11   9  -1  110.19   17.70
  11   9  -1  120.09   15.20
  11   9  -1  110.39   16.00
  11   9  -1   90.49   14.90
 -11  -9   1  152.98   17.40
 -11  -9   1  110.29    8.10
  10   9  -1   28.70    8.80
  10   9  -1   31.50    8.00
  10   9  -1   21.10    9.00
  10   9  -1   28.40    8.50
 -10  -9   1   24.30    4.70
   9   9  -1  125.19   17.00
   9   9  -1  100.29   15.70
   9   9  -1   90.39   14.60
   9   9  -1  105.99   13.80
  -9  -9   1  103.59   14.70
  -9  -9   1  109.89    9.70
  -9  -9   1  121.89   19.40
   8   9  -1   75.69   12.20
   8   9  -1   76.19   13.20
   8   9  -1  106.99   13.50
   8   9  -1   65.99   11.40
  -8  -9   1   86.59   11.30
  -8  -9   1   76.89   10.20
   7   9  -1  387.26   30.10
   7   9  -1  437.16   31.70
   7   9  -1  453.45   32.10
   7   9  -1  396.06   31.40
  -7  -9   1  468.75   31.40
  -7  -9   1  460.45   28.80
  -7  -9   1  448.36   28.20
   6   9  -1   40.10    9.10
   6   9  -1   28.70    7.40
   6   9  -1   31.00    8.20
   6   9  -1   33.90    8.50
  -6  -9   1   31.80    6.80
  -6  -9   1   31.70    6.10
  -6  -9   1   22.50    6.70
   5   9  -1   30.20    7.60
   5   9  -1   43.90    8.30
   5   9  -1   42.70    8.70
   5   9  -1   32.30    7.90
   5   9  -1   20.20    6.80
  -5  -9   1   38.30    8.80
  -5  -9   1   35.20    3.70
  -5  -9   1   52.69    8.00
  -5  -9   1   38.50    7.50
  -5  -9   1   35.30    3.30
   4   9  -1   17.50    6.90
   4   9  -1   11.50    5.50
   4   9  -1    7.30    4.80
   4   9  -1   15.50    6.00
   4   9  -1   17.90    5.70
  -4  -9   1   14.80    3.00
  -4  -9   1    9.70    5.30
  -4  -9   1    8.90    4.80
  -4  -9   1   19.10    5.60
  -4  -9   1    9.80    4.20
  -4  -9   1   18.10    5.70
   3   9  -1  229.58   19.80
   3   9  -1  266.57   20.20
   3   9  -1  272.77   20.70
   3   9  -1  229.48   18.70
   3   9  -1  258.77   20.00
  -3  -9   1  287.77   21.20
  -3  -9   1  248.28   18.70
  -3  -9   1  266.17   15.70
  -3  -9   1  248.58   19.10
  -3  -9   1  238.38   19.90
  -3  -9   1  215.78   18.90
   2   9  -1   86.69   11.30
   2   9  -1  100.49   14.90
   2   9  -1  115.59   11.00
   2   9  -1  115.09   12.30
  -2  -9   1  100.69   11.10
  -2  -9   1  108.59   11.00
  -2  -9   1  127.19   12.50
  -2  -9   1  105.69   11.10
  -2  -9   1  108.89   12.30
  -2  -9   1  107.69    8.80
   1   9  -1  130.99   15.30
   1   9  -1  101.09   11.90
   1   9  -1   78.79   10.50
   1   9  -1  103.39   11.80
   1   9  -1   95.69   11.10
  -1  -9   1   97.99   10.20
  -1  -9   1   99.89   10.50
  -1  -9   1   89.79   10.20
  -1  -9   1   84.89   10.90
  -1  -9   1   99.09   13.60
  -1  -9   1   87.09    8.40
   0   9  -1  220.78   18.40
   0   9  -1  233.98   18.60
   0   9  -1  186.28   17.80
   0   9  -1  232.98   16.40
   0   9  -1  213.08   17.70
   0   9  -1  240.28   17.10
   0  -9   1  246.38   17.90
   0  -9   1  200.48   18.30
   0  -9   1  214.48   17.60
   0  -9   1  226.18   16.80
   0  -9   1  228.28   15.70
   0  -9   1  234.98   18.50
  -1   9  -1   44.10    8.80
  -1   9  -1   54.39    9.50
  -1   9  -1   43.70    7.20
  -1   9  -1   40.40    7.00
  -1   9  -1   45.00    7.70
  -1   9  -1   33.00    7.30
   1  -9   1   30.80    6.60
   1  -9   1   37.90    6.90
   1  -9   1   53.69    9.20
   1  -9   1   50.19    7.10
   1  -9   1   39.40    7.60
   1  -9   1   45.80    8.50
  -2   9  -1  263.07   20.80
  -2   9  -1  266.17   21.50
  -2   9  -1  282.67   21.80
  -2   9  -1  322.37   22.20
  -2   9  -1  278.97   21.70
  -2   9  -1  286.67   20.50
   2  -9   1  274.57   21.90
   2  -9   1  287.77   20.80
   2  -9   1  327.67   20.20
   2  -9   1  308.87   22.20
   2  -9   1  300.17   20.20
  -3   9  -1   61.39    8.70
  -3   9  -1   66.59    8.70
  -3   9  -1   74.09   11.00
  -3   9  -1   68.99   10.60
  -3   9  -1   75.69   10.90
   3  -9   1   55.19    9.80
   3  -9   1   79.69    9.10
   3  -9   1   88.19   13.70
   3  -9   1   79.59    8.40
   3  -9   1   59.29    8.70
   3  -9   1   80.99    9.80
  -4   9  -1   15.60    5.90
  -4   9  -1   12.60    4.50
  -4   9  -1   18.80    5.70
  -4   9  -1   15.80    5.70
  -4   9  -1   19.10    6.70
  -4   9  -1   20.70    6.20
   4  -9   1   17.20    4.80
   4  -9   1   18.10    6.50
   4  -9   1   21.40    5.90
   4  -9   1   12.00    4.40
   4  -9   1   24.70    7.10
   4  -9   1    9.50    4.40
  -5   9  -1   -0.80    4.20
  -5   9  -1    3.00    3.40
  -5   9  -1    3.00    4.30
  -5   9  -1    9.00    5.30
   5  -9   1    9.80    4.30
   5  -9   1   13.20    5.80
   5  -9   1    5.90    4.00
   5  -9   1    1.20    4.40
   5  -9   1    7.10    5.20
  -6   9  -1  101.89   11.70
  -6   9  -1  120.09   12.00
  -6   9  -1  111.99   12.20
  -6   9  -1   91.49   10.70
   6  -9   1   91.79   13.20
   6  -9   1  103.29   12.20
   6  -9   1   93.69   10.30
   6  -9   1  101.59   11.20
   6  -9   1   94.29   10.50
  -7   9  -1  161.68   14.40
  -7   9  -1  166.38   15.10
  -7   9  -1  133.39   13.20
   7  -9   1  113.59   13.90
   7  -9   1  113.69   12.60
   7  -9   1  143.69   14.60
   7  -9   1  149.59   14.10
  -8   9  -1    2.90    4.90
  -8   9  -1    2.20    4.20
  -8   9  -1    6.20    6.10
   8  -9   1    3.40    4.40
   8  -9   1    4.90    4.70
   8  -9   1    2.70    3.70
   8  -9   1    5.70    5.30
  -9   9  -1   65.69    9.20
  -9   9  -1   52.19    8.20
   9  -9   1   73.19   11.90
   9  -9   1   83.19   12.50
   9  -9   1   65.49   10.70
 -10   9  -1    0.40    3.40
  10  -9   1   -4.50    4.20
  10  -9   1    5.90    5.10
  10  -9   1    4.30    4.30
  10  -9   1   -1.50    3.40
  11  -9   1   70.69   11.80
  11  -9   1   80.39   13.30
  11  -9   1   96.79   12.00
  11  -9   1   88.69   13.20
  12  -9   1   -4.40    4.50
  12  -9   1   -5.00    4.50
  12  -9   1   -2.40    5.20
  12  -9   1    1.70    5.70
  12   8  -1   21.80    7.10
  12   8  -1    7.50    6.50
  12   8  -1    6.60    8.60
  12   8  -1    0.70    5.90
  11   8  -1   75.99   14.10
  11   8  -1   72.99   11.80
  11   8  -1   68.09   11.70
  11   8  -1   67.29   12.00
 -11  -8   1   83.39   13.00
  10   8  -1    1.60    4.40
  10   8  -1   -4.80    6.00
  10   8  -1    3.00    5.20
  10   8  -1   -0.10    4.50
 -10  -8   1   -1.10    2.40
 -10  -8   1    5.20    2.60
   9   8  -1   10.90    6.80
   9   8  -1   -2.30    3.30
   9   8  -1   -3.00    4.50
   9   8  -1    0.10    3.80
  -9  -8   1   -2.70    2.20
  -9  -8   1   -0.10    2.90
   8   8  -1  111.99   13.80
   8   8  -1  133.79   15.30
   8   8  -1   99.49   13.30
   8   8  -1  100.69   12.80
  -8  -8   1  114.89   12.20
  -8  -8   1  130.69   20.10
  -8  -8   1  127.69   10.40
   7   8  -1    5.70    4.30
   7   8  -1   -0.30    4.80
   7   8  -1    2.40    3.80
   7   8  -1   -5.80    3.30
   7   8  -1   -0.70    3.70
  -7  -8   1    3.80    4.00
  -7  -8   1    1.50    2.60
   6   8  -1   13.90    6.30
   6   8  -1   10.10    5.30
   6   8  -1   12.00    5.70
   6   8  -1   26.10    6.80
   6   8  -1   16.80    5.60
  -6  -8   1   10.00    4.70
  -6  -8   1   13.10    4.30
  -6  -8   1   14.40    5.40
  -6  -8   1   13.30    4.90
   5   8  -1   79.09   11.60
   5   8  -1   76.09   14.40
   5   8  -1   95.19   10.50
   5   8  -1   85.39   10.80
   5   8  -1   87.69   10.60
  -5  -8   1   66.49    8.40
  -5  -8   1   93.79   11.00
  -5  -8   1   96.49    6.10
  -5  -8   1   81.39    5.70
  -5  -8   1  103.19   11.40
   4   8  -1  193.58   16.90
   4   8  -1  209.08   16.60
   4   8  -1  190.08   16.90
   4   8  -1  208.48   16.90
   4   8  -1  195.68   16.00
  -4  -8   1  165.58   16.10
  -4  -8   1  200.28   17.30
  -4  -8   1  194.48   15.00
  -4  -8   1  189.98   11.90
  -4  -8   1  197.68   16.60
  -4  -8   1  207.98   16.90
   3   8  -1  116.19   11.50
   3   8  -1   91.09   15.90
   3   8  -1  111.69   11.40
   3   8  -1  102.49   11.30
   3   8  -1  103.19   10.90
  -3  -8   1   95.69   11.00
  -3  -8   1  112.29   11.70
  -3  -8   1  111.89    7.90
  -3  -8   1  105.59   10.30
  -3  -8   1   94.09   10.70
   2   8  -1    0.10    2.70
   2   8  -1    6.20    3.70
   2   8  -1    0.60    3.40
   2   8  -1    1.30    3.30
   2   8  -1   10.40    4.50
  -2  -8   1    3.60    3.30
  -2  -8   1    4.20    3.10
  -2  -8   1    3.30    3.50
  -2  -8   1   -2.20    3.30
  -2  -8   1    4.60    2.50
   1   8  -1  251.97   18.50
   1   8  -1  286.17   21.00
   1   8  -1  263.37   20.30
   1   8  -1  252.67   19.90
  -1  -8   1  266.07   20.00
  -1  -8   1  248.88   19.00
  -1  -8   1  306.87   21.50
  -1  -8   1  284.07   19.20
  -1  -8   1  283.47   17.30
   0   8  -1    2.40    3.10
   0   8  -1    2.10    3.50
   0   8  -1    2.50    3.50
   0   8  -1    4.30    3.20
   0   8  -1    7.80    3.50
   0  -8   1   -1.70    2.50
   0  -8   1    6.00    3.80
   0  -8   1   -1.80    2.40
   0  -8   1    0.20    3.30
   0  -8   1    3.00    2.90
  -1   8  -1   39.50    6.90
  -1   8  -1   39.40    8.70
  -1   8  -1   45.30    6.90
  -1   8  -1   50.59    8.40
  -1   8  -1   43.80    6.60
  -1   8  -1   39.90    7.00
   1  -8   1   49.60    8.30
   1  -8   1   36.00    6.60
   1  -8   1   51.39    6.70
   1  -8   1   70.39   10.00
   1  -8   1   41.20    9.30
   1  -8   1   41.40    6.60
  -2   8  -1    2.20    2.90
  -2   8  -1   -1.70    3.00
  -2   8  -1    6.30    3.50
  -2   8  -1   -0.90    2.70
  -2   8  -1    1.90    2.50
  -2   8  -1    0.10    3.10
   2  -8   1    1.10    2.80
   2  -8   1   -1.00    2.90
   2  -8   1    1.70    2.70
   2  -8   1    2.30    3.00
   2  -8   1    3.50    3.30
   2  -8   1    3.30    3.20
  -3   8  -1  268.67   19.60
  -3   8  -1  262.77   17.80
  -3   8  -1  244.08   18.30
  -3   8  -1  271.47   19.60
  -3   8  -1  284.37   21.70
  -3   8  -1  222.18   17.90
   3  -8   1  227.88   17.10
   3  -8   1  276.17   20.10
   3  -8   1  275.87   18.10
   3  -8   1  280.27   18.80
   3  -8   1  205.48   18.30
   3  -8   1  245.88   19.10
  -4   8  -1  137.99   12.80
  -4   8  -1  141.39   13.60
  -4   8  -1  158.88   14.30
  -4   8  -1  155.48   14.30
  -4   8  -1  166.78   15.50
   4  -8   1  154.88   12.40
   4  -8   1  148.49   14.30
   4  -8   1  174.58   13.60
   4  -8   1  156.78   14.60
   4  -8   1  161.68   13.90
   4  -8   1  154.38   13.10
  -5   8  -1    0.10    3.30
  -5   8  -1   -1.00    4.20
  -5   8  -1   -0.10    2.80
  -5   8  -1    3.10    3.00
  -5   8  -1   -0.30    2.80
   5  -8   1    4.80    4.00
   5  -8   1    1.70    2.70
   5  -8   1   -1.60    2.50
   5  -8   1    0.40    3.10
   5  -8   1   -1.10    2.80
  -6   8  -1   44.80    7.40
  -6   8  -1   48.60    8.30
  -6   8  -1   45.00    7.80
  -6   8  -1   54.29    9.50
   6  -8   1   64.39   10.40
   6  -8   1   57.59    9.60
   6  -8   1   37.40    7.10
   6  -8   1   49.80    8.40
   6  -8   1   35.40    8.00
   6  -8   1   46.40    8.00
  -7   8  -1   75.29   10.10
  -7   8  -1   65.39   12.10
  -7   8  -1   66.79    8.30
   7  -8   1   63.39    9.10
   7  -8   1   79.59   10.20
   7  -8   1   73.49    8.70
   7  -8   1   84.09   11.10
   7  -8   1   70.29   11.20
   7  -8   1   71.29   10.80
  -8   8  -1  246.18   17.70
  -8   8  -1  221.68   24.10
   8  -8   1  252.27   19.20
   8  -8   1  211.98   17.60
   8  -8   1  216.78   19.20
   8  -8   1  222.88   19.40
  -9   8  -1    4.90    3.40
  -9   8  -1   11.30    4.20
   9  -8   1    9.10    4.80
   9  -8   1    4.10    4.80
   9  -8   1    4.70    6.00
 -10   8  -1    9.20    3.20
 -10   8  -1   31.30    8.00
 -10   8  -1   12.20    3.50
  10  -8   1    9.90    5.90
  10  -8   1   30.40    7.50
  10  -8   1   13.40    6.10
  10  -8   1   12.40    5.40
  11  -8   1   26.50    7.50
  11  -8   1   28.80    7.80
  11  -8   1   36.90    8.80
  12  -8   1   47.20    9.30
  12  -8   1   25.70    7.60
  12  -8   1   29.90    8.30
  13   7  -1    6.30    5.60
  13   7  -1    5.70    6.40
  13   7  -1    9.70    6.30
  13   7  -1    5.00    7.70
  12   7  -1   -0.40    5.40
  12   7  -1    7.90    6.40
  12   7  -1   -4.50    4.00
  12   7  -1    2.40    6.70
  11   7  -1    6.10    5.60
  11   7  -1    0.40    7.30
  11   7  -1    8.50    6.00
  11   7  -1    4.80    5.90
 -11  -7   1   10.40    8.00
  10   7  -1    3.30    4.10
  10   7  -1    3.20    5.10
  10   7  -1    5.90    6.90
 -10  -7   1   -2.10    2.20
 -10  -7   1    4.20    7.50
   9   7  -1    4.10    4.20
   9   7  -1    1.90    4.10
   9   7  -1    9.40    5.40
   9   7  -1    3.30    5.70
  -9  -7   1    3.60    3.00
   8   7  -1   -7.10    4.10
   8   7  -1   -1.50    3.60
   8   7  -1   12.20    5.80
   8   7  -1    0.40    4.80
   8   7  -1   -0.40    3.90
  -8  -7   1   -0.10    3.00
  -8  -7   1   -5.00    2.00
  -8  -7   1    4.10    3.40
   7   7  -1   -5.20    3.20
   7   7  -1    1.60    3.30
   7   7  -1    9.50    6.10
   7   7  -1    3.20    3.90
   7   7  -1   -0.70    3.60
  -7  -7   1   -6.20    2.70
  -7  -7   1   -0.40    2.90
  -7  -7   1    1.30    2.30
   6   7  -1  191.98   15.20
   6   7  -1  180.78   16.40
   6   7  -1  145.79   14.70
   6   7  -1  161.48   15.10
   6   7  -1  145.59   15.10
  -6  -7   1  176.98    9.40
  -6  -7   1  136.29   14.10
  -6  -7   1  163.08   13.50
  -6  -7   1  171.88   15.20
  -6  -7   1  157.88   12.70
   5   7  -1   15.20    5.80
   5   7  -1   25.80    6.00
   5   7  -1   23.40    5.80
   5   7  -1   26.30    6.50
   5   7  -1   25.60    7.10
  -5  -7   1   20.00    2.40
  -5  -7   1   20.00    2.80
  -5  -7   1   19.00    5.10
  -5  -7   1   30.00    6.00
  -5  -7   1   22.50    5.50
  -5  -7   1   22.80    4.90
   4   7  -1    5.10    4.00
   4   7  -1    1.00    4.00
   4   7  -1   -2.00    3.00
   4   7  -1    1.60    3.50
   4   7  -1    5.00    4.30
  -4  -7   1    4.90    3.80
  -4  -7   1    2.60    1.70
  -4  -7   1    1.30    2.50
  -4  -7   1    0.60    2.80
  -4  -7   1    1.90    3.40
  -4  -7   1    5.10    3.40
   3   7  -1   64.59    9.30
   3   7  -1   43.80    7.40
   3   7  -1   57.09    8.40
   3   7  -1   68.19   10.10
   3   7  -1   49.80    8.10
  -3  -7   1   63.99    7.80
  -3  -7   1   76.09   10.50
  -3  -7   1   54.89    5.10
  -3  -7   1   53.69    8.60
  -3  -7   1   53.59    7.80
  -3  -7   1   61.59    8.90
   2   7  -1  273.27   20.00
   2   7  -1  277.17   20.00
   2   7  -1  224.68   18.80
   2   7  -1  251.57   18.50
   2   7  -1  272.47   19.60
  -2  -7   1  295.47   20.30
  -2  -7   1  268.47   16.50
  -2  -7   1  273.27   19.10
  -2  -7   1  256.07   18.70
  -2  -7   1  287.17   20.60
  -2  -7   1  322.17   19.80
   1   7  -1  575.24   34.80
   1   7  -1  565.64   36.70
   1   7  -1  651.13   36.80
   1   7  -1  512.85   35.70
  -1  -7   1  667.13   37.70
  -1  -7   1  619.34   33.70
  -1  -7   1  649.34   35.70
  -1  -7   1  569.04   36.30
  -1  -7   1  540.75   35.30
   0   7  -1 1305.07   69.09
   0   7  -1 1301.27   70.79
   0   7  -1 1229.08   70.89
   0   7  -1 1219.88   70.89
   0   7  -1 1268.77   68.99
   0   7  -1 1252.27   70.79
   0  -7   1 1176.18   70.59
   0  -7   1 1218.88   68.19
   0  -7   1 1253.67   71.39
   0  -7   1 1317.17   70.49
   0  -7   1 1295.97   70.39
  -1   7  -1   71.99    7.80
  -1   7  -1   89.39    9.10
  -1   7  -1   81.09    8.40
  -1   7  -1   80.19    9.70
  -1   7  -1   73.49   10.10
  -1   7  -1   82.69    9.70
   1  -7   1  102.49    9.50
   1  -7   1   69.19    9.10
   1  -7   1   83.89   10.00
   1  -7   1   76.69    8.70
   1  -7   1   71.29    7.70
  -2   7  -1    4.80    3.00
  -2   7  -1    5.90    4.00
  -2   7  -1   13.40    4.00
  -2   7  -1   13.90    4.10
  -2   7  -1   10.60    4.40
  -2   7  -1    9.60    4.00
   2  -7   1   16.30    4.30
   2  -7   1    3.10    3.50
   2  -7   1    6.20    3.60
   2  -7   1    1.70    3.20
   2  -7   1   19.30    4.60
   2  -7   1    7.50    4.00
  -3   7  -1    6.20    3.30
  -3   7  -1   15.40    3.90
  -3   7  -1    8.00    3.40
  -3   7  -1   14.70    4.60
  -3   7  -1    4.50    3.50
  -3   7  -1    5.10    3.60
   3  -7   1    0.40    3.40
   3  -7   1    9.60    3.70
   3  -7   1    7.30    4.10
   3  -7   1    7.90    3.30
   3  -7   1    7.00    4.10
   3  -7   1    6.60    3.70
  -4   7  -1   15.70    4.50
  -4   7  -1   11.20    4.40
  -4   7  -1    5.70    3.40
  -4   7  -1   19.50    5.30
  -4   7  -1    7.60    4.20
  -4   7  -1   17.70    4.30
   4  -7   1    8.80    4.20
   4  -7   1   13.40    3.80
   4  -7   1   11.80    4.30
   4  -7   1   20.40    5.80
   4  -7   1   16.10    4.90
   4  -7   1   19.20    4.90
  -5   7  -1  307.17   23.10
  -5   7  -1  284.67   20.20
  -5   7  -1  273.77   21.40
  -5   7  -1  305.47   21.20
  -5   7  -1  326.87   21.40
   5  -7   1  301.67   21.90
   5  -7   1  301.47   21.60
   5  -7   1  304.47   20.70
   5  -7   1  296.17   20.10
   5  -7   1  330.67   21.70
   5  -7   1  300.07   21.70
  -6   7  -1   22.70    5.90
  -6   7  -1   18.30    5.70
  -6   7  -1   18.50    5.40
  -6   7  -1   21.10    5.10
   6  -7   1   19.70    4.80
   6  -7   1   27.30    6.20
   6  -7   1   16.60    5.30
   6  -7   1    9.40    4.60
   6  -7   1   21.00    5.90
   6  -7   1   17.40    4.90
  -7   7  -1   -3.10    2.50
  -7   7  -1    2.90    3.50
  -7   7  -1   -0.10    4.90
   7  -7   1    0.30    2.90
   7  -7   1    2.10    3.70
   7  -7   1   -2.00    3.20
   7  -7   1   -2.00    3.20
   7  -7   1   -2.10    2.30
   7  -7   1   -2.10    3.50
  -8   7  -1   68.99    8.20
  -8   7  -1   62.49    7.30
   8  -7   1   74.19    9.20
   8  -7   1   61.59   10.10
   8  -7   1   52.19    8.80
   8  -7   1   60.09    8.60
   8  -7   1   52.89    8.90
   8  -7   1   68.99   10.70
  -9   7  -1  159.48   12.90
  -9   7  -1  166.28   18.70
  -9   7  -1  164.08   11.90
   9  -7   1  148.59   14.90
   9  -7   1  134.39   14.20
   9  -7   1  169.28   15.10
   9  -7   1  134.79   13.20
 -10   7  -1    9.50    4.80
  10  -7   1    9.40    5.20
  10  -7   1    8.60    4.90
  10  -7   1   11.30    4.80
  10  -7   1    8.00    8.50
  11  -7   1    7.00    5.90
  11  -7   1    4.20    5.80
  11  -7   1    5.00    4.90
  11  -7   1    7.60    4.20
  12  -7   1    9.30    5.20
  12  -7   1   -3.40    4.00
  12  -7   1    5.70    4.00
  12  -7   1    4.30    4.80
  13  -7   1   19.70    7.10
  13   6  -1    8.50    6.10
  13   6  -1   13.80    8.70
  13   6  -1   11.90    6.90
  13   6  -1   15.50    6.60
  12   6  -1    6.00    4.90
  12   6  -1   -8.90    7.20
  12   6  -1    7.80    5.50
  12   6  -1   -2.50    5.70
  11   6  -1   58.69   13.40
  11   6  -1   68.19   12.20
  11   6  -1   84.19   12.70
 -11  -6   1   83.39   14.90
 -11  -6   1   71.99    6.80
  10   6  -1   58.59   11.90
  10   6  -1   30.90    7.50
  10   6  -1   49.40   10.00
  10   6  -1   31.60    7.60
 -10  -6   1   34.30    4.30
 -10  -6   1   38.80    4.80
 -10  -6   1   37.40    7.80
 -10  -6   1   33.30    4.10
   9   6  -1   17.50    6.70
   9   6  -1   15.50    5.90
   9   6  -1   33.00    7.00
   9   6  -1   12.30    7.10
   9   6  -1   20.70    6.80
  -9  -6   1   12.40    3.70
  -9  -6   1   19.10    3.40
  -9  -6   1   17.90    3.00
   8   6  -1    2.70    3.90
   8   6  -1   -5.90    3.10
   8   6  -1   -2.80    2.80
   8   6  -1    2.00    3.60
   8   6  -1    3.10    4.90
  -8  -6   1    0.20    3.10
  -8  -6   1    0.70    1.80
  -8  -6   1   -0.20    2.00
  -8  -6   1    5.60    3.40
   7   6  -1   24.00    6.30
   7   6  -1   29.80    6.30
   7   6  -1   15.20    6.90
   7   6  -1   24.30    6.70
   7   6  -1   21.20    6.10
  -7  -6   1   25.00    6.50
  -7  -6   1   25.20    4.40
  -7  -6   1   21.50    2.80
  -7  -6   1   29.30    6.70
  -7  -6   1   24.30    5.30
   6   6  -1  118.19   11.90
   6   6  -1  104.79   12.70
   6   6  -1  116.39   11.80
   6   6  -1  120.79   12.40
  -6  -6   1  123.29   10.40
  -6  -6   1   95.69    9.20
  -6  -6   1  120.89    7.10
  -6  -6   1  138.39   12.30
  -6  -6   1   96.89   12.80
   5   6  -1   91.29   10.60
   5   6  -1  111.89   11.50
   5   6  -1  123.89   10.90
   5   6  -1  129.39   12.10
   5   6  -1   94.59   11.40
  -5  -6   1  119.09   10.40
  -5  -6   1  109.29    9.40
  -5  -6   1  122.19   11.40
  -5  -6   1   99.49   10.90
  -5  -6   1  117.79    6.90
   4   6  -1   32.40    6.50
   4   6  -1   48.50    7.80
   4   6  -1   31.90    6.40
   4   6  -1   53.29    8.20
   4   6  -1   38.60    7.00
  -4  -6   1   44.70    5.60
  -4  -6   1   31.10    3.70
  -4  -6   1   40.20    3.30
  -4  -6   1   44.70    6.60
  -4  -6   1   52.79    8.30
   3   6  -1   73.59    9.10
   3   6  -1   70.89    9.00
   3   6  -1   50.09    7.80
   3   6  -1   66.09    8.00
  -3  -6   1   64.39    8.40
  -3  -6   1   65.49    7.10
  -3  -6   1   68.69    9.10
  -3  -6   1   54.19    5.20
  -3  -6   1   62.09    8.80
  -3  -6   1   56.79    7.20
   2   6  -1  120.69   12.10
   2   6  -1  121.49   11.50
   2   6  -1  111.99   10.50
   2   6  -1  129.49   11.50
   2   6  -1  133.29   11.40
  -2  -6   1  126.39   11.10
  -2  -6   1  128.39   11.80
  -2  -6   1  139.19   10.80
  -2  -6   1  126.19   11.00
  -2  -6   1  151.78   12.80
  -2  -6   1  130.39    9.10
   1   6  -1    7.30    3.60
   1   6  -1    9.00    3.90
   1   6  -1    5.30    3.20
   1   6  -1    3.30    3.40
   1   6  -1    6.40    3.20
  -1  -6   1    5.90    3.30
  -1  -6   1   12.50    3.90
  -1  -6   1    7.50    4.20
  -1  -6   1   13.20    4.00
  -1  -6   1    5.90    3.30
  -1  -6   1   10.40    3.00
   0   6  -1  158.18   13.80
   0   6  -1  204.78   14.30
   0   6  -1  156.38   14.90
   0   6  -1  178.98   13.40
   0   6  -1  161.08   12.20
   0  -6   1  171.68   13.40
   0  -6   1  187.78   13.60
   0  -6   1  165.48   13.60
   0  -6   1  179.08   12.00
   0  -6   1  151.68   12.20
   0  -6   1  189.48   14.40
  -1   6  -1  143.09   11.90
  -1   6  -1  154.78   11.10
  -1   6  -1  136.69   11.10
  -1   6  -1  142.19   12.40
  -1   6  -1  162.48   12.90
  -1   6  -1  154.18   12.70
   1  -6   1  140.59   12.30
   1  -6   1  181.28   11.60
   1  -6   1  152.38   12.00
   1  -6   1  154.78   12.40
   1  -6   1  150.18   12.80
   1  -6   1  130.99   10.80
  -2   6  -1   72.99    8.20
  -2   6  -1   71.19    7.70
  -2   6  -1   64.09    8.10
  -2   6  -1   61.69    7.90
  -2   6  -1   56.69    7.10
  -2   6  -1   54.39    6.30
   2  -6   1   60.39    7.80
   2  -6   1   52.89    7.80
   2  -6   1   68.69    6.80
   2  -6   1   61.19    7.80
   2  -6   1   61.69    7.40
   2  -6   1   67.89    7.50
  -3   6  -1  256.27   18.60
  -3   6  -1  259.07   18.00
  -3   6  -1  259.87   18.10
  -3   6  -1  276.57   17.60
  -3   6  -1  260.47   18.50
  -3   6  -1  276.77   18.60
   3  -6   1  283.97   19.20
   3  -6   1  252.77   17.90
   3  -6   1  306.97   19.50
   3  -6   1  268.87   17.40
   3  -6   1  244.88   17.70
   3  -6   1  259.27   18.60
  -4   6  -1   12.10    4.20
  -4   6  -1    8.70    3.90
  -4   6  -1    6.10    3.30
  -4   6  -1    7.90    3.40
  -4   6  -1    5.80    3.10
  -4   6  -1    6.20    3.30
   4  -6   1    4.50    3.10
   4  -6   1    7.60    3.20
   4  -6   1    4.40    2.90
   4  -6   1    4.50    3.80
   4  -6   1    4.90    3.30
   4  -6   1    3.60    3.30
  -5   6  -1  755.22   45.60
  -5   6  -1  758.42   44.90
  -5   6  -1  725.63   45.20
  -5   6  -1  792.92   46.30
  -5   6  -1  826.02   45.50
  -5   6  -1  743.93   44.30
   5  -6   1  761.42   45.70
   5  -6   1  848.02   45.40
   5  -6   1  803.52   46.00
   5  -6   1  710.63   44.20
   5  -6   1  817.12   45.00
   5  -6   1  786.42   45.80
  -6   6  -1  220.28   15.90
  -6   6  -1  181.58   15.90
  -6   6  -1  221.48   16.20
  -6   6  -1  208.88   14.60
  -6   6  -1  191.28   15.00
   6  -6   1  203.88   16.10
   6  -6   1  200.88   15.80
   6  -6   1  194.38   16.10
   6  -6   1  185.58   14.90
   6  -6   1  230.68   16.10
   6  -6   1  201.38   14.80
  -7   6  -1  198.58   14.20
  -7   6  -1  181.88   15.90
  -7   6  -1  187.08   14.80
  -7   6  -1  179.38   13.50
   7  -6   1  192.18   20.10
   7  -6   1  181.78   14.00
   7  -6   1  177.98   15.10
   7  -6   1  168.58   15.30
   7  -6   1  187.38   15.10
   7  -6   1  192.78   15.60
  -8   6  -1   29.40    6.70
  -8   6  -1   42.30    6.00
  -8   6  -1   28.80    5.10
   8  -6   1   38.00    7.10
   8  -6   1   35.20    7.00
   8  -6   1   41.10    7.60
   8  -6   1   29.60    6.50
  -9   6  -1   33.50    7.20
  -9   6  -1   33.30    4.30
  -9   6  -1   34.80    4.30
   9  -6   1   29.70    6.70
   9  -6   1   51.29    8.90
   9  -6   1   32.40    7.10
   9  -6   1   34.40    6.60
   9  -6   1   39.80    8.50
 -10   6  -1   69.89   10.30
  10  -6   1   71.59   11.80
  10  -6   1   72.59    9.00
  10  -6   1   60.19    9.70
  10  -6   1   88.29   10.40
 -11   6  -1   32.50    8.50
  11  -6   1   35.70    9.20
  11  -6   1   24.10    6.80
  11  -6   1   36.10    7.30
  11  -6   1   21.30    6.80
  12  -6   1    2.60    3.90
  12  -6   1    5.10    4.90
  12  -6   1   -1.40    3.50
  12  -6   1    6.60    4.60
  13  -6   1   -3.40    4.70
  13  -6   1    1.50    3.60
  13  -6   1   14.70    6.00
  13   5  -1   -1.30    4.70
  13   5  -1    2.40    5.20
  13   5  -1  -10.60    3.80
  13   5  -1    1.30    7.00
  12   5  -1    9.50    4.30
  12   5  -1   -3.20    4.40
  12   5  -1   -3.10    6.90
  12   5  -1   -1.00    4.30
  11   5  -1    0.30    4.20
  11   5  -1   -3.80    3.90
  11   5  -1    4.70    4.50
  11   5  -1    6.90    7.10
 -11  -5   1   -5.00    3.70
 -11  -5   1    4.10    3.30
  10   5  -1    6.20    6.90
  10   5  -1   17.80    8.20
  10   5  -1   14.10    6.30
  10   5  -1   10.70    5.40
  10   5  -1   11.50    5.50
 -10  -5   1   27.60    6.10
 -10  -5   1   14.20    3.80
   9   5  -1  174.28   15.00
   9   5  -1  181.48   16.40
   9   5  -1  154.68   15.40
   9   5  -1  156.98   17.70
   9   5  -1  164.78   15.40
  -9  -5   1  167.48   11.10
  -9  -5   1  187.38   15.70
  -9  -5   1  148.09   11.70
  -9  -5   1  161.88   11.60
   8   5  -1   27.70    7.30
   8   5  -1   23.80    6.40
   8   5  -1   29.70    7.40
   8   5  -1   36.70    7.30
   8   5  -1   31.50    8.40
  -8  -5   1   38.70    5.80
  -8  -5   1   37.70    4.40
  -8  -5   1   38.60    5.10
   7   5  -1    1.20    2.90
   7   5  -1    4.80    3.60
   7   5  -1    0.20    4.40
   7   5  -1   -0.80    3.20
  -7  -5   1    2.90    2.60
  -7  -5   1    0.40    1.60
  -7  -5   1   -0.80    2.40
  -7  -5   1   -2.20    2.30
   6   5  -1  156.08   14.00
   6   5  -1  165.08   13.40
   6   5  -1  169.98   15.30
   6   5  -1  156.98   14.40
   6   5  -1  163.58   14.20
  -6  -5   1  162.48    9.90
  -6  -5   1  166.08   14.10
  -6  -5   1  166.98   12.60
  -6  -5   1  187.08   14.60
  -6  -5   1  175.98   12.00
   5   5  -1  108.09   10.10
   5   5  -1  136.29   12.10
   5   5  -1  108.69   11.40
   5   5  -1   91.19   10.50
   5   5  -1  114.99   11.10
  -5  -5   1  110.99    9.10
  -5  -5   1  126.29   11.20
  -5  -5   1  115.49   10.00
  -5  -5   1  115.59    7.00
   4   5  -1    1.70    3.90
   4   5  -1   -4.50    2.10
   4   5  -1    2.00    3.20
   4   5  -1    1.50    3.60
   4   5  -1    1.70    2.80
  -4  -5   1    2.60    2.60
  -4  -5   1    2.90    2.80
  -4  -5   1    1.50    1.10
  -4  -5   1    2.20    2.10
  -4  -5   1    1.60    1.10
  -4  -5   1    0.00    2.90
   3   5  -1  171.18   13.10
   3   5  -1  151.58   12.50
   3   5  -1  118.29   11.20
   3   5  -1  161.78   12.50
   3   5  -1  156.28   12.30
  -3  -5   1  145.59   11.60
  -3  -5   1  153.88   12.50
  -3  -5   1  136.99   12.20
  -3  -5   1  125.09   11.50
  -3  -5   1  152.38   11.30
   2   5  -1 1478.25   83.59
   2   5  -1 1543.85   83.59
   2   5  -1 1504.55   82.79
   2   5  -1 1428.46   83.49
   2   5  -1 1452.25   82.89
  -2  -5   1 1534.95   83.09
  -2  -5   1 1608.84   80.99
  -2  -5   1 1512.05   83.19
  -2  -5   1 1619.44   84.19
  -2  -5   1 1487.45   83.49
  -2  -5   1 1621.74   82.99
   1   5  -1   51.39    6.30
   1   5  -1   48.30    7.00
   1   5  -1   41.30    6.00
   1   5  -1   44.10    5.40
   1   5  -1   34.40    5.60
  -1  -5   1   37.50    5.60
  -1  -5   1   59.89    7.70
  -1  -5   1   34.00    4.30
  -1  -5   1   32.30    5.30
  -1  -5   1   44.40    5.80
  -1  -5   1   46.40    6.20
   0   5  -1   19.10    4.10
   0   5  -1   15.50    3.90
   0   5  -1   11.00    3.80
   0   5  -1    8.50    3.40
   0   5  -1    9.60    2.90
   0   5  -1   13.20    3.40
   0  -5   1   10.90    3.10
   0  -5   1    8.40    2.60
   0  -5   1   13.90    4.00
   0  -5   1   10.80    3.80
   0  -5   1   17.40    3.90
   0  -5   1   10.90    3.70
  -1   5  -1   49.70    6.30
  -1   5  -1   59.29    6.80
  -1   5  -1   59.49    6.80
  -1   5  -1   44.00    5.20
  -1   5  -1   61.49    6.40
   1  -5   1   64.49    6.90
   1  -5   1   48.30    6.30
   1  -5   1   49.99    6.00
   1  -5   1   49.00    5.20
   1  -5   1   47.80    6.30
   1  -5   1   46.90    5.30
  -2   5  -1  864.31   50.39
  -2   5  -1  933.11   51.49
  -2   5  -1  924.31   50.59
  -2   5  -1  918.51   50.49
  -2   5  -1  884.11   49.20
  -2   5  -1  820.12   49.70
   2  -5   1  863.71   50.69
   2  -5   1  899.11   50.09
   2  -5   1  963.30   49.30
   2  -5   1  913.71   50.79
   2  -5   1  871.41   50.39
  -3   5  -1    9.10    3.50
  -3   5  -1   11.10    3.90
  -3   5  -1   11.00    3.30
  -3   5  -1    3.10    2.90
  -3   5  -1    1.80    2.40
   3  -5   1    2.40    2.80
   3  -5   1    1.20    3.00
   3  -5   1    1.40    2.50
   3  -5   1    9.10    3.70
   3  -5   1   10.40    4.00
   3  -5   1   -0.90    2.00
  -4   5  -1  191.48   13.60
  -4   5  -1  174.28   13.90
  -4   5  -1  194.58   13.50
  -4   5  -1  173.78   13.60
  -4   5  -1  174.88   13.70
   4  -5   1  172.18   12.90
   4  -5   1  170.18   13.50
   4  -5   1  183.38   13.40
   4  -5   1  187.88   13.00
   4  -5   1  178.28   13.90
   4  -5   1  194.08   14.10
  -5   5  -1   10.80    3.50
  -5   5  -1   17.60    4.20
  -5   5  -1   17.20    4.80
  -5   5  -1   10.60    3.70
   5  -5   1   11.80    3.70
   5  -5   1    6.90    3.00
   5  -5   1   18.70    4.90
   5  -5   1   13.00    4.80
   5  -5   1    7.00    3.50
  -6   5  -1   46.20    5.30
  -6   5  -1   39.20    7.00
  -6   5  -1   33.90    5.80
   6  -5   1   24.60    5.40
   6  -5   1   31.90    5.80
   6  -5   1   34.50    6.10
   6  -5   1   29.30    5.20
   6  -5   1   37.30    6.70
   6  -5   1   34.80    6.50
  -7   5  -1   31.40    5.60
  -7   5  -1   31.10    6.70
  -7   5  -1   23.60    4.20
  -7   5  -1   24.10    5.90
  -7   5  -1   19.40    4.30
   7  -5   1   34.20    6.50
   7  -5   1   31.00    6.30
   7  -5   1   30.70    6.50
   7  -5   1   24.50    5.90
   7  -5   1   24.10    5.60
   7  -5   1   29.10    5.20
  -8   5  -1   28.70    4.10
  -8   5  -1   36.30    7.20
  -8   5  -1   24.30    4.20
  -8   5  -1   45.00    8.10
   8  -5   1   31.50    6.40
   8  -5   1   39.30    7.20
   8  -5   1   35.40    7.00
   8  -5   1   42.40    7.20
   9  -5   1    7.40    3.60
   9  -5   1   18.90    9.50
   9  -5   1    7.70    4.50
   9  -5   1    4.80    4.40
   9  -5   1    7.70    3.80
 -10   5  -1   13.50    5.10
  10  -5   1    1.60    4.20
  10  -5   1   25.90    6.20
  10  -5   1    9.70    4.00
  10  -5   1   17.60    5.80
  10  -5   1   24.60    6.20
 -11   5  -1    4.20    4.20
  11  -5   1   -0.20    3.10
  11  -5   1    3.10    3.70
  11  -5   1    3.20    4.30
  11  -5   1    0.10    4.10
  12  -5   1    4.70    4.60
  12  -5   1    1.10    3.50
  12  -5   1    5.50    3.80
  12  -5   1    4.20    4.30
  13  -5   1   -6.80    4.20
  13  -5   1   -2.70    3.70
  13  -5   1   -1.30    3.70
  13  -5   1    4.30    4.60
  13   4  -1   16.10    6.90
  13   4  -1   24.00    6.70
  13   4  -1   22.10   10.20
  13   4  -1   25.30    6.80
 -13  -4   1   11.10    5.80
  12   4  -1   41.30    9.00
  12   4  -1   31.90   10.20
  12   4  -1   33.60    4.80
  12   4  -1   24.00    7.40
  12   4  -1   33.00    7.50
 -12  -4   1   34.80    6.60
  11   4  -1    5.30    7.90
  11   4  -1   19.10    3.60
  11   4  -1   17.70    5.80
  11   4  -1   17.20    6.60
 -11  -4   1    7.10    4.10
 -11  -4   1   14.20    5.10
  10   4  -1    5.50    3.90
  10   4  -1    3.70    4.80
  10   4  -1   11.60    4.80
  10   4  -1   10.60    5.00
  10   4  -1    2.10    5.50
  10   4  -1    7.40    2.10
 -10  -4   1    8.40    4.60
   9   4  -1  163.98   17.50
   9   4  -1  158.08   10.50
   9   4  -1  145.89   13.50
   9   4  -1  164.18   15.50
   9   4  -1  155.78   14.80
  -9  -4   1  165.38   14.60
  -9  -4   1  142.59   10.00
  -9  -4   1  140.99   10.90
  -9  -4   1  159.38   10.70
   8   4  -1   43.30    8.00
   8   4  -1   37.30    4.20
   8   4  -1   49.90    8.90
   8   4  -1   37.50    7.50
   8   4  -1   46.70    9.70
   8   4  -1   48.40    8.50
  -8  -4   1   40.60    5.60
  -8  -4   1   38.50    7.10
  -8  -4   1   36.20    4.60
  -8  -4   1   38.50    5.00
   7   4  -1    8.80    4.90
   7   4  -1   13.30    2.50
   7   4  -1   13.50    4.40
   7   4  -1   10.70    4.20
   7   4  -1   14.70    5.60
   7   4  -1   10.00    4.30
  -7  -4   1    9.20    2.50
  -7  -4   1    8.50    3.10
  -7  -4   1   14.80    4.80
   6   4  -1  208.88   17.10
   6   4  -1  208.08   18.00
   6   4  -1  242.78   17.90
   6   4  -1  231.08   16.50
   6   4  -1  239.08   13.70
   6   4  -1  224.38   17.30
  -6  -4   1  232.08   13.70
  -6  -4   1  228.78   15.70
  -6  -4   1  267.87   17.90
  -6  -4   1  239.18   15.90
  -6  -4   1  236.18   17.20
   5   4  -1    6.20    3.50
   5   4  -1    3.40    3.70
   5   4  -1   15.30    4.20
   5   4  -1    2.00    3.00
   5   4  -1   10.10    4.40
  -5  -4   1    4.60    2.90
  -5  -4   1    5.20    2.80
  -5  -4   1    7.40    3.70
  -5  -4   1    5.00    1.60
  -5  -4   1    4.60    3.50
   4   4  -1   -0.40    2.40
   4   4  -1   -2.00    3.40
   4   4  -1    1.30    2.80
   4   4  -1    2.80    3.30
   4   4  -1   -0.50    2.40
  -4  -4   1    3.40    2.60
  -4  -4   1    3.60    2.80
  -4  -4   1    0.50    1.00
   3   4  -1  185.98   13.30
   3   4  -1  169.58   13.40
   3   4  -1  211.48   14.00
   3   4  -1  158.98   12.40
   3   4  -1  151.38   12.80
  -3  -4   1  166.48   13.00
  -3  -4   1  175.68   10.20
  -3  -4   1  205.28   12.50
  -3  -4   1  192.48   12.90
   2   4  -1  123.69   10.00
   2   4  -1  123.99    9.70
   2   4  -1  131.89   10.00
   2   4  -1  105.39    9.80
   2   4  -1  124.99    9.70
  -2  -4   1  115.29    9.90
  -2  -4   1  121.49    9.20
  -2  -4   1  123.39    9.60
  -2  -4   1  139.19   10.00
  -2  -4   1  119.49   10.10
   1   4  -1 1621.84   91.19
   1   4  -1 1640.64   92.19
   1   4  -1 1880.71   92.59
   1   4  -1 1620.54   91.99
   1   4  -1 1835.92   91.99
  -1  -4   1 1886.01   91.79
  -1  -4   1 1684.03   90.49
  -1  -4   1 1797.62   91.79
  -1  -4   1 1661.33   92.29
  -1  -4   1 1501.05   91.79
   0   4  -1 2059.19  103.19
   0   4  -1 1841.22  103.09
   0   4  -1 1925.51  102.09
   0   4  -1 1854.61  102.79
   0   4  -1 1902.21  101.89
   0   4  -1 1904.21  103.19
   0  -4   1 1936.31  103.39
   0  -4   1 1821.42  101.89
   0  -4   1 1882.11  101.89
   0  -4   1 1972.20  103.29
   0  -4   1 1877.01  102.89
   0  -4   1 2151.08  103.19
  -1   4  -1  146.59    9.90
  -1   4  -1  105.49    9.20
  -1   4  -1  120.49    8.40
  -1   4  -1  125.19    9.50
   1  -4   1  139.79    9.80
   1  -4   1  111.89    9.30
   1  -4   1  117.59    9.30
   1  -4   1  104.39    8.10
  -2   4  -1   57.59    5.20
  -2   4  -1   45.80    5.30
  -2   4  -1   65.39    6.40
  -2   4  -1   51.19    6.40
   2  -4   1   56.69    6.00
   2  -4   1   58.19    5.70
   2  -4   1   47.10    4.90
   2  -4   1   52.59    6.00
   2  -4   1   64.69    6.30
   2  -4   1   57.89    5.80
  -3   4  -1   25.70    4.40
  -3   4  -1   37.10    4.50
  -3   4  -1   32.20    5.20
  -3   4  -1   33.50    5.00
  -3   4  -1   32.80    5.40
  -3   4  -1   34.60    4.70
   3  -4   1   36.30    5.40
   3  -4   1   29.10    4.60
   3  -4   1   30.40    4.50
   3  -4   1   31.50    4.10
   3  -4   1   27.40    4.70
   3  -4   1   23.60    4.60
  -4   4  -1   33.20    5.10
  -4   4  -1   28.20    5.50
  -4   4  -1   29.50    4.60
  -4   4  -1   27.60    4.40
   4  -4   1   33.90    5.40
   4  -4   1   41.20    6.00
   4  -4   1   27.50    4.70
   4  -4   1   25.80    4.40
   4  -4   1   30.70    4.80
   4  -4   1   26.50    5.30
  -5   4  -1    2.50    2.50
  -5   4  -1    5.30    2.60
  -5   4  -1   -1.10    1.70
  -5   4  -1    2.40    3.30
   5  -4   1    0.50    1.80
   5  -4   1   -0.90    2.20
   5  -4   1    8.70    3.70
   5  -4   1    1.80    2.50
   5  -4   1    0.00    2.30
   5  -4   1    4.90    2.90
  -6   4  -1  190.58   15.00
  -6   4  -1  221.48   13.70
  -6   4  -1  192.98   14.80
  -6   4  -1  198.98   14.40
  -6   4  -1  207.08   13.20
   6  -4   1  206.98   15.10
   6  -4   1  204.38   14.70
   6  -4   1  217.18   14.00
   6  -4   1  204.28   15.00
   6  -4   1  181.78   14.80
  -7   4  -1   25.10    6.00
  -7   4  -1   36.60    6.40
  -7   4  -1   34.40    4.40
  -7   4  -1   42.50    6.20
  -7   4  -1   38.70    4.20
   7  -4   1   41.70    6.70
   7  -4   1   30.90    6.20
   7  -4   1   35.00    5.30
   7  -4   1   30.70    6.00
   7  -4   1   34.60    6.10
   7  -4   1   31.10    6.10
  -8   4  -1   96.19   11.30
  -8   4  -1  105.59    9.70
  -8   4  -1  114.69   10.70
   8  -4   1  117.99   10.10
   8  -4   1  122.49   11.30
   8  -4   1  101.99   10.30
   8  -4   1   93.79   10.60
   8  -4   1  107.19   10.90
   8  -4   1  125.69   11.10
  -9   4  -1   13.80    4.50
   9  -4   1   10.40    5.10
   9  -4   1   15.90    4.30
   9  -4   1   13.60    4.50
   9  -4   1    7.20    4.50
   9  -4   1   15.70    5.10
 -10   4  -1   38.90    7.70
  10  -4   1   52.59    8.90
  10  -4   1   62.69    7.90
  10  -4   1   37.90    8.00
  10  -4   1   36.60    6.80
  10  -4   1   52.09    8.60
 -11   4  -1   81.69   10.30
  11  -4   1   89.79    9.70
  11  -4   1   91.29   10.80
  11  -4   1   67.89   16.50
  11  -4   1   89.49   10.20
  11  -4   1   79.89   12.70
  12  -4   1    7.80    3.80
  12  -4   1    9.80    5.10
  12  -4   1    3.00    4.00
  12  -4   1   12.00    5.20
  13  -4   1    7.40    5.10
  13  -4   1    3.60    4.40
  13  -4   1    8.30    5.30
  13  -4   1    7.60    5.00
  14   3  -1   32.80    8.10
  14   3  -1   30.70    5.40
  14   3  -1   24.40   10.40
  14   3  -1   34.30    8.50
  14   3  -1   34.40    7.70
  13   3  -1    4.10    3.00
  13   3  -1    2.40    4.60
  13   3  -1    3.20    4.80
  13   3  -1    6.40    4.30
  13   3  -1    6.40    6.60
 -13  -3   1   -5.90    5.70
  12   3  -1   19.00    6.40
  12   3  -1   27.10    7.20
  12   3  -1   16.50    4.00
 -12  -3   1   31.70    7.90
 -12  -3   1   21.90    6.00
  11   3  -1   16.50    6.00
  11   3  -1   21.70    5.80
  11   3  -1   18.80    4.10
 -11  -3   1   22.30    6.40
 -11  -3   1   20.50    5.20
  10   3  -1  100.79   11.80
  10   3  -1   93.69    8.30
  10   3  -1   99.49   11.00
  10   3  -1  118.59   12.20
 -10  -3   1  101.89    9.30
 -10  -3   1  103.49   11.50
   9   3  -1   24.80    4.20
   9   3  -1   31.20    6.30
   9   3  -1   38.40    7.60
   9   3  -1   32.20    6.90
   9   3  -1   34.80    7.40
  -9  -3   1   27.10    3.90
  -9  -3   1   33.70    6.90
  -9  -3   1   27.30    4.90
   8   3  -1  152.88   13.20
   8   3  -1  122.89    9.20
   8   3  -1  126.19   12.20
   8   3  -1  130.89   12.80
   8   3  -1  139.39   11.70
  -8  -3   1  131.29    9.90
  -8  -3   1  124.99   11.80
  -8  -3   1  135.49    9.10
  -8  -3   1  135.19   12.50
  -8  -3   1  129.89    9.80
   7   3  -1   -2.80    2.20
   7   3  -1   -0.20    2.00
   7   3  -1    7.80    3.40
   7   3  -1   -0.70    2.10
   7   3  -1   -0.90    1.30
  -7  -3   1    0.40    2.10
  -7  -3   1    2.70    2.00
  -7  -3   1   -1.60    1.30
  -7  -3   1   -1.10    2.00
   6   3  -1   13.90    4.00
   6   3  -1    9.40    4.00
   6   3  -1   10.90    3.30
   6   3  -1    9.00    5.30
   6   3  -1   16.70    2.70
  -6  -3   1    7.10    2.80
  -6  -3   1    9.70    2.40
  -6  -3   1    8.00    3.70
  -6  -3   1   12.30    2.50
   5   3  -1    2.00    2.30
   5   3  -1    1.80    2.80
   5   3  -1    0.10    1.20
   5   3  -1   -4.90    2.50
  -5  -3   1   -2.40    1.30
  -5  -3   1   -0.60    1.30
  -5  -3   1   -1.20    2.20
  -5  -3   1    0.80    2.20
   4   3  -1  366.56   20.60
   4   3  -1  359.86   23.50
   4   3  -1  430.86   23.10
   4   3  -1  344.67   23.90
  -4  -3   1  401.26   22.10
  -4  -3   1  400.86   23.80
  -4  -3   1  382.46   20.60
  -4  -3   1  321.07   24.20
  -4  -3   1  357.56   22.60
   3   3  -1 1129.99   61.99
   3   3  -1 1184.88   62.09
   3   3  -1 1268.17   61.49
   3   3  -1 1072.29   61.99
   3   3  -1 1025.90   61.39
  -3  -3   1 1161.98   61.39
  -3  -3   1 1032.20   60.49
  -3  -3   1 1126.79   59.19
  -3  -3   1 1118.49   61.99
   2   3  -1    0.70    2.10
   2   3  -1    2.20    2.80
   2   3  -1    0.20    2.10
   2   3  -1   -0.70    2.40
   2   3  -1    0.40    2.20
  -2  -3   1    0.00    2.10
  -2  -3   1    3.80    2.60
  -2  -3   1   -1.60    1.70
  -2  -3   1    1.50    1.90
   1   3  -1 1172.58   65.39
   1   3  -1 1327.27   65.59
   1   3  -1 1244.88   64.69
   1   3  -1 1219.38   65.39
  -1  -3   1 1250.67   65.49
  -1  -3   1 1071.59   64.89
  -1  -3   1 1185.78   64.79
  -1  -3   1 1212.88   64.89
  -1  -3   1 1182.28   65.49
   0   3  -1 1376.36   72.69
   0   3  -1 1444.06   72.49
   0   3  -1 1388.16   72.59
   0   3  -1 1270.57   72.49
   0   3  -1 1332.67   71.79
   0   3  -1 1353.16   71.59
   0  -3   1 1493.25   72.69
   0  -3   1 1355.06   71.69
   0  -3   1 1307.07   72.59
   0  -3   1 1372.16   71.59
   0  -3   1 1288.47   72.49
   0  -3   1 1233.88   72.09
  -1   3  -1  315.17   18.20
  -1   3  -1  265.87   17.70
  -1   3  -1  261.57   16.80
  -1   3  -1  318.27   17.90
  -1   3  -1  292.97   19.00
  -1   3  -1  319.57   18.00
   1  -3   1  323.97   17.80
   1  -3   1  283.17   17.00
   1  -3   1  326.97   18.30
   1  -3   1  273.97   18.10
   1  -3   1  316.87   17.90
   1  -3   1  288.77   17.90
  -2   3  -1  139.99    9.90
  -2   3  -1  168.08   10.90
  -2   3  -1  167.88   10.90
  -2   3  -1  140.49   10.10
  -2   3  -1  145.39   10.30
   2  -3   1  152.48   10.30
   2  -3   1  169.08   10.80
   2  -3   1  166.98   10.80
   2  -3   1  146.59   10.60
   2  -3   1  157.88   11.00
   2  -3   1  149.09    9.80
  -3   3  -1 1707.43   88.79
  -3   3  -1 1638.64   88.49
  -3   3  -1 1650.33   88.29
  -3   3  -1 1693.73   88.09
  -3   3  -1 1560.14   90.09
   3  -3   1 1601.34   88.29
   3  -3   1 1617.94   88.69
   3  -3   1 1711.53   88.79
   3  -3   1 1699.83   88.79
   3  -3   1 1721.53   88.89
   3  -3   1 1641.94   88.19
  -4   3  -1    5.00    2.80
  -4   3  -1    3.80    1.90
  -4   3  -1   10.30    2.70
   4  -3   1    5.50    2.20
   4  -3   1    6.40    2.40
   4  -3   1    4.40    2.00
   4  -3   1    4.80    2.90
  -5   3  -1    3.70    1.90
  -5   3  -1    0.60    2.10
  -5   3  -1    3.60    2.40
  -5   3  -1    3.70    3.60
  -5   3  -1    4.00    2.60
   5  -3   1   -1.20    1.80
   5  -3   1    1.70    1.80
   5  -3   1    3.50    3.00
   5  -3   1    1.60    2.80
   5  -3   1    5.10    4.50
   5  -3   1    0.30    2.30
  -6   3  -1  143.29   10.80
  -6   3  -1  131.39   10.00
  -6   3  -1  129.19   10.90
  -6   3  -1  126.09    8.40
  -6   3  -1  132.79    8.70
   6  -3   1  129.19   10.80
   6  -3   1  133.39   10.40
   6  -3   1  127.89   10.30
   6  -3   1  128.29   14.60
   6  -3   1  121.09   10.40
   6  -3   1  117.69    9.20
  -7   3  -1   92.89    9.30
  -7   3  -1   84.19    8.60
  -7   3  -1   80.09    7.60
   7  -3   1   76.79    8.30
   7  -3   1   86.49    9.50
   7  -3   1   81.39    8.90
   7  -3   1   86.39    8.70
   7  -3   1   87.09    8.60
   7  -3   1   88.49    7.70
  -8   3  -1    5.20    3.40
  -8   3  -1    9.00    5.10
  -8   3  -1   -0.50    2.00
   8  -3   1    2.50    3.10
   8  -3   1    1.10    2.60
   8  -3   1    3.70    2.50
   8  -3   1    6.60    3.70
   8  -3   1    1.50    2.50
   8  -3   1    8.40    3.70
  -9   3  -1   76.89   10.90
  -9   3  -1   80.39    9.10
   9  -3   1   76.39    9.20
   9  -3   1   86.29   10.00
   9  -3   1   67.19    9.80
   9  -3   1   67.59    7.80
   9  -3   1   70.79    8.50
   9  -3   1   79.99    9.10
 -10   3  -1   14.10    4.20
  10  -3   1    4.00    3.70
  10  -3   1    2.10    3.80
  10  -3   1    9.40    3.50
  10  -3   1    4.70    3.70
  10  -3   1   11.40    4.70
 -11   3  -1    6.10    3.90
  11  -3   1   -0.70    3.90
  11  -3   1    7.50    4.30
  11  -3   1    6.30    4.80
  11  -3   1    4.20    2.90
  12  -3   1   27.90    7.00
  12  -3   1   26.20    6.40
  12  -3   1   32.90    7.00
  12  -3   1   28.60    6.90
  13  -3   1   14.10    5.10
  13  -3   1   -7.10    3.80
  13  -3   1    4.20    4.80
  14  -3   1    7.00    5.80
  14  -3   1    9.20    5.60
  14   2  -1   -0.30    4.90
  14   2  -1    1.50    3.60
  14   2  -1   12.80    7.80
  13   2  -1   88.89   10.80
  13   2  -1   61.19   10.00
  13   2  -1   59.79    7.60
 -13  -2   1   58.89   10.20
  12   2  -1   -1.00    3.60
  12   2  -1    3.10    4.40
  12   2  -1    0.90    3.80
  12   2  -1    0.50    2.80
 -12  -2   1    2.30    4.90
 -12  -2   1    0.10    4.10
  11   2  -1  161.98   12.50
  11   2  -1  144.59   16.80
  11   2  -1  153.38   15.70
  11   2  -1  176.38   15.30
  11   2  -1  174.68   14.90
 -11  -2   1  158.38   15.10
  10   2  -1  124.09    9.80
  10   2  -1  131.69   13.10
  10   2  -1  100.19   12.60
  10   2  -1  108.09   11.40
  10   2  -1   86.89   11.90
 -10  -2   1   95.89   11.30
 -10  -2   1  127.59   10.50
   9   2  -1  178.28   13.10
   9   2  -1  176.98   15.90
   9   2  -1  205.58   16.20
   9   2  -1  213.68   15.60
   9   2  -1  209.48   16.90
  -9  -2   1  186.08   13.70
  -9  -2   1  195.28   11.80
  -9  -2   1  201.08   16.20
  -9  -2   1  171.48   11.20
   8   2  -1  177.98   15.30
   8   2  -1  220.88   16.00
   8   2  -1  189.88   14.40
   8   2  -1  196.48   12.90
   8   2  -1  171.58   15.30
  -8  -2   1  203.38   15.80
  -8  -2   1  161.08   12.80
  -8  -2   1  197.08   15.10
  -8  -2   1  189.48   12.50
   7   2  -1  169.88   13.70
   7   2  -1  160.28   12.40
   7   2  -1  170.88   13.90
   7   2  -1  166.28   11.10
   7   2  -1  162.48   13.50
  -7  -2   1  135.79   13.90
  -7  -2   1  169.08   11.50
  -7  -2   1  159.08   10.60
  -7  -2   1  166.68   11.20
  -7  -2   1  168.38   13.30
   6   2  -1    9.90    3.20
   6   2  -1   11.10    3.80
   6   2  -1   10.60    4.00
   6   2  -1    7.80    3.60
   6   2  -1    7.80    2.30
  -6  -2   1   10.50    2.60
  -6  -2   1    4.80    3.00
  -6  -2   1    9.00    2.30
  -6  -2   1    7.30    2.80
   5   2  -1   55.39    4.90
   5   2  -1   57.99    7.70
   5   2  -1   60.59    7.30
   5   2  -1   72.09    6.50
   5   2  -1   59.19    7.50
  -5  -2   1   66.89    6.60
  -5  -2   1   53.29    5.10
  -5  -2   1   49.90    6.70
  -5  -2   1   58.69    5.10
   4   2  -1  528.05   28.80
   4   2  -1  497.75   26.10
   4   2  -1  438.86   28.10
   4   2  -1  512.65   27.70
  -4  -2   1  483.35   26.10
  -4  -2   1  419.06   27.30
  -4  -2   1  506.75   28.60
  -4  -2   1  435.06   26.60
   3   2  -1   76.59    7.00
   3   2  -1   70.79    4.80
   3   2  -1   77.39    6.90
   3   2  -1   72.79    6.00
   3   2  -1   66.39    6.60
  -3  -2   1   62.59    6.50
  -3  -2   1   73.49    4.80
  -3  -2   1   62.49    8.70
  -3  -2   1   77.99    5.80
  -3  -2   1   73.29    6.40
   2   2  -1 1593.04   90.79
   2   2  -1 1566.04   90.39
   2   2  -1 1773.22   91.29
  -2  -2   1 1506.95   90.79
  -2  -2   1 1833.32   89.29
  -2  -2   1 1921.01   91.09
  -2  -2   1 1824.72   90.49
  -2  -2   1 1643.04   90.99
   1   2  -1   57.49    4.60
   1   2  -1   56.89    4.80
   1   2  -1   51.09    4.90
  -1  -2   1   42.40    4.80
  -1  -2   1   57.99    5.00
   0   2  -1 2388.36  127.49
   0   2  -1 2335.97  128.99
   0   2  -1 2455.15  128.29
   0   2  -1 2425.06  128.29
   0  -2   1 2368.96  127.79
   0  -2   1 2371.86  127.49
   0  -2   1 2554.94  128.39
   0  -2   1 2461.65  128.09
   0  -2   1 2636.84  128.39
   0  -2   1 2424.06  128.39
  -1   2  -1 2430.36  125.79
  -1   2  -1 2265.07  126.29
  -1   2  -1 2463.85  126.49
  -1   2  -1 2271.87  126.19
  -1   2  -1 2384.66  126.19
   1  -2   1 2550.74  126.49
   1  -2   1 2364.66  126.39
   1  -2   1 2347.67  126.29
   1  -2   1 2390.26  126.29
   1  -2   1 2445.16  126.49
   1  -2   1 2563.54  125.79
  -2   2  -1 4557.54  233.78
  -2   2  -1 4586.74  234.38
  -2   2  -1 4736.33  233.98
  -2   2  -1 4735.23  233.88
  -2   2  -1 4460.05  233.98
   2  -2   1 4350.46  233.98
   2  -2   1 4176.68  233.98
   2  -2   1 4554.84  233.88
   2  -2   1 4393.96  233.88
   2  -2   1 4159.88  234.08
   2  -2   1 4607.74  234.18
  -3   2  -1   18.10    2.70
  -3   2  -1   14.50    2.30
  -3   2  -1   15.60    2.70
  -3   2  -1   19.40    3.20
   3  -2   1   14.10    2.70
   3  -2   1   21.70    3.60
   3  -2   1   16.40    2.80
   3  -2   1   13.20    2.40
   3  -2   1   16.80    3.00
   3  -2   1   14.60    2.80
  -5   2  -1   97.89    9.00
  -5   2  -1  103.59    6.60
  -5   2  -1   97.09    8.50
  -5   2  -1  111.39    8.20
   5  -2   1  105.49    8.60
   5  -2   1  106.69    8.50
   5  -2   1  100.69    8.60
   5  -2   1  104.19    7.50
   5  -2   1  111.99    8.80
  -6   2  -1  186.88   13.20
  -6   2  -1  167.48   12.60
  -6   2  -1  179.88   12.20
   6  -2   1  169.88   12.50
   6  -2   1  177.18   12.90
  -7   2  -1  342.87   21.40
  -7   2  -1  319.67   22.20
  -7   2  -1  359.56   22.30
   7  -2   1  361.76   21.20
   7  -2   1  309.87   21.90
   7  -2   1  366.66   22.10
   7  -2   1  331.07   21.70
   7  -2   1  362.86   22.50
  -8   2  -1   41.20    6.70
  -8   2  -1   41.40    6.10
  -8   2  -1   51.19    8.10
   8  -2   1   52.89    6.50
   8  -2   1   55.39    7.90
   8  -2   1   39.10    6.00
   8  -2   1   50.59    7.60
   8  -2   1   53.09    7.50
  -9   2  -1  163.38   16.70
  -9   2  -1  207.38   15.20
   9  -2   1  187.08   14.50
   9  -2   1  198.08   15.40
   9  -2   1  181.48   15.20
   9  -2   1  173.78   14.20
   9  -2   1  188.98   13.90
 -10   2  -1   -3.80    2.90
 -10   2  -1    8.40    5.20
  10  -2   1    1.20    2.70
  10  -2   1    2.40    3.30
  10  -2   1    0.60    2.90
  10  -2   1   -0.60    2.90
  10  -2   1    2.30    3.70
  11  -2   1  223.48   17.80
  11  -2   1  218.08   18.70
  11  -2   1  252.37   18.00
  11  -2   1  218.58   18.80
  11  -2   1  270.57   18.50
  12  -2   1   73.29    9.20
  12  -2   1   82.69    9.20
  12  -2   1   90.89   11.00
  12  -2   1   70.59   10.50
 -13   2  -1   84.59   12.10
  13  -2   1   77.59   11.00
  13  -2   1  101.69   12.00
  13  -2   1   76.19    9.70
  13  -2   1   77.99   10.10
  14  -2   1    6.80    5.10
  14  -2   1   13.10    4.70
  14  -2   1   11.10    5.40
  14   1  -1   10.60    4.90
  14   1  -1   11.10    6.40
  14   1  -1   11.60    5.70
  13   1  -1   12.70    5.80
  13   1  -1    8.00    4.60
  13   1  -1    5.20    3.50
  13   1  -1   21.00    6.10
  12   1  -1   15.00    3.90
  12   1  -1   14.30    6.00
  12   1  -1   13.80    5.10
 -12  -1   1    6.00    5.80
 -12  -1   1   12.30    5.30
  11   1  -1    5.90    3.50
  11   1  -1    3.20    5.30
  11   1  -1    7.40    4.80
  11   1  -1    7.10    4.50
  11   1  -1   -2.00    3.20
 -11  -1   1   -1.80    4.00
 -11  -1   1   10.90    5.50
  10   1  -1  159.18   16.30
  10   1  -1  132.89   15.70
  10   1  -1  168.28   15.00
  10   1  -1  139.89   11.60
  10   1  -1  129.89   12.60
 -10  -1   1  144.29   12.40
 -10  -1   1  170.38   14.50
   9   1  -1   11.30    6.20
   9   1  -1   13.20    3.90
   9   1  -1   11.80    4.60
   9   1  -1   17.80    5.50
   9   1  -1    9.70    4.90
  -9  -1   1    9.80    2.30
  -9  -1   1   12.30    4.40
  -9  -1   1   11.60    2.00
  -9  -1   1    8.30    4.70
   8   1  -1    5.50    3.10
   8   1  -1   10.50    4.40
   8   1  -1    5.50    3.60
   8   1  -1    9.00    2.90
   8   1  -1    5.30    4.10
  -8  -1   1    6.30    2.90
  -8  -1   1    7.10    2.00
  -8  -1   1   13.10    4.00
  -8  -1   1    3.00    2.30
  -8  -1   1    4.30    3.40
   7   1  -1  119.49    8.60
   7   1  -1   94.09   10.00
   7   1  -1   94.79    9.70
   7   1  -1  125.89   11.00
   7   1  -1   94.59    8.90
  -7  -1   1  103.69    9.70
  -7  -1   1  117.59    8.80
  -7  -1   1   99.89   10.10
  -7  -1   1  110.09    8.50
   6   1  -1   66.39    5.70
   6   1  -1   58.99    7.20
   6   1  -1   64.39    7.70
   6   1  -1   67.19    6.50
   6   1  -1   70.49    7.50
  -6  -1   1   60.39    6.50
  -6  -1   1   58.99    5.30
  -6  -1   1   66.49    6.30
  -6  -1   1   52.69    6.60
   5   1  -1  243.08   17.70
   5   1  -1  255.57   15.00
   5   1  -1  234.78   16.70
   5   1  -1  229.18   15.50
   5   1  -1  243.78   17.00
  -5  -1   1  264.37   16.00
  -5  -1   1  259.27   15.00
  -5  -1   1  238.98   16.50
  -5  -1   1  250.17   15.00
   4   1  -1  123.99    9.70
   4   1  -1  114.79    8.40
   4   1  -1  109.69    9.30
   4   1  -1  135.89    9.60
   4   1  -1  118.89    7.90
  -4  -1   1  120.99    8.90
  -4  -1   1  122.49    8.00
  -4  -1   1  116.29    7.80
  -4  -1   1  112.19    9.10
   3   1  -1 1429.46   71.69
   3   1  -1 1380.26   72.59
   3   1  -1 1202.18   72.29
   3   1  -1 1467.15   72.59
   3   1  -1 1302.37   70.89
  -3  -1   1 1353.86   70.89
  -3  -1   1 1433.16   71.39
  -3  -1   1 1331.87   72.49
  -3  -1   1 1199.28   71.79
   2   1  -1   39.80    4.50
   2   1  -1   46.00    4.60
   2   1  -1   43.10    4.00
   2   1  -1   43.70    4.60
   2   1  -1   47.10    3.40
  -2  -1   1   46.30    4.60
  -2  -1   1   56.09    4.10
  -2  -1   1   54.49    4.80
  -2  -1   1   46.20    3.40
  -2  -1   1   47.00    6.10
   1   1  -1  808.72   41.20
   1   1  -1  680.43   40.90
   1   1  -1  749.03   40.70
   1   1  -1  817.92   41.20
  -1  -1   1  825.82   41.10
  -1  -1   1  763.92   40.10
  -1  -1   1  755.32   41.10
  -1  -1   1  748.03   41.10
  -1  -1   1  713.63   40.60
   0   1  -1   26.30    2.50
   0  -1   1   23.90    2.60
  -1   1  -1 1708.73   90.39
  -1   1  -1 1632.64   90.69
  -1   1  -1 1632.54   90.19
  -1   1  -1 1920.11   90.19
   1  -1   1 1685.83   90.19
   1  -1   1 1699.23   90.39
   1  -1   1 1776.92   90.19
   1  -1   1 1724.43   90.69
   1  -1   1 1732.13   90.39
   1  -1   1 1758.62   90.29
  -2   1  -1   45.00    3.60
  -2   1  -1   42.20    3.60
  -2   1  -1   55.79    4.50
   2  -1   1   40.70    3.60
   2  -1   1   50.89    4.30
   2  -1   1   48.80    3.70
   2  -1   1   49.50    3.60
  -3   1  -1  153.78    8.70
  -3   1  -1  138.99    9.40
  -3   1  -1  125.09    8.70
   3  -1   1  124.99    8.40
   3  -1   1  132.79    8.70
   3  -1   1  136.19    8.70
   3  -1   1  141.89    9.30
   3  -1   1  131.99    8.10
  -4   1  -1  105.89    7.20
  -4   1  -1   93.29    7.30
  -4   1  -1   93.39    7.60
   4  -1   1  107.39    6.60
   4  -1   1  100.49    7.50
   4  -1   1   94.29    7.30
   4  -1   1   99.19    7.90
  -5   1  -1  128.29    9.30
  -5   1  -1  130.89    9.80
  -5   1  -1  128.09   10.00
   5  -1   1  134.69    8.90
   5  -1   1  132.99   10.30
   5  -1   1  127.79    9.70
   5  -1   1  141.99   10.00
   5  -1   1  152.58   10.00
  -6   1  -1    1.60    2.60
  -6   1  -1   -0.20    1.60
  -6   1  -1   -1.80    1.90
   6  -1   1   -0.60    1.70
   6  -1   1   -1.00    1.80
   6  -1   1    1.90    2.50
   6  -1   1    1.20    1.50
   6  -1   1    3.50    2.60
  -7   1  -1  294.57   20.10
  -7   1  -1  317.57   20.20
  -7   1  -1  292.47   19.30
   7  -1   1  332.97   20.60
   7  -1   1  302.17   19.00
   7  -1   1  323.67   19.80
   7  -1   1  321.77   20.20
   7  -1   1  312.87   19.90
  -8   1  -1    4.20    2.80
  -8   1  -1   -0.70    3.00
  -8   1  -1   -2.10    1.90
   8  -1   1    1.10    2.70
   8  -1   1   -3.60    1.50
   8  -1   1    2.30    2.80
   8  -1   1    0.40    2.20
   8  -1   1    3.40    2.90
  -9   1  -1 2123.39  114.59
  -9   1  -1 2044.10  114.69
  -9   1  -1 2075.79  115.09
   9  -1   1 2211.88  115.49
   9  -1   1 2028.40  114.09
   9  -1   1 2150.58  113.79
   9  -1   1 2093.29  113.79
   9  -1   1 2128.39  114.99
 -10   1  -1   14.10    4.60
 -10   1  -1   28.90    6.70
  10  -1   1   19.60    6.00
  10  -1   1   20.50    4.80
  10  -1   1   16.70    4.80
  10  -1   1   32.20    6.20
  10  -1   1   22.90    6.00
 -11   1  -1   47.20    7.70
 -11   1  -1   57.69    9.10
  11  -1   1   54.79    8.10
  11  -1   1   59.79    8.80
  11  -1   1   48.60   10.80
  11  -1   1   57.79    7.40
  11  -1   1   69.89   10.50
  12  -1   1   -6.70    3.60
  12  -1   1    3.00    3.80
  12  -1   1    1.60    5.20
  12  -1   1    6.30    3.50
  12  -1   1    9.00    3.60
 -13   1  -1   98.49   10.90
  13  -1   1   81.59    9.90
  13  -1   1   99.79   10.50
  13  -1   1   70.59   10.30
  13  -1   1   63.59   10.40
  14  -1   1   19.80    6.40
  14  -1   1   31.00    7.10
  14  -1   1   16.70    5.90
  14  -1   1   22.70    8.20
  14   0  -1   11.30    4.50
  14   0  -1    2.40    5.20
  13   0  -1    7.90    4.40
  13   0  -1   10.10    4.60
  13   0  -1   -1.10    3.90
  13   0  -1   -0.20    4.40
  12   0  -1   -0.90    3.70
  12   0  -1   -3.70    2.90
  12   0  -1    3.30    3.10
 -12   0   1    1.50    4.30
  11   0  -1  311.27   22.20
  11   0  -1  295.27   22.80
  11   0  -1  265.17   19.60
  11   0  -1  310.97   21.40
  11   0  -1  267.57   22.20
 -11   0   1  264.57   21.50
 -11   0   1  280.27   20.70
  10   0  -1    8.80    5.20
  10   0  -1   20.30    4.70
  10   0  -1    9.80    4.40
  10   0  -1   14.70    6.50
  10   0  -1   11.90    5.20
 -10   0   1   12.20    4.90
   9   0  -1  685.33   43.70
   9   0  -1  771.72   43.50
   9   0  -1  733.53   43.60
   9   0  -1  694.43   43.20
  -9   0   1  704.73   38.60
  -9   0   1  713.63   41.60
  -9   0   1  674.73   38.20
   8   0  -1  229.98   15.60
   8   0  -1  223.28   17.30
   8   0  -1  239.98   16.30
   8   0  -1  208.88   16.90
   8   0  -1  217.98   17.50
  -8   0   1  220.88   13.60
  -8   0   1  239.58   14.70
  -8   0   1  221.98   16.40
  -8   0   1  228.98   15.80
  -8   0   1  227.88   17.40
   7   0  -1  921.91   52.29
   7   0  -1  914.01   52.79
   7   0  -1  949.71   54.19
   7   0  -1  892.61   53.99
   7   0  -1  915.71   54.69
  -7   0   1 1077.39   55.19
  -7   0   1  959.70   52.19
  -7   0   1  937.41   50.99
  -7   0   1  948.81   52.59
  -7   0   1  953.90   53.79
   6   0  -1   -0.20    2.40
   6   0  -1   -3.90    1.90
   6   0  -1    2.20    2.10
   6   0  -1   -1.40    2.30
   6   0  -1    0.00    1.70
  -6   0   1    0.60    2.30
  -6   0   1    1.20    2.20
  -6   0   1    1.00    1.20
  -6   0   1    0.00    1.90
   5   0  -1  105.29    8.20
   5   0  -1  101.49    9.40
   5   0  -1  120.49   10.00
   5   0  -1  104.29    9.40
   5   0  -1  117.09    8.60
  -5   0   1  115.89    9.00
  -5   0   1  123.09    9.50
  -5   0   1  113.59    7.80
  -5   0   1  110.29    8.90
   4   0  -1 1139.59   56.69
   4   0  -1 1053.89   57.49
   4   0  -1  926.11   57.09
   4   0  -1  978.00   57.49
   4   0  -1 1032.70   56.09
  -4   0   1 1108.39   57.59
  -4   0   1 1123.59   56.09
  -4   0   1 1001.30   56.09
   3   0  -1  503.85   27.90
   3   0  -1  478.55   27.80
   3   0  -1  517.45   26.70
   3   0  -1  521.05   27.10
   3   0  -1  479.25   27.70
  -3   0   1  435.26   27.30
  -3   0   1  455.55   27.60
   2   0  -1    3.70    1.70
   2   0  -1    3.40    1.70
   2   0  -1    5.40    1.40
   2   0  -1    4.10    1.30
  -2   0   1    3.50    1.80
  -2   0   1    6.00    1.30
  -2   0   1    5.50    1.30
  -2   0   1    2.20    1.60
   1   0  -1  619.64   34.80
  -1   0   1  599.24   35.10
  -1   0   1  728.03   34.50
  -1   0   1  635.84   34.80
   1   0   1 1483.05   77.69
  -2   0  -1   36.90    2.60
  -2   0  -1   31.70    2.40
  -2   0  -1   28.90    3.00
   2   0   1   30.90    3.00
   2   0   1   29.40    2.50
   2   0   1   33.50    2.60
  -3   0  -1 6125.69  320.87
  -3   0  -1 6480.05  320.77
  -3   0  -1 5845.82  320.97
   3   0   1 5901.91  320.37
   3   0   1 6479.95  320.97
  -4   0  -1  540.65   28.80
  -4   0  -1  512.45   28.70
   4   0   1  507.95   28.80
   4   0   1  497.05   28.80
   4   0   1  540.25   27.90
   4   0   1  498.75   28.40
   4   0   1  498.65   28.30
  -5   0  -1 2598.64  140.19
  -5   0  -1 2598.94  140.09
  -5   0  -1 2751.42  139.99
   5   0   1 2672.63  139.29
   5   0   1 2595.04  139.79
   5   0   1 2582.14  140.19
   5   0   1 2640.74  139.99
   5   0   1 2801.32  140.69
  -6   0  -1    5.70    2.60
  -6   0  -1    8.20    3.00
  -6   0  -1    1.30    1.60
   6   0   1    1.00    2.30
   6   0   1    2.90    2.10
   6   0   1    0.00    2.00
   6   0   1    2.10    1.50
   6   0   1    6.20    2.40
  -7   0  -1 1014.80   56.89
  -7   0  -1 1049.59   57.39
  -7   0  -1  961.20   57.29
   7   0   1 1059.99   56.69
   7   0   1 1057.59   57.59
   7   0   1 1108.89   58.19
   7   0   1 1109.29   56.99
   7   0   1  912.91   58.29
  -8   0  -1  220.78   15.30
  -8   0  -1  210.08   14.60
  -8   0  -1  216.88   15.40
   8   0   1  202.38   15.20
   8   0   1  202.28   14.40
   8   0   1  216.58   14.50
   8   0   1  206.18   15.60
   8   0   1  209.18   15.00
  -9   0  -1  487.35   33.00
  -9   0  -1  556.94   34.40
  -9   0  -1  557.24   34.10
   9   0   1  600.74   33.70
   9   0   1  553.24   34.00
   9   0   1  631.14   35.50
   9   0   1  563.84   33.40
   9   0   1  574.44   34.90
 -10   0  -1  265.07   19.00
 -10   0  -1  240.48   19.20
  10   0   1  278.57   18.50
  10   0   1  274.37   20.00
  10   0   1  277.97   20.10
  10   0   1  266.27   19.00
  10   0   1  274.17   18.60
 -11   0  -1  110.89   11.60
 -11   0  -1   98.29   10.30
  11   0   1   90.19    9.20
  11   0   1   92.19   10.70
  11   0   1   89.79    9.90
  11   0   1   81.49    9.20
  12   0   1  113.79   13.30
  12   0   1   95.09   10.30
  12   0   1  124.89   11.30
  12   0   1  103.89   12.20
  12   0   1  111.79   11.20
 -13   0  -1   18.50    5.30
  13   0   1    7.40    4.00
  13   0   1    7.40    4.10
  13   0   1    4.90    3.60
  13   0   1    4.90    4.60
  14   0   1   16.10    5.40
  14   0   1   -4.30    4.20
  14   0   1    4.10    4.20
  14   0   1    3.60    4.40
  14  -1  -1   86.19   18.10
  14  -1  -1   58.29   10.20
  14  -1  -1   77.79   12.60
  14  -1  -1   75.39   12.60
  13  -1  -1   -1.70    4.20
  13  -1  -1    2.70    3.90
  13  -1  -1    5.00    4.30
  13  -1  -1    4.30    3.80
  12  -1  -1   80.39    9.50
  12  -1  -1   81.99   11.80
  12  -1  -1   98.79   12.40
  12  -1  -1   90.79   10.70
 -12   1   1   71.69   11.10
  11  -1  -1    5.60    4.10
  11  -1  -1    5.10    4.70
  11  -1  -1   14.60    4.80
  11  -1  -1    4.70    3.80
 -11   1   1   -2.90    3.60
  10  -1  -1  391.06   25.80
  10  -1  -1  384.76   25.10
  10  -1  -1  388.36   27.50
  10  -1  -1  360.56   26.20
  10  -1  -1  421.56   28.00
 -10   1   1  401.66   27.10
 -10   1   1  354.46   25.30
   9  -1  -1  153.28   13.40
   9  -1  -1  159.58   14.20
   9  -1  -1  146.99   12.20
   9  -1  -1  131.39   13.80
   9  -1  -1  136.79   12.90
  -9   1   1  155.48    9.60
  -9   1   1  147.39   10.10
  -9   1   1  137.79   12.80
  -9   1   1  151.88   13.70
   8  -1  -1  334.37   23.20
   8  -1  -1  330.37   22.70
   8  -1  -1  323.97   23.90
   8  -1  -1  326.27   22.20
   8  -1  -1  353.06   23.80
  -8   1   1  365.46   23.20
  -8   1   1  382.26   24.20
  -8   1   1  354.36   20.10
  -8   1   1  328.27   22.20
  -8   1   1  350.16   21.00
   7  -1  -1  384.96   23.50
   7  -1  -1  350.76   24.40
   7  -1  -1  424.06   24.20
   7  -1  -1  352.56   24.70
   7  -1  -1  449.06   26.10
  -7   1   1  398.86   23.30
  -7   1   1  389.06   22.10
  -7   1   1  316.97   26.90
  -7   1   1  374.96   24.30
  -7   1   1  383.56   23.80
   6  -1  -1   56.09    7.20
   6  -1  -1   66.39    6.40
   6  -1  -1   77.49    8.00
   6  -1  -1   56.69    6.10
   6  -1  -1   64.99    7.20
  -6   1   1   53.89    5.10
  -6   1   1   65.09    6.80
  -6   1   1   65.79    6.70
  -6   1   1   71.89    6.90
   5  -1  -1 3149.88  160.18
   5  -1  -1 2795.82  161.28
   5  -1  -1 3143.69  161.48
   5  -1  -1 3215.18  160.18
  -5   1   1 3248.18  161.28
  -5   1   1 2733.83  160.18
  -5   1   1 3122.99  159.38
  -5   1   1 2878.11  159.88
   4  -1  -1 1574.44   81.39
   4  -1  -1 1594.34   81.59
   4  -1  -1 1425.56   80.29
   4  -1  -1 1557.64   80.39
   4  -1  -1 1617.44   81.79
  -4   1   1 1537.85   79.79
  -4   1   1 1504.95   80.79
  -4   1   1 1357.06   80.79
  -4   1   1 1390.36   80.09
   3  -1  -1 4486.65  234.48
   3  -1  -1 4612.44  233.68
   3  -1  -1 4342.97  233.68
   3  -1  -1 4613.64  234.78
   3  -1  -1 4402.66  234.48
  -3   1   1 4620.54  233.68
  -3   1   1 4504.15  234.28
  -3   1   1 4211.28  234.18
   2  -1  -1  444.16   28.00
   2  -1  -1  513.15   27.70
   2  -1  -1  485.75   28.00
   2  -1  -1  477.65   27.50
   2  -1  -1  533.25   28.30
  -2   1   1  512.05   28.50
  -2   1   1  534.15   27.60
  -2   1   1  523.45   28.20
  -2   1   1  537.65   28.30
  -2   1   1  492.85   27.50
   1  -1  -1 1301.07   71.69
   1  -1  -1 1270.67   71.29
   1  -1  -1 1493.65   71.89
   1  -1  -1 1394.76   71.29
   1  -1  -1 1465.55   71.79
  -1   1   1 1503.65   71.49
  -1   1   1 1259.37   71.69
  -1   1   1 1299.17   71.69
  -1   1   1 1265.07   71.59
  -1   1   1 1316.87   71.49
   0  -1  -1    0.70    0.60
  -1  -1  -1 1453.45   74.39
  -1  -1  -1 1428.96   73.79
   1   1   1 1458.85   74.39
   1   1   1 1327.87   73.79
   1   1   1 1464.05   73.49
   1   1   1 1339.07   73.49
   1   1   1 1403.06   73.79
  -2  -1  -1  306.87   17.20
  -2  -1  -1  309.97   17.00
  -2  -1  -1  349.47   17.40
   2   1   1  302.77   18.40
   2   1   1  322.67   17.40
   2   1   1  294.77   17.30
   2   1   1  318.17   16.80
   2   1   1  307.67   16.90
   2   1   1  309.37   16.70
  -3  -1  -1   45.80    4.00
  -3  -1  -1   41.40    3.80
  -3  -1  -1   44.50    4.00
   3   1   1   28.10    3.80
   3   1   1   29.20    3.70
   3   1   1   37.60    3.30
  -4  -1  -1 2814.12  144.89
  -4  -1  -1 2841.72  144.09
  -4  -1  -1 2741.33  143.49
   4   1   1 2824.82  143.29
   4   1   1 2512.85  143.89
   4   1   1 2462.85  144.89
   4   1   1 2774.02  143.69
   4   1   1 2925.01  143.29
  -5  -1  -1  257.77   16.10
  -5  -1  -1  264.17   16.70
  -5  -1  -1  267.77   16.50
   5   1   1  269.27   16.60
   5   1   1  269.67   16.80
   5   1   1  296.57   16.00
   5   1   1  265.37   15.80
   5   1   1  257.57   16.80
  -6  -1  -1    7.70    2.80
  -6  -1  -1    6.20    2.80
  -6  -1  -1    8.30    2.60
   6   1   1    5.50    2.20
   6   1   1    4.10    2.60
   6   1   1    3.50    2.60
   6   1   1    8.20    2.40
   6   1   1    8.30    2.90
  -7  -1  -1  531.75   31.00
  -7  -1  -1  520.05   30.30
  -7  -1  -1  547.35   30.70
   7   1   1  506.65   29.70
   7   1   1  518.45   31.20
   7   1   1  541.35   31.10
   7   1   1  515.15   29.90
   7   1   1  492.75   31.60
  -8  -1  -1  139.09   12.10
  -8  -1  -1  173.58   13.10
  -8  -1  -1  177.18   12.40
   8   1   1  175.18   11.80
   8   1   1  179.08   13.30
   8   1   1  160.48   12.00
   8   1   1  169.58   12.90
   8   1   1  169.98   13.30
  -9  -1  -1  102.09    9.80
  -9  -1  -1   94.69    9.60
  -9  -1  -1   86.99    8.60
   9   1   1   92.99    9.90
   9   1   1  102.79    9.60
   9   1   1  108.19   10.50
   9   1   1   87.09    8.30
   9   1   1   91.49    8.70
 -10  -1  -1    9.40    3.60
 -10  -1  -1    0.30    4.10
  10   1   1    6.90    3.80
  10   1   1   10.70    4.60
  10   1   1   -5.20    3.80
  10   1   1    2.60    2.70
  10   1   1    2.70    3.10
 -11  -1  -1  294.27   19.50
  11   1   1  256.77   19.30
  11   1   1  248.48   18.60
  11   1   1  253.97   17.90
 -12  -1  -1    9.10    5.90
  12   1   1    9.60    4.30
  12   1   1   18.30    6.20
  12   1   1   17.40    4.40
  12   1   1    9.50    3.70
  12   1   1    6.70    5.00
 -13  -1  -1   25.80    5.70
  13   1   1    8.00    3.90
  13   1   1   17.20    4.90
  13   1   1   13.20    5.20
  14   1   1   11.00    4.70
  14   1   1   -2.20    4.50
  14   1   1    5.70    4.50
  14  -2  -1   34.90    8.30
  14  -2  -1   24.40    7.90
  14  -2  -1   13.90    5.90
  14  -2  -1   34.50    8.20
  13  -2  -1   18.80    6.00
  13  -2  -1   -9.50    4.40
  13  -2  -1    4.50    4.30
  13  -2  -1    0.80    3.60
  12  -2  -1    5.50    4.50
  12  -2  -1    4.90    4.60
  12  -2  -1    9.70    5.40
  12  -2  -1    2.10    4.10
 -12   2   1    5.90    4.60
  11  -2  -1  424.76   27.80
  11  -2  -1  392.06   30.00
  11  -2  -1  436.16   28.40
 -11   2   1  419.86   29.40
  10  -2  -1   13.70    4.60
  10  -2  -1   10.40    4.80
  10  -2  -1   10.60    5.60
  10  -2  -1   11.00    4.60
  10  -2  -1   13.00    5.70
 -10   2   1   10.00    4.60
 -10   2   1   12.50    5.50
   9  -2  -1   10.00    4.50
   9  -2  -1    6.00    4.10
   9  -2  -1    0.40    2.90
   9  -2  -1   -3.80    2.70
   9  -2  -1   -0.10    2.50
  -9   2   1   -1.60    2.60
  -9   2   1    1.80    2.40
  -9   2   1    2.80    2.00
  -9   2   1    0.10    4.10
   8  -2  -1  546.75   33.10
   8  -2  -1  569.64   31.60
   8  -2  -1  432.06   31.80
   8  -2  -1  525.45   32.20
   8  -2  -1  493.15   30.80
   8  -2  -1  546.25   33.20
  -8   2   1  482.45   29.90
  -8   2   1  516.45   32.90
  -8   2   1  521.75   31.40
  -8   2   1  493.15   28.90
  -8   2   1  496.45   31.40
   7  -2  -1  516.65   31.40
   7  -2  -1  505.75   31.80
   7  -2  -1  529.35   30.50
   7  -2  -1  469.95   30.10
   7  -2  -1  553.14   32.50
   7  -2  -1  488.45   31.70
  -7   2   1  514.45   30.10
  -7   2   1  501.05   30.60
  -7   2   1  499.45   28.80
  -7   2   1  503.05   31.00
   6  -2  -1  219.68   13.80
   6  -2  -1  178.98   13.30
   6  -2  -1  175.38   14.30
   6  -2  -1  167.78   14.20
   6  -2  -1  198.28   14.90
   6  -2  -1  179.68   14.10
  -6   2   1  176.68   13.40
  -6   2   1  197.38   12.40
  -6   2   1  229.18   14.60
  -6   2   1  202.58   13.70
   5  -2  -1  113.19    9.40
   5  -2  -1   87.19    7.90
   5  -2  -1  108.79    9.20
   5  -2  -1  103.39    9.60
   5  -2  -1   96.49    8.10
   5  -2  -1  100.49    9.40
  -5   2   1   94.29    7.40
  -5   2   1   93.49    8.70
  -5   2   1  100.99    8.40
  -5   2   1  111.09    9.00
   4  -2  -1 2547.34  148.29
   4  -2  -1 2939.41  147.89
   4  -2  -1 2934.81  147.89
   4  -2  -1 3038.10  148.99
   4  -2  -1 2771.92  148.89
  -4   2   1 2875.61  147.89
  -4   2   1 2801.32  148.39
  -4   2   1 2606.24  148.29
  -4   2   1 2698.23  147.19
   3  -2  -1   13.90    3.30
   3  -2  -1   22.60    4.00
   3  -2  -1   13.60    3.00
   3  -2  -1   17.10    3.40
  -3   2   1   26.20    4.30
  -3   2   1   19.50    3.70
  -3   2   1   18.50    3.20
   2  -2  -1  221.88   13.60
   2  -2  -1  213.48   13.20
   2  -2  -1  203.28   13.50
   2  -2  -1  209.08   12.90
  -2   2   1  219.68   13.50
  -2   2   1  235.18   13.70
  -2   2   1  193.38   13.50
  -2   2   1  224.08   13.00
   1  -2  -1  270.57   16.10
   1  -2  -1  282.17   16.20
   1  -2  -1  308.57   15.90
   1  -2  -1  279.87   16.30
  -1   2   1  265.27   15.70
  -1   2   1  276.97   16.10
  -1   2   1  252.27   16.20
  -1   2   1  258.17   16.10
   0  -2  -1  170.58   10.70
   0  -2  -1  177.68   10.00
   0  -2  -1  171.78   10.30
   0  -2  -1  182.88   10.90
   0  -2  -1  157.38   10.70
   0   2   1  181.48   10.80
   0   2   1  188.18   10.60
   0   2   1  171.98   10.40
   0   2   1  191.48   11.00
   0   2   1  179.68   10.90
   0   2   1  181.28   10.00
  -1  -2  -1 1300.37   72.89
  -1  -2  -1 1240.58   71.89
  -1  -2  -1 1446.56   72.69
  -1  -2  -1 1425.96   72.49
  -1  -2  -1 1208.48   72.99
   1   2   1 1530.65   72.69
   1   2   1 1312.97   71.79
   1   2   1 1343.17   72.99
   1   2   1 1423.96   73.19
   1   2   1 1543.55   73.09
   1   2   1 1394.46   72.79
  -2  -2  -1  719.53   40.00
  -2  -2  -1  782.32   41.80
  -2  -2  -1  838.82   41.00
  -2  -2  -1  679.63   40.00
   2   2   1  756.32   41.70
   2   2   1  786.92   40.50
   2   2   1  754.02   40.90
   2   2   1  727.73   40.80
  -3  -2  -1  537.55   30.70
  -3  -2  -1  568.64   29.60
  -3  -2  -1  584.64   29.60
  -3  -2  -1  548.45   30.90
   3   2   1  587.84   29.40
   3   2   1  532.55   30.80
   3   2   1  528.25   32.00
   3   2   1  527.95   30.80
   3   2   1  568.94   30.50
  -4  -2  -1    9.80    2.80
  -4  -2  -1   14.80    3.10
  -4  -2  -1   13.70    2.20
   4   2   1   15.00    3.10
   4   2   1   12.30    2.40
   4   2   1   13.70    3.70
   4   2   1   13.40    3.00
   4   2   1   11.00    2.60
  -5  -2  -1 1177.18   61.09
  -5  -2  -1 1146.29   61.09
  -5  -2  -1 1110.29   59.69
   5   2   1 1049.49   62.29
   5   2   1 1135.49   60.79
   5   2   1 1039.30   59.99
   5   2   1 1161.38   59.39
  -6  -2  -1  261.07   17.80
  -6  -2  -1  264.27   16.80
  -6  -2  -1  301.47   18.10
   6   2   1  275.67   17.20
   6   2   1  299.77   18.50
   6   2   1  278.37   18.20
   6   2   1  282.07   16.40
   6   2   1  291.17   18.20
  -7  -2  -1   97.39    9.20
  -7  -2  -1  100.09    8.40
  -7  -2  -1  113.69    9.30
   7   2   1  117.09    8.10
   7   2   1  101.59    9.40
   7   2   1  124.59   10.00
   7   2   1  105.09    8.60
   7   2   1  124.49   10.10
  -8  -2  -1  167.78   13.20
  -8  -2  -1  193.58   14.00
  -8  -2  -1  166.78   12.80
   8   2   1  172.48   13.70
   8   2   1  208.98   13.50
   8   2   1  187.28   12.20
   8   2   1  169.58   13.90
   8   2   1  197.68   14.40
  -9  -2  -1   -1.00    3.20
  -9  -2  -1   -1.20    2.60
   9   2   1   -3.90    2.40
   9   2   1   -1.00    1.90
   9   2   1   -0.50    2.20
   9   2   1    0.10    2.60
   9   2   1   -1.70    2.80
 -10  -2  -1  156.28   12.60
 -10  -2  -1  156.18   12.80
  10   2   1  136.39   13.60
  10   2   1  157.48   13.80
  10   2   1  160.78   13.30
  10   2   1  153.48   11.30
  10   2   1  131.99   13.30
 -11  -2  -1    1.40    3.90
 -11  -2  -1    4.10    3.90
  11   2   1    9.50    4.40
  11   2   1    1.70    3.10
  11   2   1    1.80    2.80
 -12  -2  -1   94.59   10.80
  12   2   1   82.19    9.90
  12   2   1   95.89   10.20
  12   2   1   87.69   12.20
  12   2   1   93.89    8.80
 -13  -2  -1   35.10    6.80
 -13  -2  -1   34.30    7.90
  13   2   1   30.80    8.00
  13   2   1   22.40    6.00
  13   2   1   29.10    5.40
  13   2   1   16.30    9.20
  13   2   1   28.90    6.70
  14   2   1   -1.40    8.00
  14   2   1   -0.70    4.10
  14   2   1    3.10    4.40
  14   2   1   -7.40    2.90
  14   2   1    6.10    6.60
  14  -3  -1   -7.30    4.40
  14  -3  -1   -0.80    4.00
  13  -3  -1    1.00    4.70
  13  -3  -1    7.80    5.70
  13  -3  -1    2.10    4.10
  13  -3  -1   17.00    5.10
  12  -3  -1    8.90    4.30
  12  -3  -1    2.70    4.50
  12  -3  -1   -1.00    3.60
  12  -3  -1    2.00    4.80
  11  -3  -1    0.30    3.00
  11  -3  -1   -1.80    3.60
  11  -3  -1   -0.30    3.80
 -11   3   1    1.60    3.50
  10  -3  -1   29.90    6.80
  10  -3  -1   40.60    7.70
  10  -3  -1   42.00    8.40
  10  -3  -1   21.30    5.60
  10  -3  -1   26.10    5.80
 -10   3   1   25.00    3.30
 -10   3   1   19.60    6.00
   9  -3  -1    8.60    3.90
   9  -3  -1   11.30    4.40
   9  -3  -1    2.10    5.30
   9  -3  -1    5.70    4.40
   9  -3  -1   12.20    3.90
  -9   3   1    8.20    2.90
  -9   3   1    8.70    4.80
  -9   3   1    6.70    4.70
  -9   3   1    9.70    3.80
   8  -3  -1    7.10    4.10
   8  -3  -1    4.20    3.40
   8  -3  -1    2.40    3.90
   8  -3  -1    5.00    3.40
   8  -3  -1   -1.70    3.60
  -8   3   1    0.70    2.50
  -8   3   1    3.60    3.30
  -8   3   1    3.70    2.70
   7  -3  -1    1.40    3.00
   7  -3  -1    2.50    2.80
   7  -3  -1    4.50    2.70
   7  -3  -1   -3.60    2.50
   7  -3  -1   -2.10    2.80
   7  -3  -1   -0.80    2.30
  -7   3   1    1.60    2.70
  -7   3   1    2.70    2.90
   6  -3  -1  162.58   12.60
   6  -3  -1  182.38   12.90
   6  -3  -1  165.98   13.60
   6  -3  -1  191.28   14.00
   6  -3  -1  173.18   13.60
  -6   3   1  201.58   13.70
  -6   3   1  162.58   13.00
  -6   3   1  172.48   13.10
  -6   3   1  167.48   13.60
   5  -3  -1  248.28   15.90
   5  -3  -1  258.77   16.80
   5  -3  -1  259.47   17.20
   5  -3  -1  231.78   16.60
   5  -3  -1  240.68   16.90
   5  -3  -1  226.08   15.70
  -5   3   1  239.08   16.20
  -5   3   1  234.98   16.30
  -5   3   1  249.78   15.30
  -5   3   1  237.28   17.00
  -5   3   1  211.48   16.10
   4  -3  -1  674.83   38.90
   4  -3  -1  635.94   38.90
   4  -3  -1  748.53   39.00
   4  -3  -1  711.73   39.20
   4  -3  -1  685.93   38.00
   4  -3  -1  692.33   38.00
  -4   3   1  642.74   38.60
  -4   3   1  674.03   37.60
  -4   3   1  620.54   38.80
  -4   3   1  670.53   38.60
  -4   3   1  673.53   38.10
   3  -3  -1    5.70    2.70
   3  -3  -1    5.70    2.40
   3  -3  -1    7.30    2.70
   3  -3  -1    9.50    2.90
   3  -3  -1   10.50    3.20
   3  -3  -1    7.50    2.00
  -3   3   1    7.50    2.70
  -3   3   1    1.70    2.30
  -3   3   1    4.20    2.00
  -3   3   1    5.20    2.70
  -3   3   1   10.30    3.00
   2  -3  -1  460.25   27.60
   2  -3  -1  465.25   27.50
   2  -3  -1  474.75   27.00
   2  -3  -1  507.45   26.90
   2  -3  -1  494.65   26.80
   2  -3  -1  470.25   27.70
  -2   3   1  485.95   27.20
  -2   3   1  473.95   26.80
  -2   3   1  465.85   27.40
  -2   3   1  454.05   27.60
   1  -3  -1   15.30    2.70
   1  -3  -1   10.40    3.20
   1  -3  -1    5.00    2.40
   1  -3  -1    5.90    2.40
   1  -3  -1    9.20    2.60
  -1   3   1   11.60    3.40
  -1   3   1   17.10    2.70
  -1   3   1    8.10    2.40
  -1   3   1   10.60    2.80
  -1   3   1    9.40    2.50
  -1  -3  -1   97.09    8.20
  -1  -3  -1  100.79    8.40
  -1  -3  -1  127.79    7.70
   1   3   1  108.09    8.40
   1   3   1   90.99    8.20
   1   3   1  109.39    7.90
   1   3   1  117.29    8.70
   1   3   1  103.49    8.10
   1   3   1  114.89    6.60
  -2  -3  -1  718.23   39.30
  -2  -3  -1  729.53   38.30
  -2  -3  -1  702.03   38.40
   2   3   1  699.23   39.30
   2   3   1  667.93   38.70
   2   3   1  726.93   39.30
   2   3   1  708.93   39.70
  -3  -3  -1   15.40    2.40
  -4  -3  -1  447.56   24.80
  -4  -3  -1  438.16   25.40
  -4  -3  -1  481.25   27.30
  -4  -3  -1  432.16   26.90
  -4  -3  -1  468.35   25.40
   4   3   1  519.15   24.70
   4   3   1  455.95   27.30
   4   3   1  520.55   29.20
   4   3   1  439.56   26.80
   4   3   1  415.46   27.10
   4   3   1  501.75   26.80
  -5  -3  -1    6.50    1.60
  -5  -3  -1   10.50    1.60
  -5  -3  -1    6.20    2.70
  -5  -3  -1   10.40    2.30
  -5  -3  -1    8.30    3.20
   5   3   1    6.70    3.10
   5   3   1    9.20    3.70
   5   3   1    5.10    4.00
   5   3   1    9.10    2.80
   5   3   1   10.10    1.70
   5   3   1    9.60    3.30
  -6  -3  -1  232.88   14.20
  -6  -3  -1  231.88   15.90
  -6  -3  -1  233.68   16.20
   6   3   1  273.27   17.80
   6   3   1  220.08   15.30
   6   3   1  217.58   18.20
   6   3   1  247.48   16.60
   6   3   1  248.38   13.80
  -7  -3  -1  122.99   10.30
  -7  -3  -1  114.49   10.10
  -7  -3  -1  118.89    8.80
   7   3   1  123.49    8.20
   7   3   1  125.69   10.60
   7   3   1  134.39    9.90
   7   3   1  106.99   10.20
   7   3   1  135.79   13.50
   7   3   1  115.69   10.70
  -8  -3  -1  157.08   11.00
  -8  -3  -1  154.88   12.20
  -8  -3  -1  157.58   12.30
   8   3   1  149.09   12.70
   8   3   1  137.89   11.50
   8   3   1  163.58   13.20
   8   3   1  149.59   12.70
   8   3   1  141.19   14.80
   8   3   1  157.28   10.30
  -9  -3  -1    7.10    3.50
  -9  -3  -1    2.00    3.10
   9   3   1    3.10    3.40
   9   3   1   -0.90    4.10
   9   3   1    5.80    2.90
   9   3   1    3.90    3.80
   9   3   1   -4.40    3.30
   9   3   1    3.00    2.00
 -10  -3  -1    3.40    3.50
 -10  -3  -1   14.90    4.00
  10   3   1    8.50    3.60
  10   3   1   14.90    7.40
  10   3   1   14.90    5.00
  10   3   1   12.70    4.40
  10   3   1   15.80    5.30
 -11  -3  -1    0.90    3.60
 -11  -3  -1   -0.40    3.20
  11   3   1    4.70    4.30
  11   3   1    1.90    6.50
  11   3   1    6.70    4.00
  11   3   1    2.10    2.40
  11   3   1    2.60    3.50
  11   3   1    3.80    3.00
 -12  -3  -1    1.50    4.50
  12   3   1   -1.10    3.70
  12   3   1   -2.20    5.80
  12   3   1   -4.30    2.10
  12   3   1   -2.00    3.40
  12   3   1    1.00    3.30
 -13  -3  -1   10.40    5.50
 -13  -3  -1   -5.60    4.30
  13   3   1    0.80    4.20
  13   3   1    1.80    7.10
  13   3   1    7.20    3.90
  13   3   1    1.30    2.50
  14   3   1   49.60    9.00
  14   3   1   38.30   11.50
  14   3   1   33.70    5.30
  14   3   1   62.09    9.90
  13  -4  -1   14.70    6.70
  13  -4  -1   -6.50    4.10
  13  -4  -1   -0.10    3.80
  13  -4  -1    1.40    3.80
  12  -4  -1    0.40    4.00
  12  -4  -1    1.20    5.40
  12  -4  -1    4.60    4.40
  12  -4  -1   -3.20    6.90
  11  -4  -1   15.00    5.80
  11  -4  -1   11.50    4.80
  11  -4  -1    4.90    3.90
  11  -4  -1   14.70    5.70
 -11   4   1   -2.10    5.10
  10  -4  -1  118.79   12.00
  10  -4  -1  127.29   14.20
  10  -4  -1  131.99   11.90
  10  -4  -1  117.99   12.50
  10  -4  -1  124.59   13.70
 -10   4   1  124.59    9.50
 -10   4   1  114.19    8.70
 -10   4   1  110.59   12.80
   9  -4  -1   -1.70    3.70
   9  -4  -1    4.30    3.60
   9  -4  -1   -1.10    2.80
   9  -4  -1   -3.80    2.70
   9  -4  -1   -1.00    2.40
  -9   4   1   -3.70    2.90
   8  -4  -1    2.30    3.60
   8  -4  -1    5.10    3.00
   8  -4  -1    1.20    2.90
   8  -4  -1    7.80    4.00
   8  -4  -1    3.90    3.70
   8  -4  -1    8.70    4.70
  -8   4   1   -2.10    2.30
  -8   4   1    4.10    3.60
  -8   4   1    3.40    4.10
  -8   4   1    4.40    2.80
   7  -4  -1    3.00    3.00
   7  -4  -1    2.50    2.20
   7  -4  -1   -3.20    1.90
   7  -4  -1    2.70    3.00
   7  -4  -1   -4.70    2.80
   7  -4  -1    1.70    2.90
  -7   4   1   -1.20    3.30
  -7   4   1    5.10    2.60
  -7   4   1   -2.60    1.80
  -7   4   1    8.80    3.20
  -7   4   1   -3.60    2.40
   6  -4  -1  225.68   17.20
   6  -4  -1  222.08   15.40
   6  -4  -1  204.58   15.70
   6  -4  -1  218.88   16.40
   6  -4  -1  205.58   16.20
   6  -4  -1  230.88   16.30
  -6   4   1  209.28   14.50
  -6   4   1  201.28   15.30
  -6   4   1  235.58   16.00
  -6   4   1  219.78   16.60
  -6   4   1  201.48   15.50
   5  -4  -1  124.59   11.20
   5  -4  -1  118.59   10.80
   5  -4  -1  139.69   11.00
   5  -4  -1  129.49   10.40
   5  -4  -1  120.89   11.10
   5  -4  -1  138.19   10.40
  -5   4   1  137.89   11.10
  -5   4   1  127.49    9.90
  -5   4   1  117.09   10.50
  -5   4   1  121.89   10.90
   4  -4  -1  464.75   28.90
   4  -4  -1  474.45   29.00
   4  -4  -1  473.55   29.10
   4  -4  -1  517.55   28.20
   4  -4  -1  488.85   28.50
   4  -4  -1  477.95   27.80
  -4   4   1  457.45   27.70
  -4   4   1  447.26   28.60
  -4   4   1  481.05   28.30
  -4   4   1  456.65   28.70
  -4   4   1  464.65   28.50
  -4   4   1  492.45   29.40
   3  -4  -1    4.30    2.10
   3  -4  -1    5.20    2.40
   3  -4  -1    3.70    2.40
   3  -4  -1    6.00    3.20
   3  -4  -1    2.90    2.20
   3  -4  -1    3.90    2.60
  -3   4   1    4.10    2.20
  -3   4   1    8.40    2.90
  -3   4   1    8.00    2.80
  -3   4   1    6.30    3.20
  -3   4   1    5.00    2.60
   2  -4  -1  738.13   39.90
   2  -4  -1  692.13   40.90
   2  -4  -1  738.23   42.20
   2  -4  -1  713.83   40.10
   2  -4  -1  712.33   41.00
   2  -4  -1  756.42   40.20
  -2   4   1  686.33   40.20
  -2   4   1  732.93   41.20
  -2   4   1  698.93   40.10
  -2   4   1  757.62   41.00
   1  -4  -1  444.06   23.80
   1  -4  -1  363.26   24.00
   1  -4  -1  420.56   24.90
   1  -4  -1  377.36   24.00
   1  -4  -1  408.26   24.90
  -1   4   1  460.25   24.60
  -1   4   1  423.36   24.90
  -1   4   1  436.76   24.30
  -1   4   1  432.96   23.80
  -1   4   1  447.86   25.20
  -1   4   1  389.46   24.80
   0  -4  -1   96.99    6.10
   0  -4  -1   69.29    6.80
   0  -4  -1   80.79    8.10
   0  -4  -1   90.59    7.70
   0  -4  -1   83.39    7.50
   0  -4  -1   70.99    8.00
   0   4   1   70.29    7.40
   0   4   1   71.39    7.90
   0   4   1   71.69    8.00
   0   4   1   88.49    7.80
   0   4   1   93.09    7.40
  -1  -4  -1  432.36   25.30
  -1  -4  -1  405.66   25.50
  -1  -4  -1  438.06   24.90
  -1  -4  -1  448.06   25.50
  -1  -4  -1  428.46   25.70
   1   4   1  406.36   25.50
   1   4   1  391.36   25.40
   1   4   1  480.15   25.50
   1   4   1  444.96   23.70
   1   4   1  465.75   25.40
  -2  -4  -1   85.19    6.60
  -2  -4  -1   60.39    7.90
  -2  -4  -1   88.29    4.90
  -2  -4  -1   85.39    6.80
  -2  -4  -1   83.79    7.30
   2   4   1   87.09    7.50
   2   4   1   82.79    7.40
   2   4   1   85.89    7.00
   2   4   1   84.79    5.10
   2   4   1   67.89    6.80
   2   4   1   71.09    7.30
  -3  -4  -1   18.60    4.60
  -3  -4  -1   16.90    3.00
  -3  -4  -1   16.90    3.10
  -3  -4  -1   17.30    3.80
   3   4   1   17.80    3.90
   3   4   1   14.40    4.00
   3   4   1   16.30    3.30
   3   4   1   13.40    3.20
   3   4   1   19.60    3.60
  -4  -4  -1   63.49    5.50
  -4  -4  -1   68.79    5.50
   4   4   1   72.89    7.00
   4   4   1   48.30    6.10
   4   4   1   57.99    6.90
   4   4   1   71.29    7.60
   4   4   1   64.99    8.70
  -5  -4  -1   52.49    4.60
  -5  -4  -1   50.29    6.90
  -5  -4  -1   49.70    6.40
  -5  -4  -1   47.40    4.20
   5   4   1   51.29    7.10
   5   4   1   41.40    7.40
   5   4   1   47.10    6.80
   5   4   1   41.60    6.30
  -6  -4  -1  283.37   16.20
  -6  -4  -1  323.87   19.80
  -6  -4  -1  298.17   16.40
  -6  -4  -1  275.17   16.30
  -6  -4  -1  268.57   18.90
   6   4   1  269.37   19.40
   6   4   1  343.87   22.40
   6   4   1  289.87   18.70
   6   4   1  276.07   16.30
   6   4   1  286.37   19.30
   6   4   1  297.37   19.60
  -7  -4  -1   15.10    4.10
  -7  -4  -1   14.20    2.70
   7   4   1   16.30    4.50
   7   4   1   10.40    4.20
   7   4   1   11.40    5.00
   7   4   1   14.00    3.70
  -8  -4  -1   62.39    5.90
  -8  -4  -1   60.59    7.50
  -8  -4  -1   55.59    7.40
   8   4   1   76.99   10.10
   8   4   1   76.39    7.80
   8   4   1   70.39    8.70
   8   4   1   68.49    8.30
   8   4   1   58.99   10.80
   8   4   1   65.19    5.10
  -9  -4  -1   67.79    8.00
  -9  -4  -1   57.49    6.30
   9   4   1   72.19    9.10
   9   4   1   64.59    7.70
   9   4   1   43.10   10.30
   9   4   1   52.29    8.80
   9   4   1   66.29    9.50
   9   4   1   53.39    5.00
 -10  -4  -1  240.98   15.80
 -10  -4  -1  262.57   18.00
  10   4   1  225.08   14.50
  10   4   1  242.78   18.60
  10   4   1  215.58   21.70
  10   4   1  256.07   18.10
  10   4   1  211.88   18.30
  10   4   1  223.98   18.70
 -11  -4  -1   -5.60    3.00
 -11  -4  -1    2.20    4.00
  11   4   1    3.20    4.20
  11   4   1    8.30    5.20
  11   4   1    3.10    3.10
  11   4   1   -6.10    3.30
  11   4   1   -2.10    1.70
  12   4   1    5.80    4.50
  12   4   1    6.20    4.80
  12   4   1   14.50    4.90
  12   4   1    8.40    6.60
  12   4   1    6.60    2.50
 -13  -4  -1   29.00    8.10
  13   4   1   39.60    7.80
  13   4   1   39.20    8.20
  13   4   1   44.80    5.20
  13   4   1   58.89    9.70
  13   4   1   50.19   13.00
  13  -5  -1    5.70    5.60
  13  -5  -1   27.40    7.50
  13  -5  -1   20.50    7.40
  13  -5  -1   17.00    6.60
  12  -5  -1    9.50    4.50
  12  -5  -1  -10.10    3.40
  12  -5  -1   -1.70    4.40
  12  -5  -1   -2.70    3.90
  11  -5  -1   -3.40    4.00
  11  -5  -1   -2.50    3.60
  11  -5  -1    8.30    4.20
  11  -5  -1   -1.60    4.30
 -11   5   1   -3.00    3.50
  10  -5  -1    8.70    5.40
  10  -5  -1    7.20    4.30
  10  -5  -1   13.00    4.50
  10  -5  -1   10.90    5.10
 -10   5   1   11.20    4.00
   9  -5  -1  247.08   19.60
   9  -5  -1  217.28   17.40
   9  -5  -1  233.48   17.80
   9  -5  -1  218.68   19.10
   9  -5  -1  229.88   18.60
  -9   5   1  209.78   15.30
  -9   5   1  231.08   16.70
   8  -5  -1    4.10    3.30
   8  -5  -1    4.00    3.60
   8  -5  -1    2.40    3.20
   8  -5  -1    3.30    5.20
   8  -5  -1    1.70    3.60
   8  -5  -1    2.70    3.30
  -8   5   1    3.60    3.70
  -8   5   1    1.40    2.80
  -8   5   1   -2.20    4.30
   7  -5  -1   20.50    5.00
   7  -5  -1   19.40    4.90
   7  -5  -1   24.70    6.50
   7  -5  -1   28.20    6.10
   7  -5  -1   28.00    5.90
   7  -5  -1   35.50    7.10
  -7   5   1   12.60    5.00
  -7   5   1   21.30    5.40
  -7   5   1   37.70    7.10
  -7   5   1   23.30    5.00
  -7   5   1   22.40    5.30
   6  -5  -1   58.09    8.70
   6  -5  -1   64.19    7.10
   6  -5  -1   45.40    7.70
   6  -5  -1   58.39    7.90
   6  -5  -1   68.19    7.70
   6  -5  -1   43.80    7.10
  -6   5   1   47.90    7.60
  -6   5   1   56.49    6.60
  -6   5   1   59.19    7.10
  -6   5   1   52.49    8.60
  -6   5   1   51.69    7.60
   5  -5  -1   58.99    6.80
   5  -5  -1   55.29    8.00
   5  -5  -1   50.19    6.00
   5  -5  -1   46.30    7.50
   5  -5  -1   57.39    7.40
   5  -5  -1   50.29   10.30
  -5   5   1   46.30    6.10
  -5   5   1   56.99    7.40
  -5   5   1   51.49    7.80
  -5   5   1   49.80    7.30
  -5   5   1   49.50    7.70
  -5   5   1   58.99    7.00
   4  -5  -1  271.77   19.70
   4  -5  -1  295.27   19.80
   4  -5  -1  322.67   19.10
   4  -5  -1  300.87   19.90
   4  -5  -1  271.17   18.40
   4  -5  -1  258.77   18.10
  -4   5   1  274.27   18.90
  -4   5   1  292.07   18.60
  -4   5   1  270.07   19.70
  -4   5   1  275.57   19.20
  -4   5   1  304.07   19.80
   3  -5  -1   17.50    4.40
   3  -5  -1   24.40    5.00
   3  -5  -1   24.50    5.30
   3  -5  -1   26.90    4.60
   3  -5  -1   28.10    4.40
  -3   5   1   21.70    4.50
  -3   5   1   30.60    5.60
  -3   5   1   14.20    4.40
   2  -5  -1  841.22   47.30
   2  -5  -1  804.12   46.00
   2  -5  -1  884.71   46.40
   2  -5  -1  866.91   45.80
   2  -5  -1  756.72   46.90
   2  -5  -1  768.22   46.80
  -2   5   1  800.12   47.20
  -2   5   1  898.71   46.10
  -2   5   1  748.13   46.70
  -2   5   1  819.62   47.20
  -2   5   1  864.41   46.30
  -2   5   1  862.61   46.50
   1  -5  -1  315.27   18.80
   1  -5  -1  304.47   20.40
   1  -5  -1  301.27   20.20
   1  -5  -1  315.07   19.40
  -1   5   1  334.27   20.50
  -1   5   1  301.67   20.30
  -1   5   1  307.47   20.40
  -1   5   1  345.07   20.00
  -1   5   1  324.27   18.90
  -1   5   1  315.97   19.50
   0  -5  -1  156.38   12.30
   0  -5  -1  151.98   10.20
   0  -5  -1  166.38   12.10
   0  -5  -1  159.58   12.00
   0   5   1  168.48   12.30
   0   5   1  164.68   11.70
   0   5   1  167.68   12.60
   0   5   1  156.28   12.00
  -1  -5  -1  394.66   22.70
  -1  -5  -1  374.46   24.10
  -1  -5  -1  435.96   25.00
  -1  -5  -1  409.36   25.10
   1   5   1  402.86   24.70
   1   5   1  424.26   24.60
   1   5   1  449.56   25.60
   1   5   1  427.96   25.40
   1   5   1  406.56   23.00
  -2  -5  -1  959.10   47.20
  -2  -5  -1  872.71   50.39
  -2  -5  -1  835.32   48.90
  -2  -5  -1  782.42   49.90
  -2  -5  -1  878.31   49.99
  -2  -5  -1  833.72   49.20
   2   5   1  982.60   50.79
   2   5   1  837.02   49.80
   2   5   1  914.11   47.50
   2   5   1  963.80   50.59
   2   5   1  973.90   50.19
   2   5   1  859.41   49.70
  -3  -5  -1 1147.99   56.99
  -3  -5  -1  988.30   56.39
  -3  -5  -1 1031.50   58.09
  -3  -5  -1 1048.30   57.79
  -3  -5  -1 1015.70   58.59
   3   5   1  990.60   57.79
   3   5   1  954.10   57.09
   3   5   1 1113.69   57.79
  -4  -5  -1  139.59   10.00
  -4  -5  -1  148.59   10.20
  -4  -5  -1  122.79   12.00
  -4  -5  -1  155.38   12.10
   4   5   1  142.39   12.90
   4   5   1  139.29   11.30
   4   5   1  139.69   11.20
   4   5   1  133.99   11.90
   4   5   1  144.39   11.80
  -5  -5  -1 1442.56   75.69
  -5  -5  -1 1328.27   72.99
  -5  -5  -1 1394.96   73.19
   5   5   1 1208.08   74.29
   5   5   1 1257.47   75.19
   5   5   1 1457.95   76.09
   5   5   1 1460.05   75.59
  -6  -5  -1   19.10    4.50
  -6  -5  -1   26.00    3.50
  -6  -5  -1   22.80    3.40
  -6  -5  -1   31.80    5.60
   6   5   1   27.90    5.30
   6   5   1   23.50    5.40
   6   5   1   16.60    4.60
   6   5   1   30.90    7.10
   6   5   1   21.90    5.50
  -7  -5  -1  147.69   13.50
  -7  -5  -1  189.38   14.20
  -7  -5  -1  182.18   10.50
  -7  -5  -1  168.28   10.50
   7   5   1  179.58   13.50
   7   5   1  186.38   14.40
   7   5   1  183.48   14.40
   7   5   1  166.88   14.20
   7   5   1  159.28   16.10
  -8  -5  -1   12.30    4.00
   8   5   1   10.40    6.40
   8   5   1    7.50    4.30
   8   5   1    9.80    4.40
   8   5   1    3.00    5.30
   8   5   1   18.90    5.30
  -9  -5  -1   61.29    8.70
   9   5   1   58.39    9.20
   9   5   1   45.30    8.10
   9   5   1   49.50    8.60
   9   5   1   65.09    9.20
   9   5   1   56.79   11.30
 -10  -5  -1    6.80    3.90
  10   5   1    3.80    1.60
  10   5   1    7.60    4.10
  10   5   1    0.50    4.30
  10   5   1    3.60    4.60
  10   5   1    1.90    6.20
  10   5   1    2.30    4.80
  11   5   1    4.30    3.70
  11   5   1    4.70    3.70
  11   5   1    0.30    4.00
  11   5   1   14.70    7.70
  11   5   1    1.80    1.50
  12   5   1    5.40    4.20
  12   5   1   -8.10    5.60
  12   5   1    6.50    3.80
  12   5   1   -2.40    4.00
  13   5   1   -0.40    4.50
  13   5   1    0.00    6.10
  13   5   1    5.20    4.20
  13   5   1    0.50    4.00
  13  -6  -1   27.00    8.50
  13  -6  -1   17.50    6.40
  13  -6  -1   16.00    6.60
  13  -6  -1   27.60    8.00
  12  -6  -1   -1.20    4.30
  12  -6  -1    6.30    5.30
  12  -6  -1    6.60    4.40
  12  -6  -1    0.40    4.20
  11  -6  -1   -5.10    3.40
  11  -6  -1    2.70    3.70
  11  -6  -1    1.60    3.80
 -11   6   1   -3.80    2.60
 -11   6   1    0.80    2.80
 -11   6   1   -5.20    4.30
  10  -6  -1    0.80    3.80
  10  -6  -1    8.20    4.30
  10  -6  -1    9.20    4.70
  10  -6  -1   -4.80    4.30
 -10   6   1    6.40    3.70
 -10   6   1    7.20    3.30
   9  -6  -1   77.29   12.00
   9  -6  -1   73.59    9.00
   9  -6  -1   61.79   10.30
   9  -6  -1   61.59    9.70
  -9   6   1   74.59    9.00
  -9   6   1   98.59   18.80
   8  -6  -1   -6.10    2.60
   8  -6  -1    3.60    4.20
   8  -6  -1   -3.80    3.70
   8  -6  -1   -2.40    2.80
   8  -6  -1   -0.70    2.60
  -8   6   1    4.00    3.00
  -8   6   1   -3.10    3.10
  -8   6   1   -2.80    3.50
   7  -6  -1   -0.20    3.00
   7  -6  -1    1.10    3.10
   7  -6  -1    2.10    3.00
   7  -6  -1   -0.20    3.30
   7  -6  -1    3.30    3.30
  -7   6   1    6.10    4.10
  -7   6   1    1.80    3.20
  -7   6   1    1.10    2.80
  -7   6   1    0.10    2.90
  -7   6   1    6.10    4.00
   6  -6  -1  153.28   13.70
   6  -6  -1  147.59   12.50
   6  -6  -1  125.69   12.70
   6  -6  -1  162.38   13.90
   6  -6  -1  129.59   12.10
  -6   6   1  130.99   12.50
  -6   6   1  162.48   13.40
  -6   6   1  153.38   12.90
  -6   6   1  157.18   12.20
  -6   6   1  152.78   13.70
   5  -6  -1   45.20    8.10
   5  -6  -1   72.19    8.50
   5  -6  -1   60.79    7.30
   5  -6  -1   69.79    7.10
   5  -6  -1   51.59    8.50
   5  -6  -1   68.29    7.50
  -5   6   1   63.29    8.10
  -5   6   1   61.49    8.70
  -5   6   1   57.49    6.80
  -5   6   1   41.50    7.00
  -5   6   1   66.19    9.10
   4  -6  -1  264.77   18.10
   4  -6  -1  267.07   19.30
   4  -6  -1  267.77   18.10
   4  -6  -1  296.47   18.40
   4  -6  -1  293.47   19.80
   4  -6  -1  255.37   19.20
  -4   6   1  275.97   19.50
  -4   6   1  241.78   18.00
  -4   6   1  307.17   19.30
  -4   6   1  261.57   19.40
  -4   6   1  249.97   18.00
  -4   6   1  268.47   19.00
   3  -6  -1  194.28   16.00
   3  -6  -1  232.28   15.40
   3  -6  -1  200.88   16.30
   3  -6  -1  220.58   15.20
   3  -6  -1  225.38   15.00
   3  -6  -1  217.08   16.40
  -3   6   1  209.78   15.10
  -3   6   1  197.18   15.00
  -3   6   1  233.48   16.50
  -3   6   1  211.58   15.40
  -3   6   1  220.48   16.50
  -3   6   1  251.57   17.00
   2  -6  -1   82.79    9.40
   2  -6  -1  106.69    8.60
   2  -6  -1   93.99    9.10
   2  -6  -1  122.29    9.50
   2  -6  -1   97.99   10.20
  -2   6   1   83.39    9.70
  -2   6   1  100.99    9.10
  -2   6   1  108.29   10.50
  -2   6   1  124.29    9.90
  -2   6   1  115.89   10.40
  -2   6   1  105.39    8.90
   1  -6  -1  773.82   46.30
   1  -6  -1  889.01   45.60
   1  -6  -1  792.62   46.10
   1  -6  -1  712.03   43.90
   1  -6  -1  832.42   46.40
  -1   6   1  783.62   46.30
  -1   6   1  807.82   46.40
  -1   6   1  843.72   45.30
  -1   6   1  765.02   45.40
   0  -6  -1  510.15   28.10
   0  -6  -1  448.16   29.10
   0  -6  -1  465.95   26.40
   0  -6  -1  489.25   28.10
   0  -6  -1  443.66   28.50
   0  -6  -1  509.55   28.90
   0   6   1  397.36   28.50
   0   6   1  441.46   26.50
   0   6   1  511.85   28.20
   0   6   1  443.96   28.80
   0   6   1  435.56   28.00
   0   6   1  478.75   29.00
  -1  -6  -1  419.56   25.90
  -1  -6  -1  415.86   25.00
  -1  -6  -1  369.06   25.00
  -1  -6  -1  401.06   22.50
  -1  -6  -1  362.56   24.00
  -1  -6  -1  431.16   25.10
   1   6   1  445.56   25.30
   1   6   1  418.46   24.80
   1   6   1  383.26   22.80
   1   6   1  401.26   25.50
   1   6   1  348.77   24.90
  -2  -6  -1  567.64   32.90
  -2  -6  -1  492.85   29.10
  -2  -6  -1  578.94   32.10
  -2  -6  -1  504.75   32.70
  -2  -6  -1  517.85   32.40
  -2  -6  -1  488.95   31.10
   2   6   1  601.24   32.70
   2   6   1  562.54   32.40
   2   6   1  487.85   32.60
   2   6   1  513.25   32.60
   2   6   1  600.24   29.80
  -3  -6  -1   89.59    9.60
  -3  -6  -1   85.79    8.20
  -3  -6  -1   86.79    9.80
  -3  -6  -1  116.49    9.00
  -3  -6  -1  107.59    6.10
  -3  -6  -1  104.29   10.40
   3   6   1   93.89   10.00
   3   6   1   83.09    9.40
   3   6   1   95.39   10.20
   3   6   1  116.49   10.10
   3   6   1   83.69    8.90
  -4  -6  -1  190.88   13.10
  -4  -6  -1  185.48   14.50
  -4  -6  -1  167.28   12.70
  -4  -6  -1  156.58   14.10
  -4  -6  -1  194.08   15.40
   4   6   1  194.28   14.80
   4   6   1  199.38   15.50
   4   6   1  169.28   13.80
   4   6   1  219.48   14.80
   4   6   1  204.98   15.10
  -5  -6  -1   10.10    3.70
  -5  -6  -1    4.30    2.50
  -5  -6  -1    3.20    2.20
   5   6   1    9.10    5.30
   5   6   1   12.40    4.00
   5   6   1   11.50    3.90
   5   6   1    4.40    3.30
   5   6   1    3.10    3.60
  -6  -6  -1   94.59    7.80
  -6  -6  -1  120.99   11.10
  -6  -6  -1   80.99    7.50
   6   6   1  117.89   11.30
   6   6   1   98.49   11.50
   6   6   1  111.09   10.70
   6   6   1  108.89   10.60
   6   6   1   92.69    9.70
  -7  -6  -1    9.90    4.30
  -7  -6  -1   13.50    2.80
  -7  -6  -1    8.50    3.80
  -7  -6  -1   18.50    3.00
   7   6   1   19.80    5.10
   7   6   1    9.40    5.40
   7   6   1    9.10    4.40
   7   6   1    8.70    4.10
   7   6   1   17.40    5.30
  -8  -6  -1   25.50    2.50
  -8  -6  -1   22.70    2.60
  -8  -6  -1   18.60    5.40
   8   6   1   23.00    6.30
   8   6   1   26.30    6.50
   8   6   1   14.70    5.40
   8   6   1   24.30    5.60
   8   6   1   41.30    9.70
  -9  -6  -1   52.39    8.30
   9   6   1   45.70   10.60
   9   6   1   42.80    8.10
   9   6   1   44.70   10.90
   9   6   1   39.60    7.50
   9   6   1   31.80    7.70
 -10  -6  -1   19.20    5.60
  10   6   1   22.60    7.70
  10   6   1   23.90    8.70
  10   6   1   24.90    6.10
  10   6   1    8.20    4.90
  10   6   1   24.70    6.30
 -11  -6  -1    4.80    4.20
  11   6   1    8.10    5.30
  11   6   1    0.20    6.40
  11   6   1    2.30    4.20
  11   6   1    5.80    4.50
  12   6   1    2.60    4.10
  12   6   1    4.00    4.90
  12   6   1    0.40    4.00
  12   6   1   -4.50    5.80
  13   6   1   15.00    6.60
  13   6   1   21.10   10.60
  13   6   1   28.10    7.10
  13   6   1    7.60    5.70
  13  -7  -1   19.50    6.60
  12  -7  -1    1.60    4.70
  12  -7  -1   14.30    5.70
  12  -7  -1    3.10    5.30
  12  -7  -1   14.40    5.90
  11  -7  -1   -3.80    3.60
  11  -7  -1    5.70    5.00
  11  -7  -1    0.70    3.90
  11  -7  -1   13.90    6.80
 -11   7   1    3.70    3.50
  10  -7  -1   52.89   10.60
  10  -7  -1   52.09   10.00
  10  -7  -1   46.30    8.70
 -10   7   1   46.80    7.70
 -10   7   1   43.60    6.80
   9  -7  -1   -2.40    3.60
   9  -7  -1   -1.40    3.70
   9  -7  -1    3.90    3.80
   9  -7  -1   -2.20    3.90
  -9   7   1   -6.90    3.80
  -9   7   1   -1.20    3.50
  -9   7   1   -0.80    3.10
   8  -7  -1   51.99    9.50
   8  -7  -1   44.00    8.10
   8  -7  -1   32.40    7.30
   8  -7  -1   35.30    7.50
  -8   7   1   32.60    6.50
  -8   7   1   34.00    7.70
   7  -7  -1   43.80    7.60
   7  -7  -1   46.10    7.60
   7  -7  -1   62.19    9.90
   7  -7  -1   41.20    8.20
   7  -7  -1   44.50    8.70
   7  -7  -1   54.49    8.60
  -7   7   1   43.60    8.40
  -7   7   1   40.40    7.10
   6  -7  -1    4.70    4.80
   6  -7  -1    5.90    3.80
   6  -7  -1    8.50    4.30
   6  -7  -1    8.40    4.60
   6  -7  -1    9.10    3.80
   6  -7  -1    8.90    3.70
  -6   7   1   10.20    4.50
  -6   7   1    3.70    3.10
  -6   7   1   10.60    4.20
  -6   7   1    7.80    4.20
  -6   7   1    8.90    4.60
   5  -7  -1  159.98   15.10
   5  -7  -1  173.98   14.00
   5  -7  -1  188.78   15.70
   5  -7  -1  185.28   14.40
   5  -7  -1  177.78   15.60
   5  -7  -1  209.28   14.90
  -5   7   1  188.98   15.00
  -5   7   1  198.28   15.50
  -5   7   1  193.28   15.80
  -5   7   1  187.18   15.70
  -5   7   1  158.98   13.90
  -5   7   1  198.98   16.30
   4  -7  -1  131.09   12.20
   4  -7  -1  107.59   11.70
   4  -7  -1  120.89   10.70
   4  -7  -1  124.89   10.90
   4  -7  -1  138.59   11.10
  -4   7   1  142.79   12.20
  -4   7   1  110.09   12.20
  -4   7   1  114.59   12.10
  -4   7   1  110.19   10.70
  -4   7   1  139.99   12.50
  -4   7   1  126.09   11.00
   3  -7  -1  637.14   34.10
   3  -7  -1  523.75   35.10
   3  -7  -1  556.74   35.40
   3  -7  -1  532.85   33.90
   3  -7  -1  590.04   35.80
   3  -7  -1  575.14   33.90
  -3   7   1  609.24   36.00
  -3   7   1  561.74   35.20
  -3   7   1  539.45   34.30
  -3   7   1  580.24   35.50
   2  -7  -1    0.60    2.90
   2  -7  -1    2.70    3.60
   2  -7  -1    2.40    2.60
   2  -7  -1    2.40    3.70
   2  -7  -1    3.00    3.20
   2  -7  -1    3.70    2.80
  -2   7   1    3.30    2.90
  -2   7   1    0.40    2.60
  -2   7   1   -1.50    2.50
  -2   7   1    3.00    3.10
  -2   7   1    6.50    4.00
  -2   7   1    2.50    3.70
   1  -7  -1   21.80    5.70
   1  -7  -1   34.00    6.90
   1  -7  -1   25.80    6.50
   1  -7  -1   30.20    5.40
   1  -7  -1   28.40    4.70
   1  -7  -1   36.80    6.30
  -1   7   1   25.40    5.30
  -1   7   1   21.00    6.20
  -1   7   1   36.20    7.10
  -1   7   1   29.70    6.30
  -1   7   1   34.50    5.40
  -1   7   1   31.30    5.60
   0  -7  -1  107.49   10.90
   0  -7  -1  118.09   10.50
   0  -7  -1   93.39    9.10
   0  -7  -1  110.49    9.80
   0  -7  -1   94.09    7.80
   0  -7  -1   89.49    9.90
   0   7   1  112.79   11.20
   0   7   1   93.99    9.50
   0   7   1   81.89    9.20
   0   7   1   96.99   10.40
   0   7   1   90.39    8.30
   0   7   1   90.79   11.30
  -1  -7  -1   94.69   10.10
  -1  -7  -1  120.39   11.20
  -1  -7  -1  105.99    9.70
  -1  -7  -1  108.69   11.40
  -1  -7  -1  101.09   10.30
  -1  -7  -1  105.89    8.00
   1   7   1  102.69    8.50
   1   7   1  115.59   10.40
   1   7   1  132.79   11.80
   1   7   1  124.19   10.40
   1   7   1  118.09   11.30
   1   7   1  116.79   11.50
  -2  -7  -1   47.90    8.10
  -2  -7  -1   38.60    6.50
  -2  -7  -1   38.10    4.10
  -2  -7  -1   38.30    6.40
  -2  -7  -1   49.00    6.90
   2   7   1   33.70    6.20
   2   7   1   49.10    4.80
   2   7   1   43.30    7.50
   2   7   1   33.40    6.50
   2   7   1   32.60    6.30
   2   7   1   39.50    6.80
  -3  -7  -1  133.79   12.20
  -3  -7  -1  116.79    7.70
  -3  -7  -1  137.69   12.20
  -3  -7  -1  130.19   11.70
  -3  -7  -1  141.19   10.70
  -3  -7  -1  151.28   11.20
   3   7   1  117.59   11.60
   3   7   1  114.69   11.60
   3   7   1  148.69   11.80
   3   7   1  111.29   11.30
   3   7   1  104.89   11.60
  -4  -7  -1  346.77   26.00
  -4  -7  -1  376.16   27.10
  -4  -7  -1  428.76   25.00
  -4  -7  -1  400.66   26.40
  -4  -7  -1  383.86   24.80
   4   7   1  428.56   26.90
   4   7   1  409.96   26.50
   4   7   1  446.36   27.30
   4   7   1  396.26   26.20
   4   7   1  413.96   26.90
  -5  -7  -1   23.40    9.10
  -5  -7  -1   27.90    4.90
  -5  -7  -1   34.80    6.90
  -5  -7  -1   30.70    5.10
   5   7   1   22.90    6.30
   5   7   1   31.50    6.20
   5   7   1   33.30    6.50
   5   7   1   23.20    6.20
   5   7   1   18.90    5.30
  -6  -7  -1  101.29   10.80
  -6  -7  -1  103.59    8.60
  -6  -7  -1   96.69   10.10
  -6  -7  -1  107.79    8.70
   6   7   1   79.39   10.30
   6   7   1  115.59   12.80
   6   7   1  121.49   11.80
   6   7   1  104.59   11.00
  -7  -7  -1   14.90    3.30
   7   7   1   16.00    5.00
   7   7   1   15.40    4.90
   7   7   1    8.80    4.40
   7   7   1    3.30    4.80
   7   7   1   12.20    5.30
  -8  -7  -1    1.10    1.50
  -8  -7  -1    3.80    1.70
  -8  -7  -1    1.00    3.20
   8   7   1    5.70    5.10
   8   7   1   -0.80    4.40
   8   7   1    6.30    4.70
   8   7   1    0.40    3.40
   8   7   1    6.10    4.10
  -9  -7  -1   76.49    9.40
   9   7   1   75.59   11.10
   9   7   1   51.99    9.90
   9   7   1   80.49   11.00
   9   7   1   58.99   11.70
   9   7   1   70.29   10.60
 -10  -7  -1   -2.50    3.50
  10   7   1    1.70    4.00
  10   7   1   11.90    7.80
  10   7   1   -3.00    4.60
  10   7   1   -6.30    2.80
  11   7   1    6.20    4.80
  11   7   1    6.30    6.50
  11   7   1    2.60    4.90
  11   7   1    6.20    4.80
  12   7   1    4.00    4.60
  12   7   1    8.30    5.60
  12   7   1   21.60    8.50
  12   7   1    9.50    5.20
  13   7   1   17.00    6.70
  13   7   1   36.40   10.10
  12  -8  -1    1.50    4.30
  12  -8  -1    0.40    6.10
  12  -8  -1   14.60    5.80
  12  -8  -1   12.40    5.60
  11  -8  -1  125.79   14.90
  11  -8  -1  124.69   21.00
  11  -8  -1  157.28   15.40
  11  -8  -1  137.69   16.40
 -11   8   1  117.69   11.70
  10  -8  -1    2.90    3.90
  10  -8  -1    1.80    4.80
  10  -8  -1   -1.50    3.80
  10  -8  -1    0.00    4.00
 -10   8   1    2.20    4.60
 -10   8   1    8.80    4.50
   9  -8  -1   45.70    9.00
   9  -8  -1   33.00    7.60
   9  -8  -1   57.09   10.20
   9  -8  -1   37.20    8.10
  -9   8   1   58.29   10.10
  -9   8   1   31.80    7.50
   8  -8  -1    5.80    4.80
   8  -8  -1    5.00    4.20
   8  -8  -1    2.50    3.90
   8  -8  -1    2.70    4.00
  -8   8   1    4.10    3.40
  -8   8   1    8.90    4.30
  -8   8   1   -0.90    4.20
   7  -8  -1  300.97   22.70
   7  -8  -1  329.57   24.50
   7  -8  -1  343.87   25.30
  -7   8   1  305.57   22.50
  -7   8   1  329.57   24.20
  -7   8   1  344.47   25.10
   6  -8  -1   89.09   10.10
   6  -8  -1  101.89   10.20
   6  -8  -1   97.49   11.60
   6  -8  -1  125.49   12.70
   6  -8  -1   96.29   11.70
   6  -8  -1   95.79   10.20
  -6   8   1  108.69   12.10
  -6   8   1  101.99   13.30
  -6   8   1   97.99   11.30
  -6   8   1   93.29   10.40
  -6   8   1   94.69   11.50
   5  -8  -1    3.40    3.80
   5  -8  -1    1.50    3.60
   5  -8  -1    3.70    3.30
   5  -8  -1   -0.70    2.40
   5  -8  -1   -2.20    2.80
   5  -8  -1   -0.10    3.40
  -5   8   1    2.10    3.70
  -5   8   1   -1.60    2.90
  -5   8   1    2.50    3.20
  -5   8   1    2.10    4.00
  -5   8   1    2.30    3.50
  -5   8   1   -1.30    2.90
   4  -8  -1   56.89    7.90
   4  -8  -1   51.09    7.60
   4  -8  -1   44.70    7.00
   4  -8  -1   63.39    9.50
   4  -8  -1   43.20   12.50
   4  -8  -1   46.40    8.20
  -4   8   1   63.29    8.00
  -4   8   1   56.89    8.50
  -4   8   1   60.49    8.90
  -4   8   1   59.49    9.70
  -4   8   1   57.19    9.40
   3  -8  -1  219.78   16.00
   3  -8  -1  193.68   16.70
   3  -8  -1  206.28   17.30
   3  -8  -1  238.28   15.80
   3  -8  -1  221.08   16.00
  -3   8   1  214.18   17.50
  -3   8   1  185.98   16.60
  -3   8   1  207.58   16.80
  -3   8   1  229.48   16.50
  -3   8   1  220.68   17.50
  -3   8   1  198.38   15.50
   2  -8  -1   13.50    4.40
   2  -8  -1    8.50    4.60
   2  -8  -1   18.70    5.30
   2  -8  -1   20.40    4.90
   2  -8  -1   19.50    5.90
   2  -8  -1   23.10    4.60
  -2   8   1   10.70    4.30
  -2   8   1   12.30    4.90
  -2   8   1   12.90    5.30
  -2   8   1   17.30    4.60
  -2   8   1   14.50    4.80
  -2   8   1   20.50    4.50
   1  -8  -1   39.20    7.30
   1  -8  -1   28.40    6.90
   1  -8  -1   30.00    6.00
   1  -8  -1   45.40    8.30
   1  -8  -1   30.00    5.00
  -1   8   1   29.10    5.50
  -1   8   1   27.40    5.80
  -1   8   1   27.70    5.60
  -1   8   1   38.10    6.90
  -1   8   1   35.30    7.30
   0  -8  -1   67.99    8.50
   0  -8  -1   72.19    7.90
   0  -8  -1   48.80    8.10
   0  -8  -1   56.99    6.20
   0  -8  -1   56.19    8.90
   0  -8  -1   82.09    8.40
   0   8   1   62.69    8.80
   0   8   1   57.79    6.70
   0   8   1   70.89   10.50
   0   8   1   48.70    8.10
   0   8   1   68.09    8.30
  -1  -8  -1    0.50    3.40
  -1  -8  -1    3.10    3.30
  -1  -8  -1    5.30    3.80
  -1  -8  -1    3.20    3.00
  -1  -8  -1   -1.20    3.00
  -1  -8  -1    1.60    2.00
   1   8   1   -3.80    6.30
   1   8   1    0.00    2.30
   1   8   1    4.10    4.30
   1   8   1    0.30    2.90
   1   8   1    2.80    3.50
   1   8   1   -3.20    2.70
  -2  -8  -1   18.60    3.10
  -2  -8  -1   19.90    5.60
  -2  -8  -1   10.00    4.00
  -2  -8  -1   20.20    4.80
  -2  -8  -1    9.00    4.00
  -2  -8  -1    9.70    4.40
   2   8   1   18.60    3.60
   2   8   1   19.10    4.90
   2   8   1   17.70    5.40
   2   8   1   21.70    5.70
  -3  -8  -1   74.09    8.20
  -3  -8  -1   66.59    7.70
  -3  -8  -1   69.59    9.30
  -3  -8  -1   93.79   10.00
  -3  -8  -1   83.69    5.70
  -3  -8  -1   72.69    9.30
   3   8   1   74.39    9.30
   3   8   1   86.99   10.30
   3   8   1   88.09    9.30
   3   8   1   77.89   12.70
   3   8   1   78.29    9.40
  -4  -8  -1    6.70    3.30
  -4  -8  -1    6.20    3.80
  -4  -8  -1    8.50    1.50
  -4  -8  -1    5.80    3.00
  -4  -8  -1    5.20    7.50
  -4  -8  -1    3.50    3.50
   4   8   1    6.00    3.70
   4   8   1    6.00    4.30
   4   8   1    8.40    4.10
   4   8   1    6.30    4.80
   4   8   1    8.30    4.80
  -5  -8  -1   12.80    5.10
  -5  -8  -1    6.30    4.20
  -5  -8  -1    6.80    3.10
  -5  -8  -1    3.30    3.60
  -5  -8  -1    5.70    3.40
   5   8   1    6.30    5.10
   5   8   1   12.00    5.20
   5   8   1   10.20    4.40
   5   8   1    3.30    4.20
   5   8   1   17.70    5.60
  -6  -8  -1    4.80    4.10
  -6  -8  -1    5.30    3.00
  -6  -8  -1   16.90    5.60
  -6  -8  -1    5.80    3.10
   6   8   1    8.50    4.30
   6   8   1   -0.70    3.30
   6   8   1    9.10    4.60
   6   8   1   -5.50    3.70
  -7  -8  -1   54.29    6.00
  -7  -8  -1   60.59    6.50
   7   8   1   56.09    9.70
   7   8   1   62.99    9.90
   7   8   1   59.89   11.60
   7   8   1   58.49    9.90
   7   8   1   66.09   10.70
  -8  -8  -1   35.80    4.70
   8   8   1   42.50    8.80
   8   8   1   28.90    9.00
   8   8   1   32.00    7.30
   8   8   1   26.10    7.30
   8   8   1   26.20    7.20
  -9  -8  -1   -7.70    3.30
  -9  -8  -1   -1.90    1.30
   9   8   1    0.40    4.20
   9   8   1   -6.80    3.00
   9   8   1    8.80    6.30
   9   8   1   -5.40    3.50
 -10  -8  -1   16.10    5.80
  10   8   1    9.30    5.30
  10   8   1    7.70    5.70
  10   8   1   25.40    9.50
  10   8   1   10.40    5.90
  11   8   1   17.10    6.30
  11   8   1   24.60    7.00
  11   8   1   20.40    7.70
  11   8   1   19.60    8.90
  12   8   1   16.50    6.40
  12   8   1    9.30    6.00
  12   8   1   12.30    6.50
  12   8   1   22.20    8.80
  12  -9  -1   -1.60    4.80
  12  -9  -1   10.30    5.80
  12  -9  -1   13.50    6.00
  11  -9  -1   -0.10    4.20
  11  -9  -1   -5.20    3.50
  11  -9  -1    3.50    5.20
  11  -9  -1    3.50    5.40
  10  -9  -1   -0.80    4.20
  10  -9  -1    6.00    5.60
  10  -9  -1    6.10    5.70
 -10   9   1    8.90    5.80
 -10   9   1   -3.30    4.50
 -10   9   1   10.10    5.50
   9  -9  -1   -5.00    3.80
   9  -9  -1   -4.70    3.90
   9  -9  -1    4.70    4.60
   9  -9  -1    0.20    4.00
  -9   9   1   -2.50    4.30
  -9   9   1    1.10    6.10
  -9   9   1    0.40    3.60
   8  -9  -1    1.70    4.50
   8  -9  -1   -0.10    4.10
   8  -9  -1    3.20    3.80
   8  -9  -1    3.20    3.70
  -8   9   1   -3.80    4.10
  -8   9   1   -4.30    3.60
   7  -9  -1    7.80    5.00
   7  -9  -1    4.30    4.90
   7  -9  -1   -0.40    3.70
  -7   9   1    5.20    3.50
  -7   9   1    1.50    3.80
  -7   9   1   -1.20    4.30
  -7   9   1    2.40    3.90
   6  -9  -1   28.00    7.40
   6  -9  -1   37.10    7.50
   6  -9  -1   25.70    6.60
   6  -9  -1   21.50    5.50
  -6   9   1   25.90    6.60
  -6   9   1   22.70    7.20
  -6   9   1   26.20    7.30
  -6   9   1   24.70    6.80
   5  -9  -1    5.90    4.30
   5  -9  -1    4.10    3.80
   5  -9  -1    1.10    3.60
   5  -9  -1    1.40    3.10
   5  -9  -1    2.10    3.00
   5  -9  -1   -2.20    4.30
  -5   9   1    6.10    4.90
  -5   9   1    3.00    3.60
  -5   9   1   -5.70    2.90
  -5   9   1    6.00    5.00
   4  -9  -1   10.70    4.50
   4  -9  -1    6.70    4.50
   4  -9  -1   22.80    6.90
   4  -9  -1   18.10    6.30
   4  -9  -1   21.50    6.20
   4  -9  -1   16.10    4.50
  -4   9   1   29.00    7.00
  -4   9   1   23.60    5.80
  -4   9   1   11.80    5.10
  -4   9   1   12.10    5.90
  -4   9   1   24.00    6.60
   3  -9  -1    2.80    3.00
   3  -9  -1    3.90    4.30
   3  -9  -1   -2.00    3.20
   3  -9  -1    2.60    3.10
   3  -9  -1   -3.00    2.80
   3  -9  -1    4.20    4.30
  -3   9   1    4.60    4.50
  -3   9   1    6.30    4.20
  -3   9   1    7.70    4.10
  -3   9   1    3.10    3.40
  -3   9   1    5.70    4.50
  -3   9   1    7.40    4.50
   2  -9  -1   41.60    7.10
   2  -9  -1   38.50    8.00
   2  -9  -1   53.79    8.00
   2  -9  -1   54.89    9.40
   2  -9  -1   57.19    6.80
  -2   9   1   52.59    9.60
  -2   9   1   48.30    8.30
  -2   9   1   44.50    8.50
  -2   9   1   53.99    8.90
  -2   9   1   48.10    7.80
  -2   9   1   66.39    8.80
   1  -9  -1   63.59   10.20
   1  -9  -1   63.49    7.40
   1  -9  -1   83.19    8.90
   1  -9  -1   90.29    9.50
   1  -9  -1   89.29   10.40
   1  -9  -1   74.09   11.00
  -1   9   1   78.39    8.40
  -1   9   1   76.99    9.00
  -1   9   1   83.49   10.30
  -1   9   1   58.39    9.20
  -1   9   1   97.79   11.00
  -1   9   1   83.59   10.20
   0  -9  -1  120.79   12.40
   0  -9  -1  124.69   11.40
   0  -9  -1  160.98   13.20
   0  -9  -1  131.29   13.20
   0  -9  -1  144.29   12.20
   0  -9  -1  115.59    9.60
   0   9   1  123.59   12.70
   0   9   1  109.89   12.30
   0   9   1   99.59   11.50
   0   9   1  118.59   10.50
   0   9   1  133.29   11.70
   0   9   1  141.29   13.60
  -1  -9  -1   29.10    6.50
  -1  -9  -1   37.00    4.80
  -1  -9  -1   25.80    6.30
  -1  -9  -1   25.30    6.90
  -1  -9  -1   24.80    5.70
  -1  -9  -1   19.30    5.80
   1   9   1   22.30    5.80
   1   9   1   22.20    4.60
   1   9   1   18.90    6.20
   1   9   1   24.40    6.00
   1   9   1   23.50    6.10
   1   9   1   29.70    6.50
  -2  -9  -1    9.10    2.50
  -2  -9  -1    5.40    3.80
  -2  -9  -1    5.40    3.20
  -2  -9  -1    7.60    4.70
  -2  -9  -1    3.20    4.00
  -2  -9  -1   12.20    4.10
   2   9   1    0.70    3.80
   2   9   1    6.90    4.10
   2   9   1    9.70    4.90
   2   9   1    5.10    4.70
  -3  -9  -1   76.59   10.00
  -3  -9  -1   91.39   13.40
  -3  -9  -1   76.19    8.80
  -3  -9  -1   93.79   10.50
  -3  -9  -1   63.79    8.10
  -3  -9  -1   75.99    6.00
   3   9   1   94.09   12.50
   3   9   1   80.39   10.20
   3   9   1   91.39   11.60
   3   9   1   72.09    9.60
  -4  -9  -1   15.20    4.60
  -4  -9  -1    6.80    4.40
  -4  -9  -1   14.20    4.20
  -4  -9  -1   18.50    5.80
  -4  -9  -1   17.40    5.50
  -4  -9  -1   16.20    2.20
   4   9   1   15.00    4.80
   4   9   1    7.00    4.80
   4   9   1   20.80    5.60
   4   9   1   12.50    5.60
   4   9   1   19.00    6.30
  -5  -9  -1  109.09   12.20
  -5  -9  -1  107.29   12.10
  -5  -9  -1  125.69   20.70
  -5  -9  -1  102.59   10.70
   5   9   1  110.99   12.40
   5   9   1  114.29   13.10
   5   9   1  123.39   12.70
   5   9   1  139.39   13.90
   5   9   1  120.49   12.80
  -6  -9  -1    2.90    2.90
  -6  -9  -1   -0.70    2.50
  -6  -9  -1    0.50    3.80
   6   9   1    3.40    4.10
   6   9   1    4.40    4.70
   6   9   1   -4.50    3.80
   6   9   1    6.10    5.00
   6   9   1   -1.40    3.90
  -7  -9  -1   61.39   10.80
  -7  -9  -1   76.19    7.80
  -7  -9  -1   76.29    7.90
   7   9   1   68.59   12.40
   7   9   1   81.79   12.90
   7   9   1   65.39   10.60
   7   9   1   89.09   12.70
   7   9   1   80.89   12.20
  -8  -9  -1    1.00    2.40
   8   9   1    6.40    4.90
   8   9   1   -5.80    3.80
   8   9   1    3.00    6.10
   8   9   1    2.90    4.20
  -9  -9  -1    0.30    3.40
  -9  -9  -1    7.90    4.30
  -9  -9  -1    2.50    1.80
   9   9   1    2.80    6.70
   9   9   1   10.20    4.50
   9   9   1    2.60    4.90
   9   9   1    3.30    4.60
  10   9   1   -9.50    4.00
  10   9   1   -1.70    6.10
  10   9   1    0.40    4.40
  10   9   1    3.60    5.00
  11   9   1   27.60    8.40
  11   9   1   23.90    7.00
  11   9   1   16.20    7.40
  11   9   1   40.90   11.00
  12   9   1   -6.60    5.00
  12   9   1    2.60    4.80
  12   9   1    7.80    5.70
  12   9   1   -1.20    4.90
  11 -10  -1  136.29   15.00
  11 -10  -1  168.08   18.30
  11 -10  -1  136.39   17.60
  11 -10  -1  164.28   17.10
 -11  10   1  145.79   14.50
  10 -10  -1    8.50    5.50
  10 -10  -1    8.10    5.60
  10 -10  -1    4.10    5.20
 -10  10   1   -3.30    4.60
 -10  10   1   -1.30    4.90
 -10  10   1  -12.00    7.40
   9 -10  -1   29.60    8.70
   9 -10  -1   35.60    8.70
   9 -10  -1   24.40    7.90
  -9  10   1   32.80    8.90
  -9  10   1   18.60    6.70
  -9  10   1   25.50    7.40
   8 -10  -1   61.59   10.50
   8 -10  -1   83.09   15.40
   8 -10  -1   51.49    9.60
  -8  10   1   87.59   12.50
  -8  10   1   64.19   12.00
   7 -10  -1  107.59   12.20
   7 -10  -1  127.69   14.50
   7 -10  -1   93.79   14.00
  -7  10   1  110.99   13.00
  -7  10   1  114.09   13.80
  -7  10   1  118.49   13.80
  -7  10   1  107.49   12.40
   6 -10  -1   56.89    9.90
   6 -10  -1   55.09   10.30
   6 -10  -1   73.99   10.70
   6 -10  -1   64.29   10.00
  -6  10   1   50.29    9.60
  -6  10   1   41.90    8.70
  -6  10   1   51.19    9.20
  -6  10   1   52.49   10.50
   5 -10  -1    2.30    4.50
   5 -10  -1    4.10    3.20
   5 -10  -1    7.70    4.90
   5 -10  -1    0.30    3.30
  -5  10   1   -4.90    2.90
  -5  10   1   -5.70    3.60
  -5  10   1   -4.80    3.00
  -5  10   1   16.70    6.50
   4 -10  -1  318.87   22.70
   4 -10  -1  356.46   22.50
   4 -10  -1  339.67   25.20
   4 -10  -1  297.97   24.00
  -4  10   1  299.87   24.00
  -4  10   1  296.57   24.40
  -4  10   1  307.27   24.00
  -4  10   1  331.97   23.10
  -4  10   1  312.87   24.70
  -4  10   1  274.77   22.60
   3 -10  -1  113.39   12.80
   3 -10  -1   98.39   12.80
   3 -10  -1  105.39   12.60
   3 -10  -1  101.39   10.30
   3 -10  -1  105.79   11.10
   3 -10  -1  108.19   10.90
  -3  10   1  108.89   11.40
  -3  10   1  106.19   11.30
  -3  10   1   88.99   19.10
  -3  10   1   92.29   11.20
  -3  10   1  117.29   13.10
  -3  10   1  107.09   13.10
   2 -10  -1   95.79   13.70
   2 -10  -1   87.39   10.00
   2 -10  -1   79.89   12.10
   2 -10  -1   93.69    9.30
   2 -10  -1   80.79   10.90
  -2  10   1   95.29   12.10
  -2  10   1   82.29   10.40
  -2  10   1  105.09   11.90
  -2  10   1   92.89   10.00
  -2  10   1  112.69   12.40
  -2  10   1   80.89    9.90
   1 -10  -1   -2.00    3.50
   1 -10  -1   -1.60    2.60
   1 -10  -1    1.80    3.80
   1 -10  -1    4.10    3.60
   1 -10  -1    6.00    3.90
   1 -10  -1    8.10    3.70
  -1  10   1   -0.30    3.60
  -1  10   1    1.20    3.50
  -1  10   1    3.50    4.00
  -1  10   1    3.40    4.70
  -1  10   1   -4.10    2.80
  -1  10   1    5.40    4.50
   0 -10  -1   80.79   10.70
   0 -10  -1   88.79    9.70
   0 -10  -1   67.99    7.60
   0  10   1   85.29   10.10
   0  10   1   96.69    9.10
  -1 -10  -1  131.39   13.30
  -1 -10  -1  175.08   13.60
  -1 -10  -1  161.38   15.30
  -1 -10  -1  142.79   10.70
  -1 -10  -1  135.29   14.00
  -1 -10  -1  144.49   13.50
   1  10   1  139.69   14.80
   1  10   1  131.59   12.90
   1  10   1  141.49   14.50
   1  10   1  144.59   14.60
   1  10   1  137.29   13.70
   1  10   1  126.09   11.30
  -2 -10  -1   18.80    3.70
  -2 -10  -1   13.90    5.20
  -2 -10  -1   19.30    5.10
  -2 -10  -1   17.60    5.90
   2  10   1   11.30    5.10
   2  10   1   23.30    7.10
   2  10   1   19.80    5.70
   2  10   1   14.40    5.80
   2  10   1   17.70    6.60
  -3 -10  -1   19.00    5.20
  -3 -10  -1   23.90    3.60
  -3 -10  -1   22.80    5.90
  -3 -10  -1   11.60    5.40
  -3 -10  -1   20.40    5.90
  -3 -10  -1   21.60    6.50
   3  10   1   18.50    6.60
   3  10   1   19.80    6.40
   3  10   1   21.10    6.40
   3  10   1   23.40    7.00
   3  10   1   13.20    4.90
  -4 -10  -1  176.08   16.50
  -4 -10  -1  203.48   15.20
  -4 -10  -1  165.98   10.80
  -4 -10  -1  159.88   16.40
  -4 -10  -1  175.18   15.00
   4  10   1  225.98   17.90
   4  10   1  188.58   16.90
   4  10   1  152.68   15.80
   4  10   1  181.38   16.70
   4  10   1  189.38   17.50
  -5 -10  -1  287.47   21.20
  -5 -10  -1  319.07   23.60
  -5 -10  -1  318.77   21.30
   5  10   1  260.17   23.00
   5  10   1  302.37   24.30
   5  10   1  333.97   24.30
   5  10   1  289.37   23.50
  -6 -10  -1    9.10    4.00
  -6 -10  -1   19.00    4.90
  -6 -10  -1   19.80    6.30
   6  10   1   38.70    9.00
   6  10   1   10.60    6.20
   6  10   1   21.00    6.90
   6  10   1   36.70    8.40
  -7 -10  -1   14.50    3.90
  -7 -10  -1    6.40    3.30
  -7 -10  -1   -1.90    3.50
   7  10   1    6.40    4.90
   7  10   1   10.10    5.70
   7  10   1   13.20    6.20
   7  10   1   -1.80    5.60
  -8 -10  -1    2.30    2.50
  -8 -10  -1    7.20    2.90
   8  10   1    3.10    5.40
   8  10   1   10.90    5.80
  -9 -10  -1  126.49    9.40
   9  10   1  126.19   14.60
   9  10   1  103.09   15.20
   9  10   1  124.99   14.40
   9  10   1  113.49   16.90
  10  10   1   63.99   11.50
  10  10   1   38.50    9.50
  10  10   1   70.09   12.20
  10  10   1   62.89   13.10
  11  10   1   36.40    9.60
  11  10   1   46.60    9.90
  11  10   1   48.00   10.00
  11  10   1   26.70    9.70
  11 -11  -1   21.60    7.70
  10 -11  -1   59.79   10.40
  10 -11  -1   63.89   11.30
  10 -11  -1   49.40   10.90
  10 -11  -1   64.69   12.80
 -10  11   1   61.69   10.30
   9 -11  -1    0.10    5.30
   9 -11  -1   -7.50    4.00
   9 -11  -1   11.60    5.70
   9 -11  -1   -1.50    4.20
  -9  11   1   -5.20    5.30
  -9  11   1    5.50    5.10
   8 -11  -1   91.39   13.50
   8 -11  -1   95.09   14.00
   8 -11  -1   99.29   15.40
   8 -11  -1  119.69   14.80
  -8  11   1   96.79   14.10
  -8  11   1  122.59   14.30
   7 -11  -1  152.98   17.10
   7 -11  -1  189.28   18.80
   7 -11  -1  152.28   17.60
  -7  11   1  170.18   17.50
  -7  11   1  192.98   17.70
  -7  11   1  188.48   18.40
   6 -11  -1   62.39   10.30
   6 -11  -1   37.70    9.60
   6 -11  -1   51.79    9.50
   6 -11  -1   48.10   10.20
  -6  11   1   49.00    9.60
  -6  11   1   58.09   11.40
  -6  11   1   49.90   10.30
   5 -11  -1   27.80    6.50
   5 -11  -1   31.40    7.40
   5 -11  -1   13.60    6.70
   5 -11  -1   23.80    6.30
  -5  11   1   28.00    8.00
  -5  11   1   23.80    7.90
  -5  11   1   17.10    5.90
   4 -11  -1    7.90    4.60
   4 -11  -1   -1.50    4.50
   4 -11  -1    7.30    4.60
   4 -11  -1    4.70    4.60
  -4  11   1    4.90    5.10
  -4  11   1    0.10    4.50
  -4  11   1    4.10    4.70
   3 -11  -1  835.22   52.09
   3 -11  -1  784.62   50.69
   3 -11  -1  745.53   48.70
   3 -11  -1  788.12   50.99
   3 -11  -1  848.92   48.10
  -3  11   1  847.92   49.40
  -3  11   1  757.12   49.30
  -3  11   1  782.62   51.29
  -3  11   1  856.11   51.69
  -3  11   1  866.01   51.99
   2 -11  -1  212.88   18.50
   2 -11  -1  176.88   17.80
   2 -11  -1  192.38   15.00
   2 -11  -1  175.38   15.90
   2 -11  -1  171.38   15.70
  -2  11   1  188.68   15.80
  -2  11   1  217.28   16.70
  -2  11   1  214.78   19.00
  -2  11   1  193.58   18.20
   1 -11  -1   96.39    9.10
   1 -11  -1   99.19   10.70
   1 -11  -1   65.19   11.10
   1 -11  -1   72.69   11.80
   1 -11  -1   69.89   10.50
  -1  11   1   87.89   10.40
  -1  11   1   74.99   11.60
  -1  11   1   60.19   10.30
  -1  11   1  105.19   12.70
  -1  11   1   79.29    9.80
   0 -11  -1   34.40    8.50
   0 -11  -1   21.00    6.80
   0 -11  -1   40.90    8.90
   0 -11  -1   23.60    6.30
   0 -11  -1   25.90    6.90
   0 -11  -1   31.80    5.50
   0  11   1   40.60    9.40
   0  11   1   44.60    9.50
   0  11   1   36.60    7.50
   0  11   1   30.20    5.90
   0  11   1   37.40    9.30
  -1 -11  -1  213.38   18.70
  -1 -11  -1  195.08   18.20
  -1 -11  -1  236.58   20.80
  -1 -11  -1  205.28   19.30
  -1 -11  -1  239.78   15.70
  -1 -11  -1  240.58   18.20
   1  11   1  254.57   19.00
   1  11   1  222.38   19.70
   1  11   1  265.37   21.00
   1  11   1  226.18   16.50
   1  11   1  207.48   19.90
  -2 -11  -1   54.49    9.30
  -2 -11  -1   81.19   12.50
  -2 -11  -1   78.49   13.10
  -2 -11  -1   69.39   10.00
  -2 -11  -1   55.79   10.90
  -2 -11  -1   72.99    6.80
   2  11   1   68.09   10.60
   2  11   1   49.90    9.70
   2  11   1   48.70    9.40
   2  11   1   91.39   13.40
  -3 -11  -1   -1.40    3.40
  -3 -11  -1    5.40    4.10
   3  11   1   -2.00    3.70
   3  11   1    5.20    5.40
   3  11   1   -2.50    4.00
   3  11   1   -4.10    4.00
  -4 -11  -1  654.83   41.90
  -4 -11  -1  638.04   41.10
  -4 -11  -1  704.03   44.10
  -4 -11  -1  612.64   36.80
   4  11   1  658.53   44.00
   4  11   1  758.82   44.00
   4  11   1  740.93   45.00
   4  11   1  716.23   44.90
  -5 -11  -1   86.09   10.00
  -5 -11  -1   88.99   10.00
  -5 -11  -1   86.19   13.10
   5  11   1   69.79   11.90
   5  11   1   84.69   12.30
   5  11   1   91.79   13.70
   5  11   1  101.39   14.60
  -6 -11  -1   40.50    7.50
  -6 -11  -1   54.29   10.70
  -6 -11  -1   75.09   11.20
   6  11   1   54.19   10.40
   6  11   1   52.09   10.70
   6  11   1   70.29   12.60
   6  11   1   65.99   12.50
  -7 -11  -1    5.10    3.40
  -7 -11  -1    4.80    4.90
   7  11   1    0.00    5.30
   7  11   1    7.90    7.00
   7  11   1   11.20    6.90
   7  11   1    7.70    5.20
  -8 -11  -1  314.07   20.50
  -8 -11  -1  288.37   28.80
  -8 -11  -1  323.27   21.00
   8  11   1  311.07   25.70
   8  11   1  302.07   26.60
   8  11   1  326.57   25.80
   8  11   1  252.87   24.60
  -9 -11  -1   10.10    3.40
   9  11   1   18.00    6.30
   9  11   1    4.30    6.00
   9  11   1   18.20    8.90
   9  11   1   14.40    6.40
 -10 -11  -1   47.50    8.80
  10  11   1   41.30   11.60
  10  11   1   28.10    9.40
  10  11   1   36.50    9.90
  10  11   1   40.80    9.50
  11  11   1   11.60    7.60
  11  11   1   13.80    7.40
  11  11   1    8.60    6.60
  11  11   1    4.80    6.10
  10 -12  -1   -9.60    4.50
  10 -12  -1   -4.50    4.90
  10 -12  -1    1.60    4.50
 -10  12   1  -13.10    5.10
   9 -12  -1   -8.30    6.20
   9 -12  -1    5.10    6.30
   9 -12  -1    4.30    5.30
   9 -12  -1    7.70    5.60
  -9  12   1   -2.40    4.80
  -9  12   1    1.60    5.70
   8 -12  -1   -1.10    4.00
   8 -12  -1    9.40    5.50
   8 -12  -1    7.70    6.50
   8 -12  -1   -1.10    4.80
  -8  12   1    0.20    5.10
  -8  12   1    4.10    4.70
   7 -12  -1    6.30    4.70
   7 -12  -1   -2.20    4.70
   7 -12  -1  -11.00    4.60
  -7  12   1   -2.50    4.00
  -7  12   1   13.10    5.90
  -7  12   1    2.10    5.50
   6 -12  -1   12.40    6.30
   6 -12  -1    2.30    4.60
  -6  12   1    3.40    6.10
  -6  12   1   10.10    5.60
  -6  12   1    3.60    4.40
   5 -12  -1    7.50    6.30
   5 -12  -1   -1.20    3.60
   5 -12  -1   13.80    6.70
  -5  12   1    8.50    5.40
  -5  12   1   10.20    6.90
   4 -12  -1  194.18   16.50
   4 -12  -1  203.68   17.80
   4 -12  -1  204.18   19.80
   4 -12  -1  202.48   20.30
  -4  12   1  209.58   19.90
  -4  12   1  190.18   17.50
  -4  12   1  229.88   20.10
   3 -12  -1   17.50    7.60
   3 -12  -1   12.30    4.70
   3 -12  -1   20.50    5.60
   3 -12  -1    8.80    5.50
  -3  12   1   15.70    7.30
  -3  12   1   16.10    5.50
   2 -12  -1  107.09   13.80
   2 -12  -1   78.09   12.00
   2 -12  -1   93.59   11.30
   2 -12  -1   94.39   10.30
  -2  12   1   96.19   14.30
  -2  12   1   89.79   11.40
  -2  12   1   68.69   11.80
  -2  12   1  103.59   11.50
  -2  12   1  113.69   13.90
   1 -12  -1   37.80    8.50
   1 -12  -1   50.59   10.50
   1 -12  -1   37.90    6.60
  -1  12   1   21.80    7.70
  -1  12   1   45.40   10.00
  -1  12   1   42.90    8.50
  -1  12   1   23.30    8.50
   0 -12  -1   44.70    8.60
   0 -12  -1   61.39   11.40
   0 -12  -1   50.79    7.40
   0 -12  -1   48.60   10.00
   0  12   1   48.00    9.70
   0  12   1   67.19   10.50
   0  12   1   56.99   11.70
   0  12   1   60.29   11.70
   0  12   1   51.79    8.50
  -1 -12  -1   23.10    7.20
  -1 -12  -1   21.20    6.10
  -1 -12  -1   29.60    8.70
  -1 -12  -1   28.50    8.40
   1  12   1   19.30    6.90
   1  12   1   12.80    6.20
   1  12   1   20.20    7.10
   1  12   1   21.80    5.50
   1  12   1   29.10    8.60
  -2 -12  -1   10.10    4.40
  -2 -12  -1   -4.50    3.50
  -2 -12  -1    7.00    3.20
   2  12   1    3.50    4.70
   2  12   1   -2.80    5.10
   2  12   1    2.80    4.60
   2  12   1    1.00    4.60
  -3 -12  -1  283.17   23.50
  -3 -12  -1  286.87   17.90
  -3 -12  -1  279.47   21.30
   3  12   1  317.47   24.90
   3  12   1  295.77   24.40
   3  12   1  264.17   22.40
   3  12   1  303.97   24.50
  -4 -12  -1    5.30    4.80
  -4 -12  -1    7.80    4.60
  -4 -12  -1    3.70    2.20
   4  12   1    0.40    4.90
   4  12   1   12.00    6.70
   4  12   1    6.20    4.90
   4  12   1   13.80    6.70
  -5 -12  -1  151.68   16.10
  -5 -12  -1  165.68   14.60
  -5 -12  -1  177.58   17.30
   5  12   1  153.58   16.30
   5  12   1  153.68   16.90
   5  12   1  168.58   17.90
   5  12   1  167.58   17.70
  -6 -12  -1   45.30    9.40
  -6 -12  -1   72.39    9.20
   6  12   1   72.29   13.40
   6  12   1   60.39   12.00
   6  12   1   74.59   14.50
   6  12   1   95.39   17.20
  -7 -12  -1   72.29    9.70
  -7 -12  -1   61.79    9.40
  -7 -12  -1   78.99   13.50
   7  12   1   53.39   11.70
   7  12   1   78.99   14.00
   7  12   1   47.50   11.50
  -8 -12  -1    6.60    6.00
  -8 -12  -1    6.40    3.50
   8  12   1    2.80    6.60
   8  12   1    1.20    7.30
   8  12   1   16.20    8.10
   8  12   1   10.90    6.90
  -9 -12  -1   -1.50    2.90
   9  12   1    5.80    6.80
   9  12   1   -2.80    4.00
   9  12   1   -1.40    6.30
   9  12   1   -9.50    4.80
  10  12   1    0.90    6.90
  10  12   1   10.60    5.90
  10  12   1    4.20    5.80
  10  12   1    2.70    6.10
   9 -13  -1   36.80    8.40
   9 -13  -1   36.50    9.30
   9 -13  -1   57.09   12.40
  -9  13   1   25.10    9.10
  -9  13   1    8.70    9.60
   8 -13  -1   -0.90    6.60
   8 -13  -1    2.00    5.00
   8 -13  -1   -5.30    4.70
   8 -13  -1    8.20    5.60
  -8  13   1   -1.20    5.90
  -8  13   1   -6.60    5.40
  -8  13   1    9.50    6.70
   7 -13  -1   23.00    7.00
   7 -13  -1   21.40    8.20
   7 -13  -1   15.10    8.20
  -7  13   1   15.10    6.80
  -7  13   1   15.80    8.20
  -7  13   1   29.00    9.30
   6 -13  -1    6.80    6.40
   6 -13  -1    4.80    4.70
   6 -13  -1    5.00    5.20
   6 -13  -1    5.00    4.50
  -6  13   1    4.70    4.50
   5 -13  -1   95.79   12.30
   5 -13  -1  116.89   17.00
   5 -13  -1  119.69   17.20
  -5  13   1   88.19   14.70
  -5  13   1   85.29   12.90
   4 -13  -1   17.30    7.30
   4 -13  -1   25.90    8.70
   4 -13  -1   11.10    5.40
  -4  13   1   14.10    7.30
  -4  13   1   30.40    8.30
  -4  13   1   27.80    7.70
   3 -13  -1   62.59   12.40
   3 -13  -1   48.60    9.50
   3 -13  -1   46.90    8.40
  -3  13   1   50.99   10.80
  -3  13   1   57.49   11.70
  -3  13   1   49.90    9.70
   2 -13  -1   38.40    7.30
   2 -13  -1   52.49   10.80
   2 -13  -1   47.20   10.80
   2 -13  -1   35.60    8.30
  -2  13   1   48.10   11.40
  -2  13   1   36.60   10.00
  -2  13   1   37.50    8.30
   1 -13  -1   23.20    7.00
   1 -13  -1   23.10    5.80
   1 -13  -1   31.20    7.30
   1 -13  -1   30.20    9.50
  -1  13   1   33.80    9.20
  -1  13   1   21.70    7.00
  -1  13   1   18.30    7.10
  -1  13   1   27.30    8.20
  -1  13   1   31.20    7.50
   0 -13  -1  268.67   19.90
   0 -13  -1  244.98   21.70
   0 -13  -1  220.38   26.10
   0 -13  -1  220.18   16.50
   0  13   1  208.28   20.40
   0  13   1  202.58   18.60
   0  13   1  219.08   17.50
   0  13   1  180.28   20.10
   0  13   1  235.18   21.40
  -1 -13  -1   -0.20    2.90
  -1 -13  -1   -2.10    4.20
  -1 -13  -1   -2.80    3.10
   1  13   1    9.00    5.70
   1  13   1   -4.10    3.60
   1  13   1    1.60    5.30
   1  13   1    3.30    4.90
  -2 -13  -1  104.59   11.90
  -2 -13  -1   71.39   13.30
  -2 -13  -1   85.39   13.40
   2  13   1  109.09   12.90
   2  13   1   96.59   16.20
   2  13   1   90.19   14.90
   2  13   1  116.09   16.40
  -3 -13  -1    3.40    4.80
  -3 -13  -1   -2.30    3.50
  -3 -13  -1    3.00    2.60
   3  13   1   -0.10    4.90
   3  13   1    5.20    5.20
   3  13   1   -1.90    4.30
   3  13   1   -4.00    5.20
  -4 -13  -1   68.19   12.10
  -4 -13  -1   46.20    5.30
  -4 -13  -1   59.79    9.70
   4  13   1   62.99   12.00
   4  13   1   52.59   10.40
   4  13   1   55.19   11.70
   4  13   1   52.89   11.20
  -5 -13  -1    5.30    4.90
  -5 -13  -1   16.70    5.60
   5  13   1    9.30    6.60
   5  13   1    8.20    8.00
   5  13   1   14.40    8.70
   5  13   1   14.00    6.30
  -6 -13  -1   13.30    5.50
  -6 -13  -1   29.60    8.40
   6  13   1   22.80    8.60
   6  13   1   33.40    9.80
   6  13   1   28.40    9.40
  -7 -13  -1   80.09    9.40
  -7 -13  -1   64.09   11.70
   7  13   1   42.90   14.70
   7  13   1   57.99   12.70
   7  13   1   74.69   13.20
   7  13   1   66.59   12.30
  -8 -13  -1    8.70    6.20
  -8 -13  -1   -0.80    3.40
  -8 -13  -1   -7.50    4.50
   8  13   1   -2.70    4.80
   8  13   1    1.70    6.90
   8  13   1   -2.00    6.00
  -9 -13  -1    7.00    3.60
   9  13   1    8.80    7.40
   9  13   1    8.60    6.70
   9  13   1    8.00    6.00
   9  13   1   14.90    7.60
   8 -14  -1   14.50    6.70
   8 -14  -1   23.70    7.80
   8 -14  -1   17.70    7.80
  -8  14   1    7.00    6.60
  -8  14   1   12.80    7.60
  -8  14   1   14.90    8.30
   7 -14  -1    2.70    5.10
   7 -14  -1    1.80    7.00
   7 -14  -1    1.70    6.10
  -7  14   1   11.40    7.10
  -7  14   1   10.50    7.20
  -7  14   1    7.40    6.70
   6 -14  -1   39.60   10.70
   6 -14  -1   47.90    9.80
   6 -14  -1   29.60    7.70
   6 -14  -1   36.80   11.50
  -6  14   1   41.50   11.00
  -6  14   1   49.20   11.50
  -6  14   1   36.30    9.60
   5 -14  -1   25.30    9.00
   5 -14  -1   28.60    9.10
   5 -14  -1   15.30    6.70
   5 -14  -1   18.00    6.00
  -5  14   1   21.60    7.40
  -5  14   1   18.90    7.50
  -5  14   1    7.50    6.70
   4 -14  -1    1.70    5.40
   4 -14  -1    2.90    4.30
   4 -14  -1    0.10    6.00
   4 -14  -1    2.10    7.50
  -4  14   1    6.30    5.30
  -4  14   1   -3.80    5.10
  -4  14   1    2.60    5.60
   3 -14  -1   27.80    7.10
   3 -14  -1   49.90   11.30
   3 -14  -1   21.80    8.20
   3 -14  -1   29.90    7.90
  -3  14   1   20.70    9.00
  -3  14   1   32.60    8.30
  -3  14   1   35.10    9.90
   2 -14  -1   33.60   13.30
   2 -14  -1    1.30    5.20
   2 -14  -1    4.70    4.50
   2 -14  -1   -0.70    3.40
  -2  14   1  -12.30    8.80
  -2  14   1    3.90    5.10
  -2  14   1   -2.10    3.60
   1 -14  -1   33.40    7.00
   1 -14  -1   39.80    9.60
  -1  14   1   46.70   11.00
  -1  14   1   46.50    9.00
   0 -14  -1  100.09   12.40
   0 -14  -1  120.19   17.40
   0 -14  -1  103.99   10.80
   0  14   1  121.69   15.80
   0  14   1  105.39   12.00
   0  14   1  121.19   17.90
   0  14   1  100.29   14.00
  -1 -14  -1   66.79   11.10
  -1 -14  -1   71.19   12.50
  -1 -14  -1   79.39    8.60
   1  14   1   73.39   13.90
   1  14   1   62.39   15.50
   1  14   1   73.99   11.50
   1  14   1   57.39   12.10
  -2 -14  -1    4.90    4.90
  -2 -14  -1   12.80    4.10
  -2 -14  -1   14.50    6.50
   2  14   1   17.60    8.60
   2  14   1   11.40    7.20
   2  14   1   21.00    8.30
   2  14   1    9.50    5.90
  -3 -14  -1   61.49   10.60
  -3 -14  -1   64.09   14.20
  -3 -14  -1   62.79    7.00
   3  14   1   71.89   13.30
   3  14   1   76.49   12.90
   3  14   1   77.99   14.90
  -4 -14  -1    4.60    5.70
  -4 -14  -1   -2.80    3.70
  -4 -14  -1    6.00    2.70
   4  14   1    1.70    5.30
   4  14   1   -4.80    5.30
   4  14   1    0.50    6.90
  -5 -14  -1   -2.60    1.50
  -5 -14  -1    4.30    4.50
  -5 -14  -1    6.70    4.30
   5  14   1   -1.70    5.00
   5  14   1    8.70    7.30
   5  14   1   -1.00    4.90
   5  14   1   -3.10    5.00
  -6 -14  -1   63.39   12.50
  -6 -14  -1   76.79    9.90
   6  14   1   69.59   13.80
   6  14   1   76.39   15.10
   6  14   1   68.79   13.40
   6  14   1   71.99   13.60
  -7 -14  -1   20.90    7.10
  -7 -14  -1   20.10    5.90
   7  14   1   21.20    7.80
   7  14   1   15.10    8.40
   7  14   1   11.80    7.50
   7  14   1   15.20    8.50
  -8 -14  -1   43.40    7.30
   8  14   1   60.29   12.80
   8  14   1   18.90    9.70
   8  14   1   44.20   11.70
   8  14   1   35.10   10.00
   7 -15  -1   14.40    9.00
   7 -15  -1   26.10    8.10
  -7  15   1   28.60   10.10
  -7  15   1   27.40    9.30
  -7  15   1   20.50    8.10
   6 -15  -1   41.10   11.00
   6 -15  -1   57.79   14.10
   6 -15  -1   36.00    8.80
   6 -15  -1   31.10    8.10
  -6  15   1   63.29   14.10
  -6  15   1   50.19   11.90
  -6  15   1   48.50   10.50
   5 -15  -1   19.40    9.20
   5 -15  -1   15.30    6.30
   5 -15  -1   18.70    7.20
   5 -15  -1   13.00    7.20
  -5  15   1   13.20    7.90
  -5  15   1   16.20    6.60
  -5  15   1   18.50    8.20
   4 -15  -1   98.89   14.70
   4 -15  -1   84.69   14.40
   4 -15  -1  104.09   12.30
  -4  15   1  126.39   19.60
  -4  15   1   89.19   13.90
  -4  15   1   98.59   16.40
   3 -15  -1   -7.60    4.80
   3 -15  -1   -1.50    4.40
   3 -15  -1    9.10    5.40
  -3  15   1    3.40    5.80
  -3  15   1    3.90    6.40
  -3  15   1   11.20    6.40
   2 -15  -1  107.99   12.10
   2 -15  -1  126.99   16.40
   2 -15  -1  114.39   13.80
  -2  15   1  110.69   15.40
  -2  15   1  124.29   18.80
  -2  15   1   95.49   17.10
   1 -15  -1    8.80    6.60
   1 -15  -1   17.40    6.60
   1 -15  -1    7.00    4.50
  -1  15   1    9.10    6.80
  -1  15   1   11.00    7.60
  -1  15   1    4.80    5.40
   0 -15  -1  130.39   17.10
   0 -15  -1  147.69   15.20
   0 -15  -1  145.09   12.90
   0  15   1  150.98   15.70
   0  15   1  152.38   18.50
   0  15   1  137.09   17.80
  -1 -15  -1   21.10    8.30
  -1 -15  -1   18.20    6.20
  -1 -15  -1    9.00    4.80
   1  15   1    8.50    8.50
   1  15   1   11.40    8.00
   1  15   1    9.10    5.80
   1  15   1   16.70    7.00
  -2 -15  -1   70.69   11.30
   2  15   1   62.49   13.70
   2  15   1   57.99   11.80
   2  15   1   78.09   14.70
   2  15   1   68.49   12.00
  -3 -15  -1    5.70    3.10
  -3 -15  -1   -7.40    3.50
  -3 -15  -1    4.00    4.20
   3  15   1   -2.10    5.50
   3  15   1  -12.60    6.10
   3  15   1    0.90    5.60
   3  15   1   -0.70    5.60
  -4 -15  -1   15.80    6.90
  -4 -15  -1   10.40    3.40
  -4 -15  -1    9.00    7.40
   4  15   1    4.10    7.00
   4  15   1   17.80    8.70
   4  15   1    9.30    6.00
   4  15   1   13.70    7.20
  -5 -15  -1   37.50   10.20
  -5 -15  -1   20.70    3.00
   5  15   1   22.90    8.70
   5  15   1   13.40    7.40
   5  15   1   33.90   10.60
   5  15   1   17.40    7.80
  -6 -15  -1    7.20    6.70
  -6 -15  -1    8.70    5.30
   6  15   1    3.40    6.90
   6  15   1    1.80    6.40
   6  15   1    2.70    5.40
   6  15   1    3.00    7.40
  -7 -15  -1   18.10    5.90
  -7 -15  -1    9.50    6.40
   7  15   1   21.60    8.10
   7  15   1   21.60    8.30
   7  15   1   25.20    9.50
   5 -16  -1   40.40    9.30
   5 -16  -1   22.70    9.30
   5 -16  -1   67.69   12.50
  -5  16   1   49.99   11.10
  -5  16   1   46.70   11.30
  -5  16   1   53.39   12.50
   4 -16  -1   14.90    6.30
   4 -16  -1    1.40    6.00
   4 -16  -1    4.10    5.30
  -4  16   1    2.70    6.40
  -4  16   1   23.60    9.40
  -4  16   1    7.00    6.10
   3 -16  -1    4.30    4.80
   3 -16  -1    2.70    4.60
   3 -16  -1    6.20    5.60
  -3  16   1   -0.80    5.60
  -3  16   1   13.50    7.00
  -3  16   1    1.60    5.90
   2 -16  -1   18.20    8.00
   2 -16  -1   16.30    6.50
  -2  16   1   16.90    8.30
  -2  16   1   16.50    7.30
  -2  16   1   14.50    7.90
   1 -16  -1    3.30    4.10
   1 -16  -1   -3.10    4.70
   1 -16  -1   -1.50    3.90
  -1  16   1   -8.10    5.50
  -1  16   1    2.10    5.70
  -1  16   1    6.80    5.60
   0 -16  -1   -3.00    5.40
   0 -16  -1    2.80    4.80
   0 -16  -1    4.30    4.20
   0  16   1  -10.00    4.60
   0  16   1   -0.20    5.00
   0  16   1   -2.00    4.70
  -1 -16  -1   -1.20    3.70
  -1 -16  -1   12.00    6.90
  -1 -16  -1    1.00    4.70
   1  16   1   -6.70    5.40
   1  16   1   -0.40    6.70
  -2 -16  -1    8.90    6.80
  -2 -16  -1    4.80    3.60
  -2 -16  -1    6.20    4.60
   2  16   1    3.50    7.20
   2  16   1    4.20    6.10
   2  16   1    5.90    6.00
  -3 -16  -1    5.20    5.30
  -3 -16  -1   -4.30    4.40
   3  16   1    1.20    7.30
   3  16   1   -6.90    3.90
   3  16   1    3.10    6.30
   3  16   1    8.90    6.70
  -4 -16  -1    8.80    6.70
  -4 -16  -1   -1.10    4.50
  -4 -16  -1    1.90    3.20
   4  16   1    2.60    5.70
   4  16   1   10.50    6.80
   4  16   1    1.90    7.90
  -5 -16  -1   -0.20    4.20
  -5 -16  -1    1.70    6.50
   5  16   1    3.40    8.20
   5  16   1    2.10    8.30
   5  16   1   -0.80    5.30
   5  16   1   -0.60    5.50
  -6 -16  -1   48.30    9.30
   6  16   1   34.10   10.00
   6  16   1   39.70   11.40
   6  16   1   43.70   11.30
   3 -17  -1    2.60    5.40
   3 -17  -1   -5.60    3.80
   3 -17  -1    6.40    6.80
  -3  17   1   14.90    6.80
  -3  17   1    7.30    7.30
   2 -17  -1   52.69   10.70
   2 -17  -1   64.89   13.90
   2 -17  -1   50.79    9.30
  -2  17   1   38.60   10.00
  -2  17   1   61.19   14.40
  -2  17   1   58.19   12.90
   1 -17  -1    1.70    5.10
   1 -17  -1    5.30    5.30
   1 -17  -1    7.00    9.30
  -1  17   1   18.50    8.10
  -1  17   1   20.50    7.00
   0 -17  -1   23.50    9.00
   0 -17  -1   37.60    9.30
   0  17   1    8.50    7.50
   0  17   1   16.20    8.30
   0  17   1    9.00    6.90
  -1 -17  -1    7.70    4.30
  -1 -17  -1   20.40    8.30
  -1 -17  -1    1.30    4.50
   1  17   1    8.70    6.70
   1  17   1   11.60    6.50
   1  17   1   -2.90    5.80
  -2 -17  -1   14.40    9.40
  -2 -17  -1   12.70    4.80
  -2 -17  -1   22.90    7.30
   2  17   1   21.50    8.80
   2  17   1    8.00    6.10
   2  17   1   21.70    9.90
  -3 -17  -1  105.09   10.40
  -3 -17  -1  123.39   19.30
  -3 -17  -1  110.79   16.20
   3  17   1  112.89   16.50
   3  17   1  122.79   19.00
   3  17   1   67.49   15.20
  -4 -17  -1    4.10    4.80
  -4 -17  -1    6.80    6.70
   4  17   1   -3.80    7.70
   3  17  -2   14.10   10.30
   3  17  -2   -0.30    6.80
   3  17  -2   18.90    8.40
  -3 -17   2   12.00    6.20
  -3 -17   2    6.40    8.00
  -3 -17   2   11.80    4.80
   2  17  -2   19.30    7.30
   2  17  -2   25.60    9.30
   2  17  -2    5.30    8.10
  -2 -17   2   12.30    5.20
  -2 -17   2   19.30    7.50
  -2 -17   2   24.00    7.10
   1  17  -2   -3.90    5.30
   1  17  -2    5.90    6.50
   1  17  -2   -7.40    5.40
  -1 -17   2   -6.50    3.70
  -1 -17   2   -4.80    4.40
  -1 -17   2    4.00    5.30
   0  17  -2   50.69   11.60
   0  17  -2   48.30   11.40
   0  17  -2   42.70    9.90
   0 -17   2   46.50   12.10
   0 -17   2   62.99   11.10
  -1  17  -2   14.30    7.10
  -1  17  -2   -9.40    5.10
  -1  17  -2   13.50    6.40
   1 -17   2    1.40    4.50
   1 -17   2   -0.20    4.60
   1 -17   2   19.20    8.30
  -2  17  -2   16.80    6.90
  -2  17  -2   18.30    8.30
   2 -17   2    9.30    6.40
   2 -17   2   14.60    6.30
  -3  17  -2   19.90    9.90
  -3  17  -2   38.90   10.50
  -3  17  -2   20.50    7.80
   3 -17   2   32.30    9.40
   3 -17   2   51.49   12.40
  -6 -16   2  113.79   14.50
   5  16  -2   60.79   13.50
   5  16  -2   61.39   11.80
  -5 -16   2   58.99    6.90
  -5 -16   2   53.19   10.80
  -5 -16   2   70.09   14.00
   4  16  -2   25.70   10.40
   4  16  -2   31.20    9.30
   4  16  -2   37.50   10.60
  -4 -16   2   36.90    9.40
  -4 -16   2   23.80   10.30
  -4 -16   2   34.40    5.70
   3  16  -2   63.29   11.40
   3  16  -2   26.00   11.60
   3  16  -2   35.30   10.90
  -3 -16   2   43.40    6.90
  -3 -16   2   38.10    9.80
  -3 -16   2   25.60    9.60
   2  16  -2   55.89   13.80
   2  16  -2   71.89   12.20
  -2 -16   2   86.19   13.70
  -2 -16   2   82.29    9.30
  -2 -16   2   44.10   11.30
   1  16  -2   28.20   10.30
   1  16  -2   17.80    8.40
   1  16  -2    9.90    6.90
  -1 -16   2   21.00    7.80
  -1 -16   2   29.20    8.80
  -1 -16   2   20.40    5.80
   0  16  -2  184.18   21.10
   0  16  -2  175.38   18.20
   0  16  -2  213.18   22.00
   0 -16   2  184.98   16.30
   0 -16   2  208.18   21.50
   0 -16   2  212.48   20.00
  -1  16  -2   21.50    7.70
  -1  16  -2   27.30    9.30
  -1  16  -2    1.80    6.80
   1 -16   2   23.10   14.70
   1 -16   2   15.20    7.10
   1 -16   2   19.30    7.70
  -2  16  -2  234.88   23.60
  -2  16  -2  224.98   20.40
  -2  16  -2  184.88   22.50
   2 -16   2  231.88   19.10
   2 -16   2  219.68   20.80
   2 -16   2  210.08   22.90
  -3  16  -2   -6.70    5.70
  -3  16  -2    8.40    6.60
  -3  16  -2    8.50    5.00
   3 -16   2    2.60    5.90
   3 -16   2    0.30    4.90
   3 -16   2    0.80    5.00
  -4  16  -2   88.79   16.20
  -4  16  -2  126.29   18.50
   4 -16   2  122.29   14.00
   4 -16   2  102.79   15.80
   4 -16   2  127.49   19.70
  -5  16  -2   -5.00    6.40
  -5  16  -2    6.80    7.10
  -5  16  -2    7.90    6.40
   5 -16   2    4.60    6.40
   5 -16   2   16.20    5.70
   5 -16   2   11.20    5.80
   7  15  -2  178.98   21.10
   7  15  -2  109.79   17.80
   7  15  -2  138.09   18.00
  -7 -15   2  176.38   25.90
  -7 -15   2  154.98   16.30
   6  15  -2   58.09   11.60
   6  15  -2   28.60    9.20
   6  15  -2   46.90   12.20
   6  15  -2   56.09   19.00
  -6 -15   2   71.99   15.20
  -6 -15   2   57.09   11.20
   5  15  -2  129.19   20.10
   5  15  -2  127.39   18.70
   5  15  -2  131.09   19.70
   5  15  -2  102.39   15.80
  -5 -15   2  121.29    9.60
  -5 -15   2  109.79   15.80
  -5 -15   2  146.59   17.90
   4  15  -2  162.08   20.80
   4  15  -2  237.28   23.40
   4  15  -2  166.48   22.00
   4  15  -2  163.28   18.60
  -4 -15   2  201.68   14.10
  -4 -15   2  187.28   20.80
  -4 -15   2  208.28   19.20
   3  15  -2  225.98   20.50
   3  15  -2  255.57   24.90
   3  15  -2  237.78   24.20
  -3 -15   2  225.98   20.80
  -3 -15   2  227.18   23.00
  -3 -15   2  233.58   16.70
   2  15  -2  132.69   20.20
   2  15  -2  119.09   18.50
  -2 -15   2   82.99   13.60
  -2 -15   2  111.49   10.90
  -2 -15   2  127.19   19.10
   1  15  -2   60.79   13.00
   1  15  -2   35.40    9.10
   1  15  -2   58.19   13.10
  -1 -15   2   55.59   10.50
  -1 -15   2   65.19    9.00
  -1 -15   2   47.90   10.90
   0  15  -2   -3.50    5.00
   0  15  -2    0.50    5.70
   0  15  -2   -2.40    4.20
   0 -15   2   -6.60    4.00
   0 -15   2    1.80    5.10
   0 -15   2    3.80    3.90
  -1  15  -2  215.28   21.20
  -1  15  -2  155.28   17.10
  -1  15  -2  202.38   21.00
   1 -15   2  169.08   19.80
   1 -15   2  190.48   18.90
   1 -15   2  193.28   16.40
  -2  15  -2   23.40    9.10
  -2  15  -2   29.50   10.00
  -2  15  -2   30.80    8.10
   2 -15   2   29.50    8.80
   2 -15   2   33.40    8.90
   2 -15   2   25.20    6.60
   2 -15   2   25.60   10.10
  -3  15  -2  234.58   22.80
  -3  15  -2  219.98   19.70
  -3  15  -2  231.08   22.70
   3 -15   2  254.57   23.50
   3 -15   2  229.38   21.00
   3 -15   2  220.88   19.10
   3 -15   2  215.48   23.70
  -4  15  -2   47.00    9.90
  -4  15  -2   69.19   13.80
  -4  15  -2   57.29   12.80
   4 -15   2   66.09   12.90
   4 -15   2   67.79   12.50
   4 -15   2   68.49   10.70
   4 -15   2   50.29   10.00
  -5  15  -2   61.89   12.60
  -5  15  -2   49.30   10.30
  -5  15  -2   56.59   12.30
   5 -15   2   63.89   13.80
   5 -15   2   58.49   12.10
   5 -15   2   52.59   10.10
  -6  15  -2    1.40    5.70
  -6  15  -2    9.70    7.00
  -6  15  -2    0.50    6.30
   6 -15   2    3.80    5.40
   6 -15   2    8.90    6.50
   6 -15   2   -5.20    4.50
  -7  15  -2    7.10    6.50
  -7  15  -2   -5.40    6.60
   7 -15   2   -0.70    4.80
   7 -15   2    1.60    5.90
   7 -15   2    4.00    4.90
   8  14  -2    8.00    6.70
   8  14  -2   13.40    7.30
   8  14  -2   -1.50    4.90
  -8 -14   2   -1.60    4.80
   7  14  -2   -5.70    8.50
   7  14  -2    6.50    6.60
   7  14  -2    5.20    7.10
   7  14  -2    2.40    7.00
  -7 -14   2    0.80    5.50
  -7 -14   2   -3.90    7.50
   6  14  -2  211.58   22.80
   6  14  -2  237.28   24.10
   6  14  -2  233.78   22.80
   6  14  -2  216.78   20.80
  -6 -14   2  216.08   22.00
  -6 -14   2  213.08   24.60
  -6 -14   2  191.58   12.60
   5  14  -2    7.10    7.30
   5  14  -2   18.80    8.50
   5  14  -2   10.20    6.70
   5  14  -2    4.80    6.50
  -5 -14   2    2.10    5.70
  -5 -14   2    4.70    2.60
  -5 -14   2   20.00    7.50
   4  14  -2  209.08   23.00
   4  14  -2  238.08   24.90
   4  14  -2  286.07   25.60
  -4 -14   2  262.57   24.30
  -4 -14   2  263.57   16.90
   3  14  -2   14.30    7.20
   3  14  -2   22.50    7.40
   3  14  -2   13.10    7.00
   3  14  -2   13.50    8.60
  -3 -14   2   19.50    4.80
  -3 -14   2    6.80    6.40
   2  14  -2  105.49   16.50
   2  14  -2  129.29   16.70
  -2 -14   2  105.09   16.00
  -2 -14   2  125.49   11.20
  -2 -14   2  131.09   24.60
   1  14  -2   11.30    5.90
   1  14  -2   10.90    7.40
   1  14  -2    9.60    8.00
  -1 -14   2    5.10    4.40
  -1 -14   2   18.80    7.70
  -1 -14   2   17.80    7.90
   0  14  -2   83.89   12.20
   0  14  -2  104.89   16.40
   0 -14   2  108.79   14.00
   0 -14   2   73.59   12.90
   0 -14   2  105.89   11.00
  -1  14  -2  101.29   16.90
  -1  14  -2  109.99   12.50
   1 -14   2  100.29   16.40
   1 -14   2  114.99   15.20
   1 -14   2  117.79   14.30
   1 -14   2  113.59   11.80
  -2  14  -2  118.69   12.90
  -2  14  -2  142.69   17.90
  -2  14  -2  123.79   18.20
   2 -14   2  123.69   18.00
   2 -14   2   97.09   15.50
   2 -14   2  107.19   14.00
   2 -14   2  124.19   12.40
  -3  14  -2   52.09    9.50
  -3  14  -2   29.20    9.50
  -3  14  -2   73.29   14.50
   3 -14   2   36.30    8.90
   3 -14   2   52.29   13.20
   3 -14   2   76.69   10.60
   3 -14   2   63.49   12.50
  -4  14  -2  169.88   16.60
  -4  14  -2  164.98   18.40
   4 -14   2  184.58   17.70
   4 -14   2  164.98   19.70
   4 -14   2  168.28   20.10
   4 -14   2  192.18   16.80
  -5  14  -2   26.50    7.90
  -5  14  -2   17.40    8.20
  -5  14  -2   37.70    9.30
   5 -14   2   22.80    9.30
   5 -14   2   30.30    8.10
   5 -14   2   29.90    8.80
   5 -14   2   22.30    7.30
  -6  14  -2  100.09   15.20
  -6  14  -2  146.39   16.90
  -6  14  -2  115.09   13.70
   6 -14   2  125.79   15.60
   6 -14   2   89.39   15.80
   6 -14   2  118.79   13.30
   6 -14   2   90.79   14.60
  -7  14  -2    5.10    5.40
  -7  14  -2   -3.00    5.50
  -7  14  -2    6.90    5.80
   7 -14   2    5.40    5.70
   7 -14   2   -0.40    4.80
   7 -14   2    1.90    4.10
   7 -14   2   13.50   11.40
  -8  14  -2    6.10    6.30
   8 -14   2   -6.80    4.50
   8 -14   2    3.80    5.00
   8 -14   2   -0.60    4.30
   9  13  -2    9.50    8.20
   9  13  -2    9.80    7.50
   9  13  -2   22.30   12.80
   9  13  -2    8.20    7.10
  -9 -13   2    8.20    5.00
   8  13  -2    3.10    6.70
   8  13  -2   11.60    6.80
   8  13  -2   -1.00    6.70
  -8 -13   2   10.00    6.30
  -8 -13   2    8.00    4.50
   7  13  -2   -1.20    5.50
   7  13  -2   -2.80    6.00
   7  13  -2   -1.30    4.90
   7  13  -2   -5.20    5.30
  -7 -13   2    0.90    4.50
  -7 -13   2   -9.90    4.20
   6  13  -2    7.20    7.10
   6  13  -2   -4.30    4.70
   6  13  -2    2.40    6.00
   6  13  -2   11.10    7.20
  -6 -13   2   -4.80    4.30
  -6 -13   2   -2.70    1.70
  -6 -13   2   -2.60    1.80
  -6 -13   2    0.40    4.60
   5  13  -2    0.80    5.00
   5  13  -2   -7.70    6.10
   5  13  -2    5.40    6.80
   5  13  -2   -1.70    5.40
  -5 -13   2    9.10    5.30
  -5 -13   2    1.00    4.70
  -5 -13   2    3.40    2.20
   4  13  -2    3.70    5.10
   4  13  -2   -2.10    5.10
   4  13  -2    3.00    5.70
  -4 -13   2   -6.70    5.20
  -4 -13   2    1.40    4.20
  -4 -13   2    4.10    3.10
   3  13  -2    4.00    5.50
   3  13  -2   -4.30    4.70
   3  13  -2   -1.00    4.40
   3  13  -2    2.50    5.40
  -3 -13   2   -2.60    4.20
  -3 -13   2    4.00    4.90
   2  13  -2    3.50    6.10
   2  13  -2    1.30    5.70
   2  13  -2    0.40    4.50
   2  13  -2   23.00    6.90
  -2 -13   2   28.30    7.60
  -2 -13   2    8.40    4.10
  -2 -13   2    8.30    6.50
   1  13  -2   22.00    9.00
   1  13  -2   14.40    6.30
   1  13  -2   15.50    6.90
   1  13  -2   20.90    7.40
  -1 -13   2   21.30    8.20
  -1 -13   2   23.80    5.80
  -1 -13   2   22.10    8.00
  -1 -13   2   13.50    6.50
   0  13  -2   27.30    8.60
   0  13  -2    8.10    5.70
   0  13  -2   12.70    5.40
   0  13  -2    0.70    6.40
   0 -13   2    3.70    4.90
   0 -13   2   12.10    6.10
   0 -13   2    7.60    4.40
   0 -13   2   14.00    6.40
  -1  13  -2   56.89   11.40
  -1  13  -2   44.20    8.60
  -1  13  -2   34.50    8.80
   1 -13   2   27.90    7.50
   1 -13   2   44.40    9.30
  -2  13  -2    0.50    3.60
  -2  13  -2   10.10    6.70
  -2  13  -2    2.80    5.10
   2 -13   2    9.60    6.10
   2 -13   2   -3.30    4.10
   2 -13   2    1.00    3.90
   2 -13   2    3.20    5.10
  -3  13  -2   42.00    9.80
  -3  13  -2   57.99    9.70
  -3  13  -2   62.39   12.10
   3 -13   2   61.99   10.40
   3 -13   2   73.39   13.10
   3 -13   2   48.80   11.30
   3 -13   2   57.09    9.10
  -4  13  -2    4.70    4.90
  -4  13  -2    0.50    4.70
  -4  13  -2   -1.20    4.10
   4 -13   2    0.40    3.60
   4 -13   2    5.50    7.50
   4 -13   2   -6.00    3.60
   4 -13   2   -6.60    4.40
  -5  13  -2   92.79   14.00
  -5  13  -2   91.59   13.80
  -5  13  -2   70.39   11.50
   5 -13   2   77.59   13.50
   5 -13   2   68.69   10.70
   5 -13   2   67.59   11.40
  -6  13  -2   30.10    7.90
  -6  13  -2   19.70    7.60
  -6  13  -2   30.30    8.60
   6 -13   2   15.70    6.10
   6 -13   2   13.70    7.30
   6 -13   2   11.20    6.10
   6 -13   2   13.30    6.20
  -7  13  -2   23.50    8.40
  -7  13  -2   31.30    8.90
   7 -13   2   35.50    9.00
   7 -13   2   34.60    9.00
   7 -13   2   27.30    8.80
   7 -13   2   38.60    9.80
  -8  13  -2   -4.50    4.80
   8 -13   2    2.80    4.20
   8 -13   2    7.80    6.00
   8 -13   2   -2.20    4.20
  -9  13  -2    6.70    5.60
   9 -13   2   -8.30    4.10
   9 -13   2   13.50    6.30
   9 -13   2    2.30    5.00
  10  12  -2   65.49   12.90
  10  12  -2   79.99   15.00
  10  12  -2   65.79   13.60
 -10 -12   2   69.99    9.90
   9  12  -2   16.60    8.00
   9  12  -2   12.30    7.90
   9  12  -2   -0.40    6.30
   9  12  -2    1.20    6.00
  -9 -12   2    3.00    4.00
  -9 -12   2    0.80    5.40
   8  12  -2   60.99   13.50
   8  12  -2   86.29   14.70
   8  12  -2   94.19   16.00
   8  12  -2   71.39   13.00
  -8 -12   2   86.89   10.90
  -8 -12   2   98.89   15.60
   7  12  -2   70.29   13.30
   7  12  -2   62.79   12.90
   7  12  -2   57.59   10.90
   7  12  -2   53.99   11.70
  -7 -12   2   59.79   10.50
  -7 -12   2   64.69   12.80
   6  12  -2   95.19   15.20
   6  12  -2   98.99   16.50
   6  12  -2   99.39   17.10
   6  12  -2  124.09   14.60
  -6 -12   2   83.89   14.30
  -6 -12   2  104.69    7.00
  -6 -12   2   98.89   12.70
  -6 -12   2   96.39    7.00
   5  12  -2   29.10    9.60
   5  12  -2   37.80   10.10
   5  12  -2   23.90    8.80
   5  12  -2   30.50    8.60
  -5 -12   2   64.59   10.60
  -5 -12   2   43.50    5.10
  -5 -12   2   37.30    9.80
   4  12  -2  100.89   15.50
   4  12  -2   70.39   11.70
   4  12  -2  118.89   16.80
   4  12  -2  108.69   16.00
  -4 -12   2   99.79    8.60
  -4 -12   2  105.99   13.70
  -4 -12   2   96.19   12.40
   3  12  -2    5.70    6.50
   3  12  -2    5.30    4.80
   3  12  -2    3.80    6.20
   3  12  -2   21.70    6.90
  -3 -12   2    8.40    5.50
  -3 -12   2    9.00    3.80
  -3 -12   2    7.10    6.60
   2  12  -2  195.18   18.90
   2  12  -2  139.49   16.40
   2  12  -2  149.09   15.20
   2  12  -2  168.68   17.80
  -2 -12   2  154.58   15.80
  -2 -12   2  197.28   18.40
  -2 -12   2  143.39   16.70
   1  12  -2  210.78   20.10
   1  12  -2  200.48   19.70
   1  12  -2  224.98   17.90
  -1 -12   2  181.48   17.40
  -1 -12   2  184.08   19.70
  -1 -12   2  239.38   16.20
  -1 -12   2  176.98   17.90
  -1 -12   2  225.68   20.30
   0  12  -2  194.08   19.50
   0  12  -2  199.18   19.60
   0  12  -2  206.28   19.70
   0  12  -2  199.18   16.50
   0 -12   2  181.58   16.50
   0 -12   2  189.18   18.70
   0 -12   2  195.68   17.70
   0 -12   2  201.88   20.00
   0 -12   2  199.78   15.70
  -1  12  -2  221.38   18.40
  -1  12  -2  268.97   21.90
  -1  12  -2  266.17   22.10
   1 -12   2  236.68   21.20
   1 -12   2  202.88   21.20
   1 -12   2  214.98   17.40
   1 -12   2  232.08   19.90
   1 -12   2  245.38   19.10
  -2  12  -2   39.40    7.90
  -2  12  -2   56.59   10.20
  -2  12  -2   34.90    9.00
   2 -12   2   53.89   11.70
   2 -12   2   52.49    8.50
   2 -12   2   30.60    7.90
   2 -12   2   63.69   10.40
   2 -12   2   39.70    7.90
  -3  12  -2  103.69   11.60
  -3  12  -2  105.69   15.30
  -3  12  -2  100.19   13.10
   3 -12   2  115.09   14.70
   3 -12   2  133.79   14.40
   3 -12   2   82.39   11.70
   3 -12   2  112.89   12.80
   3 -12   2   88.69   10.80
  -4  12  -2   10.80    6.10
  -4  12  -2   17.10    6.40
  -4  12  -2    7.30    4.90
   4 -12   2    7.60    5.00
   4 -12   2   10.10    5.70
   4 -12   2    6.00    6.20
   4 -12   2   12.70    6.00
  -5  12  -2  124.09   14.90
  -5  12  -2  168.28   16.60
  -5  12  -2  160.68   14.60
   5 -12   2  117.09   15.40
   5 -12   2  147.19   16.00
   5 -12   2  121.39   13.80
   5 -12   2  152.58   15.10
  -6  12  -2   32.20    8.10
  -6  12  -2   54.09   11.40
  -6  12  -2   47.90    9.60
   6 -12   2   33.30    8.20
   6 -12   2   35.40    8.30
   6 -12   2   22.90   11.40
   6 -12   2   27.20    7.60
  -7  12  -2   25.40    9.10
  -7  12  -2   39.50    8.60
  -7  12  -2   23.90    7.70
   7 -12   2   25.50    8.70
   7 -12   2   28.20    7.90
   7 -12   2   31.10    8.50
  -8  12  -2   24.80    7.70
  -8  12  -2   33.80    7.80
  -8  12  -2   23.70    7.00
   8 -12   2   13.90    6.10
   8 -12   2   24.70    6.90
   8 -12   2    9.90    8.50
   8 -12   2   22.20    7.70
  -9  12  -2    5.30    5.80
   9 -12   2   16.60    6.80
   9 -12   2   20.90    8.70
   9 -12   2    9.60    6.40
   9 -12   2   12.90    5.40
  10 -12   2   -3.80    5.00
  10 -12   2   -1.90    5.10
  11  11  -2   -5.10    7.50
  11  11  -2    6.80    6.80
  11  11  -2    9.40    6.40
 -11 -11   2   13.20    4.30
  10  11  -2    3.20    6.00
  10  11  -2    3.00    6.20
  10  11  -2    4.90    6.70
 -10 -11   2    4.40    4.10
 -10 -11   2    4.10    7.60
   9  11  -2    4.00    6.20
   9  11  -2   12.90    6.20
   9  11  -2    0.20    6.30
   9  11  -2    6.10    7.30
  -9 -11   2    2.30    4.40
  -9 -11   2    6.60    4.50
  -9 -11   2   -4.60    5.30
   8  11  -2   -4.20    4.90
   8  11  -2    1.30    5.20
   8  11  -2    4.40    6.50
  -8 -11   2   -6.60    3.80
  -8 -11   2    6.20    5.00
   7  11  -2    8.60    6.90
   7  11  -2    8.10    6.10
   7  11  -2    9.00    6.20
   7  11  -2    8.30    6.60
  -7 -11   2    8.50    5.40
  -7 -11   2    8.60    6.20
   6  11  -2   70.49   12.80
   6  11  -2  101.59   14.70
   6  11  -2   84.89   14.20
   6  11  -2   87.69   13.50
  -6 -11   2   83.29    6.40
  -6 -11   2   98.19    6.50
  -6 -11   2   73.39   13.50
  -6 -11   2   93.19   13.10
   5  11  -2    3.00    5.70
   5  11  -2   -4.30    4.90
   5  11  -2    1.70    5.10
   5  11  -2    2.10    5.60
  -5 -11   2   -0.20    4.00
  -5 -11   2    8.00    6.00
  -5 -11   2    5.30    2.80
   4  11  -2   82.89   12.30
   4  11  -2   80.39   13.10
   4  11  -2   57.29   10.80
   4  11  -2   74.99   13.20
  -4 -11   2   98.39   13.30
  -4 -11   2   83.49    7.60
  -4 -11   2   85.69   13.70
   3  11  -2   28.50    7.30
   3  11  -2   44.60   10.50
   3  11  -2   44.60    9.80
   3  11  -2   40.40    8.30
  -3 -11   2   48.90    9.40
  -3 -11   2   47.40    9.30
  -3 -11   2   52.49   10.80
  -3 -11   2   41.60    6.00
  -3 -11   2   27.80    7.50
   2  11  -2  878.91   56.29
   2  11  -2  945.61   53.59
   2  11  -2  992.50   56.59
   2  11  -2  862.31   56.09
  -2 -11   2  874.51   56.49
  -2 -11   2  953.00   54.99
  -2 -11   2  978.10   56.39
  -2 -11   2  835.82   50.39
  -2 -11   2  792.72   53.59
   1  11  -2  267.27   19.80
   1  11  -2  289.47   22.60
   1  11  -2  264.07   22.20
   1  11  -2  262.47   22.40
  -1 -11   2  243.38   20.60
  -1 -11   2  274.97   23.00
  -1 -11   2  229.38   19.80
  -1 -11   2  264.57   22.40
   0  11  -2 1118.59   60.69
   0  11  -2 1012.70   63.99
   0  11  -2  931.11   62.79
   0 -11   2  995.40   63.89
   0 -11   2 1146.49   59.69
   0 -11   2 1151.28   62.89
   0 -11   2  974.50   62.69
   0 -11   2 1020.50   62.19
  -1  11  -2  201.68   15.50
  -1  11  -2  153.58   16.70
  -1  11  -2  172.88   17.40
  -1  11  -2  161.58   16.60
  -1  11  -2  169.88   21.40
   1 -11   2  166.38   17.60
   1 -11   2  170.08   14.40
   1 -11   2  218.28   17.10
   1 -11   2  151.08   16.30
  -2  11  -2  511.05   35.20
  -2  11  -2  491.25   33.20
  -2  11  -2  477.35   34.20
  -2  11  -2  447.76   34.50
  -2  11  -2  501.35   34.50
  -2  11  -2  582.04   32.90
   2 -11   2  487.35   39.40
   2 -11   2  539.05   32.50
   2 -11   2  497.75   34.90
   2 -11   2  532.95   34.20
   2 -11   2  495.25   35.60
  -3  11  -2    8.90    4.70
  -3  11  -2    6.10    4.50
  -3  11  -2    4.20    4.80
  -3  11  -2    2.90    5.00
   3 -11   2    1.90    3.50
   3 -11   2    2.40    4.30
   3 -11   2   -3.60    3.30
   3 -11   2    3.10    4.40
   3 -11   2   -4.80    3.20
  -4  11  -2  237.38   20.00
  -4  11  -2  257.47   20.30
  -4  11  -2  213.08   18.90
  -4  11  -2  189.98   16.90
   4 -11   2  210.38   17.10
   4 -11   2  197.98   18.00
   4 -11   2  208.78   19.70
   4 -11   2  197.68   17.30
   4 -11   2  227.58   19.60
  -5  11  -2    8.00    5.30
  -5  11  -2    9.70    5.10
  -5  11  -2    4.70    4.60
  -5  11  -2   11.70    5.60
   5 -11   2    6.10    4.40
   5 -11   2    3.90    4.60
   5 -11   2    4.80    4.70
   5 -11   2    8.00    4.90
   5 -11   2   -5.10    4.00
  -6  11  -2  107.09   12.60
  -6  11  -2  102.79   12.60
  -6  11  -2   99.19   11.50
  -6  11  -2   89.49   11.60
   6 -11   2   88.59   14.00
   6 -11   2   71.69   12.10
   6 -11   2  104.79   11.90
   6 -11   2   90.79   12.60
  -7  11  -2   35.60    8.50
  -7  11  -2   41.10   11.20
  -7  11  -2   45.70    9.10
   7 -11   2   39.80    8.60
   7 -11   2   36.60    9.90
   7 -11   2   35.00    8.70
   7 -11   2   38.10    7.90
  -8  11  -2   35.80    8.50
  -8  11  -2   18.90    6.60
  -8  11  -2   44.90    9.60
   8 -11   2   30.20    7.90
   8 -11   2   19.90    7.50
   8 -11   2   20.30    7.20
   8 -11   2   20.20    6.20
  -9  11  -2    7.00    5.50
  -9  11  -2   15.50    5.20
   9 -11   2    5.90    5.10
   9 -11   2    3.70    4.90
   9 -11   2    2.70    4.30
   9 -11   2   11.20    5.60
 -10  11  -2   10.40    4.70
  10 -11   2    9.80    6.20
  10 -11   2    3.60    5.80
  10 -11   2    7.70    6.40
  11  10  -2   47.20   12.00
  11  10  -2   57.39   11.60
  11  10  -2   37.60    9.90
  11  10  -2   58.69   12.50
 -11 -10   2   39.00    8.10
  10  10  -2    8.40    6.80
  10  10  -2   -4.40    5.30
  10  10  -2   20.30    8.10
  10  10  -2   -2.70    5.80
 -10 -10   2    7.90    4.20
 -10 -10   2    2.00    5.00
   9  10  -2    3.30    7.50
   9  10  -2   25.90    8.40
   9  10  -2   19.60    8.80
   9  10  -2   28.80    9.60
  -9 -10   2   22.10    5.90
  -9 -10   2   18.50    7.20
  -9 -10   2   12.00    5.00
   8  10  -2  350.26   30.00
   8  10  -2  298.47   25.30
   8  10  -2  274.67   24.30
  -8 -10   2  292.97   24.40
  -8 -10   2  275.97   21.80
   7  10  -2  112.59   14.90
   7  10  -2  121.39   14.60
   7  10  -2  125.69   15.20
  -7 -10   2  114.79   14.00
  -7 -10   2  110.09   12.60
  -7 -10   2   99.79   11.30
   6  10  -2   10.40    6.10
   6  10  -2   11.00    6.30
   6  10  -2   18.60    7.60
   6  10  -2    8.40    5.70
  -6 -10   2   11.40    5.70
  -6 -10   2    3.70    4.50
  -6 -10   2    9.20    2.10
  -6 -10   2   12.30    2.50
  -6 -10   2   12.90    4.70
   5  10  -2  106.49   15.00
   5  10  -2  114.09   13.60
   5  10  -2  104.09   13.10
   5  10  -2  103.59   12.90
  -5 -10   2  101.99    7.90
  -5 -10   2   91.89   11.40
  -5 -10   2  104.59   13.20
  -5 -10   2  117.29   12.50
   4  10  -2  166.28   17.50
   4  10  -2  219.48   17.90
   4  10  -2  202.38   19.00
   4  10  -2  198.98   19.00
  -4 -10   2  202.78   17.50
  -4 -10   2  196.78   16.80
  -4 -10   2  200.08   18.80
  -4 -10   2  221.58   18.60
  -4 -10   2  189.48   13.30
  -4 -10   2  229.98   19.70
   3  10  -2  214.68   18.70
   3  10  -2  170.38   17.60
   3  10  -2  179.28   15.90
   3  10  -2  240.68   19.40
   3  10  -2  188.58   17.50
  -3 -10   2  195.48   16.90
  -3 -10   2  173.58   16.50
  -3 -10   2  158.28   15.50
  -3 -10   2  212.28   18.50
  -3 -10   2  201.98   18.30
  -3 -10   2  197.18   13.50
   2  10  -2   39.90    8.90
   2  10  -2   53.39    8.60
   2  10  -2   30.50    7.80
   2  10  -2   37.40    8.50
   2  10  -2   34.10    7.60
  -2 -10   2   51.69   10.60
  -2 -10   2   32.60    7.40
  -2 -10   2   43.80    8.30
  -2 -10   2   42.80    9.00
  -2 -10   2   31.90    7.40
  -2 -10   2   47.60    6.40
   1  10  -2  119.09   12.70
   1  10  -2  117.39   13.80
   1  10  -2  134.19   13.80
   1  10  -2  115.69   13.00
   1  10  -2   96.19   10.70
  -1 -10   2  118.29   10.10
  -1 -10   2  118.99   12.50
  -1 -10   2  100.99   12.60
  -1 -10   2  118.09   11.90
  -1 -10   2  127.19   12.30
  -1 -10   2  108.79   13.30
   0  10  -2   33.70    6.90
   0  10  -2   50.79    9.50
   0  10  -2   31.80    7.30
   0  10  -2   36.20    8.60
   0  10  -2   35.70    8.60
   0 -10   2   46.80    8.70
   0 -10   2   36.50    8.30
   0 -10   2   44.10    8.00
   0 -10   2   46.20    7.70
  -1  10  -2   16.40    6.30
  -1  10  -2   17.90    6.40
  -1  10  -2   23.60    6.70
  -1  10  -2   15.30    5.10
  -1  10  -2   18.70    6.80
   1 -10   2   31.60    6.90
   1 -10   2   18.20    5.80
   1 -10   2   25.30    7.10
   1 -10   2   25.70    5.90
   1 -10   2   27.00    6.10
   1 -10   2   23.50    6.60
  -2  10  -2   -1.50    3.40
  -2  10  -2   -1.70    2.70
  -2  10  -2    0.20    3.30
  -2  10  -2   -1.90    3.30
  -2  10  -2   -1.70    3.70
  -2  10  -2    3.10    3.80
   2 -10   2    2.20    3.70
   2 -10   2   -4.40    3.40
   2 -10   2    3.20    3.70
   2 -10   2   -2.40    3.00
   2 -10   2   -1.60    2.80
   2 -10   2   -4.10    3.30
  -3  10  -2  206.48   18.50
  -3  10  -2  194.28   17.20
  -3  10  -2  224.08   18.20
  -3  10  -2  201.58   18.60
  -3  10  -2  199.48   18.20
  -3  10  -2  209.28   16.50
   3 -10   2  223.98   16.70
   3 -10   2  196.58   18.70
   3 -10   2  238.78   18.90
   3 -10   2  246.78   19.20
   3 -10   2  241.18   18.30
   3 -10   2  207.48   16.90
  -4  10  -2  118.59   14.80
  -4  10  -2  173.38   15.60
  -4  10  -2  149.29   13.40
  -4  10  -2  161.38   15.20
   4 -10   2  170.48   15.40
   4 -10   2  149.19   13.80
   4 -10   2  131.79   12.90
   4 -10   2  127.99   13.50
  -5  10  -2   15.70    6.00
  -5  10  -2   -6.10    3.70
  -5  10  -2    1.70    4.20
   5 -10   2    5.50    5.20
   5 -10   2    2.50    3.70
   5 -10   2    1.00    3.90
   5 -10   2    3.20    4.10
   5 -10   2    5.70    4.10
  -6  10  -2   -4.90    3.70
  -6  10  -2   -4.10    3.60
  -6  10  -2   -0.10    4.20
  -6  10  -2    4.00    3.70
   6 -10   2    6.20    4.60
   6 -10   2    5.00    3.90
   6 -10   2    0.90    4.60
   6 -10   2   -3.10    3.10
   6 -10   2   -0.30    3.60
  -7  10  -2  133.39   15.00
  -7  10  -2  170.58   15.00
   7 -10   2  164.38   16.60
   7 -10   2  152.68   14.70
   7 -10   2  154.08   14.90
   7 -10   2  178.78   16.70
  -8  10  -2   44.90    8.20
  -8  10  -2   59.89   15.00
  -8  10  -2   31.30    7.00
   8 -10   2   60.89   11.40
   8 -10   2   32.20    8.00
   8 -10   2   30.60    8.50
   8 -10   2   59.49    9.70
  -9  10  -2   15.90    5.00
   9 -10   2    3.10    5.30
   9 -10   2    9.90    5.50
   9 -10   2   15.20    6.20
   9 -10   2   17.20    5.80
 -10  10  -2   -3.30    3.00
  10 -10   2    2.20    5.30
  10 -10   2   -4.70    3.90
  10 -10   2   -2.20    4.50
  11 -10   2    3.10    5.40
  11 -10   2    9.60    6.80
  11 -10   2   17.10    6.10
  11 -10   2   15.10    6.60
  12   9  -2    0.90    5.90
  12   9  -2    7.20    7.30
  12   9  -2   10.40    8.60
  12   9  -2    9.80    6.60
  11   9  -2   11.60    7.90
  11   9  -2    6.10    6.30
  11   9  -2    6.30    5.50
  11   9  -2   -1.80    5.40
 -11  -9   2   11.40    4.50
  10   9  -2    2.50    5.30
  10   9  -2    5.50    6.50
  10   9  -2    0.70    4.80
  10   9  -2   -9.80    4.50
 -10  -9   2   -7.70    4.60
 -10  -9   2   -1.10    3.60
 -10  -9   2    2.70    3.70
   9   9  -2   11.00    6.30
   9   9  -2    8.40    5.70
   9   9  -2    5.70    5.50
   9   9  -2    9.50    7.80
  -9  -9   2    9.90    5.30
  -9  -9   2   -0.70    3.90
   8   9  -2   40.40   10.00
   8   9  -2   32.20    8.40
   8   9  -2   31.60    8.60
   8   9  -2   53.79   10.30
  -8  -9   2   48.90    9.80
  -8  -9   2   38.20    7.50
   7   9  -2   37.40    9.20
   7   9  -2   42.30    9.00
   7   9  -2   39.30    9.00
   7   9  -2   40.20    9.10
  -7  -9   2   44.40    9.30
  -7  -9   2   39.50    8.80
  -7  -9   2   38.40    8.00
   6   9  -2   68.39   11.40
   6   9  -2   60.59   11.00
   6   9  -2   87.19   13.80
   6   9  -2   64.69   11.20
  -6  -9   2   71.89    5.80
  -6  -9   2   67.79   10.60
  -6  -9   2   73.59   11.30
  -6  -9   2   74.39    5.40
  -6  -9   2   78.59   10.10
   5   9  -2    6.70    5.00
   5   9  -2    4.30    4.70
   5   9  -2    6.40    5.50
   5   9  -2   -1.20    3.90
   5   9  -2   -1.90    3.90
  -5  -9   2    5.40    2.50
  -5  -9   2    5.10    3.80
  -5  -9   2    6.00    1.90
  -5  -9   2    0.60    3.70
  -5  -9   2    7.50    4.90
  -5  -9   2    0.50    4.00
   4   9  -2   56.69    9.40
   4   9  -2   43.60    9.30
   4   9  -2   60.59   10.50
   4   9  -2   51.49    9.50
   4   9  -2   59.89    9.70
  -4  -9   2   43.30    8.70
  -4  -9   2   64.89    9.70
  -4  -9   2   49.90    8.60
  -4  -9   2   54.39    5.80
  -4  -9   2   48.00    8.70
   3   9  -2   -3.30    3.70
   3   9  -2   -0.30    4.00
   3   9  -2    0.10    3.30
   3   9  -2    0.80    3.30
   3   9  -2   -1.90    3.40
  -3  -9   2   -3.00    3.00
  -3  -9   2    2.80    3.50
  -3  -9   2   -2.60    2.10
  -3  -9   2    4.10    3.40
  -3  -9   2   -2.10    2.90
   2   9  -2  100.69   12.40
   2   9  -2  127.29   11.70
   2   9  -2  115.79   12.70
   2   9  -2  119.99   12.80
   2   9  -2  137.29   13.90
  -2  -9   2  121.79   13.50
  -2  -9   2  135.59   10.20
  -2  -9   2  150.78   14.40
  -2  -9   2  137.09   12.80
  -2  -9   2  106.99   11.40
  -2  -9   2  133.49   13.60
   1   9  -2  110.69   12.50
   1   9  -2  122.49   13.20
   1   9  -2  141.69   12.00
   1   9  -2  125.39   13.60
   1   9  -2  117.09   13.90
  -1  -9   2  131.69   13.70
  -1  -9   2  142.19   10.80
  -1  -9   2  134.09   12.00
  -1  -9   2  136.19   12.80
  -1  -9   2  122.29   12.90
  -1  -9   2  132.69   12.30
   0   9  -2   40.50    8.10
   0   9  -2   26.60    6.30
   0   9  -2   31.70    6.10
   0   9  -2   47.10    8.80
   0   9  -2   42.80    8.80
   0  -9   2   40.10    8.60
   0  -9   2   39.10    6.30
   0  -9   2   33.30    6.40
   0  -9   2   35.60    7.30
   0  -9   2   47.60    9.40
   0  -9   2   45.40    9.00
  -1   9  -2   52.69    9.60
  -1   9  -2   39.20    6.70
  -1   9  -2   42.20    7.90
  -1   9  -2   47.60    8.70
  -1   9  -2   56.59    9.40
   1  -9   2   42.30    6.80
   1  -9   2   68.99    9.60
   1  -9   2   29.50    7.00
   1  -9   2   40.70    8.00
  -2   9  -2  224.68   18.20
  -2   9  -2  200.68   17.20
  -2   9  -2  227.38   18.20
  -2   9  -2  209.88   16.80
  -2   9  -2  237.28   16.00
  -2   9  -2  185.28   17.10
   2  -9   2  222.98   16.10
   2  -9   2  221.58   18.50
   2  -9   2  197.48   17.40
   2  -9   2  227.38   16.30
   2  -9   2  245.78   17.80
   2  -9   2  197.98   22.90
  -3   9  -2   39.70    9.40
  -3   9  -2   42.80    7.20
  -3   9  -2   38.40    8.00
  -3   9  -2   34.00    7.20
  -3   9  -2   53.29    8.80
  -3   9  -2   38.50    7.70
   3  -9   2   58.49   10.10
   3  -9   2   46.10    8.40
   3  -9   2   45.30    8.00
   3  -9   2   50.69    8.00
   3  -9   2   47.30    8.30
   3  -9   2   53.69    7.60
  -4   9  -2   28.70    6.10
  -4   9  -2   23.10    6.80
  -4   9  -2   27.60    6.40
  -4   9  -2   29.50    7.20
  -4   9  -2   29.80    6.60
  -4   9  -2   25.40    6.20
   4  -9   2   33.80    7.60
   4  -9   2   22.90    5.80
   4  -9   2   22.30    5.80
   4  -9   2   17.70    6.10
   4  -9   2   35.80    7.10
   4  -9   2   23.50    6.10
  -5   9  -2  190.18   15.80
  -5   9  -2  192.48   15.40
  -5   9  -2  194.08   16.60
  -5   9  -2  164.48   15.80
   5  -9   2  204.38   16.90
   5  -9   2  176.58   15.70
   5  -9   2  168.88   16.50
   5  -9   2  146.99   16.00
   5  -9   2  215.78   16.30
   5  -9   2  203.68   15.00
  -6   9  -2    0.60    3.30
  -6   9  -2    5.30    4.50
  -6   9  -2    1.90    3.50
  -6   9  -2   -0.20    3.60
   6  -9   2    0.20    4.30
   6  -9   2    0.60    4.70
   6  -9   2    8.00    4.70
   6  -9   2   -0.80    4.00
   6  -9   2   10.10    3.90
   6  -9   2    3.90    3.40
  -7   9  -2   42.50    7.80
  -7   9  -2   55.49   11.20
   7  -9   2   44.60    7.80
   7  -9   2   70.99   10.80
   7  -9   2   66.89   11.50
   7  -9   2   47.60    8.50
   7  -9   2   49.70    9.40
  -8   9  -2   -1.50    3.40
  -8   9  -2    3.40    3.60
   8  -9   2   -2.90    4.00
   8  -9   2    7.10    4.40
   8  -9   2    0.30    2.90
   8  -9   2   -4.80    3.90
  -9   9  -2   -0.40    3.40
  -9   9  -2    0.40    4.00
   9  -9   2   -0.50    3.20
   9  -9   2    5.40    4.80
   9  -9   2   -2.80    4.00
   9  -9   2   -3.50    3.70
 -10   9  -2    0.60    5.60
  10  -9   2   -4.30    3.50
  10  -9   2    2.30    4.50
  10  -9   2    1.50    3.90
  11  -9   2   11.70    6.10
  11  -9   2   19.70    7.40
  11  -9   2   23.20    7.50
  12  -9   2   -5.90    4.60
  12  -9   2    2.80    4.30
  12  -9   2    8.90    5.80
  12  -9   2    5.70    5.20
  12   8  -2   76.69   14.40
  12   8  -2   72.19   14.00
  12   8  -2   90.19   16.60
  12   8  -2   57.99   11.60
  11   8  -2    6.40    5.90
  11   8  -2    6.40    6.30
  11   8  -2   21.10    9.00
 -11  -8   2    8.20    3.40
  10   8  -2    6.60    5.70
  10   8  -2    9.20    7.00
  10   8  -2    2.90    5.60
  10   8  -2    0.00    4.50
 -10  -8   2   -3.60    4.70
 -10  -8   2    9.40    3.70
   9   8  -2    4.30    5.10
   9   8  -2   17.40    7.20
   9   8  -2    5.60    5.00
   9   8  -2    5.30    6.40
  -9  -8   2    9.60    4.70
  -9  -8   2    3.70    4.10
   8   8  -2   23.40    7.20
   8   8  -2   28.90    8.30
   8   8  -2   39.20    8.80
   8   8  -2   32.30    9.50
  -8  -8   2   29.50    7.40
  -8  -8   2   20.10    6.10
  -8  -8   2   29.90    5.50
   7   8  -2   17.90    6.20
   7   8  -2   18.00    7.10
   7   8  -2   11.90    6.50
   7   8  -2   11.70    5.00
  -7  -8   2   16.50    5.40
  -7  -8   2   23.00    5.20
  -7  -8   2   18.50    6.10
  -7  -8   2   25.40    2.70
   6   8  -2  420.46   30.20
   6   8  -2  408.26   29.10
   6   8  -2  433.26   30.70
  -6  -8   2  432.86   27.50
  -6  -8   2  423.16   23.50
  -6  -8   2  446.06   30.40
  -6  -8   2  424.66   24.00
  -6  -8   2  416.56   30.70
  -6  -8   2  405.86   28.00
   5   8  -2   19.90    6.30
   5   8  -2   16.70    5.80
   5   8  -2   18.50    6.30
   5   8  -2   18.00    6.70
   5   8  -2   24.70    6.10
  -5  -8   2   19.10    6.30
  -5  -8   2   25.50    3.30
  -5  -8   2   27.80    6.60
  -5  -8   2   23.00    3.80
  -5  -8   2   35.10    8.00
  -5  -8   2   32.50    6.10
   4   8  -2    0.10    3.80
   4   8  -2   -0.50    3.00
   4   8  -2   -2.10    3.40
   4   8  -2    2.90    3.70
  -4  -8   2    1.90    2.70
  -4  -8   2   -1.50    2.70
  -4  -8   2    0.20    2.00
  -4  -8   2    1.60    3.50
   3   8  -2  242.28   18.60
   3   8  -2  196.38   17.30
   3   8  -2  236.08   18.70
   3   8  -2  231.68   17.40
  -3  -8   2  203.58   14.00
  -3  -8   2  201.78   16.20
  -3  -8   2  208.68   16.80
  -3  -8   2  235.58   17.40
  -3  -8   2  214.98   17.80
  -3  -8   2  203.38   17.70
   2   8  -2   81.79    8.80
   2   8  -2   72.79    9.60
   2   8  -2   80.19    9.70
   2   8  -2   73.89    9.80
   2   8  -2   79.59    9.80
  -2  -8   2   73.19    7.10
  -2  -8   2   63.79    8.30
  -2  -8   2   74.49    9.80
  -2  -8   2   79.49    9.20
  -2  -8   2   74.79    9.80
  -2  -8   2   76.59    8.70
   1   8  -2   15.70    5.70
   1   8  -2   10.90    3.90
   1   8  -2   21.30    5.60
   1   8  -2   25.70    6.20
   1   8  -2   16.90    4.40
  -1  -8   2   19.10    4.70
  -1  -8   2   23.60    5.30
  -1  -8   2   18.60    5.70
  -1  -8   2   12.80    4.80
  -1  -8   2   29.80    6.30
  -1  -8   2   19.90    4.20
   0   8  -2   75.09    8.20
   0   8  -2   67.99   10.10
   0   8  -2   76.99   10.10
   0   8  -2   85.49    9.90
   0  -8   2   82.09   10.30
   0  -8   2   84.79    9.90
   0  -8   2   83.79    8.00
   0  -8   2   70.79    8.30
   0  -8   2   87.39    9.50
   0  -8   2   91.49    9.80
  -1   8  -2  333.07   23.90
  -1   8  -2  325.87   21.60
  -1   8  -2  320.17   25.60
  -1   8  -2  307.37   23.50
  -1   8  -2  378.36   23.00
  -1   8  -2  312.47   23.20
   1  -8   2  374.06   24.00
   1  -8   2  374.16   24.40
   1  -8   2  343.57   21.90
   1  -8   2  313.37   23.10
   1  -8   2  361.16   22.00
   1  -8   2  343.57   24.50
  -2   8  -2  212.08   14.90
  -2   8  -2  203.98   16.90
  -2   8  -2  200.28   16.30
  -2   8  -2  206.58   16.00
  -2   8  -2  198.28   16.60
  -2   8  -2  254.27   17.70
   2  -8   2  196.18   16.40
   2  -8   2  229.18   15.30
   2  -8   2  203.08   16.30
   2  -8   2  218.88   17.50
   2  -8   2  205.38   16.80
  -3   8  -2   73.99    8.10
  -3   8  -2   82.69    9.80
  -3   8  -2   79.09    9.60
  -3   8  -2   86.19    9.20
  -3   8  -2   70.29    9.20
  -3   8  -2   58.49    9.00
   3  -8   2   87.49    9.90
   3  -8   2  106.49   10.10
   3  -8   2   75.19    8.80
   3  -8   2   86.79   10.00
   3  -8   2   84.09   10.10
   3  -8   2   86.99    8.40
  -4   8  -2   44.80    7.30
  -4   8  -2   39.80    7.60
  -4   8  -2   48.10    7.90
  -4   8  -2   42.20    6.80
  -4   8  -2   42.80    8.40
  -4   8  -2   50.69    8.10
   4  -8   2   45.60    6.80
   4  -8   2   45.90    7.50
   4  -8   2   48.10    7.80
   4  -8   2   33.60    7.50
   4  -8   2   42.70    7.40
   4  -8   2   62.09    9.60
  -5   8  -2  103.19   10.80
  -5   8  -2  103.89   10.40
  -5   8  -2   76.69   10.00
  -5   8  -2   95.49   10.50
  -5   8  -2   73.89    9.60
  -5   8  -2   96.69   10.10
   5  -8   2   91.89    9.00
   5  -8   2   90.99   10.90
   5  -8   2   96.19   10.80
   5  -8   2   78.19    9.40
   5  -8   2   94.69    9.90
  -6   8  -2  154.78   20.70
  -6   8  -2  187.68   14.40
  -6   8  -2  189.58   15.10
   6  -8   2  167.48   15.80
   6  -8   2  190.38   15.00
   6  -8   2  179.88   15.50
   6  -8   2  165.88   15.50
   6  -8   2  169.38   15.80
   6  -8   2  188.08   14.40
  -7   8  -2    8.30    4.20
  -7   8  -2    6.80    4.00
  -7   8  -2   16.10    4.70
   7  -8   2    6.20    4.60
   7  -8   2    6.80    4.10
   7  -8   2   10.60    5.10
   7  -8   2   12.60    5.50
   7  -8   2    4.00    3.60
   7  -8   2    3.40    3.20
  -8   8  -2    6.80    3.80
   8  -8   2    5.00    3.90
   8  -8   2    5.90    4.90
   8  -8   2   -3.50    3.50
  -9   8  -2   53.39    9.30
  -9   8  -2   46.90    6.10
  -9   8  -2   65.99    6.40
   9  -8   2   55.99    9.10
   9  -8   2   59.39   10.30
   9  -8   2   61.99    9.90
  10  -8   2   13.70    5.90
  10  -8   2    3.50    5.20
  10  -8   2   18.90    6.60
  11  -8   2    0.00    3.60
  11  -8   2    5.20    4.30
  11  -8   2   -2.60    4.70
  11  -8   2    1.60    4.90
  12  -8   2    0.70    5.30
  12  -8   2   -4.20    4.50
  12  -8   2    9.20    5.30
  13   7  -2   -0.90    7.30
  13   7  -2   15.80    7.20
  13   7  -2    3.30    7.40
  13   7  -2   14.90    6.60
  12   7  -2   15.80    9.10
  12   7  -2    9.70    6.10
  12   7  -2    5.10    5.60
  11   7  -2   20.20    7.60
  11   7  -2   26.70    7.90
  11   7  -2   27.20    9.60
  11   7  -2   15.30    6.40
 -11  -7   2   23.80    3.70
 -11  -7   2   23.90    4.40
  10   7  -2   -4.50    4.10
  10   7  -2    4.90    5.50
  10   7  -2   -6.60    6.20
  10   7  -2    3.20    5.30
 -10  -7   2   -2.00    2.00
 -10  -7   2   -0.70    3.00
 -10  -7   2   -1.80    2.60
   9   7  -2   84.29   14.30
   9   7  -2  122.99   14.00
   9   7  -2  143.59   14.20
   9   7  -2  123.19   14.70
  -9  -7   2   98.39   12.00
  -9  -7   2   80.99   13.60
  -9  -7   2  101.69    9.40
  -9  -7   2  115.79    7.80
   8   7  -2   36.20    8.40
   8   7  -2   38.80    8.60
   8   7  -2   37.40    9.80
   8   7  -2   35.50    8.40
  -8  -7   2   46.30    8.90
  -8  -7   2   42.20    3.90
  -8  -7   2   37.80    6.30
   7   7  -2   64.29   11.00
   7   7  -2   43.30    8.80
   7   7  -2   63.59   10.60
   7   7  -2   64.99    9.70
   7   7  -2   44.10    9.90
  -7  -7   2   58.99    9.70
  -7  -7   2   57.09    4.50
  -7  -7   2   47.70    7.40
   6   7  -2    0.00    3.60
   6   7  -2    7.20    4.00
   6   7  -2   -0.40    4.90
   6   7  -2   -1.10    3.40
   6   7  -2   -1.70    3.10
  -6  -7   2    1.10    3.50
  -6  -7   2    4.30    2.70
  -6  -7   2    0.00    1.30
   5   7  -2   50.19    8.70
   5   7  -2   40.80    8.40
   5   7  -2   70.79    8.80
   5   7  -2   38.70    7.80
   5   7  -2   41.80    8.00
  -5  -7   2   54.89    7.80
  -5  -7   2   39.70    7.70
  -5  -7   2   49.50    8.80
  -5  -7   2   48.30    4.30
  -5  -7   2   58.19    9.50
   4   7  -2   32.60    6.60
   4   7  -2   37.60    8.10
   4   7  -2   53.49    8.30
   4   7  -2   42.50    7.50
  -4  -7   2   39.40    7.00
  -4  -7   2   57.29    6.80
  -4  -7   2   43.90    7.40
  -4  -7   2   45.30    4.90
   3   7  -2  182.58   14.90
   3   7  -2  213.08   17.20
   3   7  -2  219.78   16.90
   3   7  -2  168.88   15.70
   3   7  -2  198.98   16.20
  -3  -7   2  191.38   16.00
  -3  -7   2  167.48   14.80
  -3  -7   2  192.18   15.30
  -3  -7   2  160.58   15.50
  -3  -7   2  232.78   15.40
  -3  -7   2  202.68   12.90
   2   7  -2  330.47   29.40
   2   7  -2  315.27   22.60
   2   7  -2  323.27   22.30
   2   7  -2  275.27   22.30
   2   7  -2  338.57   21.40
  -2  -7   2  342.17   21.80
  -2  -7   2  284.17   22.10
  -2  -7   2  357.66   22.50
  -2  -7   2  300.97   21.40
  -2  -7   2  348.17   23.40
   1   7  -2  415.36   29.10
   1   7  -2  522.95   30.20
   1   7  -2  425.06   29.00
   1   7  -2  473.45   27.50
   1   7  -2  391.86   28.40
  -1  -7   2  463.75   29.90
  -1  -7   2  435.56   28.70
  -1  -7   2  454.15   28.60
  -1  -7   2  472.95   28.10
  -1  -7   2  474.85   27.00
  -1  -7   2  444.06   29.40
   0   7  -2   39.50    7.80
   0   7  -2   59.19    9.00
   0   7  -2   49.60    6.30
   0   7  -2   56.19    8.50
   0   7  -2   51.39    8.70
   0  -7   2   52.89    6.60
   0  -7   2   47.80    7.70
   0  -7   2   42.70    6.40
   0  -7   2   54.19    8.30
   0  -7   2   49.10    7.60
  -1   7  -2   67.09    9.70
  -1   7  -2   53.09    6.90
  -1   7  -2   72.99    9.10
  -1   7  -2   71.29    8.90
  -1   7  -2   69.19    7.90
  -1   7  -2   59.19    7.90
   1  -7   2   87.99    9.30
   1  -7   2   53.59    7.30
   1  -7   2   68.49    9.00
   1  -7   2   56.89    8.70
   1  -7   2   87.69    8.90
  -2   7  -2    8.00    3.70
  -2   7  -2   14.80    4.90
  -2   7  -2   15.90    4.50
  -2   7  -2   15.30    4.70
  -2   7  -2    7.60    3.10
  -2   7  -2    9.80    4.30
   2  -7   2   14.20    4.70
   2  -7   2    8.30    3.30
   2  -7   2   21.90    4.80
   2  -7   2    7.20    4.30
   2  -7   2    8.20    4.40
   2  -7   2   14.60    4.30
  -3   7  -2   64.59    7.20
  -3   7  -2   69.49    8.50
  -3   7  -2   85.29    9.10
  -3   7  -2   88.59    8.70
  -3   7  -2   76.59    8.50
  -3   7  -2   80.99    8.70
   3  -7   2   73.79    8.90
   3  -7   2   67.19    9.60
   3  -7   2   79.79    8.50
   3  -7   2   69.79    8.60
   3  -7   2   75.09    7.50
  -4   7  -2   54.19    8.50
  -4   7  -2   47.10    7.80
  -4   7  -2   68.29    8.10
  -4   7  -2   66.49    7.20
  -4   7  -2   48.70    7.90
  -4   7  -2   70.19    7.70
   4  -7   2   63.49    8.60
   4  -7   2   56.79    9.20
   4  -7   2   60.39    7.90
   4  -7   2   57.19    8.80
   4  -7   2   58.79    8.50
   4  -7   2   54.09    6.50
  -5   7  -2   27.30    6.30
  -5   7  -2   21.80    5.30
  -5   7  -2   24.10    5.70
  -5   7  -2   28.10    5.90
  -5   7  -2   24.90    5.30
   5  -7   2   28.60    6.50
   5  -7   2   15.70    5.70
   5  -7   2   32.50    6.80
   5  -7   2   20.70    5.70
   5  -7   2   22.70    4.80
  -6   7  -2   33.10    6.10
  -6   7  -2   26.20    6.90
  -6   7  -2   31.50    7.50
  -6   7  -2   27.70    5.60
  -6   7  -2   30.70    5.60
   6  -7   2   20.00    5.90
   6  -7   2   29.50    5.90
   6  -7   2   34.30    7.30
   6  -7   2   28.00    5.80
   6  -7   2   21.00    4.90
   6  -7   2   31.60    6.90
  -7   7  -2   71.89    7.90
  -7   7  -2   85.09    8.80
   7  -7   2   84.69    8.90
   7  -7   2   75.09    9.70
   7  -7   2   74.19    9.40
   7  -7   2   86.69   10.10
  -8   7  -2   31.40    6.70
  -8   7  -2   27.70    4.80
  -8   7  -2   25.10    4.40
   8  -7   2   26.00    5.70
   8  -7   2   21.70    6.20
   8  -7   2   25.00    6.20
   8  -7   2   30.30    7.30
   8  -7   2   38.10    7.00
   8  -7   2   43.20    8.00
  -9   7  -2  106.19   10.90
   9  -7   2   99.89   11.50
   9  -7   2   93.89   12.60
   9  -7   2   90.29   16.10
   9  -7   2   79.89    9.40
   9  -7   2   88.59   11.30
 -10   7  -2   15.40    5.60
  10  -7   2   21.80    5.60
  10  -7   2   29.90    7.70
  11  -7   2   46.00    9.60
  11  -7   2   31.40    7.90
  11  -7   2   35.50    7.30
  11  -7   2   54.89   10.10
  12  -7   2   -0.20    4.60
  12  -7   2   12.10    5.80
  12  -7   2   -3.90    4.10
  12  -7   2   -5.60    3.60
  13   6  -2   79.39   13.00
  13   6  -2   59.79   13.40
  13   6  -2   74.19   12.70
  13   6  -2   61.09   11.70
  12   6  -2    9.50    6.20
  12   6  -2   13.10    6.90
  12   6  -2    1.30    5.00
  12   6  -2   14.80    8.20
  11   6  -2   44.10    9.30
  11   6  -2   30.70   10.40
  11   6  -2   34.30    9.00
  11   6  -2   51.39   10.70
 -11  -6   2   41.70    5.60
 -11  -6   2   51.29   10.20
 -11  -6   2   45.00    5.20
  10   6  -2   12.80    5.80
  10   6  -2   11.20    6.70
  10   6  -2   23.50    8.70
  10   6  -2    9.50    5.10
 -10  -6   2   12.70    3.40
 -10  -6   2   14.20    4.30
   9   6  -2   60.79   11.00
   9   6  -2   76.89   12.10
   9   6  -2   52.49   11.80
   9   6  -2  104.99   11.50
  -9  -6   2   85.59   11.00
  -9  -6   2   77.49    8.50
  -9  -6   2   74.29    6.50
  -9  -6   2   61.69    7.10
   8   6  -2  127.89   13.50
   8   6  -2  126.09   15.10
   8   6  -2  127.39   12.60
   8   6  -2  118.49   14.00
   8   6  -2  118.19   14.00
  -8  -6   2  125.99    8.50
  -8  -6   2  121.49   11.40
  -8  -6   2  127.39   10.40
   7   6  -2    3.30    4.90
   7   6  -2    3.90    4.70
   7   6  -2    4.90    4.10
   7   6  -2   10.40    4.90
   7   6  -2    0.60    7.40
  -7  -6   2    5.50    3.50
  -7  -6   2    5.20    3.90
  -7  -6   2    5.50    3.00
  -7  -6   2    8.30    4.40
  -7  -6   2    8.30    2.10
   6   6  -2  105.19   13.00
   6   6  -2  131.79   13.70
   6   6  -2  120.79   12.40
   6   6  -2  139.99   12.30
   6   6  -2  110.99   11.90
  -6  -6   2  129.69   11.50
  -6  -6   2  137.89   10.70
  -6  -6   2  117.99    8.00
  -6  -6   2  123.99   12.10
  -6  -6   2  120.19   12.50
   5   6  -2  338.37   23.60
   5   6  -2  354.36   23.80
   5   6  -2  299.27   22.80
  -5  -6   2  328.67   18.20
  -5  -6   2  316.27   21.70
  -5  -6   2  305.37   22.60
  -5  -6   2  292.47   22.50
   4   6  -2   15.50    4.80
   4   6  -2   26.60    6.10
   4   6  -2   18.90    5.40
   4   6  -2   23.90    6.30
   4   6  -2   19.80    4.90
  -4  -6   2   22.60    5.00
  -4  -6   2   13.50    4.10
  -4  -6   2   28.60    5.10
  -4  -6   2   21.00    2.70
  -4  -6   2   18.40    5.00
   3   6  -2   25.00    6.30
   3   6  -2   11.60    4.50
   3   6  -2   12.00    4.60
   3   6  -2   19.10    5.30
   3   6  -2   12.70    4.50
  -3  -6   2   23.80    5.20
  -3  -6   2   17.50    5.00
  -3  -6   2   17.30    4.90
  -3  -6   2   23.90    5.90
  -3  -6   2   15.00    4.10
   2   6  -2   19.80    5.10
   2   6  -2   36.10    6.90
   2   6  -2   24.30    5.60
   2   6  -2   31.20    6.40
   2   6  -2   23.90    5.20
  -2  -6   2   27.80    5.50
  -2  -6   2   24.60    5.80
  -2  -6   2   29.00    4.60
  -2  -6   2   24.10    5.40
  -2  -6   2   23.70    5.70
  -2  -6   2   41.50    6.50
   1   6  -2  263.47   19.20
   1   6  -2  239.08   17.10
   1   6  -2  263.77   18.90
   1   6  -2  269.17   19.40
   1   6  -2  291.17   19.10
  -1  -6   2  280.97   18.50
  -1  -6   2  246.28   18.90
  -1  -6   2  293.07   18.90
  -1  -6   2  272.07   17.00
  -1  -6   2  261.27   17.70
   0   6  -2 1320.47   72.99
   0   6  -2 1399.76   74.99
   0   6  -2 1332.97   74.99
   0   6  -2 1401.76   75.49
   0   6  -2 1199.68   74.69
   0  -6   2 1330.97   75.09
   0  -6   2 1337.17   73.29
   0  -6   2 1321.37   74.49
   0  -6   2 1364.36   75.69
   0  -6   2 1511.05   75.29
  -1   6  -2  255.37   17.70
  -1   6  -2  261.37   17.80
  -1   6  -2  236.18   16.50
  -1   6  -2  249.38   15.70
  -1   6  -2  218.58   17.30
  -1   6  -2  256.77   17.40
   1  -6   2  212.78   16.80
   1  -6   2  236.78   17.40
   1  -6   2  224.98   17.50
   1  -6   2  242.58   17.00
   1  -6   2  256.37   16.40
  -2   6  -2   31.10    4.90
  -2   6  -2   37.90    6.50
  -2   6  -2   45.00    6.80
  -2   6  -2   39.30    6.50
  -2   6  -2   29.10    5.80
  -2   6  -2   33.90    6.00
   2  -6   2   29.20    5.70
   2  -6   2   32.90    6.40
   2  -6   2   48.80    7.60
   2  -6   2   43.10    6.50
   2  -6   2   30.70    4.90
   2  -6   2   36.90    6.30
  -3   6  -2  230.98   17.40
  -3   6  -2  254.67   17.70
  -3   6  -2  225.28   17.00
  -3   6  -2  266.47   16.50
  -3   6  -2  230.58   16.90
  -3   6  -2  228.98   17.30
   3  -6   2  257.67   17.20
   3  -6   2  245.48   17.20
   3  -6   2  259.57   16.10
   3  -6   2  260.57   17.80
   3  -6   2  253.77   18.10
   3  -6   2  244.88   18.00
  -4   6  -2  290.87   18.40
  -4   6  -2  258.47   18.30
  -4   6  -2  269.57   19.00
  -4   6  -2  252.57   18.50
  -4   6  -2  249.08   19.10
  -4   6  -2  288.87   19.60
   4  -6   2  250.77   19.00
   4  -6   2  284.67   19.60
   4  -6   2  299.67   21.30
   4  -6   2  289.57   18.80
   4  -6   2  300.07   18.00
  -5   6  -2   28.40    6.50
  -5   6  -2   28.10    5.60
  -5   6  -2   37.90    5.70
  -5   6  -2   26.50    5.30
  -5   6  -2   32.80    5.70
   5  -6   2   29.70    5.40
   5  -6   2   30.40    6.00
   5  -6   2   38.80    5.80
   5  -6   2   26.90    5.70
   5  -6   2   24.30    6.00
   5  -6   2   39.60    6.90
  -6   6  -2   16.10    4.60
  -6   6  -2    5.10    4.80
  -6   6  -2   21.00    4.70
  -6   6  -2   11.10    6.10
   6  -6   2   11.90    4.50
   6  -6   2   17.60    4.90
   6  -6   2   12.30    4.60
   6  -6   2   20.30    4.60
   6  -6   2   18.70    5.10
   6  -6   2   15.50    4.30
  -7   6  -2   20.30    5.90
  -7   6  -2   17.20    3.70
  -7   6  -2   21.10    4.30
  -7   6  -2   18.40    4.70
  -7   6  -2   20.90    5.10
   7  -6   2   21.60    5.80
   7  -6   2    9.30    4.80
   7  -6   2   16.00    5.00
   7  -6   2   21.00    5.40
   7  -6   2   27.30    5.80
  -8   6  -2   -0.50    1.80
  -8   6  -2    1.50    3.00
  -8   6  -2    4.20    1.90
   8  -6   2   -3.50    2.90
   8  -6   2    1.00    3.30
   8  -6   2   -5.50    2.70
   8  -6   2    3.50    3.70
   8  -6   2    3.50    3.50
  -9   6  -2   11.40    4.70
   9  -6   2   10.50    4.90
   9  -6   2    2.30    5.50
   9  -6   2   11.40    5.60
 -10   6  -2   32.60    6.80
  10  -6   2   39.20    7.90
  10  -6   2   50.99    9.50
  10  -6   2   29.60    9.10
  10  -6   2   43.90    7.60
  10  -6   2   40.20    9.10
 -11   6  -2    2.40    4.60
  11  -6   2   -4.30    4.70
  11  -6   2    3.50    3.60
  11  -6   2    2.80    3.80
  12  -6   2   -3.10    3.30
  12  -6   2   -4.00    3.90
  12  -6   2    0.80    4.30
  12  -6   2    1.40    4.10
  13  -6   2   -4.80    4.40
  13  -6   2   11.50    5.70
  13  -6   2    4.20    4.30
  13   5  -2   14.30    6.10
  13   5  -2   25.10   10.50
  13   5  -2   29.40    8.60
 -13  -5   2   18.70    6.30
  12   5  -2   -0.10    6.40
  12   5  -2    6.30    4.80
  12   5  -2    7.90    5.00
  12   5  -2    6.00    6.20
  11   5  -2   48.00   10.10
  11   5  -2   33.00    8.50
  11   5  -2   49.10    9.50
  11   5  -2   25.70   10.10
 -11  -5   2   43.50    4.80
 -11  -5   2   44.60    6.10
 -11  -5   2   52.69   10.00
  10   5  -2  147.19   17.80
  10   5  -2  127.89   14.70
  10   5  -2  116.49   13.30
  10   5  -2  141.49   15.30
 -10  -5   2  139.69   10.40
 -10  -5   2  136.29   10.90
 -10  -5   2  141.29   11.00
   9   5  -2  284.37   23.30
   9   5  -2  284.27   25.40
   9   5  -2  292.77   23.60
   9   5  -2  341.27   23.40
   9   5  -2  329.07   24.40
  -9  -5   2  293.67   19.00
  -9  -5   2  296.97   18.40
  -9  -5   2  301.87   20.30
   8   5  -2    3.10    3.30
   8   5  -2   -4.20    3.10
   8   5  -2   -0.40    4.30
   8   5  -2    6.90    4.20
   8   5  -2    0.10    3.60
  -8  -5   2   -1.60    1.70
  -8  -5   2    0.80    3.30
  -8  -5   2   -0.60    2.00
  -8  -5   2   -1.50    2.50
   7   5  -2   75.59   10.80
   7   5  -2   77.59   11.30
   7   5  -2   46.00    7.80
   7   5  -2   73.49   10.80
   7   5  -2   76.29    9.70
  -7  -5   2   60.39    7.50
  -7  -5   2   68.29    5.50
  -7  -5   2   74.49    7.00
  -7  -5   2   40.70   12.70
   6   5  -2   85.59    9.20
   6   5  -2   78.39    9.80
   6   5  -2   81.59   10.60
   6   5  -2  109.09   10.80
   6   5  -2   82.49   10.50
  -6  -5   2  105.39    9.40
  -6  -5   2   87.39    6.30
  -6  -5   2  107.19   10.50
  -6  -5   2   74.39    7.60
  -6  -5   2   76.79    9.80
   5   5  -2   67.79    9.10
   5   5  -2   79.09    9.80
   5   5  -2   79.69   10.00
   5   5  -2   71.19    9.00
   5   5  -2   90.99    8.90
  -5  -5   2   57.99    9.30
  -5  -5   2   94.19    6.00
  -5  -5   2   83.29    8.70
  -5  -5   2   82.69    7.70
  -5  -5   2   72.99    9.10
   4   5  -2  257.67   17.50
   4   5  -2  239.38   17.90
   4   5  -2  218.48   17.70
   4   5  -2  258.27   18.80
   4   5  -2  218.68   17.80
  -4  -5   2  246.38   16.40
  -4  -5   2  245.78   18.10
  -4  -5   2  268.57   17.70
  -4  -5   2  255.37   18.10
  -4  -5   2  234.78   14.10
   3   5  -2  352.36   24.30
   3   5  -2  365.26   24.00
   3   5  -2  377.06   23.80
   3   5  -2  366.86   24.30
   3   5  -2  386.76   23.60
  -3  -5   2  332.07   22.70
  -3  -5   2  365.06   24.10
  -3  -5   2  388.26   23.80
   2   5  -2  587.84   37.20
   2   5  -2  660.63   36.40
   2   5  -2  591.54   36.40
   2   5  -2  589.84   37.40
   2   5  -2  631.14   37.70
  -2  -5   2  702.33   38.10
  -2  -5   2  681.93   37.40
  -2  -5   2  593.44   37.20
   1   5  -2  290.27   19.60
   1   5  -2  285.97   20.00
   1   5  -2  293.17   20.30
   1   5  -2  298.87   18.80
   1   5  -2  298.17   20.20
  -1  -5   2  276.87   19.30
  -1  -5   2  348.77   20.40
  -1  -5   2  310.87   18.60
  -1  -5   2  327.97   20.50
  -1  -5   2  306.97   19.20
  -1  -5   2  331.97   21.00
   0   5  -2  272.27   20.00
   0   5  -2  336.77   20.30
   0   5  -2  313.77   20.40
   0   5  -2  303.97   18.60
   0   5  -2  347.47   20.70
   0  -5   2  295.67   18.70
   0  -5   2  307.87   19.10
   0  -5   2  310.77   20.30
   0  -5   2  322.77   20.00
   0  -5   2  304.77   20.00
   0  -5   2  311.07   20.60
  -1   5  -2 1315.77   73.19
  -1   5  -2 1318.67   73.09
  -1   5  -2 1317.07   73.09
  -1   5  -2 1380.96   73.19
  -1   5  -2 1267.17   71.19
  -1   5  -2 1231.88   72.19
   1  -5   2 1369.06   72.99
   1  -5   2 1310.87   73.39
   1  -5   2 1426.06   71.49
   1  -5   2 1275.87   72.09
   1  -5   2 1355.46   73.09
   1  -5   2 1398.56   72.99
  -2   5  -2   78.99    7.90
  -2   5  -2   76.59    7.90
  -2   5  -2   67.49    6.40
  -2   5  -2   78.09    7.70
  -2   5  -2   86.59    8.30
   2  -5   2   94.49    8.10
   2  -5   2   70.09    7.90
   2  -5   2   76.49    8.10
   2  -5   2   80.39    8.00
   2  -5   2   92.19    8.10
   2  -5   2   65.99    6.50
  -3   5  -2  393.76   25.10
  -3   5  -2  434.36   26.40
  -3   5  -2  464.35   26.20
  -3   5  -2  455.55   26.20
  -3   5  -2  435.46   26.60
  -3   5  -2  435.86   26.50
   3  -5   2  389.96   26.00
   3  -5   2  403.06   25.90
   3  -5   2  419.36   26.50
   3  -5   2  411.66   25.90
   3  -5   2  450.05   26.20
   3  -5   2  449.16   26.90
  -4   5  -2    9.60    3.40
  -4   5  -2   14.90    3.80
  -4   5  -2   17.80    4.00
  -4   5  -2   10.90    4.40
  -4   5  -2   14.80    3.70
  -4   5  -2   14.70    4.20
   4  -5   2   16.20    4.70
   4  -5   2   17.90    4.40
   4  -5   2   22.70    4.60
   4  -5   2   11.60    3.20
   4  -5   2   14.50    4.40
   4  -5   2    8.90    3.60
  -5   5  -2  229.98   16.40
  -5   5  -2  234.88   17.40
  -5   5  -2  236.08   15.40
  -5   5  -2  257.57   15.90
   5  -5   2  221.88   16.60
   5  -5   2  233.78   16.00
   5  -5   2  251.37   16.10
   5  -5   2  232.98   17.00
   5  -5   2  223.68   16.60
  -6   5  -2    2.00    2.20
  -6   5  -2   -0.80    2.00
  -6   5  -2    2.00    3.80
  -6   5  -2   -1.40    2.30
  -6   5  -2    1.80    2.30
   6  -5   2    2.60    2.50
   6  -5   2    4.10    2.80
   6  -5   2   -0.90    2.10
   6  -5   2    3.30    3.40
   6  -5   2    4.80    2.50
   6  -5   2    3.10    3.10
  -7   5  -2  103.99   10.00
  -7   5  -2  127.19   10.90
  -7   5  -2  108.69    7.80
  -7   5  -2  114.39   11.70
  -7   5  -2  122.79    8.10
   7  -5   2  114.89   10.50
   7  -5   2  123.09   10.80
   7  -5   2  117.29   10.80
   7  -5   2  117.89    9.80
   7  -5   2   93.59   10.10
   7  -5   2  103.79   10.80
  -8   5  -2    3.70    4.70
   8  -5   2    1.10    3.90
   8  -5   2   12.70    4.30
   8  -5   2    2.70    3.50
   8  -5   2    6.10    4.40
   8  -5   2    8.10    4.10
   8  -5   2    5.90    2.70
  -9   5  -2   95.99   10.10
   9  -5   2   83.19   10.50
   9  -5   2  101.89   10.20
   9  -5   2   88.29   10.40
   9  -5   2  107.19   12.50
   9  -5   2   88.19   10.60
 -10   5  -2  116.69   11.90
  10  -5   2  124.89   12.90
  10  -5   2  124.99   12.60
  10  -5   2  125.19   11.40
  10  -5   2  110.79   11.70
  10  -5   2   98.19   11.50
  11  -5   2   -5.20    3.60
  11  -5   2    0.80    3.30
  11  -5   2   -4.70    2.80
  11  -5   2   -1.60    2.50
  12  -5   2   10.00    4.60
  12  -5   2   18.00    5.90
  12  -5   2   11.80    5.00
  12  -5   2   14.80    5.90
  13  -5   2   34.10    8.20
  13  -5   2   36.40    7.90
  13  -5   2   31.60    7.40
  13   4  -2    2.20    3.10
  13   4  -2   -1.00    4.90
  13   4  -2    5.60    6.10
  13   4  -2   -9.70    6.90
 -13  -4   2   -1.80    6.60
  12   4  -2   -4.60    5.00
  12   4  -2    2.70    4.40
  12   4  -2   -0.50    4.70
  12   4  -2   -0.50    4.50
  12   4  -2    3.80    3.10
 -12  -4   2    3.20    4.50
  11   4  -2    5.40    6.40
  11   4  -2   -0.90    2.30
  11   4  -2   11.00    5.00
  11   4  -2   10.20    5.20
  11   4  -2    5.40    5.30
 -11  -4   2    3.30    3.50
 -11  -4   2   -0.40    1.60
 -11  -4   2    4.00    4.30
  10   4  -2   53.69    5.90
  10   4  -2   73.39   11.40
  10   4  -2   58.49    9.50
 -10  -4   2   54.99    7.30
 -10  -4   2   61.59    6.70
   9   4  -2   94.09   10.40
   9   4  -2   78.29    7.00
   9   4  -2   86.39   11.00
   9   4  -2   64.99   11.20
  -9  -4   2   79.89    7.60
  -9  -4   2   92.19    8.60
  -9  -4   2   81.29    7.30
   8   4  -2   22.90    5.90
   8   4  -2   10.80    2.60
   8   4  -2    8.50    3.90
   8   4  -2    7.40    4.80
  -8  -4   2    6.10    2.60
  -8  -4   2    3.50    3.40
  -8  -4   2   10.20    3.00
  -8  -4   2    7.20    4.30
   7   4  -2   16.60    5.10
   7   4  -2   20.60    3.30
   7   4  -2   27.00    6.30
  -7  -4   2   17.00    3.80
  -7  -4   2   16.20    5.10
  -7  -4   2   15.40    5.00
  -7  -4   2   14.70    4.40
  -7  -4   2   21.70    3.60
   6   4  -2  272.97   19.10
   6   4  -2  211.88   16.20
   6   4  -2  258.07   18.00
   6   4  -2  199.68   16.80
  -6  -4   2  202.08   16.70
  -6  -4   2  209.38   14.70
  -6  -4   2  217.88   13.40
  -6  -4   2  225.98   16.10
   5   4  -2   44.30    7.70
   5   4  -2   35.90    6.90
   5   4  -2   39.40    6.40
   5   4  -2   50.59    8.40
  -5  -4   2   38.70    5.40
  -5  -4   2   27.80    5.80
  -5  -4   2   43.70    6.80
  -5  -4   2   24.80    5.40
  -5  -4   2   41.40    3.80
   4   4  -2  306.67   19.70
   4   4  -2  311.77   19.60
   4   4  -2  304.57   18.30
   4   4  -2  251.17   18.60
   4   4  -2  259.87   18.60
  -4  -4   2  222.68   16.60
  -4  -4   2  248.18   18.60
  -4  -4   2  252.47   15.20
  -4  -4   2  256.47   18.10
  -4  -4   2  264.27   18.60
   3   4  -2   78.59    8.30
   3   4  -2   62.39    7.80
   3   4  -2   72.39    7.60
   3   4  -2   77.49    8.50
   3   4  -2   84.29    7.70
  -3  -4   2   66.29    7.70
  -3  -4   2   82.29    5.40
  -3  -4   2   81.19    8.30
  -3  -4   2   63.79    7.60
  -3  -4   2   67.79    6.70
   2   4  -2   82.79    7.60
   2   4  -2   77.59    7.90
   2   4  -2   84.19    8.10
   2   4  -2   86.49    7.70
   2   4  -2   77.29    8.30
  -2  -4   2  105.19    8.60
  -2  -4   2   79.49    7.50
  -2  -4   2   73.09    7.80
  -2  -4   2   74.49    8.10
   1   4  -2  101.49    9.30
   1   4  -2   97.19    9.00
   1   4  -2  107.99    8.20
   1   4  -2  112.89    9.00
   1   4  -2  113.79    9.40
  -1  -4   2  112.99    9.40
  -1  -4   2  108.09    9.30
  -1  -4   2  107.79    8.70
  -1  -4   2  112.39    9.30
  -1  -4   2  103.39    8.20
   0   4  -2 6928.41  366.66
   0   4  -2 6597.84  366.56
   0   4  -2 7098.19  366.66
   0   4  -2 6176.78  364.76
   0   4  -2 7451.75  366.46
   0  -4   2 7576.44  365.26
   0  -4   2 7188.38  366.96
   0  -4   2 7076.39  366.56
   0  -4   2 7324.97  366.36
   0  -4   2 7102.79  366.66
   0  -4   2 6574.54  365.46
  -1   4  -2  534.75   30.80
  -1   4  -2  540.25   30.70
  -1   4  -2  534.75   31.00
  -1   4  -2  543.95   30.90
  -1   4  -2  525.35   29.30
  -1   4  -2  554.54   31.20
   1  -4   2  509.05   30.30
   1  -4   2  521.05   30.60
   1  -4   2  553.24   29.40
   1  -4   2  522.25   30.90
   1  -4   2  477.55   30.50
   1  -4   2  565.34   31.40
  -2   4  -2   40.00    4.90
  -2   4  -2   31.80    4.90
  -2   4  -2   36.60    5.40
  -2   4  -2   39.40    5.10
  -2   4  -2   27.10    4.40
  -2   4  -2   30.90    3.90
   2  -4   2   38.80    4.90
   2  -4   2   33.80    5.00
   2  -4   2   37.50    5.50
   2  -4   2   33.90    5.00
   2  -4   2   33.70    5.30
   2  -4   2   39.30    4.00
  -3   4  -2   90.89    8.60
  -3   4  -2  100.49    8.50
  -3   4  -2  110.29    8.00
  -3   4  -2   98.29    8.00
  -3   4  -2   85.39    7.80
   3  -4   2   95.89    8.50
   3  -4   2  102.29    8.40
   3  -4   2  114.39    7.80
   3  -4   2   94.09    8.20
   3  -4   2  101.49    8.80
   3  -4   2  106.69    8.70
  -4   4  -2  414.46   24.70
  -4   4  -2  392.16   26.10
  -4   4  -2  409.86   24.70
  -4   4  -2  404.86   25.50
   4  -4   2  472.45   25.60
   4  -4   2  478.85   25.40
   4  -4   2  411.56   25.70
   4  -4   2  421.66   25.60
  -5   4  -2    0.90    1.90
  -5   4  -2    3.20    3.40
  -5   4  -2    0.20    1.90
  -5   4  -2   -1.90    2.20
  -5   4  -2    4.30    2.70
   5  -4   2    0.80    2.60
   5  -4   2    0.30    3.60
   5  -4   2    2.60    2.50
   5  -4   2    1.30    2.50
   5  -4   2    0.30    2.20
   5  -4   2   -0.10    1.90
  -6   4  -2  212.88   15.30
  -6   4  -2  240.68   16.10
  -6   4  -2  235.78   17.10
  -6   4  -2  238.18   13.60
  -6   4  -2  217.28   13.40
   6  -4   2  219.88   16.00
   6  -4   2  265.27   16.60
   6  -4   2  223.98   15.90
   6  -4   2  220.08   15.10
   6  -4   2  216.78   17.50
   6  -4   2  232.58   15.90
  -7   4  -2   23.20    4.80
  -7   4  -2   20.30    5.70
  -7   4  -2   25.00    4.60
   7  -4   2   21.00    5.00
   7  -4   2   23.10    5.20
   7  -4   2   21.00    4.10
   7  -4   2   17.40    4.40
   7  -4   2   24.90    5.00
   7  -4   2   23.60    5.40
  -8   4  -2   62.69    9.90
  -8   4  -2   34.30    5.90
  -8   4  -2   37.10    6.50
   8  -4   2   37.50    6.60
   8  -4   2   46.60    7.50
   8  -4   2   51.19    7.90
   8  -4   2   46.40    6.90
  -9   4  -2   66.29    7.90
   9  -4   2   56.39    7.10
   9  -4   2   51.89    8.20
   9  -4   2   47.40    8.40
   9  -4   2   40.30    7.70
   9  -4   2   57.79    7.50
   9  -4   2   49.80    8.10
 -10   4  -2    7.60    4.10
  10  -4   2    6.80    5.20
  10  -4   2    2.80    4.30
  10  -4   2    6.10    2.80
  10  -4   2    5.60    3.80
  10  -4   2    8.00    4.20
 -11   4  -2   62.69    9.20
  11  -4   2   79.59   10.80
  11  -4   2   55.99    8.70
  11  -4   2   62.89    9.00
  11  -4   2   66.79   10.40
  11  -4   2   53.49   11.40
  12  -4   2   -0.50    2.90
  12  -4   2    5.70    4.60
  12  -4   2    5.60    4.70
  12  -4   2   10.50    5.20
 -13   4  -2   34.70    6.80
  13  -4   2   35.60    6.80
  13  -4   2   38.20    8.00
  13  -4   2   33.80    7.70
  13  -4   2   38.50    7.80
  14   3  -2   -0.80    7.50
  14   3  -2    0.60    5.30
  13   3  -2   -0.70    4.70
  13   3  -2    6.50    3.40
  13   3  -2   -3.30    3.90
 -13  -3   2    8.60    6.10
  12   3  -2    1.70    2.60
  12   3  -2   -4.30    3.50
  12   3  -2    2.50    4.60
  11   3  -2   51.29    9.80
  11   3  -2   53.79    9.30
 -11  -3   2   66.99    7.80
 -11  -3   2   58.39    9.90
  10   3  -2  435.76   32.40
  10   3  -2  502.65   31.70
  10   3  -2  461.65   32.80
  10   3  -2  478.05   28.40
  10   3  -2  452.55   32.10
 -10  -3   2  474.25   28.80
 -10  -3   2  493.55   27.90
   9   3  -2   42.90    8.90
   9   3  -2   42.00    7.50
   9   3  -2   40.80    5.60
   9   3  -2   27.80    7.40
   9   3  -2   31.20    7.50
  -9  -3   2   38.90    5.00
  -9  -3   2   47.40    6.30
  -9  -3   2   43.40    6.30
   8   3  -2    0.30    2.50
   8   3  -2   -0.40    3.20
   8   3  -2    0.70    1.90
   8   3  -2    3.60    3.10
   8   3  -2   -1.20    3.10
  -8  -3   2    1.10    1.90
  -8  -3   2    3.30    2.80
  -8  -3   2   -1.60    2.60
  -8  -3   2   -0.60    2.10
   7   3  -2  138.89   12.30
   7   3  -2  135.79   12.70
   7   3  -2  122.59    9.00
   7   3  -2  123.29   12.30
   7   3  -2  130.99   11.20
  -7  -3   2  127.89   10.80
  -7  -3   2  122.09    9.10
  -7  -3   2  126.39   12.00
  -7  -3   2  122.09    9.50
   6   3  -2   16.70    4.00
   6   3  -2   10.30    4.20
   6   3  -2    8.30    2.40
   6   3  -2    9.00    3.70
  -6  -3   2   10.10    3.70
  -6  -3   2   10.70    4.00
  -6  -3   2   10.20    2.60
  -6  -3   2    6.40    3.30
  -6  -3   2    9.80    2.70
   5   3  -2  460.55   26.40
   5   3  -2  470.25   27.90
   5   3  -2  410.56   27.10
   5   3  -2  442.16   24.10
   5   3  -2  388.56   27.00
  -5  -3   2  411.16   23.90
  -5  -3   2  382.16   26.00
  -5  -3   2  442.36   25.30
  -5  -3   2  427.46   27.30
   4   3  -2  155.78   13.80
   4   3  -2  180.68   14.30
   4   3  -2  216.48   15.00
   4   3  -2  204.78   13.60
  -4  -3   2  204.38   11.50
  -4  -3   2  173.48   13.50
  -4  -3   2  224.98   15.10
  -4  -3   2  153.28   13.60
   3   3  -2    4.40    2.40
   3   3  -2   14.80    3.80
   3   3  -2   10.90    3.20
  -3  -3   2   11.00    3.40
  -3  -3   2   10.90    2.00
  -3  -3   2   10.40    2.70
  -3  -3   2    3.90    2.80
   2   3  -2   -2.60    2.10
   2   3  -2   -0.10    2.00
   2   3  -2   -2.10    2.00
   2   3  -2   -2.30    1.90
   2   3  -2    2.90    2.50
  -2  -3   2    0.10    2.40
  -2  -3   2   -0.70    1.60
  -2  -3   2    1.30    2.30
  -2  -3   2    0.20    1.70
   1   3  -2   15.60    3.50
   1   3  -2   10.50    3.20
   1   3  -2   13.40    3.40
   1   3  -2   10.20    3.00
   1   3  -2   16.00    4.10
  -1  -3   2   16.40    3.30
  -1  -3   2   14.10    3.80
  -1  -3   2   20.10    4.30
  -1  -3   2   16.40    3.30
  -1  -3   2   16.20    3.80
   0   3  -2  912.11   53.19
   0   3  -2  947.41   52.79
   0   3  -2  892.81   52.99
   0  -3   2 1007.70   52.79
   0  -3   2  982.40   53.29
   0  -3   2 1012.30   53.49
   0  -3   2  973.50   51.79
   0  -3   2 1036.50   53.39
  -1   3  -2  254.97   15.60
  -1   3  -2  270.17   17.10
  -1   3  -2  253.87   17.00
  -1   3  -2  271.27   16.90
  -1   3  -2  283.57   17.00
   1  -3   2  276.97   17.20
   1  -3   2  262.97   16.90
   1  -3   2  306.07   15.80
   1  -3   2  292.97   17.20
   1  -3   2  292.57   17.00
   1  -3   2  276.27   17.10
  -2   3  -2   27.90    4.10
  -2   3  -2   31.20    4.10
  -2   3  -2   23.90    3.70
  -2   3  -2   24.10    4.10
  -2   3  -2   25.60    3.30
   2  -3   2   22.20    3.80
   2  -3   2   24.40    4.00
   2  -3   2   24.90    4.10
   2  -3   2   25.40    3.80
   2  -3   2   22.60    3.80
   2  -3   2   26.80    3.00
  -3   3  -2   43.20    5.20
  -3   3  -2   41.80    4.60
  -3   3  -2   39.20    4.10
  -3   3  -2   38.30    4.10
   3  -3   2   44.90    4.90
   3  -3   2   37.90    4.20
   3  -3   2   48.00    4.90
   3  -3   2   33.40    4.20
   3  -3   2   37.10    5.30
   3  -3   2   41.70    4.60
  -4   3  -2    4.40    3.40
  -4   3  -2    8.80    2.10
  -4   3  -2    6.90    2.30
  -4   3  -2    9.10    2.90
  -4   3  -2    4.30    2.50
   4  -3   2    6.90    2.70
   4  -3   2    5.90    2.50
   4  -3   2    9.00    2.90
   4  -3   2    5.00    3.50
   4  -3   2   11.80    2.90
   4  -3   2    5.40    2.60
  -5   3  -2  239.88   15.60
  -5   3  -2  219.88   16.80
  -5   3  -2  252.17   16.00
   5  -3   2  258.57   16.10
   5  -3   2  244.48   16.10
   5  -3   2  253.97   16.90
   5  -3   2  234.58   16.90
   5  -3   2  255.87   15.40
   5  -3   2  240.98   16.20
  -6   3  -2    9.70    2.90
  -6   3  -2    7.50    2.50
  -6   3  -2    7.60    3.30
   6  -3   2    1.10    2.90
   6  -3   2    8.60    2.50
   6  -3   2    2.90    2.90
   6  -3   2    3.70    2.50
   6  -3   2    8.60    3.60
  -7   3  -2   34.70    5.30
  -7   3  -2   44.40    5.60
  -7   3  -2   44.80    7.40
   7  -3   2   41.10    4.80
   7  -3   2   43.40    6.30
   7  -3   2   39.10    6.10
   7  -3   2   39.00    6.40
   7  -3   2   38.70    5.70
   7  -3   2   47.10    6.90
  -8   3  -2    2.80    2.30
  -8   3  -2   -2.60    2.20
   8  -3   2    2.00    2.50
   8  -3   2    3.50    2.30
   8  -3   2    0.20    2.30
   8  -3   2    0.70    2.80
   8  -3   2    5.00    3.50
   8  -3   2    2.10    2.80
  -9   3  -2  330.37   23.20
  -9   3  -2  376.36   25.50
   9  -3   2  369.86   23.40
   9  -3   2  335.57   22.50
   9  -3   2  324.07   24.60
   9  -3   2  359.66   24.00
   9  -3   2  361.36   24.00
   9  -3   2  382.36   24.30
  10  -3   2  388.76   27.20
  10  -3   2  436.86   27.80
  10  -3   2  403.96   27.50
  10  -3   2  431.26   27.00
 -11   3  -2  101.89   10.10
  11  -3   2  100.59   10.00
  11  -3   2  101.39   11.00
  11  -3   2   94.59   12.40
  11  -3   2   79.59    9.30
  11  -3   2   92.39   10.60
 -12   3  -2    0.90    4.10
  12  -3   2    1.00    3.70
  12  -3   2    0.20    3.60
  12  -3   2    2.70    3.20
  12  -3   2   -4.60    2.90
 -13   3  -2    5.10    4.90
  13  -3   2    6.30    4.20
  13  -3   2   -3.00    3.40
  13  -3   2    7.40    4.30
  14  -3   2   16.20    5.30
  14   2  -2   -1.60    3.50
  14   2  -2   -4.20    5.50
  14   2  -2   -3.60    4.20
  13   2  -2   -2.00    3.90
  13   2  -2    6.90    4.90
  13   2  -2    5.20    4.90
  12   2  -2   22.10    5.20
  12   2  -2   23.70    7.10
  12   2  -2   27.80    6.90
  12   2  -2   31.00    8.00
 -12  -2   2   19.40    6.50
  11   2  -2    9.20    5.40
  11   2  -2   -0.50    3.50
  11   2  -2   27.40    8.70
  11   2  -2    6.10    3.40
 -11  -2   2    7.50    4.90
  10   2  -2  429.66   28.20
  10   2  -2  374.96   28.20
  10   2  -2  448.66   28.80
  10   2  -2  380.96   26.60
 -10  -2   2  387.76   24.60
 -10  -2   2  354.06   22.00
 -10  -2   2  365.96   27.30
 -10  -2   2  373.86   22.90
   9   2  -2  210.18   16.60
   9   2  -2  175.58   16.50
   9   2  -2  185.78   24.20
   9   2  -2  202.98   17.90
   9   2  -2  222.78   14.60
  -9  -2   2  188.38   14.40
  -9  -2   2  223.88   14.80
   8   2  -2  365.16   24.90
   8   2  -2  360.36   21.60
   8   2  -2  369.36   25.30
   8   2  -2  324.37   24.30
  -8  -2   2  333.77   21.50
  -8  -2   2  353.76   22.50
  -8  -2   2  368.76   21.40
  -8  -2   2  340.77   24.20
   7   2  -2   53.29    8.60
   7   2  -2   54.09    8.30
   7   2  -2   58.29    5.50
   7   2  -2   56.79    8.70
   7   2  -2   39.10    6.60
  -7  -2   2   53.29    6.70
  -7  -2   2   43.80    7.40
  -7  -2   2   53.09    5.40
  -7  -2   2   68.79    7.90
  -7  -2   2   53.49    5.50
   6   2  -2   44.50    7.80
   6   2  -2   59.39    8.20
   6   2  -2   46.40    7.40
   6   2  -2   43.80    4.80
   6   2  -2   61.89    6.70
  -6  -2   2   47.00    6.20
  -6  -2   2   56.29    6.90
  -6  -2   2   42.90    5.00
  -6  -2   2   63.99    7.60
   5   2  -2   60.89    7.50
   5   2  -2   61.59    7.90
   5   2  -2   65.89    6.60
   5   2  -2   58.79    5.30
   5   2  -2   62.19    8.50
  -5  -2   2   63.59    7.20
  -5  -2   2   55.49    5.30
  -5  -2   2   61.79    7.50
  -5  -2   2   60.69    8.40
  -5  -2   2   55.79    9.00
   4   2  -2    0.30    1.80
   4   2  -2   -1.10    2.00
   4   2  -2   -2.00    2.20
   4   2  -2   -1.90    1.90
   4   2  -2    0.80    1.20
  -4  -2   2    0.20    1.20
  -4  -2   2    1.10    2.20
  -4  -2   2    1.60    2.60
  -4  -2   2    0.00    1.50
   3   2  -2   86.69    8.40
   3   2  -2   92.89    8.50
   3   2  -2  100.79    6.60
   3   2  -2  106.09    7.90
  -3  -2   2   95.29    8.60
  -3  -2   2  107.99    6.70
  -3  -2   2   87.89    8.30
  -3  -2   2  105.09    7.60
   2   2  -2 1437.76   73.09
   2   2  -2 1192.28   72.59
   2   2  -2 1304.57   72.09
  -2  -2   2 1366.66   71.99
  -2  -2   2 1405.06   72.99
  -2  -2   2 1341.57   72.99
  -2  -2   2 1424.56   72.79
  -2  -2   2 1297.07   70.89
   1   2  -2 9605.34  506.85
   1   2  -2 9999.00  507.85
  -1  -2   2 9643.73  507.65
   0   2  -2 9417.06  472.75
   0   2  -2 8829.62  472.25
   0   2  -2 8822.32  472.65
   0  -2   2 9223.08  472.25
   0  -2   2 9118.59  472.75
  -1   2  -2  633.64   35.40
  -1   2  -2  671.13   36.30
  -1   2  -2  682.73   36.10
   1  -2   2  669.63   36.10
   1  -2   2  609.84   35.10
   1  -2   2  725.43   36.40
  -2   2  -2 1859.31   98.89
  -2   2  -2 1908.81   98.19
  -2   2  -2 1859.21   97.69
  -2   2  -2 1758.82   97.69
   2  -2   2 1815.92   97.99
   2  -2   2 1835.72   98.19
   2  -2   2 1919.61   98.89
   2  -2   2 1908.51   97.79
   2  -2   2 1880.71   97.99
   2  -2   2 1867.11   98.29
  -3   2  -2   46.80    5.60
  -3   2  -2   50.19    4.50
  -3   2  -2   48.80    4.40
   3  -2   2   55.99    4.40
   3  -2   2   48.70    5.30
   3  -2   2   55.29    4.60
   3  -2   2   54.29    4.70
   3  -2   2   53.89    4.50
   3  -2   2   46.40    4.50
  -4   2  -2    2.50    2.90
  -4   2  -2    4.50    2.00
  -4   2  -2    6.40    2.00
   4  -2   2    7.80    2.00
   4  -2   2    2.00    2.60
   4  -2   2    4.40    1.70
   4  -2   2    1.00    1.70
   4  -2   2    2.70    1.90
  -5   2  -2  112.59    9.80
  -5   2  -2  118.49    8.20
  -5   2  -2  108.59    8.40
   5  -2   2  109.29    8.40
   5  -2   2  114.49    9.30
   5  -2   2  112.59    8.40
   5  -2   2  104.09    7.60
   5  -2   2  103.09    8.30
  -6   2  -2  197.28   12.60
  -6   2  -2  179.48   14.00
  -6   2  -2  172.88   12.80
   6  -2   2  184.98   12.80
   6  -2   2  195.98   13.20
   6  -2   2  200.58   13.30
   6  -2   2  205.58   12.30
   6  -2   2  199.88   13.80
  -7   2  -2    0.40    1.80
  -7   2  -2   -0.30    1.50
  -7   2  -2   -1.30    2.40
   7  -2   2    0.10    2.40
   7  -2   2   -3.50    2.10
   7  -2   2    2.70    2.40
   7  -2   2   -2.00    1.60
  -8   2  -2   47.50    6.60
  -8   2  -2   31.00    6.40
  -8   2  -2   38.40    5.30
   8  -2   2   30.10    4.90
   8  -2   2   41.10    6.00
   8  -2   2   45.40    6.70
   8  -2   2   39.80    6.30
   8  -2   2   41.50    6.40
  -9   2  -2   -1.80    2.30
  -9   2  -2    0.40    4.80
   9  -2   2    3.70    2.80
   9  -2   2    1.50    3.40
   9  -2   2    1.40    3.00
   9  -2   2   10.30    4.00
 -10   2  -2    1.00    4.40
 -10   2  -2    0.60    2.70
  10  -2   2    1.40    3.60
  10  -2   2    0.10    2.30
  10  -2   2    1.00    2.90
  10  -2   2   -2.80    2.70
  10  -2   2    4.00    4.60
 -11   2  -2   11.60    4.20
  11  -2   2   14.50    4.30
  11  -2   2    9.70    4.60
  11  -2   2    2.10    5.10
  11  -2   2   13.10    4.80
  11  -2   2    9.70    4.00
 -12   2  -2   53.69    7.70
  12  -2   2   41.70    7.90
  12  -2   2   40.90    8.10
  12  -2   2   49.80    7.70
  12  -2   2   46.10    7.90
  12  -2   2   42.30    7.20
 -13   2  -2   16.20    5.40
  13  -2   2   31.90    6.20
  13  -2   2   24.20    6.70
  13  -2   2   27.00    5.80
  13  -2   2   23.60    6.30
  14  -2   2   34.60    7.40
  14  -2   2   23.20    6.40
  14  -2   2   19.80    5.50
  14   1  -2   32.50    8.50
  14   1  -2   33.50    8.40
  14   1  -2   24.10    7.50
  14   1  -2   37.50    6.90
  13   1  -2    5.70    4.00
  13   1  -2    2.10    5.10
  13   1  -2    0.20    4.70
  13   1  -2   -4.50    4.30
  12   1  -2   -1.00    3.90
  12   1  -2    3.40    5.50
  12   1  -2    8.00    4.40
  12   1  -2   15.40    4.00
  11   1  -2    0.40    2.70
  11   1  -2   -2.60    3.10
  11   1  -2    4.80    4.30
 -11  -1   2    0.30    3.60
 -11  -1   2   -3.90    3.30
  10   1  -2  108.59   10.20
  10   1  -2  121.09   13.50
  10   1  -2  150.38   12.70
  10   1  -2  114.39   12.60
  10   1  -2  131.09   13.50
 -10  -1   2  118.79   12.80
 -10  -1   2  112.29    8.40
 -10  -1   2  116.29   11.20
 -10  -1   2  128.29    9.50
   9   1  -2  527.15   32.60
   9   1  -2  509.95   28.50
   9   1  -2  438.96   31.10
   9   1  -2  462.15   31.00
   9   1  -2  406.96   29.20
  -9  -1   2  444.76   28.40
  -9  -1   2  472.05   28.10
   8   1  -2   23.80    6.10
   8   1  -2   15.80    4.80
   8   1  -2   15.40    4.60
   8   1  -2   11.30    5.00
   8   1  -2   21.90    4.50
  -8  -1   2   20.60    5.30
  -8  -1   2   24.10    4.80
  -8  -1   2   25.60    5.00
   7   1  -2    9.10    4.30
   7   1  -2    5.50    2.60
   7   1  -2    7.30    3.00
   7   1  -2    6.30    3.80
   7   1  -2    5.80    3.10
  -7  -1   2    8.30    2.80
  -7  -1   2    7.50    3.30
  -7  -1   2    7.60    2.50
  -7  -1   2    5.20    2.70
  -7  -1   2   12.00    3.60
   6   1  -2  216.98   13.80
   6   1  -2  230.68   16.30
   6   1  -2  216.58   16.20
   6   1  -2  208.68   16.30
  -6  -1   2  212.98   15.80
  -6  -1   2  193.38   15.80
  -6  -1   2  212.98   15.10
  -6  -1   2  214.98   13.80
   5   1  -2    1.10    2.90
   5   1  -2    0.10    1.80
   5   1  -2   -0.60    2.50
   5   1  -2   -3.70    2.60
   5   1  -2    0.00    1.60
  -5  -1   2    0.40    1.40
  -5  -1   2   -0.90    1.80
  -5  -1   2   -3.10    2.40
  -5  -1   2   -1.00    2.70
  -5  -1   2   -3.30    2.10
   4   1  -2  376.76   22.00
   4   1  -2  303.57   20.10
   4   1  -2  335.37   21.30
   4   1  -2  352.46   19.50
   4   1  -2  358.56   21.90
  -4  -1   2  359.76   21.50
  -4  -1   2  336.87   19.90
  -4  -1   2  324.27   21.00
  -4  -1   2  323.97   19.30
  -4  -1   2  317.07   21.40
   3   1  -2  112.29    8.30
   3   1  -2  143.49   10.50
   3   1  -2  153.48   10.50
   3   1  -2  119.99   10.20
   3   1  -2  147.99    9.50
  -3  -1   2  137.59    9.10
  -3  -1   2  135.79   10.30
  -3  -1   2  119.89    9.90
  -3  -1   2  139.99    8.60
   2   1  -2  134.69    9.60
   2   1  -2  133.39    8.90
   2   1  -2  127.39    8.10
   2   1  -2  127.19    9.60
  -2  -1   2  146.19    8.90
  -2  -1   2  133.19    9.70
  -2  -1   2  133.99    9.70
  -2  -1   2  129.89    8.20
   1   1  -2 2272.97  120.99
   1   1  -2 2202.18  120.99
   1   1  -2 2366.86  120.39
   1   1  -2 2279.87  120.79
  -1  -1   2 2271.37  119.79
  -1  -1   2 2244.58  120.99
  -1  -1   2 2258.67  120.89
  -1  -1   2 2239.58  120.99
  -1  -1   2 2493.05  120.49
   0   1  -2 3905.61  203.08
   0   1  -2 3629.94  203.28
   0   1  -2 3966.00  203.58
   0  -1   2 3752.52  203.38
   0  -1   2 3729.23  203.48
   0  -1   2 4321.47  203.58
   0  -1   2 3974.00  203.08
  -1   1  -2 3610.94  189.88
  -1   1  -2 3572.64  189.68
  -1   1  -2 3687.53  190.28
   1  -1   2 3780.42  189.98
   1  -1   2 3559.14  190.18
   1  -1   2 3631.84  190.28
   1  -1   2 3709.13  190.08
  -2   1  -2  481.75   27.30
  -2   1  -2  492.25   26.20
  -2   1  -2  493.35   26.20
   2  -1   2  489.35   25.80
   2  -1   2  479.65   26.30
   2  -1   2  497.25   26.20
   2  -1   2  495.75   25.80
   2  -1   2  467.45   27.20
  -3   1  -2   49.60    3.90
  -3   1  -2   54.39    4.00
  -3   1  -2   57.79    5.40
   3  -1   2   56.89    5.00
   3  -1   2   54.69    4.00
   3  -1   2   52.39    3.60
   3  -1   2   44.30    3.90
   3  -1   2   52.39    3.50
  -4   1  -2  581.94   32.80
  -4   1  -2  608.04   34.10
  -4   1  -2  661.93   33.30
   4  -1   2  595.04   33.40
   4  -1   2  585.64   32.90
   4  -1   2  581.04   32.40
   4  -1   2  609.64   33.70
   4  -1   2  590.74   32.80
  -5   1  -2   14.60    4.10
  -5   1  -2   11.20    2.70
  -5   1  -2   12.80    2.50
   5  -1   2    5.90    2.50
   5  -1   2   12.80    2.70
   5  -1   2    9.50    2.50
   5  -1   2   12.30    2.00
   5  -1   2    6.60    3.50
  -6   1  -2   -0.10    1.40
  -6   1  -2    0.10    1.60
  -6   1  -2   -2.60    2.60
   6  -1   2   -2.40    1.50
   6  -1   2   -3.00    1.20
   6  -1   2   -0.80    1.70
   6  -1   2    3.20    2.90
  -7   1  -2    3.70    3.10
  -7   1  -2    6.90    2.20
  -7   1  -2    4.30    2.30
   7  -1   2    3.10    1.90
   7  -1   2    0.80    2.50
   7  -1   2    4.10    2.40
   7  -1   2    4.80    2.50
   7  -1   2   -0.80    1.60
  -8   1  -2 2012.50  104.09
  -8   1  -2 1904.01  105.19
  -8   1  -2 2031.00  104.69
   8  -1   2 1937.91  103.29
   8  -1   2 1850.81  104.19
   8  -1   2 1839.52  104.09
   8  -1   2 1985.00  104.69
   8  -1   2 1888.01  103.79
  -9   1  -2  151.28   13.70
  -9   1  -2  131.09   10.90
  -9   1  -2  172.18   14.10
   9  -1   2  165.18   13.00
   9  -1   2  151.98   12.50
   9  -1   2  169.98   13.20
   9  -1   2  159.08   11.50
   9  -1   2  143.09   11.90
 -10   1  -2  336.07   20.90
 -10   1  -2  334.17   22.80
  10  -1   2  308.17   20.80
  10  -1   2  344.07   22.10
  10  -1   2  294.17   21.60
  10  -1   2  280.27   20.20
  10  -1   2  296.47   20.90
 -11   1  -2    8.50    5.10
 -11   1  -2    5.00    3.20
  11  -1   2   -0.10    2.90
  11  -1   2    7.70    3.90
  11  -1   2    1.30    3.30
  11  -1   2    4.90    4.10
  11  -1   2    3.90    4.20
 -12   1  -2  266.97   18.70
  12  -1   2  279.37   19.40
  12  -1   2  252.77   18.70
  12  -1   2  260.77   19.70
  12  -1   2  232.48   20.30
  12  -1   2  262.67   18.80
 -13   1  -2   13.50    6.00
  13  -1   2   11.60    4.60
  13  -1   2   12.00    5.30
  13  -1   2   11.90    5.10
  14  -1   2   -9.10    3.70
  14  -1   2   -1.20    3.80
  14  -1   2    4.10    4.30
  14  -1   2   -1.40    6.20
  14   0  -2    3.70    5.60
  14   0  -2    2.00    4.80
  14   0  -2   -2.70    3.70
  14   0  -2   -0.50    4.40
  13   0  -2    8.40    4.40
  13   0  -2    5.50    5.50
  13   0  -2   -5.00    4.00
  13   0  -2    2.50    5.30
  12   0  -2   14.10    5.10
  12   0  -2    9.80    4.70
  12   0  -2    7.70    4.90
  12   0  -2   15.80    6.70
  11   0  -2    1.60    3.30
  11   0  -2    4.20    4.30
  11   0  -2    1.10    3.90
  11   0  -2    1.10    3.30
 -11   0   2    6.30    4.40
 -11   0   2   -4.90    3.60
  10   0  -2   40.90    8.20
  10   0  -2   30.30    5.90
  10   0  -2   34.20    8.00
  10   0  -2   27.30    6.10
  10   0  -2   33.30    7.30
 -10   0   2   28.00    4.90
 -10   0   2   31.90    4.20
 -10   0   2   42.60    7.10
 -10   0   2   35.70    7.40
   9   0  -2  402.16   26.80
   9   0  -2  414.46   28.10
   9   0  -2  392.06   28.70
   9   0  -2  436.46   26.00
   9   0  -2  439.66   29.00
  -9   0   2  409.76   25.40
  -9   0   2  383.56   25.90
   8   0  -2   40.90    7.80
   8   0  -2   51.19    8.00
   8   0  -2   67.09   10.10
   8   0  -2   54.29    7.00
   8   0  -2   45.20    6.60
  -8   0   2   57.19    6.80
  -8   0   2   55.99    7.30
  -8   0   2   50.19    5.90
  -8   0   2   45.90    6.70
   7   0  -2   14.50    3.50
   7   0  -2   10.40    3.50
   7   0  -2   20.00    5.10
   7   0  -2   19.20    5.50
   7   0  -2   16.10    4.90
  -7   0   2   17.70    3.80
  -7   0   2   20.30    4.80
  -7   0   2   13.20    4.10
  -7   0   2   16.00    4.10
   6   0  -2   28.60    5.70
   6   0  -2   23.80    5.80
   6   0  -2   46.30    5.00
   6   0  -2   36.80    5.40
   6   0  -2   37.40    6.80
  -6   0   2   40.30    6.20
  -6   0   2   47.60    7.00
  -6   0   2   42.40    7.00
  -6   0   2   40.00    5.40
   5   0  -2   14.70    3.50
   5   0  -2   21.90    4.90
   5   0  -2   21.00    3.60
   5   0  -2   20.50    4.60
   5   0  -2   30.20    5.90
  -5   0   2   18.70    3.60
  -5   0   2   10.30    4.20
  -5   0   2   17.30    4.60
  -5   0   2   21.10    3.60
  -5   0   2   21.10    4.60
   4   0  -2   33.20    3.70
   4   0  -2   25.50    4.10
   4   0  -2   33.30    5.60
   4   0  -2   24.80    4.70
   4   0  -2   36.40    5.40
  -4   0   2   33.20    5.50
  -4   0   2   20.40    4.50
  -4   0   2   34.40    5.30
   3   0  -2 1613.94   90.29
   3   0  -2 1609.44   90.59
   3   0  -2 1760.52   90.69
   3   0  -2 1663.63   88.99
   3   0  -2 1771.12   89.69
  -3   0   2 1780.52   89.09
  -3   0   2 1661.53   90.39
  -3   0   2 1638.24   89.29
  -3   0   2 1651.43   90.19
   2   0  -2 3637.54  195.18
   2   0  -2 3707.73  194.38
   2   0  -2 3809.22  193.98
  -2   0   2 3840.42  195.18
  -2   0   2 3573.04  196.38
  -2   0   2 3931.01  194.38
  -2   0   2 3621.34  193.88
  -2   0   2 3606.74  195.08
   1   0  -2   20.20    2.40
   1   0  -2   17.40    2.80
   1   0  -2   20.00    2.30
   1   0  -2   24.50    3.30
   1   0  -2   20.80    2.20
  -1   0   2   21.70    2.70
  -1   0   2   14.60    2.60
  -1   0   2   23.00    2.20
  -1   0   2   24.40    3.30
  -1   0   2   24.20    3.30
   0   0  -2 1037.90   53.09
   0   0  -2  915.51   52.69
   0   0  -2 1037.70   52.29
   0   0   2  926.11   52.99
   0   0   2 1037.60   53.09
   0   0   2 1026.80   52.29
   0   0   2 1010.20   52.69
  -1   0  -2    8.20    1.40
  -1   0  -2    4.70    0.90
  -1   0  -2    6.30    1.00
   1   0   2    4.50    1.00
   1   0   2    5.60    1.20
   1   0   2    4.80    1.00
   2   0   2 1047.60   55.79
  -3   0  -2  927.71   49.00
   3   0   2  925.11   47.80
   3   0   2  888.71   47.70
   3   0   2  882.51   48.70
  -4   0  -2 2691.13  138.09
  -4   0  -2 2613.24  139.39
  -4   0  -2 2577.64  138.19
   4   0   2 2703.73  138.59
   4   0   2 2633.74  138.39
   4   0   2 2641.94  139.09
  -5   0  -2  132.49    8.80
  -5   0  -2  131.89    8.40
  -5   0  -2  125.99    9.90
   5   0   2  129.49    9.10
   5   0   2  141.89    9.50
   5   0   2  119.89    8.50
   5   0   2  127.29    8.70
  -6   0  -2  289.17   19.00
  -6   0  -2  308.77   18.30
  -6   0  -2  299.77   17.80
   6   0   2  302.97   18.60
   6   0   2  308.57   17.50
   6   0   2  297.07   18.50
   6   0   2  318.57   18.30
   6   0   2  300.67   18.30
  -7   0  -2    0.30    2.70
  -7   0  -2    1.30    1.90
  -7   0  -2    3.90    1.70
   7   0   2   -0.30    2.00
   7   0   2    2.10    2.10
   7   0   2    1.70    2.10
   7   0   2    2.60    1.60
   7   0   2    0.40    2.10
  -8   0  -2  240.28   16.50
  -8   0  -2  227.98   15.20
   8   0   2  206.18   15.00
   8   0   2  226.38   15.70
   8   0   2  223.08   15.70
   8   0   2  220.88   15.30
[truncated: 1,678,400 more chars]
